# Supplementary material for: High-throughput peptide-centric local stability assay extends protein–ligand identification to membrane proteins, tissues and bacteria
Source: Nat Struct Mol Biol. 2025 Nov 5;33(1):184–92. doi: 10.1038/s41594-025-01699-y (PMC12819154; doi:10.1038/s41594-025-01699-y)
Supplement: Supplementary file 4 — Dose–response HT-PELSA results for staurosporine target identification in K562 cell lysates. [file 41594_2025_1699_MOESM4_ESM.xlsx]

## Sheet: Info
Supplementray Data 2
Overall
This file summarizes dose-response staurosporine results in K562 cell lysates.

## Sheet: all peptides
Protein.Group	Protein.Ids	Protein.Names	Genes	First.Protein.Description	peptide.length	position	intensity_0nM_R1	intensity_0nM_R2	intensity_0nM_R3	intensity_0nM_R4	intensity_02nM_R1	intensity_02nM_R2	intensity_02nM_R3	intensity_02nM_R4	intensity_2nM_R1	intensity_2nM_R2	intensity_2nM_R3	intensity_2nM_R4	intensity_2uM_R1	intensity_2uM_R2	intensity_2uM_R3	intensity_2uM_R4	intensity_20nM_R1	intensity_20nM_R2	intensity_20nM_R3	intensity_20nM_R4	intensity_20uM_R1	intensity_20uM_R2	intensity_20uM_R3	intensity_20uM_R4	intensity_100uM_R1	intensity_100uM_R2	intensity_100uM_R3	intensity_100uM_R4	intensity_200nM_R1	intensity_200nM_R2	intensity_200nM_R3	intensity_200nM_R4	quantified in rep1 ?	quantified in rep2 ?	quantified in rep3 ?	quantified in rep4 ?	Nr of replicates (quantified)	stabilized in rep1 ?	stabilized in rep2 ?	stabilized in rep3 ?	stabilized in rep4 ?	Nr of replicates (stabilized)	destabilized in rep1 ?
Q86U42	Q86U42	PABP2_HUMAN	PABPN1	Polyadenylate-binding protein 2	16	2	0	0	4050.16	0	3244.49	2336.02	8455.95	0	0	898.507	0	0	0	0	0	0	0	1167.66	1258.51	0	0	3208.99	0	817.138	0	1054.97	1985	0	0	5758.33	2922.24	4215.04	0	0	0	0	0	0	0	0	0	0	0
Q8NFD5	Q8NFD5;Q9Y651	ARI1B_HUMAN	ARID1B	AT-rich interactive domain-containing protein 1B	11	5	92595.4	89601.8	79900.8	76055.3	79565.1	99221.2	79123.4	83993.6	93265.6	76468	85996.1	83288.1	88866.9	84227.1	88327.2	84015.3	98824.5	96332.6	89152.1	71369	112000	98547.4	96477.7	74204.6	98040.3	90355.2	78114	83802	92577.1	99976.4	87291.1	82821.7	1	1	1	1	4	0	0	0	0	0	0
Q96JP5	Q96JP5	ZFP91_HUMAN	ZFP91	E3 ubiquitin-protein ligase ZFP91	12	59	1130000	1040000	1190000	1110000	1170000	1140000	1150000	1020000	1210000	1230000	1160000	1080000	1300000	1340000	1170000	1060000	1160000	1280000	1110000	1060000	1210000	1130000	1230000	1020000	1210000	1240000	1130000	954365	1260000	1320000	1190000	1090000	1	1	1	1	4	0	0	0	0	0	0
Q9NYV4	Q9NYV4;A8MW92	CDK12_HUMAN	CDK12	Cyclin-dependent kinase 12	8	407	87792.1	88083.9	82821.3	88648	100861	97449.8	90573.3	75351.9	98608.3	74732.8	71687.2	82358.8	85814.4	89332.4	71461.3	77831.3	75221.9	76518.6	83696.4	78390.9	92496.3	88295.6	85799.8	71849	104841	79102.1	87471.4	73220.1	93440.1	83837.5	73319.8	84463.8	1	1	1	1	4	0	0	0	0	0	0
P36578	P36578	RL4_HUMAN	RPL4	60S ribosomal protein L4	11	354	6200000	6320000	6490000	6460000	5980000	6270000	6200000	6340000	6120000	6280000	6480000	6150000	5890000	5750000	6180000	6300000	6410000	6210000	6100000	5620000	5380000	6610000	6500000	6470000	6250000	6280000	6120000	6070000	6080000	5980000	6210000	6240000	1	1	1	1	4	0	0	0	0	0	0
P28482	P28482	MK01_HUMAN	MAPK1	Mitogen-activated protein kinase 1	14	2	1495021	1663344	1664612	1627751	1411217	1656409	1572632	1658520	1505017	1608151	1761838	1654891	1376737	1419135	1462078	1669645	1423744	1571529	1589470	1642567	1075889	1050536	1176527	1274673	909480	916553	1026462	1063946	1323807	1286620	1657532	1602567	1	1	1	1	4	1	1	1	1	4	0
Q9NR33	Q9NR33	DPOE4_HUMAN	POLE4	DNA polymerase epsilon subunit 4	12	2	136137	95929.8	110798	111298	78954.7	109618	115253	77203.8	113728	114250	57751.9	68381.5	107868	101670	98725.6	113616	106024	111577	96552.4	79712	137070	111920	132384	84415.3	106781	87920.6	69198.1	71384.3	147393	130928	88728.2	66766.8	1	1	1	1	4	0	0	0	0	0	0
O00178	Q96JG8;Q9NS37;O00178	GTPB1_HUMAN	GTPBP1	GTP-binding protein 1	7	31	8386.22	0	6284.94	8410.51	9571.04	6198.45	6722.56	8480.39	9185.52	0	0	6223.5	0	0	0	8193.62	7384.84	6447.31	0	0	5231.94	6436.38	3699.98	0	6970.63	5099.95	0	0	5120.08	10022.4	7323.37	5250.16	0	0	0	0	0	0	0	0	0	0	0
O60779	O60779	S19A2_HUMAN	SLC19A2	Thiamine transporter 1	11	11	60458.1	57883.9	65370.2	56377	49285	60932	58158.1	47825.4	51351.1	59025.3	50888.9	36368.9	47375.2	45424.6	52150	42894.6	53224.4	43311.2	46974.9	53300.6	58956.5	53740.8	60563.8	60245.3	45795.2	63729.4	38228.3	46670.9	57517.2	40255.8	59187.8	62209.3	1	1	1	1	4	0	0	0	0	0	0
O76031	O76031	CLPX_HUMAN	CLPX	ATP-dependent Clp protease ATP-binding subunit clpX-like, mitochondrial	10	453	394690	489374	431248	444783	422503	474372	438241	467259	412836	449594	417970	446594	428800	448747	419437	409400	427212	450391	470993	490555	419380	442618	417102	461665	395641	455489	449694	472766	394484	481251	426243	475522	1	1	1	1	4	0	0	0	0	0	0
O15265	O15265	ATX7_HUMAN	ATXN7	Ataxin-7	14	16	7992.48	8405.9	15601.9	17249.1	24666.8	16526.7	6263.48	12254.5	8956.25	11544.9	10094	14949.7	19932.2	10096.3	5554.37	14195.2	24938.1	14558.1	6546.96	11441.3	11098.8	21534.4	7448.26	11168.6	14080.8	10876.2	13862.6	6769.2	8073.04	19441.5	8905.86	12906.3	1	1	1	1	4	0	0	0	0	0	0
Q9ULW3	Q9ULW3	ABT1_HUMAN	ABT1	Activator of basal transcription 1	8	90	0	0	0	0	0	284428	279606	0	339582	275858	0	0	0	0	0	0	0	0	0	0	0	307980	0	0	0	0	326705	0	0	0	0	0	0	0	0	0	0	0	0	0	0	0	0
Q9Y2Z0	Q9Y2Z0	SGT1_HUMAN	SUGT1	Protein SGT1 homolog	12	2	1960000	2210000	2540000	2330000	1900000	2310000	2570000	2320000	2070000	2690000	2960000	2340000	2220000	2750000	2780000	2430000	2490000	2780000	2420000	2590000	2340000	2440000	2480000	2550000	1960000	2110000	2400000	2750000	2440000	2330000	2740000	2510000	1	1	1	1	4	0	0	0	0	0	0
Q7L5D6	Q7L5D6	GET4_HUMAN	GET4	Golgi to ER traffic protein 4 homolog	13	2	1089821	1117290	1182958	1200894	1098279	1193045	1240813	1271208	1105119	1211564	1275142	1327755	1028816	1162232	1264471	1300382	1089115	1206832	1287184	1279542	1031657	1150682	1234434	1335111	980247	1127096	1243045	1290035	1104620	1048651	1224496	1369680	1	1	1	1	4	0	0	0	0	0	0
P27361	P27361	MK03_HUMAN	MAPK3	Mitogen-activated protein kinase 3	14	2	206054	204421	194923	218524	190564	200607	204976	227370	227327	209911	230353	229202	190369	182467	172434	214663	197822	196353	188230	219800	213694	207614	182330	217252	214462	174222	209007	212671	212171	201080	204162	224054	1	1	1	1	4	0	0	0	0	0	0
A6NIH7	A6NIH7	U119B_HUMAN	UNC119B	Protein unc-119 homolog B	20	8	359321	402221	381263	398725	267927	383102	405898	379926	377941	392755	452617	393493	371956	448417	393351	432141	400689	377053	412757	387079	328195	428053	406554	441534	351843	385133	433864	466449	421650	326117	391209	447204	1	1	1	1	4	0	0	0	0	0	0
A6NIH7	A6NIH7	U119B_HUMAN	UNC119B	Protein unc-119 homolog B	21	8	15166.3	26191.2	20423.8	11941.2	20956.1	15972.5	12152.9	18296.6	15958.1	21551.8	16614.1	16619.9	14695.1	21774.9	12767.9	21229.9	15870.5	35080.1	17442.4	23604.5	17713.5	20478.9	17949.5	15419.8	16320.6	16479.1	19305.1	18594.2	20052.6	20043.9	27516.2	19436	1	1	1	1	4	0	0	0	0	0	0
O43678	A6NJG2;O43678	NDUA2_HUMAN	NDUFA2	NADH dehydrogenase [ubiquinone] 1 alpha subcomplex subunit 2	7	2	0	0	0	0	13905.3	0	0	0	18180.4	0	0	0	18002.3	10716.3	14704	0	10865.1	0	0	0	14616.7	0	0	0	0	9674.4	0	0	12307.1	0	0	0	0	0	0	0	0	0	0	0	0	0	0
Q9BZM5	Q9BZM5	ULBP2_HUMAN	ULBP2	UL16-binding protein 2	7	2	50258.8	57966.5	58997.7	57686.3	61301.9	53316.5	60902.5	49762	54288.4	50868.9	57463.2	59394	57959.9	58777.4	62509.7	58994.5	57793	63052.6	64890.4	58714	52169.2	64969.4	52397.5	51065.7	47602.8	58379.1	50783.7	61342.9	59588.7	59275.5	69478.8	49547.1	1	1	1	1	4	0	0	0	0	0	0
Q9P258	Q9P258	RCC2_HUMAN	RCC2	Protein RCC2	17	6	65595.3	60051	86021.2	76158.9	67970.7	62020.4	61230.3	64980.4	61228	48259.4	50085.4	76392.6	56326.4	77529.2	63097.7	49063.6	81336.3	55363.6	52504.5	64865.3	62943	75799.3	76522.6	58025.1	59948.2	62878.2	83967	48297.7	46380.7	63312.1	84870.9	72138.4	1	1	1	1	4	0	0	0	0	0	0
Q6QNY1	Q6QNY1	BL1S2_HUMAN	BLOC1S2	Biogenesis of lysosome-related organelles complex 1 subunit 2	11	2	61898.7	86465.6	79039.1	82590.4	79179.7	63530.4	70406.1	76520.9	83090.3	81039.8	109888	58464.7	125624	75198.5	78244.8	45333.4	83126.1	97167.3	73306.2	77014.7	109074	74634.2	81308	88581.2	56396.5	76184.9	70287.6	72309.5	82028.1	60551.9	87439.1	96721.7	1	1	1	1	4	0	0	0	0	0	0
Q6NXT1	Q6NXT1	ANR54_HUMAN	ANKRD54	Ankyrin repeat domain-containing protein 54	12	2	77615.8	63565.3	74499.8	69726.6	83787.7	79105.4	66113.9	80678.6	79461.2	59936.5	59961.9	76024.6	94368.5	89967.1	73582.3	69407.7	83207.3	89953.1	61376.5	67881.1	96747.9	69016.3	78578.2	85760.7	78442.5	84043.8	79436.1	63182.2	69846.5	65991.8	65670.4	61038.3	1	1	1	1	4	0	0	0	0	0	0
Q8NFZ5	Q8NFZ5	TNIP2_HUMAN	TNIP2	TNFAIP3-interacting protein 2	15	16	218162	220847	222193	210600	200574	240601	192308	224478	225450	238114	212726	214647	185498	221950	216402	226557	237849	200765	209953	239155	170740	217050	230699	209465	205785	204827	197839	202443	208455	207585	208816	236980	1	1	1	1	4	0	0	0	0	0	0
Q5T6C5	Q5T6C5	AT7L2_HUMAN	ATXN7L2	Ataxin-7-like protein 2	10	7	19050.2	12585.9	16200.1	0	26789.6	11571.3	7448.39	22065.2	23731.6	11309.4	16260.3	3380.98	0	22310.4	0	21622.4	16824.9	22843.9	10229.1	10059.6	13293.9	23096	17703.8	18953.2	18304.4	20707.2	14436.1	14610.8	36265.6	0	8096.52	7757.8	0	0	0	0	0	0	0	0	0	0	0
Q15596	Q15596	NCOA2_HUMAN	NCOA2	Nuclear receptor coactivator 2	11	89	100926	108248	107067	110228	97052.3	104624	111925	97123	112832	112156	92919.2	115171	112652	119035	123274	120230	103794	100526	115362	102621	119086	114819	112715	107347	109781	110575	106700	111426	112026	104380	119044	109829	1	1	1	1	4	0	0	0	0	0	0
Q68DK7	Q68DK7	MSL1_HUMAN	MSL1	Male-specific lethal 1 homolog	13	10	523410	480919	487177	499356	525288	498489	506288	473280	544875	514538	524361	485608	522366	552658	544115	519148	552166	529053	467215	475432	561590	559501	546618	511458	487281	562105	487440	458052	544287	502407	503755	488903	1	1	1	1	4	0	0	0	0	0	0
P52701	P52701	MSH6_HUMAN	MSH6	DNA mismatch repair protein Msh6	29	34	229136	184980	164742	212013	186175	217830	210736	215925	201141	217908	134327	190796	180713	221639	212305	237915	204413	204450	201950	224430	180397	189990	186762	209753	175986	201820	197081	132607	164870	213157	197283	241084	1	1	1	1	4	0	0	0	0	0	0
A0A3B3IS91	A0A3B3IS91	PLGRF_HUMAN	POLGARF	POLG alternative reading frame	15	86	58596.9	69563.4	71788	74087.1	62013.3	66721.7	68879.3	60744.9	65996.5	71847.5	79129.6	74860.6	66304.9	70383	62589	78866.3	65363.2	66786.7	70385.8	61697.7	70969.1	69391.3	75277.7	82692.2	87404.7	74784.9	77551.4	98614.6	90062	56459.8	65324.9	81163	1	1	1	1	4	0	0	0	0	0	0
Q9BQE4	Q9BQE4	SELS_HUMAN	SELENOS	Selenoprotein S	12	66	52322.9	48249.6	60346.7	57508.2	64923	63684.4	67266.5	57816.4	54892.5	72203.2	66101.4	54081.2	49928.8	63523.1	65988.7	59317	49017.4	48520.9	55398	73730.9	62589.7	72450	67573.2	61904.1	53024.6	49481.3	59292.9	72831.9	53825.5	62917.6	70440	62212.7	1	1	1	1	4	0	0	0	0	0	0
Q9BQE4	Q9BQE4	SELS_HUMAN	SELENOS	Selenoprotein S	13	66	32879.3	29316.9	16765.1	9746.39	18906.7	8710.91	15803.7	27854.2	24622.8	26686.6	28582.1	15991.8	27568.9	13639.9	26438	33717.4	25595.8	3976.93	26123	26614	15943.1	28354.9	25638	30499.8	7279.68	23614.1	29585.9	14505.5	18094.4	17409.5	29766.2	24350	1	1	1	1	4	0	0	0	0	0	0
P49914	P49914	MTHFS_HUMAN	MTHFS	5-formyltetrahydrofolate cyclo-ligase	10	2	576956	564974	547049	537742	548667	582146	558174	568197	558367	574232	602409	564672	596643	581733	556583	533949	599088	586060	593633	572210	573811	580211	602789	591141	547831	578845	569447	611598	635437	611261	586824	628218	1	1	1	1	4	0	0	0	0	0	0
Q8WWH5	Q8WWH5	TRUB1_HUMAN	TRUB1	Pseudouridylate synthase TRUB1	11	39	816465	925948	858373	918543	744754	838165	817367	849859	752180	849264	781751	841746	770939	910620	886176	859590	709691	853951	825065	873240	628226	843427	871224	799101	799473	784135	861186	837723	854816	911398	896232	893843	1	1	1	1	4	0	0	0	0	0	0
O00231	O00231	PSD11_HUMAN	PSMD11	26S proteasome non-ATPase regulatory subunit 11	10	2	1410000	2600000	3020000	2510000	1790000	2790000	3050000	2880000	2020000	3000000	3140000	3210000	2450000	1940000	2850000	3070000	2420000	2530000	3090000	3070000	2320000	1480000	3580000	3060000	1420000	1380000	2810000	2800000	2170000	1550000	2890000	3220000	1	1	1	1	4	0	1	0	0	1	0
O95625	O95625	ZBT11_HUMAN	ZBTB11	Zinc finger and BTB domain-containing protein 11	8	36	125220	85335.1	38568.8	55476.1	106160	75256.8	70919.9	64942.2	110019	65752.2	119534	79594.9	99970.9	97632.4	82649.7	64068.3	115467	77051.4	65135.9	83889.8	85444.1	115747	33069.5	66737.5	79405.2	115391	85325.2	82379	94320.1	78749.2	65342.5	47959.9	1	1	1	1	4	0	0	0	0	0	0
Q8TDZ2	Q8TDZ2	MICA1_HUMAN	MICAL1	[F-actin]-monooxygenase MICAL1	10	336	10472.5	4196.68	15549.7	5191.98	7102.18	6859.61	10685.3	5013.66	4844.21	7618.25	2839.56	0	7008.43	0	3624.93	6391	4185.25	0	7918.14	0	9949.15	9566.22	0	12203.5	0	5007.34	0	0	4400.59	6395.97	8892.87	0	0	0	0	0	0	0	0	0	0	0	0
Q96D53	Q96D53	COQ8B_HUMAN	COQ8B	Atypical kinase COQ8B, mitochondrial	13	407	0	51213.7	44501.1	53422.7	45022.8	51797.4	35841.9	39016.7	38013.3	38880	53684.6	26110	40963.7	36764.6	46173.3	39636.2	38028.5	0	48012.9	28453.2	58833.5	39418.2	32804.4	34739.8	32962.3	37767.1	30960.1	26446.3	44494.3	50699.4	38677.6	45552.1	0	0	1	1	2	0	0	0	0	0	0
Q8N8D1	Q8N8D1	PDCD7_HUMAN	PDCD7	Programmed cell death protein 7	11	296	108022	74129.4	99404.3	71532.8	108589	102488	78060.6	66449.7	118972	88229.4	98599.2	94179.5	101261	61580.2	69770.2	85657.3	114001	85888.3	71573.3	70999.3	89781.6	113863	97802.8	77081.3	92514.2	109710	66064.8	74753.8	100084	80088.5	68020.6	75861.4	1	1	1	1	4	0	0	0	0	0	0
Q15329	Q15329	E2F5_HUMAN	E2F5	Transcription factor E2F5	9	78	15366.9	26213.7	16263.1	12449	27848.8	28363.2	0	34672.3	25653.3	18549.3	35590.2	42983.7	0	13408.9	27355.6	25918.3	18581.3	19898	38322.6	50089.6	18013.3	24128.7	7074.75	32650.3	4418.75	19430.2	31676.2	35963.2	11016.6	12647.9	22428.4	43246.1	0	1	0	1	2	0	0	0	0	0	0
Q9UNF1	Q9UNF1	MAGD2_HUMAN	MAGED2	Melanoma-associated antigen D2	10	485	84743.8	84832	108290	98418.4	88708.3	88489.2	97488.3	90140.7	96623.2	91811.4	87418.8	86805	102189	74923	108284	90054	78921.6	103122	82304.8	80965	108226	82472.3	102025	100408	92376.6	82093.5	100438	93261.6	92349.1	89498.7	106226	76458.6	1	1	1	1	4	0	0	0	0	0	0
Q96QE3	Q96QE3	ATAD5_HUMAN	ATAD5	ATPase family AAA domain-containing protein 5	10	1710	12857.9	18549	0	35579.8	24371.4	40714.9	26311.8	21033.6	0	0	30562.4	20835.6	0	0	20487.2	13476.5	13960.9	0	21182.5	16160.2	0	17001.1	26194.5	27378.6	0	14286.2	20468.2	18136.1	0	10583.7	0	25275.3	0	0	0	1	1	0	0	0	0	0	0
Q96K62	Q96K62	ZBT45_HUMAN	ZBTB45	Zinc finger and BTB domain-containing protein 45	16	2	7437.75	3459.91	0	4285	4838.8	7032.01	6786.15	0	0	4890.08	0	2294.47	0	4841.87	2626.03	0	0	3883.85	4107.92	3984.55	5841.79	8981.8	2370.56	6296.93	3272.53	12152.7	4390.05	0	9529.27	8178.26	0	4996.11	0	1	0	0	1	0	0	0	0	0	0
Q9NQP4	Q9NQP4	PFD4_HUMAN	PFDN4	Prefoldin subunit 4	21	8	65722	76639.4	49649.7	68465.7	59931.4	65441.2	55303.6	59154.1	65776.4	54905.1	70749.9	44407.2	56946.3	77316.8	55229.7	47765.3	64875.3	46146.3	81833.2	50674.9	41174.3	56711.1	43530.4	43324.5	86578.3	108428	45429.9	0	51096.8	53314.1	60544.2	26797.2	1	1	1	0	3	0	0	0	0	0	0
Q99942	Q99942	RNF5_HUMAN	RNF5	E3 ubiquitin-protein ligase RNF5	17	2	13488	23195.4	15946.3	24448.9	17922.3	14178.7	33818	21086.1	26168.2	12219.5	24969.9	18290	20328.4	16181.7	20910.7	14828.9	17027.3	20361.2	18501.3	9442.16	25962.7	16960.4	19813.6	17654.6	16400.4	19270.5	16269.7	14834.4	17164.1	16251.8	27477.2	23176	1	1	1	1	4	0	0	0	0	0	0
P55263	P55263	ADK_HUMAN	ADK	Adenosine kinase	10	2	1710000	1900000	1930000	1930000	1780000	1850000	1860000	1990000	1750000	1880000	1970000	2000000	1660000	1800000	1860000	2020000	1680000	1840000	2020000	1980000	1680000	1810000	1810000	2050000	1680000	1720000	1940000	1950000	1800000	1820000	1910000	1980000	1	1	1	1	4	0	0	0	0	0	0
P55263	P55263	ADK_HUMAN	ADK	Adenosine kinase	11	2	56568.1	39290.5	52726.6	67920.2	68643.3	47365.3	54195.6	61362.6	59812.6	53149.7	54672	77188.7	57530	66610.8	71813.6	66419.4	57313.4	57568.6	50363	70201.3	72758.5	54895.1	63679.9	59657.1	43373	54660.8	50768.3	59347.7	59072.6	63769.6	76190.3	74426.7	1	1	1	1	4	0	0	0	0	0	0
O95551	O95551	TYDP2_HUMAN	TDP2	Tyrosyl-DNA phosphodiesterase 2	11	322	15691.3	16384.3	12709.4	15392.2	9253	12562.9	10739	16415.2	6015.62	14996.3	8948.9	14032.4	8656.09	12849.9	11194.1	7797.98	11178.6	8087.8	6711.23	13388.1	5490.12	5770.94	10876.4	6976.77	6158.16	6310.43	10920.2	13637.1	3903.84	13110.8	11507.9	10177.1	1	1	1	1	4	0	0	0	0	0	0
O15357	O15357	SHIP2_HUMAN	INPPL1	Phosphatidylinositol 3,4,5-trisphosphate 5-phosphatase 2	9	29	0	50937.1	0	43713.1	0	46369.1	41189.6	49912.6	0	48160.2	42460.4	21573.1	73184	72350.7	66617.7	54383	0	0	48657.6	0	80687.3	0	50674.4	0	0	79459.5	42210.8	59745.4	0	69981.6	0	39865.8	0	0	0	0	0	0	0	0	0	0	0
A7E2V4	A7E2V4	ZSWM8_HUMAN	ZSWIM8	Zinc finger SWIM domain-containing protein 8	23	1357	96567.2	107949	69364.9	64612.4	80592.9	74162	77570.5	81590.6	74300.3	64097.8	57535.4	103810	73170.2	96174.7	74911.8	104794	85599	75297.4	59260.8	92332.3	61961.8	90512.4	70304.3	125590	61820	82327.2	60440.2	89090.4	51670.6	83199	73766.1	69581.3	1	1	1	1	4	0	0	0	0	0	0
Q01780	Q01780	EXOSX_HUMAN	EXOSC10	Exosome component 10	10	759	1300000	1220000	1270000	1250000	1290000	1250000	1300000	1230000	1170000	1240000	1270000	1290000	1290000	1270000	1250000	1260000	1240000	1270000	1210000	1160000	1330000	1360000	1320000	1240000	1230000	1380000	1200000	1120000	1300000	1200000	1230000	1200000	1	1	1	1	4	0	0	0	0	0	0
Q92608	Q92608	DOCK2_HUMAN	DOCK2	Dedicator of cytokinesis protein 2	9	1714	118786	134888	119802	130079	127878	117959	116434	122219	131582	119055	110555	138107	130833	124956	126077	109983	125571	124094	124154	123469	134289	117732	130722	127445	126515	119406	133287	124462	125583	127688	110392	116955	1	1	1	1	4	0	0	0	0	0	0
P02786	P02786	TFR1_HUMAN	TFRC	Transferrin receptor protein 1	12	589	39093.8	52458.4	55708.4	47404.5	54003.9	49955.7	70084.9	64006.5	64786	57209.1	52924.6	78884	85396.1	56967.7	59477.9	64000.9	68156.9	57589.7	69715.1	51757.4	86935.8	67450.2	57805.6	42844	57063.3	66719.2	60643.1	61969	79238.1	55784	53506.8	55054.3	1	1	1	1	4	0	0	0	0	0	0
Q9Y490	Q9Y490	TLN1_HUMAN	TLN1	Talin-1	17	2477	2870000	2940000	2580000	2830000	2950000	2990000	2630000	2960000	3000000	3020000	3450000	2770000	2840000	3030000	2840000	2750000	2690000	2970000	2900000	3070000	2750000	3380000	2620000	2970000	2780000	2930000	2970000	3080000	2810000	2910000	2800000	3110000	1	1	1	1	4	0	0	0	0	0	0
O94826	O94826	TOM70_HUMAN	TOMM70	Mitochondrial import receptor subunit TOM70	9	160	28464.6	33250.3	28932	32015.3	30098.9	27467.4	37479.8	0	29219.6	33782.9	0	25783.3	28720	31763.5	29597.2	35111.8	32927	31317.1	0	27195.6	31925.2	46199.7	17464.1	18438.1	32810.6	18022.6	31724.2	0	30203.2	18192.5	34775.5	25018	1	1	0	0	2	0	0	0	0	0	0
Q7Z2Z1	Q7Z2Z1	TICRR_HUMAN	TICRR	Treslin	20	1254	46871.5	51309.2	54094	42774.7	37869.8	70267.8	56406.3	65170	40784.1	49120.8	67419.2	61516	10880.6	53366.8	53765.5	72444.3	48254.7	73722.2	55853.3	62053.1	80491.2	57117.2	48656.3	70314.1	68801.6	38938.9	68070.8	63999.3	42076.7	56527.6	53995.7	68171.6	1	1	1	1	4	0	0	0	0	0	0
Q8N4T8	Q8N4T8	CBR4_HUMAN	CBR4	3-oxoacyl-[acyl-carrier-protein] reductase	19	41	8754.5	0	17852.9	13871.4	21384.2	0	11244.6	11120.5	6271.31	15643.9	0	14237	9678.18	8613.72	12684.1	0	4643.27	11800.2	8742.2	0	9959.56	13848.1	13769.2	11448.4	11260	20768.8	0	0	0	11823.8	0	0	0	0	0	0	0	0	0	0	0	0	0
P35221	P35221	CTNA1_HUMAN	CTNNA1	Catenin alpha-1	16	106	122570	126028	121097	124519	121498	106194	88016.6	125542	126219	136462	140923	100459	116047	95439.9	123253	111802	97696.9	122480	104946	118455	127315	134601	128791	106815	117429	112637	102506	128072	109900	111613	117243	100751	1	1	1	1	4	0	0	0	0	0	0
Q86UK7	Q86UK7	ZN598_HUMAN	ZNF598	E3 ubiquitin-protein ligase ZNF598	10	2	9566.46	7570.17	13729.9	11421.9	7952.04	12370.2	13943.6	11810.1	6851.05	11263.8	13426.4	9282.92	14102.6	6711.82	12726	12154.6	4354.1	8905.53	6014.37	13366	11154.5	0	0	7423.91	6701.74	9101.72	13647.3	4891.89	7086.77	8471.15	13048.2	8375.13	1	0	0	1	2	0	0	0	0	0	0
Q9H3U1	Q9H3U1	UN45A_HUMAN	UNC45A	Protein unc-45 homolog A	19	837	2344124	2494420	2411375	2628907	2204783	2331985	2.56898e+06	2479187	2276899	2333321	2.34731e+06	2.37804e+06	2.16123e+06	2.07932e+06	2.35154e+06	2460859	2.23351e+06	2.38974e+06	2.51243e+06	2553834	2.10305e+06	2083146	2.45087e+06	2.43834e+06	2.27235e+06	2225178	2.43612e+06	2407084	2.1512e+06	2.03856e+06	2.42542e+06	2.30883e+06	1	1	1	1	4	0	0	0	0	0	0
Q9Y3B7	Q9Y3B7	RM11_HUMAN	MRPL11	39S ribosomal protein L11, mitochondrial	7	93	20632.8	24455.2	17322	20023.1	18211.9	14834.1	13351.6	23968.3	12913.7	15915.5	16365.3	21289.6	16340.3	15316.5	16449.9	21042	14616.6	16415.5	25751.9	20637	13850.1	9378.38	27902.4	25474.8	14338.8	25921.7	15130.5	21479.7	17758.4	16114.8	10315.8	23545.4	1	1	1	1	4	0	0	0	0	0	0
Q15149	Q15149	PLEC_HUMAN	PLEC	Plectin	14	2074	45703.6	46784.1	33279.7	0	25008.6	43144.6	35024	29644.2	55929	45479	33673.9	27754.8	41255.8	60068.1	40284	28544.7	55752.3	52391.9	54192.8	36392.4	51236.2	48675.3	49313	35526.1	36758.2	52793.3	36863.4	30706.6	52120.8	48747.7	56777.3	26400.7	1	1	1	0	3	0	0	0	0	0	0
Q96T51	Q96T51	RUFY1_HUMAN	RUFY1	RUN and FYVE domain-containing protein 1	16	87	1380000	1530000	1510000	1490000	1360000	1570000	1600000	1540000	1370000	1510000	1640000	1580000	1370000	1500000	1570000	1530000	1320000	1470000	1590000	1520000	1340000	1370000	1540000	1510000	1410000	1370000	1590000	1470000	1520000	1510000	1620000	1600000	1	1	1	1	4	0	0	0	0	0	0
Q9H147	Q9H147	TDIF1_HUMAN	DNTTIP1	Deoxynucleotidyltransferase terminal-interacting protein 1	10	181	24633.1	22735.8	0	18476.5	15255.2	15661.8	20803.1	20745.5	25595.8	16291.2	29855.5	38975.6	22704.2	35645.1	19064.4	33123	16353.8	16509.3	31460.7	20212.9	26192.1	23902.1	18614	32862.7	34570.6	14721.4	28568.6	18227	28258.1	13953.1	25854.8	18917.9	1	1	0	1	3	0	0	0	0	0	0
O14497	O14497	ARI1A_HUMAN	ARID1A	AT-rich interactive domain-containing protein 1A	20	52	58207.9	57062.4	41562.8	27775.9	51137.2	56115.7	31247	38468.1	48143.6	46618.6	23938.6	42518	50707.1	48620.3	35896.7	49828.4	57724.8	47332	34706.8	36375.6	29336	59348.5	41369.6	44866.1	45202.8	55654.5	31774.2	30896.4	42346.4	41099.1	34175.3	49113.1	1	1	1	1	4	0	0	0	0	0	0
Q8NFD5	Q8NFD5	ARI1B_HUMAN	ARID1B	AT-rich interactive domain-containing protein 1B	12	476	512601	450556	528247	511527	541505	490713	534368	400131	554057	528318	546740	475571	559839	561807	557680	503510	558672	560422	430047	409577	516970	547560	523126	454531	580999	537000	415368	356547	539901	552296	525347	471494	1	1	1	1	4	0	0	0	0	0	0
Q8TAP8	Q8TAP8	PPR35_HUMAN	PPP1R35	Protein phosphatase 1 regulatory subunit 35	11	118	302867	323110	317026	287117	299790	293257	313451	289342	265086	329172	313663	301110	288153	294492	297758	305498	297659	306822	306016	268218	270078	288230	306140	300186	314262	309806	324758	288167	278015	280329	287274	324120	1	1	1	1	4	0	0	0	0	0	0
P51970	P51970	NDUA8_HUMAN	NDUFA8	NADH dehydrogenase [ubiquinone] 1 alpha subcomplex subunit 8	15	27	2159.27	4768.22	7944.29	7298.5	2136.81	3265.76	5141.77	0	5601.59	4320.73	2193.72	4086.74	5071.03	0	5173.31	1467.95	1760.16	5528.19	1692.73	8131.12	10220.1	3118.99	0	7765.2	2929.83	4269.13	1672.12	5010.56	7658.14	7167.31	5037.93	7155.27	1	0	0	0	1	0	0	0	0	0	0
P51970	P51970	NDUA8_HUMAN	NDUFA8	NADH dehydrogenase [ubiquinone] 1 alpha subcomplex subunit 8	21	27	0	3338.84	0	0	2633.59	0	0	0	0	2284.02	0	9670.98	0	0	0	0	5532	0	5700.88	0	0	0	0	0	0	3412.92	2792.98	0	0	0	0	2984.45	0	0	0	0	0	0	0	0	0	0	0
Q5T011	Q5T011	SZT2_HUMAN	SZT2	KICSTOR complex protein SZT2	11	1723	0	0	0	1231.95	0	0	0	0	0	1401.48	3509.52	0	0	0	0	6558.43	2327.68	0	0	0	4582.25	0	5818.03	2893.89	0	1437.87	0	0	3643.59	0	0	0	0	0	0	0	0	0	0	0	0	0	0
Q9BR61	Q9BR61	ACBD6_HUMAN	ACBD6	Acyl-CoA-binding domain-containing protein 6	14	49	483948	429891	414978	336072	435892	429868	370274	354030	449751	416289	444753	369974	403112	442589	341016	344852	434760	420850	371736	376182	472866	468837	366005	386126	616569	593130	513650	466215	410843	402329	370779	365389	1	1	1	1	4	0	0	0	0	0	0
Q9Y618	Q9Y618	NCOR2_HUMAN	NCOR2	Nuclear receptor corepressor 2	11	970	104776	154008	133603	126728	105787	156665	139687	136403	117921	125886	86125.7	154851	104230	147186	161357	131930	118842	142129	125942	129597	144201	133598	137109	109914	102894	147004	163850	151710	116660	118438	130986	139171	1	1	1	1	4	0	0	0	0	0	0
Q8IZT6	Q8IZT6	ASPM_HUMAN	ASPM	Abnormal spindle-like microcephaly-associated protein	12	1539	40349.4	39762.6	43235.4	32727	38437.3	0	31353.5	31818.8	47396.6	35779.9	33076.2	40310.9	0	39854.9	35279.4	36722.4	42219.4	34277.4	29133	44589.8	34956.6	42816.3	27470.8	31436.5	36942.7	36674.2	37027.2	40841.1	43155.3	29500.4	42416.4	36541.2	0	0	1	1	2	0	0	0	0	0	0
B2RTY4	B2RTY4	MYO9A_HUMAN	MYO9A	Unconventional myosin-IXa	9	1099	48963.3	49299.6	55824.6	52859	51839.5	56884.2	63498.5	64773	41648.5	61902.5	59126.9	56130.2	63950.9	32756.7	59404	62588.8	76096.3	54844.8	67615.7	56794.2	61496.9	52276.4	57264.1	67677.8	50187	57141.8	44956.1	46260.3	61246.3	48879.9	64832.1	55144.1	1	1	1	1	4	0	0	0	0	0	0
Q14693	Q14693	LPIN1_HUMAN	LPIN1	Phosphatidate phosphatase LPIN1	20	606	54196.7	60442.8	63281.6	55343.7	57044.3	55748.6	62152.1	67540.3	61015.1	65753.3	80514.7	41316.7	35914	68079.5	42654.5	55530	62924.6	50754.3	34856.3	59290.5	78973	46903.5	66896.6	60686	72260.4	51226.2	67229.3	45218.8	56188.8	67307.2	41992.9	71639	1	1	1	1	4	0	0	0	0	0	0
Q14693	Q14693	LPIN1_HUMAN	LPIN1	Phosphatidate phosphatase LPIN1	21	606	21757	26831.3	16554.4	43882.6	34995.3	50207	37738.7	36024.1	44574.5	35397.6	38761.8	17356.7	46884.5	39617.8	23750.8	22595.9	52540.3	48992.5	43344.7	22602.4	46239.9	47893.2	16816.5	22554.5	28027.4	25567.3	15980	23440.5	42862.3	46058.9	24284.7	20020.2	1	1	1	1	4	0	0	0	0	0	0
O15269	O15269	SPTC1_HUMAN	SPTLC1	Serine palmitoyltransferase 1	9	119	99159.7	77630.9	73288.4	80862.1	82733.6	61727.7	64896.5	55136.5	104546	79964.6	68282.4	60962.4	95821	84880.9	73272.9	66860.3	78920.4	72697.9	78712.6	67136	87124.5	84068.1	104001	62663	79211.9	87691.3	62170.2	48843.4	70078.4	70359	80916.7	81824.6	1	1	1	1	4	0	0	0	0	0	0
Q6JQN1	Q6JQN1	ACD10_HUMAN	ACAD10	Acyl-CoA dehydrogenase family member 10	10	988	46035.9	32040.3	19216.5	22548.4	37830.9	23035	28512	29633	54344.4	49366.4	45682.2	33692.5	33710.6	32994	23375.8	34075.9	36887.6	34105.2	24166.3	12527.5	28741.7	30370.4	41924.1	20076.4	31842	34495.3	39185.6	52743	29154.7	23905.9	38077.3	44626.1	1	1	1	1	4	0	0	0	0	0	0
Q8N0Z6	Q8N0Z6	TTC5_HUMAN	TTC5	Tetratricopeptide repeat protein 5	12	250	104749	68764.8	96910.8	102627	93783.3	124166	103338	122909	93857.1	114409	88695.3	93672.4	75123.4	103397	114187	130180	86281.5	87189.4	112109	109069	53307.9	97622.5	79705.6	114534	126718	105877	71111.7	106648	85086.5	112260	101860	95176.6	1	1	1	1	4	0	0	0	0	0	0
Q9H0G5	Q9H0G5	NSRP1_HUMAN	NSRP1	Nuclear speckle splicing regulatory protein 1	12	165	356616	406691	355256	284247	354684	354533	428600	377839	401793	368948	428110	459517	338635	377901	381724	389295	418372	383542	424336	363956	434568	334316	468339	287427	373314	342954	450362	311787	408506	318890	386650	296378	1	1	1	1	4	0	0	0	0	0	0
P31948	P31948	STIP1_HUMAN	STIP1	Stress-induced-phosphoprotein 1	12	435	427056	413121	423045	326694	429450	380714	382627	398461	456020	430255	417413	393768	447914	379722	399893	429581	440049	375214	377376	355244	390796	388351	396442	381746	398528	417107	328104	359457	498755	416247	334271	487769	1	1	1	1	4	0	0	0	0	0	0
Q92574	Q92574	TSC1_HUMAN	TSC1	Hamartin	12	726	3826.41	9229.74	0	5819.64	10137	6238.66	9391.25	0	4569.64	3114.77	3294.71	5949.18	4369.19	6580.08	6787.63	11218.4	7887.13	4928.62	7208.88	6389.91	0	6327.67	3901.62	0	5900.88	3789.47	0	0	5616.9	8813.45	5916.13	0	0	1	0	0	1	0	0	0	0	0	0
Q92574	Q92574	TSC1_HUMAN	TSC1	Hamartin	16	726	103204	92427.5	95050.8	84019	87368.5	93716.2	87025.4	104352	98193.7	90682.1	81496.3	91800	85991	68381.9	96723.1	100671	101307	95972.3	76869.7	90671.2	96131.1	84616.3	80542.9	85130	81672.6	76273	89329.6	84201.7	97074.8	104300	81210.2	105831	1	1	1	1	4	0	0	0	0	0	0
P31948	P31948	STIP1_HUMAN	STIP1	Stress-induced-phosphoprotein 1	9	79	3560000	3430000	3290000	3340000	3410000	3400000	3180000	3370000	3340000	3370000	3180000	3150000	3210000	3130000	3190000	3400000	2980000	3230000	3180000	3260000	3420000	3320000	3180000	3160000	3190000	2940000	3080000	3150000	3050000	3130000	3270000	2780000	1	1	1	1	4	0	0	0	0	0	0
P31948	P31948	STIP1_HUMAN	STIP1	Stress-induced-phosphoprotein 1	14	79	2770000	3070000	3170000	3170000	2740000	2980000	3250000	3000000	2870000	2900000	3190000	3090000	2680000	2640000	3060000	2990000	2840000	2670000	3010000	2980000	2550000	2730000	3220000	3070000	2870000	2720000	2810000	2950000	2600000	2660000	2840000	2840000	1	1	1	1	4	0	0	0	0	0	0
P31948	P31948	STIP1_HUMAN	STIP1	Stress-induced-phosphoprotein 1	15	79	6810000	7270000	7430000	7340000	6160000	7110000	6340000	7560000	6410000	7040000	7240000	7120000	6090000	6980000	7070000	7620000	6810000	6820000	7000000	7510000	6410000	6340000	7190000	7290000	6350000	6470000	6690000	7460000	6030000	6680000	7090000	7060000	1	1	1	1	4	0	0	0	0	0	0
Q13423	Q13423	NNTM_HUMAN	NNT	NAD(P) transhydrogenase, mitochondrial	8	260	45725.7	45469.5	22495.4	33154.5	32786	38266.7	31148.8	27017.7	40654.8	28989.5	32518.7	26407.4	53438.3	33072.5	31864.3	44438.2	48550.1	35797	0	29516.8	36115.7	30457.3	28580.7	32162.7	39690.6	20339.7	12569.5	21866.2	37876.2	31263.5	0	34461.6	1	1	0	1	3	0	0	0	0	0	0
P35251	P35251	RFC1_HUMAN	RFC1	Replication factor C subunit 1	7	462	6718.63	0	9324.59	0	4517.98	7530.02	2694.54	0	4696.94	7262.78	7459.47	0	4999.09	4742.71	0	5839.4	5672.09	3764.87	8145.57	6452.78	5914.8	5227.19	5019.11	2684.96	6528.04	5315.87	5563.3	778.015	5150.72	3524.75	3310.78	4266.21	1	0	0	0	1	0	0	0	0	0	0
Q92575	Q92575	UBXN4_HUMAN	UBXN4	UBX domain-containing protein 4	7	295	47199.2	44230.6	41900.8	46023	38938.6	38446.6	47239.9	43873.2	39244.4	31449.5	0	0	0	0	0	39266.3	33823.8	48250.9	0	40272.8	35076.9	32595.2	50829.5	38789.9	0	33994.3	34431.6	0	0	45364.8	0	41847	0	0	0	0	0	0	0	0	0	0	0
O95273	O95273	CCDB1_HUMAN	CCNDBP1	Cyclin-D1-binding protein 1	9	171	116228	76411.3	99512.6	103294	100158	80421.2	84909.7	93395.3	111990	80300.4	80891.2	86360.2	84615.5	91049.9	45449.8	95355.1	111245	102851	111896	91473.1	80657.1	79338.9	68314.5	81506.5	92599.3	90855.6	74809	83115.7	81864.6	83741.3	82929.3	65569.8	1	1	1	1	4	0	0	0	0	0	0
Q96GI7	Q96GI7	FA89A_HUMAN	FAM89A	Protein FAM89A	7	76	0	0	0	0	598588	615158	0	0	615177	611827	541118	0	556113	0	588939	0	0	625368	0	0	0	0	0	0	0	574738	581226	0	570047	633501	0	593100	0	0	0	0	0	0	0	0	0	0	0
Q96GI7	Q96GI7	FA89A_HUMAN	FAM89A	Protein FAM89A	20	76	14826.7	9764.28	14104.7	15417	8870.96	16001.1	8351.38	10211.6	12454.6	11577.9	10395.7	15645	13079.7	8212.88	11927.9	0	17763.2	17069.9	21131.5	13660.7	25773.8	15525.5	14960.1	10252.8	11382.3	16669	5810.81	13775.6	17769.1	3105.31	11662.5	13372.4	1	1	1	0	3	0	0	0	0	0	0
Q96KG9	Q96KG9	SCYL1_HUMAN	SCYL1	N-terminal kinase-like protein	9	223	2922.81	0	4927.24	0	3912.64	2634.11	6476.2	2999.83	2213.44	2762.96	0	0	2127.2	1720.32	1557.98	0	2698.01	2799.39	3254.89	1680.73	3839.28	1725.11	0	1609.2	2381.66	0	4970.58	0	5504.14	0	901.652	0	1	0	0	0	1	0	0	0	0	0	0
Q96KG9	Q96KG9	SCYL1_HUMAN	SCYL1	N-terminal kinase-like protein	12	223	46005.7	36688.7	38545.6	50888.3	40311.7	41822.3	36052.3	27779.8	41730	44120.5	29752.4	35934.7	31106.8	33776.7	40720.3	39550.9	32951.3	46027	49147.6	45624.6	14955.1	38465.6	23807.9	27929.4	45368.9	40004.5	38064.5	35954.5	31207.8	50522.5	36458.7	31637.8	1	1	1	1	4	0	0	0	0	0	0
Q5XG87	Q5XG87	PAPD7_HUMAN	TENT4A	Terminal nucleotidyltransferase 4A	22	188	111469	128591	122189	74483.3	131293	141095	137708	123272	131688	109573	133558	142688	127716	128059	139568	101027	145607	148244	140463	135037	128145	122601	110805	150756	140845	123484	142452	144457	126173	145501	101576	106897	1	1	1	1	4	0	0	0	0	0	0
Q13470	Q13470	TNK1_HUMAN	TNK1	Non-receptor tyrosine-protein kinase TNK1	17	578	0	0	0	25325.9	0	11895.6	17046.3	26649	18598.1	0	0	21760.7	39712.5	0	14260.2	13908	8024.72	18046.3	13824.1	14941.9	0	16477.6	15608.3	23269.6	0	22448.4	26139.8	7041.57	59871.4	16471.1	17439.4	0	0	0	0	0	0	0	0	0	0	0	0
O60716	O60716	CTND1_HUMAN	CTNND1	Catenin delta-1	16	821	163789	222605	208593	170990	167494	208329	0	133150	181725	164407	268670	0	199944	224396	184364	160993	185975	260005	183234	0	156939	202010	163733	110933	190995	200252	217326	0	202222	202355	226702	196855	1	1	0	0	2	0	0	0	0	0	0
Q9NV92	Q9NV92	NFIP2_HUMAN	NDFIP2	NEDD4 family-interacting protein 2	14	194	40682.6	21727.8	24785.7	35073.9	43663	24868.3	28865.1	34100.3	35219.9	27773.1	4290.45	22338.9	44208.8	30301.5	22033	29539.8	46901.4	39153.8	29032	28238.6	31579.8	38823.7	20264.4	30749.6	27412.9	36399	32509	20202.5	40008.7	21626.7	30609.1	30600.2	1	1	1	1	4	0	0	0	0	0	0
Q9BTC0	Q9BTC0	DIDO1_HUMAN	DIDO1	Death-inducer obliterator 1	9	541	0	1585.47	3184.88	0	0	4468.48	0	1477.23	3169.36	1305.92	0	3883.58	0	4010.44	0	1501.47	0	1187.04	859.778	0	0	0	5574.85	0	3590.4	0	2049.67	426.847	0	0	0	0	0	0	0	0	0	0	0	0	0	0	0
Q14498	Q14498	RBM39_HUMAN	RBM39	RNA-binding protein 39	10	235	3488671	3551565	3817052	3920607	3724928	3644847	3910518	3755632	3496284	3476129	3827007	3658456	3669932	3797779	3943163	3768683	3559341	3465165	3931429	3775237	3820248	3829527	4059401	3899555	3736022	3837404	4173001	3978115	3438239	3376021	3786122	3593993	1	1	1	1	4	0	0	0	0	0	0
Q15042	Q15042	RB3GP_HUMAN	RAB3GAP1	Rab3 GTPase-activating protein catalytic subunit	12	904	147904	153941	143828	164999	149531	162224	159823	143502	135611	162140	120852	158865	141323	153335	134486	152473	103872	170631	146492	145145	146446	175376	142921	163333	154433	152171	164659	164492	157204	163273	166567	119057	1	1	1	1	4	0	0	0	0	0	0
Q15042	Q15042	RB3GP_HUMAN	RAB3GAP1	Rab3 GTPase-activating protein catalytic subunit	13	904	786182	789108	903917	838977	863656	974478	782695	767623	883060	872558	970878	834908	955301	912163	895744	844966	903935	877513	908382	856095	959822	862540	960320	862747	911376	809589	706793	840902	965159	890488	849266	900668	1	1	1	1	4	0	0	0	0	0	0
Q9NX63	Q9NX63	MIC19_HUMAN	CHCHD3	MICOS complex subunit MIC19	9	96	200421	195331	214533	182390	185723	179321	200421	179595	179030	194928	182310	190152	177657	209680	197395	191456	193243	220477	201323	189161	192972	199783	186886	201612	198638	211824	198475	202158	198521	211127	212548	197223	1	1	1	1	4	0	0	0	0	0	0
Q9GZN8	Q9GZN8	CT027_HUMAN	C20orf27	UPF0687 protein C20orf27	10	2	93542.9	94323.2	100992	76776.1	82752.9	89168.2	93270	88267.1	85097.9	90552.2	68467.4	94072.2	86733.3	98946.4	96174.8	95391.6	80338	103129	86263.5	101245	76501.9	92653.1	84630.7	90064	99076.8	80236.3	84647.5	104684	101308	86325.1	94651.3	107578	1	1	1	1	4	0	0	0	0	0	0
Q9NTJ4	Q9NTJ4	MA2C1_HUMAN	MAN2C1	Alpha-mannosidase 2C1	7	2	8812.18	10721.1	3924.21	12908	7439.74	0	0	8879.34	9739.08	5224.25	0	7832.67	0	12408.1	0	0	0	0	14821.8	0	0	8497.55	0	0	8006.64	12915.8	9069.15	14437	0	0	8538.99	0	0	0	0	0	0	0	0	0	0	0	0
Q9C086	Q9C086	IN80B_HUMAN	INO80B	INO80 complex subunit B	9	266	25257.8	0	27960.7	0	39583.5	33741.8	35964.2	0	43140	0	0	0	41161.9	42042	45485.4	28011.4	42351.9	36565.5	36639.3	37392.2	38268.5	25998.6	34322.2	0	0	44119.3	0	44333.9	38603.8	33468.7	28789.6	34689.5	0	0	0	0	0	0	0	0	0	0	0
P20810	P20810	ICAL_HUMAN	CAST	Calpastatin	13	397	3590000	3510000	3380000	3610000	3620000	3660000	3460000	3370000	3680000	3690000	3550000	3630000	3730000	3950000	3460000	3830000	3440000	3760000	3220000	3450000	3780000	4090000	3470000	3620000	3580000	3670000	3010000	3540000	3750000	3760000	3470000	3830000	1	1	1	1	4	0	0	0	0	0	0
P31350	P31350	RIR2_HUMAN	RRM2	Ribonucleoside-diphosphate reductase subunit M2	13	62	1410000	1500000	1350000	1600000	1400000	1610000	1450000	1580000	1510000	1660000	1400000	1670000	1340000	1530000	1610000	1630000	1450000	1580000	1440000	1580000	832237	1550000	1510000	1750000	1370000	1340000	1600000	1610000	1570000	1650000	1610000	1920000	1	1	1	1	4	0	0	0	0	0	0
Q96N21	Q96N21	AP4AT_HUMAN	TEPSIN	AP-4 complex accessory subunit Tepsin	9	2	30841.7	23639.8	44391.2	43295	36312.8	45414.4	19773.6	23241.3	15419.7	28257.2	32089.7	33350.6	34204.8	26454	21148.1	55205.7	40467.8	42822	25290.2	29511.3	35416.6	25568.9	25884.8	31717.6	25949.3	46429.6	21371.4	32397	27165.1	29669.5	42518.5	27627.7	1	1	1	1	4	0	0	0	0	0	0
P49848	P49848	TAF6_HUMAN	TAF6	Transcription initiation factor TFIID subunit 6	13	525	421921	452456	409822	489897	462085	436508	462016	504926	442523	396555	419521	464605	436239	414629	478184	443967	475450	421018	429490	451109	323227	492192	437460	431159	378517	495029	422188	397347	423615	467420	344608	396143	1	1	1	1	4	0	0	0	0	0	0
Q8TF74	Q8TF74	WIPF2_HUMAN	WIPF2	WAS/WASL-interacting protein family member 2	23	120	337477	305071	363913	347779	378613	363009	369191	295723	415833	353699	309198	330898	381949	376862	371170	330088	443080	353844	347294	323760	407888	407899	412525	285648	398463	442690	382239	333027	417288	326859	362335	347190	1	1	1	1	4	0	0	0	0	0	0
Q96RK0	Q96RK0	CIC_HUMAN	CIC	Protein capicua homolog	14	850	18240.1	15327.9	9588.07	0	15920.5	15550.6	19558.8	0	22064.5	23418.2	21906.1	27345.5	21759.6	15597.9	24211.4	10911.3	22518.4	19998.2	25159.3	20571.4	15105.8	14677.8	17620	17273.7	22342.3	15295.7	20898.9	18189.9	21916.3	15089.9	23323.7	8880.4	1	1	1	0	3	0	0	0	0	0	0
Q9NVA2	Q9NVA2	SEP11_HUMAN	SEPTIN11	Septin-11	19	400	166892	183370	197402	224238	136615	202246	208915	229319	190969	175036	239082	195140	189795	174806	207802	196767	182835	193421	237367	225400	202622	142654	158327	213952	163195	151920	228434	215939	186401	162459	192124	199230	1	1	1	1	4	0	0	0	0	0	0
O14981	O14981	BTAF1_HUMAN	BTAF1	TATA-binding protein-associated factor 172	11	24	26828.1	57725.7	65435.2	50169.9	23764.1	24077.8	74867.9	51805.2	25137.4	35390.3	71130	37641.3	34930.1	29053.8	63368.7	23777.6	24939	32364.3	77002.5	15553.5	95083.5	34783.6	63631.7	24276.1	32741.6	20192.9	64963.8	20070.5	0	12452.8	61822	21876.6	0	1	1	1	3	0	0	0	1	1	0
O14981	O14981	BTAF1_HUMAN	BTAF1	TATA-binding protein-associated factor 172	23	24	0	20274.6	20548.5	24072	17705.7	17977.3	24497.4	0	0	0	31929.9	28905.6	0	19089.3	26066.4	13147.6	0	26643.4	21845.2	20801.1	12386.8	0	36332.3	28342.6	9501.09	0	0	60713.6	0	18632.3	20927.7	13761.2	0	0	0	0	0	0	0	0	0	0	0
O95801	O95801	TTC4_HUMAN	TTC4	Tetratricopeptide repeat protein 4	11	124	3030000	3480000	3660000	3480000	2790000	3400000	3760000	3390000	2960000	3310000	4030000	3520000	2970000	3140000	3680000	3270000	2970000	3150000	3760000	3250000	3210000	2840000	3730000	3360000	3050000	2950000	3540000	3260000	3040000	3040000	3720000	3470000	1	1	1	1	4	0	0	0	0	0	0
Q96MK2	Q96MK2	RIPR3_HUMAN	RIPOR3	RIPOR family member 3	13	904	0	0	0	0	0	5468.27	0	0	0	0	0	0	0	0	0	0	0	0	0	0	0	0	0	0	0	0	0	0	0	0	0	0	0	0	0	0	0	0	0	0	0	0	0
Q96AB3	Q96AB3	ISOC2_HUMAN	ISOC2	Isochorismatase domain-containing protein 2	9	2	26495.9	44417.9	21210.5	35230.9	20250.7	31234.9	0	0	0	0	0	37776.2	23268.9	24977.9	0	0	25428.1	19258.1	23727	39700	37200.8	23871.7	25611.2	25694	23098.1	33750.9	54219.8	10978.8	24451.4	0	0	27302.4	0	0	0	0	0	0	0	0	0	0	0
Q9H2M9	Q9H2M9	RBGPR_HUMAN	RAB3GAP2	Rab3 GTPase-activating protein non-catalytic subunit	18	238	11935.3	14157.2	16819.8	5152.52	13280.3	6091.96	10434.8	9821.31	12313.9	13134.3	12832.9	7287.42	14029.1	19839.7	0	9448.22	17711.1	9677.55	13003.4	13310.9	14973.9	9994.74	15577.1	6727.12	8370.67	11492.1	17245.1	0	13390.8	0	15606.2	7495.62	1	0	0	0	1	0	0	0	0	0	0
Q96BN8	Q96BN8	OTUL_HUMAN	OTULIN	Ubiquitin thioesterase otulin	23	35	360349	255358	334424	321046	434777	335464	343467	305526	379860	354098	377055	291297	373678	363092	314638	272481	417440	404452	308988	299660	321808	450491	366009	320589	370034	370767	302544	320783	432382	422946	335356	317845	1	1	1	1	4	0	0	0	0	0	0
Q6P6C2	Q6P6C2	ALKB5_HUMAN	ALKBH5	RNA demethylase ALKBH5	12	2	8140.44	14789.9	14302.7	10878.8	7894.92	18492.3	13390	14428.9	10625.9	19977.5	9969.34	14061	17810.6	13890.5	17769	12555.2	10685.9	15714.2	9908.41	15535.7	14372.1	11919.4	15481	22062.6	0	14028.6	9964.38	14035.3	19516	0	6095.22	18102.9	0	0	1	1	2	0	0	0	0	0	0
P35269	P35269	T2FA_HUMAN	GTF2F1	General transcription factor IIF subunit 1	10	403	12557	14224.6	13428	24585.9	10587.6	23269.8	21141.4	19807	17435.7	19730.9	18904.9	21653.7	13206.2	17719.1	23555.3	23549.8	16335.5	23583.3	12240.6	18436.2	14942.5	16980.8	17995.7	17985.6	16286.9	24748.3	20261.6	23258	18847.8	18879.3	17518.6	27695.8	1	1	1	1	4	0	0	0	0	0	0
Q7Z5L9	Q7Z5L9	I2BP2_HUMAN	IRF2BP2	Interferon regulatory factor 2-binding protein 2	29	209	58096	100695	89969.6	70749.5	66061.4	67745.7	60247.1	49902.7	59723.9	77309.5	72688.5	37829.4	36988	47755.7	78276.2	60996.2	73313	62809.9	91277.8	72120.8	82307.1	58216	76787.8	46590.2	50161	37914.3	43565.3	69160.1	50313	78271.9	83606.8	58857.6	1	1	1	1	4	0	0	0	0	0	0
P51825	P51825	AFF1_HUMAN	AFF1	AF4/FMR2 family member 1	17	653	21754.5	15389.8	21150.8	13536.5	25181.5	17291.8	25632.8	13406.3	20929	13894.1	6876.49	11766.4	21548.7	0	12289.6	3242.37	23311.9	13333.7	18159.7	11641.7	41215.6	8666.39	8519.06	20874.2	25397.3	22056.8	18665.6	13910.4	24556.6	27436.8	19750.6	7483.81	1	0	1	1	3	0	0	0	0	0	0
P08559	P08559	ODPA_HUMAN	PDHA1	Pyruvate dehydrogenase E1 component subunit alpha, somatic form, mitochondrial	9	236	71977.1	70596.3	75836.1	70687.4	59503.5	55085.8	67945.5	68420.6	57632	66032	61930.5	68452.6	69632.6	59660.1	71663	80022.7	60567.9	59827.6	77605.8	75563.6	75933	54315.3	63978	61865.2	65463.3	53825.1	76402.4	74980	73206.6	76779.2	69932.3	57366.5	1	1	1	1	4	0	0	0	0	0	0
P08559	P08559	ODPA_HUMAN	PDHA1	Pyruvate dehydrogenase E1 component subunit alpha, somatic form, mitochondrial	10	236	40451.7	39217.3	35506.9	28516.1	37642.1	44246.1	33696.7	40125.3	48108.1	31458.6	53048.4	30010.5	29702.5	58342.1	36862.3	17454.7	49495.1	30819.6	51400.7	43124.7	31857.9	61383.4	61714.2	47923.1	49857.5	73936.9	21624.5	44599.8	48858.4	36830	37276.1	38647.7	1	1	1	1	4	0	0	0	0	0	0
O75155	O75155	CAND2_HUMAN	CAND2	Cullin-associated NEDD8-dissociated protein 2	9	879	77856.3	68026.1	47489.4	72656.2	87074.4	45616.9	82890.1	29717.3	91397.5	65230.4	28485.3	54462.6	74721.7	60849.1	58221.9	65689.2	71860.4	58574.1	60911.2	62842.1	60948.1	54239.5	51128.5	70856.3	81055.6	73294.9	59946.3	49107.5	78965.8	56250.9	57601.4	60951.8	1	1	1	1	4	0	0	0	0	0	0
Q99733	Q99733	NP1L4_HUMAN	NAP1L4	Nucleosome assembly protein 1-like 4	11	147	151684	151251	150279	139818	157916	135130	160479	126763	140979	147553	140585	147556	153851	126031	142796	143163	117456	142322	160655	112251	162866	145568	126756	156929	185140	173702	173298	167368	151749	153180	158730	143396	1	1	1	1	4	0	0	0	0	0	0
Q8NB78	Q8NB78	KDM1B_HUMAN	KDM1B	Lysine-specific histone demethylase 2	16	240	36583.4	8578.96	33624.3	15988.5	51013	20183.1	20519.9	29410.4	62905.2	28414.6	81950.4	14030.3	109417	29989.8	51230.5	11965.9	96935.6	58008.7	15373.6	31393.5	115567	35002.2	66271.8	39437.9	25176.9	73571.7	27610.7	37613.3	33873.5	0	41703.4	11894.4	1	0	1	1	3	0	0	0	0	0	0
Q9NVC6	Q9NVC6	MED17_HUMAN	MED17	Mediator of RNA polymerase II transcription subunit 17	11	444	32494.6	27799.6	24445.6	43204.4	41636.1	43549	32898.1	29900.9	34934.5	25172.9	0	0	44373.6	25529.9	30716.7	0	42785.9	13264.7	35637.2	7751.88	36923.2	0	53610.8	38973.5	22697.3	23008.2	16092	24311.8	62774.7	30953.3	0	37363.3	1	0	0	0	1	0	0	0	0	0	0
P36578	P36578	RL4_HUMAN	RPL4	60S ribosomal protein L4	11	401	163084	164763	189059	154496	186369	178696	177140	156222	182379	171177	189165	192004	176513	184058	180577	172701	201516	180286	181176	174066	166364	175673	187694	169640	171460	186988	167384	176380	181692	181264	180701	195416	1	1	1	1	4	0	0	0	0	0	0
P19338	P19338	NUCL_HUMAN	NCL	Nucleolin	7	89	837266	695636	638265	645637	820794	663906	642705	603429	783510	676312	572498	609474	762929	732248	640243	664607	767515	649197	604885	642785	676142	730257	730960	591670	948627	732450	671043	645365	830769	820451	644138	631408	1	1	1	1	4	0	0	0	0	0	0
P49006	P49006	MRP_HUMAN	MARCKSL1	MARCKS-related protein	13	145	2780000	3150000	3100000	3200000	2740000	3100000	3190000	3200000	2820000	3020000	3190000	3290000	3040000	2960000	3100000	2890000	3000000	3090000	3270000	3220000	3010000	2980000	3030000	3210000	2860000	3030000	3250000	3220000	2730000	2960000	3260000	3360000	1	1	1	1	4	0	0	0	0	0	0
Q7KZF4	Q7KZF4	SND1_HUMAN	SND1	Staphylococcal nuclease domain-containing protein 1	9	63	690758	601007	598778	559394	683017	591498	572543	557412	653717	591461	633258	565446	644678	586218	510818	582645	626198	605242	487647	527488	606955	554309	546278	540761	608838	558965	536413	519000	583713	547814	536325	532328	1	1	1	1	4	0	0	0	0	0	0
P19338	P19338	NUCL_HUMAN	NCL	Nucleolin	7	56	76531.2	78486.4	80540.5	72511.9	76404.2	83166.9	90830	92833.5	88379	82070.9	73522.5	69827.4	95362.4	90535.4	68835	77621.2	85598.5	81166.1	83750.8	83044.6	75769.6	81672	70424.1	80555.5	90327.6	80774.9	82083.9	73065.3	89657.6	105040	76888.5	78434.7	1	1	1	1	4	0	0	0	0	0	0
Q6UWP2	Q6UWP2	DHR11_HUMAN	DHRS11	Dehydrogenase/reductase SDR family member 11	9	217	129752	148891	147900	133088	125187	139011	140045	166150	145953	156814	133008	147743	143404	139818	123942	137304	133235	155647	148750	147395	131674	153089	112966	134310	134537	105005	117657	111853	124253	138220	121923	128248	1	1	1	1	4	0	0	0	0	0	0
P28290	O75528;P28290	ITPI2_HUMAN	ITPRID2	Protein ITPRID2	7	582	22144.9	20277.9	22458	20110.2	17371.3	21230.5	17213.5	16608.4	19941.7	16393.1	9833.68	14478.6	17191.2	19113.1	20583.2	14162.7	23598.6	19727.4	17310	18044.5	21854.8	22228.4	21902.3	12560.1	28729.5	14745.7	15436.8	15130.8	24429.3	23568.1	17761.7	12302.5	1	1	1	1	4	0	0	0	0	0	0
O75528	O75528	TADA3_HUMAN	TADA3	Transcriptional adapter 3	9	215	25358.2	20169.9	16944.9	23525.5	18769.5	22233.9	27438.4	20913.6	23508.6	20726.6	16842.3	19994.3	15219.4	27107	19430.3	17163.6	24841.8	27154.8	23002.6	20484.2	19190.9	25913.3	21233	23533	30198.7	20825.2	17436.9	22887.8	26232.5	26629.9	27319.6	20562.9	1	1	1	1	4	0	0	0	0	0	0
P28290	P28290	ITPI2_HUMAN	ITPRID2	Protein ITPRID2	9	582	0	0	498.916	0	0	0	1153.95	0	716.408	1202.8	797.132	2173.37	837.021	0	0	0	321.449	883.928	1990.08	0	1941.77	2279.84	1741.72	0	1393.43	0	0	0	2214.85	2275.93	2154.79	3768.08	0	0	0	0	0	0	0	0	0	0	0
Q12955	Q12955	ANK3_HUMAN	ANK3	Ankyrin-3	9	258	289332	274471	242121	250590	261578	212683	277976	244757	226534	225295	231940	212071	219910	295834	258847	272618	247846	225049	263584	245114	234274	213996	254459	218809	257371	250779	273564	268201	163054	256474	276601	234340	1	1	1	1	4	0	0	0	0	0	0
Q5SQI0	Q5SQI0	ATAT_HUMAN	ATAT1	Alpha-tubulin N-acetyltransferase 1	13	209	97924.1	58626.6	61415.8	58475.8	94016.7	64712.1	64458.1	62158	71099.4	64222.1	57794.7	54003.9	68724.8	88827	72695.7	53088	74904.8	81646.4	52432.5	60774.7	64057.5	90645.1	79592	68057.3	88258.7	65572.8	43836	64400.9	89709.7	76979.9	64159.1	68581.8	1	1	1	1	4	0	0	0	0	0	0
P18206	P18206	VINC_HUMAN	VCL	Vinculin	20	647	0	7275.89	0	19909.6	11734.9	12285.6	0	9160.87	0	27781.1	0	12375.7	0	0	20198.8	0	0	0	22802.6	12113.7	39743	20575.3	0	0	14365	0	13247	0	21111.1	0	0	20595.7	0	0	0	0	0	0	0	0	0	0	0
Q8IYI6	Q8IYI6	EXOC8_HUMAN	EXOC8	Exocyst complex component 8	9	436	158501	0	156218	138848	125777	0	150109	141260	155636	154094	134351	0	68208.5	0	144710	0	103164	0	151254	123697	17717.8	151368	149304	152162	152099	149281	161887	0	130265	121481	0	0	1	0	0	0	1	0	0	0	0	0	0
P42858	P42858	HD_HUMAN	HTT	Huntingtin	9	2749	95955.9	73372.4	96470.5	66009.8	87904.9	75082.4	64248.1	71351.5	95904.2	89568.5	63397.2	93229.1	81162.3	105234	62676.7	77264	88342.8	88315.5	67877.8	69574.6	82901.2	66591.1	57256.7	62177.6	85192.6	93437.7	67987.7	73075.7	91808.3	89975	74624.4	58184	1	1	1	1	4	0	0	0	0	0	0
P19404	P19404	NDUV2_HUMAN	NDUFV2	NADH dehydrogenase [ubiquinone] flavoprotein 2, mitochondrial	13	76	669332	715831	684532	692294	696989	691596	0	625867	670254	642713	729260	0	662730	637916	637969	683819	639688	663663	627836	687688	615965	663312	705361	714312	605584	580490	531712	583893	634796	690009	681937	742672	1	1	0	0	2	0	0	0	0	0	0
Q8N201	Q8N201	INT1_HUMAN	INTS1	Integrator complex subunit 1	13	683	0	21429	28244.6	0	0	22077.5	0	18861.9	0	20088	0	20569.2	17891.3	13265.5	0	25046	0	0	13083.9	0	13812.1	22150.2	0	0	0	20927.2	23172.5	18493.4	0	0	0	22922.2	0	0	0	0	0	0	0	0	0	0	0
A0A6I8PU40	A0A6I8PU40	TUG1_HUMAN	TUG1	Taurine up-regulated 1 protein	9	65	180314	184020	170406	159660	178792	186590	178617	163618	186800	203548	144637	185302	177898	219542	182791	180283	180572	158652	178595	188743	182836	176478	164064	157485	182105	181317	188817	147832	195010	183815	164557	193627	1	1	1	1	4	0	0	0	0	0	0
Q96F24	Q96F24	NRBF2_HUMAN	NRBF2	Nuclear receptor-binding factor 2	10	37	663899	696988	753036	789541	766541	735734	773568	696433	771195	726869	731972	735053	637937	707474	811829	795664	728753	753305	771816	783794	686720	662946	800752	735100	673020	646415	714958	710456	727713	692611	749466	735212	1	1	1	1	4	0	0	0	0	0	0
Q9H7E9	Q9H7E9	CH033_HUMAN	C8orf33	UPF0488 protein C8orf33	17	183	179423	206772	197182	201923	192701	219579	177486	196148	195152	220627	241512	185176	224166	199794	211668	201305	219013	232422	212835	161952	198692	230991	250227	196385	235848	209222	202703	196431	238891	232730	243727	230535	1	1	1	1	4	0	0	0	0	0	0
Q9Y520	Q9Y520;P48634	PRC2C_HUMAN	PRRC2C	Protein PRRC2C	8	479	16207.6	13821.8	19892.9	16060.4	18483.5	5793.73	15679.5	17869.2	14898.3	16686	19188.1	15900.5	0	17166.1	24026	19644.5	12626.9	18868.5	13669.7	9914.57	12143.7	25214.4	13516.1	17895.5	25979.7	16773.3	13177.1	18148.9	0	20077.6	27997.3	28066.7	0	1	1	1	3	0	0	0	0	0	0
O95336	O95336	6PGL_HUMAN	PGLS	6-phosphogluconolactonase	9	30	20100.4	18626.5	23053.4	13043	36845.6	23817.9	19669.8	21479.6	11574.3	18537.9	16267.4	0	18991.6	14779.2	19048.4	16226.6	17242.8	24634.8	13644.4	17677.4	16754.4	17350.6	16534	20377.1	26829.6	31426.1	18670	26789.7	21724.6	29027.8	13745.5	34055.5	1	1	1	0	3	0	0	0	0	0	0
O15269	O15269	SPTC1_HUMAN	SPTLC1	Serine palmitoyltransferase 1	8	190	129773	117626	110699	94255.5	128549	108469	108163	104866	105860	105007	98605.3	77327.8	126454	106741	93355.5	79028.7	121378	114091	72532.6	112100	111938	108961	121837	97136.7	86911.9	98669.9	73718.9	52250.6	132957	129388	109383	92948.4	1	1	1	1	4	0	0	0	0	0	0
Q13889	Q13889	TF2H3_HUMAN	GTF2H3	General transcription factor IIH subunit 3	7	253	23601.6	25293.1	23015.3	24465.4	30054.5	25785.7	26046.4	19069.4	23868.9	22529.1	23509.3	19869.5	31675.3	23867.8	30550.2	21151.1	31371.9	27695.3	16982	22878.6	23338.3	25479.3	20187.1	14413.3	27106.1	21052.4	26074.7	23268.1	29627.5	25969.1	22113.6	17474.2	1	1	1	1	4	0	0	0	0	0	0
Q9BSK4	Q9BSK4	FEM1A_HUMAN	FEM1A	Protein fem-1 homolog A	12	122	12996.8	44195.2	0	20684.1	31040.5	55703.2	0	25809.3	39696.7	20168.4	27817.6	0	14971.8	19580.4	20746.4	32346.4	31064.8	16517.5	35954.5	35749.6	0	0	28959.5	41422.1	23458.6	53273.1	35939	34307.1	40311.3	16757.1	27780.9	0	0	0	0	0	0	0	0	0	0	0	0
O95639	O95639	CPSF4_HUMAN	CPSF4	Cleavage and polyadenylation specificity factor subunit 4	12	47	108733	110613	145120	134530	131467	129825	141185	140020	98201.7	120880	109230	111730	113212	134192	149493	128323	92158.4	156169	136624	105845	97541.6	138342	116208	102143	97847.9	91384.3	113315	88177	118625	125554	110622	102334	1	1	1	1	4	0	0	0	0	0	0
Q15785	Q15785	TOM34_HUMAN	TOMM34	Mitochondrial import receptor subunit TOM34	11	58	121868	115755	101336	117242	96645.2	72126.4	115287	115450	124480	85107.2	112773	106737	96446.4	106007	90478	116853	98762.6	102968	96789.6	91561.6	99028.2	122161	111524	121548	99280.9	101323	98868.2	110973	108204	108566	74112.1	111760	1	1	1	1	4	0	0	0	0	0	0
Q9H3U1	Q9H3U1	UN45A_HUMAN	UNC45A	Protein unc-45 homolog A	12	65	0	6645.25	3364.84	0	0	0	5470.57	0	5540.15	3288.73	0	1950.8	0	5776.54	0	3920.15	2989.91	2715.36	0	5601.22	0	6432.65	5563.88	0	8082.2	0	1652.92	4851.23	3206.65	3157.17	4520.55	1757.31	0	0	0	0	0	0	0	0	0	0	0
Q9H3U1	Q9H3U1	UN45A_HUMAN	UNC45A	Protein unc-45 homolog A	19	65	297915	368074	331406	359724	275351	335013	382315	329650	303379	336140	367048	373173	341818	367775	371027	386510	343197	337174	416320	380226	335249	369194	387715	353131	356120	352092	359307	362320	378292	337801	362414	428865	1	1	1	1	4	0	0	0	0	0	0
O95235	O95235	KI20A_HUMAN	KIF20A	Kinesin-like protein KIF20A	13	807	110385	131326	130169	161185	114084	119167	150896	133407	104938	126677	155431	167061	137962	118089	155668	161392	147628	111374	157967	119595	121831	94961.6	192908	161220	136488	108646	142809	153474	134693	100121	134812	149581	1	1	1	1	4	0	0	0	0	0	0
O94761	O94761	RECQ4_HUMAN	RECQL4	ATP-dependent DNA helicase Q4	10	550	6634.13	10458.9	7455.87	13515.1	12774.7	10390.9	18856.9	18947	0	10219.3	10890.2	8954.86	11732.9	10158	12732.7	6412.74	7977.13	10831.7	14047.1	6118.94	14735	11065.4	15150.8	10827.7	13428.8	9075.18	14886.5	8019.17	14697.1	6735.78	12550.9	8646.18	0	1	1	1	3	0	0	0	0	0	0
Q9NZJ9	Q8NFP7;A0A024RBG1;Q96G61;O95989;Q9NZJ9	NUDT4_HUMAN	NUDT4	Diphosphoinositol polyphosphate phosphohydrolase 2	7	21	1550000	1560000	1420000	1380000	1460000	1490000	1510000	1510000	1570000	1490000	1500000	1490000	1380000	1440000	1410000	1440000	1490000	1440000	1480000	1450000	1320000	1560000	1410000	1470000	1520000	1470000	1400000	1510000	1500000	1480000	1450000	1380000	1	1	1	1	4	0	0	0	0	0	0
P10276	P10276;P10826	RARA_HUMAN	RARA	Retinoic acid receptor alpha	10	263	9458.47	12760.8	0	0	11428.2	8177.56	0	16503	17028.8	14040.5	0	0	0	14095	19586.1	0	17694.5	28327.2	26147.1	0	14017.9	15221.4	18992.1	0	15464.4	18636.4	17323.1	0	16858.1	3386.09	25097.4	0	0	1	0	0	1	0	0	0	0	0	0
Q8IZT6	Q8IZT6	ASPM_HUMAN	ASPM	Abnormal spindle-like microcephaly-associated protein	10	3032	0	6723.09	9122.73	0	0	6533.87	12497.8	12713.6	5023.09	10965	0	6671.39	5645.46	6513.67	7296.92	10643.8	0	3149.11	4777.67	0	7899.9	7549.24	0	0	4186.68	0	0	12714.7	0	9561.16	13734.6	0	0	0	0	0	0	0	0	0	0	0	0
Q8TDX7	Q8TDX7	NEK7_HUMAN	NEK7	Serine/threonine-protein kinase Nek7	13	51	279454	326122	314830	307189	303880	319716	368493	287792	270516	338068	297874	289979	394880	274920	315941	308873	352620	296123	327388	322497	343591	332677	378347	285378	247880	269763	242753	263331	276312	321184	338322	270509	1	1	1	1	4	0	0	0	0	0	0
Q8TDX7	Q8TDX7	NEK7_HUMAN	NEK7	Serine/threonine-protein kinase Nek7	14	51	483989	357936	250148	325812	501200	420474	256602	393513	525202	530869	435659	376571	504969	556400	235451	511912	574891	499735	267370	441390	404417	555573	274848	500514	480104	523400	193518	451120	534767	542316	299504	446101	1	1	1	1	4	0	0	0	0	0	0
P13796	P13796	PLSL_HUMAN	LCP1	Plastin-2	10	40	7200000	7100000	7450000	7450000	7560000	7060000	7950000	7750000	7230000	7150000	8580000	7620000	7000000	7150000	6630000	7260000	6940000	7020000	8000000	7150000	6130000	7080000	7760000	7270000	6640000	6790000	7700000	6080000	6980000	7560000	6970000	7040000	1	1	1	1	4	0	0	0	0	0	0
Q01813	Q01813	PFKAP_HUMAN	PFKP	ATP-dependent 6-phosphofructokinase, platelet type	8	110	304799	378806	375027	449951	274665	257282	342170	376295	407633	259444	221896	380012	473974	240899	439962	353526	464741	186856	397163	338130	380057	315598	405238	327316	218586	330912	390076	325574	373394	193060	396452	310377	1	1	1	1	4	0	0	0	0	0	0
Q05086	Q05086	UBE3A_HUMAN	UBE3A	Ubiquitin-protein ligase E3A	18	196	0	0	0	7215.83	15168.5	0	0	15606.7	0	0	25850.4	0	19481.9	0	0	11213.3	0	0	15123.8	28801.4	15353.4	0	6683.44	15216.5	0	0	27279.5	11047.7	0	0	6415.86	21328.7	0	0	0	0	0	0	0	0	0	0	0
Q92837	Q92837	FRAT1_HUMAN	FRAT1	Proto-oncogene FRAT1	11	255	13325.9	11546	11254.1	4326.3	5833.56	12526.4	12371.6	11136.2	7764.23	6400.38	6886.76	4353.77	10252.2	6548.06	8383.86	11459.6	12551.2	5818.38	0	9755.06	13254.2	10353.8	6436.97	3636.42	4249.82	12287.1	13203.4	10026.6	13838.9	14906.5	11579.1	13695.5	1	1	0	1	3	0	0	0	0	0	0
Q8IZT6	Q8IZT6	ASPM_HUMAN	ASPM	Abnormal spindle-like microcephaly-associated protein	10	1562	72366.3	72728.4	61778.3	56101.8	57875	70862.8	68575.7	69399.7	67422.4	66668	66335.2	59239.4	64583	64006.7	63980.2	57626.4	65050.4	69763.8	66676.7	66017.3	63980.2	69230.3	52925.3	69415	59808.8	55680.3	59731.1	39760.9	55277.9	56899.4	65409.1	60549.3	1	1	1	1	4	0	0	0	0	0	0
Q8NCN4	Q8NCN4	RN169_HUMAN	RNF169	E3 ubiquitin-protein ligase RNF169	11	95	49551.1	39094.7	45622.8	51269.8	39119.4	49087.4	37581.4	48197.4	37836.3	44237.2	44440.8	40457.7	34981.6	45451.2	49014	52525.4	42897.8	41732.6	37447.5	47939.3	29952.7	49833.3	39503.4	32177.2	34647.9	42261.5	39890.4	45613.3	29567.2	30448.2	42137.7	35259.8	1	1	1	1	4	0	0	0	0	0	0
P06753	P06753	TPM3_HUMAN	TPM3	Tropomyosin alpha-3 chain	13	79	5600000	5320000	5260000	5300000	5450000	5270000	4970000	5260000	5270000	5330000	5870000	5570000	5330000	5100000	4850000	5300000	5510000	4920000	5170000	5440000	5190000	4940000	4950000	5550000	4930000	5100000	5050000	5490000	5080000	4660000	5090000	5140000	1	1	1	1	4	0	0	0	0	0	0
P06753	P06753	TPM3_HUMAN	TPM3	Tropomyosin alpha-3 chain	14	79	4000000	3800000	3900000	3980000	3820000	4050000	3780000	3820000	4120000	3870000	4040000	3700000	2990000	3830000	3750000	3670000	3930000	3330000	3560000	3760000	3630000	3770000	3270000	4000000	3230000	4020000	3790000	4080000	3280000	3700000	3700000	3440000	1	1	1	1	4	0	0	0	0	0	0
Q14980	Q14980	NUMA1_HUMAN	NUMA1	Nuclear mitotic apparatus protein 1	10	725	326620	353764	328185	354805	312706	341268	326759	362025	304378	348420	395711	342727	313819	346508	277972	392642	340355	328090	321257	349827	301941	285571	329757	385271	355319	335426	344114	354503	320671	346548	324474	359005	1	1	1	1	4	0	0	0	0	0	0
Q14980	Q14980	NUMA1_HUMAN	NUMA1	Nuclear mitotic apparatus protein 1	16	725	40308.4	41328.5	0	0	0	32572.3	54027	63349.9	39348.3	25266.2	45791.1	51398.5	35520.4	40765.6	48540.9	33919.1	36229	27268.2	60900.4	39926.9	46638.3	18284.2	59411.4	51793	13354.4	0	57028	17499.7	20465.4	0	34292.3	0	0	0	0	0	0	0	0	0	0	0	0
Q14980	Q14980	NUMA1_HUMAN	NUMA1	Nuclear mitotic apparatus protein 1	20	725	0	66126	46144.1	23016.2	31077.7	41402.5	16779.9	10579.3	59831.6	26717.2	31123.6	40324.3	65165.9	54284.3	0	45260.2	79086.9	41174.9	17189.9	0	32851.6	33482.6	19811.2	52669.2	51309.7	27272.2	12900.8	45783.4	76459.9	40942.5	0	45760.8	0	1	0	0	1	0	0	0	0	0	0
Q92616	Q92616	GCN1_HUMAN	GCN1	eIF-2-alpha kinase activator GCN1	7	2367	30810.6	19799.8	25480.8	34685	29816.5	35347.8	27800	26929.5	25521.1	18990	23667.6	34299.1	27784.8	21200.5	26338.7	18196.3	23128.9	28457.6	20790.3	21161	29444.5	25079.4	23078.3	24232.2	31261.1	34289.5	26337.6	31022.6	24547.1	23781.4	29411.6	19690.9	1	1	1	1	4	0	0	0	0	0	0
Q9UNF0	Q9UNF0	PACN2_HUMAN	PACSIN2	Protein kinase C and casein kinase substrate in neurons protein 2	9	276	160527	186713	189730	192827	183908	170735	176435	172586	175687	160379	148369	179491	167029	171323	174765	162575	165238	161409	160229	155043	153619	189378	174474	173534	185904	194249	184588	177076	170805	188933	166494	176566	1	1	1	1	4	0	0	0	0	0	0
P43304	P43304	GPDM_HUMAN	GPD2	Glycerol-3-phosphate dehydrogenase, mitochondrial	16	42	0	0	4892.36	7626.24	0	9005.04	0	0	0	3131.32	0	0	0	0	0	0	0	0	10054.1	0	7048.3	0	0	8449.76	0	0	11405.1	9387.99	8967.97	12716.3	0	0	0	0	0	0	0	0	0	0	0	0	0
P48730	P48730	KC1D_HUMAN	CSNK1D	Casein kinase I isoform delta	9	300	11063.2	0	37681.4	32361.5	15047.6	7696.11	38767.5	6841.97	25712.2	15589.1	39583.2	31918.7	35459.9	7548.53	0	0	21554.3	27824	22469.9	41309.6	18783.7	9116.47	14390.8	16717.3	24405	0	23871.2	14008.4	5130.03	29839.4	0	13209.2	1	0	0	0	1	0	0	0	0	0	0
Q12830	Q12830	BPTF_HUMAN	BPTF	Nucleosome-remodeling factor subunit BPTF	10	726	116364	115226	121808	93082.2	98025.6	122731	108846	118901	122879	134860	127759	120093	120741	113163	109873	122659	125338	108904	117347	130950	122899	127927	129825	123180	126339	126019	119175	118445	111562	117111	114163	117509	1	1	1	1	4	0	0	0	0	0	0
Q13586	Q13586	STIM1_HUMAN	STIM1	Stromal interaction molecule 1	16	543	83655.1	66913.5	79833.2	73860.9	83849	82153.7	85497.3	90258.1	70002.2	95554	82953.6	74648.9	88888.1	80531.8	78139.8	77844.2	89119.1	88302	89223.6	97358.9	79333.5	75943.3	80040.5	83375.8	81688	84256.9	76460	82940.9	102494	78859.4	86773	74234.5	1	1	1	1	4	0	0	0	0	0	0
Q9NXH9	Q9NXH9	TRM1_HUMAN	TRMT1	tRNA (guanine(26)-N(2))-dimethyltransferase	9	571	1557656	1747981	1701647	1752197	1751780	1813758	1766269	1849826	1736243	1790944	2130290	1920152	2064376	1713509	1840557	1856809	2052376	1798136	1911529	1921795	2170621	1790244	2011381	1932364	1730711	1967248	1825500	2014596	1641065	1689762	1807982	1919777	1	1	1	1	4	0	0	0	0	0	0
Q9NXH9	Q9NXH9	TRM1_HUMAN	TRMT1	tRNA (guanine(26)-N(2))-dimethyltransferase	10	571	9332.53	0	0	0	0	0	0	0	0	13091.4	0	0	0	11878.9	10173.3	11724.2	0	12690.8	12469.5	18413.8	0	0	12650.9	14220.4	13762.4	9337.97	10899.9	17630.9	16051.9	15577.9	11817.2	0	0	0	0	0	0	0	0	0	0	0	0
P17544	P17544	ATF7_HUMAN	ATF7	Cyclic AMP-dependent transcription factor ATF-7	8	81	8645	11301.5	9178.44	11136	11157.5	9661.92	4430.33	10332.8	14699.6	14299.4	14697.4	8304.57	12161.3	10551.2	9518.64	5943.55	16498.5	17380.2	13123.5	12533.8	6460.33	12410.9	14173.6	13409.7	10588.5	11844.2	12023.4	13669.1	12927.5	17489.6	14289.8	17638.5	1	1	1	1	4	0	0	0	0	0	0
Q7Z333	Q7Z333	SETX_HUMAN	SETX	Probable helicase senataxin	8	1573	205629	216101	214143	189694	206351	211535	212839	220759	226365	208814	216751	193311	202764	202409	205881	196748	202220	196055	192041	198193	175716	195842	207929	207333	203738	234595	200415	207460	202361	208526	186511	196312	1	1	1	1	4	0	0	0	0	0	0
Q96BN8	Q96BN8	OTUL_HUMAN	OTULIN	Ubiquitin thioesterase otulin	9	58	415466	340157	436416	409043	432590	370528	452783	279041	392270	424815	419078	388235	377387	401374	432146	395768	462079	338998	387088	259221	467841	438677	434141	305075	371888	488146	337484	248459	341440	353752	440945	380781	1	1	1	1	4	0	0	0	0	0	0
Q96BN8	Q96BN8	OTUL_HUMAN	OTULIN	Ubiquitin thioesterase otulin	16	58	680275	791367	820199	748153	681743	785284	785418	779150	761066	766981	800357	767819	774925	742051	829183	769208	801560	736945	864480	782245	713327	584713	836886	823728	676631	773988	812207	777198	769144	782883	828187	937629	1	1	1	1	4	0	0	0	0	0	0
P49916	P49916	DNLI3_HUMAN	LIG3	DNA ligase 3	10	923	34906.2	27424.7	26533.7	13471.8	26929.6	27733.9	22485.4	39206.2	37720.9	17454.1	31692.8	23371	36679	29714.3	22214.5	28570.2	35007.6	33703.9	27138.1	24054.7	27474.7	25662.6	28162.5	23101.9	34904	38766.8	36226.5	33826.8	31830.5	17446.8	40574.6	26494.4	1	1	1	1	4	0	0	0	0	0	0
P07954	P07954	FUMH_HUMAN	FH	Fumarate hydratase, mitochondrial	9	123	163750	143925	179458	171008	169182	136056	169636	156762	142840	156092	168978	148797	175706	161433	165164	143753	174690	161135	158068	181212	197913	148557	156712	168946	171701	141823	146755	151172	187119	160832	148068	137577	1	1	1	1	4	0	0	0	0	0	0
Q6P1J9	Q6P1J9	CDC73_HUMAN	CDC73	Parafibromin	10	127	1750000	1850000	1750000	1790000	2030000	1920000	1850000	1800000	1840000	1910000	1890000	1930000	1780000	1980000	1830000	1930000	2000000	1850000	1910000	1870000	1600000	1910000	1890000	1890000	1790000	2060000	1820000	1830000	1890000	1860000	1850000	2020000	1	1	1	1	4	0	0	0	0	0	0
O75061	O75061	AUXI_HUMAN	DNAJC6	Putative tyrosine-protein phosphatase auxilin	17	779	608971	733069	768389	739463	689717	680799	762326	687028	614654	683336	724386	702405	723625	699952	679483	761791	607795	699007	701550	728141	720308	706560	724828	716878	669893	664488	662480	719433	552919	685665	703824	759260	1	1	1	1	4	0	0	0	0	0	0
O75061	O75061	AUXI_HUMAN	DNAJC6	Putative tyrosine-protein phosphatase auxilin	19	779	113403	126146	100410	128561	121182	139566	116743	139031	91996.5	98577.7	112290	131179	119721	115558	97734.2	146829	129341	109688	106913	117192	127742	126333	102470	106602	106450	111316	121222	112086	127248	109207	111862	117316	1	1	1	1	4	0	0	0	0	0	0
O75061	O75061	AUXI_HUMAN	DNAJC6	Putative tyrosine-protein phosphatase auxilin	20	779	166715	167909	182263	201518	163593	187794	202712	168402	163690	164513	213607	206904	153328	193325	213207	180333	175382	190190	191493	201480	196055	188705	216845	199831	173043	190662	218094	198909	108690	173493	216616	227907	1	1	1	1	4	0	0	0	0	0	0
P51452	P51452	DUS3_HUMAN	DUSP3	Dual specificity protein phosphatase 3	12	105	133354	92541.4	64568.6	63875.7	107439	94043.1	68767.6	75155.4	107612	72302.1	69366.5	93369.2	82638.1	82823.4	65125.2	57664.1	107929	61514.9	58832.4	67113.8	86045.3	112182	74350.2	61324.5	110092	107163	83794.7	107362	98341.3	85267.1	52422.3	103716	1	1	1	1	4	0	0	0	0	0	0
Q63HN8	Q63HN8	RN213_HUMAN	RNF213	E3 ubiquitin-protein ligase RNF213	18	4239	62304.3	70917.6	59061.5	54108.6	62600.7	54787.4	33036.6	67833.2	50561.9	52450.1	63550.5	67844.8	63877.7	48954.5	42234.6	44699.3	56147.2	47091.1	44411	64345.9	45959.3	54066.3	45245.6	60190.6	72191.4	42411.6	50664.2	88803	63879.2	57746.6	51802.2	44489.4	1	1	1	1	4	0	0	0	0	0	0
O95785	O95785	WIZ_HUMAN	WIZ	Protein Wiz	18	1506	525316	477560	457022	451090	523451	541277	484497	499935	568632	497637	618867	536066	528823	598325	450992	536611	540478	523344	433750	474294	497050	607231	479578	516631	528584	611171	469630	593304	538707	535503	468543	521841	1	1	1	1	4	0	0	0	0	0	0
Q7Z3D6	Q7Z3D6	GLUCM_HUMAN	DGLUCY	D-glutamate cyclase, mitochondrial	10	440	10332.6	5854.98	9078.12	7997.81	10025.3	8742.96	15523.7	0	11342.1	6598.83	8227.44	5746.37	11673	7561.23	10678.7	5898.14	11826.3	10570	9421.72	9343.02	0	14447.1	8108.5	16887.8	5442.49	9587.08	11759.6	14373.9	11829.6	7810.38	16427	19674.1	0	1	1	0	2	0	0	0	0	0	0
P53814	P53814	SMTN_HUMAN	SMTN	Smoothelin	12	657	70142.1	58958.6	91865.7	76262.2	68535.1	69107.4	75478.7	72840.6	62142.2	62773.2	70135.1	68328.5	45947	80212.9	78472.4	71877.2	66010.7	74684.1	75471.9	74669	64861.8	68663.3	65956.5	67204.8	81432.4	51630.6	60466.4	59243.7	73908	69800.9	65352.5	75772.6	1	1	1	1	4	0	0	0	0	0	0
P53814	P53814	SMTN_HUMAN	SMTN	Smoothelin	15	657	0	0	45186.3	54520.1	51956.9	51556.6	48279.3	53413.8	35548.4	38873.1	43227.9	55308	45267.5	58687	37923.2	31066.8	69177.8	67851	49945.8	40746.6	42324.4	57672	39621.1	43263.5	36131.3	0	40378.7	41373.8	49977.5	49572.7	52359.7	53826	0	0	1	1	2	0	0	0	0	0	0
P15923	P15923	TFE2_HUMAN	TCF3	Transcription factor E2-alpha	11	161	511399	525398	561971	564884	589377	535984	559402	497955	592337	562608	566560	512840	574434	600333	572423	564131	588555	602022	525189	522191	517427	586143	587600	542627	579411	566019	546125	514578	607320	577323	566737	527517	1	1	1	1	4	0	0	0	0	0	0
P15923	P15923	TFE2_HUMAN	TCF3	Transcription factor E2-alpha	12	161	8207.82	10162.1	8714.57	5902.16	19514.5	7685.1	10510.2	7558.64	8778.1	15223.3	10679.7	9196.54	5345.88	13838.7	16355	11489.9	8153.32	9415.28	3392	7505.65	12292.7	6608.51	11013.9	7865	4423.91	11347.1	4399.04	4598.94	13827.1	10212.4	7310.54	10254.7	1	1	1	1	4	0	0	0	0	0	0
Q96T58	Q96T58	MINT_HUMAN	SPEN	Msx2-interacting protein	7	3212	0	6339.94	4212.71	4140.81	0	6758.85	7311.56	0	7575.86	5647.81	6139.04	3424.79	4739.61	8038.88	6488.82	7010.86	3591.8	7542.61	5528.13	6371.4	0	7458.05	3061.68	4383.61	6587.99	6222.34	0	8580.76	7201.9	7187.72	0	8224.85	0	1	0	0	1	0	0	0	0	0	0
O43395	O43395	PRPF3_HUMAN	PRPF3	U4/U6 small nuclear ribonucleoprotein Prp3	15	47	1150000	1240000	1260000	1310000	1080000	1290000	1310000	1410000	1080000	1260000	1390000	1350000	1020000	1160000	1340000	1400000	1110000	1250000	1360000	1420000	973001	1150000	1350000	1410000	1140000	1200000	1330000	1400000	981695	1180000	1340000	1380000	1	1	1	1	4	0	0	0	0	0	0
O95671	O95671	ASML_HUMAN	ASMTL	Probable bifunctional dTTP/UTP pyrophosphatase/methyltransferase protein	17	321	10637.7	4973.45	0	3983.79	0	8749.01	8952.23	11673.3	0	4952.18	13680.1	14047.7	13048.3	0	0	20125.7	0	0	14247.2	9996.92	15927.9	4734.61	9830.06	18564.5	0	6468.48	8898.81	0	13885.9	12572	4375.8	0	0	0	0	0	0	0	0	0	0	0	0
Q86VP6	Q86VP6	CAND1_HUMAN	CAND1	Cullin-associated NEDD8-dissociated protein 1	9	578	52642.4	54519.1	53583.7	47980	14300.6	45285.4	39373.5	48749.5	0	28599.3	25947.5	0	0	0	0	35011.6	0	47688.2	0	27959.4	17217.4	12507	0	36046.1	17316	0	38771.3	41426.5	21812.1	30582.7	32550	40518.6	0	0	0	0	0	0	0	0	0	0	0
Q96ST3	Q96ST3	SIN3A_HUMAN	SIN3A	Paired amphipathic helix protein Sin3a	9	677	546805	530028	528332	521722	554271	517334	512688	501237	507350	520297	457583	499262	508855	493120	486424	511234	540334	504829	498824	468843	519519	465005	475426	494457	475034	465752	466530	480688	496401	462284	471064	443268	1	1	1	1	4	0	0	0	0	0	0
Q96ST3	Q96ST3	SIN3A_HUMAN	SIN3A	Paired amphipathic helix protein Sin3a	10	677	0	23590.3	31751.3	0	24593.4	0	30911.8	0	29130.5	17288.8	16635.6	14094.3	37126.5	29325.2	19455.5	16066.4	13722	25386.1	16476.7	28447.9	25872.1	12936.3	13098.5	13645.2	34269.9	11867.3	24677.3	0	17688.7	29938.2	23243.5	26205.4	0	0	1	0	1	0	0	0	0	0	0
O43583	O43583	DENR_HUMAN	DENR	Density-regulated protein	13	2	5541.71	0	5479.92	0	0	2756.55	10139.3	11139.3	8480.16	8467.08	8041.31	6356.04	0	9815.33	11076.9	7390.25	6453.52	0	7392.42	1926.52	3508.74	9911.02	6804.25	0	7814.72	4139.78	2767.67	0	0	3260.86	8517.48	0	0	0	1	0	1	0	0	0	0	0	0
Q12888	Q12888	TP53B_HUMAN	TP53BP1	TP53-binding protein 1	14	1614	1010000	988288	889978	895585	1020000	975142	967974	940222	1020000	997636	1020000	936361	985018	979427	930473	994181	975476	1030000	924749	967947	1050000	970861	967131	978921	922201	984547	871459	955714	1020000	1040000	979132	1100000	1	1	1	1	4	0	0	0	0	0	0
Q9NVM6	Q9NVM6	DJC17_HUMAN	DNAJC17	DnaJ homolog subfamily C member 17	8	22	47281.5	55503.7	58277.2	59510.6	52716.7	46648.9	57567.6	35441.7	52782.2	54033.6	48854.5	59183.2	65951.9	62097.6	61147.5	50529	51337.5	57723.4	52677.8	42458	74749.4	64982.2	58322.6	56726	63425.5	51417.3	47942.5	43147.3	56173.9	58018.7	57705.6	52177.6	1	1	1	1	4	0	0	0	0	0	0
Q8TDD1	Q8TDD1	DDX54_HUMAN	DDX54	ATP-dependent RNA helicase DDX54	11	2	565909	554257	687231	655505	505675	559199	688094	605974	175426	623747	680156	696591	190975	622866	691196	689427	194524	615620	215046	200215	494802	198733	739236	740875	556507	543116	713887	199149	532044	577773	696781	739647	1	1	1	1	4	0	0	0	0	0	0
Q13573	Q13573	SNW1_HUMAN	SNW1	SNW domain-containing protein 1	12	167	1107022	1165764	1200649	1284043	1168093	1254637	1270035	1280379	1132323	1246045	1138761	1293445	1222552	1293791	1264689	1246810	1112759	1245915	1239717	1322917	1167513	1307955	1310152	1256050	1296190	1286267	1204125	1258933	1211455	1318463	1293701	1373200	1	1	1	1	4	0	0	0	0	0	0
Q9H9A5	Q9H9A5	CNO10_HUMAN	CNOT10	CCR4-NOT transcription complex subunit 10	12	2	10297.5	8360.05	9602.36	8059.42	12246.2	10504.1	9224.68	0	14554.4	10688.2	11630.9	9529.04	9400.54	12062.1	10609	8296.47	10543	0	0	12379.3	14370.4	6568.81	10641.9	9341.99	9262.17	9218.98	11667	11370.3	12982.7	12094.9	8425.53	10630.3	1	0	0	0	1	0	0	0	0	0	0
Q5SVQ8	Q5SVQ8	ZBT41_HUMAN	ZBTB41	Zinc finger and BTB domain-containing protein 41	9	851	23177.2	29910.3	45326.6	36367	36516.9	45766.3	55455.8	33072.7	30764.2	43204.9	32441.1	33712	33070.2	38426.1	36778.2	0	37644.3	31169.3	27088.7	26356.3	25330.7	41642.6	28465	38125.7	33794.9	42345.1	42435.6	24230	17479.9	29610.1	34703.3	31039.7	1	1	1	0	3	0	0	0	0	0	0
Q9H211	Q9H211	CDT1_HUMAN	CDT1	DNA replication factor Cdt1	10	526	46240.7	36338.1	39600.2	47163	40028.6	49165.6	36721.8	46885.6	25177.5	28369.1	25903.3	23088.5	35713.9	28307.4	27581.6	30550.1	36336.6	43029.3	57252	50458.8	45598.5	38923.7	40843.4	57266.6	34136.3	24647.3	56237	51387.2	40327.2	37409.1	39748.5	40434.1	1	1	1	1	4	0	0	0	0	0	0
Q9H0R6	Q9H0R6	GATA_HUMAN	QRSL1	Glutamyl-tRNA(Gln) amidotransferase subunit A, mitochondrial	11	301	160465	186684	172035	155061	169827	162002	166869	166048	196070	161435	195129	177898	156333	171329	176586	169295	188169	163323	174730	168752	156291	188716	194855	178706	193945	175478	174583	160325	162596	150441	200675	162227	1	1	1	1	4	0	0	0	0	0	0
Q8NFC6	Q8NFC6	BD1L1_HUMAN	BOD1L1	Biorientation of chromosomes in cell division protein 1-like 1	11	1627	252352	263030	221614	242009	233268	256976	253111	241796	265108	230286	282120	220224	268303	265766	253905	268696	251770	271224	247518	250219	250918	268046	267900	211129	244523	257027	232476	225350	258339	268714	264926	258659	1	1	1	1	4	0	0	0	0	0	0
P78362	P78362	SRPK2_HUMAN	SRPK2	SRSF protein kinase 2	12	508	130713	93130	137420	167513	207461	156597	127307	139819	106736	109599	107201	136802	379666	492024	387348	403250	141834	93829.8	156781	86112.9	356788	509467	406543	474450	444237	492852	435611	464685	181756	173843	194780	173370	1	1	1	1	4	0	0	0	0	0	1
Q15293	Q15293	RCN1_HUMAN	RCN1	Reticulocalbin-1	12	177	295348	327070	319428	322572	317482	317856	353435	307090	290027	309304	345795	328995	332441	329239	323558	325647	291693	322494	334436	322341	328971	315409	321348	351807	311613	260843	288640	277454	330499	330521	327437	310764	1	1	1	1	4	0	0	0	0	0	0
Q8TBZ3	Q8TBZ3	WDR20_HUMAN	WDR20	WD repeat-containing protein 20	11	84	8810.57	24720.3	14578.4	20462.4	15460.8	13131.7	13194.5	23371.3	12023.7	11353.1	9054.53	21245.4	9719.79	17527.8	22674.5	15432.1	10884.4	20238.4	18265.4	17174.9	9918.83	10832.5	15351.3	18834.8	20582	9242.38	15207.4	17826.2	13896	15398.3	8002.04	19415.6	1	1	1	1	4	0	0	0	0	0	0
P30038	P30038	AL4A1_HUMAN	ALDH4A1	Delta-1-pyrroline-5-carboxylate dehydrogenase, mitochondrial	9	131	73926.8	82619.4	97919.1	76383.3	121777	64267.7	93925.3	75957.2	70489.7	87131.9	92811.9	92124.1	119821	79261.2	99509.2	84626.1	88423.3	83703.9	71682.8	66236.8	98926.4	84859.5	97206.7	71269.8	97825.4	121409	87275.4	88222.9	81189.6	104055	73085.3	94678	1	1	1	1	4	0	0	0	0	0	0
P67809	P67809	YBOX1_HUMAN	YBX1	Y-box-binding protein 1	20	305	55024.9	21894.4	21740.3	19424.6	67302	26910.2	44760.8	0	46102	30489.4	0	0	75852.6	37040.2	29736.9	26942.8	86905.1	45267.1	0	0	58068.2	67579.3	20682.2	0	53768.8	79762.7	0	0	48433.2	41304.5	20715.9	0	1	1	0	0	2	0	0	0	0	0	0
O94964	O94964	SOGA1_HUMAN	SOGA1	Protein SOGA1	8	879	325274	314221	342276	364583	380444	373427	340113	362886	342998	382571	291392	334060	386177	355645	348432	386631	360627	355233	364257	356045	376396	393698	319330	349767	315355	333845	379404	362519	358382	392659	369093	348524	1	1	1	1	4	0	0	0	0	0	0
Q9BUN8	Q9BUN8	DERL1_HUMAN	DERL1	Derlin-1	10	230	5071.79	4038.94	6309.73	8197.79	0	3615.83	5282.75	6707.78	6026.44	3356.74	5086.81	8485.37	4613.02	7156.49	6372.77	2975.78	4914.12	3585.02	2392.87	6710.86	7223.28	4782.32	0	5090.36	8917.47	7552.13	5653.32	1519.24	0	11351	5201.24	5226.27	0	1	0	1	2	0	0	0	0	0	0
Q92805	Q92805	GOGA1_HUMAN	GOLGA1	Golgin subfamily A member 1	12	427	18259.9	11934	15014.2	14444.7	14308	12105.1	21983.1	11917.4	20075.4	16134	17571.3	14439.6	23186.9	12793.5	0	16292.4	15723.8	14672.7	14891.7	17321.7	20313.5	19821.8	11877.5	19816.4	14862.7	14858.7	7238.14	19997	18983.5	15943.1	14639.4	17740.7	1	1	0	1	3	0	0	0	0	0	0
O15294	O15294	OGT1_HUMAN	OGT	UDP-N-acetylglucosamine--peptide N-acetylglucosaminyltransferase 110 kDa subunit	21	624	26060	33255.6	18131.6	32955.5	24183.9	25660.6	14837.4	0	25540.5	35213.7	29972.7	7428.71	20095.4	23252.1	16810.4	0	25690.1	38330.4	13832.5	0	22368	22607.2	0	31559.8	30411.3	21894.4	34744.2	31780	31402.5	24931.2	0	35275.8	1	1	0	0	2	0	0	0	0	0	0
O43823	O43823	AKAP8_HUMAN	AKAP8	A-kinase anchor protein 8	13	384	225770	195995	159871	184640	224256	250715	192257	227992	201317	212047	186814	193348	204809	256739	189313	209322	180182	205820	160582	168196	180278	241340	169733	219520	243892	214157	189919	197883	186858	220237	218800	229625	1	1	1	1	4	0	0	0	0	0	0
Q6PK04	Q6PK04	CC137_HUMAN	CCDC137	Coiled-coil domain-containing protein 137	11	183	1.44057e+06	1.49164e+06	1.51087e+06	1420000	1.50187e+06	1.51477e+06	1.46045e+06	1.40956e+06	1.33067e+06	1.64532e+06	1.5046e+06	1.38136e+06	1.47245e+06	1510000	1.5825e+06	1.51767e+06	1.52617e+06	1565142	1.51565e+06	1.42741e+06	1.47348e+06	1.51964e+06	1.60193e+06	1.50213e+06	1.49062e+06	1.53248e+06	1.50832e+06	1420000	1.50814e+06	1.58019e+06	1.58688e+06	1.53393e+06	1	1	1	1	4	0	0	0	0	0	0
Q8TEU7	Q8TEU7	RPGF6_HUMAN	RAPGEF6	Rap guanine nucleotide exchange factor 6	7	567	0	103114	105691	100273	117349	108065	94605.4	79927.3	97525.3	88285.7	65067.8	82190.8	91646.3	124127	123859	89074.3	95691.6	103962	99308.4	91657.8	112166	112426	86902.6	81978.6	0	0	95226.2	71020.2	116355	116554	84769	83765.9	0	0	1	1	2	0	0	0	0	0	0
Q1ED39	Q1ED39	KNOP1_HUMAN	KNOP1	Lysine-rich nucleolar protein 1	11	408	375310	336688	389618	387754	331898	363342	392597	349551	364262	342743	373382	338869	354615	365026	390450	374856	364421	382904	361183	335965	335820	402351	397652	370175	384202	366950	380523	345918	338468	361693	386869	368918	1	1	1	1	4	0	0	0	0	0	0
Q96MU7	Q96MU7	YTDC1_HUMAN	YTHDC1	YTH domain-containing protein 1	8	2	5656.1	0	7597.91	5795.84	11351.3	5280.04	15695.3	1671.31	10489	13971.2	2498.27	9228.44	0	7161.31	9493.95	10686.3	0	10307.4	8945.74	0	8250.29	5808.74	7270.53	9459.28	0	0	5753.45	0	8495.52	5926.27	8076.38	6128.41	0	0	1	0	1	0	0	0	0	0	0
Q08357	Q08357	S20A2_HUMAN	SLC20A2	Sodium-dependent phosphate transporter 2	12	404	4303.65	4244.79	6883.85	0	5980.9	5328.15	2718.94	5212.37	6957.97	6982.67	0	6190.13	9581.25	2355.02	8207.27	0	4075.97	9731.7	9125.66	6724.31	8110.25	7712.92	7892.91	0	0	9184.64	0	7183.94	6711.84	8403.69	4843.25	4256.69	0	1	0	0	1	0	0	0	0	0	0
Q6VMQ6	Q6VMQ6	MCAF1_HUMAN	ATF7IP	Activating transcription factor 7-interacting protein 1	10	948	135590	123828	118603	130180	133290	121746	117434	110334	113014	132652	123590	116020	126063	123902	125512	131256	119617	127586	128978	117078	107243	118728	131812	130288	124239	112734	137143	138886	127366	132530	130119	137324	1	1	1	1	4	0	0	0	0	0	0
Q9NRH2	Q9NRH2	SNRK_HUMAN	SNRK	SNF-related serine/threonine-protein kinase	10	394	33397.1	42504.9	44168.5	49595.4	32562.5	42035.2	44044.9	48876.5	44825.9	41372	42672.2	33683.1	44733.1	46925.5	54877.5	36966.8	54768.1	47163.2	46194.3	46356.4	42939.1	45074.8	41549.5	43241.5	62723.4	49365.1	34993.4	46760.3	57292	46280.5	37383.4	42643	1	1	1	1	4	0	0	0	0	0	0
Q92616	Q92616	GCN1_HUMAN	GCN1	eIF-2-alpha kinase activator GCN1	11	2	60187.7	69716.3	62748.3	74435.5	71369.4	53665.2	55467.2	75073.8	65433.8	56377.8	58074.1	75612	72718.3	62216.5	66207.9	59628.8	69848.8	68975.6	64731	64731	78504.7	66874.9	61609	61546.5	60836.2	68864.5	49498.7	52601.9	64354.9	64723.7	62233.2	72199.6	1	1	1	1	4	0	0	0	0	0	0
Q92616	Q92616	GCN1_HUMAN	GCN1	eIF-2-alpha kinase activator GCN1	12	2	893742	949101	852043	938741	744401	912167	917757	979403	869042	946246	931857	1004749	822909	922368	942418	990886	917803	871455	935377	1049706	791630	835195	874960	1022529	898029	782053	971951	1002806	885569	931323	918971	987632	1	1	1	1	4	0	0	0	0	0	0
Q9NU22	Q9NU22	MDN1_HUMAN	MDN1	Midasin	13	5201	418923	414283	360678	422661	375895	394692	448499	393080	390851	349580	301238	382176	379803	404278	366730	442480	397373	404705	407344	396683	348324	410716	377515	374328	354097	324992	333527	328447	336934	373212	408495	301866	1	1	1	1	4	0	0	0	0	0	0
Q8IY67	Q8IY67	RAVR1_HUMAN	RAVER1	Ribonucleoprotein PTB-binding 1	15	2	317801	326141	343878	298134	340225	300285	244725	299119	250421	274721	226645	255377	330666	353891	286823	281647	271310	243596	194397	217107	260575	292021	273849	244369	313115	342548	309617	301947	284103	310066	277534	285408	1	1	1	1	4	0	0	0	0	0	0
Q14004	Q14004	CDK13_HUMAN	CDK13	Cyclin-dependent kinase 13	7	479	3734.56	3071.04	0	5435.3	5216.12	3015.93	2098.37	6436.84	4665.26	7879.69	5466.81	3927.83	10078.2	6596.11	0	6620.47	5634.73	5902.3	2102.33	5268.64	5266.32	4478.01	7235.36	3271.23	8582.91	4138.89	7112.84	0	2629.07	5830.24	2301.11	3548.19	1	1	0	0	2	0	0	0	0	0	0
O75569	O75569	PRKRA_HUMAN	PRKRA	Interferon-inducible double-stranded RNA-dependent protein kinase activator A	10	91	1210000	1180000	1190000	1160000	1170000	1200000	1160000	1160000	1130000	1160000	1140000	1120000	1140000	1090000	1180000	981880	1110000	1140000	1170000	1110000	1090000	1090000	1140000	1030000	1110000	1100000	1180000	1150000	1110000	1130000	1210000	1150000	1	1	1	1	4	0	0	0	0	0	0
B2RBV5	B2RBV5	MRUPP_HUMAN		Putative MORF4 family-associated protein 1-like protein UPP	10	96	0	0	7856.38	0	0	9527.9	8274.01	0	0	0	0	0	0	14126.2	0	18511.9	0	18019	0	12878.3	0	12846.9	7913.87	0	0	9274.07	14307	13410.9	0	14434.4	19181.4	10999.4	0	0	0	0	0	0	0	0	0	0	0
O94776	O94776	MTA2_HUMAN	MTA2	Metastasis-associated protein MTA2	9	324	56890.4	43936.8	53784.4	56162.7	35407.4	55379.7	47075.1	48033.1	55404.2	45301.6	0	48792.3	47517.6	54863.8	30239.1	37932.1	68964.3	46146.1	46646.6	55496.6	47733.7	53168.1	43304.7	45368	45969.7	43402.9	49311.1	49249.6	61026	67843.5	44358.2	48940.2	1	1	0	1	3	0	0	0	0	0	0
P35240	P35240	MERL_HUMAN	NF2	Merlin	10	402	84378.2	89796.8	89777.8	85641.7	85564.4	89314.8	87042.5	101462	72107.2	86639.1	99913.6	104777	77604	103796	88883.8	85520.5	64865.4	75583.3	96028.7	97805.8	74849.6	80549.8	83570.3	98679.2	82337	69874.9	86157.9	106927	101902	91485.4	81873.4	98502.1	1	1	1	1	4	0	0	0	0	0	0
Q8IZ83	Q8IZ83	A16A1_HUMAN	ALDH16A1	Aldehyde dehydrogenase family 16 member A1	11	619	73637.1	66214.5	46857.3	57023.2	74499	67825.6	68457.8	77967.3	96196.4	84375.2	61764.4	60931.3	90273.5	53684.7	71211.1	89254.3	104350	57724.6	79971.5	84059.2	94831.3	96121.3	61612.9	75722.4	83401.8	75088.9	68921.1	78206.6	99225.7	93989.3	93750.5	69203.2	1	1	1	1	4	0	0	0	0	0	0
Q8IZ83	Q8IZ83	A16A1_HUMAN	ALDH16A1	Aldehyde dehydrogenase family 16 member A1	12	619	29291.7	0	0	30611.9	24263.3	22838	31520.4	24382.6	29099.8	35346.8	0	42895.9	28865.7	42286.8	0	0	27220.1	27791.8	32874.3	16455.1	29048.3	31447.8	35749.1	30790	33325.1	40196.1	17521.9	47515.4	32389	33999.9	0	33165.4	1	0	0	0	1	0	0	0	0	0	0
O00418	O00418	EF2K_HUMAN	EEF2K	Eukaryotic elongation factor 2 kinase	15	604	109574	60970	117547	84994.3	85677.8	103162	76576.9	120800	88436	98091.5	95667.3	107374	83370.9	65464.6	123406	111010	79984.3	90696.8	105870	105240	79127.2	99947.1	93578.9	127101	95800.1	89110.9	126732	60998.8	62112.1	99104.5	107221	92049.1	1	1	1	1	4	0	0	0	0	0	0
Q5TZA2	Q5TZA2	CROCC_HUMAN	CROCC	Rootletin	10	1428	11693.2	6041.07	6853.54	20869.1	21047.2	10801.3	12573.5	11746.6	12031.4	14229.6	14435.3	14981.2	20542	16591	25129.1	16767.7	13574.2	15983.6	14106	16001	11598.6	12184.8	18849.3	13135.1	13171	16355.9	12688.6	6697.55	22177.6	10417.4	10965.2	15663.4	1	1	1	1	4	0	0	0	0	0	0
Q2NKX8	Q2NKX8	ERC6L_HUMAN	ERCC6L	DNA excision repair protein ERCC-6-like	14	1193	631837	628922	639233	631037	605502	638951	668606	587761	611253	615757	697791	624648	633367	622344	621355	638681	646437	621213	661895	648183	613127	641887	665827	582509	616818	544643	648301	662139	643836	578562	598464	616737	1	1	1	1	4	0	0	0	0	0	0
Q3T8J9	Q3T8J9	GON4L_HUMAN	GON4L	GON-4-like protein	12	2134	30985.1	44531.4	40613.3	50997.1	35022.1	36560.5	54672.3	55905.6	30163	44609.6	39182.4	45567	40168.4	29683.1	44912.7	52137.6	31168.6	41671.6	47149.1	42260.8	45660.1	42116.9	49181.1	47710.3	36521.5	31285.2	45430.2	51148.4	37110.7	36759.1	45757.6	42674.4	1	1	1	1	4	0	0	0	0	0	0
Q96P47	Q96P47	AGAP3_HUMAN	AGAP3	Arf-GAP with GTPase, ANK repeat and PH domain-containing protein 3	13	353	64699	55578.8	65947.6	62072.7	94468.4	54257.1	68973.4	43220.4	73367.4	58081.4	68438.6	47075.4	64171.1	62863	58166.9	44208.4	79186.3	77849.8	50021.1	58530.7	72417.9	81906.3	74293.1	41697.7	73449.5	81553.4	24935.6	49614.6	70485.9	57243	59201.2	38862.9	1	1	1	1	4	0	0	0	0	0	0
P06454	P06454	PTMA_HUMAN	PTMA	Prothymosin alpha	14	91	70578.6	85901.7	82071.2	93729	73443	77052.1	67114.2	92318.9	74884.9	85467.5	104661	98330.7	95395.6	93252.2	111410	97961	92521.7	96879.6	88619.5	93013.1	95356.7	104123	99084.9	113045	64097.4	77600.7	100013	90168.3	68982.3	75004.6	113091	107971	1	1	1	1	4	0	0	0	0	0	0
P06454	P06454	PTMA_HUMAN	PTMA	Prothymosin alpha	16	91	2293224	2257790	2246705	2350955	2124877	2429296	2324395	2307344	2244166	2262585	2899942	2423381	2290521	2327862	2235506	2266584	2327066	2399613	2367777	2511027	2233882	2237558	2457205	2498132	2389723	2363789	2435228	2531369	2398128	2381740	2409225	3017648	1	1	1	1	4	0	0	0	0	0	0
Q8IXQ4	Q8IXQ4	GPAM1_HUMAN	GPALPP1	GPALPP motifs-containing protein 1	11	288	39818.6	44072.9	42307.6	37195.9	35343.6	47121	36374.7	44520.7	37276.5	44316.7	39826.3	49865.7	29007.5	40422.4	41285	37966.3	40942.5	37549.6	42730.1	35086	25749	39838.6	33016.7	35363.3	37753.2	38306.2	38492.7	33884.8	41878.7	36930.3	44050.7	42000.6	1	1	1	1	4	0	0	0	0	0	0
Q96J92	Q96J92	WNK4_HUMAN	WNK4	Serine/threonine-protein kinase WNK4	20	118	291774	317610	346349	347329	263327	331638	355972	369615	301640	322248	332621	349980	291795	311108	352135	358013	323087	322785	345465	335418	255978	315147	331026	314284	314072	296064	346969	365864	322313	315555	362770	316230	1	1	1	1	4	0	0	0	0	0	0
Q15149	Q15149	PLEC_HUMAN	PLEC	Plectin	9	2226	43720.5	38176.6	38942.9	52135.4	33586.8	37331.7	37990.8	54013.4	0	44849.2	0	0	25078.4	45282.2	36446.9	41164.7	39926.8	0	40637.8	42626	40369.8	33229.6	47164.3	52364.2	0	37930.9	46178.9	69016.8	36699.4	46239.6	28605.6	62565.2	0	0	0	0	0	0	0	0	0	0	0
Q96T58	Q96T58	MINT_HUMAN	SPEN	Msx2-interacting protein	11	2032	0	6102.25	4721.83	5146.7	3035.72	0	0	3845.71	1346.98	1611.69	6332.32	0	0	0	0	4314.58	3890.23	8123.62	3613.07	0	0	0	6219.69	0	0	4382.82	2741.5	0	4360.95	0	2514.57	0	0	0	0	0	0	0	0	0	0	0	0
Q96T58	Q96T58	MINT_HUMAN	SPEN	Msx2-interacting protein	12	2032	39406.3	50843.8	34818.7	46718.2	44881.3	31012.4	32061	35936.3	23664.3	30247.3	24213.9	29602.8	29395.2	35141.8	35900.1	34358.8	20022.5	33056.6	25623.1	35169.5	33321.8	32962.6	31561.1	29653.6	42649.4	34903.7	45551.8	48980	27610	30892.5	43509.4	38020.3	1	1	1	1	4	0	1	0	0	1	0
P20962	P20962	PTMS_HUMAN	PTMS	Parathymosin	11	82	321200	380682	305867	409140	306257	412620	315794	454730	277547	384976	347213	432435	274298	334212	300325	414690	234467	348303	403924	484453	355739	307221	199006	448916	305873	238000	402507	444207	331096	371821	306110	415488	1	1	1	1	4	0	0	0	0	0	0
P20962	P20962	PTMS_HUMAN	PTMS	Parathymosin	12	82	4950000	4760000	5130000	4960000	4700000	5120000	5090000	5140000	4930000	5230000	5890000	5470000	4860000	5070000	5350000	5260000	5060000	5210000	5160000	5280000	4920000	5260000	5350000	5390000	4860000	5100000	5140000	5230000	4900000	4930000	5100000	5490000	1	1	1	1	4	0	0	0	0	0	0
Q13356	Q13356	PPIL2_HUMAN	PPIL2	RING-type E3 ubiquitin-protein ligase PPIL2	17	492	23836.6	11710.7	0	11719.9	21074.3	0	17239.2	0	16684.6	15681	21679.9	17454	26351.9	21010.6	7887.9	10707.1	11780.3	13822.2	14559.8	0	16404.6	17122.1	10300.9	16298	23778.1	17789.6	14026.2	13699.6	20055.8	0	0	0	1	0	0	0	1	0	0	0	0	0	0
Q9NPF5	Q9NPF5	DMAP1_HUMAN	DMAP1	DNA methyltransferase 1-associated protein 1	12	117	43863.7	46758.5	35302.5	21744.2	36469.8	35104	23281.2	15607.5	37064.3	22099.2	16156.2	31482.3	40498.4	42672.9	37536.7	25881.5	25713.3	30694.6	21740.9	21924.3	40283.5	36249.7	40100.1	25669.2	31751.7	42431.9	23482.6	39330.9	45828.3	59466.9	4998.36	23524.1	1	1	1	1	4	0	0	0	0	0	0
Q96FW1	Q96FW1	OTUB1_HUMAN	OTUB1	Ubiquitin thioesterase OTUB1	9	2	443858	478342	500359	426561	436461	477400	497960	498454	458114	508193	510650	487058	490209	463260	511492	483536	512190	528100	476184	471578	511642	466100	468966	480851	450895	473063	487240	457055	446875	467128	512281	487829	1	1	1	1	4	0	0	0	0	0	0
P29966	P29966	MARCS_HUMAN	MARCKS	Myristoylated alanine-rich C-kinase substrate	11	257	353621	316662	321642	334734	349054	339201	325321	335346	350873	354061	307393	349432	342203	342565	310833	327085	352862	332294	319086	329553	350320	357110	359594	323993	357685	324320	323825	327645	323873	356741	358002	330161	1	1	1	1	4	0	0	0	0	0	0
P29966	P29966	MARCS_HUMAN	MARCKS	Myristoylated alanine-rich C-kinase substrate	12	257	10235.7	6542.74	8389.57	9273.87	0	10654.4	10632.9	4477.12	6121.83	6212.28	6633.28	4112.1	5970.2	7266.39	6895.54	8409.78	4857.85	9891.26	10324.4	11073.1	6496.26	0	8299.21	5410.92	10003	3242.31	6782.04	2659.95	0	11968.4	3091.78	18284	0	0	1	1	2	0	0	0	0	0	0
Q1KMD3	Q1KMD3	HNRL2_HUMAN	HNRNPUL2	Heterogeneous nuclear ribonucleoprotein U-like protein 2	23	175	3521.4	0	5694.88	3056.49	0	6396.21	0	3630.03	1977.99	0	0	1544.91	0	2711.99	0	0	1929.79	3507.06	0	2191.21	0	0	2225.47	4251.11	0	0	0	0	3935.15	4710.45	0	0	0	0	0	0	0	0	0	0	0	0	0
Q96CS2	Q96CS2	HAUS1_HUMAN	HAUS1	HAUS augmin-like complex subunit 1	9	198	242633	243309	265771	154786	271730	227431	251828	217787	266930	241528	288190	216967	276631	266479	262979	230143	271984	252092	230152	210874	276700	283082	275019	211247	255546	279492	235414	220406	237344	227813	279899	197532	1	1	1	1	4	0	0	0	0	0	0
Q9UHB6	Q9UHB6	LIMA1_HUMAN	LIMA1	LIM domain and actin-binding protein 1	9	44	55796.9	51914.4	61763.8	55155.1	64311.1	62076.7	62773.1	46573	71904.5	56851.6	86052.2	71154	83190.2	75786	67928.7	57899.8	91886.1	55951.8	52862.7	60195.6	59927	63671.7	59346.4	68273.5	47303.5	72170.3	63813.2	58817.7	68863.2	74083.9	60977.7	61577.7	1	1	1	1	4	0	0	0	0	0	0
Q9UHB6	Q9UHB6	LIMA1_HUMAN	LIMA1	LIM domain and actin-binding protein 1	10	44	0	3436.21	0	0	760.17	5241.65	0	0	0	0	4124.98	3057.04	0	0	510.635	2827.57	3562.72	0	2608.78	0	1742.28	0	1994.28	0	2656.23	0	1683.99	1487.48	2477.2	0	0	2840.12	0	0	0	0	0	0	0	0	0	0	0
Q02040	Q02040	AK17A_HUMAN	AKAP17A	A-kinase anchor protein 17A	11	114	9905.74	7853.28	9189.83	0	8542.41	7372.17	12745.1	3787.73	13571.9	7478.06	2949.13	0	10795.1	5239.7	0	0	14038.7	6584.98	10485	7141.71	6986.36	14161.7	2223.44	0	7071.22	2382.92	5491.76	14864.4	10445.7	5170.74	3741.7	7895.67	1	1	0	0	2	0	0	0	0	0	0
Q8WUB8	Q8WUB8	PHF10_HUMAN	PHF10	PHD finger protein 10	10	207	365361	356914	376268	363041	401123	363490	379187	370764	401932	360988	392873	361505	394070	375800	375598	365659	421558	368040	361922	391217	405494	372097	377915	381387	376018	387306	378133	380339	388885	377030	415695	355549	1	1	1	1	4	0	0	0	0	0	0
Q8IY63	Q8IY63	AMOL1_HUMAN	AMOTL1	Angiomotin-like protein 1	11	541	6474.23	20899.6	12579	6336.96	10036.6	9429.28	11739.6	9641.71	7864.6	12060.4	4037.92	8379.92	9492.9	8539.82	7232.6	17413.9	10761.2	7970.82	10607.9	18845	8882.68	7618.15	7927.2	5388.32	9128.54	1875.44	11835.1	12101.3	13223.1	13005.9	13364	5640.2	1	1	1	1	4	0	0	0	0	0	0
Q9P278	Q9P278	FNIP2_HUMAN	FNIP2	Folliculin-interacting protein 2	13	844	50227.4	42522.6	50822.4	53541.9	49490.4	34631.3	38317	46460.2	30841.7	50467.9	32739.7	45290.7	39265.8	33066.6	30231.9	32680.8	46569.9	25585.5	40757.7	45272.1	57377.8	35667.9	46788.6	32668.3	49975.6	42751.8	39709.9	41397.5	59496.2	48967.4	46048	49018.6	1	1	1	1	4	0	0	0	0	0	0
Q9NW13	Q9NW13	RBM28_HUMAN	RBM28	RNA-binding protein 28	12	454	2367035	2250632	2387014	2286873	2428571	2251938	2219316	2324766	2414582	2283254	2419851	2293296	2356744	2147109	2244777	2214112	2324990	2248910	2233680	2220213	2367371	2129555	2322434	2138945	2353512	2146844	2217525	2238201	2380180	2209178	2303485	2238457	1	1	1	1	4	0	0	0	0	0	0
Q9NW13	Q9NW13	RBM28_HUMAN	RBM28	RNA-binding protein 28	13	454	12435.1	16497	15318.2	18070.3	18110.9	10716.3	15086.6	16627.1	15187.2	19277.7	9168.17	21730.5	11468.8	11085.1	17713.6	5656.36	12514.9	5707.26	17808	13761.8	16095.8	4179.77	14071.2	12765.8	9826.45	15339.3	16000.2	16302.6	17985	20785.5	6478.61	11448.1	1	1	1	1	4	0	0	0	0	0	0
P40818	P40818	UBP8_HUMAN	USP8	Ubiquitin carboxyl-terminal hydrolase 8	8	906	59198.6	50354.9	54127.6	50255.3	42153.9	52323.7	48660.8	57918.3	44002.7	47701.8	67458.4	45551.3	49872.6	36383.4	44371.3	55721.2	49118.4	57791.9	67911.4	46676.2	53909.7	51918.3	55881	48616.9	61262.7	48055	61017.5	58014.7	48649.3	50773	58327.1	40995	1	1	1	1	4	0	0	0	0	0	0
Q9P260	Q9P260	RELCH_HUMAN	RELCH	RAB11-binding protein RELCH	11	228	73266	77513.4	72710.6	75959.8	71267.1	78746.2	76485.8	95049.4	64063.5	67614	57718.1	81179.5	54733.6	85809.1	82440.7	79501.4	51643.5	72933.7	70666.3	92281.5	52071.7	53174.7	67136.9	80394.5	65879	58389.8	79198.7	74145.5	60725.8	65396	68591.5	68814.1	1	1	1	1	4	0	0	0	0	0	0
Q9P260	Q9P260	RELCH_HUMAN	RELCH	RAB11-binding protein RELCH	12	228	1501.57	3016.62	1486.48	1733.21	0	0	5977.58	3168	0	1228.74	0	2279.68	4225.16	4230.42	0	0	826.427	1296.74	6081.96	0	0	3423.49	2477.57	2613.84	1591.1	2617.04	2555.32	1584.38	4533.06	4501.85	0	0	0	0	0	0	0	0	0	0	0	0	0
Q9BYK8	Q9BYK8	HELZ2_HUMAN	HELZ2	Helicase with zinc finger domain 2	9	711	3781.82	5715.45	2280.04	4272.68	3284.96	0	5978.86	5132.83	0	1155.88	0	2576.34	2062.88	2692.39	4437.83	3678.33	3093.97	3928.33	0	6034.86	2440.86	4049.26	2874.31	1655.19	1740.93	3124.99	2836.38	3885.04	0	3892.51	3899.22	5548.39	0	0	0	1	1	0	0	0	0	0	0
Q99575	Q99575	POP1_HUMAN	POP1	Ribonucleases P/MRP protein subunit POP1	9	112	1790046	2156887	2251020	2256657	1929564	2183152	2335889	2206371	2348858	2328030	2130442	2450243	2521548	2345819	2274484	2210976	2489709	2401305	2272595	2384367	2582539	2375704	2389687	2303833	2413377	2155378	2230252	2060266	2413992	2412768	2246722	2207551	1	1	1	1	4	0	0	0	0	0	1
Q7Z7G8	Q7Z7G8	VP13B_HUMAN	VPS13B	Intermembrane lipid transfer protein VPS13B	10	1763	13101	11380.3	12240.8	12311.8	16876.6	9084.49	9565.61	11965.9	13506.6	4479.69	15562.1	15118.2	14602.4	17068.9	16000.1	12229.9	10558.5	13738.3	11591.1	9258.44	11368.7	11325.4	9999.29	11101.6	10631.9	10058.1	13524.1	0	16892.4	18425.6	13993.9	11663.6	1	1	1	0	3	0	0	0	0	0	0
Q9HCS7	Q9HCS7	SYF1_HUMAN	XAB2	Pre-mRNA-splicing factor SYF1	11	639	911505	1340000	1200000	1320000	818796	1390000	1210000	1400000	907672	1370000	1230000	1290000	855401	1130000	1190000	1380000	742499	1230000	1500000	1400000	684206	1020000	1120000	1380000	953086	758513	1360000	1450000	1130000	1200000	1260000	1420000	1	1	1	1	4	0	1	0	0	1	0
Q15020	Q15020	SART3_HUMAN	SART3	Squamous cell carcinoma antigen recognized by T-cells 3	15	583	320605	327642	337420	334337	365914	356970	355744	321401	375891	354066	338027	362678	399794	378139	339132	353321	377055	395715	341447	318142	388498	343513	393474	333994	370089	394399	299550	289547	402760	383392	362469	355854	1	1	1	1	4	0	0	0	0	0	0
Q15020	Q15020	SART3_HUMAN	SART3	Squamous cell carcinoma antigen recognized by T-cells 3	19	583	1200000	1280000	1330000	1270000	1230000	1250000	1310000	1240000	1240000	1270000	1380000	1280000	1310000	1460000	1390000	1230000	1360000	1280000	1270000	1230000	1430000	1320000	1390000	1250000	1280000	1330000	1320000	1140000	1340000	1290000	1420000	1400000	1	1	1	1	4	0	0	0	0	0	0
Q8NG31	Q8NG31	KNL1_HUMAN	KNL1	Kinetochore scaffold 1	18	2080	237618	240337	264902	272910	245577	268874	249387	259325	246636	233430	279862	204308	253135	217500	312122	261632	248523	265846	255250	249075	249095	245475	272806	238173	266522	278011	291264	229489	248284	264277	244852	290501	1	1	1	1	4	0	0	0	0	0	0
Q494V2	Q494V2	CP100_HUMAN	CFAP100	Cilia- and flagella-associated protein 100	9	217	0	0	0	0	0	0	0	0	0	0	0	0	0	0	1513.97	0	0	0	0	0	0	0	0	1847.38	0	0	0	0	0	0	1216.68	0	0	0	0	0	0	0	0	0	0	0	0
O75348	O75348	VATG1_HUMAN	ATP6V1G1	V-type proton ATPase subunit G 1	9	18	70913.8	59669.3	54916.6	63727.4	64587.4	56802.7	62738.8	66010.9	63376.3	67103.4	68935.5	62403.8	64961.9	72260.8	62603.5	54617.8	63277.7	64643.1	62152.9	65542.5	60017.7	64104.6	58009.8	61424.4	58032.4	74274	59691.7	63947.2	71179.9	68306.6	57135.1	74665.5	1	1	1	1	4	0	0	0	0	0	0
Q9BZL4	Q9BZL4	PP12C_HUMAN	PPP1R12C	Protein phosphatase 1 regulatory subunit 12C	9	746	0	26184.5	47160.4	19962.7	24435.1	38447.2	0	45712.1	36024.5	51375.6	0	0	0	23465.6	15456.5	28822.2	22540.3	16609.6	0	0	24938.2	34795.8	29193.2	0	18552.9	30321.1	0	0	16179.7	27504.2	0	0	0	1	0	0	1	0	0	0	0	0	0
O60610	O60610	DIAP1_HUMAN	DIAPH1	Protein diaphanous homolog 1	15	481	29196.3	0	0	26573.4	34370.8	28639.9	16246.2	0	0	36653.9	0	0	0	0	0	24855	45604.5	0	0	28412	0	0	0	0	41481.7	29687	18445.8	0	0	32096.5	0	0	0	0	0	0	0	0	0	0	0	0	0
O94906	O94906	PRP6_HUMAN	PRPF6	Pre-mRNA-processing factor 6	9	379	3130000	3320000	3380000	3320000	3170000	3370000	3370000	3370000	3380000	3300000	3430000	3310000	3220000	3100000	3470000	3430000	3400000	3130000	3420000	3300000	3150000	2930000	3470000	3300000	3020000	2640000	3330000	2950000	3050000	2850000	3490000	3160000	1	1	1	1	4	0	0	0	0	0	0
O94906	O94906	PRP6_HUMAN	PRPF6	Pre-mRNA-processing factor 6	11	379	34933.7	39521.1	48290.3	41200.4	40046	40319.8	39290.8	40485.5	34416.5	46171.3	25831.8	33421	34261.7	44297.9	42395.6	46535.8	35317.9	39362.4	40926	41850.6	43143.2	44226.1	42826.8	37798.5	37377.8	47505.4	43497.7	26205.7	47673	33912.2	38912.3	39231.5	1	1	1	1	4	0	0	0	0	0	0
Q9NR33	Q9NR33	DPOE4_HUMAN	POLE4	DNA polymerase epsilon subunit 4	11	70	2810000	3120000	3050000	3080000	2780000	3020000	3150000	3170000	2930000	3080000	3400000	3200000	2520000	3030000	3120000	2960000	2620000	2800000	3420000	3190000	2980000	2900000	3220000	3040000	2630000	2930000	3250000	3000000	2720000	2830000	3380000	3310000	1	1	1	1	4	0	0	0	0	0	0
Q9NR33	Q9NR33	DPOE4_HUMAN	POLE4	DNA polymerase epsilon subunit 4	22	70	21557.4	33508.6	36966.2	0	45434.5	48327.8	0	0	39475.3	0	21908.5	0	48630.3	32637.8	0	0	41962	43913.9	34636.2	0	29893	39283.4	0	0	0	27985.9	0	0	43386.6	34826.3	0	0	0	0	0	0	0	0	0	0	0	0	0
P10075	P10075	GLI4_HUMAN	GLI4	Zinc finger protein GLI4	10	162	26631	24102.5	26366	33667.9	37994.3	24178.2	28536.7	54523.9	18953.5	26203.8	19588.1	40751	20200.4	27484	39912.7	42323.2	0	29891.7	39006.4	24082.6	25232.9	26916.9	46224.6	23835.6	8779.01	23193.2	43182.8	29366	21444.6	32435.2	39476.1	25121.9	0	1	1	1	3	0	0	0	0	0	0
Q5JVF3	Q5JVF3	PCID2_HUMAN	PCID2	PCI domain-containing protein 2	10	141	1639612	1647449	1795516	1737436	1536105	1754988	1743759	1743704	1622827	1822716	1831530	1669296	1688855	1780701	1797869	1727447	1663098	1819624	1827916	1729866	1722531	1689495	1778690	1838067	1590022	1759944	1726647	1696501	1674396	1779794	1779457	1800384	1	1	1	1	4	0	0	0	0	0	0
O15020	O15020	SPTN2_HUMAN	SPTBN2	Spectrin beta chain, non-erythrocytic 2	10	722	54795.7	43363.3	42751.6	55977	47552.2	34911.9	41060.1	29413.6	46474	43255.4	55092.2	35335.6	45998.5	40868.5	41670.2	40031.6	58680.4	40691.7	59898.6	47386.6	47744.6	40740.7	47364.1	54304.3	53056.6	46166.6	54462.7	41187.9	48848.4	22697.1	45739.3	43772.4	1	1	1	1	4	0	0	0	0	0	0
Q86XR8	Q86XR8	CEP57_HUMAN	CEP57	Centrosomal protein of 57 kDa	12	231	104755	111027	106416	126238	107822	92133.3	89825.9	86224.9	89646.9	90408.1	106544	111097	91788.6	109224	103420	113886	92509.8	102526	81838.4	91093.9	84652.1	99437.4	108371	97927.7	108475	97296.7	107414	97289.9	101159	104651	101608	117438	1	1	1	1	4	0	0	0	0	0	0
Q5U5Q3	Q5U5Q3	MEX3C_HUMAN	MEX3C	RNA-binding E3 ubiquitin-protein ligase MEX3C	9	84	0	0	7272.57	0	0	7491.91	14673.5	17948.6	0	0	0	12608.4	12533.9	11230	16272.1	11454.8	12042.1	0	0	12643.2	0	0	10877.4	9249.05	17332.6	0	11914.2	8945.68	0	10484.2	0	11645.5	0	0	0	0	0	0	0	0	0	0	0
Q6P0Q8	Q6P0Q8	MAST2_HUMAN	MAST2	Microtubule-associated serine/threonine-protein kinase 2	11	25	10412	0	0	18018.9	38587.9	19563.3	24293.2	0	55222.1	0	10370.4	0	0	0	32562.8	34996.1	18331.3	38618	0	22387.8	19948	0	0	0	0	27690	0	33524.2	42240.5	44794	13079.7	35897.4	0	0	0	0	0	0	0	0	0	0	0
O75717	O75717	WDHD1_HUMAN	WDHD1	WD repeat and HMG-box DNA-binding protein 1	21	820	427880	478443	476540	497051	475195	522676	511718	517565	618277	506173	517610	540384	578373	552876	506902	485794	505210	495488	522176	499435	528827	487580	545002	480496	508045	489276	576522	475796	552222	528301	572978	618474	1	1	1	1	4	0	0	0	0	0	0
Q96I15	Q96I15	SCLY_HUMAN	SCLY	Selenocysteine lyase	17	308	8030.41	0	0	19868.6	8812.55	12242.4	0	18700.1	8970.2	11739.7	7184.34	16725.8	10218.3	16993.8	17689	0	18617.7	0	0	9554.79	13253.2	0	10945	0	0	0	8069.55	0	18380.9	0	15494	0	0	0	0	0	0	0	0	0	0	0	0
Q08379	Q08379	GOGA2_HUMAN	GOLGA2	Golgin subfamily A member 2	12	510	649534	613809	623379	619221	691657	668431	608381	663515	658829	674948	600288	663156	579293	599408	625970	631619	662409	625570	592098	637721	554829	634577	607321	675804	644080	686163	623404	624131	602588	684260	616891	628249	1	1	1	1	4	0	0	0	0	0	0
Q08379	Q08379	GOGA2_HUMAN	GOLGA2	Golgin subfamily A member 2	13	510	38663.3	18988.5	32957.4	41336.9	25950.1	33668.5	41074	35940.3	34658.4	31337.8	25606.7	24949.7	25139.3	34730	25859.9	26619.6	36266.7	20114.4	22271.2	19984	9903.61	18508.2	0	23640.3	33155.6	20566.2	19731.3	37512.3	12052.1	0	16535	34624	1	0	0	1	2	0	0	0	0	0	0
Q15583	Q15583	TGIF1_HUMAN	TGIF1	Homeobox protein TGIF1	9	390	31306.8	61530.4	74681.4	44883.6	31056.9	55342.8	41004.5	58160.8	30532.3	62664.6	55111.9	77078.2	30321.1	65482.6	69506.6	61786.8	36666.1	69591.7	71291.8	65326.2	44962.2	57178.8	69795.9	64428.6	51670.4	27837.8	67719	54115.3	54684.7	62132.4	64334	69694.3	1	1	1	1	4	0	1	0	0	1	0
O43303	O43303	CP110_HUMAN	CCP110	Centriolar coiled-coil protein of 110 kDa	10	927	9227.15	10514	10260	6100.21	7964.12	9975.3	7703.16	13036.8	13750.9	4431.93	4717.64	6733.23	9774.62	11242.7	10624.4	6088.44	16521.3	8290.3	12501.8	6183.97	4211.13	8329.09	11297.8	7570.88	7621.49	8468.34	12099.2	11001.2	8768.01	9119.16	5134.77	5141.46	1	1	1	1	4	0	0	0	0	0	0
Q96BD0	Q96BD0	SO4A1_HUMAN	SLCO4A1	Solute carrier organic anion transporter family member 4A1	8	346	0	9051.48	6738.01	11316.1	20402.7	0	9849.01	0	12428.9	18235.3	13186	12705.4	13795.1	8256.25	9990.07	11139.1	0	11052.7	0	6346.63	12868.4	0	12628.4	0	9328.87	15110.2	0	0	16796.9	11281.2	12682.4	0	0	0	0	0	0	0	0	0	0	0	0
P33176	P33176	KINH_HUMAN	KIF5B	Kinesin-1 heavy chain	10	551	315080	282639	286595	255243	330336	288522	301800	227748	273724	299321	293657	249255	272156	265566	304326	259617	314885	270387	281801	215727	260961	320251	266364	259660	278686	246834	234791	221664	315077	319684	275213	212026	1	1	1	1	4	0	0	0	0	0	0
Q6ICG6	Q6ICG6	K0930_HUMAN	KIAA0930	Uncharacterized protein KIAA0930	13	73	88062.6	67480.9	72119.2	84499.6	61616.5	49911.3	64656.7	52095.8	76564.1	75901.6	55655.2	61379.7	69391.5	84660.6	67776.2	73410.5	72272.1	48535.1	53762.9	80937.7	66144.3	72942.1	65663.8	64442.6	88998.9	79741.4	72935.4	81001	72422.1	82377.3	74845.4	51820.7	1	1	1	1	4	0	0	0	0	0	0
Q14687	Q14687	GSE1_HUMAN	GSE1	Genetic suppressor element 1	17	946	1092025	1230992	1105905	1164899	979019	1139448	1187772	1154310	1058831	1166575	1037862	1165878	997939	1157793	1071892	1138419	1005875	1075373	1127983	1073643	989381	1110300	1084920	1162978	1169445	967401	1143055	1278205	1067922	1175933	1108181	1242505	1	1	1	1	4	0	0	0	0	0	0
Q8IVT5	Q8IVT5	KSR1_HUMAN	KSR1	Kinase suppressor of Ras 1	11	418	149176	214476	205047	212443	208040	205785	201652	236350	179037	191297	167009	192144	193340	167548	190674	213638	218398	183119	234235	229771	190771	168128	170544	226367	204172	154407	227284	266786	179048	195024	214282	259058	1	1	1	1	4	0	0	0	0	0	0
O60524	O60524	NEMF_HUMAN	NEMF	Ribosome quality control complex subunit NEMF	10	160	589492	692853	727557	846797	567547	795715	678762	659174	553703	800205	858893	785946	658780	726968	704024	821623	535968	785395	797995	806985	570718	713921	658369	863388	637277	763833	811194	867107	667170	702863	746892	869551	1	1	1	1	4	0	0	0	0	0	0
Q8N6H7	Q8N6H7	ARFG2_HUMAN	ARFGAP2	ADP-ribosylation factor GTPase-activating protein 2	15	2	69670.1	75003.2	107974	89281.7	90405.5	94947.4	95584.4	93978.3	73143.6	75791.6	100479	84551.5	57309	77701.7	108140	75522.1	75211.1	92888.9	105847	79016.6	48884.1	82894.5	109613	101772	74572	110707	83848	94597.3	72884.9	83757.9	87091.5	81869.9	1	1	1	1	4	0	0	0	0	0	0
Q6PIJ6	Q6PIJ6	FBX38_HUMAN	FBXO38	F-box only protein 38	9	1113	75898.2	66767.8	64050.6	80417.6	78007.3	71525.5	62588.5	46714.4	65348.3	58580	83411.2	70757.9	61082	81444.5	70033.1	70696.1	78483	74619.3	70998.1	71607.4	48780.6	65467.7	89516.7	62565.1	78561.7	68943	73564.4	59066	50072.3	62275.7	66685.8	72190.1	1	1	1	1	4	0	0	0	0	0	0
O75909	O75909	CCNK_HUMAN	CCNK	Cyclin-K	11	347	755978	988687	931566	976223	633865	930906	817588	1080000	703600	786026	871308	976582	582291	799633	920050	859314	479419	784892	916255	1060000	551246	579563	743116	1060000	720624	617292	1040000	1080000	633650	797347	934012	937221	1	1	1	1	4	0	0	0	0	0	0
Q9C0C2	Q9C0C2	TB182_HUMAN	TNKS1BP1	182 kDa tankyrase-1-binding protein	11	944	191262	140707	128708	149145	230210	171356	144734	145911	219220	123111	149754	128239	255681	149663	134580	122072	237148	171841	132771	120885	211729	156502	136660	131873	165617	197971	164716	155903	204088	154639	130810	143457	1	1	1	1	4	0	0	0	0	0	0
Q9UHD8	Q9UHD8	SEPT9_HUMAN	SEPTIN9	Septin-9	8	100	0	17058.6	15306.6	0	0	10690.9	5936.98	14041.7	12463	10345.1	0	4059.53	14230.7	18188.4	19229	16346.9	13980.6	10796.2	11188.1	20056.9	9539.56	14166.8	19720.9	9099.89	10358.5	0	0	20142.7	23238.3	21783.2	19572.2	13267.4	0	0	0	0	0	0	0	0	0	0	0
Q8IXQ3	Q8IXQ3	CI040_HUMAN	C9orf40	Uncharacterized protein C9orf40	12	6	211812	193046	190052	199505	223597	225390	194162	198809	222002	212839	196204	202509	208771	204418	218112	204645	215376	224662	205808	207932	215030	229411	216149	217619	213473	228155	214167	218934	213215	177282	215186	185051	1	1	1	1	4	0	0	0	0	0	0
Q8IXQ3	Q8IXQ3	CI040_HUMAN	C9orf40	Uncharacterized protein C9orf40	13	6	67632.3	53016.4	62457.6	49756.5	51394.4	52221.3	36748.1	37608	49440.7	48899.3	54808.7	49691.4	51916	65759.3	45572.8	54605.6	44040.4	46612.7	51179.2	59013.8	55294.2	55963.3	35843	49011.2	45105.4	57784.3	47203.6	51064.9	60758.8	77593.7	49017.2	56590.7	1	1	1	1	4	0	0	0	0	0	0
Q4W5G0	Q4W5G0	TIGD2_HUMAN	TIGD2	Tigger transposable element-derived protein 2	9	456	1469.85	2210.78	0	1357.37	2630	0	1347.94	1100.94	1296.1	4194.33	0	3551.92	1934.75	3180.96	0	3687.04	493.083	0	3722.19	1793.56	0	252.702	1891.87	1131.86	2017	969.454	2356.89	1470.51	1089.29	3302.11	964.044	834.415	0	0	0	1	1	0	0	0	0	0	0
Q16877	Q16877	F264_HUMAN	PFKFB4	6-phosphofructo-2-kinase/fructose-2,6-bisphosphatase 4	9	406	15413.3	0	0	10407.6	16997.5	15268.4	15854.3	0	18124.5	19896.5	0	8933.44	19699.9	13060.4	0	0	19330.2	15573.3	0	17887.2	0	0	8527.12	8570.34	10527.1	18931.4	10541	11895.7	11049.2	13497.2	5520.76	6464.77	0	0	0	0	0	0	0	0	0	0	0
P49327	P49327	FAS_HUMAN	FASN	Fatty acid synthase	8	2429	452336	460513	477606	457968	474974	470358	494393	441731	479978	482833	459787	430955	449432	432949	472611	478779	409655	474107	442226	486777	482620	466568	479938	445874	532381	466016	513505	530258	462499	458946	490321	431976	1	1	1	1	4	0	0	0	0	0	0
P38398	P38398	BRCA1_HUMAN	BRCA1	Breast cancer type 1 susceptibility protein	8	253	31134.7	22543.9	24008.3	16704.1	20222.9	19557.9	18889.6	17644.8	18262.8	22997.1	19012.3	23076	17356.4	25883.6	16694.4	21676.9	18761.5	18278.3	15226.8	23227.6	22696.2	23718.1	14317.1	20661.7	21916.8	13904	24182.6	20719.3	25891.1	14141.8	23339.6	13580.8	1	1	1	1	4	0	0	0	0	0	0
O15056	O15056	SYNJ2_HUMAN	SYNJ2	Synaptojanin-2	8	1297	22069.1	22974	23334.7	28095.9	20669.3	21164	21454.7	26204.4	26506.8	28567.4	22173.4	22527.4	16564.1	22034.7	28781.3	25465.9	18545.2	23630.2	22223.9	26953.1	22800.2	27154.9	18540.6	24562.2	20366.3	16389.3	8652.7	20536.1	22664.7	22271.1	22341.9	23984.6	1	1	1	1	4	0	0	0	0	0	0
Q9NS91	Q9NS91	RAD18_HUMAN	RAD18	E3 ubiquitin-protein ligase RAD18	10	480	728946	641548	770372	746483	869794	754574	776240	751635	815777	771562	867672	815040	691763	813407	764778	728114	812927	811681	698336	724576	545654	872321	848007	817731	741614	873615	648831	694897	641176	772251	744168	783001	1	1	1	1	4	0	0	0	0	0	0
O76021	O76021	RL1D1_HUMAN	RSL1D1	Ribosomal L1 domain-containing protein 1	9	418	431862	439837	455249	435121	453467	422352	448399	414648	433414	458507	475386	443427	477353	437434	443865	446688	453203	434140	452080	464707	495719	423252	437635	436059	373069	420153	447666	436141	458653	430438	427300	426462	1	1	1	1	4	0	0	0	0	0	0
O76021	O76021	RL1D1_HUMAN	RSL1D1	Ribosomal L1 domain-containing protein 1	13	418	749149	721862	768957	680473	781742	697267	774284	736176	796506	672575	883449	756879	795993	783816	760087	752079	772511	790245	758697	747521	792389	767039	799841	753386	684453	763827	698148	692958	645548	660792	728200	662134	1	1	1	1	4	0	0	0	0	0	0
O76021	O76021	RL1D1_HUMAN	RSL1D1	Ribosomal L1 domain-containing protein 1	14	418	29422.1	32236.5	40062.2	25762.1	23462	28588.9	17746.4	38062.8	37491.2	0	38202.2	36279.9	17193.3	32923	34296.9	0	20337.3	18930.4	28540.4	37121.1	39079.5	34336.4	25312.9	36675.7	32561.4	30771.1	13270.7	14294.2	30672.5	30805.7	31584.4	24557.4	1	0	1	0	2	0	0	0	0	0	0
Q5VYV7	Q5VYV7	SLX4I_HUMAN	SLX4IP	Protein SLX4IP	12	228	52520.9	44031.4	38275.2	52777	35343.5	41246.6	55596	49554.8	45873.9	45728.8	0	41410.8	32864.7	49539.2	52397.7	38555.6	42747.3	45905.8	38313.6	42152.1	45997.5	49219.4	8576.61	36098.9	60340.3	49551	51451.3	26340.1	44045.7	41491.1	49247.5	54213.4	1	1	0	1	3	0	0	0	0	0	0
Q709C8	Q709C8	VP13C_HUMAN	VPS13C	Intermembrane lipid transfer protein VPS13C	15	3584	184031	205044	185110	195487	223133	147790	191052	150767	160679	155139	138540	119604	198053	224419	198227	207069	138084	190788	193706	176339	194616	190162	205923	151604	170644	159195	153132	166264	203929	195363	199325	225620	1	1	1	1	4	0	0	0	0	0	0
Q9BY42	Q9BY42	RTF2_HUMAN	RTF2	Replication termination factor 2	19	204	2160000	2130000	2250000	2230000	2220000	2250000	2320000	2110000	2410000	2260000	2460000	2220000	2390000	2210000	2230000	2270000	2340000	2280000	2330000	2210000	2440000	2180000	2410000	2310000	2210000	2400000	2210000	2100000	2320000	2170000	2290000	2300000	1	1	1	1	4	0	0	0	0	0	0
Q9BY42	Q9BY42	RTF2_HUMAN	RTF2	Replication termination factor 2	21	204	74002.7	32897.9	29659.8	30318.9	85985.2	21373.1	35511	30356.4	91650	45147.1	53058	16361.7	63306.7	70703.5	50205.4	38978	98929.4	72369.9	68600.3	22922.8	39861.7	90422.9	26744.1	23966.7	91816.4	124472	79539.8	24976.5	75141.9	51882.5	42435.6	34664	1	1	1	1	4	0	0	0	0	0	0
Q9P032	Q9P032	NDUF4_HUMAN	NDUFAF4	NADH dehydrogenase [ubiquinone] 1 alpha subcomplex assembly factor 4	9	83	98815.3	105793	97962.2	106097	66743.9	109758	83068.6	91088.7	86071.3	91216.5	41071.1	87971	72189.2	78066.6	87179.2	95003.1	60625.1	85243.9	103092	87371.8	61796.6	71429.9	82017.5	101531	90990.1	69344.9	97975.8	116596	82700.9	105004	95938.5	84456.5	1	1	1	1	4	0	0	0	0	0	0
Q5HYK3	Q5HYK3	COQ5_HUMAN	COQ5	2-methoxy-6-polyprenyl-1,4-benzoquinol methylase, mitochondrial	16	49	20126.2	25893.1	27780.5	23003.6	18204.6	21785	26142.9	17532.9	12583.7	23546.9	13918.1	19871.7	22547.8	30082.1	20195.3	14953.4	27590.9	21671.8	11455.7	0	26526.6	22778.6	21561.7	11571.5	27393.8	19038.4	12788.7	12820.1	28124.3	24074.5	0	29521.6	1	1	0	0	2	0	0	0	0	0	0
Q5HYK3	Q5HYK3	COQ5_HUMAN	COQ5	2-methoxy-6-polyprenyl-1,4-benzoquinol methylase, mitochondrial	19	49	33108.6	22749.7	61004.4	25728.4	54234.6	45444.5	47329.6	28135.4	38100.9	29512.1	39908.2	46749.1	37361.5	30020.5	27104.8	41704.2	41098.6	31744.1	34007.9	47949.6	36290.1	39892.1	40228.7	29404.3	36451.9	43717.6	39637.4	53562.5	28413.3	60072.2	49301.9	43120	1	1	1	1	4	0	0	0	0	0	0
Q9GZS1	Q9GZS1	RPA49_HUMAN	POLR1E	DNA-directed RNA polymerase I subunit RPA49	9	171	895594	939045	918566	950080	909972	1040000	959120	947011	947562	984362	1180000	982918	883468	1060000	1020000	1050000	910504	1010000	967430	970542	1040000	986695	982315	990891	1030000	1020000	981953	937513	879098	1020000	986819	1010000	1	1	1	1	4	0	0	0	0	0	0
P56192	P56192	SYMC_HUMAN	MARS1	Methionine--tRNA ligase, cytoplasmic	20	185	112791	108643	110127	102592	86902.2	99607.3	101561	108141	125486	112659	140220	117421	107583	115017	128047	94235.3	128001	105585	125018	99597.3	104836	117657	121624	74009.4	132715	122977	91682	85252.2	116729	112450	113253	120808	1	1	1	1	4	0	0	0	0	0	0
Q8N3D4	Q8N3D4	EH1L1_HUMAN	EHBP1L1	EH domain-binding protein 1-like protein 1	9	1381	458350	500002	530016	522371	461826	527952	522492	579755	382106	497678	506339	568496	423826	447427	531747	566264	363529	548228	519255	553471	422653	354305	542154	579089	439820	424526	501948	531842	360791	431375	519244	545828	1	1	1	1	4	0	0	0	0	0	0
Q8TD31	Q8TD31	CCHCR_HUMAN	CCHCR1	Coiled-coil alpha-helical rod protein 1	8	391	34078	25113.5	25896.8	24711.2	40643.3	35732.2	25425.5	0	38588.9	28228.3	0	30350.5	38469.3	36907.6	35248.7	29958.1	18182.4	38623.6	18400	13960.4	33476.2	42564.9	31406.1	29790.2	34843.5	37797.3	26540.6	26372.8	37068.5	37156.6	38246.8	35378.2	1	1	0	0	2	0	0	0	0	0	0
P52272	P52272	HNRPM_HUMAN	HNRNPM	Heterogeneous nuclear ribonucleoprotein M	16	128	148196	160950	223282	184357	195550	184712	185390	184261	152639	158546	173342	176362	202514	238312	200979	148614	184414	189616	154780	159684	166057	215016	278171	176478	231132	320340	294060	249087	203853	163964	214079	292458	1	1	1	1	4	0	0	0	0	0	0
Q4KMQ1	Q4KMQ1	TPRN_HUMAN	TPRN	Taperin	13	120	91131.2	111982	82088.6	92896.1	82491.1	81943.1	94656	97187.8	104455	89830.1	80731	57622.4	75529.8	92681.8	71752.7	116383	93072.2	71800.4	101243	81291.5	76281	87191.6	81142.5	84862.9	102140	70632.2	90763.1	90364	104490	76186.1	87157.9	71999.9	1	1	1	1	4	0	0	0	0	0	0
Q8IXK2	Q8IXK2	GLT12_HUMAN	GALNT12	Polypeptide N-acetylgalactosaminyltransferase 12	10	383	0	0	0	5356.91	20958.2	0	0	27069	0	31154.3	0	0	10124.8	0	0	0	30522.5	0	27519.5	0	0	34255.6	0	0	0	0	40373.1	0	0	0	0	0	0	0	0	0	0	0	0	0	0	0	0
Q10471	Q10471;Q8N4A0	GALT2_HUMAN	GALNT2	Polypeptide N-acetylgalactosaminyltransferase 2	10	384	9504.62	17253	14087.3	0	0	17954.7	28728.2	0	30712.6	0	33531.2	27390.8	0	0	17691	11103.2	0	27256	0	12458.3	16455.2	0	23087.2	20868	28773.8	0	26246.6	15780.6	25473.7	17916.9	17832.7	16922.2	0	0	0	0	0	0	0	0	0	0	0
Q86YR5	Q86YR5	GPSM1_HUMAN	GPSM1	G-protein-signaling modulator 1	7	308	98127.2	133827	128742	146491	93023.4	169248	139434	123824	98040.8	183191	157580	166207	116992	139659	148665	150217	97477.7	154632	144484	155627	111991	87657.9	139324	155156	130883	83893.9	152343	145175	79533.9	150239	160062	145027	1	1	1	1	4	0	0	0	0	0	0
Q9Y4A5	Q9Y4A5	TRRAP_HUMAN	TRRAP	Transformation/transcription domain-associated protein	10	2534	205303	264114	224959	233276	171197	223731	230880	264337	199753	256314	227601	236680	195925	220533	235206	240455	183715	225494	238110	264747	192402	210290	230421	277455	176968	200517	245191	254053	197135	222439	182810	222663	1	1	1	1	4	0	0	0	0	0	0
Q9Y4A5	Q9Y4A5	TRRAP_HUMAN	TRRAP	Transformation/transcription domain-associated protein	14	2534	16883.3	28872.4	0	0	20142.7	19025.8	18915.9	30460.6	0	0	29911.8	29444.6	39800.1	19663	0	17689.1	41093.8	33913.3	41106.2	51671.1	0	19471.8	13805.8	35641.2	30406.8	29819.9	0	42429.7	23220.7	0	30843.8	38679.7	0	0	0	0	0	0	0	0	0	0	0
O95197	O95197	RTN3_HUMAN	RTN3	Reticulon-3	8	255	38126.3	35684	0	30814.2	30783.2	33133.3	35773.7	25565.4	23368.4	30392.2	30760.3	0	31893.4	34602.7	22127.2	31879	30736.8	39613	33164.7	34252.2	27308.1	35205.3	27510.4	0	18651.7	31298.3	25046.2	13613.4	31586.2	36152.9	29499	39988.3	1	1	0	0	2	0	0	0	0	0	0
P11274	P11274	BCR_HUMAN	BCR	Breakpoint cluster region protein	8	1103	20181.1	10118.9	13033.8	14162.9	18493.5	8229.91	14434.9	16082.7	14330.6	0	0	8540.69	15709.3	16195.6	12939.8	0	13186	16473.1	0	0	18540.8	18497.3	0	13695.9	13746.4	23855.7	0	0	14960.7	11882.5	4131.11	0	1	0	0	0	1	0	0	0	0	0	0
Q6UWE0	Q6UWE0	LRSM1_HUMAN	LRSAM1	E3 ubiquitin-protein ligase LRSAM1	9	455	890733	876009	928674	818833	847226	877024	886946	875858	892302	955685	936555	868706	880091	887577	900822	921412	917536	902755	925344	879878	863279	836104	904019	876119	903921	901162	878667	875368	852130	918060	955799	908414	1	1	1	1	4	0	0	0	0	0	0
Q6UWE0	Q6UWE0	LRSM1_HUMAN	LRSAM1	E3 ubiquitin-protein ligase LRSAM1	10	455	126929	124913	128922	127619	113432	108812	137133	100255	109696	113236	114960	123694	105408	105010	125108	123430	116566	135207	116579	123911	118973	129784	110966	124366	137699	116049	121613	133133	112917	119582	128408	162236	1	1	1	1	4	0	0	0	0	0	0
Q13439	Q13439	GOGA4_HUMAN	GOLGA4	Golgin subfamily A member 4	8	411	428795	413388	363460	422174	367231	389255	406982	379865	356022	397773	433001	383898	371405	399714	423245	396309	373352	385506	394995	396154	390786	366505	418969	404087	393199	376397	410181	393578	351377	407713	404132	381989	1	1	1	1	4	0	0	0	0	0	0
Q93074	Q93074	MED12_HUMAN	MED12	Mediator of RNA polymerase II transcription subunit 12	14	2	20869.9	0	31342.9	25059.8	23189	0	32258	26321.9	11911.3	28804.4	17064.9	0	49439.2	29011.6	50601.3	40700.4	19742.7	24312.2	27582.9	22659.9	51543.6	47581	32798.5	30956.5	44841.2	38680.4	43704.7	32776.4	30520.5	32294	30475.1	31588.2	1	0	1	0	2	0	0	0	0	0	1
Q9BUL8	Q9BUL8	PDC10_HUMAN	PDCD10	Programmed cell death protein 10	8	46	12650.8	16203.9	5501.86	13135	0	16642.8	0	25663.3	13795.6	19421.5	17499.2	23541.5	12617	9947.79	23523.5	9826.24	0	0	23581.8	18132	23229.9	0	0	12132.9	29317.6	15858.5	15939	19651.6	0	13405.8	12865.4	15866.5	0	0	0	1	1	0	0	0	0	0	0
Q96T58	Q96T58	MINT_HUMAN	SPEN	Msx2-interacting protein	10	3597	182795	189654	184257	193798	146501	188190	197552	170852	138697	172229	181347	180131	130931	163266	182061	169456	145259	190047	183871	185219	144053	182990	165275	170415	187435	176587	177452	190464	125167	175314	195814	172434	1	1	1	1	4	0	0	0	0	0	0
Q9H7X3	Q9H7X3	ZN696_HUMAN	ZNF696	Zinc finger protein 696	12	25	227699	217233	231526	226336	227149	232892	240438	211133	227136	218046	203277	230408	244503	247170	242073	231858	240210	254304	233724	236620	239889	207231	214136	232806	225001	216371	233223	239000	252806	220439	235963	240877	1	1	1	1	4	0	0	0	0	0	0
Q9UID3	Q9UID3	VPS51_HUMAN	VPS51	Vacuolar protein sorting-associated protein 51 homolog	11	416	122085	112337	123997	105140	90854	68957.8	108675	75738.9	108655	116856	101966	110969	107464	69151.3	108380	73154.9	121411	107631	74922.7	83340	118101	117465	102185	85349.7	92171	86632.1	93298.3	108642	73664.2	91321.1	93016.1	83116	1	1	1	1	4	0	0	0	0	0	0
Q5T5Y3	Q5T5Y3	CAMP1_HUMAN	CAMSAP1	Calmodulin-regulated spectrin-associated protein 1	8	913	35012.9	0	45683.6	54929.7	68531	0	0	68750.5	58814.7	37285.1	71020.6	56796.5	59858	0	45625.2	53740.2	47928.7	36374.2	46976.1	58483.2	59825.6	58514.6	39072.5	58810.2	49681	45174.8	51010.9	58847.3	55380.4	40438.9	0	63717.9	1	0	0	1	2	0	0	0	0	0	0
Q5T5Y3	Q5T5Y3	CAMP1_HUMAN	CAMSAP1	Calmodulin-regulated spectrin-associated protein 1	9	913	47715.9	53887.5	59395.1	45359.4	36830.6	63764.8	39251.4	61963.2	34600.4	60978.9	65332.2	61128.3	37297.3	46398.4	55503.2	55769.3	31149.2	53784.7	74114.4	72907.2	41985	33856.5	48310.8	50946.4	51014.8	22785.8	63141.5	67871.5	46155.1	60055.5	61762.5	63902.5	1	1	1	1	4	0	1	0	0	1	0
A7E2V4	A7E2V4	ZSWM8_HUMAN	ZSWIM8	Zinc finger SWIM domain-containing protein 8	20	837	175345	209024	200856	205820	179933	205142	178871	196288	156623	191989	176296	178585	194262	165148	167827	157488	129946	200118	174907	187170	183613	167548	128474	185759	152847	152070	163786	195756	189320	166532	186357	220703	1	1	1	1	4	0	0	0	0	0	0
Q5JTZ9	Q5JTZ9	SYAM_HUMAN	AARS2	Alanine--tRNA ligase, mitochondrial	8	44	316483	373060	0	431451	278924	319105	0	519017	283972	383119	252936	0	0	289892	247674	0	265358	310967	352523	0	126787	306450	77508.9	0	310479	367072	364006	0	290235	275565	304494	0	0	1	0	0	1	0	0	0	0	0	0
Q8WUM0	Q8WUM0	NU133_HUMAN	NUP133	Nuclear pore complex protein Nup133	8	524	159882	292041	289097	262255	167276	224099	318337	286131	160874	238161	336193	291969	264063	155641	316027	267348	158499	253805	309688	257718	293520	128157	345302	232501	177261	111714	350335	239872	250154	186733	335860	227588	1	1	1	1	4	0	1	0	0	1	0
Q8WUM0	Q8WUM0	NU133_HUMAN	NUP133	Nuclear pore complex protein Nup133	9	524	18238.5	18969.8	16954.5	14972.1	26330.5	0	17904.5	11228.6	10940.3	0	12786.8	0	0	18775	13347.9	15034.1	22582.5	17207.4	16824	9958.8	27341.1	13172.4	16890.8	15928.5	0	10506.6	0	22320.8	7024.77	20763.5	16485	14767.6	0	0	0	0	0	0	0	0	0	0	0
Q8IWT3	Q8IWT3	CUL9_HUMAN	CUL9	Cullin-9	8	1520	5852.18	0	0	0	2677.35	0	1842.31	4064.21	3311.19	0	6152.83	0	2338.96	6800.08	1984.66	0	0	4673.18	0	4058.18	0	2481.03	0	3223.74	0	2797.26	0	0	3507.77	0	0	2227.16	0	0	0	0	0	0	0	0	0	0	0
Q9NVD3	Q9NVD3	SETD4_HUMAN	SETD4	SET domain-containing protein 4	13	245	22636.9	28334.8	32608.3	23187.3	22006.5	29063.8	25188.1	24735.1	13133	30966.8	26236.7	17132.3	0	18681.9	24963.8	33708.1	0	0	0	33901.9	0	11879.5	36593.2	28373.9	11316.6	21018.1	22695.3	30289.5	9707.94	26101.1	41273.7	33798.9	0	0	0	1	1	0	0	0	0	0	0
O94953	O94953	KDM4B_HUMAN	KDM4B	Lysine-specific demethylase 4B	20	538	24635.3	19961.8	25396	37901.2	26503.4	16776.4	15350.8	27090.3	26081	27747.8	19394	20683.5	17333.1	9146.2	22846.6	12879.4	32959.7	12373.6	23347.6	21299.8	0	18970.6	15270.8	14556.8	15008.5	14301.1	18196.6	0	25087	23286.8	27300.2	17212.1	0	1	1	0	2	0	0	0	0	0	0
O95104	O95104	SCAF4_HUMAN	SCAF4	SR-related and CTD-associated factor 4	9	246	270322	176828	148504	159673	299645	165088	127146	160077	282253	171388	128129	150714	251205	180423	147210	151700	229661	151787	141570	149463	254498	114910	129493	157313	271690	241811	153668	116778	253729	193947	165810	161480	1	1	1	1	4	0	0	0	0	0	0
P05091	P05091	ALDH2_HUMAN	ALDH2	Aldehyde dehydrogenase, mitochondrial	10	85	145522	142042	119029	157430	148571	147228	123587	173777	147962	154702	159525	149172	134386	134113	187004	158840	160609	210003	157062	165096	142189	156083	139717	144434	156147	158858	173543	181396	160380	176633	171430	173787	1	1	1	1	4	0	0	0	0	0	0
P05091	P05091	ALDH2_HUMAN	ALDH2	Aldehyde dehydrogenase, mitochondrial	11	85	89431.6	81742.8	79557.8	68039.1	76233.9	80942.1	94298.5	69629.9	87931.4	76572.7	77176.9	83082.2	95775.2	85836.8	78067.5	72426.3	75550.6	80082.7	79317.3	97783.3	79567.8	90897.5	75788.9	79125.3	74154.5	73589.5	71635.9	69655.9	87691.8	83121.5	90532	89702.4	1	1	1	1	4	0	0	0	0	0	0
Q86XP3	Q86XP3	DDX42_HUMAN	DDX42	ATP-dependent RNA helicase DDX42	8	701	1670000	1790000	1750000	1790000	1700000	1760000	1780000	1750000	1800000	1760000	1960000	1780000	1750000	1880000	1830000	1860000	1860000	1750000	1820000	1850000	1770000	1800000	1900000	1850000	1630000	1690000	1890000	1840000	1750000	1710000	1830000	1850000	1	1	1	1	4	0	0	0	0	0	0
Q13123	Q13123	RED_HUMAN	IK	Protein Red	8	502	1510000	1710000	1660000	1560000	1560000	1660000	1770000	1570000	1650000	1690000	1720000	1650000	1700000	1640000	1700000	1600000	1630000	1690000	1630000	1670000	1630000	1600000	1760000	1640000	1640000	1680000	1720000	1630000	1690000	1650000	1740000	1720000	1	1	1	1	4	0	0	0	0	0	0
Q7Z6Z7	Q7Z6Z7	HUWE1_HUMAN	HUWE1	E3 ubiquitin-protein ligase HUWE1	12	1248	0	0	13524.2	5507.8	8764.26	18332.9	9149.52	10506.4	0	24781.2	0	20956	13727.6	23288.3	12820.4	20452.5	9779.47	9495.24	7956.47	24159.7	19233.4	18089.4	0	29098.4	14148.7	15745.6	0	0	8391	24316.3	17197.7	11017.3	0	0	0	0	0	0	0	0	0	0	0
P19623	P19623	SPEE_HUMAN	SRM	Spermidine synthase	10	286	483991	548228	513078	610639	455388	535263	427753	406066	560513	544144	559369	457932	446967	585258	518271	447993	511912	581098	542146	512085	533395	535983	558356	617414	918474	959078	924124	971094	549963	602758	580250	583060	1	1	1	1	4	0	0	0	0	0	1
Q92925	Q92925	SMRD2_HUMAN	SMARCD2	SWI/SNF-related matrix-associated actin-dependent regulator of chromatin subfamily D member 2	15	495	868058	898071	912234	847209	949733	947409	886859	919752	985861	944282	932880	905087	816972	976623	892326	908826	951917	937620	943214	891642	836859	926707	794501	932834	957427	968757	895328	910726	948496	972295	922110	924361	1	1	1	1	4	0	0	0	0	0	0
Q562E7	Q562E7	WDR81_HUMAN	WDR81	WD repeat-containing protein 81	13	706	148398	147367	131883	158542	140925	126872	140595	140011	140124	138686	159665	135447	123909	140709	140294	134884	151613	138657	143518	134131	141767	135536	150081	142558	144243	127090	155475	131907	123744	124218	125053	130558	1	1	1	1	4	0	0	0	0	0	0
P16401	P16401	H15_HUMAN	H1-5	Histone H1.5	8	28	91652.9	82464.3	96652.4	77672.4	89811.4	98715.1	75525.9	88016.9	85311.5	83811.1	81733.8	89037.3	91290.5	105047	85064.7	75568.7	88857.6	97589.3	73373.4	61904.4	85295.9	97267.3	84647.3	67035.5	112133	96816.1	79616	65966.4	99798.8	105679	87629.8	74980.6	1	1	1	1	4	0	0	0	0	0	0
P68104;Q5VTE0	P68104;Q5VTE0	EF1A1_HUMAN;EF1A3_HUMAN	EEF1A1;EEF1A1P5	Elongation factor 1-alpha 1	13	445	419.899	0	0	0	2774.69	0	527.746	2187.56	4273.39	0	0	0	1223.48	0	0	1678.63	1345.61	0	1464.53	3191.55	0	2833.83	0	3409.2	2388.57	0	0	2277.53	0	2235.4	2462.51	2234.99	0	0	0	0	0	0	0	0	0	0	0
Q96D46	Q96D46	NMD3_HUMAN	NMD3	60S ribosomal export protein NMD3	10	330	220568	142033	175419	133161	218080	144965	182794	115598	182987	174713	184159	129992	187254	167512	140247	129517	190965	194959	124738	87820.8	186781	180822	171135	114999	186976	174058	100382	93218.2	195637	186912	149929	115309	1	1	1	1	4	0	0	0	0	0	0
Q9P2R3	Q9P2R3	ANFY1_HUMAN	ANKFY1	Rabankyrin-5	23	465	16670.2	16373.9	15909.6	11084.4	23576.3	0	16810.9	14228.9	16260.2	0	13529.8	16500.3	28143.4	16103.7	21093.1	19567.3	31220.8	12087.3	20011.6	16599.5	4833.32	7603.02	13462.2	21332.1	0	0	12783.8	21281.3	0	14606.3	13928	0	0	0	1	0	1	0	0	0	0	0	0
O95685	O95685	PPR3D_HUMAN	PPP1R3D	Protein phosphatase 1 regulatory subunit 3D	16	85	66257	96197.6	85203.7	85480.4	85683.4	98588.4	86321.4	98522.8	93444.9	93718.9	110303	109799	77703.1	96286.3	105275	95135.1	78048.4	90915.8	73946.5	99667	89512.7	65945.7	102307	93845.6	79713.5	83946.2	88599.2	96747	73468.5	90427.8	67995.6	109699	1	1	1	1	4	0	0	0	0	0	0
O95685	O95685	PPR3D_HUMAN	PPP1R3D	Protein phosphatase 1 regulatory subunit 3D	18	85	18421	23629	11303.8	13406.6	21694.4	12136.4	14044.1	13556.5	22729	16428.3	15087	11295.5	15964.3	25110.6	19608.2	15671.2	18857.8	14821	0	15054.4	18434.3	16013.6	10947.8	9186.7	14190.6	22373.3	17726.9	13362.7	16809.1	14634.4	12692.7	25688.2	1	1	0	1	3	0	0	0	0	0	0
P46379	P46379	BAG6_HUMAN	BAG6	Large proline-rich protein BAG6	15	1073	467905	510202	504096	504573	507822	505721	517560	470778	481497	529017	451229	474351	439848	545097	514742	486255	492478	475793	479695	459430	454411	431301	508781	454818	525934	490804	463296	465674	452580	474111	490484	524012	1	1	1	1	4	0	0	0	0	0	0
Q9NSD9	Q9NSD9	SYFB_HUMAN	FARSB	Phenylalanine--tRNA ligase beta subunit	11	54	155471	169106	178494	198188	151497	177587	160202	165417	166701	194901	215218	175137	171505	137749	186352	168819	157920	184253	183495	162044	192910	121194	196685	218688	144525	159060	192311	161858	187542	168709	175611	214750	1	1	1	1	4	0	0	0	0	0	0
Q9Y4X0	Q9Y4X0	AMMR1_HUMAN	AMMECR1	Nuclear protein AMMECR1	9	2	437047	426168	453498	428230	417796	425213	456512	411929	455155	475152	425772	447380	424428	459130	491522	455814	411447	460015	411390	390816	473298	431512	466666	439106	460002	425947	414436	390197	456258	468767	465546	484449	1	1	1	1	4	0	0	0	0	0	0
P52758	P52758	RIDA_HUMAN	RIDA	2-iminobutanoate/2-iminopropanoate deaminase	11	68	89921	117986	144753	124095	100374	128779	135311	118231	121581	122857	108956	108260	82338.5	107895	117971	123627	95911.4	100498	110353	115349	119027	94836.4	123086	117827	103708	75759	110524	105488	109812	141009	114966	93047.6	1	1	1	1	4	0	0	0	0	0	0
Q92843	Q92843	B2CL2_HUMAN	BCL2L2	Bcl-2-like protein 2	9	48	85659.6	97267.9	96336.2	94861.3	82493.5	81880.2	78131.4	91555.1	94950.3	79490.9	69250.1	69595.1	81096.2	76628.3	72330.6	71084.4	78816.3	73744.6	82149.9	74512.7	59683	74663.5	70140	92907.3	93980	72804	81524.1	83544.9	91215.8	78900.8	87611.6	95773.9	1	1	1	1	4	0	0	0	0	0	0
Q3LXA3	Q3LXA3	TKFC_HUMAN	TKFC	Triokinase/FMN cyclase	13	398	24500.5	22455.8	27025	23031.3	21662.1	13148.8	23182.6	25893	25894.9	20900.9	19007.2	14002	20168.2	17258.7	18675.3	15389.7	18927.4	18505.9	18457.6	21825.7	22320.3	27976.4	14241.7	13116.5	20662.9	19454.9	19748.2	19702.6	16139.9	12405.1	20103.2	18597.5	1	1	1	1	4	0	0	0	0	0	0
O75150	O75150	BRE1B_HUMAN	RNF40	E3 ubiquitin-protein ligase BRE1B	12	9	124311	123309	165530	128243	154067	108927	122714	145340	142110	125998	166215	121716	154149	142750	120134	142695	182743	129493	135606	119411	153326	184723	131946	115956	131507	194312	83733	130968	137116	160798	115421	112624	1	1	1	1	4	0	0	0	0	0	0
O75150	O75150	BRE1B_HUMAN	RNF40	E3 ubiquitin-protein ligase BRE1B	13	9	142956	150670	154654	147882	145786	155202	164037	131094	159647	119147	145146	164111	128341	148302	124028	152863	144600	142455	182061	160989	141090	170138	148728	147116	148659	140856	142609	150126	145442	149501	151084	170822	1	1	1	1	4	0	0	0	0	0	0
P30837	P30837	AL1B1_HUMAN	ALDH1B1	Aldehyde dehydrogenase X, mitochondrial	9	273	81080.6	79419.3	57209.4	100943	78018.8	78095.2	77304.8	72420	80906.6	80086.2	69514.8	38247.5	87959.1	96919.3	106566	66700.8	82608	84379.8	75852.7	56861.8	46442.4	44783.1	65149.9	61813.4	70486.6	39361.8	56629.1	80510.1	53555.2	79265.3	67257.6	85160.7	1	1	1	1	4	0	1	0	0	1	0
Q96RK0	Q96RK0	CIC_HUMAN	CIC	Protein capicua homolog	9	1314	21930.6	27088.2	20452	28943.8	31687.2	25932.2	35763.1	38356.2	29750.1	24428.4	28264.5	33421.9	30619.8	26093	35791.2	31858.2	19367.7	35596.8	34529.9	39283.9	13546.1	32512.5	32441.4	34725	34532.2	14126.9	30762.1	23865.9	25702.3	30980.8	25894.3	26886.2	1	1	1	1	4	0	0	0	0	0	0
Q93074	Q93074	MED12_HUMAN	MED12	Mediator of RNA polymerase II transcription subunit 12	17	1446	58482	59634.6	54816.9	67683.4	64039.9	52414.4	48744.4	72356.5	50744.6	51747.2	64751.9	50520.4	52201.1	55225.4	56169.6	63569.9	44892.7	53069.7	72351.9	92478.4	58625.8	41322.4	76530.8	72541.5	55561.6	54547.1	67788.2	86606.1	54229.1	50830.2	65422.1	70869	1	1	1	1	4	0	0	0	0	0	0
Q93074	Q93074	MED12_HUMAN	MED12	Mediator of RNA polymerase II transcription subunit 12	18	1446	90423.9	66793.6	38055.5	75763.6	91085.2	97672.9	55195.7	73863.5	105483	88594.9	57989.4	77784.9	113073	66709.8	98753.6	57265	4258.15	80822.1	88419.6	77671.6	94966.2	63518.9	70865.4	37983.3	133906	78183.2	5966.67	77413.5	90448.2	69190.6	74042.4	48519	1	1	1	1	4	0	0	0	0	0	0
Q8TE68	Q8TE68	ES8L1_HUMAN	EPS8L1	Epidermal growth factor receptor kinase substrate 8-like protein 1	10	298	60907.5	57753.2	51066.7	54601.5	49996.4	49806.4	52753.9	54651.2	52814.5	58032.6	51570.5	54706.9	56041.5	60418.7	55540.2	57728.6	62466	60955.5	55479.5	57054.2	58880.6	63350.9	48819.3	50523.2	63264	59412.1	53875.3	52543.3	65926.6	55361.4	65171.5	53548.6	1	1	1	1	4	0	0	0	0	0	0
Q9NRJ4	Q9NRJ4	TULP4_HUMAN	TULP4	Tubby-related protein 4	9	1438	0	13643.2	9158.41	0	0	4497.56	7845.85	12547.7	7582.76	0	0	14065	0	16618.8	19848.8	12200.1	0	12230.6	9557.25	6920.49	0	0	11343.2	9052.87	10330.6	0	15145.8	0	11322.6	12518.2	5943.06	12121.1	0	0	0	0	0	0	0	0	0	0	0
Q8N5H7	Q8N5H7	SH2D3_HUMAN	SH2D3C	SH2 domain-containing protein 3C	13	173	8199.64	11524.8	0	4661.91	6690.41	0	6057.19	0	0	0	0	0	5132.29	6268.94	3433.41	0	0	4454.19	0	4416.98	0	0	0	0	7726.93	7581.81	0	0	9495.4	8582.29	0	0	0	0	0	0	0	0	0	0	0	0	0
Q5VTR2	Q5VTR2	BRE1A_HUMAN	RNF20	E3 ubiquitin-protein ligase BRE1A	13	9	49060.7	59438.7	46427.6	57165.9	50552.7	36930.7	55215.4	21075.9	53216.4	46886.5	51463.4	27862.6	62856.1	46952.5	43431.4	49730.8	60534.6	50814.6	37946.5	48070.5	52201.6	47469	58517.9	42549.9	53595.2	62900.8	38435.7	55699.6	34327.9	58538.7	56822.3	72267.1	1	1	1	1	4	0	0	0	0	0	0
Q5VTR2	Q5VTR2	BRE1A_HUMAN	RNF20	E3 ubiquitin-protein ligase BRE1A	14	9	353640	360745	382653	322229	350226	361599	388502	351418	370743	333453	384365	355383	388639	379449	380871	352166	422470	370099	331101	364669	369581	383289	391735	342997	391895	414475	366553	316568	401731	385288	385552	395272	1	1	1	1	4	0	0	0	0	0	0
O60231	O60231	DHX16_HUMAN	DHX16	Pre-mRNA-splicing factor ATP-dependent RNA helicase DHX16	13	285	1190000	1150000	1100000	1120000	788491	1240000	1060000	1070000	1290000	1240000	1200000	1220000	1270000	1210000	1080000	719535	1260000	1310000	1090000	1130000	1010000	1240000	1010000	1290000	1240000	1240000	1120000	1200000	1210000	1220000	1100000	1310000	1	1	1	1	4	0	0	0	0	0	0
Q9UHI6	Q9UHI6	DDX20_HUMAN	DDX20	Probable ATP-dependent RNA helicase DDX20	13	79	1770000	1960000	1970000	1940000	1980000	1920000	2050000	1960000	1930000	1990000	1970000	2030000	1920000	1840000	2050000	1910000	1870000	1930000	2100000	2040000	1810000	1850000	2110000	1910000	1910000	1740000	1950000	1870000	1960000	1960000	2110000	1990000	1	1	1	1	4	0	0	0	0	0	0
P22102	P22102	PUR2_HUMAN	GART	Trifunctional purine biosynthetic protein adenosine-3	19	481	425934	424632	480541	432920	403831	362353	408152	345192	384090	401158	464801	476664	404498	418700	427797	472172	376343	382780	500288	403164	432337	365856	516902	454817	538094	525598	577772	610655	393773	420002	366664	421523	1	1	1	1	4	0	0	0	0	0	0
P22102	P22102	PUR2_HUMAN	GART	Trifunctional purine biosynthetic protein adenosine-3	21	481	18790.7	24658.2	22857.2	0	0	0	27148.4	0	33209.9	16337.7	0	11818.5	0	0	32315.5	0	19367	0	15340.1	0	24848.9	22663	0	21196.6	22157.4	25335	47296.2	0	17481.4	0	24619.4	9130.77	0	0	0	0	0	0	0	0	0	0	0
Q4KMP7	Q4KMP7	TB10B_HUMAN	TBC1D10B	TBC1 domain family member 10B	13	672	58776.4	62006.8	69352.3	69864.8	56118.5	57552.8	57998.2	67973	37137.1	59254.1	74039.3	64121.1	62139.1	64251.9	77308.4	50120.1	61662.5	66007.8	51035.4	70468.2	68814.8	54276.2	57987.5	54096.9	59517.9	61747.8	60430.4	68089	66457.4	65225.5	74678	86892.4	1	1	1	1	4	0	0	0	0	0	0
Q4KMP7	Q4KMP7	TB10B_HUMAN	TBC1D10B	TBC1 domain family member 10B	14	672	82086.4	124201	148612	140722	112048	102063	97860.4	107423	114855	115840	127667	125410	73196.6	90989.9	112560	101309	132218	119397	134803	124390	117544	148511	91297.3	142446	80690.7	159831	138947	143790	90034.7	110940	112251	153603	1	1	1	1	4	0	0	0	0	0	0
P30566	P30566	PUR8_HUMAN	ADSL	Adenylosuccinate lyase	13	2	378105	303734	353365	320921	366590	318819	335243	292459	349178	347892	353657	326936	349316	329481	353245	320648	353313	346169	286340	300744	373207	360484	359625	294736	353788	343778	302829	269301	361880	350321	329346	294683	1	1	1	1	4	0	0	0	0	0	0
P30566	P30566	PUR8_HUMAN	ADSL	Adenylosuccinate lyase	19	2	224018	251557	208523	288898	218402	256867	237491	254732	225644	232315	218873	296515	250200	233644	239210	253114	224188	205017	264888	260751	241744	191283	184380	235184	250711	211071	258982	254694	281765	250270	241334	237085	1	1	1	1	4	0	0	0	0	0	0
P56182	P56182	RRP1_HUMAN	RRP1	Ribosomal RNA processing protein 1 homolog A	12	43	237869	277178	258963	224962	253797	245132	246540	239637	222988	253952	290476	212690	263827	270439	270996	261020	266465	274016	269577	231213	294031	283201	283652	260487	265261	240161	264263	216935	285352	273193	260363	260912	1	1	1	1	4	0	0	0	0	0	0
Q9H4A6	Q9H4A6	GOLP3_HUMAN	GOLPH3	Golgi phosphoprotein 3	17	28	36218	50104.7	48322.2	50119.3	41059.1	45296	54680	49370.9	36052.2	35370.4	57953.2	50696.7	53197.3	40779.6	56107.6	46233.5	43559.1	44218.2	40421.4	44410.3	48367.8	55401	35109.1	45453.2	44348.8	44901.9	41621.8	39675.2	36801.2	42136.5	42646.1	37142.1	1	1	1	1	4	0	0	0	0	0	0
Q8N1G4	Q8N1G4	LRC47_HUMAN	LRRC47	Leucine-rich repeat-containing protein 47	9	37	61892.4	37738.4	50630.6	77547.7	65108.7	60959.5	60010.8	43365.2	68839.2	70351.7	63118.8	61218.3	70709.9	51805.4	63644.5	66066.1	67002	63148.4	43943.1	62982.1	60595.4	52833.7	66239.1	79854.5	48331.6	97686.2	69227.4	51576.4	62242.7	68054.1	69293.3	0	1	1	1	0	3	0	0	0	0	0	0
Q9NZM5	Q9NZM5	NOP53_HUMAN	NOP53	Ribosome biogenesis protein NOP53	11	2	101962	73882.7	84724.1	89735.1	112457	61711.6	96368.1	67488.2	106752	75684.1	100534	77368.4	119957	96186.4	93296.3	67641.7	110258	109826	66290.7	69296.6	112933	120370	109942	85511.5	95406.7	120800	64805	71437.4	102321	86063.6	82028.8	88554.8	1	1	1	1	4	0	0	0	0	0	0
Q7Z624	Q7Z624	CMKMT_HUMAN	CAMKMT	Calmodulin-lysine N-methyltransferase	13	16	186251	182779	190634	202817	235136	196419	217592	205623	255942	218906	211659	190393	246217	230089	202554	213585	251805	219138	194909	199319	222223	217130	197926	206250	203517	236151	202937	187126	195371	226479	201960	219961	1	1	1	1	4	0	0	0	0	0	0
Q9Y490	Q9Y490	TLN1_HUMAN	TLN1	Talin-1	13	1172	0	17712.4	10307.1	9922.89	16411.1	9257.57	11776.2	7048.59	14396	9965.17	17264.7	8787.22	5582.95	11724.8	8528.92	12766.7	9828.11	0	14514.4	8594.08	8483.57	17006.3	12638.5	0	10724.9	20871.5	16668.4	12472.5	3490.38	7581.43	10670.5	15667.7	0	0	1	0	1	0	0	0	0	0	0
Q9UK96	Q9UK96	FBX10_HUMAN	FBXO10	F-box only protein 10	11	578	22721.3	11052.8	12215.5	0	16290.9	12425.3	0	14837.8	0	8191.46	0	11580.2	20242.7	15277.1	21414.7	6773	19006.6	16489.7	11179.2	11987.4	12995	0	0	18497.8	14996.5	0	0	15660.6	10869.9	23724	18413.9	0	0	0	0	0	0	0	0	0	0	0	0
P28838	P28838	AMPL_HUMAN	LAP3	Cytosol aminopeptidase	14	105	14581.5	2247.81	7899.2	9291.67	0	11198.4	10066.5	0	0	0	0	0	0	0	8933.93	12309.9	0	6850.1	0	3889.79	13002.8	0	9175.16	0	11446.4	0	9753.27	5151.88	0	0	0	0	0	0	0	0	0	0	0	0	0	0	0
P28838	P28838	AMPL_HUMAN	LAP3	Cytosol aminopeptidase	18	105	94969.9	61790	73262.1	66408.6	66776.9	58219.9	73634.3	63422.6	65969.5	60673.1	81195.5	61151.3	65062.4	71078.3	78019.4	73331.8	68521.9	57363.9	53349.4	72024.5	74978.1	100525	65661.7	59290.7	60628.9	67260.7	64173.2	52180.4	64252.9	76224.8	74913.8	41821.8	1	1	1	1	4	0	0	0	0	0	0
Q99459	Q99459	CDC5L_HUMAN	CDC5L	Cell division cycle 5-like protein	9	193	256429	320412	330773	303185	309197	313393	316723	256119	299004	337662	333621	279504	301760	345634	330775	322413	334014	327101	295052	222355	317188	331790	330849	220220	327460	329436	274246	363721	335157	300152	317301	286384	1	1	1	1	4	0	0	0	0	0	0
Q13523	Q13523	PRP4B_HUMAN	PRPF4B	Serine/threonine-protein kinase PRP4 homolog	9	651	173209	186956	197263	199371	158729	203032	200161	205618	171967	192089	203209	208660	170563	165363	216905	216428	193317	188889	202643	204123	164688	158605	191333	212463	195601	186619	216940	186841	175424	216889	206975	223909	1	1	1	1	4	0	0	0	0	0	0
Q13523	Q13523	PRP4B_HUMAN	PRPF4B	Serine/threonine-protein kinase PRP4 homolog	15	651	0	0	0	0	0	16437	18319.5	0	0	0	17776.5	10983.5	14464.2	7369.86	6131.17	8449.01	7367.65	0	4557.57	0	5222.44	0	540.654	0	0	0	13442.1	20559.4	0	0	7982.25	42398.3	0	0	0	0	0	0	0	0	0	0	0
P47736	P47736	RPGP1_HUMAN	RAP1GAP	Rap1 GTPase-activating protein 1	11	473	354155	403258	392088	397800	398235	385902	386220	365085	360498	375386	332957	371680	401839	353446	384564	386100	392110	353070	379965	371916	404259	333732	380722	351790	378763	339855	355922	369095	399939	371395	364214	369871	1	1	1	1	4	0	0	0	0	0	0
P47736	P47736	RPGP1_HUMAN	RAP1GAP	Rap1 GTPase-activating protein 1	15	473	351080	340849	360211	368953	339745	367964	391417	367301	342560	366873	371984	387796	348290	397631	387038	343551	358207	363933	386567	396321	333783	377165	406104	382704	335445	349865	334521	346138	351038	365458	410739	446154	1	1	1	1	4	0	0	0	0	0	0
P47736	P47736	RPGP1_HUMAN	RAP1GAP	Rap1 GTPase-activating protein 1	16	473	0	460019	493451	0	0	335653	558191	372759	105827	266130	207834	494366	174816	337036	0	533413	461241	206973	551152	532176	387966	306271	0	0	251927	199135	513520	436421	166519	244792	532642	584738	0	1	0	0	1	0	0	0	0	0	0
Q9BZL4	Q9BZL4	PP12C_HUMAN	PPP1R12C	Protein phosphatase 1 regulatory subunit 12C	19	574	127911	131509	125301	124920	119620	136450	141347	152394	128092	132694	109416	125348	125145	159394	96888.5	143026	137181	147113	147470	127430	149058	135154	140889	130233	133477	122230	145425	133092	140216	142821	137692	136513	1	1	1	1	4	0	0	0	0	0	0
Q9UHA3	Q9UHA3	RLP24_HUMAN	RSL24D1	Probable ribosome biogenesis protein RLP24	17	58	0	5337.1	6492.06	0	0	0	0	0	6991.64	1461.46	0	0	0	0	0	0	0	6366.17	0	12105.5	0	12611.7	0	0	0	7313.95	0	0	0	0	0	0	0	0	0	0	0	0	0	0	0	0	0
P62424	P62424	RL7A_HUMAN	RPL7A	60S ribosomal protein L7a	10	122	63650.9	76649	42113.4	52077.5	52956.1	72494.7	52740.2	43931.4	54075.3	49998.7	49580.8	55138.6	55887.8	59086.1	53407.7	56186.4	62240.3	52821.3	50990.8	60480.8	62988.7	47362.3	57860.2	47964.8	42931.7	59861.4	50070.5	48385.5	48845.1	47847.1	53319.3	50189.2	1	1	1	1	4	0	0	0	0	0	0
P21333	P21333	FLNA_HUMAN	FLNA	Filamin-A	16	901	0	9699.99	0	22205.6	0	0	0	19003.3	6380.36	2187.33	6567.16	10542.4	0	1470.86	0	13865.2	0	0	8067.83	5515.79	0	0	0	0	10122	26839.4	0	0	0	0	5629.66	0	0	0	0	0	0	0	0	0	0	0	0
Q9Y2S6	Q9Y2S6	TMA7_HUMAN	TMA7	Translation machinery-associated protein 7	13	47	565104	713910	637693	707394	558069	687672	625200	752884	564912	726963	590902	748125	470655	726405	627661	703433	430841	704951	751478	792288	350178	624707	610818	796957	646743	552897	733138	824827	580789	755678	685952	826672	1	1	1	1	4	0	0	0	0	0	0
Q9Y2S6	Q9Y2S6	TMA7_HUMAN	TMA7	Translation machinery-associated protein 7	14	47	142902	148708	133437	163549	123958	135444	120748	175533	98148.8	122122	124292	193485	76743.8	154702	149019	174992	92310.4	106111	175200	194915	118593	135599	119499	190254	136522	138616	172723	222631	115707	130930	148286	191357	1	1	1	1	4	0	0	0	0	0	0
P07237	P07237	PDIA1_HUMAN	P4HB	Protein disulfide-isomerase	13	66	12887	19010.7	16539.6	18504.9	21681.4	19485.3	18959.1	18823.7	16887.8	17096.6	7483.27	23832.4	9033.53	23864.9	529.269	24605.5	11901.8	16496.8	17556.7	21810.7	8039.79	22643.3	20285.2	24097.6	21665.8	17408.6	24003.9	33952.6	19674.9	20414.7	8677.14	21121.9	1	1	1	1	4	0	0	0	0	0	0
Q86X53	Q86X53	ERIC1_HUMAN	ERICH1	Glutamate-rich protein 1	7	176	68877.7	64066.4	54903.3	42940	71668.8	64214.2	53950.7	58494.6	66258.4	63363.1	52097.8	50188.7	57108.6	67547.6	59524.5	42488.9	51316.4	50450.3	61772.1	59554.2	60287	61014.6	54493.4	48407.5	76948.4	78589.8	36451.5	50021.7	65592.5	73157.9	48183.7	61103.5	1	1	1	1	4	0	0	0	0	0	0
Q9BTF0	Q9BTF0	THUM2_HUMAN	THUMPD2	THUMP domain-containing protein 2	12	344	41988.8	55085	32250	55457.7	56307.5	46259.4	51960.9	47499	40127.8	50374.5	54566.3	57849.7	47172.1	39005.7	40203	49581.6	42969.6	52086.3	47566.9	53832.8	27295.7	51178.3	66683.9	48871.9	44011.4	47213.7	62605	54829.1	43214.9	52352.5	46426.7	39699	1	1	1	1	4	0	0	0	0	0	0
Q68DC2	Q68DC2	ANKS6_HUMAN	ANKS6	Ankyrin repeat and SAM domain-containing protein 6	12	675	68765.1	92364.4	73670.2	95984.6	100405	117971	80494.3	93121.5	85239.3	87287.2	83960.2	90607	100018	99618.6	87298.8	102049	76289.6	77943.2	77178.6	115435	82825.2	78159.4	72502.9	99608.2	100363	88544.4	98760.5	88504.3	83350.4	93758.2	89220.6	92128.6	1	1	1	1	4	0	0	0	0	0	0
Q8IUD2	Q8IUD2	RB6I2_HUMAN	ERC1	ELKS/Rab6-interacting/CAST family member 1	12	461	24218.9	25439.2	24180.4	21163.5	29281.9	19086.3	15274.2	15844.4	26950.3	23363.8	15565	18916.2	0	22184.1	31428.8	23156.5	24477.6	21633.9	19098	18466.8	20862	22758.8	24982	15422.8	19972.7	18286.9	23477.8	19419.9	0	0	28734.7	17828.7	0	0	1	1	2	0	0	0	0	0	0
Q9BV36	Q9BV36	MELPH_HUMAN	MLPH	Melanophilin	7	495	51267.7	50994.9	43694.2	38442.8	50143.5	46723.7	51437.8	43280.4	53497.3	27693.5	33747.1	42050.5	40061.1	45562.8	35625.5	45974.2	53954.1	36933.8	45447.7	39745.4	41288.5	39734	48224.4	38284.7	48052.6	40900.8	37593.2	26663.8	45388	42515.8	39697	46082.7	1	1	1	1	4	0	0	0	0	0	0
Q9BW92	Q9BW92	SYTM_HUMAN	TARS2	Threonine--tRNA ligase, mitochondrial	19	638	0	13295	0	0	23612.5	10189.9	15226.8	0	0	11019	0	0	0	14568	0	0	0	0	0	0	0	22189.8	24429.2	0	0	0	0	0	0	8049.85	0	0	0	0	0	0	0	0	0	0	0	0	0
O00488	O00488	ZN593_HUMAN	ZNF593	Zinc finger protein 593	11	105	85955.2	113760	82417.4	86829.7	87067.6	84392.6	77502.5	98881.9	70926.1	101211	63727	75765.9	77725.6	89854.4	93117.8	98746.2	92241.9	75188.7	74621.4	80789.6	97296.8	76738.7	93575.8	47834.6	73137.4	72772.5	92020.7	109680	89566.9	65141.9	97192.8	107670	1	1	1	1	4	0	0	0	0	0	0
O00488	O00488	ZN593_HUMAN	ZNF593	Zinc finger protein 593	12	105	0	18291.4	23502	21061.9	33086.7	26095.5	0	27887	38464.4	18364.6	25990.6	12507.7	8502.97	32338.2	0	28874.1	34138.3	22545.6	31182.9	0	10794.1	0	22677.7	18407.7	17668.4	38303.4	20757.8	20729	25266.7	17510.3	23243.1	0	0	0	0	0	0	0	0	0	0	0	0
Q13459	Q13459	MYO9B_HUMAN	MYO9B	Unconventional myosin-IXb	18	712	707634	729844	724783	668863	623377	729245	736712	751188	655275	697285	666369	638707	720142	659278	716739	681616	738394	702397	647762	731285	696671	709496	775557	600524	725722	767487	675090	657053	680308	691147	752144	674630	1	1	1	1	4	0	0	0	0	0	0
Q8NF64	Q8NF64	ZMIZ2_HUMAN	ZMIZ2	Zinc finger MIZ domain-containing protein 2	12	234	47625.3	45313.4	0	54793.5	0	0	41241.1	28716.1	45247.7	30882.8	0	36428.6	24368.3	42606.1	39037.6	0	35439.4	36412	57626.5	45417.1	0	39036	40188.1	0	38769.8	47949.7	0	40683.2	32210	51525.6	36347.7	0	0	0	0	0	0	0	0	0	0	0	0
O75446	O75446	SAP30_HUMAN	SAP30	Histone deacetylase complex subunit SAP30	10	79	90548.4	100142	84895	90174.3	107562	101509	78670.1	89193.9	98986.6	99141.8	84254.3	94621.7	94152.3	87371.5	83978.7	89665.5	98045.1	96243	91058.4	90932.6	99375.9	99810.4	77061.2	91555.5	106385	92292.8	94739.7	88624.3	101108	100517	82841.9	81730	1	1	1	1	4	0	0	0	0	0	0
Q14676	Q14676	MDC1_HUMAN	MDC1	Mediator of DNA damage checkpoint protein 1	24	1726	343526	376239	381313	383968	400770	390431	370221	401763	371490	396074	346188	381401	449777	407701	356783	393862	294363	372770	351721	425403	432472	409284	411621	400348	300989	355342	388481	411275	391797	352912	378992	426910	1	1	1	1	4	0	0	0	0	0	0
Q5JRA6	Q5JRA6	TGO1_HUMAN	MIA3	Transport and Golgi organization protein 1 homolog	9	562	516510	505803	515434	514013	511112	515811	517519	533269	258531	520873	498524	251445	78971.2	489475	539400	258561	479278	262203	519716	539418	468292	521803	523815	532894	510875	525229	508223	522163	242569	526495	541673	537908	1	1	1	1	4	0	0	0	0	0	0
Q9NPG3	Q9NPG3	UBN1_HUMAN	UBN1	Ubinuclein-1	19	687	147514	113118	116906	99522.8	109306	126429	137338	122674	120915	117166	187831	126579	117933	93089.4	97082.8	100437	153127	107250	141393	135628	83526.5	94213.8	90724.1	89637.7	110964	90666	84628.9	119986	137406	109753	79321.5	135672	1	1	1	1	4	0	0	0	0	0	0
Q96KM6	Q96KM6	Z512B_HUMAN	ZNF512B	Zinc finger protein 512B	16	404	11330.2	12861.3	9344.15	9517.05	0	21687.1	9510.63	21221.5	5954.59	12715.3	0	18775.5	8614.71	16872.4	14136.8	18098.9	18380.3	0	27341.8	0	10784.7	30098.8	13687.3	27205.7	21969.1	20420.8	10089.1	14774.9	23492	17566.2	0	38979.9	0	0	0	0	0	0	0	0	0	0	0
Q460N5	Q460N5	PAR14_HUMAN	PARP14	Protein mono-ADP-ribosyltransferase PARP14	16	840	68340.7	92031	104984	57266.7	100966	71365.8	107960	74324.8	95277.9	93652.1	64832.6	103158	97458.4	81245.7	55288.8	73057.9	87152.2	85999.1	90241.9	58362.1	105187	76828.1	83224.8	66628.9	84863.9	60193.3	67826.5	50535.2	89510.9	98931.9	92201.4	70504.3	1	1	1	1	4	0	0	0	0	0	0
O14497	O14497	ARI1A_HUMAN	ARID1A	AT-rich interactive domain-containing protein 1A	14	1263	3160000	3080000	3270000	2930000	3090000	3080000	3270000	3050000	3480000	3280000	3460000	3110000	3490000	3270000	3360000	3050000	3570000	3260000	3280000	2930000	3240000	3150000	3530000	3030398	3350000	3360000	3300000	2869215	3490000	3330000	3350000	3130000	1	1	1	1	4	0	0	0	0	0	0
Q86VI3	Q86VI3	IQGA3_HUMAN	IQGAP3	Ras GTPase-activating-like protein IQGAP3	11	5	384000	383302	367287	353618	376748	404018	405958	380257	373634	404309	375474	366453	368086	389458	368555	412117	365316	365281	396823	397271	384996	396594	370918	359731	382542	374777	381027	394506	380188	394787	358128	385286	1	1	1	1	4	0	0	0	0	0	0
Q9BQ69	Q9BQ69	MACD1_HUMAN	MACROD1	ADP-ribose glycohydrolase MACROD1	11	190	721373	645521	567215	732964	896597	659319	631023	857994	807384	589937	700405	723002	823433	526084	645385	879188	825087	603995	667360	817208	854135	668821	653312	897061	682443	687539	745271	871924	860917	686873	597003	802332	1	1	1	1	4	0	0	0	0	0	0
Q9BQ69	Q9BQ69	MACD1_HUMAN	MACROD1	ADP-ribose glycohydrolase MACROD1	17	190	20279.8	16201.1	19236.6	26530.8	17394.7	7477.32	29288.6	20559.2	19666.5	17042.7	20932	28278.8	20521.1	30244.9	23212.9	32534.2	32850.6	28017.3	13276.2	20656.7	15079.6	14894.3	20774.3	11402	14171.8	22444.7	11076.9	24061.8	30378.5	31410.1	20545	7363.3	1	1	1	1	4	0	0	0	0	0	0
P27694	P27694	RFA1_HUMAN	RPA1	Replication protein A 70 kDa DNA-binding subunit	16	168	53765.6	44089.3	55752.4	46388.6	58915.4	47695.1	49085.4	44963.7	57798.9	46019.9	58394.7	51001.3	42065.8	40143.1	46745.9	45236.1	41423.3	51042.5	62711.5	38601.6	55339.7	55532.3	58734.3	58616.9	74781.4	76204	83800.6	66981.3	59717.1	49464.2	35058.1	38283.7	1	1	1	1	4	0	0	0	0	0	0
O94812	O94812	BAIP3_HUMAN	BAIAP3	BAI1-associated protein 3	7	816	7904.67	5341.24	7063.37	8306.13	13208.6	10408.8	0	8843.88	6450.79	9596.42	10293.1	12433.6	13701.3	10323.4	14610.8	15336.2	12509	7542.21	9358.15	11194.1	16273.7	7564.85	10802.6	6114.53	7789.04	11996.1	10086.9	8317.87	14472.2	10260.9	5945.79	7839.91	1	1	0	1	3	0	0	0	0	0	0
O14976	O14976	GAK_HUMAN	GAK	Cyclin-G-associated kinase	11	1279	35988.3	42017.1	32132.3	40696.2	45632.9	30546.7	30328.9	30847.6	32855	32282.5	16018.7	24367	36198.3	41811.9	37881.9	34386.9	34712	39307.2	28038.7	30087.2	32801.1	37626.7	25370.6	36512	42493.6	42519.9	36348.8	40652.3	39693.9	33753.4	30619.3	26465.8	1	1	1	1	4	0	0	0	0	0	0
Q96L91	Q96L91	EP400_HUMAN	EP400	E1A-binding protein p400	18	2951	629589	650766	680193	744852	641441	672330	727508	694062	684607	685129	747367	759503	720311	695774	774425	642274	742777	690796	764463	701160	676008	716258	753276	725646	670546	677385	755492	681385	667948	707348	778908	747417	1	1	1	1	4	0	0	0	0	0	0
O95613	O95613	PCNT_HUMAN	PCNT	Pericentrin	10	2960	49068.1	40790.7	55242.3	40074.4	51411.8	52006	41660.3	46690.9	45766.7	52915	49507.9	47535.8	40837	51105.3	61194.7	47961.3	45150.3	41839	48985.2	47618.7	44693.3	41900.9	46583.9	44914.2	51731.9	39909.8	48957.2	38557.6	50152.5	55742.9	57639.6	52243.4	1	1	1	1	4	0	0	0	0	0	0
Q7L1T6	Q7L1T6	NB5R4_HUMAN	CYB5R4	Cytochrome b5 reductase 4	15	99	0	12439.7	15372.8	17287.6	24182.5	8214.18	0	0	19844.2	0	0	16372.5	0	0	0	10404	0	16507.7	10981.2	16853.5	0	11393.9	0	10954.4	0	21059	21025.4	25061	19768	17387.7	19376.7	11719.7	0	0	0	0	0	0	0	0	0	0	0
Q9Y520	Q9Y520	PRC2C_HUMAN	PRRC2C	Protein PRRC2C	13	184	40353.7	40660	42072.3	43745.7	44527	47683.2	31046.9	42845.7	43080.1	40291.1	41688.7	38660.1	39328.5	48145.2	51447.3	41701	37922.8	43948.4	42887.4	48239.3	42866.1	35372.7	32875	42998.5	41245.3	41556.6	51161.7	43577.3	42995.9	46225.6	48853.1	40755.2	1	1	1	1	4	0	0	0	0	0	0
Q5T653	Q5T653	RM02_HUMAN	MRPL2	39S ribosomal protein L2, mitochondrial	10	209	19659.3	18091.3	22166.7	0	7777.07	16872.5	15889.7	24692.6	0	19942.5	16279.3	16023.3	18991.6	16617.4	22725.6	11895.4	9179.97	20854.1	15777.3	19447.7	15264.2	7760.85	14650.1	18768.5	13136.9	10390.4	8695.59	20447.7	0	11285.2	17420.1	27764.9	0	1	1	0	2	0	0	0	0	0	0
Q8N5M9	Q8N5M9	JAGN1_HUMAN	JAGN1	Protein jagunal homolog 1	12	9	258001	252032	237451	254104	229304	243154	256350	272911	237921	272851	238369	229176	241274	275913	246066	242949	230271	222810	242496	291130	233807	241613	243064	272377	239346	235147	242541	244258	242988	258468	247345	271595	1	1	1	1	4	0	0	0	0	0	0
P23677	P23677	IP3KA_HUMAN	ITPKA	Inositol-trisphosphate 3-kinase A	10	200	269971	220686	185902	251910	249710	208613	173982	243741	264641	224944	197227	249275	192314	263829	196512	248935	203243	243395	251909	244043	174215	247586	161830	231351	255213	279124	249565	251063	254073	260871	265524	247468	1	1	1	1	4	0	0	0	0	0	0
P23677	P23677	IP3KA_HUMAN	ITPKA	Inositol-trisphosphate 3-kinase A	11	200	123805	117112	109870	133825	115691	105642	107806	124407	117669	112560	93025.9	112773	100282	119098	120315	127168	108956	119918	126437	114430	88235.3	128113	116713	127273	123921	134558	103614	109415	123944	111276	112912	131228	1	1	1	1	4	0	0	0	0	0	0
Q96SB3	Q96SB3	NEB2_HUMAN	PPP1R9B	Neurabin-2	10	233	110973	125738	104031	90664.6	135979	97900.4	113476	112469	133325	99835.7	98870.7	83005.6	119712	123136	123632	116096	175560	85675	121700	111419	141055	151980	115048	108354	87454.9	151477	113470	87405.3	132674	104402	97419.1	80234.1	1	1	1	1	4	0	0	0	0	0	0
Q9Y230	Q9Y230	RUVB2_HUMAN	RUVBL2	RuvB-like 2	10	55	1359765	1416574	1466941	1418578	1380096	1431883	1448633	1477452	1366858	1472985	1547679	1479837	1176498	1466814	1470665	1366743	1392947	1422512	1423740	1367442	1348931	1335445	1416035	1490908	1350284	1382625	1457342	1413986	1325268	1422717	1477909	1534272	1	1	1	1	4	0	0	0	0	0	0
Q96JN8	Q96JN8	NEUL4_HUMAN	NEURL4	Neuralized-like protein 4	13	936	46036.3	34637.5	34460.2	32894.7	49605	37603.8	32312.5	28471	50482.3	34578.6	28332.4	37632.5	32230.7	32394.9	34559.8	29552.2	27593.1	28424.1	26784.3	23131.4	37340.1	36674.8	36983	23025.7	38682.6	24160.1	24595.9	19535.1	38248.6	30594.7	17559	41047.9	1	1	1	1	4	0	0	0	0	0	0
Q7Z591	Q7Z591	AKNA_HUMAN	AKNA	Microtubule organization protein AKNA	12	603	41001.5	27049.8	0	42020.3	21523.6	25220.3	22235.9	0	0	0	26867.4	0	0	33678.5	23009.7	0	0	10283.3	0	0	26735.8	0	50284.4	50155.5	9252.12	29501.6	0	0	11860.1	26721.2	0	0	0	0	0	0	0	0	0	0	0	0	0
Q9Y2U9	Q9Y2U9	KLDC2_HUMAN	KLHDC2	Kelch domain-containing protein 2	11	219	9090.68	9747.52	8079.5	10098.8	10312.2	10383.2	9542.3	9892.81	7035.06	5727	3615.07	12826.3	10312.8	7744.79	10098.5	7746.11	11409.5	8417.19	5076.7	15582	9899.72	6165.83	4229.45	3469.45	12052.2	13243.2	6521.83	3945.75	8687.54	4114.46	3805.49	11064.4	1	1	1	1	4	0	0	0	0	0	0
P0CJ78	P0CJ78	ZN865_HUMAN	ZNF865	Zinc finger protein 865	14	461	16561.8	13770.7	18128.6	9717.9	14793.9	8812.33	19488.3	11144.7	16327.9	12567.5	11392.6	6840.59	7982.66	8533.52	14158.2	5322.06	10042.6	11605.3	18290.2	6294.74	13102.5	0	14795.1	15786.1	14115.1	11776.9	11494.8	8933.92	8912.73	9047.41	8938.32	13273.7	1	0	1	1	3	0	0	0	0	0	0
Q5JSZ5	Q5JSZ5	PRC2B_HUMAN	PRRC2B	Protein PRRC2B	14	1496	317998	322004	346037	352420	349294	324444	326892	297074	341074	327088	313956	256988	368610	313510	345463	266523	338315	344893	302779	275325	346192	338758	286228	295910	397481	355513	318819	277941	333738	277489	321744	310552	1	1	1	1	4	0	0	0	0	0	0
Q5JSZ5	Q5JSZ5	PRC2B_HUMAN	PRRC2B	Protein PRRC2B	15	1496	11132.6	0	0	6820.04	4482.46	7580.63	0	0	1281.96	0	7413.57	0	11846	0	0	8893.11	0	3025.04	5329.22	0	2044.02	8114.17	10725.2	0	4384.12	0	10340.4	7033.74	4235.41	0	7127.87	7893.57	0	0	0	0	0	0	0	0	0	0	0
Q8TEX9	Q8TEX9	IPO4_HUMAN	IPO4	Importin-4	15	716	9681.23	0	11799.4	8933.98	8815.27	18911.4	0	0	15028.7	6726.21	0	0	20577.8	23330.5	0	0	16774.1	14704.4	16148.9	0	22508.5	0	0	23590.6	0	0	0	11158.8	14061.2	15873.1	0	0	0	0	0	0	0	0	0	0	0	0	0
Q5TZA2	Q5TZA2	CROCC_HUMAN	CROCC	Rootletin	9	989	12331.7	15961.9	11487.3	15056.6	14403.8	16550.6	10805.9	12894.3	14494.5	16345	14149.3	16144.7	13381.2	16964.7	13451.8	16337.1	25536.5	14927.8	13278.3	8584.13	11004.7	12378.7	6639.92	19492.3	17598.5	15068	17724.5	12981.8	13934	13007.6	9995.81	14866.8	1	1	1	1	4	0	0	0	0	0	0
Q6AI39	Q6AI39	BICRL_HUMAN	BICRAL	BRD4-interacting chromatin-remodeling complex-associated protein-like	9	833	28372.9	28270.7	11155.4	18318	22732.4	24214.8	18988.4	18081.8	20353.6	9922.63	30866	21368.1	16525	20828.4	29786.5	18172.3	16083.8	23309.3	0	33020.1	26854.3	27900.7	25241.4	26208.3	21541.6	16776.4	19326.6	24676.9	25762.8	12549.6	28293.2	31059.2	1	1	0	1	3	0	0	0	0	0	0
O75410	O75410	TACC1_HUMAN	TACC1	Transforming acidic coiled-coil-containing protein 1	12	170	200173	205067	205983	191860	247378	218432	236239	203020	216509	202285	175964	203172	225400	216306	217753	223039	196823	207970	193677	219564	221010	218543	198313	212653	218001	218898	212231	206084	227766	212356	235749	227311	1	1	1	1	4	0	0	0	0	0	0
Q5JSH3	Q5JSH3	WDR44_HUMAN	WDR44	WD repeat-containing protein 44	15	487	7771.86	21713.9	18725	10822.9	14280.9	18817.5	15696.3	10477.5	8763.68	13495.7	3619.31	12569.9	12021.4	5622.48	19624.3	6969.4	12290.3	19615.3	16252.5	16056.4	10024.1	0	7548.26	14470.3	23667.7	12498.2	16370	14859.8	0	9896.9	16384.5	11164.2	0	0	1	1	2	0	0	0	0	0	0
O94888	O94888	UBXN7_HUMAN	UBXN7	UBX domain-containing protein 7	13	2	285728	231349	210744	216399	303067	252107	209614	173825	315007	244174	206241	167010	233840	284537	203388	244097	269271	255990	217515	230862	141275	261763	134914	235162	290404	292271	194316	220357	279572	253628	187149	204338	1	1	1	1	4	0	0	0	0	0	0
Q8WZA9	Q8WZA9	IRGQ_HUMAN	IRGQ	Immunity-related GTPase family Q protein	14	596	7066.22	10732.1	8157.62	5228.01	10951.2	9533.97	13478.3	7525.32	8824.38	9823.26	9231.01	2319.81	6799.73	0	7630.13	0	13842.4	0	6620.44	0	9056.93	5283.71	0	11177.5	9765.26	9500.16	2598.53	0	8495.95	0	8657.3	9739.51	1	0	0	0	1	0	0	0	0	0	0
Q05823	Q05823	RN5A_HUMAN	RNASEL	2-5A-dependent ribonuclease	9	498	163473	158132	147965	141999	148762	168744	142063	132471	178067	148594	131420	121842	87376.7	79133.2	62692.3	76446.1	138791	132262	132817	153471	42860	60039.3	28664.5	37852.4	48764.6	40637	22769	43409.1	151138	130182	115295	118731	1	1	1	1	4	1	1	1	1	4	0
Q9UQ80	Q9UQ80	PA2G4_HUMAN	PA2G4	Proliferation-associated protein 2G4	11	145	3040000	3490000	3090000	3500000	2920000	3120000	2870000	3650000	2840000	2900000	2170000	3110000	2400000	3000000	2660000	3200000	2540000	2780000	2940000	3460000	2530000	3060000	2480000	3220000	2900000	2860000	3220000	3310000	2510000	2760000	2700000	3080000	1	1	1	1	4	0	0	0	0	0	0
Q3B7T1	Q3B7T1	EDRF1_HUMAN	EDRF1	Erythroid differentiation-related factor 1	12	763	45158.3	35538.4	39741.7	46458.1	40618	41409	46822.2	48715.9	46764.9	32732.3	22341.5	44259.5	34790.8	39115.1	44604.8	44348.2	47944.7	42569.1	45840.2	38949.3	36911.6	66199.2	53189.5	35910.6	54549.1	46013.6	38423.1	42766.3	46775.4	46838	49242	44914.9	1	1	1	1	4	0	0	0	0	0	0
Q96AX1	Q96AX1	VP33A_HUMAN	VPS33A	Vacuolar protein sorting-associated protein 33A	8	2	851203	801814	832395	773632	828514	780972	806328	774287	825463	807980	777562	766048	874011	782399	760589	797257	744016	776013	737773	782968	800977	849559	796418	807694	825443	784643	758394	726647	731571	789556	767020	781878	1	1	1	1	4	0	0	0	0	0	0
Q9BRD0	Q9BRD0	BUD13_HUMAN	BUD13	BUD13 homolog	9	419	52295.1	38818.2	63767	75431.1	39603.2	36971.9	58597	54799.6	42860.6	44708.9	71319.8	60237.1	37442.4	67228.5	63247.9	69307.3	38679.4	58758.5	61857.3	51200.6	53039.1	53912	33252.7	63858.8	51962.8	65575	66998.4	65320.3	53520.2	68705.3	48021	64697	1	1	1	1	4	0	0	0	0	0	0
Q9Y3L3	Q9Y3L3;Q6ZT62	3BP1_HUMAN	SH3BP1	SH3 domain-binding protein 1	8	45	53765.1	49066.6	58517.1	58565.7	43951.6	58608.7	44473.7	53726.3	41768.6	51927.2	39988.9	59222	49825.7	55825.6	41180.5	52424.8	43505.6	48475.6	47064.9	48159.1	39637.1	54751	55332.3	53893.1	56918.6	42086	44899.8	56397	60701.4	50339.9	44691.9	56661.7	1	1	1	1	4	0	0	0	0	0	0
P32929	P32929	CGL_HUMAN	CTH	Cystathionine gamma-lyase	10	396	90399.4	93125.7	95720.9	87797.5	101307	94094.9	84292.2	69594.5	93774	87221.5	78922.2	71025.2	93352.1	84169.8	78764	73385.2	90291.6	80064.3	97108.7	84186	105762	80630.5	82546.4	94043.9	101493	93197.1	100989	94354.7	97265.3	100992	85252.9	83973	1	1	1	1	4	0	0	0	0	0	0
Q5VT06	Q5VT06	CE350_HUMAN	CEP350	Centrosome-associated protein 350	9	1695	56193	43628	41640.8	40699.5	43466.5	42717.9	41354.8	55181.4	36373	37114.4	49619.4	24119.8	32057.5	54939.1	57650.9	27667	35296.5	58128	48958.3	47000.1	28713.3	44158.3	58427.4	56098	47429.5	50963.7	45975.7	60928.7	53376.4	52548.1	32849.5	61677.6	1	1	1	1	4	0	0	0	0	0	0
Q2NL82	Q2NL82	TSR1_HUMAN	TSR1	Pre-rRNA-processing protein TSR1 homolog	9	2	112336	117933	91342.3	102336	128346	108265	94258.8	122160	111848	127009	78965.8	113757	87415.3	93273.5	108733	103759	92794.3	107375	102358	104644	63854.7	80887.3	109260	110360	121794	113048	93493.9	125111	84038.5	107655	93201.2	114217	1	1	1	1	4	0	0	0	0	0	0
P21359	P21359	NF1_HUMAN	NF1	Neurofibromin	15	2	167277	233060	148523	210174	219590	225396	173131	165661	189058	159728	211971	191211	196399	240546	182011	95063.1	259303	217126	225797	190108	191719	248503	238470	220308	267656	217892	171989	190708	224334	180392	159672	195224	1	1	1	1	4	0	0	0	0	0	0
O95613	O95613	PCNT_HUMAN	PCNT	Pericentrin	16	1885	5708.6	2106.28	0	0	13369.5	6734.65	0	0	6964.12	0	3771.47	0	0	7037.7	0	0	7116.04	0	5265.61	0	0	4703.73	0	0	0	0	3842.63	0	4482.88	5525.95	9865.05	0	0	0	0	0	0	0	0	0	0	0	0
P78371	P78371	TCPB_HUMAN	CCT2	T-complex protein 1 subunit beta	15	467	917557	901451	945091	900449	976784	847326	846840	814959	927061	818207	896428	835953	1008007	791194	814709	793541	926565	856563	807037	796168	917115	842015	887724	815364	945430	816311	827190	776781	963521	831669	794096	746924	1	1	1	1	4	0	0	0	0	0	0
Q9BYJ9	Q9BYJ9	YTHD1_HUMAN	YTHDF1	YTH domain-containing family protein 1	8	373	35776	57390.9	47052.1	53307.2	63036.2	52535.8	52724.4	31221.7	26955.5	45520.1	30893.3	45742.3	41006.7	11868	50776	48679.6	42560	45852.6	44631.9	22583.1	34630.8	36354.2	42943.1	30742	30934.1	49981.8	60099.3	48325.3	19525.1	47705.7	32723	30037.8	1	1	1	1	4	0	0	0	0	0	0
P04049	P04049	RAF1_HUMAN	RAF1	RAF proto-oncogene serine/threonine-protein kinase	17	628	283353	360923	339467	427086	259535	356981	365211	364686	275348	327658	419681	343746	264827	272778	416467	356576	233977	341704	365520	382946	278301	262797	398204	374971	241365	251039	394509	319393	259060	271764	398057	353518	1	1	1	1	4	0	1	0	0	1	0
O14795	O14795	UN13B_HUMAN	UNC13B	Protein unc-13 homolog B	8	578	88918.5	75060.4	98313.1	87279.2	94897.5	95460.7	85819.3	88132	87189.5	92860.3	84000.2	95809.1	79000.4	82623.9	74848	82260	85341.3	99857.8	98038.6	84704.1	94696.9	80072.5	87101.3	91793.6	94542.8	94346.9	80504.6	89709.1	83768.2	86902.7	90739.8	91055.1	1	1	1	1	4	0	0	0	0	0	0
Q14999	Q14999	CUL7_HUMAN	CUL7	Cullin-7	10	1213	35770	21970	47073.4	49751.4	33773.4	36644.8	41437.1	47903.6	26074.2	51358.8	37762.8	44656.9	34651	20567.1	18050.5	25108.4	37483.8	50152.3	32782.8	33601.1	41993.1	28525.9	49516.6	41690	50443.9	38608.5	56915.2	18642.1	27722.7	53970.7	33235.4	38353.1	1	1	1	1	4	0	0	0	0	0	0
Q96EK5	Q96EK5	KBP_HUMAN	KIFBP	KIF-binding protein	11	227	2302.72	10640.4	13376.2	10615	11792.3	15088.7	13401.3	7797.43	11668.9	8883.65	11923.5	10908.3	13032.6	8039.11	20017.8	12589.4	12435.3	5781.09	3905.43	10321.8	18177.6	14952.8	6644.45	5627.39	16534.6	12725.8	10443.5	12336.4	14114	7140.43	9973.41	0	1	1	1	0	3	0	0	0	0	0	1
P0CAP2	P0CAP2	GRL1A_HUMAN	POLR2M	DNA-directed RNA polymerase II subunit GRINL1A	10	60	326080	338924	343669	319793	299503	352698	333902	348071	295379	359928	402799	345783	280620	316943	368078	337115	293855	323777	358328	347796	280756	314508	346130	341160	281508	326331	357308	343916	291438	314929	363939	320289	1	1	1	1	4	0	0	0	0	0	0
P0CAP2	P0CAP2	GRL1A_HUMAN	POLR2M	DNA-directed RNA polymerase II subunit GRINL1A	11	60	672959	635662	691816	721374	636599	700545	683135	687374	648613	660662	699994	733401	579035	676610	629531	659595	680647	714704	734586	714436	578911	634898	652377	702019	637856	641502	626125	660400	660621	717179	691213	674812	1	1	1	1	4	0	0	0	0	0	0
Q96PK6	Q96PK6	RBM14_HUMAN	RBM14	RNA-binding protein 14	9	127	3090000	2740000	2690000	2600000	2990000	2410000	2640000	2580000	2820000	2360000	2400000	2530000	2790000	2300000	2650000	2540000	2860000	2590000	2430000	2510000	2910000	2830000	2690000	2400000	2700000	2820000	2520000	2530000	2740000	2450000	2500000	2440000	1	1	1	1	4	0	0	0	0	0	0
Q96PK6	Q96PK6	RBM14_HUMAN	RBM14	RNA-binding protein 14	12	127	30027.2	81311.1	66832.2	69873.6	32816	73140.6	77886	84719.6	27493.6	71295.7	66091.3	74369.9	30841.7	71449.5	79703.1	82788.6	23678.2	73507	86411.1	79752.3	26076.4	59865.3	80658	98765	48446.9	29254.7	88727.5	81503.3	62181	73739.8	74958.5	87894.8	1	1	1	1	4	0	1	0	0	1	0
Q71F23	Q71F23	CENPU_HUMAN	CENPU	Centromere protein U	11	276	93877.8	97789.6	96542	78444.3	123859	119662	128396	122069	124591	108518	116093	94417.9	118986	103497	98321.7	102010	85211	110258	123709	92955.8	128622	85468.7	147262	69524.4	135935	91768.9	127880	84611.6	101061	117378	92611.7	76902.5	1	1	1	1	4	0	0	0	0	0	0
Q96HA7	Q96HA7	TONSL_HUMAN	TONSL	Tonsoku-like protein	15	280	702448	777072	779059	718468	714319	778724	785714	723311	794668	794114	756832	796427	748013	699374	797008	776729	731375	765246	789908	777938	685077	764890	793958	727644	630005	817357	767267	763272	770406	742344	729485	743330	1	1	1	1	4	0	0	0	0	0	0
P35637	Q92804;P35637	FUS_HUMAN	FUS	RNA-binding protein FUS	9	349	465099	382988	382187	373722	422902	372398	374053	350848	449730	356039	330767	329081	389383	367924	335703	336833	394610	250236	336567	348298	385468	389771	315482	356447	410243	351739	377121	373585	428283	378971	353131	303869	1	1	1	1	4	0	0	0	0	0	0
Q92804	Q92804	RBP56_HUMAN	TAF15	TATA-binding protein-associated factor 2N	17	298	1029535	1004301	882136	1135103	964018	986624	850137	1031496	946158	924444	667541	906224	639432	963040	958790	893673	816729	947713	1032306	938720	666329	922627	725817	1003244	913078	973115	1058204	1130940	845094	826126	912527	1185146	1	1	1	1	4	0	0	0	0	0	0
P35637	P35637	FUS_HUMAN	FUS	RNA-binding protein FUS	17	349	1560000	1480000	1520000	1380000	1520000	1460000	1500000	1290000	1430000	1410000	1490000	1260000	1340000	1360000	1220000	1320000	1430000	1190000	1280000	1280000	1430000	1460000	1270000	1300000	1350000	1460000	1220000	1280000	1360000	1340000	1320000	1240000	1	1	1	1	4	0	0	0	0	0	0
P35637	P35637	FUS_HUMAN	FUS	RNA-binding protein FUS	23	349	98141.7	69573.9	65355.2	76205.7	64580.4	52576.9	0	87805.2	89488.8	68431.4	72999.1	0	74512.1	81287.7	79549.8	94097.3	81219.7	65817.9	78290.8	0	93198	81742.3	97838.4	77489.3	92006.6	64492.6	74069.1	0	81401	83062.7	52191.4	0	1	1	0	0	2	0	0	0	0	0	0
Q9UHB9	Q9UHB9	SRP68_HUMAN	SRP68	Signal recognition particle subunit SRP68	8	206	446823	462145	434300	433228	506252	443862	396870	441613	466387	444091	396104	432275	489192	400207	437296	450091	482849	420111	395395	437888	550159	478181	440178	494762	597471	514759	540405	552679	488760	468342	398512	386933	1	1	1	1	4	0	0	0	0	0	0
Q5THJ4	Q5THJ4	VP13D_HUMAN	VPS13D	Intermembrane lipid transfer protein VPS13D	9	2005	73833	85109.6	64498.4	71396.5	71768.9	74923.3	70199.8	60328.7	75218.8	79934.1	0	60431.7	77724.8	71527	63551.1	66728.5	75895.5	74808.5	66689.8	69801.8	66756.9	77069.4	67618.7	66999.7	81180	86533.3	62490.3	66442.4	76736	77022.6	64607.9	68719.1	1	1	0	1	3	0	0	0	0	0	0
Q86TM3	Q86TM3	DDX53_HUMAN	DDX53	Probable ATP-dependent RNA helicase DDX53	8	107	0	23017.6	28308.6	0	0	0	26808.9	0	0	0	31531.6	0	27571.8	0	21975.3	0	0	0	32414.7	0	16568	0	28495.7	0	0	31422.6	19617.3	0	0	27185.4	33188.2	0	0	0	1	0	1	0	0	0	0	0	0
Q96RK4	Q96RK4	BBS4_HUMAN	BBS4	Bardet-Biedl syndrome 4 protein	11	119	88042	62587.1	67776.2	54640.5	62096.5	75762.4	63031.1	66007.8	57478.9	57154.2	37886.1	75687.6	75212.5	62935.3	49863.8	60712.6	60688.6	49678.2	52214.7	0	52466.5	0	72238.6	60356.3	80985.3	63724.8	66415.6	66382.8	53399.4	70318.2	0	66354.7	1	0	0	0	1	0	0	0	0	0	0
Q8N4P2	Q86WT1;Q8N4P2	TT30B_HUMAN	TTC30B	Tetratricopeptide repeat protein 30B	8	258	77098.9	81099.2	79990.8	71780.4	67950.2	79697.8	85729.4	62623.9	75510.9	91368	81241.7	56575.8	58543.8	77658.3	80895.2	92603.2	69870.7	80908.2	96464	70125	73789.9	46433.3	72383.2	79233.4	87561.4	67592.1	57958.3	48362.3	67082	55991.4	84273.5	57482.5	1	1	1	1	4	0	0	0	0	0	0
O43432	O43432	IF4G3_HUMAN	EIF4G3	Eukaryotic translation initiation factor 4 gamma 3	11	1473	139612	118664	114543	118546	114140	103054	80490.9	97041	145550	106741	75880.2	112834	105456	91987	98128.8	100723	109814	98624	115520	97608.6	123630	123652	105518	116240	132902	138382	131175	109120	128238	94523	118809	80474.5	1	1	1	1	4	0	0	0	0	0	0
Q7Z6B0	Q7Z6B0	CCD91_HUMAN	CCDC91	Coiled-coil domain-containing protein 91	9	372	200643	191592	191888	185074	140630	158990	155096	176964	116546	165022	191791	171805	83215.9	162727	201739	155734	76869.5	172095	161076	158074	89010.4	151744	143472	182550	157224	80698.2	174060	152730	155453	151973	200212	149464	1	1	1	1	4	0	0	0	0	0	0
P35232	P35232	PHB1_HUMAN	PHB1	Prohibitin 1	11	209	37203.3	51248	37453.5	0	40962	0	48206.2	0	22879.2	0	35706.7	0	32265.6	23202.6	0	0	52031.8	0	15405.5	0	39534.4	36113.6	0	0	35333.5	0	0	0	32818	0	0	46710.6	1	0	0	0	1	0	0	0	0	0	0
Q9P2E9	Q9P2E9	RRBP1_HUMAN	RRBP1	Ribosome-binding protein 1	9	167	221871	241843	219823	201358	194683	222589	267592	232846	256428	248914	222639	219872	257102	241772	238676	243053	261763	243221	222569	225019	250277	263173	225249	219752	243034	217500	229146	219513	246550	262245	258748	223052	1	1	1	1	4	0	0	0	0	0	0
O14744	O14744	ANM5_HUMAN	PRMT5	Protein arginine N-methyltransferase 5	14	228	140135	119448	121652	137758	143670	137248	138340	130299	151812	130852	120925	132929	194186	104682	133948	140508	175729	133686	143915	147226	159314	125228	137105	130114	125119	113387	124843	132833	154986	137766	111041	142208	1	1	1	1	4	0	0	0	0	0	0
Q8IUD2	Q8IUD2;O15083	RB6I2_HUMAN	ERC1	ELKS/Rab6-interacting/CAST family member 1	12	517	126919	105980	130907	118774	114588	155424	140200	101832	158783	131801	127769	143575	103120	124004	147279	120186	146726	138188	129018	95919.8	159788	127930	124808	95941.3	123021	117162	120309	82623.3	141593	137292	111670	122368	1	1	1	1	4	0	0	0	0	0	0
Q96I25	Q96I25	SPF45_HUMAN	RBM17	Splicing factor 45	15	207	82082.2	0	139361	88064.1	143047	154453	130528	197676	140729	144458	128076	163790	147035	121891	90976.3	114047	119764	146698	124796	81893.6	136058	128785	198109	98934.1	152368	131456	210483	67704.5	107844	156477	121401	211328	1	0	1	1	3	0	0	0	0	0	0
Q9UPN4	Q9UPN4	CP131_HUMAN	CEP131	Centrosomal protein of 131 kDa	9	338	84204.7	70367.8	70177.9	71815.7	85023.8	60192.5	78203.4	86746.2	100355	88637.5	86340.8	81423	85725.6	79241.4	78100.5	80367	79650.5	95300.6	77241.9	79730.3	77928.6	78859.6	89766.2	68366.4	86997.9	70512.5	59527.5	63179.5	90451.4	82570.8	83401.9	60511.8	1	1	1	1	4	0	0	0	0	0	0
O60645	O60645	EXOC3_HUMAN	EXOC3	Exocyst complex component 3	11	49	0	36036.4	88366.6	68191.9	33117.7	53687.4	49494.9	62344.4	39444.5	75435.9	75408.3	46673.2	0	0	55249.5	30302.2	31423.4	45838.6	72464.3	36788.4	0	18520.4	44356.4	55364.5	30416.1	0	84381.3	65653	28879.6	0	75805.1	75814.8	0	0	1	1	2	0	0	0	0	0	0
Q7Z3J2	Q7Z3J2	VP35L_HUMAN	VPS35L	VPS35 endosomal protein-sorting factor-like	11	747	19605.2	0	13234.6	14390.7	14431.6	14738.9	12120.7	0	0	13012.1	0	9644.94	0	0	11136.7	0	0	0	0	0	0	9841.14	8726.89	0	0	9612.97	10608.4	11030.9	24526.2	19427.9	16925.2	0	0	0	0	0	0	0	0	0	0	0	0
O75175	O75175	CNOT3_HUMAN	CNOT3	CCR4-NOT transcription complex subunit 3	19	550	1550000	1990000	2190000	1990000	1480000	1890000	2170000	2010000	1550000	1860000	1840000	2130000	1450000	1720000	2400000	2000000	1600000	1920000	2290000	2040000	1490000	1790000	2410000	1940000	1740000	1660000	2180000	1930000	1530000	1720000	2380000	2190000	1	1	1	1	4	0	0	0	0	0	0
Q8NDI1	Q8NDI1	EHBP1_HUMAN	EHBP1	EH domain-binding protein 1	8	1048	280337	207569	280974	219110	325587	260076	233085	197319	298795	276765	297012	249684	335259	280783	277000	223909	334298	305088	216123	158380	317059	285467	302066	209023	269374	319729	207848	119762	277229	305904	296461	212338	1	1	1	1	4	0	0	0	0	0	0
Q9H2G9	Q9H2G9	GO45_HUMAN	BLZF1	Golgin-45	10	86	9866.23	6884.84	0	4619.32	9476.29	9956.81	9360.7	8002.47	8002.51	9266.16	9224.6	5677.6	0	8705.41	10979	7050.05	0	9597.81	5833.07	11381.8	0	6491.63	0	9558.73	4026.2	0	6243.35	0	0	8969.29	10396.8	9496.86	0	0	0	0	0	0	0	0	0	0	0
Q9H2G9	Q9H2G9	GO45_HUMAN	BLZF1	Golgin-45	13	86	25778.3	25292.7	23886.5	30433.3	27866.9	10039.2	22626.1	14202.3	14856.6	22104.4	11115.4	13411	27768.4	20052.3	22428.1	21964.1	11125.1	29056.9	20864.6	12545.9	0	20867	18544.7	18047.6	24514.1	23535.3	19174.8	8960.34	19339.3	21036.9	14844.7	25278	0	1	1	1	3	0	0	0	0	0	0
Q8IZT6	Q8IZT6	ASPM_HUMAN	ASPM	Abnormal spindle-like microcephaly-associated protein	10	2460	28633.6	22104.9	41512.4	34032.4	41352.8	39756.7	40273.9	36403	54038.2	35242.1	22896	40696.2	40852.5	52874.4	40634.6	0	36720.8	43401.2	47359.8	16918.5	36107.4	31617	34816.5	49733.8	30530.7	43815	22254.7	0	37775.3	20937.7	9775.46	47428.5	1	1	1	0	3	0	0	0	0	0	0
Q9UNX4	Q9UNX4	WDR3_HUMAN	WDR3	WD repeat-containing protein 3	14	108	116115	71461.9	50529.6	79961.2	87829.8	40508.1	84515.8	67193.4	89131.1	65704	0	80218	80686.7	96645.5	72477.4	78064.6	83003.1	0	38122.1	88997.8	106386	101543	43242.1	58331	56586.7	108603	68662.2	63467.8	105376	0	51919.4	72158.5	1	0	0	1	2	0	0	0	0	0	0
Q8IZT6	Q8IZT6	ASPM_HUMAN	ASPM	Abnormal spindle-like microcephaly-associated protein	8	2142	18959.2	20324.9	18188.4	18274.3	16039.9	20153.3	14139.3	14219.2	15349.9	21367.2	19914.8	21405.7	24068.9	15562.8	18142.6	5029.23	12470.1	17307.8	16194.9	11326.4	21246	11490.2	17473.1	8917.98	12227	12061.9	15948.2	9002.51	19190.5	16530.3	15172	9454.21	1	1	1	1	4	0	1	0	0	1	0
Q7Z417	Q7Z417	NUFP2_HUMAN	NUFIP2	FMR1-interacting protein NUFIP2	8	660	38758.7	41193.2	45096.4	34317.7	52948.1	43298.4	45708.7	39530	41344.7	42915.9	42351.4	36840.8	18514.1	36896.7	35834.9	36565.8	35582.8	37756.8	42067.4	41680	40037.2	34778.8	18286.4	36033.3	40093.1	33070.2	33108.3	44563.4	35686.5	41421.7	40372.7	34846.7	1	1	1	1	4	0	0	0	0	0	0
Q13084	Q13084	RM28_HUMAN	MRPL28	39S ribosomal protein L28, mitochondrial	8	185	9013.37	9689.47	12637	10497.6	17318.9	15818	20681.5	0	10506	6700.88	7589.14	22590.1	12168.5	0	16198.8	0	0	0	9720.17	0	11872.9	9094.66	12306.7	12672.3	0	0	29894.7	11586.9	0	9565.39	0	0	0	0	0	0	0	0	0	0	0	0	0
Q96AT1	Q96AT1	K1143_HUMAN	KIAA1143	Uncharacterized protein KIAA1143	14	81	42633.1	23220.8	39649.1	34174.5	50821.4	54879.2	32894	14460.5	55880.1	0	46284.5	29898.1	47442.1	44532.3	39777.7	41553	72305.7	48930.6	40401.7	24768.5	27701.4	50721.7	39299.4	30526.4	43289.2	64961.1	28538.5	38756.8	52305.5	79619.7	41713.3	65350.5	1	0	1	1	3	0	0	0	0	0	0
Q6YN16	Q6YN16	HSDL2_HUMAN	HSDL2	Hydroxysteroid dehydrogenase-like protein 2	13	30	0	5348.52	993.206	0	0	1429.76	0	4128.88	1599.38	0	0	0	7753.63	0	1744.09	1936.4	1497.76	2859.05	0	0	4313.48	0	4045.36	0	4602.31	0	0	0	0	0	0	4888.68	0	0	0	0	0	0	0	0	0	0	0
P19338	P19338	NUCL_HUMAN	NCL	Nucleolin	15	625	16750.6	8929.99	13606	11777.4	15444.4	4663.9	11103.8	15268.4	8484.96	9161.88	13314.1	13924.5	10253.2	3862.25	11378.7	5044.15	24845.4	8059.36	0	5278.39	21271.2	8258.28	15113.8	9634.31	14874.7	14186	6687.11	8139.29	9849.65	11705	5670	7799.24	1	1	0	1	3	0	0	0	0	0	0
P19338	P19338	NUCL_HUMAN	NCL	Nucleolin	22	625	4736.39	12781.1	13731.4	11315.6	0	10447.3	115.652	12803.6	0	0	0	0	0	7966.2	19600.1	9426	0	7005.94	0	15481.6	8830.19	0	0	0	14963.2	0	14291.6	5374.59	0	0	0	0	0	0	0	0	0	0	0	0	0	0	0
Q9H4E7	Q9H4E7	DEFI6_HUMAN	DEF6	Differentially expressed in FDCP 6 homolog	9	341	299343	277548	303126	328716	317235	282582	316762	308101	311899	300105	275184	298863	275716	346811	323028	316749	278764	312287	287011	291951	281334	298092	309623	288646	276413	319315	258551	263572	304352	282596	307933	325669	1	1	1	1	4	0	0	0	0	0	0
Q99986	Q99986	VRK1_HUMAN	VRK1	Serine/threonine-protein kinase VRK1	9	90	30550.6	32851	28672.1	40076.3	28732.2	38733.6	25521.6	26569.4	30495.6	33150.4	32158.3	39951.9	31717.1	37030.3	23913.5	32376.7	39705.1	29734.5	24717	23753.2	16360.5	21171.3	17708	23637.5	20971.8	18508.1	11374.3	16311.3	33227.5	30449.4	34339.9	32759.3	1	1	1	1	4	0	0	0	0	0	0
P32519	P32519	ELF1_HUMAN	ELF1	ETS-related transcription factor Elf-1	18	352	533171	561113	596887	524220	583541	572084	571594	507089	517221	561446	497610	496442	537469	533509	573148	532878	615796	523674	549336	536628	514060	655106	571275	539393	534794	621780	526991	566498	553054	616607	537088	515761	1	1	1	1	4	0	0	0	0	0	0
Q8IV63	Q8IV63	VRK3_HUMAN	VRK3	Inactive serine/threonine-protein kinase VRK3	9	221	170756	143462	132881	148410	150399	156341	129593	173545	138545	113060	126212	136610	125384	162496	126302	156703	135827	146303	143713	122058	159563	136395	127846	131661	133435	153913	142950	154072	133859	145869	141037	159937	1	1	1	1	4	0	0	0	0	0	0
Q92522	Q92522	H1X_HUMAN	H1-10	Histone H1.10	11	200	56556.9	72226.2	59801.3	64348.1	41390.4	64590.4	53430.4	77133.9	41776.8	60201.3	40272.4	80389.1	18865.9	48194.9	53613.7	74447.2	27551	43180.1	67341.1	80101.3	18033	49460.9	36709.5	74389.5	57280.4	38983.3	73058.8	92427.4	51122	66560.2	61779.2	75560.1	1	1	1	1	4	0	0	0	0	0	0
P46821	P46821	MAP1B_HUMAN	MAP1B	Microtubule-associated protein 1B	11	2299	2300000	2310000	2230000	2350000	2260000	2230000	2270000	2300000	2250000	2200000	2190000	2430000	2120000	2290000	2320000	2360000	2290000	2180000	2260000	2360000	2070000	2220000	2220000	2320000	2170000	2270000	2320000	2280000	2160000	2280000	2230000	2440000	1	1	1	1	4	0	0	0	0	0	0
Q06323	Q06323	PSME1_HUMAN	PSME1	Proteasome activator complex subunit 1	11	188	222670	208753	185549	183097	235789	196010	182394	173766	200204	190346	154310	194924	218682	183025	170272	168342	200364	196710	159614	190875	198525	220197	183487	192700	232438	203765	198020	191318	190025	203301	153760	169555	1	1	1	1	4	0	0	0	0	0	0
Q02790	Q02790	FKBP4_HUMAN	FKBP4	Peptidyl-prolyl cis-trans isomerase FKBP4	12	388	14348.8	28151.6	16579.6	11762.1	15138.1	16849	20023.4	19614.6	15638.3	19728.6	27072.1	19023.8	12978.4	16914.9	19162.7	20463.4	17079.8	14223.3	19799.5	19472.3	20074.7	8185.46	15390.6	14735.9	18546.8	18361.9	16123.9	13385.1	15099.8	12165	21648.9	8986.62	1	1	1	1	4	0	0	0	0	0	0
P62913	P62913	RL11_HUMAN	RPL11	60S ribosomal protein L11	17	36	85594.5	134893	115633	133431	115103	98728	111918	127199	91896.5	86205.2	101738	110219	110922	120893	120761	134682	112624	127755	124888	107971	116995	120014	137715	101008	125844	104538	116118	114685	133473	101101	116662	142903	1	1	1	1	4	0	0	0	0	0	0
P62913	P62913	RL11_HUMAN	RPL11	60S ribosomal protein L11	19	36	5691.96	10384.6	14832.8	8960.91	5656.51	8473.76	16680.6	9309.07	13910.8	8072.98	14357.8	14084.9	7683.72	10456.1	16284.6	12915	10855.7	5890.51	12961.1	5323.61	20840.7	14848.9	4592.92	13249.5	13092.4	18589.6	14216.7	11953.7	21369.7	11930	12048.4	11125.2	1	1	1	1	4	0	0	0	0	0	0
Q15652	Q15652	JHD2C_HUMAN	JMJD1C	Probable JmjC domain-containing histone demethylation protein 2C	9	1487	153094	157027	187094	167119	166840	161128	168880	162804	157805	173630	163241	156728	170392	130851	175927	144099	138092	179726	151473	146110	190928	149190	169978	152356	142381	166703	169385	127317	149202	136773	164447	160523	1	1	1	1	4	0	0	0	0	0	0
Q69YQ0	Q69YQ0	CYTSA_HUMAN	SPECC1L	Cytospin-A	11	556	18190.6	12973.2	7757.69	9236.1	12651.5	12542.9	20441.1	21445.8	16351.6	0	26092.3	11041.1	16661.4	0	6381.13	0	11538.9	0	0	12787.4	13347	18710.3	0	0	0	0	0	11957.5	25187.9	21285.4	16764	10137.7	0	0	0	0	0	0	0	0	0	0	0
Q8TD31	Q8TD31	CCHCR_HUMAN	CCHCR1	Coiled-coil alpha-helical rod protein 1	10	148	28558.2	22785.1	19820.6	19099.4	13122	22243	26217.4	29312.4	17468.8	27015.1	18460.4	17136.8	15886.1	21397.8	22415.2	23752.5	23030.6	22629.7	19464.7	17290.6	25003.7	16113.4	18720.2	21317.2	18107.1	23815.8	25154.9	27870.7	0	16682.1	12438.4	26185.8	0	1	1	1	3	0	0	0	0	0	0
Q8TD31	Q8TD31	CCHCR_HUMAN	CCHCR1	Coiled-coil alpha-helical rod protein 1	11	148	12035.6	22123.9	16441.8	26093.1	14889	17690.1	0	30576.3	8935.47	14006.7	32287.8	24256.5	3890.34	15111.9	25210.8	33433.7	5375.16	6337.18	17706.6	0	4583.88	6136.62	37418	41130.3	0	8042.57	27509.9	46625	9880.76	13341.3	33557.8	37473.9	0	1	0	0	1	0	0	0	0	0	0
P38935	P38935	SMBP2_HUMAN	IGHMBP2	DNA-binding protein SMUBP-2	13	413	61129.8	85874.4	94604.3	64177.2	131889	116374	154158	121875	115227	24988.1	79047.2	116325	112847	89141.6	125599	106355	118984	101655	118292	0	127253	100048	244563	0	71390.5	72681.7	135032	73596.9	100577	90733.8	118898	41421.7	1	1	1	0	3	0	0	0	0	0	0
P24941	P24941	CDK2_HUMAN	CDK2	Cyclin-dependent kinase 2	19	279	20438.3	16489.6	24745.2	15515.7	18951.2	11498.3	25540.3	30286.6	21697.9	15130.2	0	26777.4	0	0	0	0	18160.9	0	25208.1	17825.7	0	0	0	0	0	0	6590.2	0	0	0	0	0	0	0	0	0	0	0	0	0	0	0	0
P24941	P24941	CDK2_HUMAN	CDK2	Cyclin-dependent kinase 2	20	279	117003	109190	125316	129980	116201	87770.3	108719	119324	86702.8	100086	76744.5	104276	0	21800.4	25833.5	27375.7	63665.3	83250.8	103317	123807	0	17637.4	12445.1	21929.4	7272.13	20190.7	16526.4	0	27783.3	46291.7	52293.6	44285.2	0	1	1	0	2	0	1	1	0	2	0
Q15149	Q15149	PLEC_HUMAN	PLEC	Plectin	18	2744	516822	569053	549507	522609	579578	524327	557094	464667	539846	535549	533191	510519	518193	537800	558677	519413	471904	566806	534251	509016	542416	576166	567196	515627	580035	490768	510473	461244	460695	557137	573819	568098	1	1	1	1	4	0	0	0	0	0	0
Q13428	Q13428	TCOF_HUMAN	TCOF1	Treacle protein	7	898	651351	661083	659753	647418	0	0	635109	661961	605799	0	573455	673807	0	699197	632729	645310	603773	0	655530	687678	549221	685068	588892	663572	670051	658720	0	641687	0	0	609517	0	0	0	0	0	0	0	0	0	0	0	0
Q13428	Q13428	TCOF_HUMAN	TCOF1	Treacle protein	11	898	373480	353004	358629	359925	386043	361171	351697	356722	369773	357214	304987	335524	358711	395089	373805	350011	366108	361770	377803	381619	351713	393083	356342	350412	354906	380195	360889	376762	372745	400015	397596	442626	1	1	1	1	4	0	0	0	0	0	0
Q9NWZ5	Q9NWZ5	UCKL1_HUMAN	UCKL1	Uridine-cytidine kinase-like 1	14	309	309019	262842	303784	284467	296355	309038	306735	287742	283256	296659	292499	302411	255067	333638	299767	270339	262061	282391	267103	262041	248863	296212	268342	285191	297169	280756	308822	292990	319523	322540	313513	282979	1	1	1	1	4	0	0	0	0	0	0
O43747	O43747	AP1G1_HUMAN	AP1G1	AP-1 complex subunit gamma-1	10	157	0	4879.38	0	0	0	0	0	0	0	0	0	0	7052.5	0	0	0	0	1956.27	0	4931.31	0	0	0	0	0	2825.71	0	0	4608.84	0	0	0	0	0	0	0	0	0	0	0	0	0	0
P54920	P54920	SNAA_HUMAN	NAPA	Alpha-soluble NSF attachment protein	14	209	12085.2	9096.07	14968.1	13565.5	19354.2	11088.6	8506.58	10124.3	0	8043.65	11962	3044.09	5728.17	16884.9	4244.09	5763.81	0	13553	10791.7	19834.1	19300.3	15359.7	15447.4	0	15520.1	7875.73	11137.9	13460.4	0	10117.4	15472.9	14594.6	0	1	1	0	2	0	0	0	0	0	0
Q68EM7	Q68EM7	RHG17_HUMAN	ARHGAP17	Rho GTPase-activating protein 17	25	301	199416	211628	164504	177902	169058	193426	179222	171229	155680	181415	188507	182820	170519	175927	197733	198861	189672	174755	197822	190043	147899	170820	193261	173222	198383	197842	193916	217536	188246	176298	193222	161500	1	1	1	1	4	0	0	0	0	0	0
P15428	P15428	PGDH_HUMAN	HPGD	15-hydroxyprostaglandin dehydrogenase [NAD(+)]	11	47	112465	116577	97953.9	105921	112349	92514.7	97606.7	66181.4	121864	99607.9	93575.8	83362	125403	104824	88560.5	77615.1	140218	88843.2	99660	76236.8	124722	108905	85199.2	78941	94090.9	116666	92175.5	100063	116921	106267	108708	80289.8	1	1	1	1	4	0	0	0	0	0	0
Q53EL6	Q53EL6	PDCD4_HUMAN	PDCD4	Programmed cell death protein 4	14	293	10900.8	0	7968.37	15687.7	20299.8	9211.67	14137.2	0	0	10278.5	0	17589.4	26305.6	34227.8	6940.33	0	0	29841.1	26192	10147.9	10762.4	18709.1	19763.6	12757.5	18581.5	0	16989.6	7116.78	0	17429	10376.5	33437.7	0	0	0	0	0	0	0	0	0	0	0
Q86UK7	Q86UK7	ZN598_HUMAN	ZNF598	E3 ubiquitin-protein ligase ZNF598	13	12	692712	737931	683533	656338	725775	703401	720009	694984	672362	702857	673532	683627	645936	707695	681490	672820	763395	703827	640657	664221	706592	736838	666398	689516	701571	769681	713169	680826	668984	667285	677158	613765	1	1	1	1	4	0	0	0	0	0	0
P11766	P11766	ADHX_HUMAN	ADH5	Alcohol dehydrogenase class-3	8	277	133721	117359	100658	123722	105186	110374	113802	92375.5	112924	99790.4	105402	104155	140560	127422	104053	112789	125330	109711	93447.6	108572	107450	142381	111818	125495	122113	116439	109135	91491.3	144261	131832	92362.3	112737	1	1	1	1	4	0	0	0	0	0	0
Q12788	Q12788	TBL3_HUMAN	TBL3	Transducin beta-like protein 3	16	755	17479.5	29243.9	34194.9	24960	35081.5	0	10867.8	18495.4	25342.8	46613.8	23878.8	11340.4	38263.8	18045.5	16989.7	18739.8	37205.2	39536.1	51852	8497.92	49977.6	18506.3	5329.48	10377	11761.3	23729.3	7826.81	11675.6	19935	16726.3	12418.6	12411.2	1	0	1	1	3	0	0	0	0	0	0
O95319	O95319	CELF2_HUMAN	CELF2	CUGBP Elav-like family member 2	13	95	13051.7	9633.05	16543.1	12610.6	5803.23	19343.1	14945.5	0	20732.8	17945.4	6680.05	5079.25	12472.5	0	0	11053.6	0	0	8347.17	0	8751.44	23080.1	11013.2	0	18502.7	13486.9	20528.3	11607.1	16206.4	19642.3	17393.1	15442.1	0	0	0	0	0	0	0	0	0	0	0
Q92879	Q92879	CELF1_HUMAN	CELF1	CUGBP Elav-like family member 1	13	71	323389	294580	272573	292833	306170	245430	251412	262570	281950	260018	235597	231424	289240	290777	227735	243742	222316	278215	222654	220806	312311	237496	214081	250871	286146	223038	232717	262190	281644	276524	247153	233310	1	1	1	1	4	0	0	0	0	0	0
Q9UJX6	Q9UJX6	ANC2_HUMAN	ANAPC2	Anaphase-promoting complex subunit 2	8	617	68132.1	65250.6	58958.4	39088.4	62489.3	63712.1	61064	62031.7	56541.6	53759.3	76574.1	53821.8	66494.1	68106.6	51646.7	65319.6	65155.4	59248	53606.3	61010.7	65806.7	63749.9	54686	65037.7	61164.4	65005.8	68037.9	67778.2	50439	72899.1	49602.4	50598	1	1	1	1	4	0	0	0	0	0	0
Q8NB16	Q8NB16	MLKL_HUMAN	MLKL	Mixed lineage kinase domain-like protein	12	67	102846	98241.4	101933	89375.2	102586	102944	102673	101343	88540.1	106239	104038	106642	101398	105522	103166	107190	108756	106792	109065	89549.8	118374	123283	96381.8	97854.5	97358.2	114339	114083	102072	110240	114309	100567	87447.6	1	1	1	1	4	0	0	0	0	0	0
Q8NB16	Q8NB16	MLKL_HUMAN	MLKL	Mixed lineage kinase domain-like protein	16	67	181263	155047	199715	161418	160983	197039	194525	218057	183366	191757	210948	207114	170991	210705	217064	210360	203103	210230	194210	182984	198648	195496	211362	200737	165044	205528	210456	202095	176918	180515	199605	221777	1	1	1	1	4	0	0	0	0	0	0
Q6ZNB6	Q6ZNB6	NFXL1_HUMAN	NFXL1	NF-X1-type zinc finger protein NFXL1	8	844	7465.7	1165.94	0	16368.5	6182.91	16034.3	8323.82	8267.41	9223.89	20540.3	6272.65	7424.39	10622.1	8461.26	9026.07	0	0	6813.8	12290.6	0	13190.7	4438.6	0	12838.8	8538.15	2504.93	12348.1	9040.37	9824.58	2522.28	10088.3	12434.5	0	1	0	0	1	0	0	0	0	0	0
Q96FS4	Q96FS4	SIPA1_HUMAN	SIPA1	Signal-induced proliferation-associated protein 1	8	1000	0	0	676934	635397	0	689279	704556	591791	0	684112	611511	614851	0	612948	693703	629992	0	678926	0	594520	0	0	711501	599347	0	0	622400	526076	0	659921	713516	608692	0	0	0	1	1	0	0	0	0	0	0
Q92922	Q92922	SMRC1_HUMAN	SMARCC1	SWI/SNF complex subunit SMARCC1	8	717	3800000	3820000	3490000	4110000	3700000	3840000	3840000	3800000	3770000	3760000	3870000	4040000	3650000	3780000	3710000	3950000	3680000	3670000	3960000	3860000	3500000	4040000	3980000	3920000	3560000	3950000	3800000	4030000	4010000	3690000	4020000	3790000	1	1	1	1	4	0	0	0	0	0	0
Q96CW5	Q96CW5	GCP3_HUMAN	TUBGCP3	Gamma-tubulin complex component 3	8	795	25915.4	18827.2	24729.2	17057.5	22519.5	21449.7	24412.5	14385.9	29474.9	31705.6	20602.4	22714.9	33148.8	19044.8	25332.1	10191	30330.2	26052.8	27026	21638.7	31375	27516.6	32773.4	28278.5	27663.7	26777	30403.8	23223.4	27262.4	31679.2	18990.3	0	1	1	1	0	3	0	0	0	0	0	0
P12081	P12081	HARS1_HUMAN	HARS1	Histidine--tRNA ligase, cytoplasmic	8	5	5930000	6030000	6250000	6120000	5950000	6500000	6400000	6370000	6100000	6520000	6410000	6650000	6210000	6460000	6510000	6290000	6150000	6410000	6470000	6650000	6040000	5980000	6560000	6510000	5920000	5860000	5590000	6650000	5650000	6010000	6620000	6990000	1	1	1	1	4	0	0	0	0	0	0
Q15149	Q15149	PLEC_HUMAN	PLEC	Plectin	8	2143	618427	626684	652792	612360	576524	674578	0	0	662622	656231	0	0	647811	635824	0	609253	666956	0	581418	0	638426	646700	695871	609118	681754	682867	0	0	646841	639677	676720	597312	1	0	0	0	1	0	0	0	0	0	0
P78549	P78549	NTH_HUMAN	NTHL1	Endonuclease III-like protein 1	9	264	0	0	0	0	0	0	0	0	0	0	0	0	0	0	0	0	0	0	0	0	0	0	0	11229.3	38338.3	45090.7	32435.2	55382.2	0	0	0	0	0	0	0	0	0	0	0	0	0	0	0
Q8N6M0	Q8N6M0	OTU6B_HUMAN	OTUD6B	Deubiquitinase OTUD6B	10	109	12782.5	10701.9	7587.68	13082.6	16380.3	11679.8	18209.9	16781	14918.9	12676.8	12788.2	15046.6	18630.6	15748.5	16698.8	0	17346.7	15827.5	12015.8	16436.3	7279.77	12651.4	12042.8	12342.4	11117.3	18778.4	10394.6	15735.9	14443.5	17549.3	15830.4	21214.7	1	1	1	0	3	0	0	0	0	0	0
O14967	O14967	CLGN_HUMAN	CLGN	Calmegin	14	528	14878.4	12569.4	5623.02	4279.97	8829.74	9214.81	947.859	13684.2	10131	8094.55	15884.7	7267.1	12725.2	0	10794.2	5196.39	9960.45	10418.5	10122.6	10994.6	10986.5	5031.55	0	0	3887.25	9676.75	0	9639.01	15118.4	0	0	8212.75	1	0	0	0	1	0	0	0	0	0	0
Q9UQN3	Q9UQN3	CHM2B_HUMAN	CHMP2B	Charged multivesicular body protein 2b	8	33	149186	136558	157443	141963	127998	148172	129101	153441	140729	162454	137543	130996	160131	153592	131439	129506	160643	149542	146352	143847	161068	150922	151880	126496	160063	159836	137598	148935	156168	151821	142749	157163	1	1	1	1	4	0	0	0	0	0	0
Q8N960	Q8N960	CE120_HUMAN	CEP120	Centrosomal protein of 120 kDa	9	653	0	12189.5	0	25193.3	22496.6	18579.3	25166.1	25192.9	24196.4	19986.9	36126.2	17086.4	0	26569.4	39656.5	27586.7	25333.8	20242.2	31400.4	42473.7	13823.9	9376.39	23537.1	30972.3	22164.8	27165	26044.6	24365.4	22497.7	21564.1	24119.1	36239.1	0	1	0	1	2	0	0	0	0	0	0
Q9BV73	Q9BV73	CP250_HUMAN	CEP250	Centrosome-associated protein CEP250	11	1456	20095.7	12976.6	0	0	11977.8	12139.3	0	0	18372.8	12327.6	8237.47	0	0	19178.4	10550.3	0	13412.3	14184.5	10669.7	0	16673.1	13236.7	22442.8	0	17663.3	0	24854.9	0	22355.9	8163.05	13315.3	0	0	0	0	0	0	0	0	0	0	0	0
Q5PRF9	Q5PRF9	SMAG2_HUMAN	SAMD4B	Protein Smaug homolog 2	9	538	229949	215089	197567	226108	255563	267696	224428	264598	226706	249954	206466	228242	255132	223329	245255	232195	253247	234170	250708	263293	283316	242531	257569	275015	241736	243163	251143	236036	230456	244114	228760	258744	1	1	1	1	4	0	0	0	0	0	0
Q92797	Q92797	SYMPK_HUMAN	SYMPK	Symplekin	8	234	3380000	3270000	3300000	3280000	3320000	3250000	3420000	3230000	3420000	3320000	3140000	3290000	3490000	3540000	3630000	3250000	3410000	3240000	3370000	3240000	3450000	3590000	3410000	3330000	3510000	3550000	3190000	3220000	3420000	3340000	3480000	3470000	1	1	1	1	4	0	0	0	0	0	0
O14578	O14578	CTRO_HUMAN	CIT	Citron Rho-interacting kinase	8	898	33085.2	27574	22859.7	28177.5	30442.3	35081.2	26356.5	29267.6	22753.4	18872.6	29730	29611.8	18807.3	23302	41137.9	23780.5	29778.9	33616.4	32825.8	32377	25081.8	17753.3	14272.2	20936.8	17686.2	8726.39	23491.7	34018.6	17738.2	18671	20315.3	23996.7	1	1	1	1	4	0	0	0	0	0	0
Q5M775	Q5M775	CYTSB_HUMAN	SPECC1	Cytospin-B	8	164	114207	154639	148706	136381	88546.9	159717	160100	132416	106526	151329	118277	131736	114866	122705	134574	148368	129156	138469	138345	140293	135163	115861	136409	159472	125758	136122	153564	142448	130515	166512	133611	121747	1	1	1	1	4	0	0	0	0	0	0
Q7Z412	Q7Z412	PEX26_HUMAN	PEX26	Peroxisome assembly protein 26	8	53	9343.87	15603.4	11127.8	5276.91	12853.4	14660.7	0	10567.1	14389	11484.2	13846.3	14349.5	17012.3	7407.65	0	0	17687	14196.4	15742.9	14290.9	20124.2	19420.9	0	8861.58	6008.28	12826.5	13760.9	0	14540.2	12106.4	11055.1	0	1	1	0	0	2	0	0	0	0	0	0
Q96FB5	Q96FB5	MT25B_HUMAN	METTL25B	Methyltransferase-like protein 25B	8	343	89422.1	74104.9	63153.2	66252.8	71941.3	75686.6	82518.9	77343.2	83836.7	80981.3	63452.8	85393.2	77427	77431.7	68075.4	86888	88346.8	71120.1	79629.9	75153.9	89703.8	82830	79369.9	68356.5	94689.9	96756	78389.8	85005.6	92537.5	94642.8	80565.3	70618.4	1	1	1	1	4	0	0	0	0	0	0
Q12872	Q12872	SFSWA_HUMAN	SFSWAP	Splicing factor, suppressor of white-apricot homolog	9	687	684107	663307	668066	721049	680884	722601	661444	702395	672712	721584	659758	629358	564429	714569	682240	693716	625160	686349	644812	700579	571301	733679	617278	709381	730243	706340	751013	783521	627257	661894	678304	709903	1	1	1	1	4	0	0	0	0	0	0
Q96GD0	Q96GD0	PLPP_HUMAN	PDXP	Chronophin	10	53	29073.1	0	26867.8	0	0	0	55607.2	36241.4	16804.3	0	28335.1	23279.8	0	11845.5	12484.9	34357.7	0	37281.8	22298.4	34590.7	0	30724.1	23033.1	0	0	0	35165.7	25028.9	12281.4	6144.29	0	24846.6	0	0	0	0	0	0	0	0	0	0	0
P42684	P42684	ABL2_HUMAN	ABL2	Tyrosine-protein kinase ABL2	11	1025	442075	429888	408368	454927	423304	404655	416927	425532	397760	390874	338347	404500	387160	373560	417657	412160	401293	390642	406873	433161	373711	403603	388263	410833	452907	440310	388346	440129	361989	403068	413276	401042	1	1	1	1	4	0	0	0	0	0	0
Q02833	Q02833	RASF7_HUMAN	RASSF7	Ras association domain-containing protein 7	8	118	111585	164349	151544	171544	131022	159961	132176	158662	149606	157400	118455	152200	145893	120360	151539	96828.6	134754	120872	154322	159405	121773	96315.5	120526	162111	139084	125185	130615	155190	126622	154253	139513	128529	1	1	1	1	4	0	0	0	0	0	0
Q02833	Q02833	RASF7_HUMAN	RASSF7	Ras association domain-containing protein 7	9	118	24511.1	23252.1	18122.8	23607.1	23853.4	43585.2	24582.3	20741.3	22047.6	19591.2	16318.1	20903.2	47765.3	41833	35437.4	27352.9	23328.4	45640.9	35336.6	29656.8	25665.1	0	0	19117.9	30773.1	19361.7	21802.6	26162.2	23058.5	36604.8	32355.8	13499.6	1	0	0	1	2	0	0	0	0	0	0
Q9NRA8	Q9NRA8	4ET_HUMAN	EIF4ENIF1	Eukaryotic translation initiation factor 4E transporter	12	721	6333.82	14160.4	15474.6	16867.4	20165.4	15721.8	17486.3	10065.7	15146.1	17232.4	19903.7	9372.92	18309.2	13592.5	24832	15544.9	19489.2	14203.5	14368.7	13661	13535.9	20593.5	14204	8542.96	21326.7	18792.4	12712.9	12063.2	14372	12414.6	11555.9	17051.8	1	1	1	1	4	0	0	0	0	0	0
Q9NUP9	Q9NUP9	LIN7C_HUMAN	LIN7C	Protein lin-7 homolog C	11	2	23154.2	31898.7	29772.9	35103.4	26869.9	45509.4	21170.6	0	24189.6	24551.3	27647.3	24587.2	20719.9	38785.5	22500	32427.4	35506.5	30542.8	24022	28270.2	36805.1	31556	32649.7	29590.4	0	19779.7	25396.7	21081	29095	28831	18346.6	32164.1	0	1	1	0	2	0	0	0	0	0	0
P30613	P30613	KPYR_HUMAN	PKLR	Pyruvate kinase PKLR	11	299	454505	480614	440089	491606	424079	507540	337562	472129	446713	486378	422842	474941	384186	494983	475878	493079	366366	446906	515670	526066	403457	437441	433203	490646	425764	403562	432018	543110	452028	432236	441283	472766	1	1	1	1	4	0	0	0	0	0	0
O14771	O14771	ZN213_HUMAN	ZNF213	Zinc finger protein 213	10	288	45469.8	49009.3	28118.3	31273.6	29873.9	34712.4	32747.2	47163.1	29790	44062	29602.8	50802.5	19614.4	30818.2	34885.5	55040.7	18028.3	18268.8	36826.6	49063.2	35965	44271	46138	47019	38912.1	33498.2	43706	38340.1	27862.9	27678.5	28369.8	50063	1	1	1	1	4	0	0	0	0	0	0
Q96HJ9	Q96HJ9	FMC1_HUMAN	FMC1	Protein FMC1 homolog	11	2	100396	74969	106945	69720.9	120189	96293.9	83423.1	95571.7	111323	68100.8	59763.4	84836	106612	105430	116524	87238.1	94454.5	95376.1	108571	73694.1	94210.5	116389	102902	95982.6	43227.2	116294	92340.4	74743.4	96059.8	107671	76173.8	70376.8	1	1	1	1	4	0	0	0	0	0	0
O95382	O95382	M3K6_HUMAN	MAP3K6	Mitogen-activated protein kinase kinase kinase 6	12	1114	69903.3	59443.8	55067.5	71734.8	84466	73757.2	65048.7	64411.4	71186.5	75649.1	55240.4	71621.4	76758	67376.6	71717.3	70800.1	64427.9	67493.4	70959.8	55422.9	52684.5	89008.8	67749.1	66883.6	76139.4	67141.4	56099.5	61771.7	79967.5	80409	64080.1	62404.5	1	1	1	1	4	0	0	0	0	0	0
O95382	O95382	M3K6_HUMAN	MAP3K6	Mitogen-activated protein kinase kinase kinase 6	18	1114	12571.8	19769.5	15455.5	17151.6	23512.3	0	0	29341.6	13462	16773.5	8685.26	0	12377.3	25290.7	0	0	18298	15814.2	0	13175.8	23655.9	10587.8	0	23217.3	22390.5	16374.2	0	0	23046.5	26242.2	0	29461.4	1	0	0	0	1	0	0	0	0	0	0
P14317	P14317	HCLS1_HUMAN	HCLS1	Hematopoietic lineage cell-specific protein	8	171	1480000	1530000	1590000	1590000	1590000	1480000	1560000	1560000	1530000	1520000	1590000	1500000	1420000	1500000	1650000	1580000	1580000	1460000	1540000	1580000	1580000	1710000	1570000	1530000	1480000	1740000	1530000	1550000	1410000	1500000	1560000	1480000	1	1	1	1	4	0	0	0	0	0	0
P14317	P14317	HCLS1_HUMAN	HCLS1	Hematopoietic lineage cell-specific protein	13	171	0	88442.1	87737.9	102875	76928.1	110993	67072.1	143419	81043.1	85326.9	98571.1	145607	0	107935	103679	126886	79717.4	125729	133936	121402	86529.2	108338	113634	128019	88448.7	0	107656	150379	76711.2	92899.5	131277	115483	0	0	1	1	2	0	0	0	0	0	0
P14317	P14317	HCLS1_HUMAN	HCLS1	Hematopoietic lineage cell-specific protein	18	171	275337	341697	340923	354877	281437	375788	324811	360934	308291	354277	395563	337216	231662	299732	321970	351514	289862	318848	362248	373441	231466	303157	292220	368054	326092	313466	370560	395002	326185	314968	350815	405794	1	1	1	1	4	0	0	0	0	0	0
O75971	O75971	SNPC5_HUMAN	SNAPC5	snRNA-activating protein complex subunit 5	9	20	242018	232148	180910	237023	266875	219241	174484	258784	240152	181772	246838	214453	251492	239794	160870	210425	240090	195811	239003	274987	229103	257311	221172	235837	239655	306926	264806	232190	273964	214571	196662	216639	1	1	1	1	4	0	0	0	0	0	0
Q9Y5V0	Q9Y5V0	ZN706_HUMAN	ZNF706	Zinc finger protein 706	11	35	559042	626793	633467	584259	597091	565052	607463	624361	606200	594394	620746	647039	658853	614899	640176	621468	579579	583946	633915	650727	580237	538050	622749	579231	587409	559939	626514	602110	572950	563284	573621	603570	1	1	1	1	4	0	0	0	0	0	0
P82663	P82663	RT25_HUMAN	MRPS25	28S ribosomal protein S25, mitochondrial	9	165	79985.2	64433.3	68542.8	75312.1	80204	53031.9	55512.1	73361.8	86602	69988	63407.6	49801.8	79925.6	82425.6	80926.2	64967.4	94589.6	85530.5	61290.9	53200.2	88753.6	75222.5	94880.9	69372.2	76059.2	83131.6	70126.3	0	82959.4	66825.8	61677.9	78723.8	1	1	1	0	3	0	0	0	0	0	0
P18858	P18858	DNLI1_HUMAN	LIG1	DNA ligase 1	18	37	21648.2	41469	60686.3	40855.9	50764.4	65915.4	62385.6	27272	40414.6	52731.1	67839.3	47092.3	63190	45737	41032.9	46098.6	59011.7	52737.8	56948.3	54446.3	40652.8	40368.7	59438.8	45632.4	35475	50959.7	45510.5	57452.1	48390.7	47850.5	43044.4	68983	1	1	1	1	4	0	0	0	0	0	0
Q14318	Q14318	FKBP8_HUMAN	FKBP8	Peptidyl-prolyl cis-trans isomerase FKBP8	10	331	12807	23676.5	41502.6	25656	32554.1	28561.7	23096.9	24132.3	8301.86	26654.5	27949.4	32079.9	16080.9	26126.7	40095.3	27086.8	26232.9	20776.5	45691.5	16040	16604.1	32358.9	30943.9	13474	24859.4	32879.6	27714.7	21497.6	31049.2	37756.8	18528	22683.5	1	1	1	1	4	0	0	0	0	0	0
O00401	O00401	WASL_HUMAN	WASL	Actin nucleation-promoting factor WASL	8	407	1370000	1320000	1340000	1260000	1400000	1390000	1360000	1340000	1370000	1420000	1420000	1340000	1440000	1550000	1360000	1400000	1450000	1440000	1370000	1370000	1480000	1460000	1360000	1400000	1510000	1550000	1310000	1440000	1450000	1560000	1410000	1380000	1	1	1	1	4	0	0	0	0	0	0
Q96EV2	Q96EV2	RBM33_HUMAN	RBM33	RNA-binding protein 33	9	254	2140000	2190000	2140000	2100000	2100000	2180000	2160000	2220000	2080000	2100000	2180000	2130000	2020000	2060000	2180000	2290000	2120000	2180000	2200000	2230000	2070000	1980000	2230000	2200000	1930000	2000000	2250000	2110000	1990000	2060000	2130000	2160000	1	1	1	1	4	0	0	0	0	0	0
Q96EV2	Q96EV2	RBM33_HUMAN	RBM33	RNA-binding protein 33	11	254	475686	560434	598867	579652	502880	595261	575118	599768	474130	617505	549065	634886	617921	591596	628528	554404	518056	607830	610216	606718	623463	612373	645474	605849	593924	630231	640248	657123	598985	586031	643435	843753	1	1	1	1	4	0	0	0	0	0	0
P78346	P78346	RPP30_HUMAN	RPP30	Ribonuclease P protein subunit p30	9	227	23331.2	58306.9	15302.7	37930.1	23595	33515.5	29894.5	42444.1	29807.6	38420.5	38089.3	28165.6	29715	25168.3	18825.6	39004.9	28856.5	24605.1	29770.9	48819	31006.7	13566.9	20341.6	49599.1	29108.6	22860.1	48339.9	38579.6	17416.9	34238.6	38485.8	42748	1	1	1	1	4	0	0	0	0	0	0
Q9Y613	Q9Y613	FHOD1_HUMAN	FHOD1	FH1/FH2 domain-containing protein 1	18	718	759881	812132	840608	825295	769817	755389	806134	796629	714251	718197	747642	781924	671649	586905	794354	783946	818511	580689	701702	814363	650792	605981	780909	710095	657456	593529	641306	667153	653430	675175	738153	700761	1	1	1	1	4	0	0	0	0	0	0
P07814	P07814	SYEP_HUMAN	EPRS1	Bifunctional glutamate/proline--tRNA ligase	13	217	1500000	1590000	1470000	1540000	1380000	1500000	1460000	1650000	1400000	1590000	1470000	1660000	1400000	1450000	1460000	1670000	1490000	1440000	1470000	1630000	1420000	1350000	1560000	1710000	1650000	1550000	1710000	1950000	1310000	1400000	1420000	1670000	1	1	1	1	4	0	0	0	0	0	0
P07814	P07814	SYEP_HUMAN	EPRS1	Bifunctional glutamate/proline--tRNA ligase	15	217	50787.4	43981.9	44940.4	30279.6	42347.1	46559.4	37620	38952.6	48311.6	34103.6	37607.7	30817.6	55830.3	37580.1	42166.1	40671.3	44376.5	36963.7	39597.8	39359.7	41861	50600.2	35633	38855.8	64016.3	63111.2	36861.1	44810.8	47206.1	28663.5	33753	43091.5	1	1	1	1	4	0	0	0	0	0	0
Q14004	Q14004	CDK13_HUMAN	CDK13	Cyclin-dependent kinase 13	18	1300	391810	287770	350945	340648	341280	322652	353898	349971	373769	333257	339822	337958	383393	369163	398692	345163	351445	376675	369161	350021	372788	382929	420826	340301	361495	359237	325570	363427	386075	381353	342534	316826	1	1	1	1	4	0	0	0	0	0	0
P0C7T5	P0C7T5	ATX1L_HUMAN	ATXN1L	Ataxin-1-like	14	665	199487	265426	237525	249105	215476	260449	250281	230638	239499	265844	168197	242841	202089	269567	228588	278612	249480	275942	260270	227496	161379	275655	229741	223160	271358	271359	225597	251642	263516	274534	214983	282220	1	1	1	1	4	0	0	0	0	0	0
P35251	P35251	RFC1_HUMAN	RFC1	Replication factor C subunit 1	12	646	501586	495196	534153	546346	498955	523295	532492	522200	499108	513382	460760	501954	517931	482298	546154	513164	493105	549095	485299	528014	470157	497268	514761	521104	522241	528365	544011	541051	443427	517490	495346	458886	1	1	1	1	4	0	0	0	0	0	0
Q8TBK2	Q8TBK2	SETD6_HUMAN	SETD6	N-lysine methyltransferase SETD6	17	95	63721.2	42053.9	0	49817.3	65204.7	0	63562	63128.7	70542.7	55217.8	51379.7	41916	42559.4	55999.9	51133.4	67971.2	52732.8	58819.3	70417	74583.2	54124.8	55906.8	50179.8	65552.8	38655.6	52524.8	22152.4	55408.4	27163.5	67280.2	72152.7	68076.7	1	0	0	1	2	0	0	0	0	0	0
Q9Y5B9	Q9Y5B9	SP16H_HUMAN	SUPT16H	FACT complex subunit SPT16	17	457	0	120653	0	0	108858	90371.7	0	141096	113237	126815	0	94342.4	79967.8	130185	121692	0	99251.4	0	0	103181	0	0	125687	50904.7	0	0	130031	121692	0	0	104357	0	0	0	0	0	0	0	0	0	0	0	0
Q8IZ83	Q8IZ83	A16A1_HUMAN	ALDH16A1	Aldehyde dehydrogenase family 16 member A1	14	589	4000.43	4218.5	0	0	0	0	0	0	8374.53	0	5910.37	0	0	0	0	0	0	0	8679.3	0	0	4464.32	0	0	0	0	4376.86	0	6022.64	5707.38	0	0	0	0	0	0	0	0	0	0	0	0	0
Q9BRR8	Q9BRR8	GPTC1_HUMAN	GPATCH1	G patch domain-containing protein 1	15	554	142333	100864	136254	112522	163376	146971	133278	146926	161473	139273	141955	147949	128303	146791	112031	150637	139669	140902	128142	121810	105585	169304	122199	120014	128585	145104	140871	145572	100701	71642	120071	128071	1	1	1	1	4	0	0	0	0	0	0
Q3ZAQ7	Q3ZAQ7	VMA21_HUMAN	VMA21	Vacuolar ATPase assembly integral membrane protein VMA21	12	7	250719	269712	263093	237377	253459	227261	253143	212229	265723	252303	182457	193135	286223	230033	258313	235892	269456	244584	187522	257024	290023	258412	239845	224102	227591	269942	251237	201167	244660	284144	249879	247941	1	1	1	1	4	0	0	0	0	0	0
Q8N0Z3	Q8N0Z3	SPICE_HUMAN	SPICE1	Spindle and centriole-associated protein 1	10	251	52213.3	28203.1	50440.7	40313.1	49271	57375.3	32724.3	41959.8	40570.7	37218.1	35647.9	45039.7	53649	51755.5	54467.2	0	44518.7	48890.8	45304.3	37343	46985.6	43166.2	34491.4	33378.7	33585	42831.5	43663.2	39275	36001.3	39049.5	31085.7	30132.2	1	1	1	0	3	0	0	0	0	0	0
Q8N0Z3	Q8N0Z3	SPICE_HUMAN	SPICE1	Spindle and centriole-associated protein 1	11	251	12109.9	7631.57	12092.2	8631.78	13474.8	21147.2	13751.6	15676	9412	12954.2	10208.5	17155	4825.78	12815.3	7006.93	14785.1	8246.13	16654.9	16582.9	21165.4	12152.2	12980.4	7431.95	15798.6	8612.71	11851.3	14463.1	26821.1	15619.1	17210	11241.1	16977.5	1	1	1	1	4	0	0	0	0	0	0
Q8IUC4	Q8IUC4	RHPN2_HUMAN	RHPN2	Rhophilin-2	9	41	33604	44557.2	34980.6	55537.3	40462.7	37263	53387.4	48755.2	40135.2	33223	41293.3	43326	45060.8	36469.5	41201.4	50224.8	37399.4	40444.1	50586.1	34807.3	47944.2	49564	54768.7	36487.8	40460.8	43460.3	52141.4	40034.7	37774.5	44830.5	33543.8	34492.5	1	1	1	1	4	0	0	0	0	0	0
P0CW19;P0CW20	P0CW19;P0CW20	LIMS3_HUMAN;LIMS4_HUMAN	LIMS3;LIMS4	LIM and senescent cell antigen-like-containing domain protein 3	16	21	113484	127918	101570	112909	126397	114870	93812.7	111146	130222	123846	123627	120796	130965	140924	134627	102933	126670	115171	116518	112174	117149	117592	122530	110195	117567	118828	115979	130535	122645	105015	122462	120061	1	1	1	1	4	0	0	0	0	0	0
Q14147	Q14147	DHX34_HUMAN	DHX34	Probable ATP-dependent RNA helicase DHX34	11	160	160498	200340	175460	186788	161824	178695	161094	171262	156826	136592	129151	171307	125583	153179	167805	178304	141618	171861	174852	194970	151684	143499	174383	180354	144854	151187	180575	184783	124755	120333	191126	172698	1	1	1	1	4	0	0	0	0	0	0
Q7Z6Z7	Q7Z6Z7	HUWE1_HUMAN	HUWE1	E3 ubiquitin-protein ligase HUWE1	11	1498	122287	86648	73904.3	47515.8	59434.8	90685.7	78267.4	86044.1	88560.7	86351.8	70420.6	72937.8	0	71476.4	48132.9	89948.2	27432	72309.4	60213.4	75809.2	72718	55037.3	60728.9	81810.7	64116.6	49800.4	54601.9	71007.8	59134.9	66644.6	0	73015.5	0	1	0	1	2	0	0	0	0	0	0
P42345	P42345	MTOR_HUMAN	MTOR	Serine/threonine-protein kinase mTOR	12	461	74981.2	87619.1	80631.6	0	70782	52671.8	77433.1	0	104701	105727	60212.9	0	131823	98110.1	47473.5	100125	99779.7	93460.4	99823.7	85007.2	0	85138.4	0	102279	83229.2	91457.9	0	86272.1	44234.6	99244	0	73458.3	0	1	0	0	1	0	0	0	0	0	0
P42858	P42858	HD_HUMAN	HTT	Huntingtin	17	1167	86023.3	96868	106135	111593	118672	94477.8	123160	128179	86087.5	117980	110224	112129	121652	105892	118462	127756	120650	133731	109913	109182	113002	106980	89652.1	114213	85628.2	114486	115344	112945	123644	75433.8	118280	124174	1	1	1	1	4	0	0	0	0	0	0
Q9H3S7	Q9H3S7	PTN23_HUMAN	PTPN23	Tyrosine-protein phosphatase non-receptor type 23	13	538	834041	823058	618676	863150	852664	800021	688842	795961	859317	807047	689777	734559	834514	773083	732832	823752	785667	775821	743365	750854	807462	811994	724793	688634	921344	773636	795762	901834	850022	799825	690563	665011	1	1	1	1	4	0	0	0	0	0	0
Q9H3S7	Q9H3S7	PTN23_HUMAN	PTPN23	Tyrosine-protein phosphatase non-receptor type 23	21	538	173436	164991	130557	130302	187276	154150	145460	114897	183694	157273	86335.5	133464	112879	180815	149442	144406	146878	135964	128511	155221	152487	150890	150760	130279	168416	168475	164799	193270	189354	141577	165071	144762	1	1	1	1	4	0	0	0	0	0	0
Q9H444	Q9H444;Q96CF2	CHM4B_HUMAN	CHMP4B	Charged multivesicular body protein 4b	8	64	1230000	1270000	1250000	1300000	1190000	1280000	1210000	1280000	1190000	1300000	1220000	1260000	1010000	1360000	1290000	1280000	1010000	1180000	1310000	1280000	912948	1220000	1160000	1300000	1220000	1190000	1310000	1340000	1190000	1280000	1290000	1360000	1	1	1	1	4	0	0	0	0	0	0
Q9BY43	Q9BY43	CHM4A_HUMAN	CHMP4A	Charged multivesicular body protein 4a	8	61	24459	0	16442	18227.1	17290.7	11432.8	21776.9	16662.2	17915.9	19062.5	17470.9	11700.3	14973.1	18744.5	20940.8	15540.9	14369	26639.5	13533.3	18725.5	19069.4	19145.2	18398	8418.77	28014.3	15532	13871.2	19235.4	17821	24020.5	12966.8	20158	1	0	1	1	3	0	0	0	0	0	0
O00139	O00139	KIF2A_HUMAN	KIF2A	Kinesin-like protein KIF2A	11	686	16296.3	28813.6	20072.5	23939.4	22667.9	15414.6	28455.8	24526.4	24346.4	24786.1	20648.1	20374.7	0	18085.6	21117	15916.9	8747.01	18210.7	19115.5	27389.1	22097.6	17128.2	15786.5	11494.6	18633	22990	14718.1	23645.9	14314.8	16584.8	14949.8	24022.6	0	1	1	1	3	0	0	0	0	0	0
P49327	P49327	FAS_HUMAN	FASN	Fatty acid synthase	11	1132	532453	583939	578058	533379	536200	543327	626798	581800	540725	575177	576617	621009	522112	507418	565478	595285	538888	555110	619408	586592	515600	459462	648960	545354	522018	461092	612007	543942	552332	555854	570254	523847	1	1	1	1	4	0	0	0	0	0	0
P62851	P62851	RS25_HUMAN	RPS25	40S ribosomal protein S25	9	86	8120000	8710000	8760000	8930000	8270000	8780000	8730000	8410000	8570000	9090000	9540000	8670000	8530000	8760000	9180000	9200000	8460000	8800000	8860000	8720000	8660000	9280000	9830000	9630000	10000000	9530000	10700000	10700000	8550000	8940000	8800000	8930000	1	1	1	1	4	0	0	0	0	0	0
P62851	P62851	RS25_HUMAN	RPS25	40S ribosomal protein S25	13	86	43337.4	62281.4	61987.4	54065.6	46348.2	50841	15948.4	48725	50918.3	44819.7	45362.8	48263.4	40488.4	18796.8	39746.4	62059.2	49098.1	38842.8	45773.3	38697.4	49279.9	47178.3	29600.6	39098.1	86141.9	81603.7	61514.4	66696.3	45162.7	17996.5	41581.8	39488.8	1	1	1	1	4	0	0	0	0	0	1
Q15751	Q15751	HERC1_HUMAN	HERC1	Probable E3 ubiquitin-protein ligase HERC1	8	2561	29190.8	23826.8	26142	31931.9	34119.2	25258.6	23117.2	22745.2	0	27499.9	22198.4	0	37816.6	29953.3	29975	27019	23988.6	32758.6	23662	21231.2	24002.6	23873.4	22418.4	25303.2	34550.2	27483.3	21925	0	28296.6	31715	18218.3	22890.1	0	1	1	0	2	0	0	0	0	0	0
O60287	O60287	NPA1P_HUMAN	URB1	Nucleolar pre-ribosomal-associated protein 1	15	1737	96107	88170.7	69097.9	87027.6	90335.1	92097.2	93438.8	89197.3	119774	103468	80519.1	91759.5	88427.7	109928	64494.7	69293.5	96093.8	109207	65368.4	97327.6	97724.6	97251.5	61427	81818.8	90886	68144.5	53854.4	75177.3	102667	97422.8	95691	70150.5	1	1	1	1	4	0	0	0	0	0	0
Q32P41	Q32P41	TRM5_HUMAN	TRMT5	tRNA (guanine(37)-N1)-methyltransferase	9	116	22809.5	7903.02	9701.01	10024.2	19181.5	0	7597.83	7307.01	0	0	9480.01	11873.6	13511.4	16658.5	8360.71	0	0	0	5883.41	8075.08	0	8600.1	5960.01	9518.47	14309.7	24863	7999.52	3560.94	0	0	0	9033.63	0	0	0	0	0	0	0	0	0	0	0
Q8WZA9	Q8WZA9	IRGQ_HUMAN	IRGQ	Immunity-related GTPase family Q protein	11	166	130211	123816	119209	127030	147116	133983	122389	140967	110446	129936	116837	123971	106177	130991	117722	128955	123358	130596	149529	143034	124383	125776	134926	116862	104340	126681	141565	128278	127785	137150	127017	116387	1	1	1	1	4	0	0	0	0	0	0
Q8WZA9	Q8WZA9	IRGQ_HUMAN	IRGQ	Immunity-related GTPase family Q protein	12	166	617269	634477	591249	642266	629004	594279	618965	641634	624255	604308	563119	602378	582756	627721	603428	583775	632571	595326	619205	606273	579123	646415	614567	362374	658812	629389	597052	598606	602749	610427	542626	541039	1	1	1	1	4	0	0	0	0	0	0
Q96MT8	Q96MT8	CEP63_HUMAN	CEP63	Centrosomal protein of 63 kDa	14	274	123412	140430	137224	122987	143907	154555	170140	89035.9	134716	158583	193867	124461	110885	169411	125921	134098	111334	163697	129169	69411	135605	161231	117815	102588	134586	0	86782	56594.5	134315	156613	129986	95540.2	1	0	1	1	3	0	0	0	0	0	0
Q6NXE6	Q6NXE6	ARMC6_HUMAN	ARMC6	Armadillo repeat-containing protein 6	13	477	114895	86135.5	137031	0	62928.5	0	0	104835	61191.6	73827.5	40259.1	94214.2	13830.1	108026	133561	110283	18465.5	40977.2	0	0	35348.8	69824.7	0	124439	74698.2	66189.1	0	0	29141.4	69232.9	125209	100008	1	0	0	0	1	0	0	0	0	0	0
P53041	P53041	PPP5_HUMAN	PPP5C	Serine/threonine-protein phosphatase 5	11	114	376789	402030	437885	390767	394009	440904	447002	373596	421930	439060	435466	431602	426625	475796	418223	408322	419246	448959	466428	431814	394018	440170	490430	427305	431531	447644	382647	430596	461011	466539	467498	541923	1	1	1	1	4	0	0	0	0	0	0
P62910	P62910	RL32_HUMAN	RPL32	60S ribosomal protein L32	8	2	9822.1	23864.8	13067.9	14547.5	11348.2	17084.6	11550.9	14317.6	6615.72	18102.5	14490.6	16022.4	5591.28	10162.7	17483.5	12569.3	4085.46	12090.8	23022	12743.7	8202.19	8427.68	17333.8	19634.8	11129.4	5240.05	14140.9	16169	9234.08	10647.2	17332.1	18610.4	1	1	1	1	4	0	1	0	0	1	0
P62910	P62910	RL32_HUMAN	RPL32	60S ribosomal protein L32	10	2	1.03504e+06	1.10904e+06	1.16821e+06	1.25206e+06	1.01343e+06	1.0235e+06	1.1786e+06	1.20056e+06	989988	1.0917e+06	1.10527e+06	1.17782e+06	791770	1.05124e+06	1.18368e+06	1.15393e+06	838610	1.07584e+06	1.2137e+06	1040000	782582	1.11249e+06	1.10392e+06	1.00222e+06	1.03826e+06	903924	1.28645e+06	1020000	974992	1.11125e+06	1.23369e+06	1.07167e+06	1	1	1	1	4	0	0	0	0	0	0
Q14318	Q14318	FKBP8_HUMAN	FKBP8	Peptidyl-prolyl cis-trans isomerase FKBP8	18	290	14212.3	0	0	0	0	0	0	0	0	0	0	7625.5	0	0	0	0	0	0	0	9769	0	0	0	0	0	0	0	0	0	0	0	0	0	0	0	0	0	0	0	0	0	0	0
P23769	P23769	GATA2_HUMAN	GATA2	Endothelial transcription factor GATA-2	21	103	93604.2	110891	106948	111868	103699	76044.1	113343	59647.8	110505	101833	90159.2	65210	102116	107523	102319	78179.8	121465	101784	91655.8	86671.8	103285	88807.2	76412.4	76902.4	102890	90139	87227.8	62401.8	92106.6	104787	117849	86951.5	1	1	1	1	4	0	0	0	0	0	0
P78527	P78527	PRKDC_HUMAN	PRKDC	DNA-dependent protein kinase catalytic subunit	11	311	7745.83	8287.79	0	0	16605	0	0	0	8732.61	0	0	0	0	6581.6	0	0	0	0	12225.6	0	0	0	0	0	0	0	4601.12	0	10858.8	0	0	0	0	0	0	0	0	0	0	0	0	0	0
Q04637	Q04637	IF4G1_HUMAN	EIF4G1	Eukaryotic translation initiation factor 4 gamma 1	10	1235	41513.8	42270.6	51600.7	38065.1	57818.9	46199.1	39472.5	18910.8	33046.1	58324.1	53949.7	36973.5	45127.9	52582.8	60529.4	46381.5	46251	47400.3	34093.7	41562.6	49289.9	32875.6	40517.4	22630.9	39408.3	47433.8	49554.5	17124.6	41942.3	46732.5	29473	38736.6	1	1	1	1	4	0	0	0	0	0	0
Q04637	Q04637	IF4G1_HUMAN	EIF4G1	Eukaryotic translation initiation factor 4 gamma 1	11	1235	35049	48473.4	41179.1	40056.2	39990.9	41559.3	36794.9	45212.9	39396.1	54531.6	48202.7	42520.7	31485.1	37238.4	35426.5	41340.6	28488.9	38617.7	41799.1	56239.9	31394.9	29295.4	34739.1	63130.9	36225.8	33073.1	61114.2	62535.2	30294.1	39394.2	27622	45002.9	1	1	1	1	4	0	0	0	0	0	0
Q04637	Q04637	IF4G1_HUMAN	EIF4G1	Eukaryotic translation initiation factor 4 gamma 1	13	1235	0	7657.3	5315.57	7859.89	6893.09	0	0	0	0	0	0	0	5662.47	5559.63	0	0	0	4350.51	0	0	7556.71	0	5584.08	0	2662.76	0	5332.45	0	0	7844.19	0	11757.9	0	0	0	0	0	0	0	0	0	0	0
O43432	O43432	IF4G3_HUMAN	EIF4G3	Eukaryotic translation initiation factor 4 gamma 3	10	1215	55904.4	63920.1	50499.4	68551.3	68050.9	36540.6	67808.2	59539.5	56692.8	57384.8	48983.4	50790.9	41459.5	46327.1	42708.9	34173.7	64276.7	57651.9	57288.7	22884.5	0	56230.1	34562	43589.6	65825.3	61551.8	58619.6	44428.1	58643.1	77588.6	58935.7	41340.6	0	1	1	1	3	0	0	0	0	0	0
O43432	O43432	IF4G3_HUMAN	EIF4G3	Eukaryotic translation initiation factor 4 gamma 3	11	1215	6055.28	2054.58	8104.97	4149.88	0	2216.96	3963.53	2654.68	3476.98	5824.22	3300.07	1368.84	0	4190.01	5671.64	955.127	4056.47	2940.67	544.509	3776.57	0	0	6234.29	0	5584.72	3651.62	0	0	0	9285.35	0	5146.71	0	0	0	0	0	0	0	0	0	0	0
Q8WZ74	Q8WZ74	CTTB2_HUMAN	CTTNBP2	Cortactin-binding protein 2	9	1401	47680.2	58772.1	56584.8	70608.6	64460.5	49631.5	57281.7	84405	64584.4	66060.8	86004.6	77675.3	56619.8	79821.1	83286	67213.7	72394.6	0	80450.1	72653.5	72970	67117.4	89172	89176	64192.5	60794.4	74478.5	84079.2	54000.6	78069.1	67217.8	86037.1	1	0	1	1	3	0	0	0	0	0	0
O15360	O15360	FANCA_HUMAN	FANCA	Fanconi anemia group A protein	9	906	19417.6	30094.7	23098	34712.5	16850	24880.5	38393.9	22339.6	21747.1	30211.2	32053	18161.7	32390.8	30688.5	42304.9	53183.4	21735.9	29390.2	28649	31298.5	17176.2	39743	17571	34597.5	24514.5	18506.8	21693	28768.1	17581.2	38571.5	27246.2	30956.2	1	1	1	1	4	0	0	0	0	0	0
Q6ZT12	Q6ZT12	UBR3_HUMAN	UBR3	E3 ubiquitin-protein ligase UBR3	9	37	87947.1	80505	68982.6	70765.3	0	73011.3	79020.3	83115.1	0	72311.3	82746.6	60488.9	74925.3	76117.3	0	76440.3	78272.4	78764.4	68245.2	60823.1	79558.7	75469.9	0	78416.6	70671.4	82449.4	82917.2	80059.4	76182.8	83212.3	0	0	0	1	0	0	1	0	0	0	0	0	0
Q96RY5	Q96RY5	CRML_HUMAN	CRAMP1	Protein cramped-like	10	932	25660.7	14429.8	23188.7	19645.7	21308.2	20249.7	16864.4	19333.4	17133.1	20550	12212.2	18951.4	24404.3	25529.7	16504.6	12590.8	20970.9	21023.5	24432.7	17109.1	26060.1	30218	21050.1	18162.3	10521.4	27396.7	15689.2	19349.1	20777.6	14432.9	24674.6	15628.8	1	1	1	1	4	0	0	0	0	0	0
P55084	P55084	ECHB_HUMAN	HADHB	Trifunctional enzyme subunit beta, mitochondrial	9	82	362444	330581	321470	325081	367937	304837	330884	320979	332780	284449	274118	280521	314645	305271	270760	270278	327998	248962	274508	255563	325445	200678	266169	260618	251938	268496	203367	239455	302466	314363	295158	219943	1	1	1	1	4	0	0	0	0	0	0
Q9BUE6	Q9BUE6	ISCA1_HUMAN	ISCA1	Iron-sulfur cluster assembly 1 homolog, mitochondrial	12	23	49376.5	76958.3	65160.3	96163.1	46855.4	56741.9	67625.9	119701	91290.2	62922.5	59253.6	81065.8	85888.9	57814	68912.8	67220.1	57080.4	69482.8	67477.4	65634.8	73279.8	24640.9	56419.8	113992	95734.3	113585	110164	119292	45689.5	42540.2	67572.3	108230	1	1	1	1	4	0	0	0	0	0	0
P15336	P15336	ATF2_HUMAN	ATF2	Cyclic AMP-dependent transcription factor ATF-2	17	280	136087	104820	144730	120918	126451	114464	138359	109306	138764	140707	43571.1	107136	118309	124701	128308	102606	126854	107537	103445	102126	111500	115332	172965	101685	126299	145848	101155	95339.1	146025	131726	140354	105088	1	1	1	1	4	0	0	0	0	0	0
P06744	P06744	G6PI_HUMAN	GPI	Glucose-6-phosphate isomerase	11	2	268306	371476	416776	326561	361070	386445	434702	380864	400699	389895	366549	374817	530329	340935	404831	392037	463954	370509	361325	422175	402378	349533	363346	326318	415308	354624	390496	333826	535843	313598	376778	405173	1	1	1	1	4	0	0	0	0	0	0
P59923	P59923	ZN445_HUMAN	ZNF445	Zinc finger protein 445	20	576	14742.7	15035.5	18596.4	20779.2	21433.2	27617.3	27630.9	26823.7	22470.3	34472.7	16152.2	30706.8	19731.3	12925.3	22841.4	30419.9	15694.3	27698.3	17936.3	29518.7	25119.1	15423.4	27095.2	28778.9	0	16243.4	17099.2	23882.5	33559.3	10174.6	0	17216.1	0	1	0	1	2	0	0	0	0	0	0
Q9NYP3	Q9NYP3	DONS_HUMAN	DONSON	Protein downstream neighbor of Son	18	47	78530.3	52008.3	82852.3	120893	89012.2	85799	45960.8	99981.9	68905.3	79255.9	115539	51787.5	0	110890	110372	81926.3	56673.4	68734.1	66780.8	88478.8	0	83742.9	116162	92343.9	74762.8	85370.8	119828	123050	81714.7	65068.1	124081	134015	0	1	1	1	3	0	0	0	0	0	0
A8MX19	P0DV74;P0DV73;A8MWA6;A6NJQ4;A6NNJ1;P0C7W8;P0C7W9;A0A8V8TNH8;P0C7X0;A0A8V8TPE2;A6NKC0;A8MX19;P0C7V4;P0DV76;A8MXZ1;A6NIJ5;A6NDY2;A8MXJ8;P0DV75	F90AC_HUMAN	FAM90A12P	Putative protein FAM90A12P	10	66	8561.68	0	0	0	4695.53	0	0	7822.83	0	5566.29	0	0	0	0	0	0	0	4925.65	0	8866.26	0	0	0	0	9855.61	0	0	0	0	0	7715.41	0	0	0	0	0	0	0	0	0	0	0	0
Q6ZMW2	Q6ZMW2	ZN782_HUMAN	ZNF782	Zinc finger protein 782	12	228	5007.77	3461.63	1979.85	2647.11	8857.44	6039.98	7216.23	6299.46	3690.15	6646.86	7215.81	4254.46	7002.86	7105.5	6927.12	0	6604.59	2183.51	3332.34	8061.81	6512.83	3725.3	4110.06	6765.49	4321.02	1672.43	5092.77	0	4729.23	4981.92	6528.1	6756.34	1	1	1	0	3	0	0	0	0	0	0
Q9UJX2	Q9UJX2	CDC23_HUMAN	CDC23	Cell division cycle protein 23 homolog	7	350	155183	170730	190548	142048	146347	141243	155995	151712	129559	152052	125808	147850	179937	119841	0	130658	150000	151187	162767	170931	178381	122313	168068	137416	164481	169782	140559	150403	184089	183219	129355	157534	1	1	0	1	3	0	0	0	0	0	0
O95248	O95248	MTMR5_HUMAN	SBF1	Myotubularin-related protein 5	9	1325	130936	130159	137844	120647	143279	147886	142635	100801	130651	113749	141869	113318	127355	98996.3	122765	110065	127544	116520	134044	115276	114904	88859.7	125416	88010.7	79059.2	120190	139664	108001	124781	119543	138832	117135	1	1	1	1	4	1	0	0	0	1	0
O95248	O95248	MTMR5_HUMAN	SBF1	Myotubularin-related protein 5	13	1325	141989	119736	126834	118873	133578	129716	122338	102083	135783	119585	126546	133476	125075	128068	120841	121208	120789	133862	115031	130096	135763	137562	122490	118992	136224	131478	109130	133844	148703	148564	120273	134316	1	1	1	1	4	0	0	0	0	0	0
Q7Z3B3	Q7Z3B3	KANL1_HUMAN	KANSL1	KAT8 regulatory NSL complex subunit 1	18	2	119555	83104.2	109745	135693	141592	70989.3	101968	114350	128582	148698	133545	110658	124203	118923	133473	70155.8	146285	137959	64425.9	109126	104379	134376	77212.5	95096.1	131371	126763	117741	117972	149776	118356	102152	114177	1	1	1	1	4	0	0	0	0	0	0
Q14202	Q14202	ZMYM3_HUMAN	ZMYM3	Zinc finger MYM-type protein 3	11	832	105692	82958.3	80948.3	78877.6	92081	106880	82822.8	66976	92868	97283.6	97155.5	96233.4	113766	76105.9	83852.8	83244	93296.9	113077	94473.8	89260.7	67771	85976.1	96959.1	84608.9	105277	75476.9	83009.6	90259.3	117543	103639	88115.7	115780	1	1	1	1	4	0	0	0	0	0	0
Q86UY6	Q86UY6	NAA40_HUMAN	NAA40	N-alpha-acetyltransferase 40	9	20	78056.7	111146	136333	0	84455.7	130853	143133	114784	84710.4	0	90441.3	128621	72766.5	145252	119608	119902	73743.5	130695	96224.3	111829	82356.5	88940.6	89746.2	155799	78572.5	55787.3	117048	140193	69310.3	0	125406	163211	1	0	1	0	2	0	0	0	0	0	0
Q16891	Q16891	MIC60_HUMAN	IMMT	MICOS complex subunit MIC60	13	258	17219.8	10285.7	11437.8	14882.2	0	15413.2	0	0	14471.3	13263.5	21642.8	11213.1	13485	15155.3	17613.7	15769.6	17079	8481.04	17402.4	14128.5	19964.5	15813.2	12874.8	18142.5	16149.9	13639.3	17223.2	10524.7	18835.6	21233.6	13985.3	19684.5	0	1	0	0	1	0	0	0	0	0	0
Q08211	Q08211	DHX9_HUMAN	DHX9	ATP-dependent RNA helicase A	12	1105	549438	606341	549165	516154	575586	486646	594033	646456	627832	514095	541828	576026	536688	504732	529337	549593	530603	515904	555099	563254	572667	568901	566451	536457	506559	530846	678791	530930	573656	499521	559114	570264	1	1	1	1	4	0	0	0	0	0	0
Q9Y490	Q9Y490	TLN1_HUMAN	TLN1	Talin-1	11	1594	390962	392245	373796	318801	347467	297002	330425	314423	379415	321272	360138	366492	326474	224577	253327	313211	369032	258676	273751	225280	301064	227159	319641	303680	255574	387230	304100	339424	226808	273904	280640	325790	1	1	1	1	4	0	0	0	0	0	0
Q8IZ69	Q8IZ69	TRM2A_HUMAN	TRMT2A	tRNA (uracil-5-)-methyltransferase homolog A	11	542	1989596	2030528	2071754	1935108	1934847	2031003	2082961	1985883	1925319	2006417	2202155	2116923	1971751	1877902	2084371	2010220	1876414	1914199	2042556	2020055	1880127	1760442	2089200	2031007	1650991	1802743	1928348	1981776	1950523	1783052	2135020	2033505	1	1	1	1	4	0	0	0	0	0	0
Q8IZ69	Q8IZ69	TRM2A_HUMAN	TRMT2A	tRNA (uracil-5-)-methyltransferase homolog A	16	542	0	0	0	0	0	26256.5	38359.1	0	33733	19238.4	0	0	0	0	35496.2	33138.7	0	0	50757.9	0	0	32088.8	36335.8	59359.1	0	20029.6	18749.5	0	0	24045.4	17616	16966.9	0	0	0	0	0	0	0	0	0	0	0
Q96DX7	Q96DX7	TRI44_HUMAN	TRIM44	Tripartite motif-containing protein 44	9	232	487916	507588	573783	486092	395199	498859	505817	500112	452605	506736	543197	489432	395887	468504	579180	495397	502282	492254	536525	458667	449511	457075	505066	446591	410023	447050	484588	421596	418300	455328	575510	514218	1	1	1	1	4	0	0	0	0	0	0
Q15596	Q15596	NCOA2_HUMAN	NCOA2	Nuclear receptor coactivator 2	12	290	23127.1	7463.82	11643.8	16666.1	17329.4	13823.7	16511.4	13049.4	20935.6	17113.5	18685.3	0	21902.4	9064.5	25239.5	0	27650.5	17367	12870.8	16176.9	23299.7	19722.3	17480.7	12057.7	25012.5	21425.8	15800.8	6212.58	25081.1	22147.8	20626.7	11193	1	1	1	0	3	0	0	0	0	0	0
O15111	O15111	IKKA_HUMAN	CHUK	Inhibitor of nuclear factor kappa-B kinase subunit alpha	8	450	80720.3	57800.4	49320.2	77243.2	60130.4	52186.5	51622.9	57486	79033.3	51358.7	28409	50201.5	47989.2	50158.7	66347.6	56054.4	67992.5	63413.6	39920	64666.7	35918.2	51852.8	38282	63188.1	49437.5	50124.5	60234.9	56084.2	58690	61219.7	44985.9	34379.3	1	1	1	1	4	0	0	0	0	0	0
O14920	O14920	IKKB_HUMAN	IKBKB	Inhibitor of nuclear factor kappa-B kinase subunit beta	8	453	356368	316755	299872	283134	379528	299215	262274	330216	312183	280515	232155	271478	323538	336682	368820	321831	277580	293974	280885	265242	411944	416567	375278	386013	494325	377875	389054	375042	363019	321660	281059	249981	1	1	1	1	4	0	0	0	0	0	0
Q8NFU7	Q8NFU7	TET1_HUMAN	TET1	Methylcytosine dioxygenase TET1	11	1759	8827.28	12501.4	9453	0	16268.4	0	4944.81	0	11080.5	12535.4	5711.19	3310.82	6627.22	6899.69	11895.7	7414.52	8726.29	5013.01	5775.47	17015.3	8386.97	13439.9	14590	8421.22	11408.5	5765.91	9112.41	11224.3	8201.27	16055.6	6777.52	14473.5	1	0	1	0	2	0	0	0	0	0	0
Q14667	Q14667	BLTP2_HUMAN	BLTP2	Bridge-like lipid transfer protein family member 2	11	2109	0	6602.71	12891.6	0	0	0	4992.54	10055.3	6998.82	11240.8	0	5598.13	0	0	5762.48	0	0	0	10722.2	0	19999.5	0	9480.32	0	0	0	5017.38	0	0	6579.44	7342.81	11884.1	0	0	0	0	0	0	0	0	0	0	0
Q9UBT6	Q9UBT6	POLK_HUMAN	POLK	DNA polymerase kappa	9	150	69360.9	47780.9	52844.4	63497.2	60666.3	75365.1	71915.1	53274.4	69551.2	69558	40922.4	59793.9	64420.1	31645.7	58803.4	63774.7	63155.4	0	65535.7	68273.2	40177.3	72001.6	60398.9	58931	66986.2	46730.6	47063.7	45667.8	72702.9	47236.3	79751.2	57446.1	1	0	1	1	3	0	0	0	0	0	0
Q96BY7	Q96BY7	ATG2B_HUMAN	ATG2B	Autophagy-related protein 2 homolog B	13	1499	16128.3	17293.5	25203.2	16369.8	22350.5	14749.5	18787.3	23823.9	0	28214.4	27432.3	21822.7	21621.3	30213.9	21143.5	17509.7	28501.8	34062.7	28964.9	26954.2	18465.8	23163	19818.4	20475	17554.4	34241	20539	19364.7	24352.4	23832.3	13831.7	22787.6	0	1	1	1	3	0	0	0	0	0	0
Q15735	Q15735	PI5PA_HUMAN	INPP5J	Phosphatidylinositol 4,5-bisphosphate 5-phosphatase A	11	66	0	0	0	0	0	0	4619.91	0	0	0	8476.33	4982.15	0	0	5470.38	3516.75	5177.02	0	0	0	0	0	0	0	0	0	0	0	6500.81	0	8887.93	0	0	0	0	0	0	0	0	0	0	0	0
Q9P0K7	Q9P0K7	RAI14_HUMAN	RAI14	Ankycorbin	10	777	84653.1	68115.1	71980.8	86693.9	77245.5	67881.7	71176.7	80607.9	89544.7	102704	27019.1	70260.3	78795.8	64094.9	60181.7	96300.8	93177.1	86458.8	61249.2	57981.2	87074.3	64878.3	66262	81420	69889.7	75734.8	86009.4	72059.3	87628	88380.8	52136.6	64016.2	1	1	1	1	4	0	0	0	0	0	0
Q8IY67	Q8IY67	RAVR1_HUMAN	RAVER1	Ribonucleoprotein PTB-binding 1	9	588	139324	19429.5	16726.6	295769	218012	171429	12719.5	15722.1	151809	0	17882.4	8543.42	276848	223639	14844.8	300647	137209	212492	13613.6	311140	260227	217466	17069.9	235160	135064	181006	399807	186607	133017	169977	18571.8	249488	1	0	1	1	3	0	0	0	0	0	0
Q6KC79	Q6KC79	NIPBL_HUMAN	NIPBL	Nipped-B-like protein	12	342	38980.3	38350.3	35312.3	49780.4	45510.6	32459.3	43528.6	27387	35961.5	26868.8	28794.5	37181.4	0	27287	46409.4	20533.5	45784.7	47926.1	45463	38450.3	44514.6	38702.1	42347.9	37452.4	33953.9	32514.6	50317.2	22580.2	39371.5	49778.6	39717.3	30731.1	0	1	1	1	3	0	0	0	0	0	0
Q6KC79	Q6KC79	NIPBL_HUMAN	NIPBL	Nipped-B-like protein	16	342	195047	172221	125699	192926	193810	195068	164832	175020	163996	154438	168110	180935	177269	172933	191764	180810	197954	186539	184715	173763	167216	203503	189771	194648	181546	188359	182546	178126	172773	182913	170176	228234	1	1	1	1	4	0	0	0	0	0	0
Q8NE71	Q8NE71	ABCF1_HUMAN	ABCF1	ATP-binding cassette sub-family F member 1	19	276	30590.8	0	24201.7	40203.1	43585.1	34028.3	58124	34465.6	26932.4	40766	52464.6	51731.5	26215.2	26367.4	52865.5	38630.9	42487.6	29064.4	25864.1	47267.5	37264.4	41497.3	20416.6	40832.3	0	22277.3	50963.1	44653.1	29533.4	20494.4	47388.7	33913.3	0	0	1	1	2	0	0	0	0	0	0
Q8TEQ0	Q8TEQ0	SNX29_HUMAN	SNX29	Sorting nexin-29	13	671	136703	160118	159683	180409	149084	159516	161644	166204	161182	160409	113580	160404	156835	143664	174742	167507	171520	132355	148289	160814	186460	156715	152254	177952	182277	126509	92356.6	159087	145770	150317	160226	148882	1	1	1	1	4	0	0	0	0	0	0
Q9NYL9	Q9NYL9	TMOD3_HUMAN	TMOD3	Tropomodulin-3	13	331	24757.6	37928.5	33791.1	47688	26384.4	47108	35138.5	22788.5	38101.1	34856.8	34780	28470.3	29575.5	39008.5	41173.4	26793.3	40513	48471.7	25746.7	32412	50424.1	28880.1	27086.5	32572.8	30955.9	38902.3	29324.8	25932.5	42910.9	49396.1	54206.4	39899.2	1	1	1	1	4	0	0	0	0	0	0
Q9NYL9	Q9NYL9	TMOD3_HUMAN	TMOD3	Tropomodulin-3	14	331	3090.1	0	6857.49	10459.9	21036.4	7188.89	6394.55	0	4101.34	0	7308.01	10329.6	0	7030.68	0	7398.93	11055.3	9350.62	3300.87	4879.93	0	8362.55	8789.16	4421.76	11084.3	12497.4	0	4278.9	10729.9	4119.34	6295.01	8873.97	0	0	0	0	0	0	0	0	0	0	0
P15336	P15336	ATF2_HUMAN	ATF2	Cyclic AMP-dependent transcription factor ATF-2	9	346	29098	36957.1	37386.4	28405.9	37198	33454.9	41815.9	34946.1	37630.7	45053.7	22654.2	39425.1	44366	36286.4	29774.9	33919.1	35961	43506.6	41576.8	31379.1	34897.7	45770.7	38681.2	38548.4	36754.2	36031.8	34891	29215.3	49219.4	41890	28785.3	40938.6	1	1	1	1	4	0	0	0	0	0	0
P15336	P15336	ATF2_HUMAN	ATF2	Cyclic AMP-dependent transcription factor ATF-2	10	346	20246.9	22875.1	19335.9	17696.6	24973.8	15732.1	25026.3	18369.1	28419.1	21139.9	27104.6	18945.1	27216.4	25587	22557.2	26493.3	27976.4	23877.5	21599.6	20055.4	28120.4	29911.7	22826.9	19601.6	21121.3	25190.4	19291.7	23301.9	28428.1	22682.9	24466	22053.9	1	1	1	1	4	0	0	0	0	0	0
P15336	P15336	ATF2_HUMAN	ATF2	Cyclic AMP-dependent transcription factor ATF-2	11	346	14949	18953.9	0	0	12995.1	11373	12220.3	14732	0	15234.7	17255.3	11360	12485.2	14402	10988.7	9214.16	13832.6	19219.5	12309.1	370.966	3704.5	14259.4	9363.34	4704.57	14955.1	12414.8	14273.7	5916.31	15006.9	9439.43	24507.3	21399.4	0	1	0	0	1	0	0	0	0	0	0
Q8TDM6	Q8TDM6	DLG5_HUMAN	DLG5	Disks large homolog 5	10	469	12081.7	17584.6	12427.5	8697.4	4620.3	18422.2	17457.9	12920.8	16974.5	10937.4	18563.3	11769.5	10691.5	10006.4	11928.4	14495.1	2425.2	15937.7	14799.1	10819.2	20475.3	3871.28	16057.8	9218.86	22759	17729.8	15904.9	13660.5	13086.3	15095.4	22997.1	14496.8	1	1	1	1	4	0	0	0	0	0	0
Q15398	Q15398	DLGP5_HUMAN	DLGAP5	Disks large-associated protein 5	10	232	98594.9	106182	111917	88631.6	103676	74047.9	106991	115275	88518.3	95792.3	110224	114290	98026.4	114700	98868.3	103156	117358	96048.8	118893	107817	114073	109220	104240	92750.3	110055	114378	108923	113862	99192	122495	87290.6	116169	1	1	1	1	4	0	0	0	0	0	0
Q15398	Q15398	DLGP5_HUMAN	DLGAP5	Disks large-associated protein 5	14	232	669486	643331	659808	650497	635145	672928	647044	608888	666147	650560	745682	689970	715706	655616	656433	650698	662697	732682	666847	653966	633947	678607	661711	713034	635180	638269	650350	639597	651130	651990	666733	673235	1	1	1	1	4	0	0	0	0	0	0
Q8N3Z6	Q8N3Z6	ZCHC7_HUMAN	ZCCHC7	Zinc finger CCHC domain-containing protein 7	11	418	162656	136338	135671	128101	135939	139689	153731	138826	135035	133968	136293	152851	137388	135389	151109	135528	129970	134312	130073	155371	129962	147919	142798	135510	130162	130489	131750	167168	145666	143387	133612	154635	1	1	1	1	4	0	0	0	0	0	0
Q8N3Z6	Q8N3Z6	ZCHC7_HUMAN	ZCCHC7	Zinc finger CCHC domain-containing protein 7	12	418	28020.7	0	31142.1	31392.9	17109	14901.5	36905.9	16147.2	20860.1	23471	23152.4	26946.3	14545.2	22848.1	29113.1	27849.6	30721.1	27812.3	26157.4	30622.5	22692.7	37424	25285.3	22975.4	18048	19346.3	29035.3	28437.8	18032.8	24135.6	32886	21365.5	1	0	1	1	3	0	0	0	0	0	0
P18206	P18206	VINC_HUMAN	VCL	Vinculin	10	630	54543.5	42211.1	58563.9	65371	51899.6	48866	41905.5	57146.9	47346	47507	64348.2	49698.3	32486.2	35183.2	37345.3	47659.5	52014.1	34013.6	26465.5	49475.4	53072.2	25334	54525.3	62004.8	35605.8	41317.1	59236.8	37298.3	41644.8	45879.6	49874.1	50442.1	1	1	1	1	4	0	0	0	0	0	0
Q9H1K0	Q9H1K0	RBNS5_HUMAN	RBSN	Rabenosyn-5	10	422	237057	192302	216334	230625	223416	184990	214331	187452	259916	222686	232807	213411	236165	263633	242845	169984	238589	209660	196044	241018	236903	246984	251032	228062	223985	249714	206601	222080	220831	207347	204215	222971	1	1	1	1	4	0	0	0	0	0	0
P25787	P25787	PSA2_HUMAN	PSMA2	Proteasome subunit alpha type-2	11	40	27036.9	47202.7	32518.9	34513.6	39638.4	41340.3	58292.7	40753.5	27520.4	38363.1	30988.4	23666.6	26518.8	44474.8	47284.2	46952.1	31728.3	38249.4	33672.8	36300.4	25784.1	50122	41577.7	36100.3	51509	50338.8	31403.2	40243.1	47458.6	51754.7	42380.8	38822.2	1	1	1	1	4	0	0	0	0	0	0
P25787	P25787	PSA2_HUMAN	PSMA2	Proteasome subunit alpha type-2	12	40	51350.1	62242.7	56705.6	67595.5	43505.1	54809.4	38514.3	59995.9	37957.4	51826.5	41766.1	59661.9	48976	45195.1	51105.7	52439.4	46159.4	54842.7	66983.1	64544.7	44935.4	53305.3	53049.5	75091.6	52211.2	54608.4	67231.9	69654.4	51258.1	55343.4	56072.4	63042.1	1	1	1	1	4	0	0	0	0	0	0
Q8IVE3	Q8IVE3	PKHH2_HUMAN	PLEKHH2	Pleckstrin homology domain-containing family H member 2	12	72	10758.9	9173.4	8852.72	13816.2	13261.4	12509.1	11328.5	13483.5	10259.7	12072.1	10846.2	13681.1	13418.4	11204.2	10682.3	13451.4	25379.9	10779.6	12126.7	12727.3	0	11182.1	0	9201.35	11501.1	13425.1	15789.1	11634.3	12251.4	10559.2	15950.9	8239.33	0	1	0	1	2	0	0	0	0	0	0
Q9H7U1	Q9H7U1	CCSE2_HUMAN	CCSER2	Serine-rich coiled-coil domain-containing protein 2	15	360	16530.3	22000.4	31760.9	27152.4	0	0	0	20752.9	0	0	0	24859.2	0	38734.3	20906	15842.1	22494.2	26567.5	0	0	0	19236.1	27425.8	27804.5	25904.1	12159.8	16067.1	19523	0	29650.7	29569	24513.3	0	0	0	0	0	0	0	0	0	0	0
Q8WXI9	Q8WXI9	P66B_HUMAN	GATAD2B	Transcriptional repressor p66-beta	8	148	653214	581622	611987	610932	657304	622496	596624	605444	704753	624739	564084	618827	626252	673368	609428	602213	609656	651641	603497	577757	646678	690859	646158	638646	671588	654295	624737	615731	635646	631903	577089	556669	1	1	1	1	4	0	0	0	0	0	0
P39880	P39880	CUX1_HUMAN	CUX1	Homeobox protein cut-like 1	10	1481	13048.3	22172.4	19537.1	24188.2	13110.2	39833.6	27930.5	27464.7	34359.9	12759.8	16634.2	32206.4	21576.7	18487.2	21322.6	27267.7	37463.9	13794	24569.2	25945.5	23178.8	18946.2	41106.8	15656.8	22627.3	21092.5	28418.6	20809.6	46613.1	21369.4	12623.2	23131.5	1	1	1	1	4	0	0	0	0	0	0
P39880	P39880	CUX1_HUMAN	CUX1	Homeobox protein cut-like 1	13	1481	19464.3	15152.4	24681.9	25896.6	12656.2	19454.8	15782.7	13698	19945.8	24330.4	13699.9	23268.8	0	12144.1	24759.9	14760.4	16086.1	0	17349.8	30151.1	0	20016.9	26910.6	19660.2	12816.1	14352.9	15303.9	21637.1	27151	21906.2	15976.4	35493.7	0	0	1	1	2	0	0	0	0	0	0
Q99988	Q99988	GDF15_HUMAN	GDF15	Growth/differentiation factor 15	9	250	0	0	4804.2	0	10078.4	0	3904.95	0	4684.54	0	3942.26	0	5770.66	0	4269.99	0	9386.46	0	0	0	0	4976.45	4992.52	0	6420.17	3074.44	0	0	4084.72	0	6171.46	0	0	0	0	0	0	0	0	0	0	0	0
P46063	P46063	RECQ1_HUMAN	RECQL	ATP-dependent DNA helicase Q1	11	627	835968	811460	911281	917946	866515	865391	937786	870680	922984	928954	937643	912054	958815	967213	916605	904549	942288	961896	913519	888891	958184	889959	921297	893790	889108	907253	875972	914586	993844	928144	860508	930464	1	1	1	1	4	0	0	0	0	0	0
Q6P2E9	Q6P2E9	EDC4_HUMAN	EDC4	Enhancer of mRNA-decapping protein 4	10	151	284675	273760	221440	276545	269174	249132	236882	271456	256072	274401	248860	257425	210229	235313	236124	253976	196504	243833	232829	278884	185942	238134	219308	271714	287042	223227	253672	258611	246397	244589	225645	231420	1	1	1	1	4	0	0	0	0	0	0
Q9BV44	Q9BV44	THUM3_HUMAN	THUMPD3	tRNA (guanine(6)-N2)-methyltransferase THUMP3	11	359	4730000	5290000	5620000	5380000	4600000	5260000	5450000	5700000	4750000	5300000	6450000	5750000	4770000	5140000	5670000	5690000	4690000	5160000	5700000	5930000	4370000	4940000	5750000	6020000	4770000	4830000	5390000	5740000	4740000	4910000	5830000	5970000	1	1	1	1	4	0	0	0	0	0	0
Q9BTC0	Q9BTC0	DIDO1_HUMAN	DIDO1	Death-inducer obliterator 1	7	373	8492.9	8597.05	0	0	7988.65	9605.49	10547	7162.67	4680.74	8226.84	8345.62	10151.1	9583.64	11562.3	7293.65	2000.16	9866.98	11681.1	1059.74	8142.51	10965.6	463.793	6635.94	9205.64	17278.2	6641.88	7121.79	12023.3	13766.1	9044.75	8655.62	7199.3	1	1	0	0	2	0	0	0	0	0	0
Q8IY81	Q8IY81	SPB1_HUMAN	FTSJ3	pre-rRNA 2'-O-ribose RNA methyltransferase FTSJ3	10	260	1040000	1120000	1150000	1210000	1080000	1140000	1120000	1190000	1160000	1070000	1090000	1110000	1140000	1070000	1170000	1090000	1150000	1000000	1150000	1130000	1020000	1090000	1060000	1150000	1070000	1090000	1110000	1100000	1100000	1090000	1170000	1110000	1	1	1	1	4	0	0	0	0	0	0
Q6ZSZ6	Q6ZSZ6	TSH1_HUMAN	TSHZ1	Teashirt homolog 1	11	385	8603.69	23992.8	12995.6	22809.2	19218.3	14178.3	12306.3	13001.3	10813.6	9225.52	6654.42	15342.4	14926.2	18402.5	12000.7	18892.2	19329.8	8906.83	11254.1	12884.4	12580.4	14292.4	12003.1	9059.19	20021.4	16245.3	8422.94	9587.89	14804.9	13596.6	20581.9	15433	1	1	1	1	4	0	0	0	0	0	0
Q765P7	Q765P7	MTSS2_HUMAN	MTSS2	Protein MTSS 2	11	117	408.916	1809.17	2173.67	0	1995.77	1120.21	1312.71	0	0	0	0	0	0	0	0	2994.57	0	0	1269.74	512.516	0	1416.02	0	0	1341.6	0	1637.02	0	1269.2	0	0	0	0	0	0	0	0	0	0	0	0	0	0
Q5VZL5	Q5VZL5	ZMYM4_HUMAN	ZMYM4	Zinc finger MYM-type protein 4	22	202	599261	557830	650068	650066	624986	651725	652218	632602	606585	623826	491828	630638	591404	660731	626624	673618	609901	604019	609842	606717	560582	622029	610572	646789	608334	542330	647296	606335	577827	619553	641348	642409	1	1	1	1	4	0	0	0	0	0	0
Q8WYP5	Q8WYP5	ELYS_HUMAN	AHCTF1	Protein ELYS	9	1617	25012.8	6443.3	24692.2	12470.1	18724.4	17831.5	22407.6	24455.7	24690.6	23586	24399.5	18355.2	21778.6	19936.1	20030	12172.8	17382.2	17116	15986	18090.7	17856	25666	25271.8	21541.8	20641	14759.3	26301.9	23065	23341.7	13877.3	21442.2	22221.4	1	1	1	1	4	0	0	0	0	0	0
Q9Y6E0	Q9Y6E0	STK24_HUMAN	STK24	Serine/threonine-protein kinase 24	13	159	310910	352080	251265	240720	341062	314004	332919	304486	297952	274611	373990	267763	141438	141607	137303	119221	299396	324026	236980	321452	151163	110568	142660	98747.9	95389.3	106298	169687	197261	235331	201093	205489	219893	1	1	1	1	4	1	1	0	0	2	0
P56182	P56182	RRP1_HUMAN	RRP1	Ribosomal RNA processing protein 1 homolog A	9	447	218986	193356	209082	190411	195821	210975	206445	197814	206977	185447	219852	206327	197892	204341	208704	208458	216327	197185	197872	175112	201734	209636	223035	206328	209535	181880	191346	190607	205280	218720	215806	196860	1	1	1	1	4	0	0	0	0	0	0
P56182	P56182	RRP1_HUMAN	RRP1	Ribosomal RNA processing protein 1 homolog A	10	447	161017	179660	169040	187430	179781	173726	165643	180187	157083	173316	154496	191058	167698	193415	161844	173056	165741	172923	188605	199245	126595	174484	146102	189867	162007	165568	168686	219514	182587	189054	171557	170942	1	1	1	1	4	0	0	0	0	0	0
P56182	P56182	RRP1_HUMAN	RRP1	Ribosomal RNA processing protein 1 homolog A	11	447	25622.2	15161.6	21167.5	24400	18784.7	22376.3	21610	22404.2	18784.5	19681.8	15283	20779.8	20353.1	24794.1	17535.4	21527.2	22172.8	14841.9	22536.3	23564.2	25979.9	18093.3	29149.6	20422.4	15775.6	24582.7	21440.6	24710.1	24055.5	23954.3	20412.4	24225.6	1	1	1	1	4	0	0	0	0	0	0
O75146	O75146	HIP1R_HUMAN	HIP1R	Huntingtin-interacting protein 1-related protein	9	946	86820.5	85798.1	97321	72712.3	94251.9	93688.7	62971.2	73890	96120.3	83885.3	99797.4	72731.6	96172.4	86002.3	73042.3	83139.8	98072.9	102809	68285.2	73713	100455	76742.5	75003.6	75423.4	93374.7	86144.5	78153.4	70502.6	85220.1	96010.7	88723.6	66329.9	1	1	1	1	4	0	0	0	0	0	0
O75489	O75489	NDUS3_HUMAN	NDUFS3	NADH dehydrogenase [ubiquinone] iron-sulfur protein 3, mitochondrial	7	162	18918.1	11390.7	25952.1	0	27484.1	24204.3	0	17679.6	15944.5	17537.5	0	12222.3	0	26512.1	19028.2	12986.2	20607.2	22808.1	0	16617.9	0	15738.9	13480.4	13952.4	21283.9	0	0	22649	23309.1	19947.6	0	16215.9	0	0	0	0	0	0	0	0	0	0	0
P17676	P17676	CEBPB_HUMAN	CEBPB	CCAAT/enhancer-binding protein beta	10	44	47672.3	36558.1	35415.3	45457.2	45743.5	39663	40701	39771.3	53050.8	42815	25872.9	42138.1	41573.1	34145.3	44222.8	35614.3	62674.8	39272.5	28562.7	26649.5	51800.6	45816	41138.7	42393.7	29544	48351.3	38495.2	37435.6	47754.8	52879.3	44236.8	41564.9	1	1	1	1	4	0	0	0	0	0	0
Q96JN8	Q96JN8	NEUL4_HUMAN	NEURL4	Neuralized-like protein 4	11	510	70766.2	72507.1	67633.1	63872.1	71525	66409.6	85249.4	70533.6	77971.4	60744.9	55981.7	71143.7	90635.8	66183.8	67509.8	63619.5	62054.8	89588	67873.8	67008.4	86831.2	71227	68195.4	72992.5	83225.8	71138.2	78001.2	61546.2	83755.1	68491.5	75168.7	58795.4	1	1	1	1	4	0	0	0	0	0	0
Q9UPW6	Q9UPW6	SATB2_HUMAN	SATB2	DNA-binding protein SATB2	9	725	374187	320600	379300	281173	316753	327468	391804	309466	379721	367976	367534	335913	401945	381149	381066	368490	406444	374788	283249	261796	422185	379729	394512	283153	390986	402469	286714	282169	403181	375018	412076	335592	1	1	1	1	4	0	0	0	0	0	0
Q8NCN4	Q8NCN4	RN169_HUMAN	RNF169	E3 ubiquitin-protein ligase RNF169	11	162	227990	237749	248746	205221	256128	217035	252096	172772	221528	229304	253390	159804	250388	229095	218864	177823	276738	203866	189412	192287	251864	215174	231169	219645	252656	154261	220276	203849	210626	224929	216706	196547	1	1	1	1	4	0	0	0	0	0	0
Q9P281	Q9P281	BAHC1_HUMAN	BAHCC1	BAH and coiled-coil domain-containing protein 1	12	187	0	7097.71	0	4137.25	4857	0	4238.49	4910.54	5769.27	0	5413.2	5409.11	8075.11	0	5603.46	5033.72	0	7788.65	4120.92	6939.94	5954.91	7577.85	3226.79	5981.17	6611.83	10385.7	4797.97	1164.87	3293.72	4248.01	0	2874.83	0	0	0	1	1	0	0	0	0	0	0
Q13428	Q13428	TCOF_HUMAN	TCOF1	Treacle protein	7	238	900897	809451	798427	838011	858615	799705	778247	791148	906133	779948	662722	746602	813090	840975	770575	744519	889106	830637	761926	778622	822035	884048	845893	756823	966477	859251	794123	846227	887326	923681	748193	772684	1	1	1	1	4	0	0	0	0	0	0
Q13428	Q13428	TCOF_HUMAN	TCOF1	Treacle protein	16	238	220102	206832	229652	229411	218481	244123	254917	232530	225214	274355	261922	253687	284217	258146	287133	228218	297525	274009	264498	251638	228085	258594	289039	255008	232189	271774	246736	284810	280845	269101	246987	289756	1	1	1	1	4	0	0	0	0	0	0
Q8NF37	Q8NF37	PCAT1_HUMAN	LPCAT1	Lysophosphatidylcholine acyltransferase 1	13	10	40469.6	36647.4	44369.4	36291.7	37339.5	35644.8	34299.7	33877.5	36383.5	43851.2	37983.3	41637.1	43963.3	38197.1	41525.8	43210.8	39751	32907.8	42808.7	35287.7	41895	38623.8	42914.9	57722.7	43103.6	35991.9	39453.4	35316.6	44150.1	45061	36978	40886.3	1	1	1	1	4	0	0	0	0	0	0
Q14980	Q14980	NUMA1_HUMAN	NUMA1	Nuclear mitotic apparatus protein 1	7	2034	50388.1	70379	59662.8	55342.4	55035.6	60993.1	55643.9	70610	45079.1	50403.9	60914.8	50986.4	52358.9	57005.8	52600.8	51407.8	57938	59844.3	71933.5	52633.9	56256.3	54300.2	60359.8	56328.8	64483.8	49749.9	51293.9	49441.8	51471	59740.8	56144.2	56118.6	1	1	1	1	4	0	0	0	0	0	0
Q15131	Q15131	CDK10_HUMAN	CDK10	Cyclin-dependent kinase 10	11	346	11475.3	14024	12165.6	9907.1	14407.2	0	12933.1	13788.8	8716.23	9841.42	11883.3	8930.16	12884.5	6960.31	14533.2	0	0	10973.6	16396.8	10772	15456.3	8011.29	16568.5	11230.1	15452.2	18957.4	0	17973.3	16167.9	15044.9	22297.7	14439.2	0	0	0	0	0	0	0	0	0	0	0
Q15131	Q15131	CDK10_HUMAN	CDK10	Cyclin-dependent kinase 10	12	346	13402.2	14650.3	13358.9	16740.7	18528.8	17703.6	19705.8	14876.4	13198.3	19262.5	10244.9	18370.3	16996.8	25324.3	19317.4	10575.9	17030.6	15349.2	22657.1	12735.2	19535.5	13553	10940.9	15465.9	9883.44	16205.8	20646.1	19217.1	20818	20467.4	19949.5	25957.8	1	1	1	1	4	0	0	0	0	0	0
P11309	P11309	PIM1_HUMAN	PIM1	Serine/threonine-protein kinase pim-1	11	14	168235	219404	195401	201537	235412	212108	177877	215524	198331	207138	137745	132589	220189	223114	206766	148965	199308	166023	206223	158204	208639	214756	123076	70514	200154	200335	223561	222396	199828	179273	201464	201296	1	1	1	1	4	0	0	0	0	0	0
Q99856	Q99856	ARI3A_HUMAN	ARID3A	AT-rich interactive domain-containing protein 3A	13	41	1160000	1330000	1190000	1310000	1400000	1380000	1350000	1320000	1330000	1220000	1690000	1360000	1410000	1420000	1490000	1400000	1100000	1140000	1450000	1370000	1520000	1390000	1600000	1230000	1390000	1350000	1320000	1360000	1250000	1360000	1400000	1300000	1	1	1	1	4	0	0	0	0	0	0
Q96GQ7	Q96GQ7	DDX27_HUMAN	DDX27	Probable ATP-dependent RNA helicase DDX27	12	338	49675.1	52862.8	36520.1	46199.4	36144	35779.4	50891.6	29933.6	40662.4	40504.4	30650.3	44306	32974.1	40273.7	36870.2	20037.5	41589.5	56065.9	48255.8	32557.1	36274.5	47407.8	28485.3	38269	27697.7	35721.7	61202.2	21208	42266.4	51205.8	32888.6	21147.4	1	1	1	1	4	0	0	0	0	0	0
Q96TA1	Q96TA1	NIBA2_HUMAN	NIBAN2	Protein Niban 2	20	686	2010000	2180000	1860000	2170000	2060000	2280000	2010000	2210000	2040000	2200000	1860000	2260000	1800000	2320000	2260000	2430000	2050000	2150000	2190000	2410000	1690000	2130000	2230000	2350000	1970000	1960000	2180000	2440000	1890000	2030000	2230000	2440000	1	1	1	1	4	0	0	0	0	0	0
P78318	P78318	IGBP1_HUMAN	IGBP1	Immunoglobulin-binding protein 1	8	288	297528	294989	310583	306350	285866	306475	317753	329525	332708	314498	302497	295681	302953	296589	340681	325037	306218	294435	301171	307556	286229	295643	307401	311481	319948	344496	294637	297475	302606	302553	340632	311927	1	1	1	1	4	0	0	0	0	0	0
Q92947	Q92947	GCDH_HUMAN	GCDH	Glutaryl-CoA dehydrogenase, mitochondrial	10	362	253618	361266	307753	346250	293184	265831	264512	396523	285042	251752	360343	304673	293403	338762	256253	287865	369338	291510	236128	335970	365808	333280	317403	328497	337005	332459	358999	344380	328400	308938	315932	323430	1	1	1	1	4	0	0	0	0	0	0
Q92947	Q92947	GCDH_HUMAN	GCDH	Glutaryl-CoA dehydrogenase, mitochondrial	11	362	48307.1	35570.7	31973.9	43231.3	48094.6	44718	35526.3	42287.7	46327.7	51475.3	46402.6	40095	0	45690	0	43941.2	45001.4	41907.3	39302.7	41461.7	40099.5	41355.9	40398.9	37483.2	51494.6	48302	0	57704.5	52378.8	49410.4	28452.2	40650.8	0	1	0	1	2	0	0	0	0	0	0
Q15599	Q15599	NHRF2_HUMAN	SLC9A3R2	Na(+)/H(+) exchange regulatory cofactor NHE-RF2	9	2	134001	110397	113405	96871.5	135892	123017	121549	86574.6	138368	81507.6	124513	108655	146469	118901	102405	103414	157944	127221	92432.2	76000.3	139643	151919	135166	106525	118879	132419	107042	86474.3	122095	110357	110553	86116.8	1	1	1	1	4	0	0	0	0	0	0
P22557	P22557	HEM0_HUMAN	ALAS2	5-aminolevulinate synthase, erythroid-specific, mitochondrial	10	88	148277	139044	140863	152793	165862	147288	142658	104128	156075	165981	136589	156428	144115	147614	164394	147711	136752	154853	171357	131889	168622	142883	158949	147014	167741	149234	153024	159883	178329	177011	174085	160948	1	1	1	1	4	0	0	0	0	0	0
Q15181	Q15181	IPYR_HUMAN	PPA1	Inorganic pyrophosphatase	9	10	5040000	5070000	5000000	5360000	4790000	4990000	5020000	5010000	5380000	5310000	5590000	5330000	5400000	5300000	5440000	5580000	5300000	5130000	5400000	5470000	5340000	5110000	5380000	5290000	4580000	5030000	4580000	5410000	5410000	5320000	5530000	5540000	1	1	1	1	4	0	0	0	0	0	0
Q96GI7	Q96GI7	FA89A_HUMAN	FAM89A	Protein FAM89A	12	6	648759	737225	724489	737947	643091	692727	727061	763112	697123	752682	694026	768431	712847	708966	727987	733078	623951	716774	748201	750448	806186	690376	742168	736597	708107	555619	733645	714491	737103	721021	759071	744439	1	1	1	1	4	0	0	0	0	0	0
Q92522	Q92522	H1X_HUMAN	H1-10	Histone H1.10	10	147	47856.1	0	50467.4	53324.2	45464.7	0	58230.3	42742.2	42583.6	49819.5	0	40204.9	40372.6	0	0	51939.7	37683.4	47328.2	0	38556.8	24474.5	57640.9	64934.2	60255.9	0	38679.8	0	0	0	0	48950.3	0	0	0	0	0	0	0	0	0	0	0	0
Q15233	Q15233	NONO_HUMAN	NONO	Non-POU domain-containing octamer-binding protein	11	457	837528	875510	972696	931965	913770	966302	927618	912156	938323	966430	946228	937620	908786	1090000	970110	949709	907646	960996	947504	980056	937414	944581	907594	907153	897973	962640	949905	946537	902392	954425	968991	962195	1	1	1	1	4	0	0	0	0	0	0
Q15233	Q15233	NONO_HUMAN	NONO	Non-POU domain-containing octamer-binding protein	12	457	1120000	1090000	1120000	1090000	1050000	1110000	1090000	1150000	1080000	1090000	1010000	1120000	951824	1130000	1100000	1130000	1000000	1100000	1120000	1150000	886680	1150000	1080000	1130000	1140000	1060000	1070000	1190000	1070000	1150000	1120000	1180000	1	1	1	1	4	0	0	0	0	0	0
Q8N612	Q8N612	FHI1B_HUMAN	FHIP1B	FHF complex subunit HOOK interacting protein 1B	13	58	299373	310402	283915	304373	292287	307678	276160	281997	310160	282185	242857	263160	248770	278016	286485	259351	287499	270491	254905	312683	242403	278886	264365	269367	268239	250284	257844	270694	293216	249002	282986	292618	1	1	1	1	4	0	0	0	0	0	0
Q9H7N4	Q9H7N4	SFR19_HUMAN	SCAF1	Splicing factor, arginine/serine-rich 19	10	890	45999.7	54403.4	54401.9	57973.4	60807	50540.4	54213	51972.2	56200.3	57439.8	46094.8	57755.2	50628.5	42003.4	53931.3	67072.5	50675.9	52535.8	67468.1	50043.3	46178.8	57130.7	49108	59462.3	55736	61563.3	52555.1	51098	55717.8	53474.3	57584.1	55045.7	1	1	1	1	4	0	0	0	0	0	0
Q96NA2	Q96NA2	RILP_HUMAN	RILP	Rab-interacting lysosomal protein	11	6	1870000	1940000	1990000	1910000	1840000	2000000	2070000	2180000	1830000	1920000	2180000	2070000	1650000	2020000	2040000	2020000	1880000	2080000	1960000	2240000	1960000	1840000	2010000	2230000	1750000	1720000	2090000	2090000	1800000	1980000	2160000	2250000	1	1	1	1	4	0	0	0	0	0	0
Q9BVC5	Q9BVC5	ASHWN_HUMAN	C2orf49	Ashwin	19	205	254213	274773	286330	327930	267277	300453	285677	207436	249408	250154	277858	204409	254836	297823	282771	229008	278426	256648	318797	251150	279804	250355	273655	165460	275264	232596	267376	211743	277808	260029	376375	274332	1	1	1	1	4	0	0	0	0	0	0
Q7Z6V5	Q7Z6V5	ADAT2_HUMAN	ADAT2	tRNA-specific adenosine deaminase 2	20	5	21926.1	24258.7	21839.1	22696.5	25136.8	16088.5	15112.6	23696.4	26394.5	23237.2	21963.8	24180.1	22698.4	23055	26856.4	8384.87	18948.9	25754.4	21610.2	27056.2	23132.4	31267.2	31886.9	24508.6	27174.1	33765.8	21392.5	20868.8	24731.9	24345.1	20762.2	17823	1	1	1	1	4	0	0	0	0	0	0
Q92610	Q92610	ZN592_HUMAN	ZNF592	Zinc finger protein 592	11	547	344692	354064	282375	371682	331445	320801	339031	349696	316208	325186	292403	302813	360985	317773	342895	357966	275296	134937	337257	291983	302232	334615	322419	313959	317638	303568	304926	305261	297229	275743	361950	267682	1	1	1	1	4	0	0	0	0	0	0
Q9NYV6	A6NIE6;Q9NYV6	RRN3_HUMAN	RRN3	RNA polymerase I-specific transcription initiation factor RRN3	8	2	602803	608855	557806	513617	610109	571411	571544	526214	550115	602737	549725	574766	557426	619295	599198	538486	506222	580427	491840	545647	648638	608894	589063	555481	567434	674026	540829	533250	569936	602324	507019	570067	1	1	1	1	4	0	0	0	0	0	0
P54619	P54619;Q9UGI9	AAKG1_HUMAN	PRKAG1	5'-AMP-activated protein kinase subunit gamma-1	8	71	269234	218653	214598	255063	221872	157229	250710	248468	263920	222624	248874	270018	181097	292255	264388	261960	177975	288675	313528	240710	188456	275809	230156	256107	248417	243291	272431	244408	252832	283809	272810	273093	1	1	1	1	4	0	0	0	0	0	0
P54619	P54619;Q9UGI9	AAKG1_HUMAN	PRKAG1	5'-AMP-activated protein kinase subunit gamma-1	9	71	182584	193738	196512	190523	166559	212505	216191	226310	184287	222022	184923	244543	188495	178695	224932	215151	151280	210661	230794	228545	187469	174505	220977	232956	171673	0	205582	212821	163880	195881	236360	242016	1	0	1	1	3	0	0	0	0	0	0
O95793	O95793	STAU1_HUMAN	STAU1	Double-stranded RNA-binding protein Staufen homolog 1	7	442	58566.5	52839.4	56552.7	44732.5	44295.5	56437.6	50176.9	47762.6	54787.1	46828.7	42736.8	49262.3	49093.6	51848.3	28285.9	49822.4	53164.2	45124.8	47545.5	40204.1	46633.5	48182.6	46257.9	40280.1	59721.6	65530.7	44938.2	57890.4	53431.4	59095.1	47997.1	45212.6	1	1	1	1	4	0	0	0	0	0	0
Q7L2J0	Q7L2J0	MEPCE_HUMAN	MEPCE	7SK snRNA methylphosphate capping enzyme	10	107	652400	813951	762426	784418	490063	820200	769999	807688	692436	799215	778548	787497	745253	759097	770865	694703	796429	810137	777706	769510	697927	636104	748185	797897	752858	788260	786674	809508	775039	816931	706728	840232	1	1	1	1	4	0	0	0	0	0	0
Q7L2J0	Q7L2J0	MEPCE_HUMAN	MEPCE	7SK snRNA methylphosphate capping enzyme	11	107	331996	310726	310878	333861	330023	318304	318203	305103	338171	331998	249814	352195	315109	352255	313756	348372	320695	368355	330045	319328	261012	366470	292170	319780	370246	352741	326845	321502	333861	395788	296422	340380	1	1	1	1	4	0	0	0	0	0	0
Q5T4S7	Q5T4S7	UBR4_HUMAN	UBR4	E3 ubiquitin-protein ligase UBR4	17	606	8770.9	0	28445.4	8534.21	0	14957.1	16957.4	16003.2	4241.8	30888	13235.3	0	10883.1	6425.64	25659.3	25460.4	8614.74	25638.9	15404.5	9448.7	0	13534.4	15592.4	27628.2	6969.29	4867.43	8579.43	0	18489.2	7333.66	25877.9	24147.9	0	0	1	0	1	0	0	0	0	0	0
P16298	P16298	PP2BB_HUMAN	PPP3CB	Serine/threonine-protein phosphatase 2B catalytic subunit beta isoform	20	9	17703.6	37065.5	34314.4	33766.1	17036	19776.9	18484.2	22527.9	28876.4	26983.9	24031.7	24982.6	26681.1	20194.7	33838	19246	32580	37787.7	24464.6	23602.1	28477.4	28581.2	36389.9	16031.4	21049	25902.9	16290.9	25027.7	26403.8	21076.8	27440.7	32116.5	1	1	1	1	4	0	0	0	0	0	0
O94868	O94868	FCSD2_HUMAN	FCHSD2	F-BAR and double SH3 domains protein 2	11	716	197107	200048	217183	201665	195144	204227	211887	184439	200991	192714	164006	181014	228689	209185	212261	208050	207247	207209	196842	196365	202013	208977	202591	194787	205934	211143	182363	191872	213788	234379	204802	205887	1	1	1	1	4	0	0	0	0	0	0
Q9HAF1	Q9HAF1	EAF6_HUMAN	MEAF6	Chromatin modification-related protein MEAF6	10	7	295207	235637	264519	218375	199563	258471	240753	244935	217769	221864	217053	247899	233221	195189	234157	153626	202462	235837	214659	231194	232275	145678	222491	224151	231462	213647	232847	237973	238500	253356	162053	226808	1	1	1	1	4	0	0	0	0	0	0
Q9HAF1	Q9HAF1	EAF6_HUMAN	MEAF6	Chromatin modification-related protein MEAF6	11	7	0	23210.8	30602.9	27328.1	40118.7	44520.7	0	27971.1	13874	18929.6	0	26259.7	4484.97	0	35684.5	14951.2	0	0	21449	20308.3	13436	19301.3	18913.6	28040.9	31395.2	0	0	48785.8	14830.4	20171.7	16843.3	19538.5	0	0	0	1	1	0	0	0	0	0	0
Q96RR4	Q96RR4	KKCC2_HUMAN	CAMKK2	Calcium/calmodulin-dependent protein kinase kinase 2	10	14	245700	144377	225966	258767	261931	235099	233267	201368	164420	222839	179022	255407	204057	249731	230595	219868	182395	276692	176905	0	197423	213932	212492	251288	287695	158862	176478	201059	239196	232302	210514	222742	1	1	1	0	3	0	0	0	0	0	0
O75694	O75694	NU155_HUMAN	NUP155	Nuclear pore complex protein Nup155	10	988	1020000	1070000	1080000	1080000	1010000	962527	1000000	1110000	975371	1020000	964140	968010	958770	1050000	956058	1000000	1020000	970472	1080000	1040000	947888	1000000	886410	1030000	854415	1090000	1120000	1150000	834916	944696	964373	957421	1	1	1	1	4	0	0	0	0	0	0
O15357	O15357	SHIP2_HUMAN	INPPL1	Phosphatidylinositol 3,4,5-trisphosphate 5-phosphatase 2	11	950	5222.21	6408.73	12834.5	8628.3	9827.94	5122.63	7656.92	5469.5	9758.08	19150.2	0	7068.33	14770.3	12781.5	7218.77	9383.32	12255.5	10199.9	16838.8	10273.1	9375.89	6021.98	14195.5	14389.8	12455.8	6799.98	8488.75	7907.16	5802.22	12279	8372.94	7107.11	1	1	0	1	3	0	0	0	0	0	0
Q9Y3C1	Q9Y3C1	NOP16_HUMAN	NOP16	Nucleolar protein 16	11	30	31397.2	45858.5	25390.1	53362.5	34071.6	24417	0	0	45174.3	60967.3	57779.3	27690.1	36246.2	37272.3	33352.5	44018.6	58840.2	0	35850.2	41595.1	45939.8	34149.4	38842.1	32465.3	51930.5	56066.3	47717.1	40521	32871.2	30205.3	38568.8	29515.7	1	0	0	0	1	0	0	0	0	0	0
Q9Y6H1	Q9Y6H1;Q5T1J5	CHCH2_HUMAN	CHCHD2	Coiled-coil-helix-coiled-coil-helix domain-containing protein 2	28	24	27670.4	23953	26964.7	0	0	24836.7	26513.3	25959.3	34004.9	28400.3	31123.6	26411.9	40639.9	0	26695	46328.2	16252.2	0	29523.9	25038.7	47261.1	30219.6	0	25166.2	13786.6	36436.7	48004.5	38325.3	32753.6	25950.1	0	25950.3	0	0	0	0	0	0	0	0	0	0	0
Q9UBB4	Q9UBB4	ATX10_HUMAN	ATXN10	Ataxin-10	9	2	232347	223054	213889	200115	232248	228648	222741	172107	215751	228840	198282	172001	246639	218650	209985	187942	235252	227154	210894	217079	184309	219988	182035	197797	210816	266107	205041	209957	181362	267543	164891	244972	1	1	1	1	4	0	0	0	0	0	0
Q92979	Q92979	NEP1_HUMAN	EMG1	Ribosomal RNA small subunit methyltransferase NEP1	10	2	1380000	1430000	1510000	1530000	1530000	1440000	1510000	1500000	1550000	1420000	1360000	1420000	1510000	1530000	1480000	1400000	1390000	1450000	1360000	1430000	1500000	1420000	1540000	1420000	1420000	1420000	1500000	1340000	1450000	1290000	1470000	1460000	1	1	1	1	4	0	0	0	0	0	0
Q96CF2	Q96CF2	CHM4C_HUMAN	CHMP4C	Charged multivesicular body protein 4c	11	18	964899	1020000	1040000	1020000	972456	1000000	983409	970433	1070000	1060000	1130000	961759	910834	1060000	1030000	833463	955792	946233	1050000	1030000	927809	1200000	1050000	1070000	986903	1220000	1040000	980980	956978	1150000	1100000	1140000	1	1	1	1	4	0	0	0	0	0	0
Q8TAB5	Q8TAB5	CA216_HUMAN	C1orf216	UPF0500 protein C1orf216	10	220	21738.7	25974.6	27219.9	25309.4	0	0	26074.9	22511.1	21193.3	20308.2	35078.3	32599.6	30876.6	19461.5	24270.8	33322.4	31061.3	24930.4	21742.6	0	31047.6	19968.9	27664.4	21587	0	17849.8	0	0	27101.7	19070.6	26227.1	0	0	0	0	0	0	0	0	0	0	0	0
Q9UBZ9	Q9UBZ9	REV1_HUMAN	REV1	DNA repair protein REV1	23	335	0	0	0	0	0	10464.8	11153	9064.18	0	0	9529.86	0	3785.52	0	7448.21	0	0	0	0	16790.3	13018.2	0	12978.9	17661	14886.6	12823.4	12873.6	13343.5	0	0	14091.2	13200.8	0	0	0	0	0	0	0	0	0	0	0
Q9BRP8	Q9BRP8	PYM1_HUMAN	PYM1	Partner of Y14 and mago	20	133	0	0	0	0	1597.5	0	2116.7	2271.04	1704.91	1935.04	3283.89	0	0	0	1994.89	0	0	5556.19	2014.09	3284.39	4886.45	0	6301.88	1245.21	0	0	1388.74	2781.38	3269.82	3975.26	0	13037.9	0	0	0	0	0	0	0	0	0	0	0
P06576	P06576	ATPB_HUMAN	ATP5F1B	ATP synthase subunit beta, mitochondrial	10	35	83375.6	74638.9	76890.2	87225.6	85052.8	81767.7	73406.5	81486.2	70298.4	86261.3	76403.3	82517.6	92894.5	93508	94402.3	100654	49901.1	70733.7	64454.2	97495.6	119020	120241	103434	116571	124460	141845	121333	143858	69700.1	77474.5	76947.1	78558.6	1	1	1	1	4	0	0	0	0	0	0
P06576	P06576	ATPB_HUMAN	ATP5F1B	ATP synthase subunit beta, mitochondrial	21	35	0	0	5003.78	8115.82	0	0	4612.28	0	0	0	9174.45	5420.81	0	0	4766.99	6805.52	0	6099.5	0	6552.96	11256.9	4942.84	9266.88	0	7167.2	14630.8	9285.75	6538.65	6307.35	3161.09	0	6626.94	0	0	0	0	0	0	0	0	0	0	0
O60331	O60331	PI51C_HUMAN	PIP5K1C	Phosphatidylinositol 4-phosphate 5-kinase type-1 gamma	19	38	45487.4	50240.4	34222.6	57998.2	47067.3	54541.5	44821.5	53014.1	79291.3	30502.2	44490.5	85829.4	51539	59510.8	39121	47113.7	64388.9	71361.8	42140.9	68172.4	58264.3	55001.5	53154.7	69612.7	39883.8	52010.9	57533.9	45803.3	51955.7	50432.1	54994.8	26044.4	1	1	1	1	4	0	0	0	0	0	0
O60331	O60331	PI51C_HUMAN	PIP5K1C	Phosphatidylinositol 4-phosphate 5-kinase type-1 gamma	20	38	34533	50417.4	32117.5	38261.8	27475.8	37225	36841.8	48854.5	30859.3	43350.2	31788.7	53918.4	45641.7	32841.8	35552.5	41088.3	28030.9	51366	32986.4	45668.2	41828.3	53392.6	36503.4	53024.2	38851	27461.3	46968	39627	47443.2	39078.4	33499.8	36465.8	1	1	1	1	4	0	0	0	0	0	0
Q13123	Q13123	RED_HUMAN	IK	Protein Red	10	45	385094	89100.2	384667	348429	382630	361462	365790	376930	390722	396477	352729	370991	425227	404662	371439	372451	381086	416614	363364	326752	376393	394431	100005	397629	384986	389310	256920	383771	375242	429963	334744	94432.4	1	1	1	1	4	0	0	0	0	0	0
O60925	O60925	PFD1_HUMAN	PFDN1	Prefoldin subunit 1	10	2	2090000	2140000	2290000	2170000	2150000	2220000	2220000	2140000	2110000	2240000	2260000	2230000	1940000	2090000	2200000	2230000	2000000	2160000	2140000	2230000	1960000	2050000	2240000	2220000	2010000	2100000	2090000	2170000	1980000	2080000	2150000	2060000	1	1	1	1	4	0	0	0	0	0	0
P42684	P42684	ABL2_HUMAN	ABL2	Tyrosine-protein kinase ABL2	12	919	52827.4	53885	56886	62512.7	51144.9	51328.4	68096.6	54432.2	71148.3	56529.8	46303.5	48644.2	36998.6	46271.3	51154.6	39006.8	51634.1	63371.4	28205.3	46490.8	27509.5	44258.2	40791.4	46426.7	55830.9	59058.1	65856.8	41624.7	46246.8	45510.5	44139	58444.3	1	1	1	1	4	0	0	0	0	0	0
P42684	P42684	ABL2_HUMAN	ABL2	Tyrosine-protein kinase ABL2	22	919	96462.6	75851.1	83543.3	43911.8	85593	122189	78124.4	57308.2	87420.5	104448	77056.5	63715.9	92183.8	122599	70376.9	73524.9	120444	76479.7	49447.9	64945.1	86220.5	102536	55556.9	78567.3	107637	114120	66624.5	84988.9	103566	110025	66111	68645.2	1	1	1	1	4	0	0	0	0	0	0
Q96Q04	Q96Q04	LMTK3_HUMAN	LMTK3	Serine/threonine-protein kinase LMTK3	20	1308	0	0	0	0	0	0	0	0	0	0	0	0	0	0	0	0	0	0	4882.27	0	0	0	0	0	1883.05	0	0	0	0	0	0	0	0	0	0	0	0	0	0	0	0	0	0
P20248	P20248	CCNA2_HUMAN	CCNA2	Cyclin-A2	8	38	773210	1210000	1190000	1200000	839560	1110000	1170000	1180000	760467	1070000	1100000	1190000	875198	971987	1240000	1120000	770258	907592	1260000	1160000	882843	892044	972975	1100000	956575	795768	1270000	1110000	1020000	977854	1300000	1130000	1	1	1	1	4	0	0	0	0	0	0
Q969R5	Q969R5	LMBL2_HUMAN	L3MBTL2	Lethal(3)malignant brain tumor-like protein 2	8	192	165392	188641	173515	176841	168271	165282	176435	172517	158678	182745	158137	185944	164234	190741	179485	141063	169604	161170	160642	170985	153447	129641	190140	163623	178822	164268	173636	166211	186156	169231	165022	138868	1	1	1	1	4	0	0	0	0	0	0
Q9P1Y6	Q9P1Y6	PHRF1_HUMAN	PHRF1	PHD and RING finger domain-containing protein 1	8	536	38675	0	49479.9	0	33193.5	0	61383.7	33232.9	0	50971	34458.3	44417.4	42762.1	34705.8	47736.1	0	48991.7	38716.6	0	41426.8	33786	0	24516.3	35755.4	37436.4	46110.6	0	29870.3	47855	47840.9	45169.3	40862.2	0	0	0	0	0	0	0	0	0	0	0
P18583	P18583	SON_HUMAN	SON	Protein SON	14	2301	554957	588009	675471	679400	745617	736052	719267	765306	620063	710923	934318	909579	665765	691605	796843	737305	699829	807983	773784	752831	584795	780866	719375	744220	647071	701697	704245	815128	724456	631932	726264	810012	1	1	1	1	4	0	0	0	0	0	0
Q9BUL5	Q9BUL5	PHF23_HUMAN	PHF23	PHD finger protein 23	13	101	594539	514773	532098	528128	566361	543335	508612	536785	595041	548333	534496	537532	665623	602621	584791	524988	674457	586828	600703	579740	601152	636935	613264	539523	595942	640243	550645	524794	601275	573715	538964	565863	1	1	1	1	4	0	0	0	0	0	0
Q9BV73	Q9BV73	CP250_HUMAN	CEP250	Centrosome-associated protein CEP250	11	2317	89796.8	108105	96618.3	124896	105840	100936	120582	120315	115035	132600	120561	133143	137795	125440	143292	140994	130724	117041	107788	121481	144269	127841	134236	124150	112330	87164.8	113744	116881	119636	128417	128122	127138	1	1	1	1	4	0	0	0	0	0	0
P41440	P41440	S19A1_HUMAN	SLC19A1	Reduced folate transporter	10	480	126998	109487	117135	131097	121659	124468	135883	115310	136865	131210	125942	141076	139987	157084	135891	118951	130345	129824	130643	123232	137731	138076	134418	115628	146267	121876	101886	119320	147152	124542	128691	128167	1	1	1	1	4	0	0	0	0	0	0
P11274	P11274	BCR_HUMAN	BCR	Breakpoint cluster region protein	12	80	2240000	2200000	2290000	2240000	2200000	2260000	2310000	2150000	2270000	2210000	2340000	2200000	2290000	2180000	2370000	2170000	2320000	2280000	2260000	2210000	2260000	2280000	2340000	2140000	2180000	2180000	2230000	2100000	2220000	2240000	2340000	2250000	1	1	1	1	4	0	0	0	0	0	0
Q969S8	Q969S8	HDA10_HUMAN	HDAC10	Polyamine deacetylase HDAC10	8	348	39827.5	32588.6	28610.2	15491	37322.4	28085.5	0	9321.68	38102	39388	29004.8	0	44591.4	10837.7	25921.8	12248.5	44291.1	39536.6	16897.8	13982.3	35740.7	36489	16286.6	13671.5	33617	0	0	29772.3	28863.6	31939.2	18998.1	0	1	0	0	0	1	0	0	0	0	0	0
Q9NWB7	Q9NWB7	IFT57_HUMAN	IFT57	Intraflagellar transport protein 57 homolog	10	320	23993	0	25091.1	18241.4	47363.2	17923.6	18341.7	10122.9	41856.5	21928	31435.3	0	43827.8	35189.3	39188.9	13014.7	50054.1	29844	0	0	49014.6	40111.2	41132.5	0	41334.1	35429.8	23354.7	0	44170.5	25632.6	22371.5	0	1	0	0	0	1	0	0	0	0	0	0
P37837	P37837	TALDO_HUMAN	TALDO1	Transaldolase	18	278	0	0	0	0	0	0	0	5814.52	1175.8	0	3489.02	0	0	0	0	4521.29	0	0	0	0	0	0	0	0	8527.95	6009.66	1483.36	0	0	1526.8	0	0	0	0	0	0	0	0	0	0	0	0	0
P28562	P28562	DUS1_HUMAN	DUSP1	Dual specificity protein phosphatase 1	10	21	35846.5	52780.6	31908.6	39337.9	32076	0	47011.4	22648.7	0	26126.8	30360.1	36621.1	0	36750.3	31598.6	30097.8	33934.8	28849.2	18823.4	0	35621.8	45000.4	0	27416.5	42120.8	48833.7	38640.6	44879.3	0	39573.7	18729	37815	0	0	0	0	0	0	0	0	0	0	0
Q9NXH8	Q9NXH8	TOR4A_HUMAN	TOR4A	Torsin-4A	11	235	211619	201706	228022	204732	226523	205241	241151	173971	254318	211209	222411	221034	239837	219112	232948	219963	219290	218813	193021	179408	205589	221272	218220	185644	254503	236130	200038	166148	232698	205299	217405	211577	1	1	1	1	4	0	0	0	0	0	0
P06132	P06132	DCUP_HUMAN	UROD	Uroporphyrinogen decarboxylase	10	51	67770.2	83823.8	51740	86010.6	70453.6	84428	69062.5	90566	42954.5	98582.3	80035.9	76116.8	47374.6	45827.9	82515.1	74449	51197.3	56947.2	84719.5	69178.5	57625.4	53525.8	61079.1	76643.5	70710.8	51947.7	110268	83129.2	32255.8	77459.8	82985.1	63320.2	1	1	1	1	4	0	0	0	0	0	0
Q9BTC0	Q9BTC0	DIDO1_HUMAN	DIDO1	Death-inducer obliterator 1	15	242	23074.3	17217.6	20838.9	0	27800.2	36573.1	31527.1	28283.9	38157.2	25465.9	19064.8	20393.4	32145.1	48268.9	26842.2	30434.4	34856.3	27395.4	20177.9	20379.9	30994.6	26753.6	48184.3	27398	22953.3	30694.5	31143.9	27024.8	21716.1	27444.9	32116.9	17323.3	1	1	1	0	3	0	0	0	0	0	0
O94906	O94906	PRP6_HUMAN	PRPF6	Pre-mRNA-processing factor 6	11	693	2100000	1930000	2330000	2060000	2240000	2080000	2190000	2130000	2310000	2250000	2260000	2090000	2340000	2390000	2160000	2030000	2190000	2080000	1900000	2060000	2310000	2200000	2150000	2030000	2120000	2150000	2010000	2090000	2160000	2230000	2210000	2050000	1	1	1	1	4	0	0	0	0	0	0
P62995	P62995	TRA2B_HUMAN	TRA2B	Transformer-2 protein homolog beta	10	252	343406	378156	348373	361286	333174	361006	384671	379399	354359	338414	328695	383525	324259	346415	348394	345240	357262	380172	384294	383015	339251	335836	334963	373593	370372	336159	356297	370966	343683	388425	349604	380753	1	1	1	1	4	0	0	0	0	0	0
P62995	P62995	TRA2B_HUMAN	TRA2B	Transformer-2 protein homolog beta	11	252	65934.5	68669.1	56957.1	58840.8	53269.8	66205.7	52053.9	62155.5	58024.4	64027.9	59008.6	53732.4	42446.6	86266.7	65043.3	42325.4	55976.6	61424.2	58931.8	61050.5	58888.1	45832.8	54153.1	54107	53616.2	59209.3	40571.5	57040.6	72069.6	53152.1	60756.6	78826.4	1	1	1	1	4	0	0	0	0	0	0
Q9P2D3	Q9P2D3	HTR5B_HUMAN	HEATR5B	HEAT repeat-containing protein 5B	9	1671	0	9569.22	7914.72	8887.84	10146.6	11483.9	0	15284	5795.01	11165.3	20221.8	8433.81	11978.7	0	0	10176.9	0	15844.1	5418.95	9004.42	0	0	11553.7	0	10866.5	0	17471.6	7179.75	0	0	0	0	0	0	0	0	0	0	0	0	0	0	0
Q9P2D3	Q9P2D3	HTR5B_HUMAN	HEATR5B	HEAT repeat-containing protein 5B	10	1671	20826.3	25797.4	12316.7	24403.9	22626	27351.7	20750.3	21932.8	17265.1	22992	19919.9	17721.7	12979.2	18578.3	26742.3	11171.4	9950.15	18059	22705.9	21898.3	12665.7	13921.1	10223.8	22844.6	20298.6	22261.3	26968.8	35426	24381.7	12777.3	21906.4	15507.7	1	1	1	1	4	0	0	0	0	0	0
P04075	P04075	ALDOA_HUMAN	ALDOA	Fructose-bisphosphate aldolase A	8	323	696176	553842	624984	632969	598513	606436	598939	628596	604283	634957	617172	616756	583855	576492	565062	615156	549131	616348	595343	573597	565043	545755	537545	610271	540499	472965	589180	525024	553157	594478	553230	535217	1	1	1	1	4	0	0	0	0	0	0
P04075	P04075	ALDOA_HUMAN	ALDOA	Fructose-bisphosphate aldolase A	9	323	2300000	2080000	1990000	2030000	1990000	1960000	1900000	1960000	2020000	1940000	1890000	1960000	1900000	1840000	1830000	1960000	1890000	1910000	1920000	1940000	1840000	1800000	1870000	1920000	1930000	1780000	1850000	1880000	1930000	1840000	1870000	1790000	1	1	1	1	4	0	0	0	0	0	0
Q5T160	Q5T160	SYRM_HUMAN	RARS2	Probable arginine--tRNA ligase, mitochondrial	8	222	73956.5	106292	125105	125804	97844	120454	123660	137459	118048	86641.7	148946	113468	100617	75855.4	131471	134553	77688.6	104984	124539	160802	144440	0	140812	130664	78493.7	0	163437	134811	121436	0	147744	113106	1	0	1	1	3	0	0	0	0	0	0
O95872	O95872	GPAN1_HUMAN	GPANK1	G patch domain and ankyrin repeat-containing protein 1	11	111	0	9188.49	0	5862.21	8138.97	9817.14	17226.1	7115.16	9242.32	14194.6	7747.11	0	0	0	7495.55	0	0	7984.74	7459.61	0	15297.3	12443.7	6279.82	0	0	19456.5	0	29367.3	8430.48	0	0	8918.4	0	0	0	0	0	0	0	0	0	0	0
O95872	O95872	GPAN1_HUMAN	GPANK1	G patch domain and ankyrin repeat-containing protein 1	12	111	25909.1	17716.6	11962.6	17204.4	14393.1	25852.1	14246.4	10663.3	0	17040.9	18686.4	17660.2	12771.1	15254.5	9692.63	23862.5	19236.1	19707	20664.6	10856.7	23309.4	11063.7	0	17861.7	19230	27980.2	15247.1	43014.2	7334.83	21797.8	15359	29030.1	0	1	0	1	2	0	0	0	0	0	0
P35520	P35520	CBS_HUMAN	CBS	Cystathionine beta-synthase	10	360	90909.1	121252	111503	115094	105911	120048	102121	107877	91706.4	106148	106875	112703	104761	88295.9	111217	105389	113368	112417	118459	108434	107033	87204.9	112274	94030.6	89047.5	88895.7	87421	103768	99875.8	115431	114218	102428	1	1	1	1	4	0	0	0	0	0	0
Q14161	Q14161	GIT2_HUMAN	GIT2	ARF GTPase-activating protein GIT2	16	660	0	20908.9	13700.3	31174	11415.1	10051.3	12745.7	18333.6	8424.38	21290.4	26397.6	13106.8	7108.4	3328.6	27124.6	19978.4	11224.1	8215.94	26397.7	14225.4	11158.7	21387.8	16687.2	22493.9	16040.5	23058.8	17360.8	13718.5	10847.5	13341.3	14288.5	23905.8	0	1	1	1	3	0	0	0	0	0	0
Q99543	Q99543	DNJC2_HUMAN	DNAJC2	DnaJ homolog subfamily C member 2	11	608	1550000	1450000	1530000	1510000	1530000	1480000	1570000	1520000	1530000	1490000	1590000	1480000	1500000	1670000	1620000	1590000	1580000	1560000	1540000	1490000	1590000	1590000	1730000	1410000	1530000	1590000	1510000	1460000	1590000	1520000	1620000	1520000	1	1	1	1	4	0	0	0	0	0	0
Q9NW08	Q9NW08	RPC2_HUMAN	POLR3B	DNA-directed RNA polymerase III subunit RPC2	8	397	68086.7	66278.6	57528.7	74580.3	69840.9	86815.4	71601.6	63596.7	73057.4	72479.1	68694.6	64513.4	54039.2	68014.5	59300.5	69483.7	58856.1	75503.1	74258.7	65138.1	56677.1	69108.5	68964	71997.7	77820.3	66570.9	61581.3	75368.2	66286.8	63825	65816	50622.1	1	1	1	1	4	0	0	0	0	0	0
P12318;P31995	P12318;P31995	FCG2A_HUMAN;FCG2C_HUMAN	FCGR2A;FCGR2C	Low affinity immunoglobulin gamma Fc region receptor II-a	9	256	51778.9	66994	85499.1	65394.6	64490.4	101134	67572.3	84653.4	62723.7	84060.6	100428	98750.2	59877.8	69981.8	71859.8	58799	55066.2	73301.4	0	66319.4	49345.1	81710.5	60846	92272.5	75006.1	75806.6	58826.5	70885.3	60167.9	69391.5	65913.6	95881.8	1	1	0	1	3	0	0	0	0	0	0
P62826	P62826	RAN_HUMAN	RAN	GTP-binding nuclear protein Ran	11	2	3340000	3410000	3210000	3370000	3130000	3380000	3130000	3700000	2870000	3360000	4600000	3570000	3840000	3200000	3040000	3660000	3240000	3300000	3020000	3690000	3820000	2620000	2820000	3800000	2950000	2890000	3520000	4310000	3380000	2690000	3110000	3540000	1	1	1	1	4	0	0	0	0	0	0
Q68D10	Q68D10	SPT2_HUMAN	SPTY2D1	Protein SPT2 homolog	15	568	24347.6	31386	48127.6	43615.5	24734.8	40094.2	61898.4	16331.4	28781.3	29883.3	35654.9	41473.9	46579.4	42970.8	36110.6	65504.7	33912.3	31005.4	45637.6	28589.7	31075.6	27736.2	48500.5	13692.5	24221.8	33245.2	38461.7	19382	27333.1	34360.7	34747.5	35081.1	1	1	1	1	4	0	0	0	0	0	0
Q68D10	Q68D10	SPT2_HUMAN	SPTY2D1	Protein SPT2 homolog	16	568	49622	38850.1	80492.9	48284.9	74198.7	44699.6	56018.4	41948.1	78403	52712.1	75679	80393.6	87605.1	62038.4	50641.6	54980.6	89863.4	84707.3	49136.6	52806.5	76902	90005.8	84811.1	33140.5	52662.1	101741	34183.5	32712.2	92876.2	97112.2	45907.6	77987.2	1	1	1	1	4	0	0	0	0	0	0
P33316	P33316	DUT_HUMAN	DUT	Deoxyuridine 5'-triphosphate nucleotidohydrolase, mitochondrial	15	48	22026.9	9381.93	16636.7	21748	19864.5	21902.2	26782.5	6578.5	13792.7	18625	22663.8	16668.9	20810.2	0	0	16388.7	18836.7	17138.5	0	10793.2	11782.8	23785.2	8701.4	0	29983.2	14886	15397.3	5334.8	20170.1	15554.7	13742.4	11415.1	1	0	0	0	1	0	0	0	0	0	0
Q5JTH9	Q5JTH9	RRP12_HUMAN	RRP12	RRP12-like protein	11	255	0	0	0	1896.03	7252.56	0	0	0	0	0	0	0	0	0	5632.42	0	5001.45	0	0	0	2198.48	0	7093.42	0	2060.65	6301.15	0	3397.56	4622.71	0	5632.03	0	0	0	0	0	0	0	0	0	0	0	0
Q9NW13	Q9NW13	RBM28_HUMAN	RBM28	RNA-binding protein 28	11	623	36333.2	54691.8	45239.9	67248.6	72190.1	34888.8	49884.3	54669.8	34105.8	70900	35481.3	59871.7	41655.3	38153.3	34021.8	58291.4	51504.1	33998.3	45845	57749.4	48573.8	22253.5	58843.3	41694.6	57401.5	25424.1	56963.5	43486.7	45324.2	43457	68190.1	48817.3	1	1	1	1	4	0	0	0	0	0	0
Q9NW13	Q9NW13	RBM28_HUMAN	RBM28	RNA-binding protein 28	17	623	639695	724631	713646	695558	674554	625898	663900	622391	624860	639161	751256	699113	733375	719657	726312	660738	692006	723929	631495	595601	752693	624620	684659	639965	701106	705828	667918	643523	655586	691679	628991	713453	1	1	1	1	4	0	0	0	0	0	0
Q9NW13	Q9NW13	RBM28_HUMAN	RBM28	RNA-binding protein 28	18	623	34835.6	26232.5	31089.9	28987.7	23237.7	31853.1	33363	20237.1	27660.8	23051.2	34594.2	30233.2	27424.2	30937.2	28674.6	27310.6	25030.3	35186.5	28083.3	36525.7	36586.3	19988	26655.7	28494.5	37530.6	38526	25770.6	28719.8	25257	22918.4	26862.7	44551	1	1	1	1	4	0	0	0	0	0	0
Q96RY7	Q96RY7	IF140_HUMAN	IFT140	Intraflagellar transport protein 140 homolog	19	1000	267075	262064	270101	242665	250223	240896	246755	227967	247449	238977	233161	248713	218255	227148	237326	245252	249369	237592	233020	250832	243056	256376	229150	254099	238691	235281	234697	229100	252105	235344	242642	255622	1	1	1	1	4	0	0	0	0	0	0
Q9H4L5	Q9H4L5	OSBL3_HUMAN	OSBPL3	Oxysterol-binding protein-related protein 3	10	572	160116	157412	156994	152629	193283	135367	172287	157176	146139	149654	142753	158076	68925.8	70313.1	56959.2	76528.5	164201	156418	140584	138737	0	21101.6	54681.9	37069.6	38886.3	22643.5	21259.3	34693.3	133847	120150	122540	117101	0	1	1	1	3	0	1	1	1	3	0
Q9UI14	Q9UI14	PRAF1_HUMAN	RABAC1	Prenylated Rab acceptor protein 1	8	2	2689.94	4831.7	5126.36	9503.81	5109.03	3002.67	2516.39	11337.3	4527.18	3964.87	6938.07	7306.29	4902.47	5064.43	2614.51	0	2905.79	5072.94	6801.11	3469.67	4073.65	5307.08	3658.02	7923.82	0	0	5599.32	3489.55	2106.87	3387.14	4121.18	6481.43	0	0	1	0	1	0	0	0	0	0	0
P62910	P62910	RL32_HUMAN	RPL32	60S ribosomal protein L32	14	115	42070.4	27572.8	46691.5	0	56920.4	76644.5	65341.5	63709.9	65745.6	59762.3	72582.9	0	92518.9	98531	46823	66478.8	78955	124446	81570.5	67712.8	71906.5	92470.7	0	0	92845.4	104779	105449	108750	110261	117648	77624.6	93467.6	1	1	0	0	2	0	0	0	0	0	0
Q15075	Q15075	EEA1_HUMAN	EEA1	Early endosome antigen 1	12	165	31405.5	20005.9	30885.1	19748.1	35676.9	41010.3	29560.1	33140.9	36290.4	42633.1	43276	27254.5	38419.9	37181.1	40663.3	27057.3	45166.6	34155.1	45842.2	38133.8	36693.7	20450.2	46069.5	29462.6	41067.6	34514	19566.5	34251.9	44241.6	36946.6	36711.8	26063.5	1	1	1	1	4	0	0	0	0	0	0
P19367	P19367	HXK1_HUMAN	HK1	Hexokinase-1	17	830	0	8721.53	0	13483.3	4389.42	0	21045.2	20644	7944.14	8729.02	11196.5	0	23959	13925.3	0	4800.5	0	7029.17	0	9743.89	23956.5	0	0	8294.88	0	6333.47	0	0	2694.1	14118.5	0	14822.8	0	0	0	0	0	0	0	0	0	0	0
P52789	P52789	HXK2_HUMAN	HK2	Hexokinase-2	17	830	23991.9	17002.7	14039.4	39017.2	38258.2	23701.2	33326.3	0	10723.2	29404.1	0	32472.8	0	21458.5	33869.4	24202.3	51667	37569.7	36608.6	46742.7	26436.1	39839.7	33515.9	51945.9	65773.1	31003.8	48140	48717.1	41839.5	50012.5	43444.1	32851.5	0	1	0	0	1	0	0	0	0	0	0
O75146	O75146	HIP1R_HUMAN	HIP1R	Huntingtin-interacting protein 1-related protein	8	421	58931.4	81312.9	74533.2	74415.9	74875	89429	63181.4	71113.2	57090.7	72418.8	84412.7	66322.5	65990.8	62698.4	63608.8	78441.5	71459.9	64730.9	107039	81996.8	58231.5	69088.8	68867.2	80555.9	59372.2	58440.1	76000.4	71217.5	74619.9	69924.3	53666	70330.7	1	1	1	1	4	0	0	0	0	0	0
Q15788	Q15788	NCOA1_HUMAN	NCOA1	Nuclear receptor coactivator 1	12	824	67751.3	83368	46686.3	92016.5	68900.5	84255.7	76438.6	98366.6	81052.5	93055.5	71375.9	79106.8	96843.3	63694.1	32579.8	58315.3	100583	74191	109593	88274.9	96447.7	87696.2	74275.8	31397.6	64109.4	62362.2	118323	78706.3	77577.9	75293.8	46937.2	105813	1	1	1	1	4	0	0	0	0	0	0
Q16204	Q16204	CCDC6_HUMAN	CCDC6	Coiled-coil domain-containing protein 6	9	278	933058	941719	905158	915881	927575	937269	941038	906356	942955	916962	920615	937811	994398	886968	951020	917059	955227	958248	942287	911225	1050000	868130	998731	949061	969386	908575	976039	893791	978782	920156	947743	965858	1	1	1	1	4	0	0	0	0	0	0
Q9NRF2	Q9NRF2	SH2B1_HUMAN	SH2B1	SH2B adapter protein 1	19	537	115489	114768	99591.8	56674	91203.3	84472.8	94595.6	95973.9	103065	82628.6	132467	97065.2	60313.9	104384	84166.8	94169.6	79530	78192.2	91799.6	90493	71513.3	78755.7	95345.8	102890	68140.6	102274	79851	71678.5	102879	98922.4	71942.4	60686.5	1	1	1	1	4	0	0	0	0	0	0
Q96PK6	Q96PK6	RBM14_HUMAN	RBM14	RNA-binding protein 14	10	658	953141	888193	959661	994921	932250	963686	996795	960388	888702	969469	960336	972439	974370	978494	978843	968402	934160	966069	966485	920050	949181	937880	987001	993238	943547	919075	1000419	1020735	945774	1023190	984121	974220	1	1	1	1	4	0	0	0	0	0	0
P48729	P48729	KC1A_HUMAN	CSNK1A1	Casein kinase I isoform alpha	21	305	9618.23	11399.9	10066.6	14578.9	8443.14	10063.5	10896.5	11527.5	9112.74	8593.24	0	10056.3	4954.64	10261.5	10410.5	6902.55	8539.19	9920.59	13960.1	7184.6	6045.23	8156.38	8255.85	11337	15720.3	6906.82	8895.58	9946.58	5367.17	8771.66	8443.65	13609.7	1	1	0	1	3	0	0	0	0	0	0
Q9Y4B4	Q9Y4B4	ARIP4_HUMAN	RAD54L2	Helicase ARIP4	9	128	59880.5	94381.3	87493.9	93825.5	66451.7	94326.4	80055.4	82194.9	69936.4	71445.9	81659.2	92269.7	76854.1	67761.8	77053.8	96404.8	87597.2	82385.7	99739.2	93408.3	91281	69006.9	66883.4	95494.9	58974.8	80628.4	92098.6	81806.2	40805.1	81743	74301.7	86041.4	1	1	1	1	4	0	0	0	0	0	0
Q9Y4B4	Q9Y4B4	ARIP4_HUMAN	RAD54L2	Helicase ARIP4	10	128	4330.16	4084.76	0	1283.64	0	2358.17	1658.97	1888.41	2747.55	2148	2717.56	0	1308.14	0	3453.36	0	1416.23	2454.82	1809.15	2459.38	532.932	2033.55	4850.55	3321.35	3151.1	2025.5	3338.72	0	0	0	1173.22	2119.28	0	0	0	0	0	0	0	0	0	0	0
Q86U86	Q86U86	PB1_HUMAN	PBRM1	Protein polybromo-1	12	1444	31354	37428.8	49093.8	50003.6	34600.3	37717.2	64402	39012.2	28329.7	52655.1	21322.2	53480.4	48374.8	53004	38465.5	37331.1	37380.4	46337	27503.1	36853.9	47301.5	60823.8	55812.5	47594.7	57569.9	55792.1	45416.7	32565	44783.9	62146.7	56348.9	34945.1	1	1	1	1	4	0	0	0	0	0	0
Q13233	Q13233	M3K1_HUMAN	MAP3K1	Mitogen-activated protein kinase kinase kinase 1	17	517	0	4601.47	4441.46	3437.46	4538.86	2975.53	0	3235.19	0	0	1365.71	2827.87	2446.11	1185.49	0	4108.33	0	5133.93	0	0	0	5383.57	2354.33	4099.73	10151.2	3923.56	3758.21	2984.58	0	7077.94	0	3097.86	0	0	0	0	0	0	0	0	0	0	0
Q99459	Q99459	CDC5L_HUMAN	CDC5L	Cell division cycle 5-like protein	15	107	2437.21	6094.38	1882.28	0	3799.67	0	4606.14	0	0	0	3919.12	4071.98	3847.16	1899.93	0	4740.89	3971	0	0	5166	5634.44	5225.01	0	4403.57	3300.91	4823.79	4401.29	4484.05	6270.1	2919.3	0	0	0	0	0	0	0	0	0	0	0	0	0
Q99459	Q99459	CDC5L_HUMAN	CDC5L	Cell division cycle 5-like protein	16	107	9254.24	8688.84	19736.5	10338.4	15969.8	8214.62	10939.2	7520.96	12011	7201.36	11327	8695.93	11210	12218.7	15767	6067.68	6769.95	16983	11560.3	9785.44	8166.06	16038.4	11181.4	6735.75	11514.2	9645.84	8494.59	14053.5	11662.1	15079.7	11820.7	16864.2	1	1	1	1	4	0	0	0	0	0	0
P35914	P35914	HMGCL_HUMAN	HMGCL	Hydroxymethylglutaryl-CoA lyase, mitochondrial	10	156	36417.9	34936.8	27354.8	29624.4	30545	38540.2	33576.4	24921.4	28162.4	23879.3	34868.6	40538.1	35331.8	36178.8	41516.6	26941.5	31756.3	33663.9	31115.4	35841.2	41798	33345.1	24694.4	33409.6	38312.7	22294.6	32353.8	31804	27117.1	35694.2	39604.6	29599.3	1	1	1	1	4	0	0	0	0	0	0
P46459	P46459	NSF_HUMAN	NSF	Vesicle-fusing ATPase	9	447	214313	192970	219718	229640	202777	222229	220415	234524	197395	226747	222088	219939	178440	194353	216378	210388	191689	225854	212569	203194	201533	211902	217843	215408	225188	209667	220474	205594	209633	209627	205580	202864	1	1	1	1	4	0	0	0	0	0	0
Q15642	Q15642	CIP4_HUMAN	TRIP10	Cdc42-interacting protein 4	16	151	19553.1	28939	31181.1	27370.1	30723.5	23605.1	39102.9	33626.8	0	37343.5	15136.6	32743.6	34160	30726.5	30848	29460.5	34242.6	23720.1	38969.3	47368	28424.9	31466.8	29956.2	23860.3	29600.5	35295.8	31870.3	25805.3	35959.1	28187.3	26679.9	34503	0	1	1	1	3	0	0	0	0	0	0
Q02224	Q02224	CENPE_HUMAN	CENPE	Centromere-associated protein E	10	242	31954	42573.3	36438.9	44261	31285.6	40411.4	45367.9	39471.3	31510.6	41562.3	34937.8	46106.6	27349.6	33982.6	36355.1	37876.5	26984.2	31311.2	45673	42160.2	34635.4	34634.3	35781.2	37393.4	32813.9	33253.8	49184.9	40630.7	35443.4	26027.6	40589.7	50367.7	1	1	1	1	4	0	0	0	0	0	0
Q8IVM0	Q8IVM0	CCD50_HUMAN	CCDC50	Coiled-coil domain-containing protein 50	12	196	1830000	1840000	1810000	1970000	2000000	2050000	2090000	2070000	2060000	2140000	2440000	2220000	2240000	2130000	2050000	2090000	2170000	2170000	2110000	2050000	2360000	2420000	2280000	2240000	2000000	2040000	2030000	2060000	2090000	2110000	2140000	2240000	1	1	1	1	4	0	0	0	0	0	0
P28562	P28562	DUS1_HUMAN	DUSP1	Dual specificity protein phosphatase 1	8	115	25479.5	5473.26	15520.9	20859.8	20400.2	9164.52	9788.31	19929.4	20534.3	19648.7	16203.4	8045.1	26192.5	23520.4	13733	16536.3	18970.2	23823.7	11068	15093.7	11685	26070.7	15538.3	15186.8	20344.3	27476.1	15248.5	18414.8	20188.1	24033.1	15624.5	24703.2	1	1	1	1	4	0	0	0	0	0	0
Q6NXR4	Q6NXR4	TTI2_HUMAN	TTI2	TELO2-interacting protein 2	10	113	753804	708848	674043	708448	743681	727843	671357	703856	735953	730500	674791	659241	688064	769758	717317	768275	701062	732141	714300	749041	683624	758753	573527	759768	726270	789933	748168	749585	721008	786383	707926	700652	1	1	1	1	4	0	0	0	0	0	0
Q5VT06	Q5VT06	CE350_HUMAN	CEP350	Centrosome-associated protein 350	17	1405	224316	278268	265689	287677	257042	318774	262791	299222	259607	258519	269296	266028	271188	262253	293072	278255	242427	283051	292571	310388	271185	187226	306404	287025	197546	204228	300345	269290	264270	198855	268824	270170	1	1	1	1	4	0	0	0	0	0	0
Q96I24	Q96I24	FUBP3_HUMAN	FUBP3	Far upstream element-binding protein 3	10	300	398012	521917	502214	505244	447652	533280	482562	521686	397591	490044	522284	473716	455905	434142	452047	500300	297151	499695	512567	538590	501247	450740	488601	515052	476602	418849	538458	529898	463456	498995	479547	510243	1	1	1	1	4	0	0	0	0	0	0
Q6PK04	Q6PK04	CC137_HUMAN	CCDC137	Coiled-coil domain-containing protein 137	8	89	48550.7	50189.5	48024.4	62401.1	55254.5	55899.3	46860.8	49051.4	55184.7	57480.8	46566.8	44311.1	44248	65875	60898.3	47630	55196.8	57075.8	55037.7	37254.6	53450.9	46412.7	49094.3	43863.9	59611.4	53241.5	52770.9	26839.1	47644.7	60408.6	54433.6	63137.5	1	1	1	1	4	0	0	0	0	0	0
Q5T9S5	Q5T9S5	CCD18_HUMAN	CCDC18	Coiled-coil domain-containing protein 18	12	1024	99869.2	115543	96843.6	83451.9	93003.8	91683.9	147007	92568.9	118702	119206	89560.7	113591	144855	93595.6	113609	112763	104990	128431	109562	56123.5	103335	130340	118410	94870.3	101083	114397	114333	73473.7	95835.4	140636	116990	96297.9	1	1	1	1	4	0	0	0	0	0	0
P15822	P15822	ZEP1_HUMAN	HIVEP1	Zinc finger protein 40	16	2281	0	26843.2	18808.4	18361.9	17409.4	23285	21590	16852.9	21505.6	18187.6	21801.1	14773.3	23860.4	17166.7	16400.7	13661.6	22634.8	25346.3	20535.1	18385.4	16597.3	15289.4	18431	10761	25199.6	24151.4	16616.9	18067.9	14428.2	21493.5	18049.8	30219.3	0	1	1	1	3	0	0	0	0	0	0
Q8N108	Q8N108	MIER1_HUMAN	MIER1	Mesoderm induction early response protein 1	15	280	162817	118392	77816	69857.7	116305	126270	140071	109223	165472	137296	176274	134587	137810	161057	130016	109250	153335	145398	126454	92309.5	125961	174246	141815	125213	123317	144112	108125	111332	169121	139811	118910	151881	1	1	1	1	4	0	0	0	0	0	0
P23588	P23588	IF4B_HUMAN	EIF4B	Eukaryotic translation initiation factor 4B	9	79	179024	279648	204896	268420	204794	236885	255190	258587	164858	247049	254069	252148	218553	197163	260224	229289	235058	214009	246710	265187	227418	227762	226549	188177	223292	216478	281831	245703	199472	218643	253320	303360	1	1	1	1	4	0	0	0	0	0	0
Q02779	Q02779	M3K10_HUMAN	MAP3K10	Mitogen-activated protein kinase kinase kinase 10	8	126	74709	89701.1	69961.7	73141.8	0	89429.5	69861.8	81079.5	0	82992.6	80665.2	59180	68421.6	78493.7	58669.9	51648.2	69577.4	62575.1	71307.7	62876	66882.4	0	34619.2	39321.8	65552.1	47969.9	81310	75363	51450.1	72036.3	90517.3	64043	0	0	1	1	2	0	0	0	0	0	0
Q96GM8	Q96GM8	TOE1_HUMAN	TOE1	Target of EGR1 protein 1	9	409	88967.7	92165.5	93942.5	77242.1	75376.5	82404.7	71804.6	103327	82137.5	55636.7	108149	74990.9	92217.6	75989.2	59791.6	52204	98569.9	75970.3	98524.2	109588	139071	68591.6	135630	98719.1	78622.1	88657.9	94212.6	139356	72212	80522.9	97295.1	124010	1	1	1	1	4	0	0	0	0	0	0
Q6NXT1	Q6NXT1	ANR54_HUMAN	ANKRD54	Ankyrin repeat domain-containing protein 54	7	94	7605.84	6899.71	3243.16	4521.04	3815.94	6141	0	6063.35	3865.75	8159.14	10945.4	6671.79	0	2378.71	6474.09	7148.5	1692.27	11382	4399.93	5261.95	4693.09	3371.93	6253.21	7141.53	6894.7	0	4452.47	0	4857.38	6662.45	4614.94	3763.01	0	0	0	0	0	0	0	0	0	0	0
Q9NRR4	Q9NRR4	RNC_HUMAN	DROSHA	Ribonuclease 3	12	461	12401.3	26345.1	31896.8	36052.3	23303.1	28162.2	32326.2	15707	15715.6	24334.7	26037.5	31147	21674.5	32890.2	20410.2	36968.9	18428.2	34095.9	26792.2	42998.6	6266.72	24063.3	36181.4	32306.8	25126.9	14580.5	39101.2	30863.4	17813.4	20522.2	32648.3	21938.7	1	1	1	1	4	0	0	0	0	0	0
Q9NZT2	Q9NZT2	OGFR_HUMAN	OGFR	Opioid growth factor receptor	10	50	69344.1	63807.6	68184.8	68090.5	61641.3	79101.6	69838.6	60609	71121.2	65555.4	62467.3	79085	58875.8	67720.4	61701.5	66132	64130.8	71823.7	69013.1	59489.9	62163.7	69256.4	66862.6	45452.7	76306.7	61782.7	70498	71508	73796.1	60602.6	75886.6	74844.2	1	1	1	1	4	0	0	0	0	0	0
O94776	O94776	MTA2_HUMAN	MTA2	Metastasis-associated protein MTA2	15	478	0	0	0	0	13737.9	0	0	0	0	0	9855.27	0	0	6090.43	5033.84	0	6001.35	5713.15	5128.98	0	5891.61	0	0	0	10272.5	10948.4	14620.7	0	0	0	0	6780.63	0	0	0	0	0	0	0	0	0	0	0
P22102	P22102	PUR2_HUMAN	GART	Trifunctional purine biosynthetic protein adenosine-3	19	2	27632	55376.2	57052.5	43378.6	15684.2	50380.6	46890.5	50720.2	41830.6	49133.6	47796.2	28126.2	53099.5	49681.9	44666.9	25610.7	44103.6	34494.9	33370	54265.7	59587.6	25597.8	37127.6	24921.1	56321	37862.7	58436.8	25863.3	33809.8	35414.5	53681.7	39027.5	1	1	1	1	4	0	0	0	0	0	0
Q9BTW9	Q9BTW9	TBCD_HUMAN	TBCD	Tubulin-specific chaperone D	12	509	108687	135977	114491	101433	102765	106905	120240	97292.3	129393	112740	131605	109232	119835	128597	101057	116397	131100	130594	122133	112052	108453	119819	114099	111377	125979	122997	87777.8	116290	129786	122878	108788	123663	1	1	1	1	4	0	0	0	0	0	0
Q9NRA8	Q9NRA8	4ET_HUMAN	EIF4ENIF1	Eukaryotic translation initiation factor 4E transporter	10	575	51858.7	70916.3	66379.6	56695.5	46803.2	46042	62006.5	55474.6	46688.8	40398.1	28386	37251.3	48604.9	43464.1	50397.1	46721.8	50080.1	25909.7	38393.1	0	46175.9	48662.1	0	42677.1	71506.1	38426.3	42319.3	55442.4	42711.2	48963.3	46807.4	0	1	1	0	0	2	0	0	0	0	0	0
Q86SQ7	Q86SQ7	SDCG8_HUMAN	SDCCAG8	Serologically defined colon cancer antigen 8	12	216	73391.1	63513.3	80182.8	68310.1	91185.7	82729.3	68944.3	63395.9	95530.8	75518.7	65844.1	77151.8	80651.1	80655.9	71115.3	62499.8	85635	84605.3	69486.1	78033.7	75489.5	83476.9	85137.2	86035.6	94894.3	90508.5	69169.1	73792.9	99915.2	69383.7	69809.2	62812.1	1	1	1	1	4	0	0	0	0	0	0
Q86SQ7	Q86SQ7	SDCG8_HUMAN	SDCCAG8	Serologically defined colon cancer antigen 8	14	216	30281.3	47271.2	29286.7	18152.4	4223.19	29310.2	50230.3	33210.6	43339	26941.8	87818.8	36389.6	51065.8	21520.8	30355.6	39082.3	29745.4	34557.4	46271.3	21430.9	44357.5	24925.8	58467.5	29892.6	35147.2	26861	29265.2	34229.2	48746.7	34547.2	39651.1	47520.4	1	1	1	1	4	0	0	0	0	0	0
Q96HY6	Q96HY6	DDRGK_HUMAN	DDRGK1	DDRGK domain-containing protein 1	19	28	101016	79102.2	86947.3	92345	91035.5	87519.8	110737	106962	96635.3	97597.6	105199	93881.4	109342	104765	126318	79775.7	83793.5	107477	77820.4	102383	121134	84303.7	102278	85843	87943.8	123077	111966	127843	120402	114341	76462.4	98571.5	1	1	1	1	4	0	0	0	0	0	0
O15020	O15020	SPTN2_HUMAN	SPTBN2	Spectrin beta chain, non-erythrocytic 2	18	2263	34763.4	18338.7	14426.9	0	26370.1	0	15322.5	16398.6	0	12620.5	23516.3	15335.9	11553.8	31633.7	11328.2	0	19685.2	12752.9	20774.1	18446.3	21926.6	25587.1	20454.6	28358.4	31881.9	15478.2	14347.8	12159.8	20044.3	0	22093	0	0	0	1	0	1	0	0	0	0	0	0
P31323	P31323	KAP3_HUMAN	PRKAR2B	cAMP-dependent protein kinase type II-beta regulatory subunit	11	362	354855	349619	324145	371889	284816	335968	308192	333786	309730	335499	307555	339503	605101	677417	680221	723019	310314	317242	341224	343021	562890	646717	625673	735201	630745	603691	692847	691838	590599	584522	614497	661508	1	1	1	1	4	0	0	0	0	0	1
O75170	O75170	PP6R2_HUMAN	PPP6R2	Serine/threonine-protein phosphatase 6 regulatory subunit 2	10	837	23364.4	89398.2	70282	51075	82601.5	57328.4	45453.7	73193.8	115410	54830.8	62637.2	74125.5	95580.7	63990	60019.3	17102.9	75161	75560.3	67630.7	50133.8	91547.7	35688.5	89982.7	33362.9	85438.7	57135.6	73701.8	66608.4	75193.8	81652	84237.6	65220.9	1	1	1	1	4	0	0	0	0	0	0
Q13428	Q13428	TCOF_HUMAN	TCOF1	Treacle protein	7	302	640592	674712	566728	655074	646084	658900	653852	539036	633183	620244	594783	615263	651621	627192	610903	576849	618408	659357	668276	593780	590160	634285	681656	528910	774229	584388	575257	575597	622561	629781	619719	583116	1	1	1	1	4	0	0	0	0	0	0
Q13428	Q13428	TCOF_HUMAN	TCOF1	Treacle protein	11	373	71043.4	74460.7	79685.3	78729.4	77760.9	79520.5	71460.4	69060.9	61613.7	74307.6	64566.5	84577.3	84528.6	74383.2	72623.5	75366.2	72633.8	73539.9	67308.3	75767.5	83323.2	69331.4	78948.8	70777.5	85497.4	82145.6	76226.3	83168.5	78495.9	74281.8	72311.2	96544.2	1	1	1	1	4	0	0	0	0	0	0
Q13428	Q13428	TCOF_HUMAN	TCOF1	Treacle protein	12	302	26233.8	18523.8	15249.5	24422	25368.9	23226.3	0	0	22092	0	19002.9	13686.5	15712	25158.1	6134.97	19504.2	23332.2	17196	17970.8	20275.6	21510.5	29519.1	23374.4	17887.7	30656.3	29275.3	14191.7	16637.1	0	19988.9	16460.3	21078.5	0	0	0	0	0	0	0	0	0	0	0
Q9BSJ2	Q9BSJ2	GCP2_HUMAN	TUBGCP2	Gamma-tubulin complex component 2	12	382	46080.2	44850	38808.8	57182.4	38809	54344.1	30543.2	70014.5	58966.9	0	44004.5	38667.5	0	0	65594.4	55623.7	32123	67406.6	81742.7	48712.8	42916.3	0	45866.2	79322.2	46042.2	35810.1	153756	49301.5	102292	0	63503.1	85084.7	0	0	1	1	2	0	0	0	0	0	0
Q96C12	Q96C12	ARMC5_HUMAN	ARMC5	Armadillo repeat-containing protein 5	11	765	0	25849.4	29338.2	11142.9	23501.9	34894.5	23682	13513	16678.8	29155.8	16134.5	34328.1	26025.9	18187	3226.82	25886.4	19067.8	17958.1	29863.2	24765.6	22115.2	16781.3	0	15195.9	0	0	17278.5	0	19936.7	27614.5	38017.9	27116.5	0	0	0	0	0	0	0	0	0	0	0
P13861	P13861	KAP2_HUMAN	PRKAR2A	cAMP-dependent protein kinase type II-alpha regulatory subunit	11	348	613469	573563	581872	538122	605549	542575	534257	494423	567012	533731	543774	497574	777740	649040	717653	673589	589518	556424	531046	516978	673519	682782	649739	582264	659913	710553	626205	561462	770917	705625	671629	601182	1	1	1	1	4	0	0	0	0	0	0
Q6FI81	Q6FI81	CPIN1_HUMAN	CIAPIN1	Anamorsin	9	234	25772.6	26283.9	25088.9	19984.8	24352.4	44249	25144.3	33983.8	25456.7	39521.7	19282.1	31945.1	18789.5	24360.6	37731.3	27932.8	21276.1	27551.4	36224.1	32900.3	13279.1	33203.4	32576	49180.7	16630.3	30254.3	26633.7	47848.6	23700.6	22420.7	21952.1	23497.1	1	1	1	1	4	0	0	0	0	0	0
Q6FI81	Q6FI81	CPIN1_HUMAN	CIAPIN1	Anamorsin	10	234	0	0	1099.32	0	0	0	0	0	2448.76	0	0	0	0	0	0	0	0	0	0	0	0	1516.63	0	0	0	0	0	0	0	0	0	1466.25	0	0	0	0	0	0	0	0	0	0	0
Q92614	Q92614	MY18A_HUMAN	MYO18A	Unconventional myosin-XVIIIa	9	1996	86338.9	67263.3	76901.4	78538	92432.8	71308	83645.6	64121.5	72811.6	70446.9	90752.4	63658	75491.3	64940.6	75756.5	76636.5	77517.9	89491.6	63504.7	62167.8	74278	98651.3	79456.7	72102.3	72074.1	93391.5	53880	59392.7	79782.4	77952	75334.1	67320.1	1	1	1	1	4	0	0	0	0	0	0
P62258	P62258	1433E_HUMAN	YWHAE	14-3-3 protein epsilon	17	154	36065.9	52912.5	39744.2	44998.3	55943.6	40256.4	50490.9	30066.2	30368.1	22090.8	20334.7	23564.3	26043.2	0	36686.2	38547.1	45755.4	33138.2	33993.9	31958.8	55891.8	16822.5	43117.3	15214.6	80396.3	26199.8	38600.8	49270.2	13219.4	30758.3	26495.3	25011.7	1	0	1	1	3	0	0	0	0	0	0
Q96JM3	Q96JM3	CHAP1_HUMAN	CHAMP1	Chromosome alignment-maintaining phosphoprotein 1	17	510	415342	501358	542277	585643	428164	531141	561864	586880	503596	492839	534180	628596	483886	452783	569049	641232	530117	548314	598322	609961	493837	479619	647671	630452	482705	493296	617115	619847	461811	504199	577189	645268	1	1	1	1	4	0	0	0	0	0	0
Q9BUU2	Q9BUU2	MET22_HUMAN	METTL22	Methyltransferase-like protein 22	12	130	12680.5	18028.7	17009.9	20020.4	28602.5	20847.8	26264.3	17459.6	22095.5	21690.8	9394.27	21572.8	19282.6	11060.4	15052.2	26836.9	16341	18327.1	19373.3	18327.8	23115.7	15626	13162.2	12289.6	14584	19094.9	19671.9	19904.2	19273.6	14706.6	10239.7	21738.8	1	1	1	1	4	0	0	0	0	0	0
Q76L83	Q76L83	ASXL2_HUMAN	ASXL2	Putative Polycomb group protein ASXL2	16	201	152111	125609	124400	80183.7	146740	103196	104584	106887	162853	129668	160339	118637	166973	141339	101412	131773	176630	151036	105119	95499.3	163420	172300	131436	108374	133540	195141	92461.3	94684.7	123696	141290	91438.1	121768	1	1	1	1	4	0	0	0	0	0	0
Q8NFZ5	Q8NFZ5	TNIP2_HUMAN	TNIP2	TNFAIP3-interacting protein 2	8	138	168780	222952	185484	183061	184706	177196	194226	179847	160038	183179	164532	210002	150317	190189	175738	179245	165577	195648	155974	170261	188031	183559	171545	184453	155344	173166	168708	172947	158599	198655	169464	159077	1	1	1	1	4	0	0	0	0	0	0
Q8IXQ6	Q8IXQ6	PARP9_HUMAN	PARP9	Protein mono-ADP-ribosyltransferase PARP9	9	290	29937.9	54193.2	55241.9	63728.4	52660.6	0	57465.8	58220.7	42289.2	46065.4	38230	64839.3	41392.2	47366.9	0	0	34923.1	41333.8	92670.6	71977.7	36904.1	43820.5	71189.8	75158.4	51420.9	36870.5	89192.5	50067.3	38508.4	45911.3	89681.5	75944.2	1	0	0	0	1	0	0	0	0	0	0
Q13422	Q13422	IKZF1_HUMAN	IKZF1	DNA-binding protein Ikaros	11	440	469788	416097	479890	463377	536105	462513	448758	385710	496923	421755	484246	440905	551624	487805	482107	413167	511835	520887	473486	426746	544456	540991	523631	437205	497767	524056	458214	407342	532395	492129	491755	427200	1	1	1	1	4	0	0	0	0	0	0
Q99766	Q99766	ATP5S_HUMAN	DMAC2L	ATP synthase subunit s, mitochondrial	8	65	23372.2	24123.8	0	13286.7	21828.1	16985.6	0	16872.8	14486	26639.7	38977.8	16190.4	27161.5	23941.4	26919.7	25185.6	27757.3	29452.8	22529	11629.8	42147.8	26216.6	0	26549	23738	22541.5	14542.4	12777.4	13469.9	22981	18588.8	26743.1	1	1	0	1	3	0	0	0	0	0	0
O94953	O94953	KDM4B_HUMAN	KDM4B	Lysine-specific demethylase 4B	8	664	13388.9	0	0	18880.4	24087.6	21440.9	0	0	8105.59	24204.3	13645.3	22108.7	29050.9	0	11544.7	9754.95	22485.7	16325	19211.7	0	15942.8	15593.3	0	19553.8	18233.9	16326.6	20485.9	14573.7	13269.9	10416.9	0	17242.8	1	0	0	0	1	0	0	0	0	0	0
O94953	O94953	KDM4B_HUMAN	KDM4B	Lysine-specific demethylase 4B	9	664	0	0	0	0	0	3058.82	0	2222.68	2073.09	0	0	613.385	0	1290.71	0	3323.39	0	0	0	0	0	0	0	0	0	0	6113.1	5585.06	0	0	0	4463.71	0	0	0	0	0	0	0	0	0	0	0
Q03188	Q03188	CENPC_HUMAN	CENPC	Centromere protein C	9	2	252714	275689	247946	252730	267577	262019	259220	252184	265727	245277	272475	240953	256118	251495	271197	248891	263206	267669	291850	269581	281199	260413	271514	274813	252777	263458	285358	266940	258693	289660	271490	268282	1	1	1	1	4	0	0	0	0	0	0
O15015	O15015	ZN646_HUMAN	ZNF646	Zinc finger protein 646	12	158	41608.8	32550.9	27229.9	23364.7	40591	32924.1	43084.4	38439.2	36329.6	40566.3	28088.2	22404.8	44730.4	43283.3	34902.7	21923.9	28019.2	38496.2	25351.3	34145.7	37417.3	49761.7	23968.5	38005.6	39695.7	40546	25422.7	19104.7	47375	27253.9	32694.8	37017.8	1	1	1	1	4	0	0	0	0	0	0
Q8TEQ6	Q8TEQ6	GEMI5_HUMAN	GEMIN5	Gem-associated protein 5	10	981	235424	237027	228761	242555	200232	229055	217212	265362	214612	202938	187275	253604	152119	195631	185968	235396	197206	181445	229219	227369	162725	168174	159965	221078	186972	161229	206739	211244	187510	215876	193186	186700	1	1	1	1	4	0	0	0	0	0	0
Q8TEQ6	Q8TEQ6	GEMI5_HUMAN	GEMIN5	Gem-associated protein 5	19	981	105672	122324	91486.2	70942.9	107445	102449	75068.1	109123	105406	100922	101276	85791.6	92687.7	124213	58884.9	89944	121425	128748	110305	98731.6	115719	92493.8	50390.2	108106	110086	91879	116067	82345.1	116232	110524	100516	99111.1	1	1	1	1	4	0	0	0	0	0	0
Q9C000	Q9C000	NLRP1_HUMAN	NLRP1	NACHT, LRR and PYD domains-containing protein 1	11	1020	19170.9	15577.4	11954.8	16144.1	13054.8	20696.5	15662.3	8251.68	19981.4	17504.9	10548.8	17391.4	15007.1	12232.4	14231.4	14572.9	0	17504.4	14852.9	19665.5	13818.4	13918.3	15204.6	17059.1	21449.5	11789.5	16058	19822.3	15234.8	16289.3	11210.7	15264	0	1	1	1	3	0	0	0	0	0	0
O00192	O00192	ARVC_HUMAN	ARVCF	Splicing regulator ARVCF	13	821	87734.8	76403.7	87135.9	76813.2	84407.9	85938.5	86912.4	98620.9	82462.8	80840.8	58223.3	71641.1	69513.9	74086.2	87968.9	91832.7	85570.8	85984.5	68971.9	88663.9	54239.4	73991.6	70145	76111.7	77475.9	70221.4	56255.3	60304.3	69443.7	85758	79417.6	85487.9	1	1	1	1	4	0	0	0	0	0	0
O60291	O60291	MGRN1_HUMAN	MGRN1	E3 ubiquitin-protein ligase MGRN1	18	513	55424.5	47088.7	69161.1	43162.4	43343	62098.6	37739.2	64411.1	45247.8	36956.3	28420.2	34325.2	59748.6	44529.2	27312.8	61134	44689.7	42208.7	35411.8	42974.7	57277	38533.4	34315	26058.9	69051.8	42318.9	34118.9	25802.9	32737.3	33514.1	23775	34169.7	1	1	1	1	4	0	0	0	0	0	0
P23588	P23588	IF4B_HUMAN	EIF4B	Eukaryotic translation initiation factor 4B	16	357	6340000	7030000	7340000	7400000	6360000	7170000	7240000	7530000	6370000	7120000	8350000	7540000	5510000	7020000	7360000	7690000	6260000	6790000	7470000	7640000	5820000	6250000	7830000	7360000	6150000	5650000	7560000	7200000	6110000	6550000	7550000	7460000	1	1	1	1	4	0	0	0	0	0	0
Q9Y5B9	Q9Y5B9	SP16H_HUMAN	SUPT16H	FACT complex subunit SPT16	11	186	0	14578.1	0	0	0	0	0	0	0	0	26362.4	0	12422.8	0	0	13988.5	12640.9	32146.6	15567.1	8977.59	13675.5	24002.5	15266.4	0	42664.3	33777.8	0	4102.4	18070.3	38533.7	35375	0	0	0	0	0	0	0	0	0	0	0	0
Q9H8E8	Q9H8E8	CSR2B_HUMAN	KAT14	Cysteine-rich protein 2-binding protein	17	228	59372.1	54902.9	71126.3	42861.5	54630.4	59460	63104.3	53730.2	53871.6	64742.8	61462.5	70607.9	81013.8	34003.6	52027.6	64906.2	63336	51727.7	26549.8	72023.4	77731.4	69931	61561.2	56061	75958.7	54522.5	53859.7	49105.5	58937.9	58551.9	76944.2	64717.2	1	1	1	1	4	0	0	0	0	0	0
Q9H8E8	Q9H8E8	CSR2B_HUMAN	KAT14	Cysteine-rich protein 2-binding protein	18	228	7472.12	3732.59	0	16261.1	2147.45	6900.8	5418.53	8761.08	6686.65	4389.41	6515.14	0	0	0	10865	3853.6	3014.84	1143.95	9846.96	0	0	6233.86	0	0	4736.2	0	3171.7	2897.94	3475.52	0	4719.86	7414.07	0	0	0	0	0	0	0	0	0	0	0
Q08378	Q08378	GOGA3_HUMAN	GOLGA3	Golgin subfamily A member 3	11	1211	220444	205843	176060	194781	210187	181222	175189	179687	209300	176771	178291	165077	184835	171920	188086	198176	172036	166687	177140	197226	167922	185233	180151	196428	182734	151786	191433	176949	204858	181767	158517	175753	1	1	1	1	4	0	0	0	0	0	0
Q08378	Q08378	GOGA3_HUMAN	GOLGA3	Golgin subfamily A member 3	16	1211	0	26906.2	19674.4	0	19565.7	6860.47	8834.1	0	14667.5	0	22257.5	0	9257.33	12532.6	14339.8	12173.4	21570.4	11030.8	0	20162.4	9315.67	9612.97	9055.11	14392.9	5602.01	9345.63	0	2437.85	13428.2	12836.9	5508.29	7591.58	0	0	0	0	0	0	0	0	0	0	0
Q8TF50	Q8TF50	ZN526_HUMAN	ZNF526	Zinc finger protein 526	9	344	93247.2	83915.8	95510.5	90580.8	89193.7	73421.5	80407.7	101182	77695.3	90646.4	74097.1	81136.6	63181	101946	62462.8	94544.8	70262.7	70869.2	81213.8	75366.7	66231.3	79992.9	59562.7	83850.1	78836.4	81583	74939.9	72737.1	72007.9	71676.1	65637.2	94456.6	1	1	1	1	4	0	0	0	0	0	0
Q8IZT6	Q8IZT6	ASPM_HUMAN	ASPM	Abnormal spindle-like microcephaly-associated protein	10	1350	284762	285827	273191	308341	275607	267014	272952	260750	296919	288460	266829	317107	254841	280813	289530	281225	258374	306925	286866	294725	269975	300058	269277	299229	282828	302589	245012	253367	254530	304384	308410	299096	1	1	1	1	4	0	0	0	0	0	0
Q9Y3L3	Q9Y3L3;Q6ZT62	3BP1_HUMAN	SH3BP1	SH3 domain-binding protein 1	10	371	0	65416.2	48746	83314.2	0	63823.1	20653.1	85654.4	55956.7	56882.7	52463.9	64745.4	54077.6	37670.2	0	44311	81355.9	51837.7	58371	0	55955.5	44703.1	58933.1	74582.2	43978.5	60160.9	65986.9	56710	53634.4	48283.4	49875.8	65136.3	0	1	0	0	1	0	0	0	0	0	0
P36578	P36578	RL4_HUMAN	RPL4	60S ribosomal protein L4	14	270	514931	509619	400663	284413	519739	474586	491004	330331	583787	469828	656005	425423	592311	534841	561771	506066	564526	513605	560180	424725	470412	566653	689903	469990	586507	593465	497184	590689	527908	523841	529941	595528	1	1	1	1	4	0	0	0	0	0	0
Q04637	Q04637	IF4G1_HUMAN	EIF4G1	Eukaryotic translation initiation factor 4 gamma 1	8	1207	664028	662401	683738	681479	624987	672359	727339	685049	656133	680104	753866	729567	665361	655358	710674	698099	617070	627391	666665	700429	643543	680779	682539	666044	591722	611675	681319	641481	641489	673779	699774	652752	1	1	1	1	4	0	0	0	0	0	0
Q04637	Q04637	IF4G1_HUMAN	EIF4G1	Eukaryotic translation initiation factor 4 gamma 1	10	1207	470240	467144	471000	488135	484557	485869	496181	481201	483856	487282	474079	466493	466776	492511	503729	466897	485160	506511	499475	488862	463502	484109	479558	464886	475397	468908	471849	501611	452538	486694	485310	460495	1	1	1	1	4	0	0	0	0	0	0
Q27J81	Q27J81	INF2_HUMAN	INF2	Inverted formin-2	8	1002	15283.6	25200.3	20215.9	0	18838.4	23781.4	20781.4	10913.4	0	22889.1	12529.7	17618.2	24719.3	15004.9	15211.1	22027.4	26894.3	15500.1	19547.9	17659.5	25534.9	25946.2	17938.2	14353.4	18129.3	18732.3	6342.27	17101.9	15303.4	30522.5	13865.8	25743.7	0	1	1	0	2	0	0	0	0	0	0
A2RRP1	A2RRP1	NBAS_HUMAN	NBAS	NBAS subunit of NRZ tethering complex	16	1299	6394.52	7442.13	0	0	0	6401.5	6980.92	6448.92	8733.42	2892.3	0	0	6470.67	0	1074.68	0	4504.2	0	5265.33	4622.3	0	3593.67	0	5871.95	1622.14	5255.79	7081.93	2843.86	0	0	3993.7	6622.55	0	0	0	0	0	0	0	0	0	0	0
P53041	P53041	PPP5_HUMAN	PPP5C	Serine/threonine-protein phosphatase 5	9	103	2663905	2962943	2954519	3110046	2629417	2920724	3142907	3145088	2709589	3059212	3200843	3194053	2745713	2860921	3118792	3065038	2.47619e+06	2797734	3217882	3110527	2705826	2632484	3130012	3148525	2576019	2504856	3281739	3143476	2892349	2854343	3196670	3072873	1	1	1	1	4	0	0	0	0	0	0
Q5T8P6	Q5T8P6	RBM26_HUMAN	RBM26	RNA-binding protein 26	10	793	47487.6	53350.8	45168.2	45074.8	66731.2	55913.6	61921.2	61597.8	47231	49996.9	60917.7	58419.1	40404.8	55173.1	75468.3	73989.8	65697	59544.6	61925.3	68583.8	50323.9	64174.9	47735.2	33141.3	45958.8	52581.3	59870.2	20121.1	74601.4	93596.9	60023.1	45410.7	1	1	1	1	4	0	0	0	0	0	0
Q6ZSZ6	Q6ZSZ6	TSH1_HUMAN	TSHZ1	Teashirt homolog 1	7	669	38388.5	55935.4	58346.7	64497.3	35422.1	51195.3	42778.4	67129.4	33124.2	57953.6	50124.2	59464.5	29261.7	36056.7	52214.6	52741.3	30596.2	38469.6	55036.6	61110.5	32472.7	25998.1	38418.5	74256.8	41208.7	32189.9	70063.6	64042.1	26045.8	28031.3	50980.6	61299.4	1	1	1	1	4	0	1	0	0	1	0
Q5VSL9	Q5VSL9	STRP1_HUMAN	STRIP1	Striatin-interacting protein 1	18	333	82259.2	71434.6	77304.8	70099.2	96092	84449.3	90319.8	92063.8	84182.5	90746.3	73648.5	76871.3	66368.1	107462	78944.7	74274.9	86488	95307.8	64449.2	80511.4	95811.2	76080.1	70177.7	97810.1	70837.8	100997	63116.5	91107.6	75701.5	68094.3	87701.8	75582.7	1	1	1	1	4	0	0	0	0	0	0
Q8TDB6	Q8TDB6	DTX3L_HUMAN	DTX3L	E3 ubiquitin-protein ligase DTX3L	20	537	27431.8	0	12292.2	5366.6	23526.5	0	8690.82	13370.7	22952.3	8306.68	19826.2	17311.8	19795.7	0	12379.4	19194.2	9156.97	17910	0	19978.1	0	17689.5	15514.2	3974.2	0	24560	0	0	25367.1	22047.8	0	14369.8	0	0	0	0	0	0	0	0	0	0	0
P51948	P51948	MAT1_HUMAN	MNAT1	CDK-activating kinase assembly factor MAT1	19	277	15840.4	29242.7	25767.1	0	24791.4	12555	0	11820.7	8990.3	22341.9	13835.5	0	14533.9	17689.5	24640.2	0	0	26602.5	12939.3	20794.5	25361.2	0	0	28494.2	0	0	0	4703.41	20967.3	8549.21	31657.1	21514.6	0	0	0	0	0	0	0	0	0	0	0
Q8IYB3	Q8IYB3	SRRM1_HUMAN	SRRM1	Serine/arginine repetitive matrix protein 1	10	736	135084	132654	146030	162075	118242	152581	178788	165684	90518.1	124767	155962	151332	176227	144537	151527	165388	119795	129366	155757	154853	172273	146767	140934	187365	165479	120329	127323	155477	158084	158524	139795	183171	1	1	1	1	4	0	0	0	0	0	0
Q99569	Q99569	PKP4_HUMAN	PKP4	Plakophilin-4	16	271	23623.5	8578.89	28739.6	23519.1	22219.3	17346.2	17155.4	35493.7	27532.2	24933.2	30195.6	24036.4	12323.5	36753.2	22982.2	33555.2	18535.8	27874.4	19690.1	10235.7	26031.2	20583.1	20743	17512.8	27614.4	29415.1	24293	23309.7	35352.3	21185.8	17946.8	32367.5	1	1	1	1	4	0	0	0	0	0	0
O15160	O15160	RPAC1_HUMAN	POLR1C	DNA-directed RNA polymerases I and III subunit RPAC1	10	2	209417	321374	367381	295047	214000	274622	320737	309403	216213	313450	48295.9	336596	183817	323212	361269	337580	200910	345711	355621	300046	199371	274464	391515	337304	196670	218516	304266	341297	220922	290445	372401	343579	1	1	1	1	4	0	0	0	0	0	0
Q9Y314	Q9Y314	NOSIP_HUMAN	NOSIP	Nitric oxide synthase-interacting protein	8	105	721902	668302	669347	677325	739442	693471	693468	616096	762351	681640	653227	656607	728176	703550	699178	595954	738406	716743	673446	638474	772547	711926	764102	644785	777554	716550	725952	665586	790056	732542	692509	694783	1	1	1	1	4	0	0	0	0	0	0
Q9UI08	Q9UI08	EVL_HUMAN	EVL	Ena/VASP-like protein	13	311	162137	153884	146560	163374	163140	172932	145118	146641	173111	160673	181216	167900	179348	189457	142632	163281	168684	160479	157450	177912	151317	171283	170247	160478	150891	183486	162354	178895	148041	169800	154936	182088	1	1	1	1	4	0	0	0	0	0	0
Q96N66	Q96N66	MBOA7_HUMAN	MBOAT7	Lysophospholipid acyltransferase 7	12	457	239783	215322	209507	200185	222626	239379	208638	223068	227984	213071	202208	220357	214490	228015	228858	215392	225204	245047	212180	232521	203340	208928	231328	232838	230137	233853	205708	198870	227713	223237	227774	210343	1	1	1	1	4	0	0	0	0	0	0
Q9UI08	Q9UI08	EVL_HUMAN	EVL	Ena/VASP-like protein	11	281	0	3503.04	2203.32	968.757	4367.25	4538.9	3669.9	0	7109.42	0	0	6816.6	4335.12	6227.1	3522.97	2518.6	9896.04	0	0	0	0	3183.39	2723.01	0	0	4343.82	0	0	8411.24	0	4707.57	0	0	0	0	0	0	0	0	0	0	0	0
Q9UI08	Q9UI08	EVL_HUMAN	EVL	Ena/VASP-like protein	12	281	0	0	573.94	0	1809.57	3258.78	0	0	0	0	1901.54	0	0	0	0	1400.24	528.483	2570.64	0	0	1097.74	2123.07	1381.72	1576.28	0	0	1245.79	0	0	0	2566.51	0	0	0	0	0	0	0	0	0	0	0	0
O15127	O15127	SCAM2_HUMAN	SCAMP2	Secretory carrier-associated membrane protein 2	13	317	72099.1	38496.8	79198.1	107198	0	99311.3	142343	0	86541.9	86378.2	26785.8	0	0	101041	123897	93374.7	0	119243	24231.2	86345	0	40433.2	143140	0	0	82743.2	0	0	97686.6	116520	112939	121822	0	1	0	0	1	0	0	0	0	0	0
Q9NZM4	Q9NZM4	BICRA_HUMAN	BICRA	BRD4-interacting chromatin-remodeling complex-associated protein	17	1050	203359	182212	210666	214378	205969	227882	194499	211931	227107	223878	207213	205859	214177	218509	221817	200986	233422	223294	200991	199484	208944	227602	204001	215223	204273	202429	208563	207875	210939	185859	220863	233812	1	1	1	1	4	0	0	0	0	0	0
O60563	O60563	CCNT1_HUMAN	CCNT1	Cyclin-T1	10	472	243959	251417	256110	240570	251702	266110	256040	274518	237649	270377	215104	240353	237533	254649	258963	258705	245326	254643	260215	251776	213282	243672	231197	277544	248874	251163	273491	267139	246464	244741	255438	249122	1	1	1	1	4	0	0	0	0	0	0
Q9Y446	Q9Y446	PKP3_HUMAN	PKP3	Plakophilin-3	17	766	67323.7	75520.7	66221.2	78153.5	73168.1	81819.2	72870.4	95278.7	77807.8	68675.3	73273.2	21087.3	45367.5	53375	93011.3	39982.1	78829	89585.9	48667.9	84836.8	26192.2	86913.1	45494.5	72353.7	109138	100380	82649.9	120114	57435	66636	61409.4	63378.3	1	1	1	1	4	0	0	0	0	0	0
Q9NPJ6	Q9NPJ6	MED4_HUMAN	MED4	Mediator of RNA polymerase II transcription subunit 4	10	2	82795.9	57842.5	80724.6	63047.2	92385	66597.8	73245.8	63158.5	90002.9	76535.9	85618.7	76843	89056.6	86870.4	81126.8	78646.1	97928.6	77967.6	74655.5	54335.5	94118.4	67109.9	81080.9	75130.5	61621.8	71741.8	73241.5	55341.2	86645.2	64529	60310.7	68175.3	1	1	1	1	4	0	0	0	0	0	0
Q9NPJ6	Q9NPJ6	MED4_HUMAN	MED4	Mediator of RNA polymerase II transcription subunit 4	12	2	273461	314637	321432	302849	338843	308236	312790	339912	291432	347625	363609	336557	297085	385874	328888	317626	329146	346663	349095	355056	324263	371439	324111	360605	268658	371983	323956	313200	304762	300443	329195	347532	1	1	1	1	4	0	0	0	0	0	0
P42684	P42684	ABL2_HUMAN	ABL2	Tyrosine-protein kinase ABL2	13	559	310821	330534	295107	296987	308484	309565	281821	294106	326325	283284	280758	275016	297061	311293	282374	313069	327562	317195	289164	279143	300185	290910	293246	320218	320889	322786	323201	331561	320714	294832	291647	253101	1	1	1	1	4	0	0	0	0	0	0
Q9BYI3	Q9BYI3	HYCCI_HUMAN	HYCC1	Hyccin	25	355	56782.2	41769	47446.5	39590.1	39723.5	47140	48101.9	54670.5	48206.4	36747.7	69690.7	36821.3	59267.9	51675.8	39418.5	27777.9	58025.3	33377.6	50806.1	35362.3	53304.7	43390.9	37362.1	44134.6	28821.8	37845.2	40640.6	44095.4	39808.4	34413.3	36389.7	40991.2	1	1	1	1	4	0	0	0	0	0	0
Q9HAF1	Q9HAF1	EAF6_HUMAN	MEAF6	Chromatin modification-related protein MEAF6	15	155	48311.2	107667	104805	98931.5	75970.6	83085.1	111011	50808.4	73784.2	54841.2	111050	117507	83502.4	55067.2	63655	118667	75305.9	74512.1	42374.6	108844	94796.4	55822.9	107813	98531.5	66204.7	81123.5	91773.4	96865.3	58409.1	103573	100440	113090	1	1	1	1	4	0	0	0	0	0	0
Q9HAF1	Q9HAF1	EAF6_HUMAN	MEAF6	Chromatin modification-related protein MEAF6	16	155	56607.4	88966.5	85866.9	105458	59198.1	86487.8	86701.3	60956.8	82793	87883.5	72770.7	104047	91057.1	58270.5	101741	132862	87778	79280.2	61194.4	100932	99747.4	74376.6	115490	92273.5	77409.7	78340.1	91198.4	98365.5	69378.5	109193	89325.2	110496	1	1	1	1	4	0	0	0	0	0	0
Q66K74	Q66K74	MAP1S_HUMAN	MAP1S	Microtubule-associated protein 1S	9	544	277556	258598	277729	256445	307124	256842	246024	229553	302273	295348	238081	275176	261773	264660	299595	270155	273950	247566	258182	258132	282207	235150	304219	252872	250208	314563	241429	252404	267496	234216	307104	245294	1	1	1	1	4	0	0	0	0	0	0
Q66K74	Q66K74	MAP1S_HUMAN	MAP1S	Microtubule-associated protein 1S	10	544	322887	345437	371623	345870	330817	360924	363258	352952	367137	372188	366924	370389	355490	370453	377292	364875	370242	347146	370052	360029	330837	367716	402598	375259	347323	344629	338678	342374	345681	371471	399777	392471	1	1	1	1	4	0	0	0	0	0	0
P41236	Q6NXS1;P41236	IPP2_HUMAN	PPP1R2	Protein phosphatase inhibitor 2	11	2	489557	510334	438637	512540	471070	487315	463366	522237	477333	499994	438099	500239	414228	473076	427632	503099	439642	461007	492710	500272	391914	451411	429535	478452	467922	449992	489329	480228	455926	496034	482182	507297	1	1	1	1	4	0	0	0	0	0	0
Q9BYT8	Q9BYT8	NEUL_HUMAN	NLN	Neurolysin, mitochondrial	9	120	5358.82	5021.06	9364.7	5055.55	5845.28	4954.29	2201.86	5853.11	1827.15	0	3460.32	8562.7	5502.39	4842.92	7041.29	7053.9	3937.62	9539.91	4120.13	2437.55	9214.33	4796.77	6300.86	0	6320.65	5018.54	2892.88	4399.63	6006.49	5117.21	6829.43	3323.49	1	0	1	0	2	0	0	0	0	0	0
Q9Y2D9	Q9Y2D9	ZN652_HUMAN	ZNF652	Zinc finger protein 652	14	195	20079.7	27992.4	24009.4	23201.1	21359.9	21109.5	22338.4	21963.5	27615.5	20296.6	26419.2	16155.9	29114.6	18912.8	31153	18318.6	29887.2	17136.9	17491.7	12387.8	28937.2	19549.2	25146.8	24723.9	24905.8	29182.3	28324.9	17991.3	29926.6	20871.3	21598.6	26939.5	1	1	1	1	4	0	0	0	0	0	0
Q99575	Q99575	POP1_HUMAN	POP1	Ribonucleases P/MRP protein subunit POP1	17	449	336637	318449	337662	316756	352346	310530	289312	290477	312347	310579	302831	291486	333077	279034	305201	318149	317427	299517	255011	280271	293906	288822	281614	280658	323349	297240	288354	326723	319838	285937	275720	245824	1	1	1	1	4	0	0	0	0	0	0
P06746	P06746	DPOLB_HUMAN	POLB	DNA polymerase beta	7	42	42705.3	37459.1	27468.7	29357.8	28196.4	32216.8	38422.6	34524.3	40073.9	33601.1	33948.3	32579.5	32730	46560.4	26457.3	39600.7	35483.1	38965.5	29339	31601	35588.3	44038.3	29787.8	38195.8	34626.6	43098.3	32047.2	34338.1	31010.4	39553.3	32891.8	36264.7	1	1	1	1	4	0	0	0	0	0	0
Q8N5S9	Q8N5S9	KKCC1_HUMAN	CAMKK1	Calcium/calmodulin-dependent protein kinase kinase 1	11	50	216348	248124	213467	275429	220449	260150	246887	275759	248242	242892	274700	273787	221784	265805	279405	279025	241231	229852	265140	255084	283550	268779	299469	252629	259266	254344	256946	263315	250299	253046	258764	295758	1	1	1	1	4	0	0	0	0	0	0
Q9C073	Q9C073	F117A_HUMAN	FAM117A	Protein FAM117A	12	65	961037	823853	884832	816805	1020000	888825	872211	749584	997502	805348	686491	740105	1000000	1050000	813844	741207	1000000	825851	739624	669566	818450	1060000	1010000	642039	1030000	989087	735373	618795	964442	842137	888781	575552	1	1	1	1	4	0	0	0	0	0	0
Q9C073	Q9C073	F117A_HUMAN	FAM117A	Protein FAM117A	23	65	94001.7	96210.7	68632.5	90275	87171	57455.6	71460.6	101089	79827.3	81769.4	52466.5	71810.9	60978.2	100605	66584.2	88709.6	97601.9	73116	76887.6	79632.3	91198.1	93626.4	75014.9	83674.1	88126.6	98124.8	79710.3	83491.1	74966	74037.3	98435.6	80259	1	1	1	1	4	0	0	0	0	0	0
P55010	P55010	IF5_HUMAN	EIF5	Eukaryotic translation initiation factor 5	11	408	1430000	1510000	1510000	1570000	1470000	1620000	1440000	1650000	1380000	1660000	1550000	1660000	1260000	1580000	1550000	1630000	1290000	1630000	1630000	1730000	986535	1560000	1590000	1550000	1570000	1540000	1620000	1730000	1490000	1750000	1530000	1840000	1	1	1	1	4	0	0	0	0	0	0
Q13428	Q13428	TCOF_HUMAN	TCOF1	Treacle protein	21	726	2160000	2.05262e+06	1.90261e+06	2.06279e+06	2.23325e+06	2.27541e+06	1.97193e+06	2135192	2.28788e+06	2.24372e+06	2.11761e+06	2.3535e+06	2.14869e+06	2.44695e+06	1.9374e+06	2.36904e+06	2273356	2300000	2.0813e+06	2.27113e+06	1.98113e+06	2414919	2.07488e+06	2.38701e+06	2.23063e+06	2.46331e+06	2.10702e+06	2298939	2152853	2240000	2.1751e+06	2.61174e+06	1	1	1	1	4	0	0	0	0	0	0
O60885	O60885	BRD4_HUMAN	BRD4	Bromodomain-containing protein 4	17	1098	1550000	1660000	1590000	1650000	1680000	1820000	1620000	1720000	1680000	1780000	1740000	1740000	1680000	1790000	1660000	1760000	1650000	1780000	1670000	1730000	1620000	1670000	1750000	1760000	1740000	1820000	1710000	1740000	1630000	1770000	1670000	1870000	1	1	1	1	4	0	0	0	0	0	0
Q15361	Q15361	TTF1_HUMAN	TTF1	Transcription termination factor 1	8	175	20942.1	0	25171.4	26599.5	22249.9	17028.7	0	17076.4	0	21279.8	25956.9	30037	0	21531.4	25201.8	24284.7	0	24640.8	26198.9	20153.8	15158	0	29529.9	28315.6	0	0	20476.2	29002.4	23931.4	27196.6	21857.2	27845.6	0	0	0	1	1	0	0	0	0	0	0
O15066	O15066	KIF3B_HUMAN	KIF3B	Kinesin-like protein KIF3B	13	25	92052.7	58504	80546	83554.1	83669	48300.7	84020.6	91135.6	77801	70373.5	73006.2	82270.6	93506.1	82347.6	71084.1	77210.2	98037.8	89931.2	79935.6	74716.4	88130.8	107381	72814.9	85892.9	98007.1	104814	87972.1	88767.7	88809.8	80714.8	85747.1	79095.5	1	1	1	1	4	0	0	0	0	0	0
Q9Y3F4	Q9Y3F4	STRAP_HUMAN	STRAP	Serine-threonine kinase receptor-associated protein	11	74	25677.8	25642.5	29833.5	31052.4	23526.5	27083.3	31237.2	21656.8	24000.6	29993	25759.5	34793.9	41440.9	28018	33837.8	34263.5	24734.9	32600.3	29591.7	24423.7	40260.8	33761.5	42901.2	30860.5	29508.3	29278.4	22921.2	43199.4	33915.5	35061.4	37481.5	30769.4	1	1	1	1	4	0	0	0	0	0	0
Q96MX3	Q96MX3	ZNF48_HUMAN	ZNF48	Zinc finger protein 48	10	260	17780.5	0	13251.1	16177.6	23348.8	19308.9	11440.7	9386.52	29311.1	19476.9	22558.6	10703.4	19751	10412.9	12905.6	17586.3	16921.9	16128.8	0	21813.7	23250.6	18259	0	0	13166.8	24967.5	0	0	22124.5	15135.6	0	17345.2	1	0	0	0	1	0	0	0	0	0	0
Q9UJA5	Q9UJA5	TRM6_HUMAN	TRMT6	tRNA (adenine(58)-N(1))-methyltransferase non-catalytic subunit TRM6	10	239	20291.5	13285.6	16694.6	21861.9	20638.8	18977.4	24064.8	21790.8	23149.3	12751.8	16384.8	0	25651.9	8834.06	19120.8	12181.7	25272.6	13395.5	16126.5	19892.9	21829.5	16055.4	2623.52	31680.1	18634.6	18904.2	14528.1	14283	13258.6	12718.8	14656.7	11979.7	1	1	1	0	3	0	0	0	0	0	0
Q9UPT8	Q9UPT8	ZC3H4_HUMAN	ZC3H4	Zinc finger CCCH domain-containing protein 4	10	1015	577504	445956	557579	353021	665119	545411	526662	390273	682777	603746	714192	529778	645366	678801	606331	578735	775446	602867	430844	495360	482527	718307	574127	524444	622375	661694	451403	481950	624814	632955	506132	516085	1	1	1	1	4	0	0	0	0	0	0
Q15084	Q15084	PDIA6_HUMAN	PDIA6	Protein disulfide-isomerase A6	10	68	100369	113082	102877	116516	110435	93416.5	102721	120944	95085.5	99234.2	92434.1	94312.7	94858.3	100361	94867.1	90064.7	95730.6	103226	91717.4	110179	99414.9	98484.5	95664.6	85245.3	101186	100247	85955.8	84068.1	101168	110478	99656.9	107465	1	1	1	1	4	0	0	0	0	0	0
Q9UPN4	Q9UPN4	CP131_HUMAN	CEP131	Centrosomal protein of 131 kDa	17	215	65123.4	84681.2	126015	120579	109778	78237.2	102050	104595	51140.2	71064.4	112446	102754	43103.1	142220	106818	123125	89794	76004.2	73769.1	95437.6	40042.5	130146	144387	135990	88526.1	96783.6	76609	114970	60334.2	74184.9	117119	123629	1	1	1	1	4	0	0	0	0	0	0
Q8IZT6	Q8IZT6	ASPM_HUMAN	ASPM	Abnormal spindle-like microcephaly-associated protein	10	1804	62996.3	54415.4	74226.8	57916	76497.1	59617.6	61577.3	58046.1	58705.7	39037.6	57533.4	53137.2	53613.1	61066.9	56374.9	62909.1	42777.6	76419.8	55934.5	57800.5	69679.7	58545.7	61101.1	68527.4	36024.7	18374.6	55104.9	53753.5	53067.8	57767.9	52528.8	50701.5	1	1	1	1	4	0	0	0	0	0	0
Q9H0E3	Q9H0E3	SP130_HUMAN	SAP130	Histone deacetylase complex subunit SAP130	9	982	87739.4	83445.7	117477	86558.3	95115.3	96544.3	102298	107932	78337.7	96595.5	84503	88362.7	87431.1	93560.5	87801.2	98070.4	95121.3	93861.4	99963.6	79342.5	98302	75729.2	93115.2	64043.7	110892	81180.7	82928.8	94167	87511.3	92701.8	93125.6	75499.5	1	1	1	1	4	0	0	0	0	0	0
Q8WUF5	Q8WUF5	IASPP_HUMAN	PPP1R13L	RelA-associated inhibitor	12	88	25137.5	26737.2	27526.7	12508.9	35132.5	23012.2	27958.5	43391.9	36362.7	20218.9	0	21295.1	0	22252.9	22273.2	16167.2	28407.6	19052	16165.3	20545.9	0	34133.7	20215.2	15367	41729	34443.1	16988	24063.2	0	12421.8	14294.1	0	0	1	0	0	1	0	0	0	0	0	0
O60308	O60308	CE104_HUMAN	CEP104	Centrosomal protein of 104 kDa	10	686	3348.03	0	0	0	1918.18	1670.45	0	2221.31	0	0	0	5087.38	1194.17	0	0	4117.78	0	0	3202.03	0	3521.12	0	0	3303.05	0	0	0	2475.77	2289.55	0	0	0	0	0	0	0	0	0	0	0	0	0	0
P82094	P82094	TMF1_HUMAN	TMF1	TATA element modulatory factor	10	816	75911.8	103339	91590.7	110791	95381.6	87963.1	71447.1	99288	79649.3	88194.2	87698.5	112285	75572.9	123463	48785.6	125637	91092.1	121938	86128.1	104028	99811.6	0	53129.4	98846.2	62561.5	60401.5	101543	130743	0	68917.7	137482	101632	0	0	1	1	2	0	0	0	0	0	0
Q9UGU0	Q9UGU0	TCF20_HUMAN	TCF20	Transcription factor 20	9	1811	0	0	0	3834.63	3420.69	4657.2	0	0	0	6313.64	0	0	6088.88	0	2087.4	6564.92	0	0	0	4883.14	5946.38	4739.64	5287.35	0	8962.15	7599.53	3602.54	0	0	7418.9	5365.41	4413.19	0	0	0	0	0	0	0	0	0	0	0
Q6P1J9	Q6P1J9	CDC73_HUMAN	CDC73	Parafibromin	10	78	189246	176915	173500	166372	184662	159876	213851	174534	190127	140200	155790	173357	199768	150800	178465	183399	176516	134803	174398	195920	194396	191934	166783	182768	187450	182977	160877	199640	204803	184772	171378	163678	1	1	1	1	4	0	0	0	0	0	0
Q7Z494	Q7Z494	NPHP3_HUMAN	NPHP3	Nephrocystin-3	10	158	1405.59	0	3204.99	1024.36	1375.43	2602.82	0	0	0	1019.56	0	0	3379.76	7329.27	0	484.906	0	1726.04	0	2217.3	0	0	1348.99	3600.39	0	4476.3	2083.95	0	0	1989.56	0	4125.17	0	0	0	0	0	0	0	0	0	0	0
Q8IZT6	Q8IZT6	ASPM_HUMAN	ASPM	Abnormal spindle-like microcephaly-associated protein	10	2337	122558	111259	105051	95089.8	119991	89047.2	81716.2	67089.3	123801	115805	107920	95483.4	102260	102817	119698	0	96993.8	88928.7	78749.7	15465.9	89507.1	122639	115983	72571.6	65064.3	91096.1	53351.6	87587.9	96197.5	62595.2	72686.2	115771	1	1	1	0	3	0	0	0	0	0	0
P55197	P55197	AF10_HUMAN	MLLT10	Protein AF-10	11	149	865.188	3514.97	0	3445.04	5391.81	3746.73	3924.26	5290.13	0	2162.24	2939.57	4377.41	3700.73	4153.28	5411.38	3276.01	7160.89	3235.66	2352.1	4723.03	3590.56	3112.12	1067.41	2597.39	4315.34	5515.67	6018.75	5785.51	2958.89	0	2991.6	3859.63	0	0	0	1	1	0	0	0	0	0	0
P55197	P55197	AF10_HUMAN	MLLT10	Protein AF-10	15	149	4424.89	4467.3	3826.65	3601.98	5621.72	2436.92	9012.59	4670.96	1204.96	3125.47	2161.32	5250.29	3001.65	0	7456.27	2746.42	1865.47	3561.74	1873.4	1655.25	4077.74	0	0	4309.39	2235.37	4038.81	0	3524.38	3499.06	4011.89	3206.66	3564.16	1	0	0	1	2	0	0	0	0	0	0
O15294	O15294	OGT1_HUMAN	OGT	UDP-N-acetylglucosamine--peptide N-acetylglucosaminyltransferase 110 kDa subunit	9	817	104288	90939.1	68297.2	76409.4	95942.3	90453	103773	96227.2	102598	91693.3	89012.5	82720.5	96109.8	97732.5	78398	94790.1	109843	99350.3	90937.4	95279.6	98634.3	85517.8	91818.8	84440.4	143389	137637	135496	127380	103779	94426.3	96589	80691.1	1	1	1	1	4	0	0	0	0	0	0
Q9HCC0	Q9HCC0	MCCB_HUMAN	MCCC2	Methylcrotonoyl-CoA carboxylase beta chain, mitochondrial	21	249	195077	187347	166789	192946	195717	175530	185839	202637	216809	242008	213525	202331	179111	214395	170621	249227	189609	190286	169715	185225	124303	199274	122274	222935	186227	209150	174316	213586	201388	217558	171305	238442	1	1	1	1	4	0	0	0	0	0	0
Q9NZR1	Q9NZR1	TMOD2_HUMAN	TMOD2	Tropomodulin-2	17	59	70986.3	43512.7	43332	51580.4	66828.8	88406.5	30416.2	54607.2	75349.4	47736.1	25297.7	67847.9	33605.5	68126.7	67266.8	63739.1	43557.4	60623.8	48813.2	70064.8	30864.4	57354.1	35278.1	91256.2	58055.1	60803.6	74704.7	62490.1	63368.4	66039.1	60291.6	57885.7	1	1	1	1	4	0	0	0	0	0	0
P31323	P31323	KAP3_HUMAN	PRKAR2B	cAMP-dependent protein kinase type II-beta regulatory subunit	22	233	27930.9	24954.2	31563.9	17475.3	24775.1	0	0	22750.7	30244.8	24513.9	20298.5	0	29386.8	44943.9	23735.2	35221.5	17365.8	20158	22783.1	0	35249.4	22935.3	14872.2	41532.9	41229.1	44097	37408.8	43366.4	41366.5	34864.4	23878.1	47007.8	1	0	0	0	1	0	0	0	0	0	0
Q13423	Q13423	NNTM_HUMAN	NNT	NAD(P) transhydrogenase, mitochondrial	9	463	14908.2	14953.5	12006.5	14629	20497.1	8867.46	0	13539.1	12243	2850.95	5099.46	7092.25	10769.5	8723.6	6494.92	13596.6	12925.9	9180.8	9623.92	11326.4	0	0	0	12515.8	13964.4	11504.7	9118.77	10952.9	9924.75	7812.3	0	12321.3	0	0	0	1	1	0	0	0	0	0	0
Q14683	Q14683	SMC1A_HUMAN	SMC1A	Structural maintenance of chromosomes protein 1A	10	386	996383	1200000	1260000	1150000	937454	1070000	1180000	1200000	863573	1100000	1210000	1170000	890607	1020000	1200000	1140000	879768	1080000	1310000	1120000	974727	911455	1090000	1120000	935013	859518	1310000	1100000	903126	929237	1220000	1070000	1	1	1	1	4	0	0	0	0	0	0
Q14683	Q14683	SMC1A_HUMAN	SMC1A	Structural maintenance of chromosomes protein 1A	13	386	1400000	1540000	1540000	1510000	1340000	1440000	1610000	1500000	1500000	1530000	1600000	1630000	1530000	1510000	1680000	1550000	1460000	1620000	1700000	1580000	1570000	1520000	1590000	1560000	1510000	1500000	1560000	1550000	1530000	1620000	1720000	1590000	1	1	1	1	4	0	0	0	0	0	0
Q14683	Q14683	SMC1A_HUMAN	SMC1A	Structural maintenance of chromosomes protein 1A	16	386	163191	165805	160650	158639	176871	175377	163239	190345	207174	192310	123641	180849	195852	187085	183534	114536	182869	152929	190281	160722	175084	210285	210944	134579	149164	185766	176850	162635	235834	179963	138735	199146	1	1	1	1	4	0	0	0	0	0	0
P57740	P57740	NU107_HUMAN	NUP107	Nuclear pore complex protein Nup107	8	375	534023	492261	510416	526138	564907	530042	494580	512867	537253	526140	424157	484860	515829	586072	497360	511178	550447	517149	512644	498753	545199	571810	486086	503854	587714	577292	552817	544196	477466	567652	505623	478538	1	1	1	1	4	0	0	0	0	0	0
Q8IZT6	Q8IZT6	ASPM_HUMAN	ASPM	Abnormal spindle-like microcephaly-associated protein	10	2691	152874	197798	158811	191373	100483	140710	154250	131766	153099	169960	123378	120075	89237.5	201829	148723	103630	66080.1	154930	124415	122634	80822	98826.5	118583	167698	148190	131690	134233	119697	145973	139939	127811	128843	1	1	1	1	4	0	0	0	0	0	0
Q99615	Q99615	DNJC7_HUMAN	DNAJC7	DnaJ homolog subfamily C member 7	9	69	950034	870079	977069	961130	994926	865782	925057	820239	949911	881221	858101	854411	1.00434e+06	907933	915347	855136	956030	905259	850708	877245	901920	913682	908511	929034	902287	985438	999397	959896	1.01574e+06	941458	858745	722015	1	1	1	1	4	0	0	0	0	0	0
Q6PD74	Q6PD74	AAGAB_HUMAN	AAGAB	Alpha- and gamma-adaptin-binding protein p34	9	276	942989	983721	965676	954587	976922	973701	930279	922055	959347	966464	860935	950785	935253	976145	1010000	967762	916774	994855	925381	920386	887585	973713	924763	919787	903219	971975	958717	899149	949359	997730	973497	958485	1	1	1	1	4	0	0	0	0	0	0
Q6PD74	Q6PD74	AAGAB_HUMAN	AAGAB	Alpha- and gamma-adaptin-binding protein p34	10	276	19567.3	15816.1	12171.6	13444.4	15747.7	9092.97	13073.4	14777.2	15116.5	12464.5	30899	15677	12783.5	12594	12985.2	8807.69	16870.8	21984.9	12285.3	16642.6	26441.4	11227.3	11353.7	0	16443.8	0	14797.4	15206.7	14087.2	12242.9	9059.66	13181.8	1	0	1	0	2	0	0	0	0	0	0
Q86WG5	Q86WG5	MTMRD_HUMAN	SBF2	Myotubularin-related protein 13	11	1729	23022.1	35834.8	0	38432.7	19641.1	34199.4	50604.3	13398.6	25117.7	29336.2	26191.4	33616.5	28684.8	28200.5	0	38477.4	30619	27309.4	33477.6	28267.2	34404.3	35623.7	32629.9	24661.4	42545.9	22730.2	19570.2	23538.3	20253.1	34566.2	28617.7	28150.2	1	1	0	1	3	0	0	0	0	0	0
P53365	P53365	ARFP2_HUMAN	ARFIP2	Arfaptin-2	15	9	677682	697673	732299	655410	720538	726793	699598	708184	699399	724536	798339	728186	698223	710987	737874	828209	724673	713468	674452	714876	746152	669926	780141	732992	616770	738634	685810	667937	695345	651224	702630	741347	1	1	1	1	4	0	0	0	0	0	0
Q53H96	Q53H96	P5CR3_HUMAN	PYCR3	Pyrroline-5-carboxylate reductase 3	13	255	456493	462314	465227	472053	477405	535378	481000	468118	428992	497841	498095	509528	504250	481819	462488	518664	463780	503079	521675	494642	402633	481295	460415	549546	484750	465045	471862	513638	500056	484595	491661	491576	1	1	1	1	4	0	0	0	0	0	0
Q13895	Q13895	BYST_HUMAN	BYSL	Bystin	21	111	3980000	4390000	4520000	4420000	3830000	4330000	4240000	4430000	3660000	4300000	4640000	4372830	3060000	4590000	4450000	4430000	3450000	4390000	4360000	4490000	3670000	4110000	4440000	4318524	4100000	4320000	4220000	4270000	3250000	4410000	4410000	4650000	1	1	1	1	4	0	0	0	0	0	0
Q9P2W1	Q9P2W1	HOP2_HUMAN	PSMC3IP	Homologous-pairing protein 2 homolog	11	149	40062.7	57315.2	50389.2	56191.8	52117.6	44983.5	57263.9	54903.7	44400.3	58105.5	38893.2	61559.2	50944	51425.1	36657.5	57218.8	50307.9	54001.4	59660.7	54225.3	48893.8	52056	51823.5	60528.4	53850.1	35558.3	46714.5	49599.7	42850.9	53989.6	41099.9	46851.9	1	1	1	1	4	0	0	0	0	0	0
Q9P2W1	Q9P2W1	HOP2_HUMAN	PSMC3IP	Homologous-pairing protein 2 homolog	16	149	164517	150739	170019	182282	176419	155596	152740	178701	202476	179017	140426	144846	207757	205934	143873	178321	202671	188304	152789	125550	159042	188536	164230	144980	196450	197414	165477	126231	211738	177001	159928	165717	1	1	1	1	4	0	0	0	0	0	0
Q9Y3Q8	Q9Y3Q8	T22D4_HUMAN	TSC22D4	TSC22 domain family protein 4	9	209	1820000	2080000	1730000	2240000	1970000	2270000	1860000	2170000	1840000	2050000	1840000	2020000	1670000	2100000	1860000	2380000	1930000	2240000	2120000	2760000	1710000	1850000	1930000	2140000	1840000	1810000	2150000	2750000	1810000	2060000	1910000	2390000	1	1	1	1	4	0	0	0	0	0	0
Q9Y3Q8	Q9Y3Q8	T22D4_HUMAN	TSC22D4	TSC22 domain family protein 4	20	209	0	0	69033.2	51487.5	67336.9	0	72294	86142.3	68981.7	57656.9	67956.1	73150.7	78737.5	80042.2	64449.2	71915	80314.5	81797.7	82443.6	96371.5	73646.5	73104.9	83734.1	72331.4	56359.7	61881.2	93738.6	80399.7	85023.8	81910.3	73907.7	101591	0	0	1	1	2	0	0	0	0	0	0
O95900	O95900	TRUB2_HUMAN	TRUB2	Pseudouridylate synthase TRUB2, mitochondrial	12	285	246532	189443	149547	197938	172921	194962	176022	221934	217356	198081	166700	183460	158002	228644	187223	188771	171901	199305	168050	192088	155056	201059	161802	182461	196514	229930	174690	185169	183931	190745	188649	204806	1	1	1	1	4	0	0	0	0	0	0
P13667	P13667	PDIA4_HUMAN	PDIA4	Protein disulfide-isomerase A4	7	429	201558	148385	181362	191757	189233	178437	147219	152124	170112	171085	160264	171001	139844	166439	133002	109648	153700	141249	144860	163964	153947	168649	142300	149620	177012	183932	166835	157817	172686	149640	141521	104726	1	1	1	1	4	0	0	0	0	0	0
P80303	P80303	NUCB2_HUMAN	NUCB2	Nucleobindin-2	11	161	203675	217327	203243	206177	209169	238101	200686	205502	220629	228555	160661	218003	178807	180362	190378	238235	180906	209616	211746	211291	151796	176559	174657	233614	151142	171726	153821	197415	204038	237367	204658	193551	1	1	1	1	4	0	0	0	0	0	0
P80303	P80303	NUCB2_HUMAN	NUCB2	Nucleobindin-2	13	161	344203	431200	377626	381763	398826	405884	384033	412948	414263	434466	387313	469187	413302	378073	411297	395443	427754	386493	376952	407517	353474	349386	415802	428277	341165	362866	393655	396324	397002	384046	415995	445684	1	1	1	1	4	0	0	0	0	0	0
P80303	P80303	NUCB2_HUMAN	NUCB2	Nucleobindin-2	18	161	0	16948.1	7064.44	0	13687.2	0	7167.97	22691.4	14718.4	5167.25	0	23332.3	10804.5	13169.2	0	10371.5	6749.11	3218.92	25532.6	20658.2	3694.87	6572.94	11267	0	19991.6	11693	0	32258.3	3868.13	13079.2	24304.5	24031.8	0	0	0	0	0	0	0	0	0	0	0
P51608	P51608	MECP2_HUMAN	MECP2	Methyl-CpG-binding protein 2	10	201	87576.2	120282	122631	119381	85817.7	105723	126773	112947	0	114904	119584	113873	90260.9	72040.5	116481	115776	0	107797	119291	107105	109375	75576.4	113644	112941	85295.3	72937.5	106137	111175	67990.2	79009.7	122711	112323	0	1	1	1	3	0	1	0	0	1	0
P51608	P51608	MECP2_HUMAN	MECP2	Methyl-CpG-binding protein 2	11	201	3686.07	6482.73	10427.2	6021.47	6801.35	4519.56	7604.42	11954.6	874.129	0	7103.71	4245.38	5400.24	5897.94	10979.1	9762.68	7015.75	6291.12	6857.73	3453.69	7929.76	3614.95	5046.56	5817.5	8421.45	5988.79	2899.88	4932.77	9139.08	7856.68	8883.32	12488.9	1	0	1	1	3	0	0	0	0	0	0
Q01415	Q01415	GALK2_HUMAN	GALK2	N-acetylgalactosamine kinase	9	235	6464.68	4339.4	8758.6	9883.59	3876.47	0	0	8667.73	4254.25	0	4688.09	5179.86	4047.52	7214.43	0	7285.7	10473.8	6298.23	3992.38	0	7861.64	0	10999.1	5024.24	5585.04	8948.02	9464.82	5385.33	4295.15	6154.57	7751.22	0	1	0	0	0	1	0	0	0	0	0	0
Q14204	Q14204	DYHC1_HUMAN	DYNC1H1	Cytoplasmic dynein 1 heavy chain 1	10	3079	248675	297375	321017	281720	294065	299506	349566	217926	257294	338383	181956	290959	239705	300498	290021	224988	242344	322897	252971	251537	228553	270712	303258	191082	292268	258532	213810	226353	298463	283477	261393	234408	1	1	1	1	4	0	0	0	0	0	0
Q6IE81	Q6IE81	JADE1_HUMAN	JADE1	Protein Jade-1	16	700	5378.76	9991.13	3788.68	4793.83	6896.07	9988.13	5801.48	9783.41	9792.1	6912.61	10091.3	5758.59	8870.28	10008	13483.9	10541	6919.22	5004.62	7542.84	11732.6	2596.83	3060.75	7644.08	10747.8	10000.4	9233.89	8468.74	14532.9	9528.64	11464.3	4997.95	11110.4	1	1	1	1	4	0	0	0	0	0	0
Q92766	Q92766	RREB1_HUMAN	RREB1	Ras-responsive element-binding protein 1	14	1111	51357.4	77996.7	80891.9	73028.5	60989.3	73066.7	88261.3	79294.6	47819.7	70381.6	64064.1	94780.5	58933.7	62561.5	72279.6	71398.6	65115.1	51289.6	61758.1	70371.5	25778.7	54238.3	84115.1	74483.6	59885.3	58742.1	79439.3	78744.3	73254.6	56777	81977.1	73350.9	1	1	1	1	4	0	0	0	0	0	0
P35612	P35612	ADDB_HUMAN	ADD2	Beta-adducin	19	634	0	13117.3	11843	12962.5	3060.59	11351.9	13637.4	7185.6	4006.95	15564.5	14605.2	8819.91	0	5746.74	13765.9	12047.9	9994.46	12670.8	20167	7795.95	14951.2	0	8504.43	9132.08	6512.99	5921.1	12774.6	6412.35	0	9456.78	9798.34	8504.26	0	0	1	1	2	0	0	0	0	0	0
Q13404	Q13404	UB2V1_HUMAN	UBE2V1	Ubiquitin-conjugating enzyme E2 variant 1	12	2	954923	1130000	1280000	1250000	990109	829138	1250000	1100000	1030000	814415	1270000	1050000	720156	814612	1280000	897083	1200000	729506	1260000	1010000	1000000	964492	1150000	891431	595877	1140000	1230000	902750	693688	775956	1200000	856755	1	1	1	1	4	0	0	0	0	0	0
Q96BP3	Q96BP3	PPWD1_HUMAN	PPWD1	Peptidylprolyl isomerase domain and WD repeat-containing protein 1	8	415	803500	953685	918852	994555	818850	957722	988214	938185	896528	1038164	942221	974469	915479	938637	1005252	963787	784191	1038840	1022373	949971	857810	899503	984401	948670	1038243	828450	977626	980162	1023275	1069274	979534	1007476	1	1	1	1	4	0	0	0	0	0	0
Q96GQ7	Q96GQ7	DDX27_HUMAN	DDX27	Probable ATP-dependent RNA helicase DDX27	11	113	142424	157726	113625	153368	149935	141396	136745	160605	139018	148737	130417	173906	132389	120543	137504	160813	136123	121685	120437	165541	114375	135024	129120	150781	150214	134743	157968	151850	134650	143194	146412	193489	1	1	1	1	4	0	0	0	0	0	0
Q49A88	Q49A88	CCD14_HUMAN	CCDC14	Coiled-coil domain-containing protein 14	20	805	0	16605.7	16492.4	17975.5	0	22245.2	10114.3	28908.7	5747.06	3897.14	27611.5	27285.2	28103.6	12469.4	25919.2	20134.5	22516.9	18156.8	8268.44	22203	16472.5	16325.8	17934.5	12981.9	14966.8	35159.5	15318	11324.4	38501	8613.66	13636.4	28930.7	0	1	1	1	3	0	0	0	0	0	0
Q9NUL3	Q9NUL3	STAU2_HUMAN	STAU2	Double-stranded RNA-binding protein Staufen homolog 2	10	264	255045	298644	333835	290361	224560	319007	324358	273945	254352	287855	312273	301010	226305	236157	276195	293195	258374	286423	330557	267611	242568	244506	326529	283046	260699	213814	270585	274031	240126	245257	302214	279781	1	1	1	1	4	0	0	0	0	0	0
Q7L266	Q7L266	ASGL1_HUMAN	ASRGL1	Isoaspartyl peptidase/L-asparaginase	10	30	275407	288377	299649	266695	314357	280042	312415	268726	280474	289545	284468	245562	298541	311639	271746	243937	294072	289118	278621	287458	288936	305624	268818	275881	279331	295822	267801	275078	284039	299825	300635	280162	1	1	1	1	4	0	0	0	0	0	0
Q9Y2R4	Q9Y2R4	DDX52_HUMAN	DDX52	Probable ATP-dependent RNA helicase DDX52	7	271	50396.9	42138.8	51116.9	39116.2	62135.6	46391.6	0	35716.3	62117.5	54949.5	40076.9	48506.9	66485.1	52550	48909.2	51944.6	62271.8	43241	40025.6	39533.8	65984	61451.6	52098.5	36562.3	66949.6	69474.5	40460.6	42067.3	62197.6	42534.7	48249.7	46472.8	1	1	0	1	3	0	0	0	0	0	1
Q99747	Q99747	SNAG_HUMAN	NAPG	Gamma-soluble NSF attachment protein	9	41	8963.51	9334.77	0	17165.9	8284.51	0	7121.21	7078.78	0	0	13363.7	5828.77	6274.46	9866.71	11708	11618.5	10204	7256.47	15834.8	17629.3	13612.1	10921	18354.5	13488.7	10792	17676.7	12920.5	10318.5	16610.8	0	13981.1	13937.1	0	0	0	1	1	0	0	0	0	0	0
P36578	P36578	RL4_HUMAN	RPL4	60S ribosomal protein L4	7	369	7788.54	3098.04	3264.71	3585.9	9128.42	3280.32	2490.74	6818.08	6728.33	4780.65	3646.56	10425.5	7413.44	6055.65	4172.25	2186.27	5076.76	6860.05	6425.77	1705.76	6007.55	9126.73	3603.01	5630.85	5562.38	4055.66	6541.61	6883.58	7491.46	7735.66	6824.04	2917.06	1	1	1	1	4	0	0	0	0	0	0
P36578	P36578	RL4_HUMAN	RPL4	60S ribosomal protein L4	12	369	472235	466858	493718	488589	436483	507064	454930	495129	455475	502641	443936	486825	499283	530033	522127	459365	498721	503124	504583	482007	401605	485576	519659	464413	492298	512677	473744	454238	491171	472498	512887	565818	1	1	1	1	4	0	0	0	0	0	0
P22102	P22102	PUR2_HUMAN	GART	Trifunctional purine biosynthetic protein adenosine-3	11	845	372685	444477	393220	408626	330058	337603	341046	390359	307778	298238	275683	316183	185650	218518	306652	296758	152489	294710	331368	349285	322948	251666	356617	443092	576388	292230	600952	590462	291964	297946	296868	322382	1	1	1	1	4	0	0	0	0	0	0
Q5VV63	Q5VV63	ATRN1_HUMAN	ATRNL1	Attractin-like protein 1	7	853	61858.2	40904.2	0	45288.1	0	47438.5	39363	59243.2	39630.5	25382.5	0	49529.6	56680.5	36590.3	35905.2	0	44880.1	48719.5	46928.7	60197.8	34183.9	53882.5	38583	0	0	37294.9	0	52951.5	37970.9	46631.1	38412.4	49352.7	0	1	0	0	1	0	0	0	0	0	0
O75152	O75152	ZC11A_HUMAN	ZC3H11A	Zinc finger CCCH domain-containing protein 11A	13	700	747220	733194	745137	756705	723306	769634	749891	760612	680832	769028	721673	753197	645996	772371	755723	768696	713085	811184	766962	775216	656562	770252	771677	788588	804867	773615	732236	838350	638031	781010	752733	783505	1	1	1	1	4	0	0	0	0	0	0
Q96F86	Q96F86	EDC3_HUMAN	EDC3	Enhancer of mRNA-decapping protein 3	10	427	132255	161660	107798	79580.4	118890	150781	87437.7	145380	124285	126600	159959	117845	157620	145675	98488	116701	152556	149132	142830	146097	154620	115557	109102	153052	133100	152379	108016	195565	169450	144626	109574	144214	1	1	1	1	4	0	0	0	0	0	0
Q9C0D4	Q9C0D4	Z518B_HUMAN	ZNF518B	Zinc finger protein 518B	10	509	6611.95	29924.1	23178.5	30875.1	33405	30303.5	0	27576.5	5142.62	0	14298.6	38020.8	0	26357.4	19632.2	22346.5	10674	25564.7	0	19535.6	0	22463.9	36999.9	17966.3	13265.3	0	0	19318.4	10858.4	23403.7	12823.4	28160.1	0	0	0	1	1	0	0	0	0	0	0
Q9HC77	Q9HC77	CENPJ_HUMAN	CENPJ	Centromere protein J	12	46	185538	195491	199154	133371	170462	170513	167866	161213	173872	184494	177760	147545	213286	204981	164956	169909	191518	197395	181524	141343	218335	182392	227662	141280	200517	176137	177082	154140	185543	210131	180981	134475	1	1	1	1	4	0	0	0	0	0	0
Q8WVT3	Q8WVT3	TPC12_HUMAN	TRAPPC12	Trafficking protein particle complex subunit 12	8	395	375714	398157	360643	370960	366550	379348	390799	375394	347787	358970	390886	372074	339857	342272	337886	383276	307825	338714	415082	361877	305443	368954	354003	388289	337851	326593	408203	355286	350151	345392	356746	369238	1	1	1	1	4	0	0	0	0	0	0
P17858	P17858	PFKAL_HUMAN	PFKL	ATP-dependent 6-phosphofructokinase, liver type	9	2	450972	563072	614442	486962	446902	551471	540528	484743	490876	591096	648239	564579	566908	500642	637517	499426	528392	580189	628272	538391	556936	474261	636135	568706	600800	551688	630853	590380	574723	538572	661469	613816	1	1	1	1	4	0	0	0	0	0	1
Q9H6E5	Q9H6E5	STPAP_HUMAN	TUT1	Speckle targeted PIP5K1A-regulated poly(A) polymerase	12	2	34304.3	0	0	11447.2	16216.1	0	0	21748.4	0	0	0	9822.04	10832.8	10501.2	0	0	10407.9	0	24024.4	29197.2	20807.6	40374	0	0	17813.6	0	0	0	0	10703.4	22650.7	0	0	0	0	0	0	0	0	0	0	0	0
Q9P2L0	Q9P2L0	WDR35_HUMAN	WDR35	WD repeat-containing protein 35	14	887	49648.4	32355	11811.9	26542.4	55590.1	30960.8	19044.2	23048.7	64270.1	39530.9	22581.5	22250	59059.2	69730.6	14252.1	13611.1	61538.5	38827.7	0	38078.3	54929.6	61582.7	29618.9	28586.9	54145.6	71322.6	30705	26142.5	48499	68443.3	49151.2	33812	1	1	0	1	3	0	0	0	0	0	0
Q92599	Q92599	SEPT8_HUMAN	SEPTIN8	Septin-8	21	403	948077	938221	769822	859004	1020000	951980	866156	924414	1030000	952482	1070000	1000000	944122	921589	943544	928429	990416	906289	904045	964590	882297	988961	917775	1000000	975626	1010000	922453	998402	983143	964791	892496	990213	1	1	1	1	4	0	0	0	0	0	0
Q05823	Q05823	RN5A_HUMAN	RNASEL	2-5A-dependent ribonuclease	11	21	17441	37331.8	17928.8	37414.1	21837.1	28779.9	27747.7	22209.5	15993.9	22487.4	14112.5	22399.9	11703.4	17825.1	6529.64	6281.04	16496.2	16055	29353.1	23103.5	10102.6	6248.48	10645.3	0	7645.71	15795.1	0	0	20943.4	19170.4	20194.1	17307.7	1	1	0	0	2	0	0	0	0	0	0
P10809	P10809	CH60_HUMAN	HSPD1	60 kDa heat shock protein, mitochondrial	17	430	156995	133123	103916	158676	150636	110682	163430	223525	110770	132160	80877.4	204154	85202.1	216518	203993	186991	0	113558	189242	199617	97428.5	150370	168394	158325	133876	131717	303533	151568	51482	108419	176963	148112	0	1	1	1	3	0	0	0	0	0	0
Q15814	Q15814	TBCC_HUMAN	TBCC	Tubulin-specific chaperone C	9	69	387648	409313	393780	387035	381082	421568	416131	355999	396626	406465	394185	369119	393168	400766	372284	435174	388771	423969	342788	399569	367975	376595	422957	403595	430379	389102	360931	351246	437636	369932	331774	377255	1	1	1	1	4	0	0	0	0	0	0
Q15814	Q15814	TBCC_HUMAN	TBCC	Tubulin-specific chaperone C	15	69	35054.3	49516.3	38671.5	6079.14	27865.7	16025	40931.4	0	47826.8	28697.2	23431.6	21277.3	57049	49457.5	10186.3	0	42335.5	0	35157.1	28810.6	43237.8	41526.3	0	37778.1	52009.2	39468.5	42330	14243.4	51572.2	52475.4	0	16060.8	1	0	0	0	1	0	0	0	0	0	0
O94906	O94906	PRP6_HUMAN	PRPF6	Pre-mRNA-processing factor 6	12	409	4520000	4160000	3880000	4360000	4500000	4140000	4000000	4250000	4590000	4040000	4160000	4320000	4430000	3860000	4120000	4470000	4610000	3790000	4020000	4210000	4390000	3940000	4060000	4250000	4210000	4350000	4120000	4040000	4540000	4090000	3920000	4110000	1	1	1	1	4	0	0	0	0	0	0
O94906	O94906	PRP6_HUMAN	PRPF6	Pre-mRNA-processing factor 6	17	409	73848.1	44067.4	32304	45326	49209.5	83341.3	63891.2	76728.6	74450	57354.4	53975.1	94053.5	84094.5	83602.2	76826	54249.7	84946.3	73328.1	58163.2	87930.5	54549	106670	78118.4	80056.9	54701.2	57707.3	70202.9	52452.3	67916.9	53046.8	55712.5	110624	1	1	1	1	4	0	0	0	0	0	0
Q9HBG6	Q9HBG6	IF122_HUMAN	IFT122	Intraflagellar transport protein 122 homolog	14	766	23433.4	11332.7	24780.6	14612.7	0	5685.3	6962.1	9664.3	9588.19	20920.6	0	9619.53	0	33613.7	7564.84	13388.3	8920.02	18929.2	19875.1	24495.6	1792.26	14227.9	0	5877.34	16598.9	9613.65	8869.56	17884	0	20901.3	0	13861.3	0	1	0	1	2	0	0	0	0	0	0
Q15075	Q15075	EEA1_HUMAN	EEA1	Early endosome antigen 1	8	1184	47028.4	49954.8	50126.1	52929.9	42868.6	50290.6	47112.8	48608.5	41814.9	45242.5	0	37988.6	38049	32173.2	33404.9	39261.1	0	48517.1	42804.4	46764.2	43114.4	47478.9	42307.2	39516.4	52655.8	38033.1	42155.2	47745.8	40080.8	41866.6	37994.5	43450.2	0	1	0	1	2	0	0	0	0	0	0
Q8N9M5	Q8N9M5	TM102_HUMAN	TMEM102	Transmembrane protein 102	14	242	67378.2	50602.3	24929.8	68641.6	74013.7	34441.2	59487.8	65384.2	66180.4	51929.2	53449.4	82924.7	64041.4	41040.1	48899.9	71861.4	74972.3	61859.1	50742.2	47607.8	61955.1	65853.9	58258.7	49490.3	64613	76010.4	70803.4	63729.3	75050.3	73259.1	70644	70016.8	1	1	1	1	4	0	0	0	0	0	0
Q01844	Q01844	EWS_HUMAN	EWSR1	RNA-binding protein EWS	9	425	251909	223572	216085	240570	231708	228014	217052	179152	237300	230321	200564	213405	216667	201224	214863	232502	232619	214248	197741	230371	223000	201808	196112	244718	196120	192895	166015	215187	227426	205838	206233	190496	1	1	1	1	4	0	0	0	0	0	0
Q01844	Q01844	EWS_HUMAN	EWSR1	RNA-binding protein EWS	15	425	2820000	2900000	3030000	2730000	2710000	2910000	3090000	2640000	2800000	2930000	3510000	2930000	2250000	2680000	2880000	2790000	2910000	2380000	2920000	2720000	2860000	2800000	3010000	2930000	2310000	2610000	2830000	2530000	2650000	2810000	2880000	2650000	1	1	1	1	4	0	0	0	0	0	0
Q01844	Q01844	EWS_HUMAN	EWSR1	RNA-binding protein EWS	17	425	1294775	1335726	1452237	1503782	1308333	1384529	1511711	1471734	1372083	1377530	1562712	1545643	1317379	1343353	1536949	1475547	1403697	1404586	1499089	1473137	1408894	1328968	1521626	1509795	1303076	1193842	1577780	1532963	1372129	1401792	1524109	1632329	1	1	1	1	4	0	0	0	0	0	0
Q96F86	Q96F86	EDC3_HUMAN	EDC3	Enhancer of mRNA-decapping protein 3	13	216	1980000	2060000	2220000	2180000	1950000	2120000	2110000	2250000	1920000	2040000	2210000	2180000	1900000	2080000	2140000	2170000	1910000	2060000	2180000	2170000	2020000	2030000	2200000	1980000	2210000	2060000	2140000	2190000	2040000	1950000	2020000	2120000	1	1	1	1	4	0	0	0	0	0	0
O95684	O95684	CEP43_HUMAN	CEP43	Centrosomal protein 43	16	39	334504	264007	281846	250548	280914	290638	323005	345912	335236	354873	421043	338349	313626	351146	273872	322055	294337	223670	348044	383473	298050	378569	255372	277692	302389	374457	282265	258844	406654	284046	215570	286080	1	1	1	1	4	0	0	0	0	0	0
P46013	P46013	KI67_HUMAN	MKI67	Proliferation marker protein Ki-67	19	1909	53858.5	61438.4	39338.6	58544.6	54690.1	69328.9	61169.6	54558.5	48738	62131.4	61842.3	55264	64418.3	73452.1	48217.4	57086.4	69738.7	56476.1	56528.8	53687.7	47581.9	59884.1	77806.9	64866.9	83741.9	70019.5	50193.7	57886	63378.7	62737.9	67074	49907.9	1	1	1	1	4	0	0	0	0	0	0
P51587	P51587	BRCA2_HUMAN	BRCA2	Breast cancer type 2 susceptibility protein	14	2525	21256.8	26735.5	20491.5	22905	24832.9	25987.3	33293.2	16050.3	0	31943.4	12207	21090.9	19158.1	11665.7	33819.1	10886.9	28989.9	27066.5	24466.7	32587.2	25478.5	14785.4	28770.3	16197.4	17179.7	25389.5	18843.8	19300.6	29511.3	33644.3	24058.6	29034.7	0	1	1	1	3	0	0	0	0	0	0
P02549	P02549	SPTA1_HUMAN	SPTA1	Spectrin alpha chain, erythrocytic 1	11	1783	17067.1	6829.16	17265.1	10127.4	17453.8	0	12384.9	9584.3	18790.8	15384.3	11692.9	13305.3	11597.9	10687.5	9938.4	10372.8	16595.3	7350.1	12413.5	17126	10716.6	15486.4	11486.2	11146.2	16504.8	9726.06	17366.7	12321.7	14626.2	14761.8	16983.7	9734.28	1	0	1	1	3	0	0	0	0	0	0
Q29RF7	Q29RF7	PDS5A_HUMAN	PDS5A	Sister chromatid cohesion protein PDS5 homolog A	20	1299	11611.2	0	15110.7	4667.36	9115.35	13196.8	7613.7	11712.3	12571.5	5580.93	22198.7	6424.16	14070.1	12008.7	13920.9	0	18097.2	12413.4	0	5178.95	10964.6	19096.8	15981.6	8198.77	19777.9	7222.78	5053.48	12480.7	9485.07	8849.04	10855.4	11791.6	1	0	0	0	1	0	0	0	0	0	0
Q8WUM4	Q8WUM4	PDC6I_HUMAN	PDCD6IP	Programmed cell death 6-interacting protein	19	52	86415	100425	105043	97644.5	102940	84880.3	88400.7	77971.4	111909	70205.2	64363.2	67537.1	101213	78928.5	80006.1	58144.1	103494	87369.3	79160.1	98555.9	108984	100528	71588.2	66689	119250	94426.6	77578.6	98322.7	112865	86420.9	68298.8	88327.7	1	1	1	1	4	0	0	0	0	0	0
Q9UIF7	Q9UIF7	MUTYH_HUMAN	MUTYH	Adenine DNA glycosylase	9	20	4576.34	3613.93	430.856	3567.06	4604.11	2975.02	5012.44	0	4905.19	4503.86	6259.72	4030.09	5858.09	5490.05	2453.22	5459.26	6658.93	6340.2	3712.72	1361.11	5884.29	7025.03	4100.95	5443.32	4184.69	4284.74	4560.41	3398.44	5204.17	1585.41	6271.16	4633.28	1	1	1	0	3	0	0	0	0	0	0
Q8WXG6	Q8WXG6	MADD_HUMAN	MADD	MAP kinase-activating death domain protein	18	731	68131.7	76580.1	57768.9	51551.7	57126.2	63509.2	58772.7	67520.3	69442.1	59840.3	59926.4	57436.7	81843.7	77517.4	79843	63897.8	49502.4	52587.2	60416.6	61015.2	84042.6	84299.5	56460	39020.9	82226.6	45291	91760.7	61653.7	48159.8	39084.9	76990.7	71862.7	1	1	1	1	4	0	0	0	0	0	0
O43488	O43488	ARK72_HUMAN	AKR7A2	Aflatoxin B1 aldehyde reductase member 2	8	12	2887.2	4664.64	2592.68	10042.9	8985.57	12646	6775.33	10266.5	0	3980.64	0	0	3745.01	4388.38	4429.48	12871.9	14015.8	7749.19	8834.12	2411.11	8056.96	4429.4	0	4336.51	8161.11	3956.94	7822.04	11981.2	3020.11	8793.51	4585.2	0	0	1	0	0	1	0	0	0	0	0	0
P18206	P18206	VINC_HUMAN	VCL	Vinculin	14	489	12182.7	20512.8	28266.5	16299.7	0	0	0	0	15447.2	18178.6	6136.24	19979.8	2195.72	0	0	10280.8	25531.9	19258.7	7922.95	25389	13015.8	14330.2	6099.69	0	5007.06	0	22032.4	8902.13	0	16605	19313.8	19627.8	0	0	0	0	0	0	0	0	0	0	0
Q9UHI6	Q9UHI6	DDX20_HUMAN	DDX20	Probable ATP-dependent RNA helicase DDX20	17	457	103680	145360	151719	154106	139245	151429	154113	147719	161472	140491	161208	143881	148805	131711	122926	140329	147045	154466	150440	118487	147534	133175	142600	143738	127593	120370	130697	118513	159736	121575	134645	147636	1	1	1	1	4	0	0	0	0	0	0
Q9UHI6	Q9UHI6	DDX20_HUMAN	DDX20	Probable ATP-dependent RNA helicase DDX20	18	457	3800000	3310000	3370000	3240000	3750000	3230000	3590000	3230000	3640000	3340000	3520000	3420000	3790000	3760000	3570000	3420000	3780000	3620000	3340000	3360000	3650000	3970000	4000000	3220000	3970000	3940000	3330000	3400000	3630000	3820000	3420000	3470000	1	1	1	1	4	0	0	0	0	0	0
Q9NR30	Q9NR30	DDX21_HUMAN	DDX21	Nucleolar RNA helicase 2	9	424	11300000	11600000	11500000	11700000	10300000	11700000	12000000	11700000	10500000	11600000	10200000	11300000	10900000	11000000	11600000	12300000	11200000	11500000	11500000	12300000	9490000	11300000	11800000	9370000	11100000	10800000	11700000	11900000	9910000	11500000	12000000	12000000	1	1	1	1	4	0	0	0	0	0	0
Q9NR30	Q9NR30	DDX21_HUMAN	DDX21	Nucleolar RNA helicase 2	17	424	155147	45640.8	62856.8	201076	152695	178190	41653.3	148263	43629.9	48067.7	162033	187477	46243.2	163080	46696.2	54836.8	136016	38249.9	32700.6	213776	46863.5	178569	28543.5	172413	41531	159670	53178.3	44804.5	141375	144552	193447	179679	1	1	1	1	4	0	0	0	0	0	0
P58107	P58107	EPIPL_HUMAN	EPPK1	Epiplakin	11	670	433986	408072	411752	418810	389192	385476	407897	382909	437579	394769	434707	386396	409108	387833	421880	391311	404601	413521	417673	416799	416198	424071	400513	381467	420694	393425	384160	396251	373877	393077	405318	335676	1	1	1	1	4	0	0	0	0	0	0
Q06187	Q06187	BTK_HUMAN	BTK	Tyrosine-protein kinase BTK	16	2	55687.3	51936.7	0	0	0	0	0	0	46495	0	44508.8	0	0	0	0	0	0	0	42063.1	0	0	84285.3	0	0	0	0	39644.8	0	65074.2	46002.7	0	0	0	0	0	0	0	0	0	0	0	0	0
Q8IZT6	Q8IZT6	ASPM_HUMAN	ASPM	Abnormal spindle-like microcephaly-associated protein	11	1876	192077	175360	168570	164332	182604	183082	173424	210435	160924	175798	228840	195932	188181	183950	186477	194798	215660	191434	209118	217944	164755	188497	208444	194319	159351	156359	184798	105133	181869	171883	189850	127882	1	1	1	1	4	0	0	0	0	0	0
P61758	P61758	PFD3_HUMAN	VBP1	Prefoldin subunit 3	9	2	113317	115246	116262	122023	113491	122703	122886	141009	115426	115803	134232	137571	122612	119678	141207	129639	125567	124869	126171	137382	106816	122879	117484	121890	121934	122065	133048	108363	124897	133608	124475	156384	1	1	1	1	4	0	0	0	0	0	0
P61758	P61758	PFD3_HUMAN	VBP1	Prefoldin subunit 3	18	2	268057	305617	291569	316474	280203	311377	299242	308679	280391	277312	337686	309021	303855	346866	303342	332301	296334	281625	318096	340507	239380	294590	329736	329324	272645	293301	309711	340405	323040	323937	321932	431303	1	1	1	1	4	0	0	0	0	0	0
Q2TAY7	Q2TAY7	SMU1_HUMAN	SMU1	WD40 repeat-containing protein SMU1	17	191	0	0	19892.1	0	0	18991.9	0	0	4429.39	0	18374.6	10426.3	48163.2	0	19650.4	0	26779.3	27503.7	17913.6	1745.31	31527	12274	0	13332.9	26072.4	25779.1	22010.7	19959.6	19452.8	13847.1	14891.1	24906.9	0	0	0	0	0	0	0	0	0	0	0
Q9H7L9	Q9H7L9	SDS3_HUMAN	SUDS3	Sin3 histone deacetylase corepressor complex component SDS3	9	134	31908.2	21952.4	18787.1	12513.1	19277	25766.2	21075.4	24824.7	25160.9	29140	29792.8	27207.8	18662.9	19561.5	10920.5	17307.8	26609.5	29264.6	26738.1	20996.1	11577.2	28583	25492.5	24627.1	22723.8	23267.3	24327.1	31512.7	22024.1	23045.7	14523	26073.6	1	1	1	1	4	0	0	0	0	0	0
Q03701	Q03701	CEBPZ_HUMAN	CEBPZ	CCAAT/enhancer-binding protein zeta	12	2	868140	891808	917910	921297	877398	945294	877259	902871	884634	953212	917937	922818	863260	934658	985455	922780	952194	925436	927450	956486	806304	903604	1010000	877174	859922	900062	955300	944185	862951	917402	956099	1050000	1	1	1	1	4	0	0	0	0	0	0
Q86UV5	Q86UV5	UBP48_HUMAN	USP48	Ubiquitin carboxyl-terminal hydrolase 48	13	584	0	0	0	0	0	0	0	3116.09	0	0	6326.62	3066.84	0	5686.2	0	0	0	0	0	0	0	0	3378.05	164.613	0	0	0	0	0	5204.23	0	0	0	0	0	0	0	0	0	0	0	0	0
P40227	P40227	TCPZ_HUMAN	CCT6A	T-complex protein 1 subunit zeta	14	2	18193.2	51945	37468.9	37984.9	20434.3	15415.2	18311	0	30670.8	32368.6	23569	17790.3	15482.4	0	18905.3	23439.3	32330.8	0	17805.7	18846.1	14372.6	14280.8	21434.5	18448	34477.6	0	25022.3	0	0	0	10308.9	7142.86	0	0	1	0	1	0	0	0	0	0	0
Q6P9B9	Q6P9B9	INT5_HUMAN	INTS5	Integrator complex subunit 5	8	71	122628	132518	112572	135654	132454	125730	133385	133962	136278	108667	136613	106264	124150	146780	165301	149417	141977	125694	122140	141942	132212	109494	148586	160344	118463	169663	161599	176208	109172	108645	141448	148869	1	1	1	1	4	0	0	0	0	0	0
Q13206	Q13206	DDX10_HUMAN	DDX10	Probable ATP-dependent RNA helicase DDX10	12	366	226801	233680	210474	173523	221349	240490	244660	253613	237715	255390	239905	231507	253359	229631	216537	233462	239360	223222	239046	213471	240027	238820	229809	196053	230775	211800	206590	170179	235994	216546	196482	208488	1	1	1	1	4	0	0	0	0	0	0
Q9Y4E6	Q9Y4E6	WDR7_HUMAN	WDR7	WD repeat-containing protein 7	9	739	548383	609703	579719	598565	579128	490981	563536	602540	519246	589845	538144	592087	607037	620431	596485	610847	517527	560529	604203	575839	603872	621487	610846	574969	621207	596325	580925	589241	533868	608508	611334	655739	1	1	1	1	4	0	0	0	0	0	0
Q9UKM9	Q9UKM9	RALY_HUMAN	RALY	RNA-binding protein Raly	9	70	753160	674748	645550	673596	637389	618341	640052	662625	611263	580544	627404	619843	588157	551574	607307	595804	577977	566010	637107	627846	593847	557127	644171	609767	637850	602381	603189	603464	636083	552294	636554	565393	1	1	1	1	4	0	0	0	0	0	0
Q96KC2	Q96KC2	ARL5B_HUMAN	ARL5B	ADP-ribosylation factor-like protein 5B	9	118	27006.4	23430.6	24662	13586.8	22891.7	18517.1	31226.7	14484.3	24514.6	19554.1	21083.2	20269.5	30747.4	22097.4	32551.4	21324.8	21520.2	24410	0	15402.5	28307.3	19332.5	26418.6	16341.5	20621.6	20836.1	0	19987.2	21417.5	19421.2	26321.8	0	1	1	0	0	2	0	0	0	0	0	0
O94983	O94983	CMTA2_HUMAN	CAMTA2	Calmodulin-binding transcription activator 2	10	1127	0	0	0	3548	0	0	4170.38	0	0	0	2112.58	4732.02	3653.77	2118.5	0	0	3133.05	0	3956.79	6530.74	0	0	0	0	0	446.279	0	0	2753.14	2331.7	0	3292.61	0	0	0	0	0	0	0	0	0	0	0
Q96PY6	Q96PY6	NEK1_HUMAN	NEK1	Serine/threonine-protein kinase Nek1	10	616	31867.7	32102	35177.8	32821.3	28455.2	20239.2	32280.3	36676.1	32988.9	28142.9	17838.5	27183.7	28095.9	28900.6	31496.8	25727.7	29332.8	26365.7	37994.8	22945.1	30076	31275.1	43955.8	29282	34465	30992.5	23745.6	27309.9	36910.5	34340.6	27013.4	38240.5	1	1	1	1	4	0	0	0	0	0	0
Q9BRP1	Q9BRP1	PDD2L_HUMAN	PDCD2L	Programmed cell death protein 2-like	12	2	114714	110035	0	0	0	0	0	0	111574	0	98912.1	0	0	95898.9	0	0	117192	0	103634	0	0	123899	0	0	0	0	72917.9	0	101651	127808	0	0	0	0	0	0	0	0	0	0	0	0	0
Q13435	Q13435	SF3B2_HUMAN	SF3B2	Splicing factor 3B subunit 2	9	184	9170000	9880000	9140000	9470000	9110000	9560000	9710000	10200000	8990000	10100000	10800000	9820000	8420000	9690000	10200000	10200000	9150000	9240000	10200000	10000000	9140000	9130000	10300000	10600000	9330000	8840000	10100000	10200000	8330000	9730000	10300000	10600000	1	1	1	1	4	0	0	0	0	0	0
Q13435	Q13435	SF3B2_HUMAN	SF3B2	Splicing factor 3B subunit 2	15	184	219897	245688	185389	246697	164240	260692	219852	179423	216697	259239	161084	234245	178629	270786	269221	247460	232164	260334	209550	219301	160351	274780	277127	263673	255571	267519	200804	272703	275535	228813	251548	441264	1	1	1	1	4	0	0	0	0	0	0
P12270	P12270	TPR_HUMAN	TPR	Nucleoprotein TPR	10	2	5462.65	0	0	0	0	0	0	0	0	0	0	0	0	0	0	0	0	0	0	0	0	11082.4	0	0	0	0	0	0	0	0	0	0	0	0	0	0	0	0	0	0	0	0	0
Q96ST2	Q96ST2	IWS1_HUMAN	IWS1	Protein IWS1 homolog	12	394	24695.7	20626.6	26052.8	20393.3	25916.9	36384.5	24766.6	28713.2	26439.1	25163.6	23065.8	20084.1	36866.8	29267.7	27812.7	30156.2	26838.7	22086.3	26253	23555.2	38860.1	21147.4	36303.4	31238.5	32525.1	31839.4	29040.2	24891.4	30780.9	21581.2	30273.3	33847.5	1	1	1	1	4	0	0	0	0	0	0
Q96ST2	Q96ST2	IWS1_HUMAN	IWS1	Protein IWS1 homolog	16	394	34329.2	25498.5	45453.8	53454.3	44934.6	41119.5	19344.1	48666.2	38100	38687.2	44560.9	39296.9	50050	59954.5	51728.1	44394	49770.9	47193.5	25374	34994.3	50075.8	48147.7	51924.6	33767.2	40439.9	47712.3	44629.7	32448	41331.1	45282.9	37934.6	48889.7	1	1	1	1	4	0	0	0	0	0	0
Q96ST2	Q96ST2	IWS1_HUMAN	IWS1	Protein IWS1 homolog	17	394	144322	185452	151704	175706	146045	183309	168971	182848	138158	156738	149005	179962	123229	165105	158145	183018	140807	132843	179188	180554	77758.4	148429	174272	166623	176072	136841	176010	193477	149190	161827	179251	200612	1	1	1	1	4	0	0	0	0	0	0
Q8NB14	Q8NB14	UBP38_HUMAN	USP38	Ubiquitin carboxyl-terminal hydrolase 38	9	569	312311	413529	464432	435828	366100	428544	440325	444593	354538	446742	389408	447683	423127	348645	399212	428491	367948	442676	422184	429445	469933	439181	423168	421814	398646	475270	405303	429597	389126	442603	443788	398688	1	1	1	1	4	0	0	0	0	0	0
Q6P2Q9	Q6P2Q9	PRP8_HUMAN	PRPF8	Pre-mRNA-processing-splicing factor 8	16	687	2604074	2.61079e+06	1144423	1.15847e+06	2.7226e+06	2.61497e+06	869910	1.06223e+06	2.72093e+06	2.5689e+06	2.84065e+06	736744	920860	2.68867e+06	2.70995e+06	1.06938e+06	2.92612e+06	2.76858e+06	2.64666e+06	1.06396e+06	2.42364e+06	2.8079e+06	2.75455e+06	813598	2.60902e+06	1.06381e+06	2.53883e+06	1.05336e+06	2.91686e+06	2.81629e+06	2646321	899611	1	1	1	1	4	0	0	0	0	0	0
Q6P2Q9	Q6P2Q9	PRP8_HUMAN	PRPF8	Pre-mRNA-processing-splicing factor 8	19	687	1627312	1660618	1.77496e+06	1.98788e+06	1803423	1872768	2006175	1.92339e+06	1.54344e+06	1948988	2.04288e+06	2.19171e+06	2.22905e+06	2044393	2.01053e+06	2.03441e+06	1920967	2.22772e+06	2.07331e+06	1930462	1988435	2091313	2.17941e+06	2.20537e+06	2038196	1.80081e+06	1.85416e+06	2.08221e+06	1.89872e+06	2.19451e+06	1.90073e+06	2176699	1	1	1	1	4	0	0	0	0	0	0
P09327	P09327	VILI_HUMAN	VIL1	Villin-1	13	238	0	83044.9	78595.3	0	0	61769.3	72514	0	59158.2	66527.3	43958.8	0	88448.6	0	67094.2	0	81541.7	42664.4	64310.6	79836.1	74234.3	63367.8	76899.8	66662.9	33007.1	0	78434.1	48801.1	49358.8	63084.2	85843.8	0	0	0	1	0	1	0	0	0	0	0	0
P54098	P54098	DPOG1_HUMAN	POLG	DNA polymerase subunit gamma-1	13	710	337695	362406	321415	316461	251770	357277	376714	232645	385492	309249	341993	348130	379262	370676	357129	368213	360139	347481	306265	394170	375243	386130	355481	365487	290074	341360	321772	339525	347698	358156	280594	371942	1	1	1	1	4	0	0	0	0	0	0
P06733	P06733	ENOA_HUMAN	ENO1	Alpha-enolase	24	33	36707.3	185026	81047.7	115836	0	76194.5	49805.9	103978	60855.1	58396.6	126544	18559.3	0	41121.9	23292.6	52134.3	0	40422.2	72581.1	24662.4	15179.2	19970.2	0	0	207629	255682	69811.5	0	0	48080.4	25622.3	0	0	1	0	0	1	0	0	0	0	0	0
P00558	P00558	PGK1_HUMAN	PGK1	Phosphoglycerate kinase 1	15	42	46657	57961.5	56904.7	65802.6	0	45175.1	39972.1	55967.3	50251.1	53726.6	69538.9	44698.3	27990.1	50272.6	40545.4	64410.6	44923.9	29920.4	25008.3	47116.4	40370.6	53148.9	44888	51558.6	51892.5	48677.4	48232.2	0	32889.1	36983.6	50068.7	36807.5	0	1	1	0	2	0	0	0	0	0	0
Q9UMY1	Q9UMY1	NOL7_HUMAN	NOL7	Nucleolar protein 7	15	224	877354	956989	1010000	1030000	791979	1060000	1050000	1090000	864770	1070000	1050000	1040000	927543	1010000	1070000	1070000	881873	1080000	1040000	1060000	965020	1040000	1080000	1180000	1050000	987156	1080000	1180000	951768	1010000	1070000	1170000	1	1	1	1	4	0	0	0	0	0	0
P36543	P36543	VATE1_HUMAN	ATP6V1E1	V-type proton ATPase subunit E 1	11	146	112318	69240.9	42574	0	0	0	40286.8	0	111605	0	29638.2	0	79726.8	0	45232.9	0	0	82350.3	19254.9	0	0	0	55520	0	0	0	27105.1	32696.5	26518.7	68411.1	31690.4	0	0	0	1	0	1	0	0	0	0	0	0
Q9BSL1	Q9BSL1	UBAC1_HUMAN	UBAC1	Ubiquitin-associated domain-containing protein 1	8	139	3839405	3043555	3320276	3171549	3410378	3384924	3515817	3146018	3376807	3529951	3833996	3780764	3177532	3747169	3550150	3777880	3094840	3608378	2215665	3262601	3345356	3752703	3433002	3909403	3285196	3356183	3130790	3330200	3514823	3530174	3525117	3736661	1	1	1	1	4	0	0	0	0	0	0
P22033	P22033	MUTA_HUMAN	MMUT	Methylmalonyl-CoA mutase, mitochondrial	11	731	559427	578121	483160	518570	531867	538879	544416	532671	551966	551751	517815	530074	489450	518244	538508	527146	505732	531196	538530	577038	504569	521662	519082	517506	493340	531677	493233	495404	506152	547403	541757	497588	1	1	1	1	4	0	0	0	0	0	0
P22033	P22033	MUTA_HUMAN	MMUT	Methylmalonyl-CoA mutase, mitochondrial	16	731	191508	16363	42491.9	182684	161391	0	221716	20525.7	185142	176225	198770	206203	183000	255868	201147	223259	186026	226364	229711	189305	65390.7	206664	231070	228795	184885	232769	221107	37531.8	50547.5	33145.9	206317	225798	1	0	1	1	3	0	0	0	0	0	0
Q96BV0	Q96BV0	ZN775_HUMAN	ZNF775	Zinc finger protein 775	13	267	0	0	0	0	0	5416.83	0	4085.86	0	0	0	0	0	2047.23	0	0	8810.88	0	2064.06	10394.2	0	0	0	4346.26	5657.36	5324.99	0	0	0	5606.08	2601.4	0	0	0	0	0	0	0	0	0	0	0	0
Q9BQS8	Q9BQS8	FYCO1_HUMAN	FYCO1	FYVE and coiled-coil domain-containing protein 1	16	265	4491.09	0	11230.3	7873.63	18584.2	0	4679.37	6601.35	0	7338.45	34586.6	6482.51	40906.9	14341.8	9283.08	5464.24	35903.8	0	0	0	23675.8	18420.6	21957.2	6317.63	8958.59	33395.3	0	0	17729.7	12628.7	7219.82	0	0	0	0	0	0	0	0	0	0	0	0
P78346	P78346	RPP30_HUMAN	RPP30	Ribonuclease P protein subunit p30	8	219	449884	418823	0	407137	0	422607	398142	424383	0	389695	433810	410844	388864	366517	0	406844	397720	397013	0	421722	0	400004	377922	0	417851	373538	399493	412177	389389	387563	0	0	0	1	0	0	1	0	0	0	0	0	0
Q86WR7	Q86WR7	PRSR2_HUMAN	PROSER2	Proline and serine-rich protein 2	8	274	238520	210721	225693	258226	239843	248632	202509	242408	236633	218293	226374	219360	261287	228227	239788	249385	273610	266234	261989	205557	235408	246843	242250	257350	238974	245275	256444	226226	237327	212240	234951	236000	1	1	1	1	4	0	0	0	0	0	0
Q9UKA4	Q9UKA4	AKA11_HUMAN	AKAP11	A-kinase anchor protein 11	11	716	344368	327823	323265	320783	329934	330116	341773	323931	331039	360365	350252	349978	369637	354293	342981	349335	374824	384528	309017	334091	358677	348459	346019	338083	367996	337379	339525	332805	377727	358329	327152	356637	1	1	1	1	4	0	0	0	0	0	0
Q9H9L3	Q9H9L3	I20L2_HUMAN	ISG20L2	Interferon-stimulated 20 kDa exonuclease-like 2	12	96	231540	249553	199293	260519	211740	236213	276697	228088	245162	275831	294203	262605	251319	246033	264752	252938	266150	244384	249272	251294	264738	218744	269137	250011	254695	244114	281102	225750	225579	233300	257071	197085	1	1	1	1	4	0	0	0	0	0	0
Q9H9L3	Q9H9L3	I20L2_HUMAN	ISG20L2	Interferon-stimulated 20 kDa exonuclease-like 2	13	96	50010.1	60042.5	54014.5	71213	64426.3	56336.6	47040.5	61666.8	55383.2	60833.8	58841.6	69082.2	74829.5	53345.4	48475.6	43219.7	60493.5	62067.5	66665.5	56064.3	67739.3	37970.1	45159.9	55721.1	53223.3	67410	75431.8	56383.4	69137	66567.4	64022.7	59202.4	1	1	1	1	4	0	0	0	0	0	0
Q6P6B7	Q6P6B7	ANR16_HUMAN	ANKRD16	Ankyrin repeat domain-containing protein 16	11	246	124964	102215	105422	120997	117218	104109	108193	104035	123656	116369	85154.7	98688.7	95954.3	131985	89729.4	106481	122231	120269	79675.9	109408	102808	108749	91469	115148	106094	125250	90219.6	104380	117357	105714	96756.3	97512.9	1	1	1	1	4	0	0	0	0	0	0
Q13459	Q13459	MYO9B_HUMAN	MYO9B	Unconventional myosin-IXb	10	982	312561	253050	275597	249019	297240	318982	300499	296337	311998	298235	377500	300306	304778	324849	278083	252088	289313	293612	308854	259987	311636	307985	293029	276735	338093	337841	289024	264646	318907	291083	311813	277341	1	1	1	1	4	0	0	0	0	0	0
P19338	P19338	NUCL_HUMAN	NCL	Nucleolin	7	81	790486	929820	888624	939093	771755	804822	899291	976785	756946	807205	753338	870375	693528	754408	879938	844262	781304	787801	1020000	935691	714401	783816	844294	834887	776843	889053	997054	946658	744287	816041	927546	826996	1	1	1	1	4	0	0	0	0	0	0
P02100	P02100	HBE_HUMAN	HBE1	Hemoglobin subunit epsilon	9	10	6900000	7630000	7520000	7310000	7240000	7500000	7690000	7780000	7160000	7470000	8080000	7520000	7290000	7390000	7950000	7650000	7140000	7650000	7940000	7710000	7320000	7700000	7910000	8350000	8150000	8180000	8720000	8880000	6930000	7910000	7890000	8100000	1	1	1	1	4	0	0	0	0	0	0
Q86TM3	Q86TM3	DDX53_HUMAN	DDX53	Probable ATP-dependent RNA helicase DDX53	9	158	3139	3779.11	0	0	1705.21	2330.77	0	4154.87	3807.71	0	0	1031.48	0	2177.11	9466.67	1455.25	0	4516.12	1975.78	1508.15	0	0	0	0	0	1159.89	2320.29	3444.41	0	0	0	1848.76	0	0	0	0	0	0	0	0	0	0	0
Q8IZT6	Q8IZT6	ASPM_HUMAN	ASPM	Abnormal spindle-like microcephaly-associated protein	11	2022	111964	0	113216	151366	101851	0	101450	92674.9	95803.8	0	109919	104796	107975	0	84061.4	137860	0	0	116324	116731	0	0	107697	126625	0	0	97205.5	100559	0	0	124597	102611	0	0	1	1	2	0	0	0	0	0	0
P35611	P35611	ADDA_HUMAN	ADD1	Alpha-adducin	15	7	586672	580098	565724	573911	387036	521195	532634	565020	653267	555012	491571	544236	498247	561341	578728	619242	611461	520147	534603	557476	605697	535785	560351	581467	534922	569228	567510	533070	562355	487268	501138	524783	1	1	1	1	4	0	0	0	0	0	0
P35611	P35611	ADDA_HUMAN	ADD1	Alpha-adducin	17	7	1342394	1389080	1382898	1379505	1327990	1438296	1386844	1490103	1319528	1409687	1333027	1488472	1278756	1489653	1380086	1457115	1299168	1525588	1434269	1508592	1214531	1385961	1405036	1481012	1482571	1341884	1354785	1448490	1444331	1395289	1408821	1605243	1	1	1	1	4	0	0	0	0	0	0
O60294	O60294	TYW4_HUMAN	LCMT2	tRNA wybutosine-synthesizing protein 4	14	108	40083.6	57670.6	70121.5	50616.3	40280.8	43878.8	78405.6	67367.1	37236.6	63735.7	46324	68781.4	47959	57687.7	53086.1	0	32576.5	45854	46166.1	24420.9	62867.8	48732.1	40296.4	35570.3	45935.5	38009.5	50775.2	35598.8	25023	48058.2	46965.7	79900.6	1	1	1	0	3	0	0	0	0	0	0
Q9BV44	Q9BV44	THUM3_HUMAN	THUMPD3	tRNA (guanine(6)-N2)-methyltransferase THUMP3	8	477	1890000	1920000	1910000	1570000	1950000	1940000	2170000	2060000	1990000	2030000	2160000	2290000	2020000	2180000	2190000	1930000	1960000	2080000	2200000	1960000	2130000	2020000	2570000	1700000	2220000	2290000	2290000	1770000	2020000	2170000	2280000	1790000	1	1	1	1	4	0	0	0	0	0	0
P46100	P46100	ATRX_HUMAN	ATRX	Transcriptional regulator ATRX	11	2273	8128.6	2152.73	14299.1	12232	16136.3	15003	17600.1	24572.3	16392.6	17536.4	2319.84	21951.5	0	15133.6	19045.7	13531	24117.2	7722.4	28318.4	18104.7	17924.8	15880.5	0	12813.6	10216.5	21547.3	11366.7	17671.6	14915.5	10423.4	22184.9	17635.4	0	1	0	1	2	0	0	0	0	0	0
P11172	P11172	UMPS_HUMAN	UMPS	Uridine 5'-monophosphate synthase	9	469	139249	91780.3	107332	71422.6	98249.8	93087.6	93587.3	88502.7	135349	109779	115872	98506.1	134379	108940	78333	92650.9	134789	112998	91258	93268.8	130491	118875	95207.2	62360.2	137585	119781	52915.9	87911.6	110708	107407	101898	90357.9	1	1	1	1	4	0	0	0	0	0	0
P51659	P51659	DHB4_HUMAN	HSD17B4	Peroxisomal multifunctional enzyme type 2	7	133	44386.3	35608.3	49587.9	38432.3	0	19778.4	40813.9	39057.4	45160.4	35120	20152.6	34676.8	52800.5	22320.1	28785	43073.5	34043	38959.5	28115.3	18401.7	31271.7	40099.4	31292.3	36653.9	20268.5	40169.3	0	27709.1	36655.1	37209	39813.5	36497.8	0	1	0	1	2	0	0	0	0	0	0
P11310	P11310	ACADM_HUMAN	ACADM	Medium-chain specific acyl-CoA dehydrogenase, mitochondrial	9	340	39826.3	33162.3	42399.6	28769.7	28079.9	40710.8	32435.7	37519.4	25107.5	40228.5	53411.7	49382.1	22122.6	40954.4	59862.5	0	12341.2	45029.9	62818.4	55326.6	43427.2	30787.3	52201	37083.7	49578.4	33043.8	49735.1	35155.6	37466.7	24804.1	69058.5	50780.1	1	1	1	0	3	0	0	0	0	0	0
P11310	P11310	ACADM_HUMAN	ACADM	Medium-chain specific acyl-CoA dehydrogenase, mitochondrial	10	340	18797	38059.5	45167.3	35707.2	14779.7	40525.2	53616.7	44176.7	11821.5	35311.1	42439.2	44825.9	15348.5	19658.2	44395	39944.7	13547.3	39290.7	42540.4	65364.9	20337.3	16612.5	37590.8	48204.9	10746.3	21878.2	49450.7	55375.4	14954.3	23466.1	48378.5	36528.4	1	1	1	1	4	0	1	0	0	1	0
O15211	O15211	RGL2_HUMAN	RGL2	Ral guanine nucleotide dissociation stimulator-like 2	8	368	101946	0	109817	81109.1	50313.4	108240	65778.7	97288.4	50324.6	95752.1	0	80321.1	34363.3	104849	62019.4	70665	79529.2	97865.2	92018.2	103531	54829.7	80203.6	66198.8	102164	86612.6	68403.7	87548.9	106708	0	122013	84079.8	98365.6	0	0	0	1	1	0	0	0	0	0	0
Q8NDV7	Q8NDV7	TNR6A_HUMAN	TNRC6A	Trinucleotide repeat-containing gene 6A protein	8	827	88193.1	93932.4	125916	92837.1	100162	84523.5	96083.9	51092.3	107266	105374	114667	84038.9	105371	90986.9	92009.5	126467	105088	124888	85667.8	96500.3	99313.3	114293	83026.7	89569.9	105222	116122	106728	34623.7	113431	97261.9	121568	75391.1	1	1	1	1	4	0	0	0	0	0	0
Q13029	Q13029	PRDM2_HUMAN	PRDM2	PR domain zinc finger protein 2	11	761	74111.9	109578	92083.8	121554	92603.6	99717.2	115822	92817.7	78461.3	0	91868.3	114066	64883.1	97135.2	110837	98262.9	68199	109151	123192	121400	96360.1	109516	119275	77890.8	79417.6	105801	131057	101428	93247.8	105121	111804	94451.5	1	0	1	1	3	0	0	0	0	0	0
Q13029	Q13029	PRDM2_HUMAN	PRDM2	PR domain zinc finger protein 2	12	761	19909.1	9579.29	12983.5	6784.91	12282.2	22039.3	16839.3	5695.94	13454.5	6980.35	6484.54	9907.44	6395.33	15971.3	7427.63	12061.1	7684.99	16439.3	11788.6	0	7079.83	11847.4	13608.8	0	11824.6	14706.2	16799.8	7569.75	11585.1	10266.3	9407.27	12195.9	1	1	1	0	3	0	0	0	0	0	0
P09884	P09884	DPOLA_HUMAN	POLA1	DNA polymerase alpha catalytic subunit	12	837	84835.8	84586.8	62436.4	76426	85264.7	75056.6	79005.5	97532.9	74298.1	63422.8	86790.9	62453.4	74793.2	62434.8	68337.4	78240.6	84423.7	72020.8	77698.1	72854.7	73348.7	75106.9	59140.1	81570.3	73063	67218	83675	85650	80226.9	84777.4	77347.3	73864.6	1	1	1	1	4	0	0	0	0	0	0
O75955	O75955	FLOT1_HUMAN	FLOT1	Flotillin-1	10	221	67675.3	67092.5	55370.2	37969.6	78270.4	72676.4	77020.7	65572.5	63514.6	64041.4	46287.5	78799.1	81396.6	70109.9	81299.7	72270.3	0	50932.1	65269.5	79645.1	87084.4	68659.8	65556.6	61204.3	75590.7	71763.6	78475.4	55409	76999	63003	64952.5	70184.3	0	1	1	1	3	0	0	0	0	0	0
P02545	P02545	LMNA_HUMAN	LMNA	Prelamin-A/C	11	79	363357	465268	514408	540932	367907	386905	531506	476415	342283	393964	420085	481356	345126	371940	605294	509303	356425	373819	526474	438938	304140	405429	613413	429139	372241	393890	555520	430949	330395	332205	587143	416235	1	1	1	1	4	0	0	0	0	0	0
P02545	P02545	LMNA_HUMAN	LMNA	Prelamin-A/C	12	79	186892	191705	162325	199524	198031	193213	173604	190478	205592	203183	178520	202156	167756	189360	203521	193216	195562	200976	181698	195978	178906	197266	199459	209095	213503	202727	196334	219583	175520	183271	181244	195445	1	1	1	1	4	0	0	0	0	0	0
P51649	P51649	SSDH_HUMAN	ALDH5A1	Succinate-semialdehyde dehydrogenase, mitochondrial	8	104	56888.4	50805.9	40909.3	30663	47144.3	29346.7	46462.8	29267.1	37131.7	34081.3	35638.8	35414.7	33572.8	38231.4	27857.8	32385.1	39617.5	31975.2	33569.6	19058	49560.1	51082.1	41637.3	25360.4	38258.7	66821.9	46235.8	46063.6	40671.2	28847.5	32249.8	39752.7	1	1	1	1	4	0	0	0	0	0	0
Q8IWY9	Q8IWY9	CDAN1_HUMAN	CDAN1	Codanin-1	9	411	85644.9	91512.7	83973.2	92724.1	110871	77021.1	81979.4	100824	107139	94027	91768.7	82980.3	110025	78213.9	68389.1	73929.8	114877	90983.1	82568.9	73635.9	97063.8	91120.1	78725	87371.1	106780	99993.8	87370.6	90223.7	91490.7	84758.7	83839.8	66153.3	1	1	1	1	4	0	0	0	0	0	0
O94906	O94906	PRP6_HUMAN	PRPF6	Pre-mRNA-processing factor 6	11	580	250641	281606	277855	325935	288126	274907	238312	298874	312091	258461	265076	285123	278973	241710	290386	289776	300687	259970	288558	284068	329746	317904	276313	311820	278906	305086	300367	278775	251940	258053	247483	329234	1	1	1	1	4	0	0	0	0	0	0
O94906	O94906	PRP6_HUMAN	PRPF6	Pre-mRNA-processing factor 6	20	580	21129	10725.5	27783.1	16766.8	16796.2	14606.7	18919.7	29902.1	9418.61	17977.2	9048	14471.8	25789.8	14607	10002.5	22446.8	14259.4	10172.4	15272.5	27786.9	18392.7	10439.8	12748.9	14667.1	13099.2	11653.2	16698.8	4245.19	7488.67	15175.7	9810.11	26901.8	1	1	1	1	4	0	0	0	0	0	0
P05141	P05141	ADT2_HUMAN	SLC25A5	ADP/ATP translocase 2	11	189	133655	114615	98898	120541	103655	142226	127319	124827	145987	130848	124031	129972	140184	139576	83658.7	121181	99472.9	126086	116140	101078	112317	112815	95457.4	123456	100701	82709.7	108150	118292	124686	115755	84662.1	119771	1	1	1	1	4	0	0	0	0	0	0
P12236	P12236;P12235	ADT3_HUMAN	SLC25A6	ADP/ATP translocase 3	11	189	0	0	17467.9	19251.9	17995.1	6969.46	0	9441.48	0	19828.6	0	10473.4	0	0	0	0	0	15182.4	7475.96	9484.24	11976	0	13264.9	0	16172.7	0	0	0	0	17268.6	23248.7	31415.7	0	0	0	0	0	0	0	0	0	0	0
Q9H0E3	Q9H0E3	SP130_HUMAN	SAP130	Histone deacetylase complex subunit SAP130	8	909	101218	118109	94786	103588	117176	100299	93792.8	104706	104624	87639.1	102679	111619	101599	121189	91829.8	92132.3	121215	97152	95414.6	86600.8	97835.3	111760	101327	89420.4	98530.1	115870	91801.4	102798	95394.4	91209.8	102683	100261	1	1	1	1	4	0	0	0	0	0	0
Q9P2H5	Q9P2H5	UBP35_HUMAN	USP35	Ubiquitin carboxyl-terminal hydrolase 35	15	973	62294.9	57691.1	46595.8	58095.7	54567.5	64532.3	60532.5	44868.7	76206.6	62973	43491.1	59450.8	72440.4	61794.8	57791	54170.4	67721.4	53348.1	54132.4	41106.3	71234	51627.2	46796.1	58799.8	59034.1	69161.7	27493.9	70322.1	50184.8	58942.8	64857.3	68587	1	1	1	1	4	0	0	0	0	0	0
P49821	P49821	NDUV1_HUMAN	NDUFV1	NADH dehydrogenase [ubiquinone] flavoprotein 1, mitochondrial	7	153	102847	84103.5	96448	79511	82235	98138.3	81790.9	108098	68603.5	97431.5	69429	86165.3	93428.1	104755	87123.7	94879.5	74519.8	93566.9	91767.3	112428	80796.1	93634.9	97956.6	79631.4	78548.9	97283.9	105128	93405.2	97989.2	97214.4	74096.3	90891.3	1	1	1	1	4	0	0	0	0	0	0
P17480	P17480	UBF1_HUMAN	UBTF	Nucleolar transcription factor 1	10	643	0	0	8390.59	0	0	0	0	0	6127.05	0	14850.3	0	12078.5	0	0	0	14657.7	0	15606.4	0	0	10715	13846.1	0	11404.2	12815.3	0	0	0	0	0	0	0	0	0	0	0	0	0	0	0	0	0
P17480	P17480	UBF1_HUMAN	UBTF	Nucleolar transcription factor 1	11	643	0	5780.92	1676.74	1949.52	0	0	1764.22	7099.24	0	5192.14	4779.59	6110.89	7124.05	3011.49	0	10194.6	0	0	5775.8	0	5116.85	0	0	0	3676.78	0	0	0	3899.2	3928.7	5095.28	9870.66	0	0	0	0	0	0	0	0	0	0	0
P18669	P18669;Q8N0Y7	PGAM1_HUMAN	PGAM1	Phosphoglycerate mutase 1	9	2	10401.4	0	6448.98	6183.43	0	4491.68	0	5865	8189.36	4963.14	0	12648	4686.18	11010.6	0	5612.04	2863.63	0	2803.95	5599.64	0	0	0	0	0	0	0	0	0	0	8984.81	3528.62	0	0	0	0	0	0	0	0	0	0	0
Q12873	Q12873	CHD3_HUMAN	CHD3	Chromodomain-helicase-DNA-binding protein 3	20	1813	36741.3	21204.2	36000.6	0	20014.4	31852.3	0	44169.5	39858.6	29940.5	34918.7	30576.3	17243.3	33707.4	18693.7	37861.2	23124.1	60166.5	25695.5	33298.3	0	40454.1	39522.9	28846.8	32501.2	31795.6	24980.2	31675.5	39334.8	46161.9	41961.6	30219.4	0	1	0	0	1	0	0	0	0	0	0
P04083	P04083	ANXA1_HUMAN	ANXA1	Annexin A1	16	82	560957	504886	474746	494615	430490	427104	405137	436952	467493	424362	436941	374341	434267	339647	346215	346117	417671	346080	386555	384550	419557	356990	356134	365308	392360	365604	416229	388505	416441	347885	372326	326825	1	1	1	1	4	1	0	0	0	1	0
P04083	P04083	ANXA1_HUMAN	ANXA1	Annexin A1	17	82	5290000	5130000	4920000	4750000	4740000	4640000	4530000	4670000	4730000	4470000	4560000	4540000	4530000	4080000	4460000	4550000	4440000	4240000	4140000	4510000	4470000	4040000	4400000	4390000	4420000	4200000	4670000	4530000	4420000	4180000	4180000	3810000	1	1	1	1	4	0	0	0	0	0	0
P78527	P78527	PRKDC_HUMAN	PRKDC	DNA-dependent protein kinase catalytic subunit	8	3826	142072	150085	114384	112828	108356	110279	109349	103120	128136	104350	101180	87796.1	192749	125799	139283	103729	132400	125001	83029	123360	147563	100379	103620	117385	100762	118328	133397	115544	144715	143551	94683.3	100283	1	1	1	1	4	0	0	0	0	0	0
P08237	P08237	PFKAM_HUMAN	PFKM	ATP-dependent 6-phosphofructokinase, muscle type	8	101	6031.03	0	0	4367.1	8324.16	1259.06	4975.21	6444.58	8014.75	0	8932.77	2526.08	7760.24	12201.9	6758.37	0	2553.71	0	0	5432.52	7508.52	6921.66	7324.34	1691.4	6482.58	9889.32	10200.3	8892.47	0	0	0	0	0	0	0	0	0	0	0	0	0	0	0
Q96HA7	Q96HA7	TONSL_HUMAN	TONSL	Tonsoku-like protein	8	790	226272	240486	225848	241888	210715	250710	236878	238482	234047	217998	251427	216920	243853	237087	260805	223420	234512	248667	249015	240521	250019	236199	261336	229393	187737	245648	245562	184349	221717	224145	259064	240412	1	1	1	1	4	0	0	0	0	0	0
P52758	P52758	RIDA_HUMAN	RIDA	2-iminobutanoate/2-iminopropanoate deaminase	10	108	107244	133280	90911.8	142577	103281	106567	112538	114776	78070.2	98360.9	91733.1	113840	55839.9	91785.1	115764	124784	46191	71268.3	92431.6	102683	62180.3	83312.7	126965	112317	79352.9	111322	108085	117672	43658.8	98170.6	119460	143898	1	1	1	1	4	0	0	0	0	0	0
O15318	O15318	RPC7_HUMAN	POLR3G	DNA-directed RNA polymerase III subunit RPC7	17	10	130368	106944	71965.5	65843	107188	108826	105176	104700	110486	131103	104276	89186.6	84460.6	142916	107217	135318	118826	97510.8	79734.7	129603	80800.6	99346.5	125377	150381	91896.5	107067	84293.1	129570	87133.6	117409	88167.5	115187	1	1	1	1	4	0	0	0	0	0	0
Q9Y4E8	P51784;Q9Y4E8;Q13107	UBP15_HUMAN	USP15	Ubiquitin carboxyl-terminal hydrolase 15	9	924	340927	351338	370893	359048	289364	329647	339559	384720	350496	331630	333523	344229	298220	352648	383802	364634	330267	333552	376012	353631	300780	334143	372833	372141	387420	354272	379313	362342	307244	321911	377691	290669	1	1	1	1	4	0	0	0	0	0	0
P11940	P11940	PABP1_HUMAN	PABPC1	Polyadenylate-binding protein 1	17	420	1550000	1740000	1400000	1500000	1620000	1760000	1780000	1530000	1820000	1710000	1690000	1810000	1740000	1740000	1750000	1770000	1770000	1810000	1710000	1760000	1690000	1760000	1790000	1780000	1770000	1860000	1610000	1770000	1830000	1820000	1740000	1770000	1	1	1	1	4	0	0	0	0	0	0
Q86Y82	Q86Y82	STX12_HUMAN	STX12	Syntaxin-12	7	240	38551.6	37827.6	31967.3	39062.3	36975.7	31109.4	31432.1	21614.5	60131	31385.5	30746.5	41969.7	28761.6	35580.3	32919.6	26370.5	23328.4	32676.1	35697.6	33256.7	24996.5	48968	27020.7	55947.7	30427.1	45135.7	40094.8	42287.4	23507.5	28009.6	34073.6	33102	1	1	1	1	4	0	0	0	0	0	0
O43861	O43861	ATP9B_HUMAN	ATP9B	Probable phospholipid-transporting ATPase IIB	15	23	31697.9	17138.5	34197.7	12799.3	49446.9	21580.9	42815.5	21354.1	0	36063.9	32403.3	31116.4	55493	36844.8	46986.2	20526.1	82362.9	39588.8	27470.9	26147.2	75340.9	32905.6	57608.6	27240.3	45375.6	77457.4	29715.8	30224.4	41862.4	47005.5	48554.9	30355.8	0	1	1	1	3	0	0	0	0	0	0
P51610	P51610	HCFC1_HUMAN	HCFC1	Host cell factor 1	11	1138	793118	859834	809079	817886	847470	823925	844481	858533	855190	814984	868456	870099	863117	877849	822099	883492	875989	771640	833428	854953	676782	846455	839363	876603	878298	825977	846707	883916	841176	869774	826630	851060	1	1	1	1	4	0	0	0	0	0	0
Q8IYR2	Q8IYR2	SMYD4_HUMAN	SMYD4	SET and MYND domain-containing protein 4	10	708	85507	93290.5	99420	87879	91118.9	93369.9	103484	82452.6	99861.2	109863	96827.3	95041.4	98132.6	120026	121192	105144	100653	104749	98396.8	92524.2	90353	120629	100483	93004.9	98681.9	98296.3	68318.9	114410	113372	109933	90079.6	100035	1	1	1	1	4	0	0	0	0	0	0
Q9P2J5	Q9P2J5	SYLC_HUMAN	LARS1	Leucine--tRNA ligase, cytoplasmic	8	99	78351.2	69802.5	65556	76764.4	71056.1	58940.5	65087.6	70222.5	69119.8	70649.2	60699.7	66264.6	73476.7	54373.6	68111.6	67336.7	61515	64785.8	60638.1	55752.8	58132.8	68719.1	65542.4	60063.4	75919.1	63721.7	76729	81767.2	58626	77980.6	71185.1	63451.7	1	1	1	1	4	0	0	0	0	0	0
Q5T4S7	Q5T4S7	UBR4_HUMAN	UBR4	E3 ubiquitin-protein ligase UBR4	9	3278	151814	135140	129397	108562	127744	104658	104973	109478	114601	117682	115731	104347	111055	109134	107691	111960	110325	114742	96621.8	104279	99151	109782	104631	109102	125564	100854	118748	89041.8	126986	113786	98505.4	104738	1	1	1	1	4	0	0	0	0	0	0
Q96QK1	Q96QK1	VPS35_HUMAN	VPS35	Vacuolar protein sorting-associated protein 35	12	285	60640.6	61763	51589.7	51082.9	44107.8	60725.4	40379	59756.3	51290.9	47982	64069.6	43902	61324.5	35115.2	50035.9	52343.6	52344.9	55467.4	40181.7	39566.3	67738.7	58786.2	58275.6	59446.2	52554.1	68883.5	70095.1	61567.4	57532.5	52452.7	57824.2	38789	1	1	1	1	4	0	0	0	0	0	0
Q8NEC7	Q8NEC7	GSTCD_HUMAN	GSTCD	Glutathione S-transferase C-terminal domain-containing protein	10	139	99580.3	114279	107916	107764	125862	110247	103889	100141	107669	111791	107024	102575	96836.5	129079	104543	104356	103918	118570	95219.1	112501	112818	111698	92347.2	123325	112718	109366	113222	118611	109948	92024.4	111131	105595	1	1	1	1	4	0	0	0	0	0	0
P15822	P15822	ZEP1_HUMAN	HIVEP1	Zinc finger protein 40	10	414	21993.1	17452.7	10862.9	11855.1	18658.8	15021	16918.5	26380.5	15266.8	19648.6	12461.5	19942.4	18434.5	14650.8	16457.1	18288.8	16633.3	14364.4	14425.5	19711.8	19910.7	23738.6	19940.8	9574.45	25315.5	15283.8	14847.6	18397.4	17157.7	13535.2	15495.9	16461	1	1	1	1	4	0	0	0	0	0	0
Q9NYA4	Q9NYA4	MTMR4_HUMAN	MTMR4	Myotubularin-related protein 4	9	258	0	0	0	0	0	0	0	0	0	22208.5	0	18506.5	0	24433.1	0	0	0	22707	21209.3	19501.9	0	0	18573.4	19188.2	25453.3	18192.2	12496.7	26115.3	0	0	10880.1	15705.4	0	0	0	0	0	0	0	0	0	0	0
O95825	O95825	QORL1_HUMAN	CRYZL1	Quinone oxidoreductase-like protein 1	10	39	10997.1	8530.79	8931.17	10839.1	11025.6	12800	10048	12381.3	9767.12	12341.9	0	10143.5	11641.2	16190.7	10795	7395.69	8740.08	11833.5	10436.1	11364.5	11193	11033.8	7796.76	10410.9	11349.2	13475.8	10770.7	8962.01	6245.12	8718.8	3318.45	11988.6	1	1	0	1	3	0	0	0	0	0	0
P36578	P36578	RL4_HUMAN	RPL4	60S ribosomal protein L4	19	2	43442	47473.2	48150.8	43467.2	28383.7	50222.7	33091.9	50671.1	37050	33216.1	33021.4	54288.7	61594.4	31843.8	29722.9	42278.4	55981.1	50364.5	43956	33624.3	47667.1	48605.1	53645.1	0	36949.9	41003.5	44304	14171.2	52365.6	33187.3	42849.9	39682.7	1	1	1	0	3	0	0	0	0	0	0
Q8WX92	Q8WX92	NELFB_HUMAN	NELFB	Negative elongation factor B	8	140	29671.2	24983.5	19618.6	28399.5	26941.1	32796.7	16875.2	22521.3	24261.3	23149.7	23387.1	26089.3	28797.6	33009	24758.9	26513.4	24258.7	24448.8	30563.7	16996.9	23404.3	21230	16292.8	35467.1	22335.2	28173.2	17777.6	27536.4	21209.2	22152.8	21950.1	27412.2	1	1	1	1	4	0	0	0	0	0	0
Q96FZ2	Q96FZ2	HMCES_HUMAN	HMCES	Abasic site processing protein HMCES	7	17	71978.1	76775.1	64378.7	64795	72369.5	60513	73902.8	40907	66715.2	63200.9	63087.4	67250.6	62450.6	59552.3	71000.8	72166.6	55582.8	63677.5	71610.1	49777.3	57791.9	57153.2	56209.3	53012.7	53138.8	54620.2	62414.2	33632.1	70182	59992.2	69130	57852.8	1	1	1	1	4	0	0	0	0	0	0
Q96FZ2	Q96FZ2	HMCES_HUMAN	HMCES	Abasic site processing protein HMCES	8	17	0	8320.39	12395.2	5559.35	11048.9	7067.56	7176.42	7825.57	8602.66	11437.2	12344.9	0	16348.1	7678.76	9542.58	12411	12050.5	8168.42	10574.6	9339.86	22131.2	5656.23	9991.96	4960.15	5816.71	10019.4	11640.4	8431.21	7554.1	10853.2	15277.2	7032.4	0	1	1	0	2	0	0	0	0	0	0
O95235	O95235	KI20A_HUMAN	KIF20A	Kinesin-like protein KIF20A	10	761	24709.1	21117.7	22894.2	20342.7	20726	19009.8	21206.4	21772.8	23653.5	18275.7	20771.3	18940.6	18422.7	20485.7	22840.7	20492.5	22837.3	23786.9	23906.1	22581.4	19817.9	22909.2	23243.7	20771.5	21845.9	20191.1	25004.6	22548.8	20272.6	21447	19666.1	20382.8	1	1	1	1	4	0	0	0	0	0	0
Q96SI1	Q96SI1	KCD15_HUMAN	KCTD15	BTB/POZ domain-containing protein KCTD15	8	165	29127.4	0	29048.3	37192.5	16303.4	24209.6	0	0	15954.4	10941.6	40314.4	26503.6	22734.8	25176.7	0	28921.6	23306.6	21483.2	24236.6	19465.3	28016.8	36449.2	22087.8	26087.4	23741.7	25505.1	31621	25360.6	21741.3	0	37985.7	22665.9	1	0	0	0	1	0	0	0	0	0	0
Q7Z401	Q7Z401	MYCPP_HUMAN	DENND4A	C-myc promoter-binding protein	8	1231	5572.29	6129.45	13119.9	8338.67	20642.6	7525.91	14829.5	6632.53	10338.7	10093.7	8582.85	16336.9	9841.27	15371.9	16693.4	8878.56	3253.4	7428.36	13047.2	12533.8	0	28962.4	15503.1	10407	9678.27	9813.83	9622.9	12037.8	9313.26	9183.16	12880.2	10099.8	0	1	1	1	3	0	0	0	0	0	0
Q7Z401	Q7Z401	MYCPP_HUMAN	DENND4A	C-myc promoter-binding protein	9	1231	3552.79	1045.57	0	4710.83	2328.92	3999.75	0	1636.99	3568.8	830.83	5800.09	1322.83	0	0	4147.23	2594.32	0	744.065	3225.96	2977.26	2602.47	0	1368.21	2771.89	1573.58	2193.52	0	6366.18	4438.79	0	1264.82	2469.34	0	0	0	1	1	0	0	0	0	0	0
Q9UJV9	Q9UJV9	DDX41_HUMAN	DDX41	Probable ATP-dependent RNA helicase DDX41	11	539	754257	565795	715700	719192	782748	627035	772207	719920	784964	645227	752075	710409	705196	686227	731951	716543	754950	697557	679353	720031	739101	761780	769516	721259	806849	805634	762086	778199	786930	655876	712621	682408	1	1	1	1	4	0	0	0	0	0	0
P48449	P48449	LSS_HUMAN	LSS	Lanosterol synthase	8	615	49356.7	52090.2	43855.8	43564	37565.7	45840.1	44801.2	29908.8	48691.7	38991.3	35626.3	43684.7	39675.2	41084.7	33184.2	39774.6	47517.1	24660.7	41193.5	37944.8	44835.7	40327	39200.1	45186.8	38417.9	37933.8	27585	48538.6	49794.8	46603.1	42462.6	43293	1	1	1	1	4	0	0	0	0	0	0
Q9Y5A7	Q9Y5A7	NUB1_HUMAN	NUB1	NEDD8 ultimate buster 1	16	399	1567447	1585372	1567492	1574678	1552194	1671398	1679602	1692709	1494734	1564395	1692838	1639590	1595744	1714977	1683408	1702799	1649451	1625314	1679278	1691283	1527158	1587074	1646184	1687830	1550196	1607681	1747723	1765801	1637813	1621818	1634738	1715009	1	1	1	1	4	0	0	0	0	0	0
Q9Y5A7	Q9Y5A7	NUB1_HUMAN	NUB1	NEDD8 ultimate buster 1	17	399	165462	174008	221036	223661	193560	193679	208669	205287	193468	196505	183252	230437	207523	241862	217024	252882	184928	198355	227146	186045	172751	217231	220314	207957	194491	181358	199909	190654	224417	244753	183048	226082	1	1	1	1	4	0	0	0	0	0	0
P49842	P49842	STK19_HUMAN	STK19	Serine/threonine-protein kinase 19	13	229	28499.2	29342.1	50627.2	28918.5	48801.6	26851.6	50902.9	31172.4	34302.4	30992.9	34937.2	45052.4	37279.8	32956.4	43113.4	48351.4	18911.3	25116.3	35044.8	25240.3	29781	34804	54802.9	21809.7	50479	34043.9	33114.2	21499.3	34774.8	36997.7	43507.9	43521	1	1	1	1	4	0	0	0	0	0	0
O00273	O00273	DFFA_HUMAN	DFFA	DNA fragmentation factor subunit alpha	9	46	706581	623372	594669	633319	657145	645587	644397	605833	701632	634193	571523	601289	635988	725356	603373	612364	546254	629792	612406	603328	668924	713511	594782	582966	726442	720346	568662	564178	694485	695535	648067	594571	1	1	1	1	4	0	0	0	0	0	0
Q96BR5	Q96BR5	COA7_HUMAN	COA7	Cytochrome c oxidase assembly factor 7	15	178	529718	530959	521859	486994	552749	502927	503240	515453	510440	502294	611361	547564	468175	543742	507911	566573	507088	519663	490150	562918	489218	467850	482097	554261	485062	522144	506025	502637	487829	434734	492920	494545	1	1	1	1	4	0	0	0	0	0	0
Q68DC2	Q68DC2	ANKS6_HUMAN	ANKS6	Ankyrin repeat and SAM domain-containing protein 6	11	16	19479.2	17542.4	18098.4	18013.7	18465.2	20969.2	18415.2	18722.3	20935.2	14670.4	13956.9	19824.3	24005.2	23020.5	17389	18419.9	18089.1	20082.4	24336	19094.1	14600.2	19833.8	19075.8	29798.4	19466.1	17944.4	19291	23571.7	15645	15212.4	15733.1	18131.9	1	1	1	1	4	0	0	0	0	0	0
Q68DC2	Q68DC2	ANKS6_HUMAN	ANKS6	Ankyrin repeat and SAM domain-containing protein 6	12	16	6098.21	0	1975.42	0	13827.6	0	0	3192.98	9242	7159.4	9740.23	7148.13	0	0	8764.79	0	0	8045.72	9782.65	8340.8	6159.06	12795.4	0	10800.9	6545.3	11403	0	9032.74	8116.3	9418.56	7353.83	9340.82	0	0	0	0	0	0	0	0	0	0	0
Q86WX3	Q86WX3	AROS_HUMAN	RPS19BP1	Active regulator of SIRT1	8	103	54277	45792.6	49301.3	41300.3	50169.4	55737.1	49043.3	42239.8	52175.8	54677.9	43047.9	48952.8	54611.3	52777.2	53694.2	43299.7	53091	39561.9	52576.8	39737.6	49813	51019.9	19266.7	51603	50523.4	50581.7	46328.3	58145.7	42116.9	49846.3	34576.6	39115.8	1	1	1	1	4	0	0	0	0	0	0
Q9BUB4	Q9BUB4	ADAT1_HUMAN	ADAT1	tRNA-specific adenosine deaminase 1	13	47	13739.6	10053.6	15739.4	19179.3	22522.2	6684.46	12092	11364.7	8227.87	15444.3	8144.31	15259.3	7805.94	7620.71	14901.8	20991.4	16708.4	16120.3	15679.7	13949.2	22763	16747.3	3187.69	12149.8	23278.6	22604.1	12672.5	11257.9	19395	11871.4	13231.3	0	1	1	1	0	3	0	0	0	0	0	0
P22415	P22415	USF1_HUMAN	USF1	Upstream stimulatory factor 1	9	247	443800	435841	416538	428197	460958	439588	407721	399543	414133	425373	495681	435040	401040	471773	418808	427012	441021	425435	433804	463028	403553	442128	447915	462771	402781	457233	408761	426675	382575	436705	438343	469349	1	1	1	1	4	0	0	0	0	0	0
P36915	P36915	GNL1_HUMAN	GNL1	Guanine nucleotide-binding protein-like 1	9	293	829939	709500	707779	685465	777654	631401	635009	615363	756138	571301	596199	585800	695662	581724	597853	584668	711587	623781	589092	554643	753141	603510	626024	552079	735032	629798	608121	565556	640659	571613	596094	487886	1	1	1	1	4	0	0	0	0	0	0
P36915	P36915	GNL1_HUMAN	GNL1	Guanine nucleotide-binding protein-like 1	16	293	1020000	1090000	1090000	1070000	885216	1100000	1080000	1070000	995202	1020000	1180000	1050000	854583	983397	1070000	1120000	996340	1050000	1110000	1090000	900816	933888	932537	1090000	919115	965063	1160000	1050000	873294	931772	1080000	1000000	1	1	1	1	4	0	0	0	0	0	0
P36915	P36915	GNL1_HUMAN	GNL1	Guanine nucleotide-binding protein-like 1	18	293	54779.5	48106.1	31080.6	44404	49833.1	37865.7	37157.4	34291.5	44901.9	31318.8	32571.9	47493.7	34755.1	13896.8	35804.1	35930.5	33539.7	41466.2	25737	32777.2	51878.2	33810.2	45115.1	41255.9	66683.2	47152.4	37971.6	47635.4	42641.8	13466.3	22024.5	31135.7	1	1	1	1	4	0	0	0	0	0	0
Q8NDA8	Q8NDA8	MROH1_HUMAN	MROH1	Maestro heat-like repeat-containing protein family member 1	7	46	0	14106.4	21516.7	21271.8	25184.8	0	17771.3	18531.3	15171.8	14042.6	0	0	14965.9	16810.8	24634.7	0	18242.2	22169.2	22542.7	20694.7	19965.3	18256.4	0	25785.5	28075.4	10699.1	0	22648.4	15633.5	0	25596.1	17177.4	0	0	0	0	0	0	0	0	0	0	0
Q9C0A6	Q9C0A6	SETD5_HUMAN	SETD5	Histone-lysine N-methyltransferase SETD5	16	1049	20328.5	19513	19479.8	19062.4	24153.1	0	13464.3	23532.5	20659	0	26987.8	15804.6	22838.1	17002.8	16053.1	27777.1	21753.1	17234	20153.7	22634	15428.1	15097.3	24837.4	30552.7	23558.3	19424	17438.5	21600.1	18522.4	11259.1	24629.7	27782.4	1	0	1	1	3	0	0	0	0	0	0
Q8IWY9	Q8IWY9	CDAN1_HUMAN	CDAN1	Codanin-1	17	1016	7557.62	0	0	0	1778.97	0	0	0	0	1820.13	0	0	1857.53	0	0	0	2191.68	0	0	0	0	1753.54	0	2251.31	1519.76	1669.37	1078.06	0	0	1620.72	0	0	0	0	0	0	0	0	0	0	0	0	0
Q92878	Q92878	RAD50_HUMAN	RAD50	DNA repair protein RAD50	11	220	296339	291869	339371	256588	280825	249179	261381	265483	284812	280460	347160	254343	264703	278475	293654	222713	274885	250246	271567	218450	290265	261306	222246	235038	246557	257749	248240	250426	277179	268089	280226	236919	1	1	1	1	4	0	0	0	0	0	0
Q8IYI6	Q8IYI6	EXOC8_HUMAN	EXOC8	Exocyst complex component 8	7	427	38143.4	34536.4	33421.8	28710.5	34986.7	43728.2	40998.1	37020.7	34785.1	40171.2	31765.8	37526.9	28454.8	30530	0	44862.7	27733.3	27251.6	28314.2	35523.3	27996.4	29054.4	30864.1	32717.3	27886	31639.4	46448.5	30644.7	40720.8	32713.9	41572.8	0	1	1	0	0	2	0	0	0	0	0	0
Q8IWY9	Q8IWY9	CDAN1_HUMAN	CDAN1	Codanin-1	9	1212	716220	696623	793846	747292	709327	732534	812491	686864	750678	771156	781177	716142	748156	737216	812413	736776	767094	762057	666875	629064	731347	726673	800655	620179	680856	766123	638747	512083	785994	703880	757466	709404	1	1	1	1	4	0	0	0	0	0	0
Q8TBZ6	Q8TBZ6	TM10A_HUMAN	TRMT10A	tRNA methyltransferase 10 homolog A	13	284	99749.6	109549	108828	99630.6	92195.8	93979.5	125511	119525	112288	102606	121343	111932	100305	126128	87352	134491	102981	126528	103244	109893	107355	101596	131243	118350	85417.7	102476	100448	112487	109037	107442	112222	121503	1	1	1	1	4	0	0	0	0	0	0
O15054	O15054	KDM6B_HUMAN	KDM6B	Lysine-specific demethylase 6B	8	920	0	12014.1	0	13637.7	0	0	10323.1	0	0	11682	0	6860.59	0	0	10656.7	0	0	16968.4	8841.33	15471.5	0	0	0	12560.7	0	0	19616.7	0	0	0	0	0	0	0	0	0	0	0	0	0	0	0	0
Q9Y6D6	Q9Y6D6	BIG1_HUMAN	ARFGEF1	Brefeldin A-inhibited guanine nucleotide-exchange protein 1	10	36	68444.9	67317	78231	129583	78231	0	62592.3	109279	95545.9	87444.6	79786.4	105381	113214	68272.8	67926.4	105833	63570.4	0	84257.8	89611.4	77119.8	0	90151.3	107392	60160.4	67053.2	82228.1	116614	47562.2	65798	82534	86416.9	1	0	1	1	3	0	0	0	0	0	0
Q9Y6D6	Q9Y6D6	BIG1_HUMAN	ARFGEF1	Brefeldin A-inhibited guanine nucleotide-exchange protein 1	15	36	97619.4	69021.9	68533.3	47843.3	101605	63589	71407	82910.9	132444	108266	113180	92536.9	96547.5	72852.6	111572	108230	130058	84383.1	101324	108040	80634.3	92035	105717	110860	112561	100426	46938	114630	128942	66479.2	113473	82509.4	1	1	1	1	4	0	0	0	0	0	0
Q9Y3S2	Q9Y3S2	ZN330_HUMAN	ZNF330	Zinc finger protein 330	9	191	476862	423204	391495	405643	490183	479923	417466	431070	467890	481334	384561	447404	422779	505126	371279	482511	508794	441275	430411	476605	308095	508396	393789	451570	437592	530096	429360	447146	415696	420145	393921	435563	1	1	1	1	4	0	0	0	0	0	0
Q8N6H7	Q8N6H7	ARFG2_HUMAN	ARFGAP2	ADP-ribosylation factor GTPase-activating protein 2	8	25	15783.7	16362.1	13052.7	12018.6	18721.3	0	16035.8	0	0	24023.4	21111.5	21052.4	23943.2	14943.7	17800.1	22383.6	38407.4	22626.2	13348.3	0	0	20962.7	16881.9	17154.7	0	17170.5	0	0	13074	15356.8	16999.4	0	0	0	0	0	0	0	0	0	0	0	0
Q9NVN8	Q9NVN8	GNL3L_HUMAN	GNL3L	Guanine nucleotide-binding protein-like 3-like protein	10	229	517005	414296	371910	366525	525152	429727	308634	423058	517654	353585	252347	162170	369039	571539	443316	327663	414392	196983	372275	337962	376459	430294	322924	374530	604879	654074	411794	442227	345998	407846	343391	326649	1	1	1	1	4	0	0	0	0	0	0
Q9NR09	Q9NR09	BIRC6_HUMAN	BIRC6	Baculoviral IAP repeat-containing protein 6	17	2891	426381	601588	0	0	543148	599108	0	0	470402	0	576163	0	0	377764	548265	0	435534	552641	512813	0	0	439574	0	0	533857	0	513858	0	494622	449609	579074	0	0	0	0	0	0	0	0	0	0	0	0
Q9NRP4	Q9NRP4	SDHF3_HUMAN	SDHAF3	Succinate dehydrogenase assembly factor 3, mitochondrial	11	79	490566	515445	525662	530303	495754	550396	532698	521959	535367	575290	510776	575669	518720	573636	551269	573728	401347	513236	536693	505081	458744	522612	569821	611190	513665	553482	507335	571773	341657	576763	531651	585685	1	1	1	1	4	0	0	0	0	0	0
Q14847	Q14847	LASP1_HUMAN	LASP1	LIM and SH3 domain protein 1	9	28	229420	221094	206259	220270	218437	214877	218653	208573	212766	208586	190105	216429	195851	191978	185226	204615	200847	202082	199400	205912	188929	196132	183040	219679	228037	213986	225350	238937	189076	219559	192059	189366	1	1	1	1	4	0	0	0	0	0	0
Q14847	Q14847	LASP1_HUMAN	LASP1	LIM and SH3 domain protein 1	15	28	0	7045.63	5875.26	3815.41	0	0	0	2459.99	9689.16	8393.88	5921.88	6536.61	9659.13	7451.49	11435.3	8074.76	6958.05	10199.7	15227.3	7136.11	9021.65	11041	3602.49	9772.08	5527.05	10341.7	7879.28	8973.49	7728.56	2899.73	0	0	0	0	0	0	0	0	0	0	0	0	0
Q9H9P8	Q9H9P8	L2HDH_HUMAN	L2HGDH	L-2-hydroxyglutarate dehydrogenase, mitochondrial	9	375	191311	178214	181916	176458	189103	167046	157017	145246	203578	158004	165303	145034	206310	183711	158954	179007	184150	160278	181265	121584	168800	177411	182001	154185	141583	175035	115252	136590	173190	169211	157954	146106	1	1	1	1	4	0	0	0	0	0	0
Q9Y5J1	Q9Y5J1	UTP18_HUMAN	UTP18	U3 small nucleolar RNA-associated protein 18 homolog	18	301	27254.2	16290.4	9494.21	15664	26005.2	28212.1	34395.4	27048.4	25164.4	27959.6	36740.1	12593.5	27995.1	22575.2	24621.5	27126.7	14890.6	14533.5	29336.5	16696.8	17382.8	26679.8	20533.7	21645.1	17174.8	22461.8	19534.3	24464	24398.2	20992.8	24793.8	21817.4	1	1	1	1	4	0	0	0	0	0	0
P26640	P26640	SYVC_HUMAN	VARS1	Valine--tRNA ligase	8	443	213318	224595	204869	189472	215505	222288	202564	196013	220397	206403	205550	194350	215642	207760	214490	194904	210629	198642	231246	206332	168880	200153	218818	215869	217362	197107	213704	205727	215017	167205	185898	193969	1	1	1	1	4	0	0	0	0	0	0
P55789	P55789	ALR_HUMAN	GFER	FAD-linked sulfhydryl oxidase ALR	16	164	6395.92	1869.22	2552.61	0	0	0	0	0	0	0	0	0	0	0	0	0	0	0	5947.78	3867.22	0	0	0	0	0	0	3002.07	0	0	0	0	0	0	0	0	0	0	0	0	0	0	0	0
Q9Y2L5	Q9Y2L5	TPPC8_HUMAN	TRAPPC8	Trafficking protein particle complex subunit 8	15	1392	160962	150820	146132	132102	140272	124998	127057	127044	147336	123727	142112	160936	144645	118906	113902	124937	147033	141524	136775	123444	146956	124319	142870	129540	145781	145781	147276	132714	135274	136042	139009	147585	1	1	1	1	4	0	0	0	0	0	0
Q9Y5V3	Q9Y5V3	MAGD1_HUMAN	MAGED1	Melanoma-associated antigen D1	8	516	12860.9	12242.2	11608.6	11952.4	0	13383.9	16348.5	0	11672.4	10450.4	11709	10760.1	15150	14491.7	0	0	15726.7	11453.4	15085.7	10168.4	16958.8	11617.9	11984.4	0	9789.28	8442.21	12121.5	11714.4	14615.6	7498.92	12645	0	0	1	0	0	1	0	0	0	0	0	0
Q96I25	Q96I25	SPF45_HUMAN	RBM17	Splicing factor 45	10	384	47507.3	56899.5	55313.1	40828.6	42956.5	46804.3	42818.1	33842.2	48476.9	35789	48430.7	44718	45803.7	38102.5	36450.9	38856.4	38574.6	38150.1	35734.1	39479.2	44916.7	29480.3	51707.4	17104.8	52774.2	38367.1	42110.2	51174	41549.2	33432.8	47554.6	43042.3	1	1	1	1	4	0	0	0	0	0	0
Q53H80	Q53H80;Q9H9L7	AKIR2_HUMAN	AKIRIN2	Akirin-2	8	2	192016	219807	235968	254983	213590	222511	247623	269732	199784	216652	260763	289057	180328	198138	251054	207811	231237	184541	289876	279450	180929	219527	216110	249408	196840	203366	268463	262281	202279	212311	238285	272263	1	1	1	1	4	0	0	0	0	0	0
Q15031	Q15031	SYLM_HUMAN	LARS2	Leucine--tRNA ligase, mitochondrial	13	849	107410	147419	86105.5	152247	111539	134096	115810	160923	76831.8	128191	154278	160212	88716	127780	164032	121262	106413	132901	142968	105979	112216	99979.3	160631	155134	146318	149513	134990	171109	127847	101095	158381	164339	1	1	1	1	4	0	0	0	0	0	0
P50583	P50583	AP4A_HUMAN	NUDT2	Bis(5'-nucleosyl)-tetraphosphatase [asymmetrical]	8	5	128987	129065	119528	129020	110378	121898	99617.9	105664	103184	92470.3	89813.6	97048.8	67273.9	99602.5	105437	123875	86467.6	99226.4	89109.9	111276	68482.4	106260	93087.6	98244.9	118906	123604	122861	109877	100788	115961	91505.9	98412.2	1	1	1	1	4	0	0	0	0	0	0
Q99536	Q99536	VAT1_HUMAN	VAT1	Synaptic vesicle membrane protein VAT-1 homolog	12	85	19187.3	27923.2	0	29081.4	32768.9	18123.8	14274.4	29530.7	21410	29114.4	0	22493.9	18533.2	0	0	0	36265.8	0	19448.8	26441.7	0	16252.4	0	17574.1	0	0	15521.5	23615.6	0	0	29000.9	0	0	0	0	0	0	0	0	0	0	0	0
Q969K3	Q969K3	RNF34_HUMAN	RNF34	E3 ubiquitin-protein ligase RNF34	10	64	59414.6	53489.1	65910.2	65539.2	70109.2	55756.1	75944.6	29878.5	62712	57884	34306.4	37525.5	42943.6	46274.7	48573	62673.2	55312.1	68700.4	56192.9	37132.1	69039.3	72183.3	42358.1	62341.5	64994.6	58792.2	94524	82328.8	54052.8	0	57170.2	48452.2	1	0	1	1	3	0	0	0	0	0	0
Q9HBF4	Q9HBF4	ZFYV1_HUMAN	ZFYVE1	Zinc finger FYVE domain-containing protein 1	15	739	37361.8	33349.6	40860.1	28143.8	33405.8	6393.92	23565.2	30325.5	29471.5	29847.9	18903.9	10773.1	33636.5	9999.65	31153.6	19848.6	17439	26925.4	18000.6	34106.5	14605.9	28953	21948.9	26936.1	6089.87	22929.2	26226.8	21639.9	29551.7	27450.9	20813.5	27913.9	1	1	1	1	4	0	0	0	0	0	0
O14964	O14964	HGS_HUMAN	HGS	Hepatocyte growth factor-regulated tyrosine kinase substrate	9	184	241982	253801	280199	205092	227125	259624	243252	192897	229528	254966	251344	222568	229896	214079	190099	245815	213613	244893	238538	205644	235215	228671	193985	246723	245627	224300	238006	212880	256295	235415	224569	179637	1	1	1	1	4	0	0	0	0	0	0
O14964	O14964	HGS_HUMAN	HGS	Hepatocyte growth factor-regulated tyrosine kinase substrate	13	184	30781.2	62465.9	64049.2	53046.1	66382.5	56418	70713.5	65071.6	42872.1	53654.5	71781.4	62012.9	52820.3	56168.3	46182.3	59653.7	31267.3	44963.7	38092.7	37319.1	63963.3	66730.4	53313.8	34656.1	47347.3	41256.1	42613.9	54844.1	65011.1	46930.4	60378.3	59125.6	1	1	1	1	4	0	0	0	0	0	0
P49407	P49407	ARRB1_HUMAN	ARRB1	Beta-arrestin-1	9	139	61034.4	72622.6	46843.6	59707.4	72732.1	53581.9	55999.6	42893	57373	54217.5	32548.5	48015.4	51706.8	36092.5	51267	57411.6	53238.5	51842	50904.4	42428.7	67341.5	65678.9	46410.3	41638.5	63247.7	58951.1	49696.1	37833	62034.5	45624	53424.4	34759.6	1	1	1	1	4	0	0	0	0	0	0
P55769	P55769	NH2L1_HUMAN	SNU13	NHP2-like protein 1	16	92	984472	1110000	1110000	1240000	1090000	1100000	1170000	1210000	1060000	1070000	1080000	1110000	1140000	1040000	1150000	1100000	1060000	1030000	1180000	1170000	1060000	877652	1100000	1030000	890890	841070	1160000	1110000	1080000	1010000	1160000	1160000	1	1	1	1	4	0	0	0	0	0	0
P55769	P55769	NH2L1_HUMAN	SNU13	NHP2-like protein 1	22	92	7932.47	0	12626.9	6553.35	16014.4	10262.1	11007.6	0	13747.2	0	0	12214.4	5440.53	5131.23	18377.4	0	8766.42	18881.1	9721.66	9791.04	13403.3	6787.24	11068.3	14566.1	0	0	12199.7	5759.53	16676.1	9030.79	10518.2	10670.1	0	0	0	0	0	0	0	0	0	0	0
Q9NXH9	Q9NXH9	TRM1_HUMAN	TRMT1	tRNA (guanine(26)-N(2))-dimethyltransferase	8	286	35029.1	48682.1	55033.2	60218.7	33508.6	43140	34769.1	46276.7	0	48568	0	59939.9	0	29945.1	33397	48473	21094.9	27113.5	66869.7	64419.4	0	0	29458.4	63067.3	0	14120.8	68575.8	45835.5	0	42910	38079.2	57174.5	0	0	0	1	1	0	0	0	0	0	0
Q9UPN3	Q9UPN3	MACF1_HUMAN	MACF1	Microtubule-actin cross-linking factor 1, isoforms 1/2/3/4/5	8	1282	336147	306015	328290	312795	310098	298386	310725	282454	302484	316554	283265	294211	277406	302333	295219	287920	261316	303933	275370	255469	285978	305498	302892	277615	324566	297020	242771	275731	275616	311595	311903	261415	1	1	1	1	4	0	0	0	0	0	0
Q9C0C7	Q9C0C7	AMRA1_HUMAN	AMBRA1	Activating molecule in BECN1-regulated autophagy protein 1	14	570	140373	141436	133672	141072	146950	120497	112156	130969	135185	120057	95880.4	137925	99534.1	155689	151286	145748	145794	116357	140019	138518	98741.6	131045	140319	146557	122041	112933	134696	154145	100526	120180	143107	135687	1	1	1	1	4	0	0	0	0	0	0
Q5THK1	Q5THK1	PR14L_HUMAN	PRR14L	Protein PRR14L	11	1311	11502.5	11498.3	12070	17442.8	8732.32	12044.8	12891.4	8503.78	5563.28	7969.75	8570.57	12119.5	13369.1	13504.9	6900.43	11388.3	7582.12	9924.29	7082.41	6992.17	8250.52	12773.3	12001.6	16098.7	8949.57	7019.46	9532.72	10185.5	7570.97	10712	9220.05	7537.45	1	1	1	1	4	0	0	0	0	0	0
Q13064	Q13064	MKRN3_HUMAN	MKRN3	Probable E3 ubiquitin-protein ligase makorin-3	8	288	6738.67	9185.6	9335.33	10249.1	3791.15	7152.95	10477.5	8256.67	5018.8	3970.52	10791.8	7154.7	7977.86	8309.45	10836.5	0	5808.33	11725.5	0	12313	8997.54	5539.44	6547.43	7083.32	5901.24	5343.22	0	0	6273.97	7522.71	10729.9	0	1	1	0	0	2	0	0	0	0	0	0
Q96HA7	Q96HA7	TONSL_HUMAN	TONSL	Tonsoku-like protein	8	536	466881	457546	489420	448124	519119	386115	494325	422378	495821	430916	429506	412031	497847	508384	406360	376060	492226	422486	443507	396849	469880	497440	376598	366092	464078	457781	395492	382090	484835	455021	436530	374392	1	1	1	1	4	0	0	0	0	0	0
Q659A1	Q659A1	ICE2_HUMAN	ICE2	Little elongation complex subunit 2	8	181	23036.3	25274.6	21725.2	19777.6	24841.9	32414.5	19264.9	12450.5	18675.8	14086.6	28322.1	17375.3	28398.6	17559.7	0	15583.3	22346.3	24684.8	12488.3	21160.5	25679.6	31813.4	21236.8	15605.9	31608.7	28645.4	14389.5	23482.1	21673	17867.3	23247.3	14780.6	1	1	0	1	3	0	0	0	0	0	0
A0AVT1	A0AVT1	UBA6_HUMAN	UBA6	Ubiquitin-like modifier-activating enzyme 6	10	448	157209	153666	135566	158537	143663	132713	149206	136669	151080	140565	119690	139620	136857	149050	134225	150636	74230.7	144104	149206	127079	129592	164117	121141	130753	153847	146944	131726	128193	122404	138513	139843	120353	1	1	1	1	4	0	0	0	0	0	0
Q86TJ2	Q86TJ2	TAD2B_HUMAN	TADA2B	Transcriptional adapter 2-beta	10	122	205246	205941	186783	222072	193337	221122	215382	222542	211286	203638	208747	192557	214333	198849	210058	192364	202697	180381	193561	213992	213305	181088	202680	216325	220405	188226	188215	188419	177174	0	176903	159050	1	0	1	1	3	0	0	0	0	0	0
Q96GQ7	Q96GQ7	DDX27_HUMAN	DDX27	Probable ATP-dependent RNA helicase DDX27	10	247	50108.2	43765.3	47629.8	49677.8	51731.4	40520.4	55698.7	44381.8	39993.2	36553	45607.6	56721.7	46396.8	39040.3	32556.7	41726.9	37034.4	42663.7	28016.8	41635.4	0	42092.4	45517.2	43608.6	50279.5	42563.4	48214.8	37507.9	37850.6	38973.5	46207.4	50521.6	0	1	1	1	3	0	0	0	0	0	0
Q6YN16	Q6YN16	HSDL2_HUMAN	HSDL2	Hydroxysteroid dehydrogenase-like protein 2	7	135	77878.5	71837.3	77886	83478.3	71359.4	72608.3	64580.2	67423	85196.7	63294.4	33623.1	66504.4	77797.8	70670.6	70128	67222.8	55572.5	87127	51500.4	56225.8	89067.4	69500.5	26909.8	78551.9	90209.4	78529.8	69204.6	73302	81033	85448.7	66244.9	50371.2	1	1	1	1	4	0	0	0	0	0	0
Q6YN16	Q6YN16	HSDL2_HUMAN	HSDL2	Hydroxysteroid dehydrogenase-like protein 2	8	135	123226	120409	124932	115191	135105	130710	115823	111744	139456	132356	115402	119322	150266	123539	131066	102729	144158	109603	122580	107620	126834	128768	113264	125399	133010	119137	112031	106745	112492	139676	124517	97260.5	1	1	1	1	4	0	0	0	0	0	0
Q9UKT4	Q9UKT4	FBX5_HUMAN	FBXO5	F-box only protein 5	17	377	28747.7	6879.3	0	18731.5	0	19552.9	17046.9	9027.43	43629.6	19538.9	17916	7489.62	22347.1	11529.8	0	0	36878.8	38791.2	16025.2	7446.77	32367	21809.4	14764.7	0	19239.2	26865.6	15700.5	9812.69	33594.9	40233.8	13259	14108.4	0	1	0	0	1	0	0	0	0	0	0
Q6PD62	Q6PD62	CTR9_HUMAN	CTR9	RNA polymerase-associated protein CTR9 homolog	8	170	81078.5	51260.7	70845.1	61273.1	77067.5	71527.1	71402.2	71210.4	60079.2	87080.6	58368.8	65184.8	39287.9	71213.5	63597.6	72412.4	62621.5	74311.4	78353.1	89367.2	52869.6	60191.9	72389.6	62435.1	81594.2	61696	78120.5	74465.5	72668	85999.2	70595.2	48803	1	1	1	1	4	0	0	0	0	0	0
Q9H0Z9	Q9H0Z9;Q9BX46	RBM38_HUMAN	RBM38	RNA-binding protein 38	12	91	72390.8	99409.8	118249	89294.5	81341.9	86215	101617	89549.5	97441	102594	72978	97883.4	96855.8	92281.9	120665	109618	104638	113150	77846.7	73203	90782.3	96759.8	93387	102820	88592.2	79820.9	87185.7	85092.9	105120	139337	101123	67379.4	1	1	1	1	4	0	0	0	0	0	0
Q9H0Z9	Q9H0Z9;Q9BX46	RBM38_HUMAN	RBM38	RNA-binding protein 38	13	91	6485.42	27962.3	0	8323.01	9281.47	12825.6	9034.05	0	7880.03	0	616397	38542.9	15023.3	0	23110.9	99271.1	9058.91	0	0	598090	11028.3	9652.67	0	15206.9	9221.42	13221.6	340669	551649	0	0	6161.85	113366	0	0	0	0	0	0	0	0	0	0	0
Q9Y490	Q9Y490	TLN1_HUMAN	TLN1	Talin-1	16	2218	0	0	0	3508.11	0	0	0	1164.1	0	0	0	0	0	0	0	2513.65	0	0	2034.49	2481.43	0	2336.58	0	0	1685.89	0	4790.7	6390.7	0	0	1061.56	1552.44	0	0	0	0	0	0	0	0	0	0	0
Q6FI81	Q6FI81	CPIN1_HUMAN	CIAPIN1	Anamorsin	15	245	184296	163982	185821	139970	166419	168867	156629	178426	182914	183501	155080	188569	153960	167508	127481	173237	165471	200359	158852	154916	166457	179285	167333	165428	173245	170413	166811	162307	186857	185753	150426	175179	1	1	1	1	4	0	0	0	0	0	0
Q6FI81	Q6FI81	CPIN1_HUMAN	CIAPIN1	Anamorsin	17	245	235547	269885	264314	276608	264337	304423	274973	271831	279357	281706	287000	276604	298330	237651	286559	269231	249226	286775	285746	265184	245094	216147	292583	273267	248518	265464	263254	265542	264961	243648	240479	282726	1	1	1	1	4	0	0	0	0	0	0
Q13163	Q13163	MP2K5_HUMAN	MAP2K5	Dual specificity mitogen-activated protein kinase kinase 5	8	108	53245.9	65953.6	60099.6	68550.8	56494.6	61346.6	66074.5	55842.2	59333.8	56828.9	63307.6	65988.3	69246.3	45266.2	67370.3	49697.7	56216.4	43969.1	54234.6	71131.8	72303	62046.5	82131.1	63317.6	62162.7	67843.5	66482.5	67312.7	79516.7	53488.5	71363.2	72967.5	1	1	1	1	4	0	0	0	0	0	0
Q99418	O43739;Q15438;Q99418	CYH2_HUMAN	CYTH2	Cytohesin-2	9	337	14047.8	15548.3	12346.9	16115.5	9404.15	8973.62	10433.3	4645.01	12574.5	10144.3	11276	14830	11281.7	14421.3	12188.3	9423.81	13439.5	3942.23	11738.2	12651	16594.4	11597.8	12350.9	5476.77	5177.18	11890.4	20749.5	15428.7	12684.4	11939.4	11042.2	13003.6	1	1	1	1	4	0	0	0	0	0	0
Q9H0B6	Q9H0B6	KLC2_HUMAN	KLC2	Kinesin light chain 2	14	440	331309	354176	368055	324018	319378	342904	374929	327145	367019	359838	388787	336158	347182	346586	383943	372451	400905	354573	339311	347332	321002	334364	353431	329488	308385	305737	280583	250198	358041	340560	334428	344066	1	1	1	1	4	0	0	0	0	0	0
Q07866	Q07866	KLC1_HUMAN	KLC1	Kinesin light chain 1	14	455	472923	436981	447269	454212	447412	474102	494051	461121	502815	530500	545332	505414	482745	539069	526749	473433	494239	513087	443685	356980	366313	489533	458761	522029	465018	503086	448548	483944	489609	488921	477955	542300	1	1	1	1	4	0	0	0	0	0	0
Q6DN90	Q6DN90	IQEC1_HUMAN	IQSEC1	IQ motif and SEC7 domain-containing protein 1	15	905	851981	874158	934149	846948	946607	917325	802314	854593	983803	849984	988516	912154	901157	833998	871755	877220	906432	934228	854797	928068	942986	845556	834105	945111	861815	951850	849775	936344	869267	817896	819346	957174	1	1	1	1	4	0	0	0	0	0	0
Q86VI3	Q86VI3	IQGA3_HUMAN	IQGAP3	Ras GTPase-activating-like protein IQGAP3	11	1514	42269.2	35673.8	35256.4	47629.8	42543.6	25270.7	39943.8	23127.1	27754.9	34665.4	28979.8	32359.6	37599.5	35769	36090.4	0	25293.2	33796.6	29565.3	24385.1	19736.5	19801.4	23652.2	36800.7	38123.5	32183.2	29295.9	41699.3	23777.4	25604.2	39551.9	33651.3	1	1	1	0	3	0	0	0	0	0	0
Q6MZP7	Q6MZP7	LIN54_HUMAN	LIN54	Protein lin-54 homolog	13	570	39130.5	36797.4	39417.6	35079.6	34154.6	39810.5	33152.5	33296.1	55602.4	44449.8	40442.5	32461	22408.7	39320	33402.1	54488.1	42272.7	43324.8	32290.7	41127.1	37698.7	37143.5	57307.1	28224.5	35652.9	50575.6	38143.1	37879.3	41267.2	41634.2	19705.1	29637.7	1	1	1	1	4	0	0	0	0	0	0
Q6NVH7	Q6NVH7	SWAP1_HUMAN	SWSAP1	ATPase SWSAP1	11	182	96682	71963.9	86005.3	82025.8	84062.3	90907.8	90012.6	82150	83747.6	71989.2	85220.3	80100.3	104720	87598	112025	73264.5	82973.4	93748.9	103079	51106.3	105770	69284.1	102178	83494.8	88045	87312.8	99573.8	83506.2	96223.5	103420	102541	76114.7	1	1	1	1	4	0	0	0	0	0	0
[truncated: 135,194 more rows]
[truncated: 56 more columns]

## Sheet: 104 stabilized proteins
Protein.Group	Protein.Names	Genes	First.Protein.Description	Stripped.Sequence	peptide.length	from	to	stabilized in rep1?	stabilized in rep2?	stabilized in rep3?	stabilized in rep4?	Nr of replicates (stabilized)	destabilized in rep1?	destabilized in rep2?	destabilized in rep3?	destabilized in rep4?	Nr of replicates (destabilized)	pEC50_rep1	R2_rep1	lower_rep1	upper_rep1	Ratio_0nM_0nM_R1	Ratio_02nM_0nM_R1	Ratio_2nM_0nM_R1	Ratio_20nM_0nM_R1	Ratio_200nM_0nM_R1	Ratio_2uM_0nM_R1	Ratio_20uM_0nM_R1	Ratio_100uM_0nM_R1	pEC50_rep2	R2_rep2	lower_rep2	upper_rep2	Ratio_0nM_0nM_R2	Ratio_02nM_0nM_R2	Ratio_2nM_0nM_R2	Ratio_20nM_0nM_R2	Ratio_200nM_0nM_R2	Ratio_2uM_0nM_R2	Ratio_20uM_0nM_R2	Ratio_100uM_0nM_R2	pEC50_rep3	R2_rep3	lower_rep3	upper_rep3	Ratio_0nM_0nM_R3	Ratio_02nM_0nM_R3	Ratio_2nM_0nM_R3	Ratio_20nM_0nM_R3
[truncated: 104 more rows]
[truncated: 19 more columns]
