# Supplementary material for: High-throughput peptide-centric local stability assay extends protein–ligand identification to membrane proteins, tissues and bacteria
Source: Nat Struct Mol Biol. 2025 Nov 5;33(1):184–92. doi: 10.1038/s41594-025-01699-y (PMC12819154; doi:10.1038/s41594-025-01699-y)
Supplement: Supplementary file 5 — Dose–response HT-PELSA and single-concentration HT-PELSA for ATP-binding protein identification in E. coli lysates with replicates aliquoted after ATP treatment. [file 41594_2025_1699_MOESM5_ESM.xlsx]

## Sheet: Info
Supplementray Data 3
Overall
This file summarizes dose-response HT-PELSA and single-concentration HT-PELSA for ATP-binding protein identification in E.coli lysates with replicates aliquoted after ATP treatment

## Sheet: dose-response_HT-PELSA
Protein.Group	Protein.Ids	Protein.Names	Genes	First.Protein.Description	Stripped.Sequence	peptide.length	from	to	Intensity_1mM_rep1	Intensity_1mM_rep2	Intensity_1mM_rep3	Intensity_1mM_rep4	Intensity_5mM_rep1	Intensity_5mM_rep2	Intensity_5mM_rep3	Intensity_5mM_rep4	Intensity_10mM_rep1	Intensity_10mM_rep2	Intensity_10mM_rep3	Intensity_10mM_rep4	Intensity_10uM_rep1	Intensity_10uM_rep2	Intensity_10uM_rep3	Intensity_10uM_rep4	Intensity_100uM_rep1	Intensity_100uM_rep2	Intensity_100uM_rep3	Intensity_100uM_rep4	Intensity_200uM_rep1	Intensity_200uM_rep2	Intensity_200uM_rep3	Intensity_200uM_rep4	Intensity_500uM_rep1	Intensity_500uM_rep2	Intensity_500uM_rep3	Intensity_500uM_rep4	Intensity_control_rep1	Intensity_control_rep2	Intensity_control_rep3	Intensity_control_rep4	quantified in rep1 ?	quantified in rep2 ?	quantified in rep3 ?	quantified in rep4 ?	Nr of replicates (quantified)	stabilized in rep1 ?	stabilized in rep2 ?	stabilized in rep3 ?	stabilized in rep4 ?
P06993	P06993	MALT_ECOLI	malT	HTH-type transcriptional regulator MalT	AAAANWLR	8	667	674	206923	275617	219188	221564	271906	270993	209771	231636	272528	231725	243656	229610	251312	230117	247822	232110	279044	253191	246470	263325	266286	268925	226458	226343	232035	238287	244513	226456	250195	244411	210782	181825	1	1	1	1	4	0	0	0	0
P37325	P37325	YBCH_ECOLI	ybcH	Uncharacterized protein YbcH	AAAAQQAGLK	10	79	88	3912.16	2564.82	2767.93	2189.59	2478.18	3067.63	2412.84	3612.73	2245.45	3270.62	2533.41	2859.82	2274.36	6245.98	2452.05	3262.36	3360.71	1445.78	0	3591.25	2715.94	2066.44	0	825.347	2294.5	2950.94	1954.01	1479.51	4882.92	0	2689.31	2458.54	1	0	0	1	2	0	0	0	0
P25738	P25738	MSYB_ECOLI	msyB	Acidic protein MsyB	AAADEWDER	9	116	124	8430000	8450000	9410000	9510000	11100000	9940000	11700000	12900000	11000000	11300000	12300000	13000000	9320000	11000000	10500000	10500000	10500000	9340000	11200000	10900000	8310000	9010000	9870000	9840000	9660000	8840000	8290000	9780000	8810000	10200000	11400000	12000000	1	1	1	1	4	0	0	0	0
P19934	P19934	TOLA_ECOLI	tolA	Tol-Pal system protein TolA	AAAEADDIFGELSSGKNAPK	20	290	309	23684.2	24716.2	36767.9	45711.3	28584.9	36564.7	35397.3	35265.6	54541.5	52019.3	56600.6	42415.8	36778	22084.5	24155.2	25874.7	19212.5	29652.1	22154.6	35234.1	27805.6	25685.5	29607.6	33135.8	37652.2	26746.8	39439.9	34406.6	26487.4	22971.4	26698.4	28831.4	1	1	1	1	4	0	0	0	0
P0A6A6	P0A6A6	LEUC_ECOLI	leuC	3-isopropylmalate dehydratase large subunit	AAAEIAK	7	357	363	7376.11	5172.55	7883.62	5557.04	6680.07	7380.53	5855.46	3447.18	6978.33	7717.76	6881.91	9486.67	8410.25	8753.42	9880.04	8084.97	8237.83	10009.4	7576.21	6664.79	2770.38	7948.3	4140.48	5331.54	4050.93	3527.64	5444.65	3676.42	8388.42	12382.4	6116.22	5467.22	1	1	1	1	4	0	0	0	0
P19934	P19934	TOLA_ECOLI	tolA	Tol-Pal system protein TolA	AAAEKAAADK	10	227	236	12656	0	10012	0	8343.78	9662.65	10686.3	8774.71	9971.52	10338.2	0	18049.9	6948.44	9216.5	0	10752.2	11747.5	11981.7	12934.4	0	9983.83	0	16317.7	16347	9915.45	9929.08	11422.6	10465.6	10285.2	0	7960.69	8611.87	1	0	0	0	1	0	0	0	0
P19934	P19934	TOLA_ECOLI	tolA	Tol-Pal system protein TolA	AAAEKAAADKK	11	227	237	0	0	0	0	0	1403.34	0	548.31	0	0	126.709	0	252.436	0	0	304.75	468.101	580.357	0	0	0	0	0	120.351	0	0	1450.79	0	0	0	0	0	0	0	0	0	0	0	0	0	0
P0A9F6	P0A9F6	GCVA_ECOLI	gcvA	Glycine cleavage system transcriptional activator	AAAEQEKFR	9	292	300	563.712	2916.85	3457.8	1726.06	1162.85	2714.73	4208.92	4131.9	5630.97	3383.02	1568.72	4555.4	1273.01	1710.4	2510.29	3460.46	1736.09	1852.18	1562.75	2345.61	8054.84	2253.1	4691.02	1681.28	4286.5	2381.14	1878.17	1782.4	560.761	4222.14	4159.25	4979.6	1	1	1	1	4	0	0	0	0
P0A8T7	P0A8T7	RPOC_ECOLI	rpoC	DNA-directed RNA polymerase subunit beta'	AAAESSIQVK	10	944	953	870580	835270	830712	839779	677962	652549	621551	694336	808788	718643	735297	762733	703787	729125	691777	718328	799436	796634	719004	736034	837590	791353	760991	807945	803080	836872	866154	867717	689048	651622	597983	662673	1	1	1	1	4	0	0	0	0
P0A8T7	P0A8T7	RPOC_ECOLI	rpoC	DNA-directed RNA polymerase subunit beta'	AAAESSIQVKNK	12	944	955	525.939	1605.36	3562.82	4279.71	1112.11	1044.62	1453.03	2592.22	2885.81	2468.39	4119.6	2369.66	2380.22	1739.29	1392.94	3956.76	1640.46	2850.91	0	1748.54	2636.3	2839.61	2285.51	2159.9	1738.47	3557.77	2975.75	682.228	1553.61	0	1727.28	1027.88	1	0	0	1	2	0	0	0	0
P0A8T7	P0A8T7	RPOC_ECOLI	rpoC	DNA-directed RNA polymerase subunit beta'	AAAESSIQVKNKGSIK	16	944	959	12989.2	6684.56	25275.9	16066.8	19340.2	12628.6	20389.8	44361.7	10912	10634.3	30685.3	20714.5	19473.7	17045.8	7388.45	10624.4	14244.5	10343.7	8306.48	26091.7	18512.4	18417	14887.7	11674.1	12263	16298.6	24098.9	9563.06	11201	5798.84	7118.84	23572.3	1	1	1	1	4	0	0	0	0
P08331	P08331	CPDB_ECOLI	cpdB	2',3'-cyclic-nucleotide 2'-phosphodiesterase/3'-nucleotidase	AAAFIKEK	8	616	623	0	703.023	1276.13	1574.2	616.973	3678.03	0	2665.25	1530.4	0	2077.93	2644.95	1512.83	2449.41	3628.13	2990.83	0	1686.42	1679.66	2330.48	2540.86	0	0	4849.37	835.926	1332.7	1818.49	1879.43	0	1539.12	980.96	1670.63	0	0	0	1	1	0	0	0	0
P00935	P00935	METB_ECOLI	metB	Cystathionine gamma-synthase	AAAGISETLLR	11	351	361	5043.52	9115.69	0	6043.92	11798	5498.57	2644.62	6037.31	6730.97	9491.74	2107.15	10670.6	6089.53	6188.48	7742.31	8203.34	7952.63	8603.34	9049.21	9802.7	9798.18	11195.3	0	10528.6	5724.17	5822.2	8749.61	6543.48	7713.54	5171.29	7950.22	8484.03	1	1	0	1	3	0	0	0	0
P12999	P12999	BIOC_ECOLI	bioC	Malonyl-[acyl-carrier protein] O-methyltransferase	AAAHYEQHADLQR	13	16	28	10782.7	9460.82	10911.8	8414.95	12433.8	12582.5	6138.62	9906.24	12118.7	11823.7	10978.8	11697.2	7401.48	8339.31	12417.6	10683.6	12210.8	6237.99	8829.4	9777.08	10070.1	10423.1	11133.7	9776.62	12567.1	8025.73	10504.9	9328.64	11085	12623.2	8576.84	7791.99	1	1	1	1	4	0	0	0	0
P0A9M8	P0A9M8	PTA_ECOLI	pta	Phosphate acetyltransferase	AAAICAER	8	420	427	5190000	5100000	5320000	5390000	4700000	4800000	5020000	4950000	4100000	3990000	4180000	4490000	5700000	5860000	5840000	5580000	5570000	5530000	5910000	5720000	5370000	5460000	5850000	5710000	5750000	5170000	5790000	5800000	5780000	5810000	5960000	5780000	1	1	1	1	4	0	1	0	0
P77539	P77539	YDJL_ECOLI	ydjL	Uncharacterized zinc-type alcohol dehydrogenase-like protein YdjL	AAAICGADMK	10	35	44	2415.66	2744.35	2430.04	2507.77	0	0	1780.37	0	1458.21	1151.15	0	0	0	2265.66	0	3169.22	2006.1	2575.45	3520.7	0	2017.2	2075.38	0	2152.6	2802.24	1729	2003.99	2400.16	2049.88	0	3058.04	0	0	0	0	0	0	0	0	0	0
P0A9Q7	P0A9Q7	ADHE_ECOLI	adhE	Bifunctional aldehyde-alcohol dehydrogenase AdhE	AAALAAADAR	10	37	46	949930	931789	957191	1010000	958499	985835	974013	967734	1460000	1530000	1760000	1580000	1050000	937594	891498	999398	953948	975291	958154	952728	878211	919869	973218	993897	989536	880066	906384	1010000	965375	924554	906895	959310	1	1	1	1	4	0	0	0	0
P0A9Q7	P0A9Q7	ADHE_ECOLI	adhE	Bifunctional aldehyde-alcohol dehydrogenase AdhE	AAALAAADARIPLAK	15	37	51	3194.4	4303.89	4951.56	4897.33	8341.93	4895.97	5725.97	4944.55	8828.88	12773.5	16486.3	11392.2	6960.64	4630.81	3778.15	6206.97	6522.06	7624.75	4506.48	4918.55	3850.8	5877.67	5897.59	4339.99	4637.37	8104.69	6919.43	5696.51	1566.71	3994.91	4933.12	6237.1	1	1	1	1	4	0	0	0	0
P67087	P67087	RSMI_ECOLI	rsmI	Ribosomal RNA small subunit methyltransferase I	AAALAAEIHGVK	12	262	273	114220	146056	136625	142624	108923	108431	83896.9	103550	88680.1	96101.1	82043.3	97548.1	130864	144782	144955	150163	117233	118225	118804	129519	118378	120160	129257	125783	122425	124825	136455	127739	129892	148335	104521	102166	1	1	1	1	4	0	0	0	0
P67087	P67087	RSMI_ECOLI	rsmI	Ribosomal RNA small subunit methyltransferase I	AAALAAEIHGVKK	13	262	274	112421	69709.4	87831.3	100289	55956.9	76359.7	71684.6	72299.5	94930.6	50390	79238.5	88769.8	80634.3	114384	106629	120214	113167	83721	105920	115894	95704.5	95783	123823	104491	103715	79992	89391.9	117295	126607	129622	178763	153032	1	1	1	1	4	0	0	0	0
P0AEJ2	P0AEJ2	ENTC_ECOLI	entC	Isochorismate synthase EntC	AAALTATPQVDK	12	136	147	21616.2	32203.8	26912.2	27360.6	23502.7	22118.6	29641.1	17406.6	15818.1	31291.4	18948.7	17244.3	27752.7	32098.4	22021.5	28999.9	26291.4	26315	40283.5	29232	28971.5	37086	27491	26354.5	26761.1	32384.8	35118.1	21749.4	28744.7	31196.3	19258.1	25859.6	1	1	1	1	4	0	0	0	0
P0AEJ2	P0AEJ2	ENTC_ECOLI	entC	Isochorismate synthase EntC	AAALTATPQVDKVVLSR	17	136	152	85896.3	78546.2	71035	127463	106220	91859.8	81971	114323	118587	0	144326	124400	82013.6	113557	102480	95549.5	123276	89294.1	157838	74277.5	97265.8	81392.4	77354.8	82609.8	82956.6	68499.6	124281	92438.5	75004.6	84172.5	70792	100628	1	0	1	1	3	0	0	0	0
P0AC38	P0AC38	ASPA_ECOLI	aspA	Aspartate ammonia-lyase	AAAMANKELQTIPK	14	57	70	8743.72	5219.79	6680.73	7752.6	3163.78	8901.64	5335.51	4014.76	7878.83	5733.64	7274.66	5740.84	5758.04	5422.64	9353.71	2841.59	10457.1	9737.08	0	4059.16	5712.64	6012.89	5596.47	2090.61	5242.91	4915.26	4174.66	6989	4757.05	7886.58	7087.44	4554.7	1	1	0	1	3	0	0	0	0
P08142	P08142	ILVB_ECOLI	ilvB	Acetolactate synthase isozyme 1 large subunit	AAAPAFSEESIR	12	191	202	410506	388986	420526	331039	477067	445155	357568	311517	330008	372555	330636	361185	313108	283203	372365	417311	390660	413958	411014	362148	503529	420932	380716	370866	361768	417614	370777	331774	361073	400628	342975	258038	1	1	1	1	4	0	0	0	0
P0AFF6	P0AFF6	NUSA_ECOLI	nusA	Transcription termination/antitermination protein NusA	AAARDPGSR	9	225	233	1140000	1260000	1270000	1240000	1280000	1350000	1390000	1430000	1510000	1520000	1690000	1750000	1390000	1270000	1290000	1270000	1190000	1200000	1170000	1230000	1010000	1100000	1390000	1170000	1280000	1190000	1310000	1380000	1160000	1230000	1420000	1390000	1	1	1	1	4	0	0	0	0
P69506	P69506	YTFE_ECOLI	ytfE	Iron-sulfur cluster repair protein YtfE	AAARKELDVEVIEAELAK	18	40	57	17147.5	12267.9	22952.2	14255.3	19094	15784.1	26466.8	28125.6	24061.4	17806.4	27208.1	34122	28456	26724	17056.6	23137.6	17554.5	14620.7	15024.4	22333.9	22651.7	18189.5	16137.2	28387.6	28061.9	19001.2	30936.9	17562.9	17266.6	20427.2	24018.6	22490.5	1	1	1	1	4	0	0	0	0
P0AFI5	P0AFI5	PBP7_ECOLI	pbpG	D-alanyl-D-alanine endopeptidase	AAASLAHHYPGGYK	14	128	141	261508	271648	287153	278198	285915	280177	256980	276014	244161	249134	241578	248579	269039	266342	265375	244343	260340	249460	254533	240109	313864	289971	229642	246455	250840	285312	255569	262367	252756	243762	251871	245722	1	1	1	1	4	0	0	0	0
P77489	P77489	PAOC_ECOLI	paoC	Aldehyde oxidoreductase molybdenum-binding subunit PaoC	AAASLVQAHYR	11	125	135	1316.52	3172.76	0	5127.76	2418.72	1803.9	1010.39	0	0	2021.18	0	634.003	0	1104.76	776.707	0	0	1933.89	1033.79	0	1403.32	0	0	1092.55	0	0	0	1269.36	0	0	0	1722.05	0	0	0	0	0	0	0	0	0
P25888	P25888	RHLE_ECOLI	rhlE	ATP-dependent RNA helicase RhlE	AAATGEALSLVCVDEHK	17	339	355	107554	107252	101653	110066	105004	90057.1	98190.5	85348.9	88868.2	83815.1	83745.6	90135.4	89043.6	107049	103162	103028	114015	100506	94853.3	94071.6	96569.5	87321.5	110044	92563.8	109250	91091	110333	98448.9	98202.8	98128.8	93474.3	93325.1	1	1	1	1	4	0	0	0	0
P0ABQ0	P0ABQ0	COABC_ECOLI	coaBC	Coenzyme A biosynthesis bifunctional protein CoaBC	AAATQHNLEVLASR	14	131	144	4857.93	1743.34	0	0	3665.71	3956.67	4095.15	3948	2105.21	6240.35	3472.55	4009.36	1971.16	4039.12	0	2895.08	4151.03	0	1456.28	3795.43	1573.6	0	3833.95	1208.17	3308.86	0	2873.74	4534.99	2841.76	5287.14	0	0	1	0	0	0	1	0	0	0	0
P62707	P62707	GPMA_ECOLI	gpmA	2,3-bisphosphoglycerate-dependent phosphoglycerate mutase	AAAVANQGKAK	11	240	250	3572.5	1666.3	3306.91	4918.8	3486.53	5218.57	4782.53	4082.13	4371.69	7517.49	6333.35	2220.55	3942.89	3012.74	1869.65	1501.57	3329.77	3545.46	2613.51	1197.95	2201.85	4179.4	3213.31	3839.94	6584.36	4066.54	3807.53	4112.76	2983.03	1285.44	3029.36	1492.22	1	1	1	1	4	0	0	0	0
P18775	P18775	DMSA_ECOLI	dmsA	Dimethyl sulfoxide reductase DmsA	AACRQEMWINPLDAQKR	17	718	734	5364.31	6468.74	5630.76	6214.68	6750.3	5956.49	4445.78	7420.62	9907.16	10761.7	7905.8	6692.13	9016.59	5405.64	4628.88	5693.23	3557.65	3600.16	3646.69	5278.51	5918.71	8297.21	9165.96	4292.99	4586.73	5951.5	4639.98	4435	4213.78	5491	6162.87	5538.24	1	1	1	1	4	0	0	0	0
P77374	P77374	YNFE_ECOLI	ynfE	Putative dimethyl sulfoxide reductase chain YnfE	AACRQEVWINPIDAQKR	17	710	726	4703.65	944.45	5625.25	4314.45	1514.96	3504.85	4841.77	4136.35	6268.53	7360.66	3452.86	9209.27	4461.83	3786.88	7223.62	1233.85	12124	2336.58	5371.22	3267.58	1997.78	2201.52	3360.23	3087.53	2176.97	2380.88	2721.97	4258.52	3724.51	1726.29	8461.14	2358.08	1	1	1	1	4	0	0	0	0
P60293	P60293	MUKF_ECOLI	mukF	Chromosome partition protein MukF	AADAAEEGGDEFHWHR	16	139	154	34423.7	40662.4	41620.4	35383.1	30327.3	28390.8	34175.4	34876.5	27989.2	33175	23695.4	32355.1	29226.2	39000.3	40209.3	22810.6	37128.7	22674.6	33179.2	34344.9	41401.4	39331.2	22920.8	28696.1	24351.8	36492.5	35219	29747.9	31911.3	27175.9	24183.3	33303.4	1	1	1	1	4	0	0	0	0
P0A9W3	P0A9W3	ETTA_ECOLI	ettA	Energy-dependent translational throttle protein EttA	AADALRLPDWDAK	13	147	159	3670000	4840000	4050000	4130000	3780000	3510000	3270000	3880000	3880000	3570000	2820000	3120000	7710000	8530000	6970000	6930000	6390000	6560000	6140000	5950000	82983.1	5550000	5770000	6350000	4620000	4580000	5120000	4320000	7910000	8030000	112144	7340000	1	1	1	1	4	0	1	0	1
P0A9W3	P0A9W3	ETTA_ECOLI	ettA	Energy-dependent translational throttle protein EttA	AADALRLPDWDAKIANLSGGER	22	147	168	10033.9	20767	12659.2	17480.1	0	12719.8	6082.92	10431.1	11885	13203	11056	14426	72458.2	79304.7	63658.4	93908.2	49044.8	84254.3	55996.7	74997.6	34623.9	40964.6	43576.3	39280.2	30039.9	22610.7	33210.5	37514.5	77446.6	90351.3	113185	95075.8	0	1	1	1	3	0	1	1	1
P12998	P12998	BIOF_ECOLI	bioF	8-amino-7-oxononanoate synthase	AADALRRR	8	16	23	6403.53	0	7124.65	0	0	0	0	0	0	6947.76	0	0	0	0	5047.73	0	3882.23	0	0	0	4418.95	5737.52	0	3877.32	7419.26	0	0	0	0	6955.71	0	0	0	0	0	0	0	0	0	0	0
P29131	P29131	FTSN_ECOLI	ftsN	Cell division protein FtsN	AADAPKPTAEK	11	232	242	311442	324258	330178	322834	313606	319619	342111	350810	323495	333327	355182	323634	301647	308237	309975	328843	311274	314763	313616	315715	285624	283224	332291	314573	320961	301839	330789	309631	296656	299908	292666	335244	1	1	1	1	4	0	0	0	0
P29131	P29131	FTSN_ECOLI	ftsN	Cell division protein FtsN	AADAPKPTAEKK	12	232	243	52657.6	63018	60044.3	57485.1	54704.8	51322.3	54667.3	55644.3	46526.5	45414.9	54546.3	51464.8	50870.4	56650.6	54786.7	58519.6	50665.2	66993.4	55384.6	58479.5	49292.4	50928.8	54501.8	57769	58662.2	52248.3	58552	60555.2	61176.5	59538.6	51172.1	55875.7	1	1	1	1	4	0	0	0	0
P33015	P33015	TSUA_ECOLI	tsuA	Thiosulfate transporter TsuA	AADAQTTLR	9	276	284	1530.86	3221.42	0	1079.12	1200.34	1126.97	3092.56	0	0	1341.07	2922.42	2480.04	0	829.295	2513.9	986.788	2261.68	1966.45	785.463	0	0	1517.35	0	2431.94	0	1521.09	616.798	2445.5	1308.76	1674.31	0	1484.97	0	1	0	0	1	0	0	0	0
P15639	P15639	PUR9_ECOLI	purH	Bifunctional purine biosynthesis protein PurH	AADEGLEVK	9	461	469	287267	282628	286969	305735	347437	257561	319716	344372	305496	280085	302838	284679	418444	367087	345924	358047	328992	315876	361472	347604	344298	362487	329923	386420	313953	329840	265801	289377	342341	306426	326478	361945	1	1	1	1	4	0	0	0	0
P37641	P37641	YHJC_ECOLI	yhjC	Uncharacterized HTH-type transcriptional regulator YhjC	AADFFALPK	9	22	30	23230.4	19653.7	13716.8	13290	17179	19168.9	13157.7	16219.4	21946.5	23357.7	17992.6	12342.5	15739	15798.3	11100.9	17557.4	6804.74	20101.6	9826.73	7925.24	9658.12	22340.2	16255.7	12263.1	21069.8	13606.9	16508.5	12281.1	14067.4	9686.46	13642.2	12127.2	1	1	1	1	4	0	0	0	0
P75960	P75960	NPD_ECOLI	cobB	NAD-dependent protein deacylase	AADGLWEEHR	10	62	71	158168	104923	143044	124607	114243	76778.1	123201	103553	108441	96364.5	93591.2	120229	61280.3	128268	117187	124479	81749	128210	85804.2	120697	139541	84271.4	87555.1	121206	115553	129262	123203	111906	86429.7	119666	108719	114876	1	1	1	1	4	0	0	0	0
P0ABZ1	P0ABZ1	FLIG_ECOLI	fliG	Flagellar motor switch protein FliG	AADILRDDLANR	12	282	293	9016.73	7806.74	2197.97	6343.41	7846.52	7283.4	7071.04	10299.9	5288.75	7902.26	7124.7	11621.2	11386.3	7523.38	8544.78	8574.2	9868.32	11411.3	6860.45	9599.16	10041.5	7680.41	10259.5	11878.9	9650.63	7265.78	7082.77	11378.1	7593.01	10128.5	6639.88	7816.84	1	1	1	1	4	0	0	0	0
P0ABZ1	P0ABZ1	FLIG_ECOLI	fliG	Flagellar motor switch protein FliG	AADILRDDLANRGPVR	16	282	297	0	2145.5	2255.98	3437.97	3231.11	6695.22	0	6031.56	4258.1	4102.81	2142.82	3129.51	0	2682.81	3099.74	2622.24	3163.34	4506.3	0	0	3352.03	0	1854.17	0	3190.65	2991.73	0	2318.31	0	3276.62	2669.25	2822.39	0	0	0	0	0	0	0	0	0
P0A7J7	P0A7J7	RL11_ECOLI	rplK	Large ribosomal subunit protein uL11	AADMTGADIEAMTR	14	114	127	0	5179.36	1101.09	6835.75	4875.74	2222.48	4129.5	6079.15	4235.17	2708.51	6110.93	5704.15	3440.51	4350.16	6892.82	3915.61	9513.36	3570.62	1985.73	3975.96	3938.84	6845.83	4943.92	6732.74	0	6206.53	0	4616.08	1944.64	3082.84	0	3992.77	0	1	0	1	2	0	0	0	0
P50465	P50465	END8_ECOLI	nei	Endonuclease 8	AADNLEAAIK	10	10	19	1233.42	0	5630.27	4835.65	7983.99	7117.64	0	0	3144.87	6458.16	1577.68	0	4731.23	6101.4	5461.01	3723.39	9680.74	0	7845.97	7427.61	8346.35	10829.7	3757.67	5898.42	8066.47	4342.4	4472.81	3722.86	0	5765.55	2633.68	7245.15	0	0	0	0	0	0	0	0	0
P0AB24	P0AB24	EFEO_ECOLI	efeO	Iron uptake system component EfeO	AADPKFTGFHRLEK	14	208	221	0	0	0	0	0	1074.99	0	4157.86	0	0	0	0	0	2161.37	0	0	0	0	0	1507.77	0	0	0	0	0	0	0	0	1087.79	1057.23	0	0	0	0	0	0	0	0	0	0	0
P76547	P76547	YFFP_ECOLI	yffP	Uncharacterized protein YffP	AADPLHDLRSK	11	14	24	0	891.449	1589.21	0	0	0	0	0	0	0	3525.69	0	0	1831.38	0	2449.28	0	2229.59	0	0	0	1420.96	0	2602.57	2105.14	0	3548.26	0	0	2786.24	0	0	0	0	0	0	0	0	0	0	0
P31471	P31471	YIEL_ECOLI	yieL	Uncharacterized protein YieL	AADRELMNDIIPLISKR	17	247	263	57965.4	62171.7	68950.3	52486.6	48545.9	59175.5	70642.9	78948.6	81543.9	65871	72048.5	83162.6	82010.4	43318	60627.9	64584.8	64579.1	54515.7	46992	60502.4	47030.5	39184.9	58131.3	55501	48316.8	58730.9	60140.5	64210.9	64309.4	59006.5	76224.5	51410.7	1	1	1	1	4	0	0	0	0
P0ACQ4	P0ACQ4	OXYR_ECOLI	oxyR	DNA-binding transcriptional dual regulator OxyR	AADSCHVSQPTLSGQIR	17	21	37	2230000	1960000	2170000	1880000	2170000	2070000	1930000	1780000	1720000	1600000	1680000	1570000	2100000	1740000	1740000	1660000	2120000	1880000	2090000	1790000	1910000	1930000	1840000	1610000	1700000	1990000	1920000	1850000	1970000	1910000	1720000	1740000	1	1	1	1	4	0	0	0	0
P0ACQ4	P0ACQ4	OXYR_ECOLI	oxyR	DNA-binding transcriptional dual regulator OxyR	AADSCHVSQPTLSGQIRK	18	21	38	0	0	0	0	0	0	0	1207.82	625.876	0	1913.08	2266.79	0	0	0	0	2360.99	1036.81	0	0	0	0	0	0	0	0	2290.81	0	327.003	987.518	395.653	0	0	0	0	0	0	0	0	0	0
P32053	P32053	INTA_ECOLI	intA	Prophage integrase IntA	AADSGSIVLTHLSK	14	395	408	47403.8	46791.7	36429.4	36075.6	43385.7	41592.7	25079.4	22944.3	33616.5	28273.2	32207.1	17552.6	45347.7	43733.1	35310.7	34751.1	38108.5	57798.8	35465.9	39982.6	46696.1	42923.8	40404.3	33407.8	38880.7	35650.4	52706.8	32553.3	42238.5	34510.9	43418.7	38471.3	1	1	1	1	4	0	0	0	1
P0A6Z3	P0A6Z3	HTPG_ECOLI	htpG	Chaperone protein HtpG	AADTEDEAK	9	580	588	2810000	2690000	2660000	2780000	2560000	2440000	2540000	2610000	2180000	2460000	2450000	2540000	2840000	2800000	2840000	2740000	2960000	2760000	2820000	2780000	2650000	2730000	2810000	2750000	2760000	2790000	2670000	2720000	2810000	2710000	2700000	2680000	1	1	1	1	4	0	0	0	0
P45395	P45395	KDSD_ECOLI	kdsD	Arabinose 5-phosphate isomerase KdsD	AADVHLCVK	9	140	148	17476.7	15564.5	22975.5	17863.4	26456.2	21540.4	19677.7	30710	11733.3	21425.8	18032.4	18366.3	8688.05	16097.9	17240.6	8999.78	10739.6	11610.8	13597.1	9751.07	19723.4	19893.2	7923.9	18040.4	14898.2	16470.5	16090.5	14852.4	12144.8	9318.31	11379.9	13968.7	1	1	1	1	4	0	0	0	0
P0AG03	P0AG03	UBIX_ECOLI	ubiX	Flavin prenyltransferase UbiX	AADVVLKER	9	107	115	482.325	0	0	0	0	869.002	0	0	0	0	675.534	0	0	0	0	0	818.389	0	0	0	824.732	1661.87	702.079	0	0	0	0	0	0	0	0	0	0	0	0	0	0	0	0	0	0
P0A717	P0A717	KPRS_ECOLI	prs	Ribose-phosphate pyrophosphokinase	AAEALKER	8	232	239	40748.1	32775.5	33308	43538.6	30884.2	35270	31716.1	42126.1	37766.4	41305.6	36337.4	37355.3	127569	131353	126829	137711	51682.2	71689.5	59812.2	60163.6	38979.7	42698.8	39269.5	43646.9	38753.7	28959.3	38355.5	44740.6	135547	137202	137898	153515	1	1	1	1	4	1	1	1	1
P77783	P77783	YNFF_ECOLI	ynfF	Probable dimethyl sulfoxide reductase chain YnfF	AAEAPVEEK	9	45	53	273956	278577	298335	287235	278407	276658	300962	279781	258401	265484	290270	269513	255979	280237	287153	278581	266832	264695	268166	274439	264398	255523	277613	275147	280223	275442	274431	286658	262680	302467	299726	287791	1	1	1	1	4	0	0	0	0
P0ADG4	P0ADG4	SUHB_ECOLI	suhB	Nus factor SuhB	AAEAVIIDTIR	11	46	56	86192.4	69762.9	79090.6	115099	105096	73027.3	109736	93555.7	86963.9	105408	126223	127193	91115.7	82215.4	59516.9	59755.2	49065.2	70904.6	71883.9	79703.1	96755.2	75185.9	73016.8	82856.9	86354	78293.5	61963.4	59984.5	74440	68993.2	38383.1	49951.7	1	1	1	1	4	0	0	0	0
P0ADG4	P0ADG4	SUHB_ECOLI	suhB	Nus factor SuhB	AAEAVIIDTIRK	12	46	57	91695.4	83978.5	119165	108602	165439	142352	147578	140524	193894	163727	166594	201262	78862.7	99747.1	118212	98605.6	91891.2	104941	99307.4	95368.9	97235.2	106666	83759.1	105261	110071	92064.7	98788.5	94339.7	87348.1	68904	88371	105759	1	1	1	1	4	0	0	0	0
P0A9F6	P0A9F6	GCVA_ECOLI	gcvA	Glycine cleavage system transcriptional activator	AAEELFVTQAAVSHQIK	17	26	42	52576.3	68716.5	57504.8	73211.5	57989.8	55048.6	58397.8	55329.9	47785.4	59184.6	62539.1	57523	59393.5	59099.8	63188	49541.7	58528.7	57662.6	70421.3	60690.2	57253.6	58884.8	61498.5	72691.3	69072	63954.8	66538.5	62361.6	48570.2	57868.7	62613.2	58440.1	1	1	1	1	4	0	0	0	0
P77700	P77700	YAHB_ECOLI	yahB	Uncharacterized HTH-type transcriptional regulator YahB	AAEELGLTTSAISYTIKR	18	25	42	3969.97	16465.8	12390.7	0	16971	8332.53	0	0	0	1852.74	0	0	14547	0	13570.1	12043.4	20131.6	0	0	0	0	0	16469.5	10768.3	11328	12097.6	11117.4	8739.73	0	1835.56	17886.7	0	0	0	0	0	0	0	0	0	0
P35340	P35340	AHPF_ECOLI	ahpF	Alkyl hydroperoxide reductase subunit F	AAEELNKR	8	203	210	202432	204105	212967	210323	194313	212338	223358	216979	222824	212835	187547	200714	228545	200350	213957	238050	192884	207961	204493	197466	184687	206506	216468	215351	208447	198392	214526	226904	202960	224567	226086	223058	1	1	1	1	4	0	0	0	0
P15038	P15038	HELD_ECOLI	helD	DNA helicase IV	AAEEMDER	8	253	260	9704.42	8098.97	10956.9	6141.14	7252.43	5353.11	2180.94	5544.96	5357.34	6281.34	2825.21	5635.54	37456.6	38284	37358.9	40010.5	34874.5	27287.1	31400.5	29778.1	23629.4	20949.7	18195.4	13906.5	12151.6	8019.24	10232.8	13708.2	40379.5	43552.5	45366.6	34188.9	1	1	1	1	4	1	1	1	1
Q59385	Q59385	COPA_ECOLI	copA	Copper-exporting P-type ATPase	AAEFGVLVR	9	498	506	25925.2	14721.3	25787.8	20606.4	26112	17653.1	18306.5	21652.5	21550.7	11914.6	11610.8	14546.8	10640.1	13546.4	10094.7	13295.1	15163.2	23560.9	18988.5	12137	14923.8	16487.8	18717.4	20087.7	13556.3	18670.3	23336.6	16440.9	12847.2	16123.7	9572.96	20412.1	1	1	1	1	4	0	0	0	0
P00961	P00961	SYGB_ECOLI	glyS	Glycine--tRNA ligase beta subunit	AAEGWARGCGITVDQAER	18	90	107	23524.1	18982.3	11123.1	19272.1	22560	22600.1	16401.8	15281.3	16967.2	17373.2	15005.9	11419.5	23450	20514.4	11700.4	18285.5	26461.5	18766.4	13634.8	20499.3	19545.2	15072.1	23183.5	19409.4	10194.1	28604.4	18850.4	21065.6	23635.6	15451.3	13963.4	14725.4	1	1	1	1	4	0	0	0	0
P77541	P77541	PRPB_ECOLI	prpB	2-methylisocitrate lyase	AAEHVYNVLR	10	246	255	0	1894.44	0	0	1500.37	0	1185.9	767.495	0	0	0	0	0	1535.89	0	0	0	0	0	0	0	0	0	2626.6	0	0	0	0	0	0	1434.79	3506.02	0	0	0	0	0	0	0	0	0
P27306	P27306	STHA_ECOLI	sthA	Soluble pyridine nucleotide transhydrogenase	AAEIIHIGQAIMEQK	15	417	431	1609127	1385242	1464062	1442636	1491334	1549444	1384417	1235590	1358974	1293696	1310029	1375280	1488425	1450723	1392746	1424109	1381411	1375318	1707185	1348400	1450729	1244268	1587622	1422563	1275707	1139710	1392012	1355277	1509610	1341300	1388233	1281553	1	1	1	1	4	0	0	0	0
P0ACB7	P0ACB7	HEMY_ECOLI	hemY	Protein HemY	AAELAGNDTIPVEITRVR	18	144	161	22705.1	29640.1	40302	25196.7	30520.9	32774.6	30757.9	41713.8	48121.1	36916.1	54432.2	46970.2	27268.9	21274.5	26882.5	28922.5	16897.5	27489.2	23687.3	36394.1	30942.6	35100	40813.4	28121.2	40475.9	34383.4	30330	30119.6	28872.9	28034.9	27286.6	27333.3	1	1	1	1	4	0	0	0	0
P37344	P37344	PSPF_ECOLI	pspF	Psp operon transcriptional activator	AAELLGLTYHQFR	13	305	317	15209	32250.1	34213.2	27992.7	23433.7	20586.4	16931.5	21809.3	18131.2	19313.7	17179	21362.6	50302	40776.5	48730.9	40181.7	43789.3	30416.9	31188.1	32792.2	37207.2	27750.8	34580	19797.2	25183.7	27284.5	26624.3	26302.5	39989.3	35295.6	49891.3	45506.8	1	1	1	1	4	1	0	0	0
P0A9U6	P0A9U6;A0A0G3HZV6	PUUR_ECOLI	puuR	HTH-type transcriptional regulator PuuR	AAELSGLTHSAISTIEQDK	19	26	44	13277.3	25448.9	19355.4	20481	33020.3	21876.8	16740.6	17345.3	20649.5	25113.3	0	22808.7	14660.9	15802.9	14984.9	0	10066.1	10980.5	11889.4	8617.5	18141	13529.3	10639.8	11647.5	12730.3	29717.6	15934.6	20908.6	17473.3	17798.1	12691.3	19589.9	1	1	0	0	2	0	0	0	0
P69434	P69434	PGAA_ECOLI	pgaA	Poly-beta-1,6-N-acetyl-D-glucosamine export protein	AAENELKKAEVIEPR	15	453	467	0	9945.07	12704.7	0	7153.55	8418.55	0	9548.75	4954.19	0	0	0	5593.19	7394.53	8821.31	6648.96	8457.3	0	7141.32	8848.95	0	6703.28	0	0	0	7360.78	7076.17	11955.8	0	0	5945.42	7265.35	0	0	0	0	0	0	0	0	0
P28249	P28249	ASMA_ECOLI	asmA	Protein AsmA	AAENFDNVTR	10	483	492	5746.73	5614.37	9028.49	7251.81	9749.07	7845.61	6725.47	7477.4	5192.52	5650.77	6734.86	5954.16	3967.52	6905.1	1936.71	9869.83	3122.23	6127.07	3743.22	7453.02	2749.98	4446.19	7202.34	6005.86	5783.35	5243.6	7058.81	8121.55	4179.52	7133.36	1655.01	4443.95	1	1	1	1	4	0	0	0	0
P77608	P77608	MHPD_ECOLI	mhpD	2-keto-4-pentenoate hydratase	AAEQGEAIAPLR	12	16	27	20133.8	21314.4	22672.9	34224.5	23213.6	27868.1	23756.7	28740.7	21046	22616	29397.8	20685.8	14235.4	11940.1	16746.1	20389.4	10312.9	20242.3	15533.4	19330.4	15883.6	15096.2	21287.2	18345	22097.7	21727.9	26866.3	29823.9	23856.5	16177.2	9547.66	15571.4	1	1	1	1	4	0	0	0	0
P0ABS5	P0ABS5	DNAG_ECOLI	dnaG	DNA primase	AAESGVSRPVPQLK	14	434	447	292408	306610	265950	262163	218981	214110	213926	197221	165091	213188	163423	153542	262887	297092	258546	223782	318693	273589	308297	252515	270385	304342	240569	270188	256211	250345	276619	227081	334823	256978	259305	152898	1	1	1	1	4	0	0	0	0
P0ABS5	P0ABS5	DNAG_ECOLI	dnaG	DNA primase	AAESGVSRPVPQLKR	15	434	448	29753.5	30969.3	20005.7	28346.9	17310.3	28624.8	22235.2	20709.3	15875.6	23672.3	16588.8	19907.9	20955.3	23889.6	19031.3	21161.3	21758	23298.8	20951	24724.3	29667.5	27291.1	22471.7	19622.2	29386.6	23827.1	21556.9	20113.1	23048.3	27580.3	28884	21848.6	1	1	1	1	4	0	0	0	0
P21513	P21513	RNE_ECOLI	rne	Ribonuclease E	AAESRPAPFLIHQESNVIVR	20	197	216	63470	53208.1	51915.7	49378.4	46372.6	42279.6	49674.3	49763	41127.3	36550.9	43035	40523.2	58341.8	59533.6	51033.9	43389	50601.9	50850.2	57861.4	67439.4	60925.5	58623.2	47758.3	46035.1	49070.6	57362.1	48788.6	52093.1	50595.1	47245.1	53757.4	49929.8	1	1	1	1	4	0	0	0	0
P39325	P39325	YTFQ_ECOLI	ytfQ	Galactofuranose-binding protein YtfQ	AAETNVAKSEAEKR	14	39	52	34785.1	27766.9	38932.2	33542	21639.7	24656.3	26115.6	18718.6	21543.2	13351.7	10988.5	19900.7	30409.4	24435.6	30889.7	18734.4	28272	30760	34745.6	31506	30449.5	28442.5	24047	32061.4	39260	38599.3	29440.2	36093.8	35471.7	29145.5	35103.3	34432.8	1	1	1	1	4	0	0	0	0
P09151	P09151	LEU1_ECOLI	leuA	2-isopropylmalate synthase	AAEVEKELQR	10	502	511	6854.66	8478.22	15220.9	7784.01	8014.3	7473.82	11327.8	11032	7311.51	8891.31	12047.5	11499.2	13607.9	6292.15	9471.76	12622.3	8403.93	10993.2	9434.96	8164.65	8497.59	8417.15	13405.6	6904.54	4788.63	5064.11	5674.61	7460.94	8171.66	8468.94	11307.6	13605.4	1	1	1	1	4	0	0	0	0
P09151	P09151	LEU1_ECOLI	leuA	2-isopropylmalate synthase	AAEVEKELQRK	11	502	512	7199.52	4055.55	4888.01	5851.88	3572.76	9317.31	6337.66	7766.65	8911.6	0	10063.5	6804.51	1957.69	6944.14	5967.87	2245.63	2279.93	9645.22	6719.71	8255.05	4097.62	5282.12	9327.42	3704.13	8920.15	2785.37	6900.65	10253.6	4142.9	3928.78	8575.05	8712.74	1	0	1	1	3	0	0	0	0
P76116	P76116	YNCE_ECOLI	yncE	Uncharacterized protein YncE	AAEVLVVDTR	10	252	261	95176.8	99067.7	90675.8	76485.6	62657.7	55297.2	43800.3	56090.4	33399.4	37044.9	44982.4	36904	91002.3	97040.8	93496.5	95698.1	84711	95816.5	73674.5	107248	112497	92514.1	96270.6	80987.2	80104.8	76077.6	81591.9	75879.8	95089.2	98684.3	112608	76175	1	1	1	1	4	0	0	0	0
P0ABC7	P0ABC7	HFLK_ECOLI	hflK	Modulator of FtsH protease HflK	AAFDDAIAAR	10	249	258	80442.3	90631.2	80920.3	78150.4	86895.9	84159	83509.5	78857.1	68653.9	73165.3	79236.1	85723.9	81493.2	72746.9	73575.1	76545.3	56045.5	83311.5	61139.8	78141.7	75668.7	78434.8	85455.2	79991.5	96834.1	71504.6	90181.1	61914.2	75980.1	74308.6	55572.9	70665.3	1	1	1	1	4	0	0	0	0
P77649	P77649	SELO_ECOLI	selO	Protein adenylyltransferase SelO	AAFDDWFAR	9	387	395	8296.33	13497.9	9488.04	8173.81	5577.69	2897.8	5258.03	0	0	6843.4	3891.56	7413.97	41166.5	54548.4	46927.5	42413.9	24806	22658.4	35527.3	43943.7	22836.2	25300.4	22493.7	27535.7	11086.9	12450	13991.3	10523.5	35922.4	45834.8	55306.6	47737.7	0	1	1	0	2	0	1	1	0
P0ABA4	P0ABA4	ATPD_ECOLI	atpH	ATP synthase subunit delta	AAFDFAVEHQSVER	14	14	27	535364	541563	512898	533126	492685	438405	583654	439129	430369	483282	499101	451379	588813	616772	506773	495516	686764	554271	559496	599530	616298	557799	574349	556825	508996	563582	538868	505657	599395	612804	549891	589078	1	1	1	1	4	0	0	0	0
P77748	P77748	D2HDH_ECOLI	ydiJ	D-2-hydroxyglutarate dehydrogenase	AAFDPHNR	8	526	533	7659.21	11769.7	10103.2	3516.39	9710.14	15955	9273.18	6575.6	9087.99	10657.7	9505.52	7629.58	7490.67	8297.57	5314.54	12925.2	8227.6	13393.7	11697	14545.6	8114.78	10224.2	14266.6	8546.37	14934.8	4983.33	10059.2	9248.48	12761.7	6321.53	7886.72	9772.65	1	1	1	1	4	0	0	0	0
P0ABJ1	P0ABJ1	CYOA_ECOLI	cyoA	Cytochrome bo(3) ubiquinol oxidase subunit 2	AAFDQWVAK	9	229	237	47028.5	54976.4	77924.4	71141.1	51187.8	70239.9	65035	57823.3	82070.6	42812.5	59371.6	72688.8	95201.6	43333	43144.3	51703.4	68478.3	60574.9	59337.9	74665.9	78181.9	62015.4	63195.1	73565.9	63136.8	74367.3	56477.1	61004.5	48221.7	50815.3	45920.6	62100.4	1	1	1	1	4	0	0	0	0
P0A6V8	P0A6V8	GLK_ECOLI	glk	Glucokinase	AAFEDKGR	8	279	286	7542.02	10750.6	11400	13701	8197.73	7633.59	8800.77	8690.56	5830.99	8246.41	8702.33	7933.83	15169.8	15111.5	15610.9	9811.15	13792.7	17379.1	9191.15	13520.2	16215.2	13847.8	17026.5	12880.7	8186.16	11509.6	13491.4	9310.03	14232.4	15344	18570.2	15843.2	1	1	1	1	4	1	1	0	0
P0ABR5	P0ABR5	HCAE_ECOLI	hcaE	3-phenylpropionate/cinnamic acid dioxygenase subunit alpha	AAFENSATR	9	351	359	13612	17720.8	9763.3	15598.5	16017.4	18604.9	11105.7	14775.3	13209.6	20372.4	14363.8	21167.7	10942.4	13489.5	15839.2	16484.1	14025.2	13225.2	11879.1	16194.2	15621.2	18292.3	14786.2	13266.6	14138.3	14686.7	11472.3	13913.7	14928	8902.63	14982.1	11662.1	1	1	1	1	4	0	0	0	0
P45523	P45523	FKBA_ECOLI	fkpA	FKBP-type peptidyl-prolyl cis-trans isomerase FkpA	AAFKNDDQK	9	39	47	332870	344677	382724	334334	367903	384641	397477	348911	422090	371198	375040	388162	370556	352427	349365	353242	358124	344215	329729	364870	375027	364823	362865	346592	366961	369273	361679	357310	379325	367222	347709	354825	1	1	1	1	4	0	0	0	0
P45523	P45523	FKBA_ECOLI	fkpA	FKBP-type peptidyl-prolyl cis-trans isomerase FkpA	AAFKNDDQKSAYALGASLGR	20	39	58	52928.1	47097.6	66179.1	67919.5	91410.7	62088.7	83078.4	112726	45784.4	32524.5	88978.9	82238.1	93320	60795	63030.5	57192.4	78703.5	43936.6	58490.7	57830.3	66333.8	63772.5	56391.6	51534.6	72229	86125.8	84699	58886.8	76717.7	52098.7	57835.3	70617.4	1	1	1	1	4	0	0	0	0
P65870	P65870	QUED_ECOLI	queD	6-carboxy-5,6,7,8-tetrahydropterin synthase	AAFKPTYER	9	60	68	6664.46	6558.88	799.733	3353.06	8355.53	9705.33	6988.37	0	0	0	3603.32	2983.47	8630.36	10106.3	4741.36	0	9089.03	7272.87	10853.6	7409.37	6373.37	0	0	4862.62	7433.71	4324.01	6128.85	4724.1	9926.13	9523.83	7118.69	0	0	0	0	0	0	0	0	0	0
P30958	P30958	MFD_ECOLI	mfd	Transcription-repair-coupling factor	AAFLAVDNHK	10	641	650	251931	261015	301256	236033	236131	219640	225480	262462	146714	185563	178290	197512	287724	350305	327943	335982	341536	258372	277824	277824	306520	364280	277143	324682	324341	336750	296581	310857	365214	300653	288528	306257	1	1	1	1	4	0	0	0	0
P0A9J0	P0A9J0	RNG_ECOLI	rng	Ribonuclease G	AAFLHASDIMPHTECVAGEEQK	22	65	86	32682.9	29851.9	33938.7	31681.6	36090.8	29207.4	41145.2	27479.8	25204	21978.9	16662	19941.9	39287.6	32687.7	42043.3	40542.2	39970.1	35647.1	46858	30751.6	58433.2	42202.2	39244.6	34572.5	48061	50925.6	29114.1	35748.2	26526.3	35593.8	45738.3	38945.4	1	1	1	1	4	0	0	0	0
P0AD59	P0AD59	IVY_ECOLI	ivy	Inhibitor of vertebrate lysozyme	AAFNQMVQGHK	11	45	55	0	0	2399.01	1011.36	0	0	1142.38	0	0	0	415.601	0	0	0	1486.93	0	0	0	1113.84	1620.47	2285.4	1156.04	1185.21	0	0	2196.15	0	0	0	959.568	456.478	0	0	0	0	0	0	0	0	0	0
P0AD59	P0AD59	IVY_ECOLI	ivy	Inhibitor of vertebrate lysozyme	AAFNQMVQGHKLPAWVMK	18	45	62	1010.98	2457.05	0	1045.36	1272.21	1547.55	0	3275.59	6426.16	0	1050.32	0	0	0	2034.43	0	0	0	0	0	0	0	0	0	0	2169.84	0	1289.66	860.623	597.964	0	1606.39	0	0	0	0	0	0	0	0	0
P39451	P39451	ADHP_ECOLI	adhP	Alcohol dehydrogenase, propanol-preferring	AAFNSAVDAVR	11	240	250	5023.5	6126.35	6349.88	7917.17	7255.92	5808.34	4092.95	7378.49	0	1674.23	3753.01	9527.53	8318.37	5581	2375.95	7326	8393.51	9700.42	6046.55	8583	6820.48	9009.17	3301.26	11114.4	7608.76	7262.76	4977.95	6139.39	9865.13	6085.42	8098.31	8277.9	0	1	1	1	3	0	0	0	0
P05041	P05041	PABB_ECOLI	pabB	Aminodeoxychorismate synthase component 1	AAFPGGSITGAPK	13	360	372	76507.8	97447.8	88877.9	102255	63770.2	92187.2	74673.4	80937.7	105780	111843	113633	102461	72216.3	79270.8	74189.6	79899.3	72233.8	63211.1	56012.6	69364.6	67289.3	77133.6	70402.6	74698.4	71527.8	97533.9	72797.8	46485	100553	58757.8	69241	76675.6	1	1	1	1	4	0	0	0	0
P05041	P05041	PABB_ECOLI	pabB	Aminodeoxychorismate synthase component 1	AAFPGGSITGAPKVR	15	360	374	0	3655.25	0	0	0	2383.34	0	1647.88	0	0	0	0	2697.16	5066.47	0	2647.11	0	0	1805.1	3358.13	0	3930.84	2209.27	0	5188.9	0	0	0	3789.5	0	5905.07	3565.21	0	0	0	0	0	0	0	0	0
P00888	P00888	AROF_ECOLI	aroF	Phospho-2-dehydro-3-deoxyheptonate aldolase, Tyr-sensitive	AAFPLSLQQEAQIADSRK	18	25	42	205402	183629	236986	231885	225936	219218	252547	280899	257596	264125	218887	285868	215601	205588	168690	258226	167055	189168	181041	241292	220005	262747	213586	218665	222264	166646	200057	255179	238441	207789	183455	212110	1	1	1	1	4	0	0	0	0
P0AC02	P0AC02	BAMD_ECOLI	bamD	Outer membrane protein assembly factor BamD	AAFSDFSK	8	142	149	418025	403146	409164	454868	409362	382332	402489	461020	412296	374604	432840	353991	307091	379254	452419	350003	326887	405309	404070	406813	424378	421838	355745	387745	409957	395034	337239	421398	376230	361910	321287	365853	1	1	1	1	4	0	0	0	0
P0AC02	P0AC02	BAMD_ECOLI	bamD	Outer membrane protein assembly factor BamD	AAFSDFSKLVR	11	142	152	0	0	0	0	2084.53	0	0	0	0	0	6965.33	2571.78	0	0	0	0	0	4439.88	0	5312.29	2403.85	0	0	3588.12	0	0	0	0	0	0	0	5913.89	0	0	0	0	0	0	0	0	0
P0A7L0	P0A7L0	RL1_ECOLI	rplA	Large ribosomal subunit protein uL1	AAGAELVGMEDLADQIK	17	89	105	35282.4	41839.9	34837.2	41841.9	53232.1	47026	47248	53157	65974.2	48647.3	65656.6	52551.9	44162.7	39994.6	39092.6	32232.8	55090.7	45878.9	38224	44874.6	60958.8	52026.6	37673	36678.2	42806.6	65505.7	31855.2	31668.6	38332.6	37070.1	45384.8	35062.7	1	1	1	1	4	0	0	0	0
P0A7L0	P0A7L0	RL1_ECOLI	rplA	Large ribosomal subunit protein uL1	AAGAELVGMEDLADQIKK	18	89	106	921186	6577426	890301	923247	994211	928997	1074319	6393753	1222663	956502	1078073	7849524	853748	870473	932147	817987	6435557	677858	6071745	879978	769518	780423	854817	904152	830196	1091207	862060	906846	925466	817675	774221	802199	1	1	1	1	4	0	0	0	0
P0A7K2	P0A7K2	RL7_ECOLI	rplL	Large ribosomal subunit protein bL12	AAGANKVAVIK	11	61	71	1650000	1660000	1720000	1700000	1650000	1680000	1910000	1820000	1890000	1840000	1830000	1850000	1690000	1610000	1600000	1760000	1540000	1650000	1670000	1820000	1590000	1600000	1860000	1740000	1640000	1650000	1720000	1700000	1580000	1640000	1800000	1690000	1	1	1	1	4	0	0	0	0
P0A7K2	P0A7K2	RL7_ECOLI	rplL	Large ribosomal subunit protein bL12	AAGANKVAVIKAVR	14	61	74	80798.4	79994.5	79496.8	86622.9	80590.1	93113.8	93163.2	95705.1	94562.1	80453.8	97008.6	83774	81022.8	79086.5	88300.1	74312	80564.6	84551.6	92709.5	93624.1	66703.7	81738.3	91226	87546.7	95681.2	89213	92208.7	82797.3	72922.1	76830.3	91342.7	87746.3	1	1	1	1	4	0	0	0	0
P36548	P36548	AMIA_ECOLI	amiA	N-acetylmuramoyl-L-alanine amidase AmiA	AAGASVFALSNR	12	142	153	7742.7	7007.8	3791.58	9337.25	10929.7	8523.66	10244.3	10451.9	24897.6	17332.3	15349.9	17997.1	4060.9	9292.49	9139.33	0	7630.33	4914.58	7421.42	9082.38	5723.51	0	7051.55	0	7103.44	0	7503.87	9178.51	6124.99	5259.43	15026.4	0	1	0	1	0	2	0	0	0	0
P0AGK1	P0AGK1	UBIA_ECOLI	ubiA	4-hydroxybenzoate octaprenyltransferase	AAGCVVNDYADR	12	61	72	6136.51	3485.91	5252.29	2811.59	4648.15	3567.21	4166.27	5915.26	762.416	1894.96	2426.96	3277.81	0	0	0	0	0	0	2423.48	1801.21	3921.15	2932.95	8277.73	2742.89	5584.92	3322.26	6975.61	5947.79	0	0	0	0	0	0	0	0	0	0	0	0	0
P0A8H6	P0A8H6	YIHI_ECOLI	yihI	Der GTPase-activating protein YihI	AAGGNTTSGSK	11	46	56	54858.5	59121.7	64068.8	45858.8	60769.4	62298.6	49926.6	47030.4	60054.6	46704.2	37293.9	53989.8	42497.8	45698.4	57644.8	59811.6	53541.1	56520.3	39672.9	48749.7	54906.5	61977.5	58220.1	52042.8	81504.5	81679.9	53131.9	44622.4	39625.9	65088.7	48932.6	36623.3	1	1	1	1	4	0	0	0	0
P0A8H6	P0A8H6	YIHI_ECOLI	yihI	Der GTPase-activating protein YihI	AAGGNTTSGSKGQNAPK	17	46	62	0	0	152.804	0	0	1672.33	1824.32	0	4923.34	4064.17	0	0	3591.97	0	0	0	0	0	0	0	0	0	0	0	0	0	0	0	0	2522.97	0	0	0	0	0	0	0	0	0	0	0
P0A8H6	P0A8H6	YIHI_ECOLI	yihI	Der GTPase-activating protein YihI	AAGGNTTSGSKGQNAPKDPR	20	46	65	20950.5	29053.3	38397.5	38654	24444.1	52887	44520.1	45337.2	100203	84806	102560	97195	38212.7	24186.6	20110.7	30078.1	21405.8	29536.5	24039.8	22665.6	21550.7	22347.6	28664	29341.5	28397	0	42662.6	41406.4	22179	24356.6	36747.9	33612.7	1	0	1	1	3	0	0	0	0
P26616	P26616	MAO1_ECOLI	maeA	NAD-dependent malic enzyme	AAGGQLSEK	9	288	296	52630.9	53894.8	74781.8	75525	81308.1	73986.7	63237.4	66312.4	77643.7	86643.6	72173.6	74254	67798.9	80267	78269.6	0	67734.5	74737.3	64966.8	75959.6	80699.5	81191.6	62897.7	73607.8	80308.9	88270.2	74218.9	74669.6	60365.2	58357.1	69326.5	75183.7	1	1	1	0	3	0	0	0	0
P26616	P26616	MAO1_ECOLI	maeA	NAD-dependent malic enzyme	AAGGQLSEKK	10	288	297	16913.6	17828.2	26092.1	17691.2	15362.1	16664.9	23026.8	21914.8	23570.6	22461.5	15973.1	18777.6	20356.1	15901.8	18530.7	23484.7	18586.8	16291.3	15932.3	17949.5	21864.2	33032.3	19652.4	13843.2	18305.4	30458.2	25165.3	22954.6	23497.1	18628.9	16303.3	16296.9	1	1	1	1	4	0	0	0	0
P24193	P24193	HYPE_ECOLI	hypE	Carbamoyl dehydratase HypE	AAGIAIVTGDTK	12	122	133	97138.7	87993.7	67586.8	85114.6	89369.5	102782	74161.1	80911.8	83623.6	99015.9	92759.8	79762.3	223300	209794	221439	236945	107443	105298	101185	117033	88734.1	94864.5	85097.9	87811.4	90149.5	105254	99019.8	84817.5	235913	250516	269418	228533	1	1	1	1	4	1	1	1	1
P24193	P24193	HYPE_ECOLI	hypE	Carbamoyl dehydratase HypE	AAGIAIVTGDTKVVQR	16	122	137	0	0	0	0	0	0	0	1384.68	0	0	406.92	0	6004.04	4009.57	0	3198.23	0	0	0	1185.41	0	0	0	1351.8	0	0	0	0	0	0	4520.65	3038.53	0	0	0	0	0	0	0	0	0
P46889	P46889	FTSK_ECOLI	ftsK	DNA translocase FtsK	AAGIHLVLATQRPSVDVITGLIK	23	1147	1169	2844.06	3856.65	3058.46	7771.93	0	7707.32	0	0	0	0	20687	0	5757.82	7913.8	14764	24547.7	19758.8	0	0	6129.67	0	13579.4	0	9952.01	0	0	12415.5	4965.06	7638.54	25731.2	0	15809.6	0	0	0	0	0	0	0	0	0
P36683	P36683	ACNB_ECOLI	acnB	Aconitate hydratase B	AAGKLLDAHK	10	719	728	0	844.797	187.626	1474.47	0	592.793	0	737.377	0	1560.36	1059.99	522.056	0	1546.78	0	0	0	520.238	0	0	0	68.7886	785.406	943.692	302.311	0	0	2164.54	774.258	599.025	926.358	542.607	0	0	0	0	0	0	0	0	0
P36683	P36683	ACNB_ECOLI	acnB	Aconitate hydratase B	AAGKLLDAHKGQLPTR	16	719	734	68089	58847.6	78573.9	89713.5	55551.7	78817.3	90885.7	74279.2	81761	69830.3	89012.6	78225.3	69069.6	64091.4	71455.8	68815.7	54070.3	46942.1	60623	66133.1	52580.2	48653.7	77101.4	55386.3	75280.3	62034.1	71105.5	67584	43939.3	55438.6	85880.1	73646.9	1	1	1	1	4	0	0	0	0
P0AGB0	P0AGB0	SERB_ECOLI	serB	Phosphoserine phosphatase	AAGLGIAYHAKPK	13	282	294	254454	275157	254998	287450	297556	288641	302664	304540	249114	243478	266470	284544	244907	309133	294364	290938	311099	250694	258147	317248	284316	310976	265840	277385	296457	309388	296132	280850	375207	302828	266183	298066	1	1	1	1	4	0	0	0	0
P0AGB0	P0AGB0	SERB_ECOLI	serB	Phosphoserine phosphatase	AAGLGIAYHAKPKVNEK	17	282	298	2367.69	1162.73	856.053	0	3420.69	2190.43	3497.92	2730.98	1748.05	0	790.609	2257.63	4034.6	0	0	2521.89	1402.04	4691.27	0	0	2891.73	2091.45	0	879.773	4600.46	2909.34	813.164	1790.95	4007.11	0	3340.41	3853.65	1	0	0	0	1	0	0	0	0
P0AC41	P0AC41	SDHA_ECOLI	sdhA	Succinate dehydrogenase flavoprotein subunit	AAGLHLQESIAEQGALR	17	414	430	101880	115508	99043.4	139494	157573	149454	140183	106415	143068	158103	119669	106678	121352	137007	132948	97309.5	122320	117705	121869	128889	128396	118195	98044.4	142639	100410	149943	125448	113914	79194.4	118354	134162	137362	1	1	1	1	4	0	0	0	0
P77475	P77475	YQAB_ECOLI	yqaB	Fructose-1-phosphate phosphatase YqaB	AAGMDAVDVR	10	177	186	239837	255996	303533	227074	306457	302448	293289	280592	333311	470359	356477	357176	282953	250070	261891	256660	258253	228582	272225	320325	284150	304658	297313	250614	257662	382286	270348	254320	298022	251103	287473	307458	1	1	1	1	4	0	0	0	0
P39321	P39321	TAMB_ECOLI	tamB	Translocation and assembly module subunit TamB	AAGMVSANLR	10	862	871	1218.47	1409.55	3777.29	3449.44	0	2323.6	0	2489.52	4561.87	1413.22	2095.81	4520.4	0	0	1073.14	1843.68	1881.31	998.44	0	2098.75	0	3772.94	0	0	0	2800.55	1976.96	2348.4	2091.33	586.356	0	3399.52	0	0	0	0	0	0	0	0	0
P0AD27	P0AD27	YEJM_ECOLI	yejM	Inner membrane protein YejM	AAGNVDDQINR	11	419	429	3800.05	3660.01	2741.74	3899.25	3960.65	4917.28	1604.77	2908.74	1466.06	3529.03	0	2384.22	1792.64	2160.9	1646.54	4418.98	4532.11	3053.92	4444.88	2228.16	2852.63	2729.14	1887.75	5721.8	5624.21	3404.59	3920.76	2706.06	2101.16	3841.2	1600.66	2554.71	1	1	0	1	3	0	0	0	0
P0A8D6	P0A8D6	YMDB_ECOLI	ymdB	O-acetyl-ADP-ribose deacetylase	AAGPALLDACLK	12	41	52	1210000	1130000	1380000	1220000	1120000	1190000	1080000	1240000	919306	1100000	914703	1180000	1490000	1140000	1190000	1140000	1220000	1280000	1350000	1350000	1140000	1250000	1350000	1290000	1380000	1410000	1230000	1260000	1320000	1290000	1250000	1330000	1	1	1	1	4	0	0	0	0
P0A8D6	P0A8D6	YMDB_ECOLI	ymdB	O-acetyl-ADP-ribose deacetylase	AAGPALLDACLKVR	14	41	54	15699.1	14426.1	20579.3	18984.8	20536.7	21348.9	18926.2	12652.1	18813.2	32613.2	18274.4	26413.3	21419.6	18556.7	23638.7	13777.5	16434	19556	11683	11818.4	21995.6	16873.8	15173.2	24781.2	16183.4	21278.7	16730.7	14988.6	16854.1	9244.95	19376.7	16857.3	1	1	1	1	4	0	0	0	0
P0A7D7	P0A7D7	PUR7_ECOLI	purC	Phosphoribosylaminoimidazole-succinocarboxamide synthase	AAGSLVK	7	97	103	844279	907343	904267	793706	843183	851605	844489	767994	772062	793383	753221	760705	869269	884475	866224	902558	833924	887914	884771	887128	840971	856475	862926	861811	854977	806658	891375	852490	884155	872272	873556	911217	1	1	1	1	4	0	0	0	0
P36680	P36680	ZAPD_ECOLI	zapD	Cell division protein ZapD	AAGSVLISAPR	11	97	107	142933	142973	140369	144417	155602	137896	141265	125852	95662.2	126327	129024	93817.5	104699	90787.8	100437	99314.5	111369	119046	121933	109515	153559	130098	112114	94395.3	105764	142670	112233	117043	97823.5	102046	90568.3	100817	1	1	1	1	4	0	0	0	0
P39300	P39300	ULAG_ECOLI	ulaG	Probable L-ascorbate-6-phosphate lactonase UlaG	AAGVLPDGMDDR	12	197	208	11926.2	11621.3	10070.2	8331.54	12820.5	0	8805.87	0	15953.5	12776.3	14116.8	9607.23	11487	6564.87	13839.5	7548.45	10429.5	9928.16	0	12438.3	7076.63	11675.6	9004.65	0	11067.2	11724.2	10162.8	13527.6	16808.4	11227.5	13831.4	9437.21	1	0	0	0	1	0	0	0	0
P0A8V0	P0A8V0	RBN_ECOLI	rbn	Ribonuclease BN	AAGVPPGPLFQELKAGK	17	166	182	0	0	11116.1	8008.34	5022.86	0	0	0	14955	0	11488.6	8944.43	9100.84	10040	0	0	0	10920.4	5757.65	0	0	5372.9	0	0	0	12477.8	17294.9	0	3165.23	0	12025.6	11118.4	0	0	0	0	0	0	0	0	0
P39399	P39399	LGOR_ECOLI	lgoR	Probable HTH-type transcriptional regulator LgoR	AAGVSPVVVR	10	118	127	143718	114179	135207	120363	164252	155634	152719	151727	152632	210219	150503	162653	103620	149459	110240	146247	135098	133300	151074	136409	112629	149725	121103	129741	141120	146023	138595	116935	127757	135133	109768	136185	1	1	1	1	4	0	0	0	0
P67910	P67910	HLDD_ECOLI	hldD	ADP-L-glycero-D-manno-heptose-6-epimerase	AAGYDKPFK	9	285	293	619910	645187	681415	704055	581441	565983	560101	605184	516885	497976	511833	533648	791264	860686	895986	899893	848131	769748	789806	826069	674926	710893	735931	767062	633988	637229	663084	673203	825528	835700	822998	892549	1	1	1	1	4	0	1	1	1
P0A9T0	P0A9T0	SERA_ECOLI	serA	D-3-phosphoglycerate dehydrogenase	AAGYTNIEFHK	11	29	39	39192.7	75239.7	58572.8	50718.3	14788.4	32819.1	24427.7	24582.4	7261.33	11722.4	8326.53	8975.83	102295	125530	130409	154517	75328.1	75216.2	76023.3	87281.8	78462.6	83101.5	73715.6	82116.5	50606.5	64550.3	66011.8	74065.1	85051.5	120775	164798	119061	1	1	1	1	4	1	1	1	1
P0A9T0	P0A9T0	SERA_ECOLI	serA	D-3-phosphoglycerate dehydrogenase	AAGYTNIEFHKGALDDEQLK	20	29	48	3324.73	6099.1	5382.51	2649.3	1852.25	4684.73	5122.4	688.336	0	1122.64	0	4125.48	14896.9	8372.52	5072.94	9467.02	6782.35	10425.9	3217.86	8577.57	5969	9804.42	4812.81	8086.84	6396.23	5560.13	2019.92	3951.23	6500.44	6325.99	10954.7	9137.05	0	1	0	1	2	0	0	0	1
P0A9T0	P0A9T0	SERA_ECOLI	serA	D-3-phosphoglycerate dehydrogenase	AAGYTNIEFHKGALDDEQLKESIR	24	29	52	4406.83	5281.42	3211.58	2386.49	0	0	1836.54	0	269.154	0	0	1805.49	13483.6	7176.07	8019.66	10841.9	9686.09	7060.8	10973.2	11638.3	4626.68	3100.72	10944.7	4658.7	1359	6938.03	5942.59	4024.93	9925.69	11870.7	9800.38	12077	0	0	0	0	0	0	0	0	0
P13001	P13001	BIOH_ECOLI	bioH	Pimeloyl-[acyl-carrier protein] methyl ester esterase	AAHAPFISHPAEFCHLLVALK	21	233	253	36020.5	33704.4	42509.3	18836.6	30989.5	27426.7	39302.7	28479.8	29353.9	32003.9	23743.1	32715.7	23111.8	22576.2	34541.7	30632.6	30289.7	29171.9	17386.4	27405.5	27666.2	32569.6	21409	23824.9	32233.4	45238.4	32597	30773	34627.3	37859.4	21951.9	25107.9	1	1	1	1	4	0	0	0	0
P0AFL6	P0AFL6	PPX_ECOLI	ppx	Exopolyphosphatase	AAHEVLMEMGEK	12	222	233	0	0	0	0	0	0	0	1772.52	0	1619.54	1905.03	0	0	0	1380.36	2722.62	1822.11	990.321	0	0	0	1641.13	1183.65	2545.44	1962.7	1790.29	0	365.473	0	0	2247.54	936.289	0	0	0	0	0	0	0	0	0
P0AFL6	P0AFL6	PPX_ECOLI	ppx	Exopolyphosphatase	AAHEVLMEMGEKDGIITPERLEK	23	222	244	4249.09	3752.31	8460.05	4570.48	2577.76	0	0	0	5073.36	0	0	8418.97	7981.53	7105.44	7547.06	3253.77	4418.64	9699.43	9269.13	0	8119.52	5255.49	0	2052.24	6014.06	0	0	0	5091.36	7432.4	6228.94	0	1	0	0	0	1	0	0	0	0
P33218	P33218	YEBE_ECOLI	yebE	Inner membrane protein YebE	AAHQDEPQFGAQSTPLDERTAR	22	83	104	870.547	0	0	0	0	2594.5	1618.64	4755.2	2316.18	1790.73	2209.17	6245.69	3230.32	0	0	1151.75	0	0	0	1269.49	0	0	0	2210.9	0	1185.51	2107.23	0	0	1596.29	0	0	0	0	0	0	0	0	0	0	0
P00960	P00960	SYGA_ECOLI	glyQ	Glycine--tRNA ligase alpha subunit	AAHSFNLLDAR	11	251	261	1420000	1220000	1460000	1580000	1300000	1240000	1560000	1840000	1070000	1160000	1240000	1490000	1160000	1890000	2010000	1930000	1110000	1850000	1400000	1500000	1020000	1380000	1400000	1800000	1500000	1190000	1500000	1380000	802488	1340000	1630000	1620000	1	1	1	1	4	0	0	0	0
P00960	P00960	SYGA_ECOLI	glyQ	Glycine--tRNA ligase alpha subunit	AAHSFNLLDARK	12	251	262	119840	132164	186237	186218	132011	164298	161289	144142	228902	189435	188926	231530	168644	140919	148233	173684	167265	155682	115384	155908	114414	135997	174192	156467	159467	140058	157346	143614	154524	150948	232746	160193	1	1	1	1	4	0	0	0	0
P10151	P10151	LEUO_ECOLI	leuO	HTH-type transcriptional regulator LeuO	AAHVLGMSQPAVSNAVAR	18	42	59	5470.95	3981.27	6441.83	2582.53	6816.05	7371.32	5014.63	6367.7	8772.94	9183.38	5369.79	9475.99	3821.19	4088.64	6818.55	8806.21	3683.83	7747.12	2443.17	4762.04	7375.36	1806.95	4267.68	3398.56	5356.17	2924.6	3236.82	3311.04	4100.78	8320.34	6931.4	1832.32	1	1	1	1	4	0	0	0	0
P00363	P00363	FRDA_ECOLI	frdA	Fumarate reductase flavoprotein subunit	AAIAAAQANPNAK	13	20	32	205500	205861	194077	192264	215202	197690	205205	193020	176665	178743	197148	189048	191776	197861	191539	184482	199815	195699	189030	191617	186775	194374	209470	213325	202313	211428	208537	206577	189865	192867	183116	198507	1	1	1	1	4	0	0	0	0
P0A7J0	P0A7J0	RIBB_ECOLI	ribB	3,4-dihydroxy-2-butanone 4-phosphate synthase	AAIADGAKPSDLNRPGHVFPLR	22	120	141	24009.5	19123	22292.5	26946.4	23090.1	13497.6	29058.3	17089.6	0	12316	15899.2	17429.2	21696.9	38660.4	27633.9	21045.7	31642.6	27262.7	18072.5	22461.2	17780.4	23148.2	25045.7	23424.2	33138.6	29784.4	22633.5	25533.8	26809.7	21846.5	31901.9	29184.9	0	1	1	1	3	0	0	0	0
P0ACD4	P0ACD4	ISCU_ECOLI	iscU	Iron-sulfur cluster assembly scaffold protein IscU	AAIADYKSK	9	116	124	4180.84	3815.61	6851.79	8091.93	5892.93	4099.12	4429.51	5778.75	7910.43	5954.23	8525.57	6329.52	7043.43	5966.69	5332.42	6354.8	4537.54	3287.06	3362.42	6551.76	5117.89	4766.11	2318.96	2647.56	5803.13	6072.03	4642.67	2812.79	5515.99	3432.98	3502.72	3636.28	1	1	1	1	4	0	0	0	0
P0ACD4	P0ACD4	ISCU_ECOLI	iscU	Iron-sulfur cluster assembly scaffold protein IscU	AAIADYKSKR	10	116	125	809.149	3427.3	3817.07	7011.85	4153.22	5330.86	3591.28	3827.77	6261.6	4008.34	3736.82	8695.97	6865.97	4257.38	1657.62	4359.29	1120.58	5172.89	3638.32	4010.29	4435.61	4381.76	3952.62	657.812	2674.54	1436.85	2555.45	9304.36	3405.53	3689.22	3774.17	2721.42	1	1	1	1	4	0	0	0	0
Q46939	Q46939	YQEF_ECOLI	yqeF	Probable acetyl-CoA acetyltransferase	AAIDAGR	7	188	194	10337.3	0	0	0	5536.58	0	0	0	0	0	0	12499.1	0	0	0	0	10640.7	0	0	0	13771.5	0	11805.3	0	0	0	0	0	0	0	0	0	0	0	0	0	0	0	0	0	0
P33218	P33218	YEBE_ECOLI	yebE	Inner membrane protein YebE	AAIDQQLR	8	125	132	332091	329254	285109	276617	352745	369295	318688	286996	416780	421099	324592	381635	249177	288327	281304	281679	297942	286163	265736	267900	266328	311654	284534	257576	261893	323220	234317	253240	262311	297061	313444	253442	1	1	1	1	4	0	0	0	0
P02413	P02413	RL15_ECOLI	rplO	Large ribosomal subunit protein uL15	AAIEAAGGKIEE	12	133	144	4220000	4420000	4790000	4170000	5570000	5590000	5390000	5320000	9260000	8440000	9210000	8800000	4500000	3710000	3800000	3730000	4450000	3960000	4450000	4080000	3920000	4270000	4280000	4060000	3920000	4330000	4350000	3900000	4550000	3640000	4850000	4320000	1	1	1	1	4	0	0	0	0
P0A8X0	P0A8X0	YJGA_ECOLI	yjgA	UPF0307 protein YjgA	AAIELAQR	8	65	72	1740000	1750000	2030000	2020000	1390000	1470000	1570000	1500000	1070000	1580000	1680000	1620000	1730000	1970000	1800000	2050000	1900000	1760000	1620000	1910000	1760000	1770000	1730000	1740000	2100000	1730000	1920000	1680000	1830000	1950000	2080000	1740000	1	1	1	1	4	0	0	0	0
P0ACM9	P0ACM9	YIHL_ECOLI	yihL	Uncharacterized HTH-type transcriptional regulator YihL	AAIEQGREPSWGFTEK	16	88	103	23069.8	24393.2	14495	22999.7	27517.7	24674.9	16826.4	21458.6	12746.5	32454	27215.8	20075.8	17813	28303.1	25732.4	26574.2	34229.6	23681.7	20368.9	16855.5	26819.2	34778.1	21436.2	22274.1	24884.4	25877.3	20031.6	12489.9	29593.8	29502.2	25252.7	21892.2	1	1	1	1	4	0	0	0	0
P08200	P08200;Q1PI72	IDH_ECOLI	icd	Isocitrate dehydrogenase [NADP]	AAIEYAIANDR	11	212	222	79617.6	69964.8	70457.3	56133.5	44202.3	43322.5	65689.5	56288.9	40623.3	41732.9	28457.5	32059.9	68134.3	92677.7	78881.3	81575.5	74615.6	63427.9	98202.6	59809.9	75238.2	80724.2	72739.7	95250.5	84164.2	78234.6	72462.3	72755	82380.4	87099.6	75052.1	80578.8	1	1	1	1	4	1	0	0	0
P08200	P08200;Q1PI72	IDH_ECOLI	icd	Isocitrate dehydrogenase [NADP]	AAIEYAIANDRDSVTLVHK	19	212	230	151506	165562	165909	137233	146010	120152	156998	136862	90213.1	133842	109172	119215	203304	193582	180085	197411	181319	204259	189943	222863	204584	198270	213782	230454	203683	218513	206585	159033	208398	223509	238313	235016	1	1	1	1	4	0	1	0	1
P08200	P08200;Q1PI72	IDH_ECOLI	icd	Isocitrate dehydrogenase [NADP]	AAIEYAIANDRDSVTLVHKGNIMK	24	212	235	19625.9	13529.8	21144.5	16564.3	19651.9	16159.7	18160.2	18820.7	14685.3	10802.2	10393.6	19023.6	20778.9	17499.4	17245.8	19347.3	21341.4	19830.8	14580.3	16325.8	13874.3	18588.3	17090.6	19093	10760.9	17591.3	14298.1	17099.3	23945.9	19172.4	18729.4	20669.9	1	1	1	1	4	0	0	0	0
P75825	P75825	HCP_ECOLI	hcp	Hydroxylamine reductase	AAIGENILGLR	11	142	152	429089	350415	420436	402336	408921	386329	431401	401423	277128	322829	395822	366056	262907	392032	345044	378100	381150	402031	484136	340269	422950	466421	352303	385113	472769	483598	395227	394801	262980	347118	259723	343478	1	1	1	1	4	0	0	0	0
P0AG84	P0AG84	YGHA_ECOLI	yghA	Uncharacterized oxidoreductase YghA	AAILNYSR	8	204	211	5776.46	8869.29	6789.13	11859.2	5081.69	8944.27	4361.07	10585.7	7808.47	2992.35	10441.3	9235.84	6785.01	6897.24	7780.98	6447.39	9262.98	5390.33	3589.6	7398.62	3793.46	7417.29	8653.57	6946.22	10806.7	5185.88	5763.29	7351.55	11128.4	5828.24	9919.94	5325.86	1	1	1	1	4	0	0	0	0
P0A988	P0A988	DPO3B_ECOLI	dnaN	Beta sliding clamp	AAILSNEKFR	10	270	279	4325.22	7855.7	11237.7	7529.04	4507.09	6319.49	7379.49	8871.09	3392.18	9722.18	9316.79	9619.6	3920.74	6522.4	4703.44	10685.9	4551.08	2381.21	2583.81	4016.94	4688.04	8681.2	4131.39	4396.03	6917.92	6173.19	6713.96	6259.42	3816.19	5374.71	6577.16	5114.13	1	1	1	1	4	0	0	0	0
P0A988	P0A988	DPO3B_ECOLI	dnaN	Beta sliding clamp	AAILSNEKFRGVR	13	270	282	0	0	4540.34	4865.98	5268.93	4461.78	1473.56	10848.4	2780.36	0	11262.8	4037.42	1778.27	2191.58	0	2039.31	1641.36	0	0	5084.02	8280.87	133.408	0	1607.85	2839.25	7464.95	4692.65	1555.01	439.969	2888.4	0	4595.14	0	0	0	1	1	0	0	0	0
P0A8N7	P0A8N7	EPMA_ECOLI	epmA	Elongation factor P--(R)-beta-lysine ligase	AAIMAEIR	8	20	27	9286.8	18605.7	0	13306.9	0	4710.58	0	0	0	0	0	0	107616	149480	149655	155281	86196.3	75224.2	93119.7	62696.6	64399.8	39616.3	44918.6	40360.3	14492.5	17531.7	19018.5	15649.4	178132	177217	166189	165154	0	0	0	0	0	0	0	0	0
P0A8N7	P0A8N7	EPMA_ECOLI	epmA	Elongation factor P--(R)-beta-lysine ligase	AAIMAEIRR	9	20	28	0	0	703.556	95.4041	0	0	0	0	0	1131.29	0	0	3112.06	2689.61	3328.57	8009.88	2281.85	2498.36	2356.06	1802.7	1057.4	1127.79	1699.64	1856.1	827.093	0	759.01	1061.84	3896.1	3418.84	8289.44	5138.8	0	0	0	0	0	0	0	0	0
P77318	P77318	YDEN_ECOLI	ydeN	Uncharacterized sulfatase YdeN	AAIMTGRAPAR	11	137	147	900.371	0	2215.77	1436.08	848.991	0	153.874	1658.06	0	1641.7	1215.12	2714.29	0	0	1914.15	736.047	1626.32	1552.05	0	0	0	0	0	1942.14	2212.88	1205.78	0	878.825	0	1180.71	1333.4	0	0	0	0	0	0	0	0	0	0
P00582	P00582	DPO1_ECOLI	polA	DNA polymerase I	AAINAPMQGTAADIIKR	17	842	858	285526	393318	447072	339976	444980	368965	461776	353536	342695	299716	369216	362153	471032	536880	568360	511036	444344	530054	529254	489854	599161	565186	410097	416399	445877	385006	426649	485482	580117	542128	535543	561152	1	1	1	1	4	0	1	0	0
P06709	P06709	BIRA_ECOLI	birA	Bifunctional ligase/repressor BirA	AAINKHIQTLR	11	34	44	0	1566.37	2598.71	1448.07	0	3037.83	0	2817.8	4231	2201.95	3461.67	5122.47	4218.83	1006.54	0	1183.44	0	2092.54	0	2842.19	0	977.074	1864.13	1638.76	0	0	1523.54	1633.31	1624.55	1058.01	2150.67	0	0	0	0	0	0	0	0	0	0
P08312	P08312	SYFA_ECOLI	pheS	Phenylalanine--tRNA ligase alpha subunit	AAISQASDVAALDNVRVEYLGKK	23	13	35	862236	817702	817150	1100000	940722	797947	822928	881636	797310	771035	934105	834066	1030000	864601	915285	814342	797208	916678	894476	1020000	952002	890236	1210000	922312	1010000	880892	956035	810383	868382	997345	865863	951065	1	1	1	1	4	0	0	0	0
P09546	P09546	PUTA_ECOLI	putA	Bifunctional protein PutA	AAITAAYRRPETEAVSMLLEQAR	23	93	115	227442	230801	252386	313376	410468	452364	315083	412760	617639	441213	525294	596987	301829	180285	192315	226064	189370	236209	170334	237965	187418	188191	221409	159662	210121	230406	302095	293544	215276	178293	226958	268089	1	1	1	1	4	0	0	0	0
P0ADN0	P0ADN0	VIAA_ECOLI	viaA	Protein ViaA	AAITDDVPR	9	44	52	8981.28	10286.9	11083.8	12902	10988.1	15165.4	10575.7	8134.5	7845.44	6965.42	8755.74	8935.23	7059.32	10578.2	10883.7	12643.3	6699.16	10065.4	9205.39	9003.02	12469.4	11402.1	9532.7	9379.15	10090.4	9333.8	13378.5	12089.6	6767.39	16504.1	10722.9	12074.5	1	1	1	1	4	0	0	0	0
P76536	P76536	YFEX_ECOLI	yfeX	Dye-decolorizing peroxidase YfeX	AAIWIEANVK	10	15	24	116034	116670	106282	102384	157462	144745	147369	154786	57704.4	72479.7	69793.2	51926.3	135037	130319	183845	118646	122360	139926	177423	161768	121352	136464	140634	142403	67022.3	129643	115130	111651	138706	131423	151075	151485	1	1	1	1	4	0	0	0	0
P0A850	P0A850	TIG_ECOLI	tig	Trigger factor	AAKFAINLK	9	230	238	9913.74	12361.6	24404.8	23033.8	13398.8	21640.8	23436.2	32286.2	14009.2	16371.5	38028.4	23246.2	32589	15672.3	11622.4	17624.8	12716.2	22128.3	20732.1	30624.5	17579.2	19495.7	20569.1	16814.7	15330.5	15934.2	23905.5	18291.2	8334.31	13777.8	11322.4	21530.6	1	1	1	1	4	0	0	0	0
P31992	P31992	PPTA_ECOLI	pptA	Tautomerase PptA	AALAADITDVIIR	13	19	31	0	15992.6	13920.6	12508.4	10159.3	11196.2	18356.8	12135.6	12967	0	0	13526.2	11936.9	16248.3	18120.3	0	20610.9	14781.6	0	14345.8	10025.8	11706.5	16320.6	0	11547.2	13410.3	13276.7	9075.33	14216.2	14344.9	14950.6	0	0	0	0	0	0	0	0	0	0
P76177	P76177	YDGH_ECOLI	ydgH	Protein YdgH	AALAAGGEAAK	11	197	207	7790000	7940000	8040000	8530000	7910000	8560000	8550000	8530000	8560000	8460000	9200000	8780000	8080000	7800000	8210000	8060000	7970000	8220000	8090000	8270000	7380000	7570000	8630000	8350000	8540000	8000000	8010000	8360000	8390000	8460000	8510000	8250000	1	1	1	1	4	0	0	0	0
P76177	P76177	YDGH_ECOLI	ydgH	Protein YdgH	AALAAGGEAAKK	12	197	208	255602	258009	248411	290419	274123	293785	291687	304975	319497	331570	310086	348872	245063	253911	233063	245845	243088	237852	240774	263974	238045	240200	255701	263505	265347	243569	261112	259895	247360	248148	245355	241850	1	1	1	1	4	0	0	0	0
P37749	P37749	WBBI_ECOLI	wbbI	Beta-1,6-galactofuranosyltransferase WbbI	AALADFIVDNR	11	263	273	95336.5	57128	48495.6	53441.2	45514.9	40804.3	56453.3	53500.8	31833.6	48958.4	48403.3	45946.6	54082.7	45765.9	34251.9	62846.1	65970.6	48350.1	78824.9	66636.6	64853.8	46195.7	57061.6	70474.1	45111.6	35784.5	62597.7	59049.7	45816	53802.6	37121.5	52695.3	1	1	1	1	4	0	0	0	0
P15770	P15770	AROE_ECOLI	aroE	Shikimate dehydrogenase (NADP(+))	AALAGAVNTLMR	12	79	90	6033.32	5553.08	10256.1	18307.3	10691.9	13866.8	13380.8	7858.25	9756.28	9334.09	7405.59	0	9912.94	9448.19	12201.2	6317.74	8277.77	11979.7	8486.22	14565.4	16673.8	15573.1	12858.7	10968.6	12959.3	18812.1	11922.5	13374.9	7058.08	11172.8	16636.6	10092.3	1	1	1	0	3	0	0	0	0
P37650	P37650	BCSC_ECOLI	bcsC	Cellulose synthase operon protein C	AALAHINSLPR	11	547	557	544.034	0	1465.22	1206.01	1100.78	162.583	0	1081.96	0	0	0	0	0	1651.15	1139.24	2632.59	3314.32	763.257	0	1406.41	0	654.384	0	0	1663.44	0	0	383.927	950.516	1409.01	1794.6	0	0	0	0	0	0	0	0	0	0
P0ADE8	P0ADE8	YGFZ_ECOLI	ygfZ	tRNA-modifying protein YgfZ	AALANLFSELPSKEK	15	127	141	704003	590276	772714	697446	665646	609130	669498	772766	714775	794724	722752	675691	510493	553009	654351	572105	466659	567186	660826	654928	568890	723148	559563	652299	726754	575428	710981	711344	504323	585969	530781	587223	1	1	1	1	4	0	0	0	0
P76540	P76540	EUTK_ECOLI	eutK	Bacterial microcompartment shell protein EutK	AALDAGCAAAMR	12	55	66	51094.4	48015.7	43246.7	39472.2	48652.8	65854.5	32915.7	33669.9	74228.6	60273.1	59038.8	48159.1	49128.3	50417.2	37864.8	39459.8	32304.5	49101	27803.4	30847	39252.4	43143.7	33178.6	36068.3	32856.1	47350.6	31930.2	38074.8	53417.7	41992	57024.9	42793.3	1	1	1	1	4	0	0	0	0
P04968	P04968	ILVA_ECOLI	ilvA	L-threonine dehydratase biosynthetic IlvA	AALDAGHPVDLPR	13	222	234	342645	310373	327206	283222	315858	326300	305348	308072	321778	319459	340105	331735	290133	318909	338430	326546	350994	285350	313072	294585	271681	247921	316592	335012	284363	262823	279264	307676	281706	329711	291273	275110	1	1	1	1	4	0	0	0	0
P46837	P46837	YHGF_ECOLI	yhgF	Protein YhgF	AALDGAR	7	157	163	0	0	13451.7	0	11931.3	12192.1	9672.16	13779.7	10797.2	11295.5	0	0	7081.12	11667.7	12998.2	0	0	7586.49	0	8866.08	0	12800.6	0	8133.35	0	10226.8	14908.1	8632.57	9031.34	8863.45	0	8797.52	0	0	0	0	0	0	0	0	0
P0AFS3	P0AFS3	FOLM_ECOLI	folM	Dihydromonapterin reductase	AALDNMTR	8	157	164	8272.67	10234.2	6589.23	5249.78	7464.25	6189.14	0	6497.91	10299.5	5072.57	13847.9	7406.62	5242.78	6275.83	0	10986.4	4240.99	7029.27	8368.29	8074.87	9870.62	7451.71	6447.48	6592.47	7772.97	7747.31	5087.24	7062.43	6709.1	7619.32	4972.49	11707.7	1	1	0	1	3	0	0	0	1
P75764	P75764	YBHJ_ECOLI	ybhJ	Uncharacterized protein YbhJ	AALDNPGTTFK	11	701	711	1438	5598.55	7559.6	11423.5	7016.6	5600.27	5127.84	6264.82	3533.67	6833.73	5956.9	3448.27	6728.73	8538.81	8234.27	11914.1	8389.82	4792.22	7155.68	7642.56	6607.23	4224.88	6680.55	4382.31	7559.43	4141.86	7905.07	8433.07	11157.5	8128.99	8543.77	7638.62	1	1	1	1	4	0	0	0	0
P0AB83	P0AB83	END3_ECOLI	nth	Endonuclease III	AALEALPGVGR	11	109	119	4323.53	13998.9	13194.9	14128.1	13639.5	12054.1	3391.96	14002.2	10938.5	9211.06	12502.1	18500.9	0	12556.4	12284.7	6809.93	0	21262.7	17460	13161.9	7244.55	18102	21499.8	6921.1	30669.4	5986.77	7805.74	6150.91	3994.9	14192.2	7653.28	6108.86	0	1	1	1	3	0	0	0	0
P0AB83	P0AB83	END3_ECOLI	nth	Endonuclease III	AALEALPGVGRK	12	109	120	1896.89	0	4365.69	0	0	0	4411.17	2175.96	2922.74	3072.27	2776.07	0	0	0	0	1807.11	0	1364.74	0	0	3799.62	2021.65	0	0	0	4034.52	3484.61	1907.26	2319.48	0	2091.11	0	0	0	0	0	0	0	0	0	0
P11553	P11553	FUCK_ECOLI	fucK	L-fuculokinase	AALEGLTAQLQR	12	368	379	10653.1	6792.99	8113.97	0	7854.29	7980.52	6905.91	1984.87	6767.46	5050.88	8107.13	10370.5	0	5778.57	0	0	17037.8	8438.87	3914.25	0	10920.3	5705.96	1658.99	7007.24	15224.5	0	6779.07	12393.8	4321.46	4705.11	3143.75	7102.3	0	0	0	0	0	0	0	0	0
P0A7V8	P0A7V8	RS4_ECOLI	rpsD	Small ribosomal subunit protein uS4	AALELAEQR	9	157	165	4950000	4950000	5370000	4980000	5560000	5620000	5630000	5550000	8570000	8860000	9360000	8830000	4440000	4340000	4580000	4280000	5190000	4530000	4530000	4690000	4750000	4430000	3920000	4690000	4780000	4950000	4160000	4840000	4880000	4140000	4730000	3960000	1	1	1	1	4	0	0	0	0
P0ACF0	P0ACF0	DBHA_ECOLI	hupA	DNA-binding protein HU-alpha	AALESTLAAITESLK	15	23	37	7462.07	6254.2	7589.25	9906.33	0	5515.69	0	9370.11	0	2383.72	6991.05	8310.03	6715.51	7456.83	4031.36	7281.32	0	7776.43	2718.3	6730.94	6496.99	5185.65	8522.32	9249	0	3995.55	0	0	4289.09	8058.37	5925.52	8151.7	0	1	0	0	1	0	0	0	0
P76407	P76407	YEGS_ECOLI	yegS	Lipid kinase YegS	AALGSVSYIIHGLMR	15	157	171	49028.1	56222.2	61404.2	54743.7	55879.8	47021.3	47611	55443.5	46259.3	59935.8	69712.7	58814.7	48660.9	44427.8	55289.2	51656.5	43341	56572.4	43162.8	39428.9	33708.8	46353.5	37796.6	49086.3	64582.4	60488.7	39360.4	45513.8	46360	46764.2	54383.3	44553.9	1	1	1	1	4	0	0	0	0
Q46927	Q46927	TCDA_ECOLI	tcdA	tRNA threonylcarbamoyladenosine dehydratase	AALIAYCR	8	136	143	92018.2	115884	136099	136342	60862.4	52454.7	71172.5	54526.7	54548.6	42067.4	47486.4	44918.4	245752	218907	256671	274120	210822	237294	217777	217361	189378	202615	203556	195799	130282	144304	168543	124718	271505	287270	345341	300541	1	1	1	1	4	1	1	1	1
Q46927	Q46927	TCDA_ECOLI	tcdA	tRNA threonylcarbamoyladenosine dehydratase	AALIAYCRR	9	136	144	0	1606.87	0	1290.92	0	1495.32	0	496.503	0	918.109	0	0	3748.37	4546.22	3681.15	2831.05	4828.49	4562.31	4349.94	4126.57	2145.78	3494.98	2468.3	2936.51	1482.06	0	2402.13	2374.76	2506	3287.87	4176.68	3596.57	0	0	0	0	0	0	0	0	0
P0A910	P0A910	OMPA_ECOLI	ompA	Outer membrane protein A	AALIDCLAPDR	11	318	328	2870000	2490000	2620000	2430000	2380000	1850000	2100000	1970000	1560000	1510000	1410000	1670000	1890000	2460000	2660000	2330000	3150000	2610000	2640000	2350000	2870000	2710000	2680000	2580000	2610000	2370000	2400000	2410000	2540000	2440000	1880000	2290000	1	1	1	1	4	0	1	0	0
P0A910	P0A910	OMPA_ECOLI	ompA	Outer membrane protein A	AALIDCLAPDRR	12	318	329	2840000	1970000	1880000	2000000	2480000	1920000	2130000	1940000	1860000	2550000	1640000	1710000	1440000	1930000	1770000	1540000	2290000	2260000	3150000	2400000	2720000	2730000	2460000	1860000	2300000	2180000	2750000	2170000	2110000	1880000	1680000	1470000	1	1	1	1	4	0	0	0	0
P0A910	P0A910	OMPA_ECOLI	ompA	Outer membrane protein A	AALIDCLAPDRRVEIEVK	18	318	335	1160000	1060000	1250000	1490000	1350000	953207	1280000	1050000	776915	1050000	774128	925052	1330000	1390000	1060000	1270000	1400000	1280000	1590000	1190000	1130000	1220000	1220000	1140000	1150000	1230000	1370000	1100000	1130000	1180000	989709	1010000	1	1	1	1	4	0	0	0	0
P0AFM6	P0AFM6	PSPA_ECOLI	pspA	Phage shock protein A	AALIEKQK	8	89	96	24672.6	27637.6	24251.2	19384.3	23409.6	27042.8	21866.5	26689.9	24604.2	30067.9	24830.2	31867.3	35900.7	25642.2	24115.5	21463	23588.8	27498.9	25152.4	17250.9	18223.8	19080.7	28083.7	20411	23104.4	21584.7	26762.4	24376.4	33412.9	29961.9	28482.3	32524.8	1	1	1	1	4	0	0	0	0
P0AFM6	P0AFM6	PSPA_ECOLI	pspA	Phage shock protein A	AALIEKQKLTDLIK	14	89	102	15286.4	18046	0	29433.1	23243.4	28357.9	25440	32034.9	42386.6	25818.7	31916.8	27788	23855.1	23210.5	23510.7	26028.7	27782.7	22030.3	18839.1	25526	17500.9	20529.2	28763.6	25541.3	15521.8	20745.1	28881	21894.6	15499.8	33335.1	29652.3	38166.7	1	1	0	1	3	0	0	0	0
P15038	P15038	HELD_ECOLI	helD	DNA helicase IV	AALLAALRK	9	447	455	32139.1	30627.2	29247.1	31069.7	32048.2	19065.7	16580.6	20984.4	22396.8	18027.5	18563.8	17314.9	116371	140397	120497	142919	71611.6	94205.8	106510	101524	58670.6	64538.3	56981.3	53234.4	28315	53975.2	39259.8	31059.3	117170	124578	142088	150492	1	1	1	1	4	1	1	1	1
P37197	P37197	YHJA_ECOLI	yhjA	Probable cytochrome c peroxidase	AALLADKPVSQSDLNK	16	100	115	4771.97	4470.65	5601.48	0	6543.02	0	5123.73	4808.02	3919.36	6847.21	7183.42	4509.31	3855.09	4393	2199.3	5622.47	5448.26	6436.74	4589.09	3778.05	9086.16	2871.94	3925	0	4625.76	3330.5	5672.42	6294.95	2472.1	4815.94	3760.2	5094.58	1	0	1	0	2	0	0	0	0
P0A6R3	P0A6R3	FIS_ECOLI	fis	DNA-binding protein Fis	AALMMGINR	9	77	85	1.51238e+06	5.17069e+06	5.22329e+06	5.34709e+06	4.51781e+06	4.83589e+06	4.5361e+06	4910398	4.43769e+06	4.06109e+06	3.95145e+06	4.17169e+06	4.90819e+06	4.68592e+06	4.36262e+06	4.21015e+06	4.728e+06	4.57464e+06	4.57983e+06	4.75852e+06	5.2865e+06	5.29936e+06	4.70446e+06	4710393	5.43077e+06	1.73471e+06	5.18558e+06	4.97375e+06	4.84519e+06	4.86604e+06	4.64492e+06	4.37547e+06	1	1	1	1	4	0	0	0	0
P0A6R3	P0A6R3	FIS_ECOLI	fis	DNA-binding protein Fis	AALMMGINRGTLR	13	77	89	18880.3	32474.3	47122.9	32079.3	44499.4	31926.6	43526.1	58260.7	44460.5	20762.3	40657.7	40279.4	54926.3	40410.8	37290.7	31431.6	34676.1	51930.6	21870.9	54200.4	39968	38324.9	37081.6	32810.6	44553.4	57887.8	49026.2	28774.1	36873.2	38500.2	39733.3	50136.4	1	1	1	1	4	0	0	0	0
P0A6R3	P0A6R3	FIS_ECOLI	fis	DNA-binding protein Fis	AALMMGINRGTLRK	14	77	90	28290.4	20308	39135.7	30696.4	28808.1	28820.6	20908.6	44376.6	26580.5	29040.7	26869.4	29920.3	35517.5	26739.1	26598.7	31344.7	39500.6	16515.8	13615.7	38949.4	28024	31825.6	21632.8	23729.6	30047.8	31100.7	27013.8	31244.9	26148.9	27221.5	34796.5	28998.1	1	1	1	1	4	0	0	0	0
P10443	P10443	DPO3A_ECOLI	dnaE	DNA polymerase III subunit alpha	AALMNSLGDALK	12	896	907	158833	230148	169229	193230	184801	178438	203244	174954	224389	186438	193590	171846	121706	175524	190813	173376	211021	205179	233753	187619	176510	184555	215613	149707	134537	170726	199343	173430	176629	180282	185612	168367	1	1	1	1	4	0	0	0	0
P10443	P10443	DPO3A_ECOLI	dnaE	DNA polymerase III subunit alpha	AALMNSLGDALKAADQHAK	19	896	914	5238.04	11883.4	8032.8	9435.45	13801	3039.62	6604.4	13527	10501.4	11975.6	6305.6	8470.84	5987.65	8788.67	6337	10383.9	18863.8	4035.4	3797.6	3518.14	7629.89	5920.59	10298.3	7801.26	11221.5	10132.3	10852.5	10360	6696.82	4110.75	8559.54	7061.89	1	1	1	1	4	0	0	0	0
P0A877	P0A877	TRPA_ECOLI	trpA	Tryptophan synthase alpha chain	AALPLNHLVAK	11	189	199	178207	177738	215402	199857	161237	140421	169711	253762	145466	136490	173607	155448	184864	182370	178343	201219	168694	135384	189379	200938	189011	193502	130837	193815	188899	183390	180188	170327	144493	188194	175078	213817	1	1	1	1	4	0	0	0	0
P33599	P33599	NUOCD_ECOLI	nuoC	NADH-quinone oxidoreductase subunit C/D	AALQNTILK	9	393	401	186073	201514	125351	178277	206463	185301	168498	162145	307439	315325	238953	220617	171844	200022	145300	158597	174624	183143	144927	129295	188563	180263	167681	167866	167374	210533	163806	185922	188512	201792	148675	151863	1	1	1	1	4	0	0	0	0
P52052	P52052	YGGR_ECOLI	yggR	Uncharacterized protein YggR	AALREDPDVILLGELR	16	188	203	0	0	9096.88	0	0	0	0	0	0	9953.84	0	0	13161.7	17032.5	13428	9312.34	5142.88	0	0	0	0	0	0	15760.1	7565.37	0	11832.1	8687.29	14793.6	16095.3	11643.9	13588.3	0	0	0	0	0	0	0	0	0
P17446	P17446	BETI_ECOLI	betI	HTH-type transcriptional regulator BetI	AALSGKPLDK	10	168	177	3448.01	5053.68	6154.61	4606.35	4972.71	3674.55	5846.35	4318.42	4920.38	4190.76	1404.94	4972.01	3566	6343.46	4514.01	7668.12	5599.46	9449.71	7140.1	1489.17	5012.75	3522.7	3239.93	4566.72	4617.44	4506.38	2483.86	3555.82	4462.63	6813.17	5930.29	4541.75	1	1	1	1	4	0	0	0	0
P17446	P17446	BETI_ECOLI	betI	HTH-type transcriptional regulator BetI	AALSGKPLDKTR	12	168	179	0	1696.7	0	0	2031.63	0	520.08	0	593.298	595.009	0	0	0	0	1139.67	0	0	0	1749.42	0	0	0	778.799	0	0	0	0	3045.12	2050.68	0	0	1687.15	0	0	0	0	0	0	0	0	0
P16703	P16703	CYSM_ECOLI	cysM	Cysteine synthase B	AALSMIVEAEKR	12	44	55	3425.14	4108.65	3009.2	1399.55	4836.97	5732.68	1125.67	4488.89	2240.8	0	5128.94	0	8944.64	9682.43	2513.96	0	3845.82	3706.25	6194	3807.16	6752.25	1458.84	5249	6051.45	4490.42	3720.92	0	9537.4	894.322	4915.66	1557.34	5352.76	1	0	0	0	1	0	0	0	0
P67699	P67699	YDDM_ECOLI	yddM	Uncharacterized HTH-type transcriptional regulator YddM	AALTPEMAIK	10	46	55	48734.3	38548.2	26093.3	31005.7	37543.1	52263.8	25697.9	30231.1	46882	42722.7	60466.9	48716.8	43200.3	43845	35262.1	38425	47028.4	48768.7	31600.5	23915.6	36086.9	46609.2	35526	29844.8	33693.9	42084.1	24625	38393.7	45713.5	45089.5	34572.3	35302.2	1	1	1	1	4	0	0	0	0
P09546	P09546	PUTA_ECOLI	putA	Bifunctional protein PutA	AALTQPLNALR	11	1137	1147	2070000	2380000	2470000	2590000	3430000	3640000	3260000	3820000	3490000	3740000	3340000	4020000	1970000	1880000	1920000	2090000	1900000	2000000	1950000	2050000	2090000	1960000	2480000	2620000	2920000	2320000	2330000	2350000	2230000	1910000	1740000	1940000	1	1	1	1	4	0	0	0	0
P0AFH8	P0AFH8	OSMY_ECOLI	osmY	Osmotically-inducible protein Y	AALVDHDNIK	10	65	74	329654	5260000	392303	378278	337274	348633	417393	5220000	323181	312439	383125	5170000	328435	332377	375351	411223	333815	344002	5770000	313620	351097	300396	354217	307487	351903	320924	385228	408890	337572	361389	390124	392737	1	1	1	1	4	0	0	0	0
P0AFH8	P0AFH8	OSMY_ECOLI	osmY	Osmotically-inducible protein Y	AALVDHDNIKSTDISVK	17	65	81	206827	170248	177482	144056	138844	157773	184328	176779	133442	126149	173911	125612	199522	194982	159105	196612	248838	164220	143644	246401	162574	148786	158239	196072	197242	162321	221572	198572	228345	185120	249949	174560	1	1	1	1	4	0	0	0	0
P0AFH8	P0AFH8	OSMY_ECOLI	osmY	Osmotically-inducible protein Y	AALVDHDNIKSTDISVKTDQK	21	65	85	81333.8	67719	70369.7	89556.8	69918.7	58977.7	68970.5	73028.4	72589.6	76811.5	63922.9	96086.5	100144	73317.3	78495.6	75145.3	81037.6	79983.9	71397.4	69971.2	64267.8	67484.3	85098.7	77041.2	68154.3	71494.3	71338.9	79753.4	82390.5	89088.4	74675.5	91477.2	1	1	1	1	4	0	0	0	0
P0AAH0	P0AAH0	PSTB_ECOLI	pstB	Phosphate import ATP-binding protein PstB	AALWNETK	8	137	144	115729	109468	114255	103199	93318.5	91142	67226.4	81093.3	78841.7	91504.1	76594.3	70116	135593	133220	121432	133699	110827	105306	148792	130694	131156	104610	113603	123384	101477	139915	119347	109648	158257	156765	123423	137635	1	1	1	1	4	0	0	0	1
P0AAH0	P0AAH0	PSTB_ECOLI	pstB	Phosphate import ATP-binding protein PstB	AALWNETKDK	10	137	146	4728.65	0	2287.13	2238.94	2708.42	1464.38	5941.21	7077.89	0	6846.04	3234.08	8161.48	2676.56	6720.73	6014.52	5653.88	4960.35	5645.83	4321.61	5422.56	2971.64	5751.2	6636.96	4312.39	5947.57	3097.44	3858.59	2383.95	4736.52	7442.83	6117.48	5550.79	0	0	1	1	2	0	0	0	0
P45578	P45578	LUXS_ECOLI	luxS	S-ribosylhomocysteine lyase	AAMEDVLK	8	106	113	1351234	1618077	1654931	1449270	1628964	1513344	1630601	1460248	1421183	1404629	1489967	1553540	1430310	1522579	1552788	1470442	1543250	1491771	1457222	1247564	1924896	1643090	1396602	1401109	1677087	1573184	1481989	1544168	1484629	1472259	1331704	1517024	1	1	1	1	4	0	0	0	0
P76558	P76558	MAO2_ECOLI	maeB	NADP-dependent malic enzyme	AAMESGVATR	10	399	408	1792.52	1272.98	1521.54	0	1328.14	856.667	0	1248.97	350.358	1513.88	2005.76	0	0	0	3085.13	0	0	0	2162.18	2385.65	947.276	1469.57	0	875.436	0	0	2616.37	964.14	621.758	2261.18	0	0	0	0	0	0	0	0	0	0	0
P0A705	P0A705	IF2_ECOLI	infB	Translation initiation factor IF-2	AAMSGMLSPELK	12	780	791	170911	132105	164720	133472	164084	155108	143142	138657	118674	128276	133918	104818	105576	130737	105774	114544	138237	137827	130447	122175	174133	178869	112941	103763	138231	122577	142754	149455	115315	107091	84258.3	123213	1	1	1	1	4	0	0	0	0
P38097	P38097	DGCE_ECOLI	dgcE	Probable diguanylate cyclase DgcE	AAMSLDEQWR	10	855	864	7564.24	11107.7	7087.97	7047.13	11645	11477.4	7546.91	7010.53	8970.97	4120.05	4549.6	7609.98	5937.32	6951.13	6690.96	7335.03	7158.56	4626.81	8576.82	6965.56	0	7762.76	5998.56	7519.24	8094.65	12514.5	8464.55	7013.97	9993.33	7494.25	8888.51	7288.16	0	1	1	1	3	0	0	0	0
P46837	P46837	YHGF_ECOLI	yhgF	Protein YhgF	AAMTVAALCEK	11	367	377	174312	179436	187818	174285	173559	182400	187224	179659	151955	154364	149831	153996	165525	225844	200311	183897	154989	187980	171241	144770	182124	208478	173188	161938	196015	181048	195702	178560	169196	170222	177179	172898	1	1	1	1	4	0	0	0	0
P46837	P46837	YHGF_ECOLI	yhgF	Protein YhgF	AAMTVAALCEKHNVELVAIGNGTASR	26	367	392	19902.3	10317.3	21793	30552.3	17777.6	32897.4	17773.3	15161.4	31211.6	15526.6	21881.9	24075	15580.6	27826.2	13032.6	21435.2	28986.9	18443.9	10455	42311.3	15479.1	18041.9	13771.6	25866.6	12858.9	28951.8	20344.4	25419.5	8860.86	10179	33037.5	13154.8	1	1	1	1	4	0	0	0	0
P09372	P09372	GRPE_ECOLI	grpE	Protein GrpE	AAMVTVAKAKA	11	187	197	18583.2	20045.3	49041.5	37039.4	54632.5	38205	66866.4	105529	31082.5	21794.7	81605.8	55947	50816.4	30824	23358.1	27631.7	23684.6	31941.2	19327.2	48746.5	39234.4	38783.4	26978.4	25932.2	48195.7	46654.4	56790.5	32713.8	21972.5	20766.7	21153.8	47479.9	1	1	1	1	4	0	0	0	0
P0ADA1	P0ADA1	TESA_ECOLI	tesA	Thioesterase 1/protease 1/lysophospholipase L1	AANAEPLLMQIR	12	123	134	62134.5	47504.2	49039.7	57229.5	49251.3	26582.5	36869	24292	28458.2	20226.2	24887.1	30240	39146	45923.7	59516.1	59435.3	26691.1	60113.7	41476.3	38594.2	36029.1	46444.3	30880.3	47928.8	78715.5	29110.3	73107	34717.2	50086.4	36905.3	59531.6	60569.4	1	1	1	1	4	0	0	0	0
P30958	P30958	MFD_ECOLI	mfd	Transcription-repair-coupling factor	AANANLGFQK	10	348	357	50151.9	46411.7	37192.5	24075.6	37984.1	27471.6	37509.4	39902.6	28720.4	32534.9	20915.2	17572.9	28631	45138.2	37529	27933	29828.4	45147.7	47427.2	34998.1	42850.9	36976.4	21226.9	34462.9	37736.1	38673.6	29492.1	38895.5	41675	37458.7	29490.9	29355.2	1	1	1	1	4	0	0	0	0
P30958	P30958	MFD_ECOLI	mfd	Transcription-repair-coupling factor	AANANLGFQKLPDLAVQAQQK	21	348	368	0	0	17506.1	0	0	0	0	0	40884.3	34212.7	0	0	0	25232.5	0	25949.3	0	0	0	0	0	0	0	0	0	0	0	0	0	0	31533.6	0	0	0	0	0	0	0	0	0	0
P68066	P68066	GRCA_ECOLI	grcA	Autonomous glycyl radical cofactor	AANDDLLNSFWLLDSEKGEAR	21	10	30	7410.43	10929.4	4540.58	6767.17	4096.6	5371.43	9043.29	9353.2	10133.7	8169.51	10266.9	8884.38	11674.2	9281.31	6219.82	12860.2	9442.55	7686.39	5619.82	16728.1	11343.1	14696.4	6651.03	7709.88	5584.6	8869.66	1948.46	0	17739.7	5871.01	14563.3	7074.77	1	1	1	0	3	0	0	0	0
P31129	P31129	DGCZ_ECOLI	dgcZ	Diguanylate cyclase DgcZ	AANDEEACR	9	216	224	1821.62	1279.21	1432.33	1089.5	1068.84	899.332	2170.78	1205.76	1599.82	1360.53	2079.12	0	1430.28	3493.83	4492.63	5765.05	2942.8	1302.79	2276.64	4486.4	818.194	3576.58	3323.39	4170.39	1174.2	1154.47	2753.71	2349.98	3555.13	2627.25	4075.61	3609.92	1	1	1	0	3	0	0	0	0
P0AAE8	P0AAE8	CADB_ECOLI	cadB	Cadaverine/lysine antiporter	AANDGNFPK	9	300	308	4444.84	0	3612.78	4318.56	905.938	4808.03	8678.11	5804.57	0	0	5735.16	0	0	0	0	4416.15	1460.98	9199.63	0	0	2237.56	0	3048.72	4694.63	4982.18	3249.83	0	3336.73	5064.46	0	0	0	0	0	0	0	0	0	0	0	0
P76402	P76402	YEGP_ECOLI	yegP	UPF0339 protein YegP	AANHQIIGSSQMYATAQSR	19	72	90	0	0	527.717	0	0	1714.29	0	0	0	0	2422.22	0	0	0	0	0	0	0	1781.13	0	0	0	0	1716.7	0	0	504.607	0	0	0	0	0	0	0	0	0	0	0	0	0	0
P17115	P17115	GUTQ_ECOLI	gutQ	Arabinose 5-phosphate isomerase GutQ	AANIILHCEGK	11	34	44	15023.6	14842	18508.5	11196.7	14756	21348.9	16943.7	16448.2	12715	11170.2	9982.32	12321.9	14343.2	9647.36	14539.8	13199	8949.55	10013.3	10761.4	8728.41	15881.6	13115.9	12776.1	8037.57	18918.5	15164.2	9494.05	16491.4	11904.3	11457.8	9809.63	8940.82	1	1	1	1	4	0	0	0	0
P0A8Q0	P0A8Q0	FRDC_ECOLI	frdC	Fumarate reductase subunit C	AANIIVKDEK	10	94	103	1020000	1020000	1020000	988816	984396	966239	968418	960110	987803	996057	1020000	938005	967928	1020000	938851	1000000	1040000	981468	930929	979406	1020000	994236	1040000	1030000	946950	1000000	980567	881726	961123	713775	885581	852674	1	1	1	1	4	0	0	0	0
P09980	P09980	REP_ECOLI	rep	ATP-dependent DNA helicase Rep	AANILIANNPHVFEK	15	286	300	33545.7	18226.9	23261.2	23149.6	22193.4	19800.8	22278.2	15901.4	18417	17850.4	20455.9	18584.6	235987	264548	250530	232644	157027	151563	146807	149900	76266.1	81713.8	57054.6	81410.4	30443.3	33393.7	35494.1	36381.8	296165	232334	282568	234539	1	1	1	1	4	1	1	1	1
P09980	P09980	REP_ECOLI	rep	ATP-dependent DNA helicase Rep	AANILIANNPHVFEKR	16	286	301	104877	113661	113610	110807	74347.5	89219.1	82570.9	87268.4	78963.4	92403.3	85187.9	78908.2	1018123	1128107	896176	1017750	732576	760646	640462	782629	342978	376708	302672	287244	180776	133126	158931	178001	864880	838335	956129	889368	1	1	1	1	4	1	1	1	1
P68919	P68919	RL25_ECOLI	rplY	Large ribosomal subunit protein bL25	AANKFPAIIYGGK	13	22	34	1710917	1947892	1809971	1886675	2447431	2990000	2207046	2520000	5660000	6200000	5390000	5510000	1843158	2077708	2081144	2270000	1603218	1596103	1504413	1416761	1346179	1241271	1396677	1818024	1540120	1502389	1726953	1788396	2080760	2229027	1728545	2210000	1	1	1	1	4	0	0	0	0
P68919	P68919	RL25_ECOLI	rplY	Large ribosomal subunit protein bL25	AANKFPAIIYGGKEAPLAIELDHDK	25	22	46	23916.2	13431.3	21650.8	27238.5	20338.1	20695.1	29902.8	32068.7	161345	84382.9	124880	110679	27342.1	21104.4	28285.6	22981.8	43018	27487.8	36128.2	91881.2	29598.4	51412.4	37461.8	40470.7	11224.1	40853.2	20805.3	26162.6	30813.6	34221.1	31309	47069.7	1	1	1	1	4	0	0	0	0
P0AF20	P0AF20	NAGC_ECOLI	nagC	N-acetylglucosamine repressor	AANKGDSLASEVIEYVGR	18	303	320	157861	125901	145811	139069	155880	148042	159454	131869	166152	149215	150012	117525	144605	153639	145571	127469	131632	130662	171122	157409	154160	195426	172050	142838	159859	184711	127218	150884	135334	146463	117427	135763	1	1	1	1	4	0	0	0	0
P0ADH5	P0ADH5	FIMB_ECOLI	fimB	Type 1 fimbriae regulatory protein FimB	AANTGPHAAR	10	24	33	0	1274.24	1157.78	885.562	0	555.592	0	0	0	489.685	0	0	1177.84	1531.43	1128.44	954.828	1056.67	0	892.537	0	616.167	0	2480.32	0	0	0	2077.08	0	678.701	350.484	1747.71	0	0	0	0	0	0	0	0	0	0
P0AC16	P0AC16	FOLB_ECOLI	folB	Dihydroneopterin aldolase	AANVGVIIER	10	105	114	39920	34701.8	40223.9	27274.2	39072.8	36351.7	22817.2	31142.6	42242	37696.4	30184.9	40666	28440.6	28633.6	37661.5	28827.7	29697.2	29176.8	31982.5	29900.7	30423.2	30402.8	35822	35398.4	38170	27291.8	38982.6	33517.4	28531.6	29538.5	27257.8	23440.2	1	1	1	1	4	0	0	0	0
P69797	P69797	PTNAB_ECOLI	manX	PTS system mannose-specific EIIAB component	AAPAPAAAAPK	11	137	147	19200000	20000000	20700000	22300000	18900000	21100000	21700000	22400000	21600000	22000000	24100000	24000000	20600000	20500000	20600000	21400000	19700000	20700000	20700000	21700000	18700000	18900000	22800000	21400000	22100000	19800000	21900000	21300000	18800000	20200000	20600000	20600000	1	1	1	1	4	0	0	0	0
P21513	P21513	RNE_ECOLI	rne	Ribonuclease E	AAPATPAAPAQPGLLSR	17	557	573	0	0	0	0	10138.4	4464.94	9209.38	8766.79	0	0	0	3854.99	8736.07	4776.23	2813.7	1733.26	9308.3	11461.5	0	7682.07	3027.23	0	2374.67	8700.28	15039.1	9616.07	8165.46	0	0	0	4682.62	4134.92	0	0	0	0	0	0	0	0	0
P07001	P07001	PNTA_ECOLI	pntA	NAD(P) transhydrogenase subunit alpha	AAPEVKTEEK	10	385	394	5103.15	0	4463.88	0	5242.67	8417.56	5539.01	10733.6	0	11525.6	18267.4	11330.8	8202.2	5027.39	6681.79	7969.25	6076.74	4516.88	5563.66	3492.21	4509.55	0	1648.07	0	8185.92	6292.56	11085.7	8327.72	5276.23	5380.83	6599.73	5947.02	0	0	1	0	1	0	0	0	0
P00490	P00490	PHSM_ECOLI	malP	Maltodextrin phosphorylase	AAPGYYLAK	9	575	583	187110	206915	161765	157475	206021	247532	208962	195425	212399	199324	201632	225352	151461	189493	181867	168621	171105	185471	158055	145685	147233	129895	151851	177954	165922	152283	172253	177563	148786	143056	150797	159749	1	1	1	1	4	0	0	0	0
P0AB80	P0AB80	ILVE_ECOLI	ilvE	Branched-chain-amino-acid aminotransferase	AAPNTIPTAAK	11	150	160	348216	295006	333860	369255	316719	298207	341516	344160	319526	367473	397376	345344	342674	313669	327696	350989	344405	346120	338702	358665	318147	355731	380367	346004	348630	356574	352565	334697	278092	274222	343403	352767	1	1	1	1	4	0	0	0	0
P0A6B4	P0A6B4	ALR1_ECOLI	alr	Alanine racemase, biosynthetic	AAPSGTPVLVNGR	13	281	293	268440	304874	202245	285384	343136	346206	415497	393075	431587	409566	462507	561645	328157	260828	272574	303728	239336	224400	272027	272413	231957	206236	206825	300254	243528	225801	305883	322203	265448	261802	258698	300210	1	1	1	1	4	0	0	0	0
P69797	P69797	PTNAB_ECOLI	manX	PTS system mannose-specific EIIAB component	AAPTPAKPMGPNDYMVIGLARIDDR	25	148	172	0	0	21495.7	19264.3	19906.7	20548.6	21642.8	39814.1	0	570.089	49063	29104.5	30253.7	19844.9	6683.81	18562.8	0	17093.8	6185.34	23290	13744	19567.3	14641.1	10207.7	17592	0	22107.5	13041.4	14327.9	15637.9	7965.67	26225.6	0	0	1	1	2	0	0	0	0
P0A780	P0A780	NUSB_ECOLI	nusB	Transcription antitermination protein NusB	AAPVIRPNK	9	130	138	85094.6	84446.2	87554.7	90561.6	89967.3	97822.1	82638.6	76722.7	66454.4	84296.7	74667.4	82440.4	63804.1	80219.1	64303.5	72484.8	72547.9	77062.1	82101.7	60943	87862.4	82128.3	82908	85152.1	82439.2	74916.7	71742.9	66796.6	75026.4	81605.4	64761.3	61183.5	1	1	1	1	4	0	0	0	0
P0A780	P0A780	NUSB_ECOLI	nusB	Transcription antitermination protein NusB	AAPVIRPNKK	10	130	139	1470000	1670000	1740000	1720000	2110000	1880000	1850000	1720000	1940000	1840000	1770000	1810000	1650000	1640000	1610000	1560000	1710000	1560000	1740000	1650000	2060000	1960000	1560000	1630000	1690000	1840000	1630000	1760000	1680000	1590000	1540000	1710000	1	1	1	1	4	0	0	0	0
P08245	P08245	YCIH_ECOLI	yciH	Uncharacterized protein YciH	AAPVRPKGDGVVR	13	22	34	83875.3	103649	125272	126773	109431	179060	161690	200214	341304	263414	326837	330089	143835	92222.8	84440.1	101400	55617.6	98236.6	67798.9	106012	68549.6	81440.9	125929	105604	109065	90733.5	121575	133574	87362.5	96398.1	162726	103446	1	1	1	1	4	0	0	0	0
P0AEW9	P0AEW9	K1PF_ECOLI	fruK	1-phosphofructokinase	AAPWLVKPNR	10	179	188	5472.62	7598.82	5806.22	3116.87	4559.81	0	2670.71	2414.15	0	2501.75	5038.05	0	45053.2	33238.9	42689.2	43128.3	40072	34650.1	38224.1	33361.3	15532	16958.9	17423.4	22004.7	7208.87	6787.38	0	17251.2	32809.5	31803.1	31855.5	37374.1	0	0	0	0	0	0	0	0	0
P0AEW9	P0AEW9	K1PF_ECOLI	fruK	1-phosphofructokinase	AAPWLVKPNRR	11	179	189	342241	269788	342801	482640	94600.9	174468	250214	207856	161601	137321	189660	154954	1.79634e+06	1.44062e+06	1.80063e+06	2.01599e+06	1.77351e+06	1.68364e+06	2.22318e+06	2.86043e+06	1.64675e+06	1.59881e+06	1.85423e+06	1.61369e+06	657452	758390	757477	729438	2.32534e+06	1.89064e+06	1.38976e+06	2.38036e+06	1	1	1	1	4	1	1	1	1
P76503	P76503	FADI_ECOLI	fadI	3-ketoacyl-CoA thiolase FadI	AAQAWSDGK	9	213	221	21560.8	16782.4	18929.5	14249.4	24758.1	23242	15862.2	15246.5	21428.1	22977.4	15294.6	13681.6	27497	32466.3	27125	30086.4	14318.6	22581.1	15892.2	15566.4	17107	17791.9	16561.4	22756.6	10705.2	24694.8	22790.3	21203.4	26725.2	33783.3	23964	25391.6	1	1	1	1	4	0	0	0	0
P76503	P76503	FADI_ECOLI	fadI	3-ketoacyl-CoA thiolase FadI	AAQAWSDGKLK	11	213	223	5625.91	7471.83	7625.27	6871.94	8128.59	4300.17	4155.31	11864.7	14521.2	13752.7	8644.15	7738.52	0	7359.27	5675.69	9691.7	0	5594.52	11181.5	6487.94	3386.24	1415.56	0	7261.2	10224.3	3097.59	7647.55	0	4855.88	4527.81	2864.11	5896.63	0	1	0	0	1	0	0	0	0
P00956	P00956	SYI_ECOLI	ileS	Isoleucine--tRNA ligase	AAQEDILK	8	694	701	14392.4	13397.6	17129.3	20610.9	15807.7	10878.5	14497.9	17331.9	14537.5	17961.3	13818.3	11224.9	29857.8	40505.5	40663.7	47923.3	29184.5	31482.2	56753.7	36650.8	38358.7	24271.1	28635.5	30814.7	21011.9	19404.3	22850.3	24438.7	38131.2	47593.9	26394.2	35687.3	1	1	1	1	4	0	1	0	1
P0ABS1	P0ABS1	DKSA_ECOLI	dksA	RNA polymerase-binding transcription factor DksA	AAQEEEFSLELRNR	14	76	89	4537.8	0	3312.57	4157.75	0	0	3759.29	0	7024.06	2332.68	4269.45	4584.79	2615.99	4139.14	5847.33	3407.27	0	0	0	4738.44	0	5075.79	0	4118.64	5190.12	3296.94	6363.4	0	2554.46	2022.87	0	4001.22	0	0	0	0	0	0	0	0	0
P06999	P06999	PFKB_ECOLI	pfkB	ATP-dependent 6-phosphofructokinase isozyme 2	AAQEIVNSGK	10	208	217	47815.7	58681.1	59549	55771.2	34459.4	36507.1	33951.6	33148.8	35774.2	28369.1	31623.6	36304.5	125360	122035	139677	140956	115612	121281	120752	139385	107479	101240	106486	106870	98830.9	80779.5	81803.1	86437.6	122949	121916	132095	150624	1	1	1	1	4	1	1	1	1
P0AEA2	P0AEA2	CSGG_ECOLI	csgG	Curli production assembly/transport component CsgG	AAQENGTVAINNR	13	113	125	6477.32	8884.32	6293.47	6717.86	4922.91	5468.42	4629.03	3348.09	7759.88	4914.12	8271.97	2294.18	6138.54	6960.74	5307.91	9277.48	8201.31	6963.76	7399.02	8350.12	4031.87	5587.9	7973.95	7350.61	5420.33	7361.15	5090.86	8084.36	5591	6763.86	7744.32	6305.19	1	1	1	1	4	0	0	0	0
P00634	P00634;B8YM76	PPB_ECOLI	phoA	Alkaline phosphatase	AAQGDITAPGGAR	13	33	45	12927.7	12807.8	13919.3	14247.2	17034.5	14679.3	13843.9	12609.7	9961.69	13518.5	21096.2	20436.6	12877.5	11206.3	12920.7	11646.7	10749.8	14122.9	14343.5	14907.5	15299.4	11632.7	17357	18375.6	13548.7	11492.8	17560	14578.2	15101.4	9778.96	18244.6	15016.3	1	1	1	1	4	0	0	0	0
P00634	P00634;B8YM76	PPB_ECOLI	phoA	Alkaline phosphatase	AAQGDITAPGGARR	14	33	46	0	0	13871	0	0	0	0	0	0	0	0	19868.5	18288.3	0	0	15587.7	9239.94	15994.5	0	10301.9	0	21268	0	0	0	0	0	0	19452.4	0	0	18514.5	0	0	0	0	0	0	0	0	0
P0A8R7	P0A8R7	YCJF_ECOLI	ycjF	UPF0283 membrane protein YcjF	AAQGIGAGLLTAR	13	295	307	5134.33	4741.47	4099.42	3474.27	0	4950.75	7537.14	6723.88	4359.31	5664.14	6649.01	1929.68	4319.9	5916.2	6648.18	4486.34	7236.64	4109.7	9709.73	8438.59	4195.98	6865.95	5879.61	5094.1	6691.23	6466.84	5493.58	6264.69	5376.26	1635.38	4261.98	2657.27	0	1	1	1	3	0	0	0	0
P37691	P37691	YIBQ_ECOLI	yibQ	Uncharacterized protein YibQ	AAQGTGVKVIK	11	163	173	0	0	1051.91	0	1578.29	1839.14	3979.96	0	2916.59	0	2607.11	1497.86	4169.71	1948.57	1387.56	1894.81	0	0	0	2815.56	1623.98	2137.18	0	0	3372.33	0	0	0	2896.87	0	1729.31	1262.1	0	0	0	0	0	0	0	0	0
P0A8S1	P0A8S1	ARGP_ECOLI	argP	HTH-type transcriptional regulator ArgP	AAQKLCITQSAVSQR	15	24	38	27309.3	24645.9	26877.5	22131.8	28195.8	20201.9	12138.9	16563.2	22236.7	27152.6	23284.1	21663.6	20692.3	21228	25256.4	25294	18992	23559.3	20125	28050.7	27357.9	20396	22957	23917.7	17678.9	25455.5	20213.1	23578.2	25983.8	22976.5	25621.7	16298.5	1	1	1	1	4	0	0	0	0
P0A9I3	P0A9I3	GCVR_ECOLI	gcvR	Glycine cleavage system transcriptional repressor	AAQLHIQITAHSPASADAANIEQAFK	26	138	163	13540.4	6053.59	20612.2	14282.4	11827.6	7676.56	10976.7	6419.22	12478.9	13819.2	15172.6	12057.4	22969.4	15660	13883.1	12393.6	15998.2	15167.9	18052.4	24893.2	15560.7	7756.94	12579.9	15742.4	7964.78	19732.8	16164.1	15145.9	8576.66	10253	15663.1	28942.4	1	1	1	1	4	0	0	0	0
P0AFI5	P0AFI5	PBP7_ECOLI	pbpG	D-alanyl-D-alanine endopeptidase	AAQMAAAGQTAQND	14	297	310	2050.76	2236.74	3239.3	2636.31	3095.9	4465.72	769.181	3811.43	5139.01	3687.98	3779.73	3751.01	0	3009.27	2604.09	2607.72	1751.99	3787.96	2555.09	3543.8	2883.34	2719.18	2713.83	2313.56	1918.7	3513.89	2545.22	2772.03	2107.73	2764.54	2211.6	2981	0	1	1	1	3	0	0	0	0
P17802	P17802	MUTY_ECOLI	mutY	Adenine DNA glycosylase	AAQQVATLHGGK	12	92	103	387.601	2107.17	3166.54	1631.45	3183.37	3645.73	950.346	154.381	1050.42	1570.15	2101.13	518.048	0	1816.65	2701.97	911.182	1116.9	1507.24	3707.54	2047.77	2027.94	1850.51	2183.94	573.997	3126.05	2118.2	1727.56	1279.36	1815.05	2976.42	992.781	0	0	1	1	0	2	0	0	0	0
P0ACK8	P0ACK8	FUCR_ECOLI	fucR	L-fucose operon activator	AAQSLLLIDK	10	200	209	0	10324.9	4475.43	7671.54	0	0	0	5798.25	4813.49	5460.24	0	8298.85	6806.97	7455.44	0	8731.37	0	0	5722.29	6044.61	7155.93	8059.69	6699.24	0	5717.46	5317.53	4938.2	0	6973.56	0	5095.21	6305.66	0	0	0	0	0	0	0	0	0
P0ACK8	P0ACK8	FUCR_ECOLI	fucR	L-fucose operon activator	AAQSLLLIDKSK	12	200	211	778.135	0	0	0	607.058	1052.34	1040.75	2574.14	3311.25	1801.27	3096.06	1181.83	0	2495.29	2284.81	2318.84	752.99	1463.06	1254.34	0	1837.71	1546.76	0	1900.39	1221.53	0	1881.13	0	2142	708.822	4412.13	2824.99	0	0	0	0	0	0	0	0	0
P37626	P37626	YHII_ECOLI	yhiI	Uncharacterized protein YhiI	AAQSLVNQR	9	117	125	400235	410988	440229	452289	409309	401229	426078	412579	402675	387637	413283	388727	382990	391042	362706	377654	441374	419374	462123	418085	381730	409947	426494	376940	426804	398168	430015	393819	388973	368663	353121	378147	1	1	1	1	4	0	0	0	0
P33235	P33235	FLGK_ECOLI	flgK	Flagellar hook-associated protein 1	AAQTQSSGLTAR	12	77	88	0	0	0	1542.98	0	918.754	765.273	0	527.911	822.891	0	0	1686.14	0	1257.07	691.524	0	1185.1	0	0	996.827	828.6	0	0	616.888	0	0	0	0	585.569	1407.34	1418.65	0	0	0	0	0	0	0	0	0
P0A9J6	P0A9J6	RBSK_ECOLI	rbsK	Ribokinase	AAQVLHEK	8	208	215	84016.1	87920.8	81914	68552	41980.9	40495.1	42174.2	33833.6	33294.7	33491.1	28270.2	28659.1	191502	203285	201611	205046	190553	190023	193829	175583	174047	156741	146918	171416	111690	117214	109099	117781	218674	224216	186138	183736	1	1	1	1	4	1	1	1	1
P0A705	P0A705	IF2_ECOLI	infB	Translation initiation factor IF-2	AAQVPVVVAVNK	12	488	499	8510000	9110000	8700000	9700000	9490000	9000000	9510000	8830000	5880000	7580000	9100000	7940000	8180000	9390000	9700000	8900000	9070000	10300000	11000000	8780000	9040000	9380000	9660000	8490000	9040000	8850000	7890000	8290000	8600000	9510000	9010000	8850000	1	1	1	1	4	0	0	0	0
P0A705	P0A705	IF2_ECOLI	infB	Translation initiation factor IF-2	AAQVPVVVAVNKIDKPEADPDR	22	488	509	581192	552629	479277	586787	669324	578229	652937	492858	600889	512491	458720	512230	699221	570459	545554	541224	647651	501915	773479	626889	722610	734341	663066	689971	564766	742015	467328	555409	608979	588338	602713	561119	1	1	1	1	4	0	0	0	0
P0AE08	P0AE08	AHPC_ECOLI	ahpC	Alkyl hydroperoxide reductase C	AAQYVASHPGEVCPAK	16	154	169	168259	187330	239961	237190	274538	282090	346598	356539	218198	229202	254434	276583	190363	212974	190025	209629	235002	233409	206020	257375	248740	241150	206391	210153	242687	238095	218383	242148	232999	187244	189526	248474	1	1	1	1	4	0	0	0	0
P0AE08	P0AE08	AHPC_ECOLI	ahpC	Alkyl hydroperoxide reductase C	AAQYVASHPGEVCPAKWK	18	154	171	133254	195692	287120	235922	220152	270837	318260	297233	214063	229028	309533	177822	212332	326667	275787	210507	172387	292785	162265	196604	250323	275610	189361	175238	239554	213539	226446	258738	153285	159656	224670	249326	1	1	1	1	4	0	0	0	0
P0ACN7	P0ACN7	CYTR_ECOLI	cytR	HTH-type transcriptional repressor CytR	AAREVGYLPQPMGR	14	47	60	4408.33	5352.53	3123.73	0	0	2741.33	0	0	0	1722.07	0	0	5500.43	5986.01	5790.29	6230	2646.14	7367.6	4392.02	2669.82	3984.2	3526.27	8099.67	5513.88	5975.09	3057.71	4447.43	5135.88	5861.18	7873.52	6786.13	0	0	1	0	0	1	0	0	0	0
P00968	P00968	CARB_ECOLI	carB	Carbamoyl phosphate synthase large chain	AARTVPFVSKATGVPLAK	18	846	863	0	0	4189.79	704.804	938.022	737.937	3879.97	8206.51	0	0	6630.84	4785	1309.61	1005.68	0	1348.43	1043.97	0	1168.66	2364.6	1535.73	0	0	0	1751.77	7169.4	2674.92	1436.3	0	0	862.786	6490.84	0	0	0	0	0	0	0	0	0
P0ABB0	P0ABB0	ATPA_ECOLI	atpA	ATP synthase subunit alpha	AARVNAEYVEAFTKGEVK	18	301	318	0	0	0	0	1838.73	0	0	3365.15	0	364.996	0	2526.94	0	0	0	0	0	0	0	0	0	2944.62	0	0	0	0	0	0	603.258	0	1558.03	0	0	0	0	0	0	0	0	0	0
P13029	P13029	KATG_ECOLI	katG	Catalase-peroxidase	AASAAGLSIHVPFAPGR	17	540	556	17386.7	28080.8	32643.7	30302.2	34253.6	29133.4	26974.9	28278.8	8671.64	20320.6	20677.1	28570.6	25368.7	34786.7	21722.6	44311.5	33783.1	39182.7	30379.1	15358.8	21004.5	15751.4	23378.7	39693.6	15643.6	11067.8	29479.6	30290.2	22021.2	32231.3	19081.6	32617.1	1	1	1	1	4	0	0	0	0
P27111	P27111	CYNR_ECOLI	cynR	HTH-type transcriptional regulator CynR	AASALHVSQPALSQQIR	17	21	37	72730.3	95561.8	63265.8	73536.1	91880.5	83247.3	61956.1	72758	148662	115275	117862	104451	80035.8	71151.2	62669.5	68498.1	83813.6	88871	62316.3	75673.3	70358.8	79942.5	77043.8	69359.6	60577.2	93616.9	69435.9	61181.1	76549	76993.2	60338.1	64539.5	1	1	1	1	4	0	0	0	0
P0AC86	P0AC86	PHSG_ECOLI	glgP	Glycogen phosphorylase	AASAYYMAK	9	591	599	5237.48	4667.93	2876.35	5443.36	8132.72	4921.5	1291.77	4090.6	807.429	570.425	1318.81	2940.16	3058.67	5771.04	4304.73	2200.27	7097.13	4995.85	6059.45	3017.1	5556.03	4427.41	3851.35	3727.9	5176.92	1342.73	4848.7	4099.02	5493.45	5557.97	3864.12	5044.19	1	1	1	1	4	0	0	0	0
P37330	P37330	MASZ_ECOLI	glcB	Malate synthase G	AASDLIFLGVK	11	692	702	4449.86	8613.14	7219.99	12030.1	3790.23	3900.6	0	6761.66	5648.37	3244.44	3047.15	5558.91	9343.73	8713.13	8117.54	14519.7	6247.61	7621.59	18305.8	13633.9	8293.78	11901.6	11874.9	8624.04	9972.78	5557.6	10813.3	13439.8	10011.1	9877.13	0	12475.6	1	1	0	1	3	0	0	0	0
P0A7V0	P0A7V0	RS2_ECOLI	rpsB	Small ribosomal subunit protein uS2	AASEAVK	7	75	81	50179.9	49234.8	33474.1	32782.8	48852	37306.5	47645.9	40895	50799.1	81514.4	69092.2	74179.3	34090	35654.8	40416.5	44336.7	58386.2	53725.4	47701.4	36511.2	59204.9	47349.1	39627.3	46799.4	44794.3	49732.5	35620.6	33708.1	55139	42626.7	39298	36337.9	1	1	1	1	4	0	0	0	0
P0A7V0	P0A7V0	RS2_ECOLI	rpsB	Small ribosomal subunit protein uS2	AASEAVKDAALSCDQFFVNHR	21	75	95	740177	735482	753720	836989	824069	841507	823937	722899	1660000	1560000	1530000	1580000	738794	776256	707484	647735	696153	751995	718454	613060	691095	658560	784747	740351	771632	567162	800584	726337	752792	747934	733524	651276	1	1	1	1	4	0	0	0	0
P0A7E5	P0A7E5	PYRG_ECOLI	pyrG	CTP synthase	AASEFQKR	8	535	542	117539	108549	136751	130461	95867.8	106379	124330	128060	173313	135613	156493	145544	185564	165559	172538	163884	152016	148755	138367	161875	142595	156388	177404	155828	156234	136408	148670	167632	164289	167035	217471	206180	1	1	1	1	4	0	0	0	0
P0A7E5	P0A7E5	PYRG_ECOLI	pyrG	CTP synthase	AASEFQKRQAK	11	535	545	0	0	1553.71	1592.85	3046.8	1361.87	3535.35	2836.39	1257.34	0	0	440.37	4333.74	0	408.032	416.56	447.284	1459.42	236.68	0	1288.92	988.939	0	3169.42	1961.42	905.335	2114.25	0	0	377.096	0	3462.11	0	0	0	0	0	0	0	0	0
P0AEA8	P0AEA8	CYSG_ECOLI	cysG	Siroheme synthase	AASFIMPSIIDR	12	108	119	30683.1	28004.4	35617.6	0	28695.1	25606.5	24392.2	30040.5	0	24542.1	26613.8	0	11747	10258.7	21125.1	40769	38412.1	25511.6	37045.8	39232.4	0	0	0	39927.5	45839.4	0	0	0	36165.7	41168.6	0	40979.1	0	0	0	0	0	0	0	0	0
P0AG00	P0AG00	WZZE_ECOLI	wzzE	ECA polysaccharide chain length modulation protein	AASHLNDELK	10	186	195	5769.28	5303.84	4513.02	2985.83	2128.85	4382.31	9109.68	2974.23	1416.58	3150.24	2173.93	7559.58	4378.07	4639.7	3272.48	4954.48	7991.3	4792.06	3365.33	3076.13	4163.93	3162.1	4156.58	5007.41	6738.77	3363.44	7684.6	2849.88	6464.46	3588.36	3241.5	1288.43	1	1	1	1	4	0	0	0	0
P0AFD1	P0AFD1	NUOE_ECOLI	nuoE	NADH-quinone oxidoreductase subunit E	AASIEALKIVQK	12	34	45	1690.19	2748.84	2701.89	295.023	4877.97	4141.99	2661.48	6190.52	3857.89	3048.93	4956.68	5610.38	4493.1	2406.38	7325.19	6739.47	4771.28	4949.82	3000.64	3849.03	4071.34	4991.46	4499.83	6678.38	4158.67	3621.89	4344.78	2948.59	1694.53	5208.8	6875.14	4290.8	1	1	1	1	4	0	0	0	0
P0AFD1	P0AFD1	NUOE_ECOLI	nuoE	NADH-quinone oxidoreductase subunit E	AASIEALKIVQKQR	14	34	47	0	4012.9	3585.56	0	0	3321.35	5098.31	0	0	5586.15	5813.19	3594.98	0	3812.03	4849.95	4334.61	2565.65	3850.43	0	1115.52	3871.23	2323.5	2053.24	1985.33	3197.31	2056.27	4287.36	3611.11	0	0	0	6354.34	0	0	0	0	0	0	0	0	0
P17443	P17443	MURG_ECOLI	murG	UDP-N-acetylglucosamine--N-acetylmuramyl-(pentapeptide) pyrophosphoryl-undecaprenol N-acetylglucosamine transferase	AASIPDATER	10	335	344	497440	483716	555644	536852	393113	409388	407934	427244	290308	306748	334879	311225	508226	492566	491373	495343	587264	515218	525187	564290	518700	536557	537771	542474	514184	580616	529179	520482	644548	525525	489931	502439	1	1	1	1	4	0	0	0	1
P32160	P32160	YIIQ_ECOLI	yiiQ	Uncharacterized protein YiiQ	AASKINENLYASTALER	17	80	96	806.991	1361.92	0	2329.9	1416.51	2085.18	2897.44	758.665	0	1892.44	0	1314.52	1418.75	1407.53	2241.44	0	3209.16	0	3064.93	3590.21	0	0	2224.45	0	1645.96	949.102	2992.74	562.873	1988.92	0	848.191	1470.53	0	0	0	0	0	0	0	0	0
P76536	P76536	YFEX_ECOLI	yfeX	Dye-decolorizing peroxidase YfeX	AASKTFADKLATFEAK	16	32	47	2492.34	0	0	2515.6	0	3218.7	1149.36	4243.81	5193.11	2354.42	2831.08	5264.77	3311.09	2013.1	1404.63	1847	1750.38	2343.32	2237.14	4218.02	1727.33	1310.89	1056.19	1863.52	741.978	0	2777.15	1902.49	2754.59	2699.59	3375.87	1735.83	0	0	0	1	1	0	0	0	0
P0ABZ1	P0ABZ1	FLIG_ECOLI	fliG	Flagellar motor switch protein FliG	AASLLEDILETR	12	90	101	10902.2	12735.3	8279.37	12027.8	7779.23	8831.37	0	8299.1	0	13625.9	13370	13970	13002.2	14578.3	7503.17	13470.4	10048.7	10473.2	13906.1	8576.34	10562.8	1371.2	10595.4	0	7820.85	0	4778.28	8391.46	12180.9	7471.66	0	6326.51	0	0	0	0	0	0	0	0	0
P0A9B6	P0A9B6	E4PD_ECOLI	epd	D-erythrose-4-phosphate dehydrogenase	AASQSIIPVDTK	12	203	214	1190000	1020000	940165	1070000	840788	724554	660945	708400	641293	620510	816141	639219	1330000	1070000	1140000	1190000	1280000	1290000	1210000	1020000	1010000	1220000	1220000	987208	1110000	821781	1050000	1110000	1070000	1120000	1120000	1020000	1	1	1	1	4	0	0	0	0
P0A9B6	P0A9B6	E4PD_ECOLI	epd	D-erythrose-4-phosphate dehydrogenase	AASQSIIPVDTKLAAGITR	19	203	221	3878.8	0	0	0	0	0	1820.79	3975.52	3670.77	720.848	0	0	3289.18	0	7256.92	4373.19	0	0	0	0	0	0	0	0	0	5635.09	4612.48	5698.37	0	0	4123.03	0	0	0	0	0	0	0	0	0	0
P76578	P76578	A2MG_ECOLI	yfhM	Alpha-2-macroglobulin	AASSENASSAK	11	39	49	26705.6	37265.4	33401.7	28332.3	27422.5	18455	23200.9	27036.2	17073.6	26208.4	24401.9	33379.6	27117.2	26365.6	35663.5	37557.6	33172.2	30679.5	34227.6	37559.3	28934.2	33825.6	40537.2	35317.6	31541.5	21577.9	28526.9	32422	35665.4	38325.7	24704.2	37643.7	1	1	1	1	4	0	0	0	0
P61887	P61887	RMLA2_ECOLI	rffH	Glucose-1-phosphate thymidylyltransferase 2	AASSLAK	7	269	275	5616.91	5897.44	6399.02	4757.83	2750.87	2815.08	4501.1	5417.24	5056.37	5855.17	7989.44	8112.38	5556.68	2823.73	6905.3	10138.1	0	8504.23	5610.84	5784.85	6900.28	0	8801.15	7193.46	7701.39	3783.64	3504.02	7574.41	5592.35	9726.65	11042.5	7470.61	0	0	1	1	2	0	0	0	0
P11350	P11350	NARI_ECOLI	narI	Respiratory nitrate reductase 1 gamma chain	AASSQMLDR	9	37	45	7607.8	6573.85	9348.42	11256.2	8252.04	0	0	6642.88	0	9612.74	0	11585.9	10624.8	12934	11857.3	13464.4	6456.16	5976.43	12970.9	9377.92	4597.26	9078.52	14888.8	6953.67	0	5709.57	4242.44	13627.3	7621.49	6267.21	12595.3	12128.6	0	0	0	1	1	0	0	0	0
P11349	P11349	NARH_ECOLI	narH	Respiratory nitrate reductase 1 beta chain	AASTENEKDLYQR	13	283	295	372301	350877	352990	359748	392669	336927	370806	357131	360678	326612	360242	337937	354735	383714	367257	364713	361506	358716	393833	357400	343179	403727	373738	400270	365627	374511	394331	348197	356892	369258	387342	364291	1	1	1	1	4	0	0	0	0
P0ACQ7	P0ACQ7	TDCA_ECOLI	tdcA	HTH-type transcriptional regulator TdcA	AASVLVELAK	10	286	295	44845.5	65158.7	59041.2	60487.2	64574.6	61710.4	56331.2	51100.6	66985.6	55007.2	51226.1	53332.2	55843.9	61608.5	60955.1	66231.3	80352.2	55161.9	59580.4	63252.5	72083.9	71263.5	62178.9	57408.9	52523.7	69717.2	47090.5	44736.6	53181.2	62556.9	73373.2	57351.1	1	1	1	1	4	0	0	0	0
P32703	P32703	YJCE_ECOLI	yjcE	Uncharacterized Na(+)/H(+) exchanger YjcE	AATAEVAIVAIQK	13	440	452	41193.2	39469.2	31941.7	41095.3	56491.8	49313.6	57807.2	71374.7	80253	94008.6	92612.3	94407.2	16869.6	22834.8	21516.1	18824.4	32521.7	27021.4	21451.8	37805.3	25997.4	22682	34330.8	33733.2	35310.9	31430.1	37722.1	40882.5	24727.1	21100.7	19643.6	16480.4	1	1	1	1	4	0	0	0	0
P32703	P32703	YJCE_ECOLI	yjcE	Uncharacterized Na(+)/H(+) exchanger YjcE	AATAEVAIVAIQKMEER	17	440	456	6716.44	0	7651.73	9594.92	5158.43	7199.6	8779.84	5469.92	17263.6	12663.1	16107.5	14575.7	13132.2	0	17052.6	0	0	9048.19	0	0	0	0	10871.4	0	0	0	6355.99	0	0	5096.56	0	0	0	0	0	0	0	0	0	0	0
P60240	P60240	RAPA_ECOLI	rapA	RNA polymerase-associated protein RapA	AATALQLEQVLR	12	513	524	153831	128145	118524	140662	156987	187108	118453	135480	103354	106327	142577	127402	120105	170290	134772	148819	134698	113603	125393	139424	154737	176576	103889	134988	167923	166028	150198	155764	134130	138688	90846.1	138591	1	1	1	1	4	0	0	0	0
P60240	P60240	RAPA_ECOLI	rapA	RNA polymerase-associated protein RapA	AATALQLEQVLRER	14	513	526	0	0	0	0	3333.21	0	2115.95	0	3767.35	0	4175.98	3458.22	6136.7	5971.74	7174.05	8346.67	4783.37	2626.14	2589.5	0	0	0	0	0	2694.74	0	0	0	7274.12	9041.19	8339.99	5042.1	0	0	0	0	0	0	0	0	0
P0ABF4	P0ABF4	EUTM_ECOLI	eutM	Bacterial microcompartment shell protein EutM	AATDAGAAAAQR	12	54	65	6465.3	8328.54	12149.4	15146	7920.65	11396.3	9975.07	13368	12339.8	12490.2	15850.8	12624	11533.6	9793.32	14544.9	10499.1	12793.4	11618.7	12162.2	12557.8	9464.18	15426.7	12579.2	13021.4	12547.4	14458.4	6981.5	10850.4	12333.6	15145.3	20769.7	16672.7	1	1	1	1	4	0	0	0	0
P0ABA6	P0ABA6	ATPG_ECOLI	atpG	ATP synthase gamma chain	AATDNGGSLIK	11	249	259	1660000	1670000	1830000	1810000	1740000	1740000	1820000	1870000	1960000	1840000	1880000	1830000	1650000	1480000	1720000	1600000	1800000	1600000	1780000	1960000	1720000	1880000	1810000	1860000	1780000	1870000	1720000	1780000	1540000	1730000	1630000	1640000	1	1	1	1	4	0	0	0	0
P19934	P19934	TOLA_ECOLI	tolA	Tol-Pal system protein TolA	AATEAAEKAK	10	211	220	2787.42	1860.83	3428.9	3936.53	619.418	2198.56	4817.82	642.001	2909.97	1464.77	1252.65	2874.91	0	93.387	916.125	1431.23	2438.85	781.102	2130.77	1238.24	2231.27	0	1283.97	2410.28	3064.67	0	1392.93	2637.01	797.494	592.949	2064.77	1708.4	0	0	1	1	2	0	0	0	0
P0AFZ1	P0AFZ1	SSEB_ECOLI	sseB	Protein SseB	AATEPAHRPAFFR	13	15	27	626193	782096	997446	804116	766913	848656	873027	793282	582633	830806	889708	746091	699245	836002	789116	767779	656392	709122	645581	781626	838735	838815	740550	733480	714972	931443	781972	806463	571528	686162	595402	787692	1	1	1	1	4	0	0	0	0
P0A794	P0A794	PDXJ_ECOLI	pdxJ	Pyridoxine 5'-phosphate synthase	AATFAASLGLK	11	178	188	18824.6	26967	23265.1	15039.1	14403.2	6850.86	21862.2	21359.4	17526.7	17821.8	23599.7	15796.6	23167.1	22727.5	23271.8	19989.5	21364.1	20213.1	23144.6	17204.8	23120.5	13388.4	21063.7	25828.5	17282.4	29468.7	30440.1	18461.2	17334.5	14148.5	22289.4	20712.7	1	1	1	1	4	0	0	0	0
P0A9S1	P0A9S1	FUCO_ECOLI	fucO	Lactaldehyde reductase	AATGVDALTHAIEGYITR	18	190	207	0	0	0	0	0	0	0	0	0	0	0	0	5643.85	0	0	2180.55	0	0	0	0	0	0	0	0	0	0	0	4538.18	0	0	0	0	0	0	0	0	0	0	0	0	0
P00579	P00579	RPOD_ECOLI	rpoD	RNA polymerase sigma factor RpoD	AATHDVLAGLTAR	13	542	554	5960000	5790000	5950000	6050000	7850000	7670000	7410000	7450000	8270000	8090000	7300000	7230000	5830000	5420000	5580000	5730000	5800000	5570000	5290000	5380000	5190000	5640000	5930000	6000000	5590000	5610000	5790000	5450000	5330000	5250000	5350000	5270000	1	1	1	1	4	0	0	0	0
P00579	P00579	RPOD_ECOLI	rpoD	RNA polymerase sigma factor RpoD	AATHDVLAGLTAREAK	16	542	557	3797.23	5072.63	2986.48	4403.65	0	0	3571.68	0	1753.27	1036.65	0	1246.08	5098.16	3885.83	2362.63	3904.43	0	3095.16	0	3071.88	2079.1	3956.79	6401.72	2737.26	5219.14	1449.72	1965.28	4846.58	1928.32	738.387	3548.81	0	0	0	0	0	0	0	0	0	0
P00579	P00579	RPOD_ECOLI	rpoD	RNA polymerase sigma factor RpoD	AATHDVLAGLTAREAKVLR	19	542	560	1565.22	0	7336.1	9766.53	0	0	1545.96	2336.75	0	3956.31	0	4271.33	8421.18	0	0	0	7000.15	0	0	5417.57	2869.3	6029.44	7903.83	5865.94	0	6268.12	3169.36	6958.51	3130.73	1892.45	2336.58	6069.38	0	0	0	0	0	0	0	0	0
P00550	P00550	PTM3C_ECOLI	mtlA	PTS system mannitol-specific EIICBA component	AATKEEAIR	9	507	515	5671.44	6333.71	6849.96	6594.52	9627.5	7479.07	7947.97	8876.5	4170.98	5975.24	8007.31	6770.65	6510.57	5614.43	8505.63	6748.64	5220.27	5615.93	6003.88	3186.79	5609.92	8645.77	6431.71	6232.62	4461.57	6321.23	5744.04	6813.23	1882.38	3374.4	6422.55	4652.46	1	1	1	1	4	0	0	0	0
P27248	P27248	GCST_ECOLI	gcvT	Aminomethyltransferase	AATLFNDAQR	10	156	165	172032	147180	210636	175672	155544	130779	147150	147051	110582	108109	141306	122688	136251	177572	159664	199514	162563	160850	236539	149581	151383	160050	179717	233516	190236	150638	154512	216250	196804	190748	123405	165554	1	1	1	1	4	0	1	0	0
P43674	P43674	YCAL_ECOLI	ycaL	Metalloprotease YcaL	AATLSDADAK	10	41	50	11439.9	12834.4	12967.5	11691.9	10605.1	10872.5	11256.7	12781.3	15595.7	7207.45	8928.86	8522.46	9117.69	7964.68	10749.5	10210.9	10105.3	11976.7	6207.78	12658.6	14672.7	11712	10675	12535.2	12861.3	12735.5	12352.8	11391.1	11371.1	10671.9	7796.9	11063.3	1	1	1	1	4	0	0	0	0
P0AD49	P0AD49	YFIA_ECOLI	raiA	Ribosome-associated inhibitor A	AATSVKDANFVEEVEEE	17	97	113	0	3974.61	1997.42	0	6773.49	0	6194.57	0	0	8100.73	7076.22	0	0	0	0	0	0	4200.73	0	0	0	0	0	0	0	0	0	7506.82	0	0	0	0	0	0	0	0	0	0	0	0	0
P0ABQ0	P0ABQ0	COABC_ECOLI	coaBC	Coenzyme A biosynthesis bifunctional protein CoaBC	AATVAPEKIK	10	282	291	91247.4	108943	125526	124335	89461.1	100729	123472	111433	111593	97175.4	126827	104996	141765	116538	112323	114436	102736	114608	108864	113203	101662	100197	124741	131929	103782	90423.5	119885	114926	118169	110687	157720	130389	1	1	1	1	4	0	0	0	0
P0ABQ0	P0ABQ0	COABC_ECOLI	coaBC	Coenzyme A biosynthesis bifunctional protein CoaBC	AATVAPEKIKK	11	282	292	13603.5	20263.2	21745.4	20174.8	20627.3	24252.5	22114.6	35818.3	36082.5	22071.3	36354.6	32313	33368.6	19702	21507.8	21851.8	13520.4	21491.4	14508	19529.6	11821.3	18048.9	22113.4	23119.5	20532	18031.6	23812.7	19777.9	20529	18370.4	35883.8	20998.3	1	1	1	1	4	0	0	0	0
P16431	P16431	HYCE_ECOLI	hycE	Formate hydrogenlyase subunit 5	AATYANWPTLR	11	500	510	6831.1	10303.6	7541.17	8801.23	4212.24	6752.88	7673.51	4566.74	10248	0	0	0	6852.74	6324.88	5952.71	0	3111.25	9125.28	11853.4	0	0	7928.45	7513.97	9140.66	6421.16	0	8049.88	9718.34	4709.21	8775.53	0	7242.26	0	0	0	0	0	0	0	0	0
P0A9B2	P0A9B2	G3P1_ECOLI	gapA	Glyceraldehyde-3-phosphate dehydrogenase A	AATYEQIK	8	250	257	776786	819186	754031	931117	1240000	1290000	1130000	1300000	2050000	2000000	2000000	2130000	635025	576013	593582	679100	633381	720532	567525	732515	576150	723930	587856	772006	754919	789232	756235	781028	516512	528100	536240	572020	1	1	1	1	4	0	0	0	0
P0A9B2	P0A9B2	G3P1_ECOLI	gapA	Glyceraldehyde-3-phosphate dehydrogenase A	AATYEQIKAAVK	12	250	261	0	2933.27	1565.96	0	136.031	2329.89	2108.07	6707.3	17339.1	8127.88	10315.3	9823.47	1911.65	0	1852.02	0	0	1462.94	0	1542.19	0	1117.77	0	2177.41	0	1441.87	0	0	0	0	0	0	0	0	0	0	0	0	0	0	0
P69795	P69795	PTQB_ECOLI	chbB	PTS system N,N'-diacetylchitobiose-specific EIIB component	AAVAAIK	7	95	101	13299.2	13181.1	15298.9	11576.9	14690.4	13814.2	10524.7	11231.5	6417.26	8817.96	11570.7	0	11307.1	13720.1	16283.7	14227.8	9711.79	15850.3	14393.7	13631.6	14597.6	14459.5	12169.8	12543.9	13313.3	14986	13714	13549	11547.1	14566.2	14577.4	11736.3	1	1	1	0	3	0	0	0	0
P27829	P27829	WECC_ECOLI	wecC	UDP-N-acetyl-D-mannosamine dehydrogenase	AAVADCLAATDK	12	305	316	7594.6	6016.65	7063.32	9187.58	0	0	2366.39	0	0	0	0	0	6749.61	12221.9	7166.69	8924.59	6395.41	6786.72	10071.5	9926.51	5247.67	3553.45	8552.08	5659.99	11907.2	8434.86	5238.16	6855.54	4963.61	9482.17	3983.43	9351.42	0	0	0	0	0	0	0	0	0
P27829	P27829	WECC_ECOLI	wecC	UDP-N-acetyl-D-mannosamine dehydrogenase	AAVADCLAATDKR	13	305	317	470409	471927	453369	477184	311215	307679	330675	350663	170216	215212	190221	191047	518325	533985	526169	505359	500903	433028	519608	546651	567620	584295	530455	547837	511182	485108	466060	481611	466757	501890	480665	525180	1	1	1	1	4	1	0	1	1
P05055	P05055	PNP_ECOLI	pnp	Polyribonucleotide nucleotidyltransferase	AAVAGIAMGLVK	12	459	470	83290.4	69908.5	64300.5	73238	68185.9	77495.8	48628.8	72759.1	83689.7	77319.7	67024.6	70871.9	94243	113876	77226.6	98888	74871	76302.6	76165.9	58712.6	62974.8	67836.4	68139.9	78422.9	92800.3	47381.4	78863	74852.2	101141	82191.5	66029.9	92419.1	1	1	1	1	4	0	0	0	0
P56262	P56262	DLHH_ECOLI	ysgA	Putative carboxymethylenebutenolidase	AAVAWYGK	8	165	172	6479.28	0	7429.62	4826.71	6282.31	5702.77	7868.5	6058.66	4094.92	6658.69	3845.78	6290.4	6019.1	5630.42	4083.39	4997.94	5424.79	5418.78	0	5479.92	0	10954.8	3101.69	3520.99	6125.61	7454.9	4469.95	8380.2	5866.69	6102.95	5723.12	3851.69	0	0	0	1	1	0	0	0	0
P0A8A0	P0A8A0	YEBC_ECOLI	yebC	Probable transcriptional regulatory protein YebC	AAVDKALSNNMTR	13	51	63	29969.2	35217.4	52305.9	43357.3	32736.7	96630.4	96225	105376	252173	141354	220520	199593	94111.3	41380.4	35708.7	37745.5	29393.5	34590.2	20997.7	42634	18846.5	29276	50445	37632.7	57234.2	27841.9	45107.6	54557.8	45737.8	29402.2	74178.5	50528.3	1	1	1	1	4	0	0	0	0
P0A8A0	P0A8A0	YEBC_ECOLI	yebC	Probable transcriptional regulatory protein YebC	AAVDKALSNNMTRDTLNR	18	51	68	2965.22	3212.65	5933.61	5608.07	7761.08	18250.8	5734.12	22637.3	27751.1	23506.1	34379.8	24644.6	10208.5	2043.05	2422.21	3980.46	3769.09	8510.58	0	8550.24	2118.34	2486.81	7909.41	7557.3	4931.49	5676.31	8341.3	6733.52	1872.41	4004.06	9694.28	7960.04	1	1	0	1	3	0	0	0	0
P77611	P77611	RSXC_ECOLI	rsxC	Ion-translocating oxidoreductase complex subunit C	AAVEAAIAR	9	589	597	210450	229722	242612	214822	228571	254059	252628	259052	250590	289368	265293	273248	216470	210478	243592	231925	189057	197368	258664	209732	189580	196250	237717	212955	255827	213877	224800	238391	264056	228013	250621	227078	1	1	1	1	4	0	0	0	0
P76187	P76187	YDHF_ECOLI	ydhF	Oxidoreductase YdhF	AAVEAETLK	9	271	279	33312.2	30343	39170.1	39124.1	29160.2	26402.6	25434.4	29864.3	27275.1	28402.7	29112.2	23887.8	30345	33232	36228.8	40272.8	34790.7	30589.8	36256.1	41860.3	30270.1	30497.1	39874	41089.9	35098.6	38308.5	35786.1	38463.6	35109.7	36112.3	39178.7	38577.9	1	1	1	1	4	0	0	0	1
P0A6F5	P0A6F5	CH60_ECOLI	groEL	Chaperonin GroEL	AAVEEGVVAGGGVALIRVASK	21	405	425	7378.4	123.944	3382.54	5267.1	3347.27	0	4176.36	6184.34	988.484	0	3227.51	1687.92	0	5079.96	0	0	1022.14	0	0	0	0	2194.52	0	0	1925.82	3804.99	2234.55	3140.51	0	0	0	4166.79	0	0	0	0	0	0	0	0	0
P51024	P51024	YAIL_ECOLI	yaiL	Uncharacterized protein YaiL	AAVEENKK	8	40	47	361747	417211	403212	382515	399494	407369	414715	442651	374568	433137	450645	425309	402125	375824	412149	367259	357854	409326	365409	363447	365802	390408	408762	366339	383474	373404	449459	388611	365677	356778	420246	390616	1	1	1	1	4	0	0	0	0
P51024	P51024	YAIL_ECOLI	yaiL	Uncharacterized protein YaiL	AAVEENKKAQLER	13	40	52	2294.26	0	1369.27	0	1045.48	1666.69	959.708	1066.09	2230.28	3511.78	0	0	0	0	0	1318.88	0	0	557.194	839.534	0	0	0	884.281	0	0	0	0	0	0	0	0	0	0	0	0	0	0	0	0	0
P02919	P02919	PBPB_ECOLI	mrcB	Penicillin-binding protein 1B	AAVEGIPALKK	11	453	463	9123.97	0	8338.7	0	0	8387.3	10751.7	9135.56	0	0	13182	11178.8	3367.28	9055.53	0	9785.99	6124.54	0	3992.46	0	0	4764.49	0	5484.5	0	0	8840.83	9280.64	8933.29	0	5542.39	9093.59	0	0	0	0	0	0	0	0	0
P0ABH9	P0ABH9	CLPA_ECOLI	clpA	ATP-dependent Clp protease ATP-binding subunit ClpA	AAVELAVKYINDR	13	380	392	0	2008.43	0	0	1131.87	2598.4	1365.61	0	0	4532.98	4975.81	8810.58	0	0	2618.33	1756.16	0	0	0	1800.76	0	0	813.395	2774.01	0	0	0	0	0	0	3055.68	0	0	0	0	0	0	0	0	0	0
P0ACK2	P0ACK2	AGAR_ECOLI	agaR	Putative aga operon transcriptional repressor	AAVELIQPGHR	11	99	109	32062.4	39712.1	25161.2	25718.7	25098.9	26229.5	24170.2	25486.6	32437.4	18991.5	26829.2	28145.2	15142.5	30355.7	18093.5	28626.9	29387.6	31959.2	18881.5	33405.2	25236	21776.9	23457.3	21771.9	18685.6	20674.7	28561.4	25246.6	21301.8	28491.9	35223.1	33958.4	1	1	1	1	4	0	0	0	0
P60240	P60240	RAPA_ECOLI	rapA	RNA polymerase-associated protein RapA	AAVFHEGMSIIER	13	531	543	117301	130106	121871	133086	122588	134176	132904	113702	120538	129571	120078	117447	100176	94593.6	102356	89082	120300	102356	104897	100005	133796	135139	104573	100091	127212	126899	132978	103175	86947.7	90904.6	79058.7	87722.8	1	1	1	1	4	0	0	0	0
P60240	P60240	RAPA_ECOLI	rapA	RNA polymerase-associated protein RapA	AAVFHEGMSIIERDR	15	531	545	3728.09	9538.86	14445.6	0	12687.7	11594.7	8712.73	7750.75	8649.23	6740.89	0	14436.5	16582	11023.6	18596.8	17258.5	8758.3	7309.43	0	9245.02	15001.6	9805.91	5231.96	5855.52	0	8123.11	14050.8	7144.86	13128.3	12706.5	22721.5	24202.6	0	1	0	0	1	0	0	0	0
P08956	P08956	T1RK_ECOLI	hsdR	Type I restriction enzyme EcoKI endonuclease subunit	AAVGDALKPFEER	13	1080	1092	2888.13	8192.33	7056.55	5340.04	8021.9	0	11877.4	0	0	11660	3889.09	10653.6	995.917	6379.85	6997.71	8403.01	8167.2	5477.49	5804.57	9153.24	0	4944.92	9070.44	8071.02	4544.12	7265.58	9764.33	3417.72	10481.8	11363	4289.4	6238.06	0	0	1	0	1	0	0	0	0
P33667	P33667	SELU_ECOLI	selU	tRNA 2-selenouridine synthase	AAVGTCYK	8	49	56	251889	224586	236151	232268	240360	223929	240008	219035	198417	205972	173948	221875	196722	220993	247257	193490	230777	214962	248710	244281	216655	216651	241212	250567	241094	240830	237707	237922	212771	226965	194679	204456	1	1	1	1	4	0	0	0	0
P33667	P33667	SELU_ECOLI	selU	tRNA 2-selenouridine synthase	AAVGTCYKQQGSDAALALGHK	21	49	69	2482.24	4053.11	4387.6	2823.75	4226.14	1615.28	6273.99	4745.71	3438.76	7060.56	2375.43	3199.59	2981.13	2805.96	2234.63	4614.1	3773.26	2692.53	5749.8	5591.34	4896.97	1902.72	3355.91	1475.85	3652.74	2592.22	3485.84	6229.06	4167.06	6787.99	4185.73	1833.2	1	1	1	1	4	0	0	0	0
P03023	P03023;B8LFD5	LACI_ECOLI	lacI	Lactose operon repressor	AAVHNLLAQR	10	109	118	0	6084.5	2314.42	0	2827.65	2135.37	2875.79	2142.39	6835.71	3101.84	0	2265.31	0	5124.33	4394.3	3551.29	4911.99	3612.81	3350.03	3696.15	0	5769.53	0	3476.58	0	770.827	3367.82	2045.02	4513.03	3032.35	2235.89	2830.65	0	1	0	0	1	0	0	0	0
P0A9L8	P0A9L8	P5CR_ECOLI	proC	Pyrroline-5-carboxylate reductase	AAVIEAMTK	9	250	258	40445.9	27474.8	37491.7	33272.8	17138.4	27306.5	22789.5	11688.3	22081.2	25462.9	27151.2	18413	27746.1	40332.2	38382.7	36685.9	26165.2	35836.4	34099.5	41363.2	37660.7	32594.1	28159.7	34171.8	29450.4	36275.6	37569.8	33055.7	34637.3	27813.4	33332.1	37551.8	1	1	1	1	4	0	0	0	1
P0A9L8	P0A9L8	P5CR_ECOLI	proC	Pyrroline-5-carboxylate reductase	AAVIEAMTKCMEKSEK	16	250	265	0	0	4127.24	0	0	2760.35	0	0	0	0	0	0	0	0	0	0	0	0	1495.86	1886.91	0	1477.73	0	0	0	0	0	0	0	0	0	0	0	0	0	0	0	0	0	0	0
P69441	P69441;Q1PI83	KAD_ECOLI	adk	Adenylate kinase	AAVKSGSELGK	11	37	47	33216.9	33976.9	33270.7	28793.8	26310.6	26057.5	26461.2	29302.9	17148.8	15037.1	23834.5	21848.9	67015.4	60410.6	60789	60034.8	54386.9	61674.9	53931.2	66185.6	55101.3	57450.3	71069	69507.8	39008.6	31648.3	51962.7	46362.4	53706	55234.1	82137	65219.3	1	1	1	1	4	1	1	0	1
P69441	P69441;Q1PI83	KAD_ECOLI	adk	Adenylate kinase	AAVKSGSELGKQAK	14	37	50	22009.9	26332.2	23227.7	28691.3	23407.8	16190.8	22747.6	17288.1	16009.4	19533	12824.6	22003.1	57929.5	49820.7	46898.1	47736.5	35496.1	52523.5	43287.8	51676.7	46968.6	48835.4	44851	52510.5	35293.6	33595.6	38281	33839.5	36092.1	48917.4	53870.3	60205.9	1	1	1	1	4	0	1	1	1
P63224	P63224	GMHA_ECOLI	gmhA	Phosphoheptose isomerase	AAVLLADSFK	10	33	42	40449	43811.6	69081.5	67394.5	50192.9	52211.2	49700.2	65845.5	87327	49874.7	31500.5	60297.9	69288.3	43692.3	41062.7	39262.7	53211.4	55786	74502.2	103494	66127.8	48730.1	54784.9	75553.4	62697.3	59601.3	84119.9	71190.9	38659.4	35796	49019.6	66347.7	1	1	1	1	4	0	0	0	0
P25746	P25746	HFLD_ECOLI	hflD	High frequency lysogenization protein HflD	AAVLWHQVGGGR	12	177	188	7919.1	11449.4	8171.52	10097	13285.4	9560.22	16025.3	15973.2	7000.75	8454.47	7848.24	8719.81	18974.3	8107.26	10133	12239.4	4553.87	12434.3	4495.99	14227.8	10800.9	13172	8070.58	8696.77	6737.76	9109.49	7941.78	9796.39	7741.74	9833.68	5611.83	12406.1	1	1	1	1	4	0	0	0	0
P22939	P22939	ISPA_ECOLI	ispA	Farnesyl diphosphate synthase	AAVRLGALSAGDKGR	15	188	202	0	9314.87	7453.33	6390.13	9352.42	7113.75	11119.3	8374.88	0	4688.31	5693.37	0	8270.79	7644.78	4713.17	4869.26	4747.98	3839.6	0	7231	8451.26	4537.98	7915.53	2226.71	5999.53	6834.98	3895.07	0	4860.4	0	0	0	0	0	0	0	0	0	0	0	0
P31057	P31057	PANB_ECOLI	panB	3-methyl-2-oxobutanoate hydroxymethyltransferase	AAVRQYMAEVESGVYPGEEHSFH	23	242	264	0	0	2099.67	0	4014.28	3409.38	5348.99	12347.9	0	0	9878.6	3475	1393.11	3327.38	0	0	0	1033.57	0	8793.1	6610.95	0	0	0	0	2794.07	4916.91	0	0	0	0	5875.16	0	0	0	0	0	0	0	0	0
P0CF91;P0CF92;P0CF93	P0CF91;P0CF92;P0CF93	INSL1_ECOLI;INSL2_ECOLI;INSL3_ECOLI	insL1;insL2;insL3	Putative transposase InsL for insertion sequence element IS186A	AAVTGCTSGK	10	100	109	6159.09	10970.2	7814.61	8557.98	8775.25	7931.61	8223.32	7899.49	9465.73	9341.24	5437.54	7163.31	4828.96	7449.66	9685.9	7019.65	8338.99	9493.34	7268.8	7172.52	9011.88	7807.97	9008.78	11245.4	6894.05	9895.2	8224.24	6079.37	6579.62	7134.9	7849.15	9223.01	1	1	1	1	4	0	0	0	0
P0CF91;P0CF92;P0CF93	P0CF91;P0CF92;P0CF93	INSL1_ECOLI;INSL2_ECOLI;INSL3_ECOLI	insL1;insL2;insL3	Putative transposase InsL for insertion sequence element IS186A	AAVTGCTSGKR	11	100	110	6023.56	6807.5	3603.46	8829.69	10192.2	6976.42	13181.3	6972.71	10356	12188.3	7810.59	7944.57	7904.76	6271.75	8846.01	7978.87	7357.48	6456.05	8608.5	6251.44	7900.95	5553.69	5615.29	4448	5717.72	7524.55	6979.66	10220.1	10931.3	6721.84	5532.42	5890	1	1	1	1	4	0	0	0	0
P0A7W7	P0A7W7	RS8_ECOLI	rpsH	Small ribosomal subunit protein uS8	AAVTMPSSK	9	23	31	1746607	1857417	1689835	1676106	2508981	2558177	2334142	2389071	7020000	6146457	6644502	7120000	1842548	1532403	1574983	1622862	1736230	1705980	1504461	1542258	1570013	1597365	1670195	1601212	1682115	1641519	1551029	1731776	1847617	1846225	1802515	1776392	1	1	1	1	4	0	0	0	0
P0A7W7	P0A7W7	RS8_ECOLI	rpsH	Small ribosomal subunit protein uS8	AAVTMPSSKLK	11	23	33	3021.24	0	1754.15	3660.32	3440.54	3520.14	3525.25	5253.69	13040.7	12577.7	13518.7	14359.9	1775.63	3576.38	2232.93	1407.71	2620.14	2056.76	3240.21	3785.33	0	4408.83	1591.76	3446.52	2870.8	2501.71	1537.25	0	1567.85	1581.66	4129.83	2218.14	0	0	1	0	1	0	0	0	0
P08957	P08957	T1MK_ECOLI	hsdM	Type I restriction enzyme EcoKI methylase subunit	AAVVVPDNVLFEGGKGTDIRR	21	306	326	94808.1	92872.3	126930	108475	108397	109742	113362	102544	139778	101496	98367.2	130797	110227	94706.5	82309.9	92619.2	128741	83086.7	90928.8	74379.8	93219.2	82446.9	109258	81293.9	112536	77857.3	119273	87046.7	122743	97999.9	82313	105847	1	1	1	1	4	0	0	0	0
P0AD65	P0AD65	MRDA_ECOLI	mrdA	Peptidoglycan D,D-transpeptidase MrdA	AAVVVTDPR	9	271	279	9472.7	0	13115	12830.7	10122.5	8778.56	3554.72	11119.2	9795.55	11453	7410.62	10274	9480.65	15140.2	0	14293.7	8453.76	16181.5	0	11018.6	12481.5	11713.5	8893.25	10037.3	9308.18	0	0	0	10670.9	17215.1	10527	15269.8	1	0	0	0	1	0	0	0	0
P76558	P76558	MAO2_ECOLI	maeB	NADP-dependent malic enzyme	AAYAVVDDGK	10	238	247	7037.95	4065.07	2518.53	0	2334.74	0	1164.32	0	2268.61	0	3155.52	0	2974.2	6931.96	3630.19	930.382	6619.53	3244.98	2503.07	707.346	6064.29	2756.94	1712.51	2855.36	2494.22	2264.11	4246.47	1087.21	2543.05	2476.88	0	1781.41	1	0	0	0	1	0	0	0	0
P76558	P76558	MAO2_ECOLI	maeB	NADP-dependent malic enzyme	AAYAVVDDGKR	11	238	248	214007	204471	208888	205159	214483	189028	196639	183308	150325	174668	185028	156449	190610	210318	205210	213508	206128	197318	213008	200367	207820	203443	203460	186534	212274	205485	194126	187421	202248	197113	181943	182476	1	1	1	1	4	0	0	0	0
P0ABF1	P0ABF1	PCNB_ECOLI	pcnB	Poly(A) polymerase I	AAYDLLALR	9	399	407	304232	254686	327306	303101	299319	227874	285568	262083	166477	199685	217166	174747	278864	545110	603265	561297	333755	439750	622737	436130	480444	455198	482076	402563	344072	307624	338303	292954	467444	564208	305269	532101	1	1	1	1	4	0	1	0	1
P0ABF1	P0ABF1	PCNB_ECOLI	pcnB	Poly(A) polymerase I	AAYDLLALRAEVER	14	399	412	0	8304.08	14429.4	9883.78	9225.44	5736.27	6177.43	9387.65	9943.08	10583	0	8503.49	27420.6	19588.7	22018.3	12016.5	15987.1	15699.6	25095.6	46158.5	13168.6	18653.2	26619.2	13789.3	14731.6	14984.3	32120.7	16853.1	12514.3	18145.2	33277.7	27509.2	0	1	0	1	2	0	0	0	0
P22525	P22525	YCBB_ECOLI	ycbB	Probable L,D-transpeptidase YcbB	AAYDNELVEAVK	12	315	326	15898	12549.2	20130.4	15749.1	15945.9	14606.7	23288.5	15238.2	16722.7	11412.3	4765.38	14256.1	17300.9	17055.9	20263.3	17624.4	15554.8	17881.2	19688.9	18089.2	13644.2	17914	18102.5	16076.9	22248.6	14175.9	19497.8	15259.5	14562.4	18451	15445.4	16827.1	1	1	1	1	4	0	0	0	0
P22525	P22525	YCBB_ECOLI	ycbB	Probable L,D-transpeptidase YcbB	AAYDNELVEAVKR	13	315	327	524542	541559	515876	530920	541476	439929	460643	501293	359185	423869	430523	440085	474019	553654	530144	528016	591640	552310	604045	601764	621601	577775	552405	622221	605719	539189	559692	530163	644783	567022	543689	520056	1	1	1	1	4	0	0	0	0
P0AF24	P0AF24	NAGD_ECOLI	nagD	Ribonucleotide monophosphatase NagD	AAYFVANGAR	10	130	139	150210	142602	126422	139861	132760	156373	143539	160391	138757	150491	164122	159646	133197	140493	152745	170113	154212	144658	155339	171914	136601	168047	156840	122728	145515	181274	138798	161139	156329	168516	151974	157337	1	1	1	1	4	0	0	0	0
P75783	P75783	YBIO_ECOLI	ybiO	Moderate conductance mechanosensitive channel YbiO	AAYGALADVLDNDTSRK	17	47	63	7223.44	5606.86	0	6903.85	2698.08	6007.13	0	7402.63	5295.12	0	0	0	1581.92	3599.39	3110.29	5309.96	10003	6199.68	7300.95	5324.48	11714.1	6555.84	3525.04	0	10022.8	0	5297.81	4199.11	6929.66	2365.75	5051.96	4971.98	1	0	0	0	1	0	0	0	0
P77744	P77744	ABGR_ECOLI	abgR	HTH-type transcriptional regulator AbgR	AAYYLIQR	8	270	277	7536.07	6296.5	7468.94	5015.74	7593.23	5106.4	5484.25	10107.9	6921.39	6847.16	7817.48	6599.19	8713.46	13763.6	8595.1	11796.5	3559.2	6756.67	6470.68	7838.07	4530.26	3637.89	5657.02	3961.32	6482.45	6129.68	5038.71	4929.77	6971.97	9308.26	8973.11	11171.2	1	1	1	1	4	0	0	0	0
P13009	P13009	METH_ECOLI	metH	Methionine synthase	ACADEWTAR	9	113	121	26728.6	17578.9	15080.2	20207.7	25708.1	15939	22278	21362.4	22319.5	16317.4	14706.4	22202.2	15458.6	18174.1	17736.9	23763.9	19718.2	20562.8	17754.5	12114.8	13424.9	18996.1	18326	20516.1	20434.5	24744	17139.7	20071.9	18133.9	17025.4	13405.3	22509.1	1	1	1	1	4	0	0	0	0
P04335	P04335	FRSA_ECOLI	frsA	Esterase FrsA	ACAEDDPQLSGR	12	112	123	311073	299379	315495	288541	222654	194250	226783	203866	147457	166855	145785	136126	285119	296584	306289	289929	317366	297825	339904	290964	324797	329536	340064	290828	296555	309401	301228	282950	303653	291106	254857	296404	1	1	1	1	4	1	1	0	1
P05791	P05791	ILVD_ECOLI	ilvD	Dihydroxy-acid dehydratase	ACALITDGR	9	507	515	5259.44	7353.43	2678.05	4488.14	3634.55	5007.18	2400.32	3590.05	4294	3714.47	3334.19	2802.83	3962.14	3680.93	4050.94	2875.03	5239.11	2993.7	3098.2	3293.98	4417.21	4234.58	3617.87	2256.88	1999.94	4552.35	4506.83	3895.48	3321.67	4967.6	5989.3	4812.75	1	1	1	1	4	0	0	0	0
P17993	P17993	UBIG_ECOLI	ubiG	Ubiquinone biosynthesis O-methyltransferase	ACAQLVKPGGDVFFSTLNRNGK	22	144	165	0	0	0	0	2993.07	1161.66	0	0	1557.13	5012.37	3221.43	3585.18	0	0	0	2789.92	0	0	883.78	0	3003.11	0	3233.41	0	0	3440.88	0	4385.45	0	1725.45	0	0	0	0	0	0	0	0	0	0	0
P31600	P31600	NFRA_ECOLI	nfrA	Bacteriophage adsorption protein A	ACDAAPTLR	9	143	151	4376.95	3173.66	998.991	3112.92	4704.24	4960.7	3982.78	3922.72	2116.26	3382.72	3962.53	4160.98	4416.45	4515.48	2917.37	2820.85	1750.98	4523.02	4253.69	3644.41	3083.23	0	2769.13	3534.42	3583.19	4356.94	6153.12	5331.49	3115.38	3968.85	2383.97	4216.58	1	0	1	1	3	0	0	0	0
P0A9C0	P0A9C0	GLPA_ECOLI	glpA	Anaerobic glycerol-3-phosphate dehydrogenase subunit A	ACEEAGISAEAIDPQQAR	18	110	127	9510.9	8502.02	10044.7	14230.3	5077.12	0	6814.08	7653.64	2854.67	4090.9	7408.49	4325.51	3628.49	6704.14	9582.29	12525	5611.48	6481.53	8259.32	5815.45	2637.55	11049.9	3831.77	8598.82	6378.5	12096.5	9525.78	9133.83	5664.96	10372.2	11108.2	9595.32	1	0	1	1	3	0	0	0	0
P24186	P24186	FOLD_ECOLI	folD	Bifunctional protein FolD	ACEEVGFVSR	10	57	66	109305	107476	93432.3	102357	81348.1	89637.4	74956.5	89441.4	83701.1	75560.3	78007.7	97319.9	82806.9	82563.9	90836.8	90192.3	88328.7	85598.2	91980.8	97473.4	106179	95830.4	98594.3	117624	111486	114480	96271.1	101745	89338.9	101944	64904.3	63557	1	1	1	1	4	0	0	0	0
P75869	P75869	SXY_ECOLI	sxy	Protein Sxy	ACEQSAQYCVK	11	52	62	28989	27841.4	25330.6	28879.2	24813.2	14405.7	21990	22998.1	16939.8	17718.8	27760.7	21470.9	20698.1	26535.5	26272.2	29602.1	22665.6	20191.6	29234.7	24095.5	25855.5	23950.8	26579.5	25564.2	29367.8	26779.6	24347.5	24399.8	27183.4	30212.8	28785.8	26132.6	1	1	1	1	4	0	0	0	0
P75869	P75869	SXY_ECOLI	sxy	Protein Sxy	ACEQSAQYCVKHPPVWLTYKK	21	52	72	0	0	0	2755.27	1987.98	1716.33	0	0	1121.9	0	0	0	2383.82	2079.55	0	0	0	0	0	0	0	969.768	0	2144.98	0	0	0	2683.33	0	2776.4	630.148	0	0	0	0	0	0	0	0	0	0
P37596	P37596	NORW_ECOLI	norW	Nitric oxide reductase FlRd-NAD(+) reductase	ACETQLR	7	133	139	8062.92	7059.34	7579.35	3701.33	3411	8942.19	0	6666.21	5100.53	0	6564.51	0	4505.97	7966.88	1861.66	6155.8	5980.15	5968.98	0	4639.37	6665.38	8198.3	3855.57	4280.83	3256.66	4520.11	5247.55	4264.2	6031.19	6456.41	5724.31	4055.52	1	0	0	0	1	0	0	0	0
P05100	P05100	3MG1_ECOLI	tag	DNA-3-methyladenine glycosylase 1	ACFHQFDPVK	10	58	67	7867.72	2496.72	3103.01	3797.18	3021.8	0	4143.88	1188.72	0	4269.52	4384.15	4900.45	5022.03	5353.93	8144.65	7444.19	5380.88	2868.39	5311.43	4141.19	4448.76	5217.99	1792.53	4102.2	5813.69	2951.22	8637.76	4205.22	3164.88	4051.31	3206.6	5480.83	0	0	1	1	2	0	0	0	0
P05100	P05100	3MG1_ECOLI	tag	DNA-3-methyladenine glycosylase 1	ACFHQFDPVKVAAMQEEDVER	21	58	78	2366.69	0	2711.61	0	4317.93	2690.41	1033.43	4261.42	0	3654.68	5402.14	4513.49	3473.15	5055.27	4360.45	2453.13	0	1716.43	0	0	2199.44	0	0	2772.07	3124.2	2471.87	4262.79	3644.08	2992.62	1884.58	6996.68	8249.13	0	0	0	0	0	0	0	0	0
P76027	P76027	OPPD_ECOLI	oppD	Oligopeptide transport ATP-binding protein OppD	ACFKPVEELL	10	328	337	1240000	1400000	1290000	1260000	1370000	1360000	1230000	1200000	1210000	1040000	1090000	1310000	404448	531750	527692	496960	591378	607923	760559	682415	1090000	829109	725918	829880	980793	968395	1060000	1140000	577807	455974	535771	528077	1	1	1	1	4	0	0	0	0
P0AC00	P0AC00	FRLB_ECOLI	frlB	Fructoselysine 6-phosphate deglycase	ACGALTAAFTK	11	117	127	3061.43	11014.2	8861.24	3144.1	5393.13	5799.34	7827.98	5371.58	2378.15	2834.2	0	3250.11	7384.3	5640.07	7753.36	6735.68	7302.9	3935.91	0	7630.61	9484.57	8786.67	6772.67	3534.92	10076.2	5623.2	9168.14	10209.9	6182.74	6816.65	7043.14	6601.48	1	1	0	1	3	0	0	0	0
P76575	P76575	YFGJ_ECOLI	yfgJ	Uncharacterized protein YfgJ	ACGAVDYFCQHGHGLISK	18	46	63	311665	306287	332582	308013	303245	271175	302484	275984	275506	319790	286633	294749	285617	256845	267755	263864	236797	291644	268109	277389	261669	259085	276290	256572	275273	251222	356354	268879	263993	300639	259266	284682	1	1	1	1	4	0	0	0	0
P76575	P76575	YFGJ_ECOLI	yfgJ	Uncharacterized protein YfgJ	ACGAVDYFCQHGHGLISKK	19	46	64	67303.6	64936.7	70737.7	87699.5	71225.9	69767.2	97380	71279.6	75289.8	59391.5	79090.9	63153.8	71032.8	60404.4	62358.4	63624.4	69046.2	63923.1	70928.4	62541.2	66530.6	66418.1	61928.2	49449.3	82386.9	57590	79987	67947.2	70491.3	61077.2	70708.6	69014.8	1	1	1	1	4	0	0	0	0
P09147	P09147	GALE_ECOLI	galE	UDP-glucose 4-epimerase	ACGKPVNYHFAPR	13	279	291	1670000	1760000	1640000	1780000	1880000	1770000	1910000	1840000	1360000	1540000	1550000	1590000	1350000	1510000	1510000	1420000	1360000	1470000	1600000	1460000	1610000	1460000	1500000	1490000	1760000	1660000	1810000	1660000	1610000	1390000	1420000	1590000	1	1	1	1	4	0	0	0	0
P09147	P09147	GALE_ECOLI	galE	UDP-glucose 4-epimerase	ACGKPVNYHFAPRR	14	279	292	187046	188871	213035	225696	202923	220553	235000	243124	277746	207030	239219	268863	180818	143147	154576	167465	160108	161563	157790	153233	144599	148393	154416	172490	178212	165119	210176	196755	150800	140620	175310	172258	1	1	1	1	4	0	0	0	0
P08660	P08660	AK3_ECOLI	lysC	Lysine-sensitive aspartokinase 3	ACGVGKEVFGVLEPFNIR	18	399	416	18414.1	25379.1	15923	0	18626.6	23737.7	15883.7	22519.4	0	0	30179.6	21834.3	15379.7	12228.5	22947	22217.8	16204.2	14207.4	9485.13	20697.5	26961.5	0	21496.9	0	0	0	18513.9	18759.1	22488.2	16043.6	24151	13555.3	0	0	1	0	1	0	0	0	0
P36683	P36683	ACNB_ECOLI	acnB	Aconitate hydratase B	ACGVKGIRPGAYCEPK	16	392	407	6942.97	10900.9	17347.3	14924.1	10162.1	11961.2	16918.6	16452.8	5840.33	10714.5	14332.2	10438.8	11430	14767.1	10216.4	15075.7	11627.1	9042.32	4958.34	14462.6	13556	13027.3	15494	13306.3	10075.7	12397.9	10312.6	9894.67	8323.23	11806.8	19111.8	13090.2	1	1	1	1	4	0	0	0	0
P75829	P75829	YBJX_ECOLI	ybjX	Uncharacterized protein YbjX	ACHGLFPK	8	219	226	129276	158765	167553	181551	133199	149237	118708	132063	103944	117212	139044	103229	167700	186150	185658	172995	193774	181094	172811	103633	154579	137648	186505	178682	164154	162008	154107	179119	189401	194337	142407	169212	1	1	1	1	4	0	0	0	0
P75829	P75829	YBJX_ECOLI	ybjX	Uncharacterized protein YbjX	ACHGLFPKR	9	219	227	34810.7	38014.1	37820	35803.8	27627.4	41803.9	21776.8	32862.5	29003	18012.6	23818.1	27614.5	44232	41845.5	31324	38130.5	31085.1	30742	24997.1	25454.8	25848.5	29882.9	36306.6	29216.9	30630.3	33653.4	34323.2	29287.4	32558.5	43352.4	36814.5	37370.6	1	1	1	1	4	0	0	0	0
P76586	P76586	YPHH_ECOLI	yphH	Uncharacterized protein YphH	ACINNQQIR	9	3	11	48011.1	54297.8	52144.9	43693.4	50988.8	47305.4	55516.9	49782.9	51277.7	47375.3	46775.8	45326.9	44503	51886.3	47494.9	53084.5	55097.9	49376.4	58766.7	47267.1	45041.8	46648.2	50513.8	52675.7	59665.4	54185.5	52295.7	50746.9	54917.9	53280.4	64894.6	59820.9	1	1	1	1	4	0	0	0	0
P32134	P32134	YIHM_ECOLI	yihM	Uncharacterized protein YihM	ACISGQGDMPFK	12	221	232	6334.58	11477.2	12035.8	11720.6	6631.57	6415.53	9630.75	7942	9323.34	12779.8	7446.71	7347.74	10494.9	15004	14061.2	12093.2	12833.2	9983.99	10813.9	11690.5	9917.4	11852.1	12947.1	13066.1	11798.9	11915.4	11284.5	10475.7	9962.84	19543.7	18158.4	15778.2	1	1	1	1	4	0	0	0	0
P0A6L0	P0A6L0	DEOC_ECOLI	deoC	Deoxyribose-phosphate aldolase	ACKEACAAANVLLK	14	124	137	1659.36	2064.81	0	0	0	1027.93	0	0	0	0	0	1018.37	0	0	1903.93	0	589.929	1486.87	0	760.018	805.002	0	782.561	0	0	0	0	998.381	1046.59	0	692.697	1065.52	0	0	0	0	0	0	0	0	0
P24182	P24182	ACCC_ECOLI	accC	Biotin carboxylase	ACKELGIK	8	20	27	43527	49849.1	63131.4	59459.7	59924.8	69348	76663.4	78644.1	96657.6	81330.9	103868	91683	69645.9	57974.9	52613.2	52505	68143	66942.6	56901.4	51810.6	56044.8	70428.1	76522.6	56866.8	56828	48743.7	63211.2	51405.5	63420.6	68349.4	72733.4	71116.4	1	1	1	1	4	0	0	0	0
P0A9N4	P0A9N4	PFLA_ECOLI	pflA	Pyruvate formate-lyase 1-activating enzyme	ACKKEGIHTCLDTNGFVR	18	94	111	144334	168206	152067	165067	138206	156729	166120	152990	152622	152520	183145	145541	168661	146350	153012	145816	154760	146882	173432	153069	136651	137031	169541	165078	176671	131006	165740	157766	165460	147136	158514	151654	1	1	1	1	4	0	0	0	0
P55135	P55135	RLMD_ECOLI	rlmD	23S rRNA (uracil(1939)-C(5))-methyltransferase RlmD	ACLGSLQAMR	10	178	187	82867	89344.7	71924.6	78673.6	70955.1	85289.1	88841.6	77790.3	67209.3	102176	79045.5	62344.6	86609.4	81523.6	92877	79506	98643.9	83705.6	81922.5	84331.3	78710.4	75463.4	75216	81827.2	81204.5	75036.8	77935.9	71111.4	76271	89329.8	87467.1	86311.1	1	1	1	1	4	0	0	0	0
P77783	P77374;P77783	YNFF_ECOLI	ynfF	Probable dimethyl sulfoxide reductase chain YnfF	ACLRGRSIR	9	98	106	0	789.301	0	0	0	0	0	0	0	1050.02	0	0	0	0	0	0	0	0	0	0	0	1367.17	0	0	0	0	0	0	0	705.002	0	0	0	0	0	0	0	0	0	0	0
P00895	P00895	TRPE_ECOLI	trpE	Anthranilate synthase component 1	ACMNMGTLSGAPK	13	419	431	0	4906.11	5522.65	3760.09	0	3264.08	0	0	3801.91	3412.23	3348.51	0	3202.41	4749.85	4255.53	4015.65	0	6379.12	0	2343.37	4433.6	2646.42	2293.4	3707.87	1853.46	3747.79	5154.15	3803.42	5901.01	5905.95	3842.38	4824.11	0	1	0	0	1	0	0	0	0
P69922	P69922	FUCI_ECOLI	fucI	L-fucose isomerase	ACQNYGPLYK	10	581	590	5427.27	2666.53	4352.21	4105.5	3034.55	1987.03	4119.87	3337.74	6516.85	4215.8	2297.8	0	2452.18	5839.15	3705.24	1965.32	5226.25	3715.48	2972.78	2854.2	5906.93	4342.21	2522.09	3108.49	4755.68	1424.3	6799.81	4274.83	1303.3	3711.14	934.397	6114.4	1	1	1	0	3	0	0	0	0
P69922	P69922	FUCI_ECOLI	fucI	L-fucose isomerase	ACQNYGPLYKR	11	581	591	6133.03	3988.06	2984.95	7194	1280.2	3762.18	4813.1	7254.43	7054.53	10298.3	3862.36	4038.25	3938.9	4584.31	8483.98	7961.11	6694.73	5989.98	1338.34	2079.43	4529.22	6426.12	4469.48	3681.47	5544.68	4804.9	5327.56	8230.57	6303.47	7117.46	3000.65	7185.03	1	1	1	1	4	0	0	0	0
P76043	P76043	YCJQ_ECOLI	ycjQ	D-guloside 3-dehydrogenase	ACSEPNPDYPR	11	284	294	9582.63	10920.5	9692.38	8914.5	8783.45	7550.87	5738.65	8034.1	11321.4	10356	8103.92	10331.3	15086	22022.1	12648.2	17601.6	20875.5	17030.6	16858.1	13876.7	17508.4	14765.4	4276.6	14234	8778.11	16733.3	10651.2	16458.2	21247.7	21661.4	20872.6	15720.5	1	1	1	1	4	0	0	0	0
P24182	P24182	ACCC_ECOLI	accC	Biotin carboxylase	ACVDIGYR	8	263	270	179476	165167	188886	162988	210043	242576	221727	208339	214397	231607	222798	207421	310175	331714	354887	276031	301846	290699	405442	307218	277693	292407	252533	232894	211406	186638	196047	182454	332297	341186	339799	331209	1	1	1	1	4	1	0	1	0
P11071	P11071	ACEK_ECOLI	aceK	Isocitrate dehydrogenase kinase/phosphatase	ACYQLVK	7	355	361	10531	12195	15249.2	20202.7	13298.5	10721	9006.62	7254.78	7280.52	5458.82	12066.1	5959.84	73483.9	74887.1	87798.9	65443.8	43474.7	46737.3	45948.3	41317.4	34351.5	25516.2	32655.4	28053.6	15938.1	15127.9	14941.7	16256	63470.5	82606.6	66934	80477.4	1	1	1	1	4	1	1	1	1
P11071	P11071	ACEK_ECOLI	aceK	Isocitrate dehydrogenase kinase/phosphatase	ACYQLVKEHDR	11	355	365	6648.12	2867.51	5780.13	3597.87	2710.54	3475.54	3907.6	2281.27	7036.94	5466.1	8203.17	0	27642.9	23863.2	28011.9	30534.3	16211.2	10447.4	12643.6	10008.3	8959.63	11483.5	11231	6339.02	3350.42	9750.09	5328.71	7954.09	12682.5	21718.5	29003.8	33556.4	1	1	1	0	3	0	1	1	0
P11071	P11071	ACEK_ECOLI	aceK	Isocitrate dehydrogenase kinase/phosphatase	ACYQLVKEHDRVGR	14	355	368	0	1822.38	725.715	1301.94	3899.88	0	1589.24	2789.11	384.673	869.789	1617.93	0	13388.8	8560.97	9657.78	7166.97	3144.81	7626.4	3129.99	8923.82	4276.13	5966.83	9066.49	6551.97	0	2459.58	1846.78	0	10022.4	8401.8	11170.3	11008.6	0	0	1	0	1	0	0	0	0
P76170	P76170	YNFB_ECOLI	ynfB	UPF0482 protein YnfB	ADAAFDNR	8	75	82	227120	208961	195930	213108	193583	171272	180970	173275	129388	140737	149378	160796	184443	203722	200204	206265	197893	206357	237991	220866	215264	197469	198885	203059	203024	199122	221441	205130	209600	199279	181400	191336	1	1	1	1	4	0	0	0	0
P76170	P76170	YNFB_ECOLI	ynfB	UPF0482 protein YnfB	ADAAFDNRDK	10	75	84	6010.3	0	8186.77	9058.75	4905.69	5887.27	5513.11	10338.8	4854.99	1573.84	5840.82	5311.32	11880.8	7786.87	8907.68	8172.57	8357.06	6635.84	0	8751.39	4839.15	4840.59	9790.07	8516.83	8178.2	10842.9	8647.83	10481.7	12700.9	9010.72	8795.48	5231.29	1	0	0	1	2	0	0	0	0
P00961	P00961	SYGB_ECOLI	glyS	Glycine--tRNA ligase beta subunit	ADAEEAARK	9	228	236	22954.5	24987.9	26358	19698	25149.9	30447.7	25822.7	26583.9	25969.9	27853.7	26488.6	21636.3	26753.3	26549.9	27077.9	27228.8	26440.3	29767.1	22857.3	19351.2	24974.2	26065.7	21748.4	20744.4	25426.7	26706.9	22337.2	25663	33468.6	32165.9	28910.2	27158.1	1	1	1	1	4	0	0	0	0
P76177	P76177	YDGH_ECOLI	ydgH	Protein YdgH	ADAEKAEETSNR	12	91	102	611543	646184	700819	664683	663474	572187	594029	599198	437374	478036	533325	514011	610106	658882	669235	591170	591040	584337	593736	614622	681172	694603	653896	642408	649905	708127	672717	643375	595826	575380	567001	646704	1	1	1	1	4	0	0	0	0
P0A858	P0A858	TPIS_ECOLI	tpiA	Triosephosphate isomerase	ADAFAVIVK	9	239	247	50136.7	58230.7	70068.4	77931.8	42227.9	43877.4	51394.2	51946	32482.4	33296.1	41004.7	45687.7	48933.6	47135.7	57147.7	61695.1	48325.6	50377.3	59542.8	58379.8	51536.8	48240.6	43957.9	63654	71610.8	57265.2	64326.1	57419.5	46362.5	50147.7	42816.9	48772.2	1	1	1	1	4	0	0	0	0
P08179	P08179	PUR3_ECOLI	purN	Phosphoribosylglycinamide formyltransferase	ADAFGLER	8	38	45	87677.8	109753	116226	87314	102573	96663.1	116213	85060.3	81719.8	72482.1	87678.4	64757.2	97111.5	119096	114406	112334	145359	93406	125390	93282.8	180863	114199	100880	94483.5	119558	108205	104382	95618.5	117609	68932.1	92160.6	112956	1	1	1	1	4	0	0	0	0
P77398	P77398	ARNA_ECOLI	arnA	Bifunctional polymyxin resistance protein ArnA	ADAGAIVAQLR	11	139	149	9468.2	4583.1	3455.45	8861.45	0	4272.19	3857.06	5764.46	5105.28	4087.23	0	0	10281.6	15586.4	2197.64	4656.49	4220.2	0	0	10227.1	5680.11	5775.69	6396.72	8829.01	5985.74	7878.17	8674.03	0	0	6360.92	6135.95	7411.41	0	0	0	0	0	0	0	0	0
P04079	P04079	GUAA_ECOLI	guaA	GMP synthase [glutamine-hydrolyzing]	ADAIFIEELR	10	427	436	100764	99725.3	159642	137480	79729.9	102059	90936.5	95973.5	88000.8	62827.7	93116.3	76778.7	118399	120986	140434	149572	103213	150696	138701	159732	155559	168429	129543	145336	151094	148556	141910	111732	103070	134638	106265	144541	1	1	1	1	4	0	0	0	0
P04079	P04079	GUAA_ECOLI	guaA	GMP synthase [glutamine-hydrolyzing]	ADAIFIEELRK	11	427	437	6540.74	4613.68	11370.3	12891.5	4857.66	7615.13	2828.98	7159.46	2560.27	2511.73	8353.1	0	12077.6	12708	7947.34	15590.9	9889.53	9667.98	7372.24	14559.6	14251.8	12685.8	9236.18	8186.51	10244	9989.84	6684.56	6324.37	13881.5	8396.59	11218.3	15969.2	1	1	1	0	3	0	0	0	0
P45523	P45523	FKBA_ECOLI	fkpA	FKBP-type peptidyl-prolyl cis-trans isomerase FkpA	ADAKPEADAK	10	254	263	2280000	2320000	2350000	2380000	2170000	2140000	2210000	2140000	1780000	1970000	2090000	2030000	2130000	2270000	2310000	2390000	2460000	2220000	2510000	2300000	2370000	2310000	2390000	2380000	2360000	2280000	2370000	2230000	2240000	2180000	2240000	2340000	1	1	1	1	4	0	0	0	0
P33362	P33362	YEHZ_ECOLI	yehZ	Glycine betaine-binding protein YehZ	ADALPAFEK	9	172	180	30572.8	26102.9	24481.5	20184.9	22881.5	19748.5	22163.6	24835.2	14801.9	17202.9	22772	21765.9	16798.2	19067.7	30111.9	26880.6	23364.9	17502.7	28289.1	17918.2	23883.9	30242.3	26004.2	26503.5	22883.2	35116.5	22859.7	27845.6	22611.8	25851.7	17800	25149	1	1	1	1	4	0	0	0	0
P60720	P60720	LIPB_ECOLI	lipB	Octanoyltransferase	ADAPGVYVGEK	11	124	134	391874	380552	425124	356409	412355	347893	419877	385994	262055	371862	395228	339810	367690	411306	430559	413839	451263	375729	455473	344515	416706	318238	370603	400728	417363	324426	381859	404584	357653	375713	301686	399990	1	1	1	1	4	0	0	0	0
P60720	P60720	LIPB_ECOLI	lipB	Octanoyltransferase	ADAPGVYVGEKK	12	124	135	88268.3	88776	92461.4	92140.9	86337.5	82412.6	94734.2	87027.5	59527.1	81232.3	93824.6	72787.2	71896.2	84308.3	77779.1	89662.8	77900.9	96697.1	108276	91539.5	86978.4	88833.1	101782	102373	88118.8	79299.9	89044.3	84268.3	102764	80193.2	72586.9	94941.1	1	1	1	1	4	0	0	0	0
P0AEQ3	P0AEQ3	GLNH_ECOLI	glnH	Glutamine-binding periplasmic protein	ADAVLHDTPNILYFIK	16	173	188	25728.3	24827.6	34769.1	42665.8	32333.8	34193.5	22987.6	34651.3	19532.4	21478	36945.8	39947.6	32820.6	27242.8	37667.8	39345.2	25573.1	38050	33228.3	31518.7	27048.8	25819.6	24586.2	31953.2	49993.5	36251	38006	42506.2	30554.5	23494	26794.9	39896.7	1	1	1	1	4	0	0	0	0
P33602	P33602	NUOG_ECOLI	nuoG	NADH-quinone oxidoreductase subunit G	ADAVVVLENDLHR	13	561	573	23285.9	29744.4	17723.7	22435.8	27157	25042.2	26951	19491.9	13702.8	26793.7	21694.9	22837.6	12037	27137.3	21098.2	23083	21258	18053.9	33942.2	18567	19522.6	20966.9	17929	33581.2	17163.7	22257.1	22026.2	14591.5	30881.3	19388.3	10109.3	28202.6	1	1	1	1	4	0	0	0	0
P75734	P75734	CHIQ_ECOLI	chiQ	Uncharacterized lipoprotein ChiQ	ADCDKVWQEIR	11	94	104	14862.3	7775.9	14223.5	9110.41	10128.6	7614.54	7231.62	4380.23	11155.6	9841.89	9584.31	9737.95	9475.6	10089.5	10390.2	6066.43	10211.4	11529.8	13955.1	7455.96	4750.12	13358.8	9749.91	8288.39	12305.6	6689.78	8083.83	9835.12	7244.76	8904.85	10380.9	9371.82	1	1	1	1	4	0	0	0	0
P0AG20	P0AG20	RELA_ECOLI	relA	GTP pyrophosphokinase	ADCEQLAELR	10	636	645	106530	116628	131201	118842	130430	129345	120760	121177	145305	126815	137230	131315	107187	106837	117677	91259.1	127176	102021	122953	107357	145205	124606	107436	108340	112289	126927	108068	100140	104264	116963	107699	104886	1	1	1	1	4	0	0	0	0
P07395	P07395	SYFB_ECOLI	pheT	Phenylalanine--tRNA ligase beta subunit	ADCLGIIGVAR	11	167	177	197871	181598	199304	180445	226284	178550	176004	197963	127953	168754	174497	148982	208648	173101	157277	205736	221925	181781	197954	194851	204256	205332	170267	198757	181605	160123	202163	180137	168028	202308	152821	189627	1	1	1	1	4	0	0	0	0
P27306	P27306	STHA_ECOLI	sthA	Soluble pyridine nucleotide transhydrogenase	ADCLLYANGR	10	262	271	1240000	1450000	1440000	1290000	1320000	1190000	1030000	1190000	932887	1080000	969236	884178	1580000	1670000	1740000	1570000	1600000	1520000	1660000	1640000	1670000	1570000	1410000	1330000	1400000	1640000	1330000	1410000	1860000	1740000	1420000	1540000	1	1	1	1	4	0	1	0	0
P13035	P13035	GLPD_ECOLI	glpD	Aerobic glycerol-3-phosphate dehydrogenase	ADDALWRR	8	463	470	6463.06	15571.4	6310.33	5949.31	15447.2	7902.26	9687.64	11410.1	18013.5	8239.41	6033.78	16974.4	6983.32	8852.45	6914.12	8587.58	3258.27	7734.01	5068	5517.9	7577.37	12852.2	12232.4	6815.53	8123.65	0	5738.7	6351.04	8603.54	7542.07	14306.8	10925.5	1	0	1	1	3	0	0	0	0
P71298	P71298	INTF_ECOLI	intF	Prophage integrase IntF	ADDCLQKEQLK	11	269	279	31235	6946.55	38185	49412.3	35647.2	36300.1	14894.7	6560.44	4871.7	3502.49	25360.2	15879.9	22040.2	11242	7624.59	35934.9	32598.8	20241.3	32687.5	28446.2	24728.5	26505.4	5450.33	52501.9	39299.8	7541.48	9508.42	35820.6	5453.98	34775.1	25005.5	13608.8	1	1	1	1	4	0	0	0	0
P0AF56	P0AF56	YJCO_ECOLI	yjcO	Sel1-repeat-containing protein YjcO	ADDDKATWYFK	11	160	170	9935.49	8186.99	10633.3	8859.24	6352.45	8334.67	6441.94	6009.83	5141.22	9726.3	5770.22	2532.98	9275.26	11306.6	9806.54	12746.4	11129.9	4881.38	9063.65	4119.91	10120.7	11534.8	8089.82	7433.07	6884.23	10219.5	9067.53	7054.52	14256.1	14333.1	9887	7946.41	1	1	1	1	4	0	0	0	0
P0AF56	P0AF56	YJCO_ECOLI	yjcO	Sel1-repeat-containing protein YjcO	ADDDKATWYFKR	12	160	171	0	18222	7790.53	7799.76	12767	10247.4	8679.52	12466.5	6981.16	0	10157.1	7941.23	24125.9	18854.3	14881.9	14790.5	0	23477.7	23976.1	16307	13313.5	14465.8	28587.3	9353.2	7020.14	14949	0	16894.1	22195.8	17021.6	12264.4	20701.8	0	0	0	1	1	0	0	0	0
P10121	P10121	FTSY_ECOLI	ftsY	Signal recognition particle receptor FtsY	ADDFIEALFAR	11	485	495	9484.12	10920.5	4535.61	4829.38	9246.06	6636.39	5911.17	0	3193.36	8443.07	6617.19	4430.03	6356.44	8361.94	4656.21	12413.6	10031	7197.96	5467.04	8726.93	7954.06	3726.24	8804.25	7218.67	9685.27	10311.8	12350	3556.62	10056	9384.12	7299.88	7298.87	1	1	1	0	3	0	0	0	0
P0C7L2	P0C7L2	PAAJ_ECOLI	paaJ	3-oxoadipyl-CoA/3-oxo-5,6-dehydrosuberyl-CoA thiolase	ADDLAAIPLR	10	26	35	9347.03	7469.58	8795.51	7246.23	5254.74	2778.42	5901.3	0	2878.76	2597.51	4926.15	4454.76	0	6941.08	4733.66	0	3407.52	3139.94	5691.51	6409.94	2044.65	7487.96	5692.93	4541.54	6432.22	5919.15	5100.02	4400.2	7791.77	3489.96	4910.77	4731.51	0	1	1	0	2	0	0	0	0
P0A8M0	P0A8M0	SYN_ECOLI	asnS	Asparagine--tRNA ligase	ADDMKFFAER	10	282	291	0	0	0	0	0	0	0	0	0	0	0	0	13500.4	19476.7	7997.62	13754	9605.58	6579.51	10139.1	6500.9	0	3460.45	6622.03	10936	0	0	0	0	8308.51	8642.74	11326.2	15488.3	0	0	0	0	0	0	0	0	0
P0AAJ5	P0AAJ5	FDOH_ECOLI	fdoH	Formate dehydrogenase-O iron-sulfur subunit	ADEEENNLHEEKDEER	16	284	299	1786.89	602.299	1365	1595.25	216.709	0	2254.46	0	1494.55	0	1742.16	0	2310.9	1614.39	2108.8	1667.44	2763.87	4173.7	931.859	1132.15	0	926.321	2023.04	0	912.152	1841.89	1163.92	0	1217.42	1630.01	1240.05	607.981	0	0	1	0	1	0	0	0	0
P0AAJ5	P0AAJ5	FDOH_ECOLI	fdoH	Formate dehydrogenase-O iron-sulfur subunit	ADEEENNLHEEKDEERK	17	284	300	4825.1	8382.2	5128.01	4976.7	4717.13	2714.18	6823.92	5435.56	0	3760.72	2010.39	8608.74	4842.05	0	6893.41	7122.34	4960.96	4328.14	12146.8	4393.45	7835.83	3690.9	9248.44	5808.17	8544.48	7119.85	6000.02	2299.15	9217.71	11659.1	3796.76	3815.75	0	0	1	1	2	0	0	0	0
P77757	P77757	ARNC_ECOLI	arnC	Undecaprenyl-phosphate 4-deoxy-4-formamido-L-arabinose transferase	ADEGYDVVGTVR	12	117	128	2839.16	0	1363.53	1928.18	1392.72	837.101	0	1527.05	4027.18	1920.7	1077.38	1222.49	919.574	1304.32	2496.67	1167.21	1666.89	2399.58	1633.02	0	0	0	1360.87	977.038	4359.15	2724.68	0	2101.02	1610.37	1018.12	1738.41	691.607	0	0	0	0	0	0	0	0	0
P0A9C5	P0A9C5	GLN1B_ECOLI	glnA	Glutamine synthetase	ADEIQIYK	8	233	240	7990.4	5961.95	10402	3027.87	5879.29	5268.64	5822.4	4950.76	0	2790.2	1876.57	2679.2	5926.7	5049.98	8240.79	6904.36	6757.52	2985.84	6835.03	6149.14	8133.9	6264.64	0	8693.31	6146.73	4360.44	6500.44	5816.61	7298.73	5865.56	5894.87	8676	0	1	0	1	2	0	0	0	0
P75694	P75694	YAHO_ECOLI	yahO	Uncharacterized protein YahO	ADEKGADVLVLTSGQTDNK	19	62	80	8763.04	11510.2	9108.79	7006.75	7713.89	12950.6	4901.96	8656.95	6721.29	6177.55	10601.9	9772.74	13224	3756.7	10922.2	11105.8	4930.87	7239.09	2103.51	7519.17	5652.89	8816.85	7077.82	12230.1	5993.78	8950.16	13878.6	10923.7	7906.34	7464.53	6724	9396.44	1	1	1	1	4	0	0	0	0
P03004	P03004	DNAA_ECOLI	dnaA	Chromosomal replication initiator protein DnaA	ADENDIRLPGEVAFFIAKR	19	310	328	4710.31	4780.01	4703.95	5333.35	4477.53	3853.71	7273.62	5003.31	6392.74	5702.21	5989.6	7904.11	5196.54	4980.82	5467.68	5640.05	2400.5	7581.83	5552.43	6245.77	3297.67	4002.15	5806.59	6485.51	5550.58	6083.45	2899.81	4450.15	5992.4	8208.78	5769.25	3613.03	1	1	1	1	4	0	0	0	0
P37672	P37672	DLGD_ECOLI	dlgD	2,3-diketo-L-gulonate reductase	ADENQAIR	8	294	301	4266.26	7310.87	11043.5	10457.6	5042.49	2149.35	5180.07	7733.12	2925.6	3840.74	5415.92	4056.87	3238.22	6065.47	5423.25	7030.23	5822.55	5338.59	5597.04	5548.08	4969.52	4375.78	4195.79	6677.19	6553.67	9309.48	6122.6	4748.36	5309.73	8821.34	4218.2	8374.48	1	1	1	1	4	0	0	0	0
P0A6B4	P0A6B4	ALR1_ECOLI	alr	Alanine racemase, biosynthetic	ADEPKCGATEK	11	163	173	5106.34	0	5412.78	7944.92	4014.78	7519.46	3862.92	7693.66	12321.9	4952.96	8557.86	10545.6	5274.66	7975.07	6683.93	0	4365.62	4456.52	7433.2	2477.8	3690.52	7433.31	4297.87	3545.21	6204.39	4114.85	7297.28	3273.04	3606.54	3782.66	5153.11	6174.08	1	0	1	0	2	0	0	0	0
P0AF82	P0AF82	YJFN_ECOLI	yjfN	Uncharacterized protein YjfN	ADEQGASWYR	10	61	70	15246.3	11280.2	13466	15894.7	19933.1	21782.2	23469.3	18467.4	17870.4	19369.9	27604.9	18224.8	12873.9	13237.4	20658.2	16352.9	10440.7	17043.3	14950.1	11486.7	12984.9	12272.2	20397.3	15182.5	17951.1	15589.7	16494	13632.5	14691.8	17704.1	17307.7	16983.3	1	1	1	1	4	0	0	0	0
P63389	P63389	YHES_ECOLI	yheS	Probable ATP-binding protein YheS	ADESPIQHLAR	11	390	400	42656.9	33425	66256.8	55183.3	63781.7	48827.3	70195.1	58505.1	45515.8	36516.8	43049.5	41381.7	49789.5	57177.5	50649	55066.6	24349.8	30261.6	64448	50674.5	59825.9	64710.3	38815.5	49187.7	61838.1	62387.2	56761.1	59267.8	33052.6	47554.6	52098.9	47912.8	1	1	1	1	4	0	0	0	0
P75785	P75785	OPGE_ECOLI	opgE	Phosphoethanolamine transferase OpgE	ADEVYFLK	8	319	326	0	2402.36	3508.4	3828	1547.99	2624.98	1132.18	2240.62	957.287	0	0	0	6106.7	5998.18	5788.71	2943.59	5633.3	3121.03	4531.74	3770.66	4180.52	5413.72	5844.71	5308.1	4783.87	0	2394.97	2014.46	4419.34	1653	1776.81	3984.52	0	0	0	0	0	0	0	0	0
P33643	P33643	RLUD_ECOLI	rluD	Ribosomal large subunit pseudouridine synthase D	ADFEEHKDEVDWL	13	314	326	12939.3	13884.5	7312.05	4146.51	10165.4	6702.16	14222.3	6739.25	0	3880.02	2617.73	8279.2	4807.76	6804.76	4016.29	9938.33	15768.6	5830.89	5691.48	3746.4	10380.2	0	10183.6	5501.83	7745.55	0	13035.7	9491.93	11537.7	0	0	0	0	0	0	0	0	0	0	0	0
P0AE37	P0AE37	ASTA_ECOLI	astA	Arginine N-succinyltransferase	ADFLCGTGQK	10	191	200	9963.74	13743.6	9813.81	11287.4	10565	7926.64	16412.5	11114.7	15298	15861.2	23079.4	18194.2	8385.22	9496.84	13643.2	11058.9	13944	9660.44	19557.1	9650.42	10877.4	8635.59	6300.44	7545.94	11147.9	7018.72	9221.46	7346.79	10032.1	12034.5	13509.4	9984.5	1	1	1	1	4	0	0	0	0
P21179	P21179	CATE_ECOLI	katE	Catalase HPII	ADFLSDPNK	9	150	158	2377.85	1992.39	4502.3	0	5656.45	0	3008.96	2953.43	0	2848.73	1401.45	766.653	1162.38	2104.49	3555.2	1937.45	4902.35	1495.12	1774.89	3209.91	3773.89	3462.31	0	0	4511.02	1436.85	1565.46	0	3864.34	2109.44	2335.32	2929.24	0	0	0	0	0	0	0	0	0
P21179	P21179	CATE_ECOLI	katE	Catalase HPII	ADFLSDPNKITPVFVR	16	150	165	13369.5	11103.9	0	14997.7	15555.9	15242.3	18276.3	8854.45	0	19352.9	18992.4	12650.1	18576.9	8007.92	8063.57	11232.6	8782.6	20131.5	10585.8	17051.5	11124	15059.1	14293.8	13069.6	16160.5	13945.8	11518.1	0	20480	23103	12848.3	10248.2	0	1	0	0	1	0	0	0	0
P77444	P77444	SUFS_ECOLI	sufS	Cysteine desulfurase	ADFPVLSR	8	10	17	60593	46514	63739.5	54969.6	36298.5	53438.9	67606.5	42586.4	46191.6	50906.2	48280.9	54329.9	61478.3	56359.4	56717.9	56282.5	41971.4	44712.3	52595.3	56907.2	58493.9	51456.9	59204.1	56687.9	50396.2	45810	60096.9	70619.2	43230.4	54314.7	60715.7	56656.9	1	1	1	1	4	0	0	0	0
P00962	P00962	SYQ_ECOLI	glnS	Glutamine--tRNA ligase	ADFREEANK	9	391	399	2754.7	6668.08	0	5968.58	2829.15	3514.61	2709.42	1711.2	0	5059.81	1345.69	2586.54	2540.46	5677.45	3110.44	1714.06	0	5356.05	0	4622.63	3963.07	5521.29	4052.95	6694.1	6594.05	7394.99	5204.77	6220.7	3377.73	3876.69	1665.46	8208.41	0	1	0	1	2	0	0	0	0
P63284	P63284	CLPB_ECOLI	clpB	Chaperone protein ClpB	ADGAMDAGNMLKPALAR	17	289	305	463008	479862	588910	704301	558376	469063	486587	401763	325976	325134	367167	320902	318418	507428	504033	460751	547290	356062	453799	488515	546539	537297	377728	469410	532714	448481	349847	519076	383158	349218	380979	296091	1	1	1	1	4	0	0	0	0
P0A7H0	P0A7H0	RECF_ECOLI	recF	DNA replication and repair protein RecF	ADGAPVEDTLSR	12	260	271	59064.3	59191.5	54970.2	59704.6	49758.8	40884.2	47618.5	41489	25322.5	28696.7	24491.2	29705.2	83861.6	89843.6	81826.7	93974.9	83586.8	92248.8	92039.9	70901.3	88306.7	98984	76679.3	83021	81412	74485.5	74247.9	76362.9	82690.6	83647.8	71929.5	83573	1	1	1	1	4	1	1	0	1
P0A7H0	P0A7H0	RECF_ECOLI	recF	DNA replication and repair protein RecF	ADGAPVEDTLSRGQLK	16	260	275	0	0	3736.86	1876.33	0	1739.5	3884.03	3233.4	1862.1	0	0	0	3975.36	2812.54	0	1505.5	0	0	3151.52	5380.43	3682.89	4651.7	4552.8	1583.99	0	0	0	4448.33	0	0	2324.26	3370.76	0	0	0	0	0	0	0	0	0
P39400	P39400	LGOD_ECOLI	lgoD	L-galactonate-5-dehydrogenase	ADGAQVVVADTSPARR	16	184	199	4910.52	2390.01	2867.59	3229.05	5039.3	4473.1	3113.1	3650.69	1872.68	5851.94	3162.39	3717.67	0	2487.48	2330.04	0	5590.74	3170.09	4339.52	7155.02	6918.24	4402.52	3940.65	3586.51	2282.48	4540.59	4264.6	2915.07	0	3791.25	4837.37	2968.76	0	1	1	0	2	0	0	0	0
P23893	P23893	GSA_ECOLI	hemL	Glutamate-1-semialdehyde 2,1-aminomutase	ADGAYLYDVDGK	12	39	50	3690000	4400000	3600000	3820000	4200000	4290000	3920000	4050000	4510000	4510000	4080000	4160000	3530000	3240000	3600000	3220000	4870000	3860000	3860000	3170000	4090000	4220000	3780000	3790000	3770000	3680000	3610000	3570000	4070000	3700000	3490000	3230000	1	1	1	1	4	0	0	0	0
P0DMC5	P0DMC5	RCSC_ECOLI	rcsC	Sensor histidine kinase RcsC	ADGDYLSIR	9	612	620	97060.5	106495	99911.9	121243	78013.6	69848.9	90850.2	78236.1	74152.2	73321.8	70064	90068.6	110976	128372	85790.1	120630	122528	123358	138797	93863.7	94495.1	109604	129626	113154	124792	80082.4	108672	131358	92804.1	118869	90631.2	99660.3	1	1	1	1	4	0	0	0	0
P37634	P37634	RLMJ_ECOLI	rlmJ	Ribosomal RNA large subunit methyltransferase J	ADGFQQLK	8	142	149	262211	253460	234132	236508	239411	210905	223081	224211	236372	214166	211074	237151	239804	237409	232489	215622	208781	224057	247540	230848	212453	198383	222901	236987	261748	221810	249918	257347	245348	241185	181077	233954	1	1	1	1	4	0	0	0	0
P21165	P21165	PEPQ_ECOLI	pepQ	Xaa-Pro dipeptidase	ADGIGSLLPAAR	12	112	123	30989.5	43304	28072.5	44722.4	24474.1	36541.2	29554.5	37667.8	25184.7	24164.1	28116.9	38675.9	46355.3	37618.1	34986.1	52191.4	43595.7	39260.8	16053.2	47344.4	41501.2	48644.3	31069.6	48948.9	47800	28598.1	27420.8	44844.8	37655.9	37003.3	30259.2	38972.3	1	1	1	1	4	0	0	0	0
P0ABQ2	P0ABQ2	GARR_ECOLI	garR	2-hydroxy-3-oxopropionate reductase	ADGLGTADHSALACYYEK	18	269	286	107808	109594	88041.3	89856	98340.9	98161.8	71613.1	80396.7	93771.4	108383	93063	82636	102653	72551.8	82873.9	82259.5	90713	96287.9	102404	77841	82398.8	95921.6	75882.2	93644.3	99421.1	97694.5	91289.2	94135.7	109791	91108.2	77604.2	74733.6	1	1	1	1	4	0	0	0	0
P77434	P77434	ALAC_ECOLI	alaC	Glutamate-pyruvate aminotransferase AlaC	ADGLLPASSK	10	396	405	45966.2	52698.6	46913.6	53330	49652.6	48696.4	54724.9	40851.7	41485.9	41136.7	15320.1	45484.1	32594.7	38858.2	34537.1	43140	44655.2	44846.3	56035.4	45672.1	58933.2	46573.7	51897	41296.8	53865.8	40784.4	39769.7	47346.9	35304.2	40725.8	45590.2	43988.3	1	1	1	1	4	0	0	0	0
P32703	P32703	YJCE_ECOLI	yjcE	Uncharacterized Na(+)/H(+) exchanger YjcE	ADGRNDVESSVQEENLERR	19	485	503	7164.65	6570.16	8615.82	4422.06	9466.87	8480.8	15487.5	17497.5	22764.8	20425.7	15609.2	20604.6	10391.6	6356.29	3434.5	4298.72	9603.5	8773.66	6125.53	7657.22	5580.91	2860.53	8916.51	3568.97	4450.67	4877.67	7696.23	6766.4	7027.25	3163.03	7144.76	5377.48	1	1	1	1	4	0	0	0	0
Q46808	Q46808	YQEB_ECOLI	yqeB	Uncharacterized protein YqeB	ADGSIVGTIGGGMVERK	17	40	56	29508.9	34367.3	24646.3	39127	36726.7	33844.5	28054.7	30116.1	43475.4	36518	28705.3	34273.7	37236.7	24194.5	31140.1	28927.2	23572	33589.6	29936.4	26479.2	12050	36420.7	40517.6	19744.7	17257.5	30862.4	29309.1	27361	25751.2	25276	29380.9	26794.5	1	1	1	1	4	0	0	0	0
P00895	P00895	TRPE_ECOLI	trpE	Anthranilate synthase component 1	ADGSLDRDLDSR	12	336	347	0	0	0	1005.22	2400.91	2545.74	3869.17	0	3257.12	2844.46	0	4696.65	0	0	0	0	0	2779.88	0	0	0	0	0	0	2393.45	0	0	0	0	0	0	0	0	0	0	0	0	0	0	0	0
P25516	P25516	ACNA_ECOLI	acnA	Aconitate hydratase A	ADGSQEVVPCR	11	854	864	197248	182518	186064	164354	168848	148534	151350	152282	128966	149556	122164	126665	185802	171322	169804	197381	182980	164362	181256	149868	165272	173158	168044	169424	185310	176831	162369	173638	190232	201444	144298	175439	1	1	1	1	4	0	0	0	0
P0AGJ9	P0AGJ9	SYY_ECOLI	tyrS	Tyrosine--tRNA ligase	ADGTKFGKTEGGAVWLDPK	19	231	249	0	153999	0	0	0	0	0	0	0	0	0	0	253462	0	169782	242675	301510	136973	140571	0	0	0	0	0	0	0	0	72935.4	246620	222482	220252	223672	0	0	0	0	0	0	0	0	0
P0AEU0	P0AEU0	HISJ_ECOLI	hisJ	Histidine-binding periplasmic protein	ADGTYEKLAK	10	241	250	0	0	0	0	0	0	2494.92	1829.61	0	1161.14	1263.82	0	0	0	2011.82	0	1792.45	0	0	2456.22	1137.68	2022.77	0	0	1559.19	0	0	3262.32	1123.19	3555.81	1322.1	1034.24	0	0	0	0	0	0	0	0	0
P36683	P36683	ACNB_ECOLI	acnB	Aconitate hydratase B	ADGVIFQTAV	10	856	865	27988.8	27216.3	28227.7	36913	32563.5	25398.2	36884.8	34719.9	23724	33766.5	35719.9	29467.7	22197.8	32237.5	43678.9	33773.2	28660.9	32942.9	30921	34817.8	14841	18965.9	30877.2	27600.4	27688.8	31867.8	37992.4	27702.3	32133.3	31711.5	28472.8	28299	1	1	1	1	4	0	0	0	0
P08312	P08312	SYFA_ECOLI	pheS	Phenylalanine--tRNA ligase alpha subunit	ADHDTFWFDTTR	12	153	164	159341	122258	128226	114419	71309.1	65370.8	75379	80488.4	81131.3	61558.5	57165.5	50033.2	367773	298358	421186	359357	406304	470430	422418	240508	264126	267957	251193	308030	129239	158475	117826	144205	322438	432469	264811	321915	1	1	1	1	4	1	0	0	1
P08312	P08312	SYFA_ECOLI	pheS	Phenylalanine--tRNA ligase alpha subunit	ADHDTFWFDTTRLLR	15	153	167	0	0	0	1056.93	0	0	0	0	0	0	0	0	7537.4	6123.18	2307.15	8271.17	2980.71	0	0	5118.62	0	0	0	0	0	0	0	0	5358.29	2546.02	4567.33	11047.8	0	0	0	0	0	0	0	0	0
P30958	P30958	MFD_ECOLI	mfd	Transcription-repair-coupling factor	ADHFGLAQLHQLR	13	888	900	345299	304662	356375	299649	307848	281168	335910	267724	205669	277767	234084	269751	264281	319760	292385	344747	314892	285444	406430	285127	327931	302685	295228	294727	341332	358233	311546	291186	288013	293041	362515	287303	1	1	1	1	4	0	0	0	0
P06612	P06612	TOP1_ECOLI	topA	DNA topoisomerase 1	ADHIYLATDLDR	12	103	114	145328	133790	144636	142165	109397	102883	125045	93157.7	62083.9	70482.2	84862.9	85572.7	128787	178007	154243	138797	170892	146725	158622	136615	163379	145577	142988	135512	135648	165120	139295	119613	140182	158047	131690	130202	1	1	1	1	4	0	1	0	0
P06612	P06612	TOP1_ECOLI	topA	DNA topoisomerase 1	ADHIYLATDLDREGEAIAWHLR	22	103	124	76776.3	61454.8	70568.7	46498.1	57571.5	46919.4	40367.3	57344	53712.8	31551.2	28767.2	62388.7	63521.9	107924	91750.5	100623	90895.7	82022.2	81426.5	58000.7	66176.1	85624.3	87307.4	88014.9	59950.3	80545	88809.3	74893.1	91630.1	109779	106767	98233.1	1	1	1	1	4	0	1	1	0
P0AAN5	P0AAN5	YAIA_ECOLI	yaiA	Uncharacterized protein YaiA	ADHPKPDSLISEHPTAQEAMDAK	23	32	54	32318.2	33267.6	23100.9	27611	36112.5	35741.7	39148.7	23507.3	29027.4	27333.3	24867.3	40171.5	24290.8	26462.3	31828.3	25964.1	23194.7	25477.6	25733.4	29650.5	27309.7	18837.5	25662.7	25223.7	24222.4	27193.8	28799.3	31852.3	22140.8	29994.5	27835.1	22741	1	1	1	1	4	0	0	0	0
P0AAN5	P0AAN5	YAIA_ECOLI	yaiA	Uncharacterized protein YaiA	ADHPKPDSLISEHPTAQEAMDAKK	24	32	55	2109.35	990.108	0	2638.3	0	1113.92	0	3418.84	2612.47	2488.92	3684.47	0	0	884.85	748.872	1744.58	0	2470.47	0	2823.23	0	3265.12	1039.38	2886.88	1323.73	0	1045.59	3428.82	2521.37	2217.82	2585.73	2004.9	0	0	0	0	0	0	0	0	0
P33599	P33599	NUOCD_ECOLI	nuoC	NADH-quinone oxidoreductase subunit C/D	ADHPLTTPPPK	11	491	501	17039.6	18019.3	11367.9	16773.7	15651.2	24412.5	5062.21	11015.5	13928.1	24545.5	11133	6413.7	16634.2	17210.7	7423.26	12989.4	17431	14891.7	10959.2	10060.4	15309.7	17371.5	6846.65	3739.68	10428.7	16698.6	10538.3	11983.2	20099.1	18479.4	11470.9	13490.5	1	1	1	1	4	0	0	0	0
P33599	P33599	NUOCD_ECOLI	nuoC	NADH-quinone oxidoreductase subunit C/D	ADHPLTTPPPKER	13	491	503	31946.2	27199.4	14418.4	29537.1	29608.7	23351.1	17562.2	33605.8	33002.8	40833.2	37942	25667.2	14089.8	22090.2	20946.9	25301.9	30693.1	34147.2	22828	15054.2	26727.7	28078.7	19363.3	23458.5	23558.3	27998.1	21206	21927.5	24330.5	28604.3	25729.8	27922.5	1	1	1	1	4	0	0	0	0
P04951	P04951	KDSB_ECOLI	kdsB	3-deoxy-manno-octulosonate cytidylyltransferase	ADHQSGTER	9	70	78	3518.33	3107.74	4071.45	2667.96	4387.66	4158.4	4418.28	1973.45	2830.85	0	2388.55	0	6201.39	6642.03	4909.78	2195.64	3101.03	5971.26	4291.18	4027.57	6214.7	7379.32	6520.06	5943.73	5378.1	5233.96	4690.3	5119.4	4948.33	5875.12	5756.62	5306.77	1	0	1	0	2	0	0	0	0
P15254	P15254	PUR4_ECOLI	purL	Phosphoribosylformylglycinamidine synthase	ADHVQKGEINVGAK	14	422	435	2638.25	6649.87	6379	4536.38	7354.51	5089.22	5939.74	3686.52	8616.7	5232.28	4422.31	5636.39	11187.5	8827.63	5989.14	6569.24	6635.19	6736.77	5392.56	7239.44	3190.9	7791.63	6401.28	5701.56	4975.54	6889.29	7248.37	2700.91	6011.39	3611.41	8322.66	7378.62	1	1	1	1	4	0	0	0	0
P06983	P06983	HEM3_ECOLI	hemC	Porphobilinogen deaminase	ADIAVHSMK	9	75	83	99499.4	123040	140229	118151	133180	131194	122197	121218	107113	107238	97284.9	97002.3	99120.6	120243	112301	106772	107254	105609	92722.3	91971	148275	128457	104412	99711.7	106892	115233	108735	123775	91785.3	92949.6	97148.5	94488.2	1	1	1	1	4	0	0	0	0
P05459	P05459	PDXB_ECOLI	pdxB	Erythronate-4-phosphate dehydrogenase	ADILTFHTPLFK	12	168	179	0	0	0	4908.67	0	0	0	3679.34	0	2809.63	0	0	4321.85	5052.65	3471.31	10841.2	3858.87	4733.78	0	10505.5	8229.87	7020.94	3808.92	7435.48	7493.36	0	10761.9	7339.7	0	4312.97	0	5252.39	0	0	0	0	0	0	0	0	0
P23874	P23874	HIPA_ECOLI	hipA	Serine/threonine-protein kinase toxin HipA	ADIPLGMIR	9	134	142	81501	83967.9	72074.4	61257.3	53961.8	36708.1	58870.1	47784.7	24695.6	36786.3	33878.7	33773.6	63629.1	55129.9	72914.6	90105.2	67884.5	63168.3	72530.2	63237.2	67374.8	74856.3	51260.6	60361.3	73842.4	66791.3	74043.4	70142.2	63715.9	81508.2	74453.9	75773.4	1	1	1	1	4	0	0	0	0
P23874	P23874	HIPA_ECOLI	hipA	Serine/threonine-protein kinase toxin HipA	ADIPLGMIREENDFR	15	134	148	21049	10356.2	0	0	0	0	0	0	0	0	15630.4	4471.31	19171.7	20901.8	16840.7	15973.4	0	0	12178.8	7440.75	0	0	10202.5	12676.8	9267.52	0	0	0	24154.4	16220.5	21978.4	0	0	0	0	0	0	0	0	0	0
P0AGI8	P0AGI8	TRKA_ECOLI	trkA	Trk system potassium uptake protein TrkA	ADIVGVSSLR	10	365	374	10300.8	4725.48	8235.24	5052.28	5828.49	6002.13	7155.73	6493.93	5465.75	7702.96	5104.07	0	7614	0	6948.35	8130	8426.13	6787.64	8872.01	5460.35	8443.02	11053.4	9029.41	10641.4	8112.47	9039.7	6330.12	12551.8	12658.7	8840.43	10124.6	6130.67	1	0	1	0	2	0	0	0	0
P67660	P67660	YHAJ_ECOLI	yhaJ	Probable HTH-type transcriptional regulator YhaJ	ADIVIAPDMHFR	12	146	157	92355.7	101124	78453.6	73257.4	75613.7	71653.7	86488.6	70140.1	54231	79322.6	67317.9	64572.5	46422.9	59739.5	71800	68720.4	61929.3	73968.5	85287.9	84200.4	101236	74768.5	64043	84713	76569.3	62014.1	68959.1	57526	72635.1	65291.8	42040.4	63887.8	1	1	1	1	4	0	0	0	0
P64448	P64448	YNBE_ECOLI	ynbE	Uncharacterized protein YnbE	ADKDVEELLETR	12	46	57	18555.7	16075.9	19379.8	18410.4	19426.6	18033.9	15363.7	16551.8	23965.4	26388.6	17425.9	20614.8	14109.7	13577.9	15239	25836.4	9255.7	22155	11321	6098.07	5719.02	14320.1	18170	14866.1	20942.6	18159.3	18484.7	26735.2	19468.5	15283.2	13623.6	16664.4	1	1	1	1	4	0	0	0	0
P32176	P32176	FDOG_ECOLI	fdoG	Formate dehydrogenase-O major subunit	ADKFPYVGTTYR	12	886	897	13031.1	12045.4	9119.52	7934.57	12604.3	15666	14738.3	6766.59	18106.6	12544.5	11190.7	12460.3	7903.74	10987.7	15403.5	11180.2	18142.3	16002.4	10568.2	12276.8	13091.1	17679.1	12501.5	15915.5	12298.1	10449	17609.8	10632.1	16252.8	8575.56	15254.5	13795	1	1	1	1	4	0	0	0	0
P0A6P7	P0A6P7	ENGB_ECOLI	engB	Probable GTP-binding protein EngB	ADKLASGAR	9	147	155	135546	120216	137414	113366	111448	143884	147166	105333	127504	158867	125476	108906	203507	230721	231357	263922	209706	218723	204483	185117	171318	165137	168618	160277	128022	118292	132253	122227	270801	259059	210984	203837	1	1	1	1	4	1	1	1	1
P0A6P7	P0A6P7	ENGB_ECOLI	engB	Probable GTP-binding protein EngB	ADKLASGARK	10	147	156	265.102	0	452.459	0	509.92	1730.63	1124.53	0	0	390.957	528.314	684.767	737.539	3039.49	859.092	1914.71	3027.66	1251.42	0	770.16	696.175	692.706	911.334	1119.08	1582.81	1721.42	0	745.339	1719.47	1185.69	1395.35	1579.95	0	0	0	0	0	0	0	0	0
P76339	P76339	HPRS_ECOLI	hprS	Sensor histidine kinase HprS	ADKNNVLVK	9	298	306	5960.85	7706.58	10592.7	7413.08	5430.33	6005.73	7958.75	2053.05	2570.8	6620.16	8874.12	4198.41	7474.78	7018.36	8838.91	9257.91	10423.2	8220.42	10567.4	5511.66	10601.4	10367.4	6629.14	6266.16	6828.56	4953.5	5920.11	9767.07	4678.45	7581.22	6682.25	7232.81	1	1	1	1	4	0	0	0	0
P0A8V2	P0A8V2	RPOB_ECOLI	rpoB	DNA-directed RNA polymerase subunit beta	ADKPLVGTGMER	12	695	706	1.63578e+06	1832465	1705054	1755593	1.42307e+06	1.28941e+06	1.36087e+06	1.55194e+06	1752739	1.39174e+06	1.30087e+06	1.65606e+06	1.20276e+06	1.54433e+06	1.51804e+06	1.56004e+06	1756740	1.5128e+06	1.46689e+06	1616554	1748104	1708198	1.64213e+06	1527905	1638464	1710717	1.42964e+06	1.60616e+06	1.2138e+06	1.29426e+06	1.29176e+06	1.42281e+06	1	1	1	1	4	0	0	0	0
P0ACB0	P0ACB0	DNAB_ECOLI	dnaB	Replicative DNA helicase	ADKRPVNSDLR	11	393	403	324884	341848	305036	282667	324128	354719	277589	309262	320327	307416	319474	303330	666640	751547	633003	686924	489609	460368	463647	467267	410683	398459	345757	345010	300592	312913	286945	296998	762413	715213	739494	706202	1	1	1	1	4	1	1	1	1
P31120	P31120	GLMM_ECOLI	glmM	Phosphoglucosamine mutase	ADLGIAFDGDGDR	13	234	246	25193.9	24105.7	35353.9	24690.9	24199.5	22489.2	19173.8	21216.5	18107.8	12828	11373.4	12858.4	31780.9	42813.4	49003.3	39396.9	34996.4	38082.5	52896.8	26627.5	49438.8	38478.7	42417.5	33657.4	33307.4	35868.1	22058	27292.6	56260.6	41487	32873.4	31102.5	1	1	1	1	4	0	1	0	0
P0A799	P0A799	PGK_ECOLI	pgk	Phosphoglycerate kinase	ADLNVPVKDGK	11	20	30	235079	235351	207107	256631	186158	212493	195199	202024	131044	186542	161020	193825	254722	231573	277705	272835	237496	273144	286501	255715	270587	221900	166633	261910	261977	206437	251028	248328	255987	199284	219769	233523	1	1	1	1	4	1	0	0	0
P0A799	P0A799	PGK_ECOLI	pgk	Phosphoglycerate kinase	ADLNVPVKDGKVTSDAR	17	20	36	14691.2	8091.61	10566.1	13809.5	14442.8	12064	13074.5	30119.7	15800.9	13090.9	15846.4	25991.9	23530.1	17176.5	12095.3	14347.4	14068.4	12462.8	9539.84	18541.7	14007	18367.6	13137.4	8639.09	15044.3	15844.1	17533.8	12191.7	10149.4	8357.37	9909.6	11099.2	1	1	1	1	4	0	0	0	0
P00934	P00934	THRC_ECOLI	thrC	Threonine synthase	ADLPLLSHNLPADFAALR	18	404	421	46745.8	64142.5	40356.8	54452.6	32846.4	45223	44291.5	52478.7	35286.6	37981.1	40827.8	49661.9	41698.7	41039.1	27405.8	40973.1	51207.7	47874.1	54213.2	54319.7	45724.9	48652.6	28806.6	65146.4	43636.7	52276.3	58445.3	54113.1	68620.3	44822.8	56672.1	38576	1	1	1	1	4	0	0	0	0
P00934	P00934	THRC_ECOLI	thrC	Threonine synthase	ADLPLLSHNLPADFAALRK	19	404	422	27301.8	21995.4	19654.1	22097.5	17301	19972.5	20720.5	17992.4	12606.9	16371.6	15504.9	12392	21557	25123.9	30435.5	24680.3	23663.3	30476.1	18350	21693.2	27099.8	27082.5	21833.8	23259.7	31874.9	18566.7	27946.1	20314.6	23716.1	24785.8	21627.3	24097.4	1	1	1	1	4	0	0	0	1
P21169	P21169	DCOR_ECOLI	speC	Constitutive ornithine decarboxylase	ADLPRPYR	8	269	276	0	0	0	0	0	0	0	0	0	0	0	0	0	0	0	0	0	0	0	0	0	0	0	0	0	0	0	0	0	0	2724.77	0	0	0	0	0	0	0	0	0	0
P31142	P31142	THTM_ECOLI	sseA	3-mercaptopyruvate sulfurtransferase	ADLPVEPVK	9	273	281	2540000	2070000	2120000	2320000	1660000	1820000	1950000	1770000	1580000	1420000	1390000	1770000	2350000	2240000	2480000	2450000	2670000	3000000	3060000	2210000	2280000	2330000	2540000	2570000	2410000	2210000	2610000	2460000	2530000	2370000	2050000	2740000	1	1	1	1	4	1	0	0	0
P77338	P77338	MSCK_ECOLI	mscK	Mechanosensitive channel MscK	ADLQAQLDSLNK	12	45	56	39320.9	43930	42986.1	33954.1	35863.9	34576.8	49935.7	43676.6	30238.3	27751.6	22953.5	29895.2	42385.7	40545.7	35576.5	44761.8	41287.7	40069	52681.4	47756.9	50279.5	45728.3	39854.4	47476.2	38116.1	47085.5	44911.7	36919.1	48591.8	38818.8	28414.4	53526.5	1	1	1	1	4	0	0	0	0
P77338	P77338	MSCK_ECOLI	mscK	Mechanosensitive channel MscK	ADLQAQLDSLNKQK	14	45	58	16012.9	14586.6	11012.6	20570.5	22430	11037	18847.1	20700.8	15502.6	11968.6	8648.43	16670.5	18849.3	19296	15651.2	15522.9	18677.3	15793.1	13019	19802.6	17557.9	11563.9	29172.1	19672.7	19114.8	9571.11	21003.1	13256.4	15066.5	19775.7	23767	14969	1	1	1	1	4	0	0	0	0
P0A8M3	P0A8M3	SYT_ECOLI	thrS	Threonine--tRNA ligase	ADLRNEKIGFK	11	571	581	2939.17	2922.77	2445.02	6617.16	3416.17	3154.86	6617.18	3661.22	2566.9	1933.75	4602.98	2926.92	3703.24	2694.6	2345.39	5206.12	2030.04	5322.92	2816.61	2818.3	2767.12	897.697	6123.14	4000.25	4113.8	5767.5	6900.75	6478.43	3657.44	3194.04	3859.46	5910.21	1	1	1	1	4	0	0	0	0
P13029	P13029	KATG_ECOLI	katG	Catalase-peroxidase	ADLVFGSNSVLR	12	680	691	45642.5	51478.4	33389.5	82710	39775.3	34314.8	41067.3	75273.8	46885.1	39291.6	27819.9	48123.3	44300.2	42001.4	40596.7	64303.3	61013.1	52334.3	63446.8	65014.4	71709.1	59774	29570.8	61079.9	54625.2	57391.7	52770.4	60703.5	32259.4	36004	24059.2	65346.8	1	1	1	1	4	0	0	0	0
P21169	P21169	DCOR_ECOLI	speC	Constitutive ornithine decarboxylase	ADMCNADVK	9	149	157	0	2069.5	0	1284.41	2283.2	5079.52	0	4360.23	0	3892.85	0	3054.79	2082.7	3554.43	1423.23	4133.8	5155.55	2492.38	3738.97	2904.88	3820.8	3418.13	6288.77	2262.62	7139.76	1808.05	3076.83	7306.9	4928.92	4835.2	4573.09	6236.45	0	1	0	1	2	0	0	0	0
P0A8A0	P0A8A0	YEBC_ECOLI	yebC	Probable transcriptional regulatory protein YebC	ADMDAETAPK	10	206	215	8240000	7370000	7790000	8030000	9080000	8330000	8870000	8290000	9190000	9550000	9690000	10160000	6490000	7210000	7110000	6970000	7610000	6940000	8180000	7570000	7200000	7200000	7360000	7720000	7550000	7330000	7370000	7470000	7788791	7530000	7060000	7080000	1	1	1	1	4	0	0	0	0
P0A8A0	P0A8A0	YEBC_ECOLI	yebC	Probable transcriptional regulatory protein YebC	ADMDAETAPKLMR	13	206	218	5355.71	14174.8	12966.1	19565.5	22695	16271.5	14401.9	13137.2	24813.9	25418.4	23628.1	31419.9	20891.7	13293.7	12039	15947.8	20116	19217	12323.5	17135.2	18433	14320.9	14144	21706.6	19197.9	13705.5	13381.8	5722.47	9120.53	7175.26	12513.5	9574.29	1	1	1	1	4	0	0	0	0
P0A7B5	P0A7B5	PROB_ECOLI	proB	Glutamate 5-kinase	ADMEDRER	8	106	113	67699.6	61970.6	63942.8	89440.7	84230.5	108486	108982	111769	84743.7	86729	89992.7	95538	116537	78198	80055.6	69038	68537.9	87387.6	45649.1	81941	53578	65513.4	93586.4	69408.4	75403.1	61270.3	84608.7	74349.4	78090	67294.1	120478	86948.9	1	1	1	1	4	0	0	0	0
P29745	P29745	PEPT_ECOLI	pepT	Peptidase T	ADMHYIIR	8	273	280	16630.8	9464.33	10517	16323.8	10655.9	10642.1	10566.5	18755.9	8442.77	13132.5	10217.3	18144.8	16990.5	12048.1	12547.3	16360.9	11677	14553.5	3713.49	17635.2	11577.5	10353.2	18137.8	11813.8	10686.6	15296.8	14770.5	12232.2	14989.2	13469.3	12948.9	12166.7	1	1	1	1	4	0	0	0	0
Q46861	Q46861	YGIQ_ECOLI	ygiQ	UPF0313 protein YgiQ	ADMLMFGNGERPLVEVAHR	19	189	207	30701.3	23570.2	36817.4	20867.5	16279.2	20091.2	25257.5	17030	24331.3	32951.2	19956.8	16667.8	22909.4	22803.1	25922.9	23314.4	25993.6	19100.2	24318.2	22652.3	25675.1	23754.3	24257.1	18045.8	23750.4	24365.9	27895.8	16492	15747.6	19787.8	21770.3	16665	1	1	1	1	4	0	0	0	0
P0A887	P0A887	UBIE_ECOLI	ubiE	Ubiquinone/menaquinone biosynthesis C-methyltransferase UbiE	ADMVAHVFHSVASK	14	22	35	43552.3	42568	42300.4	49826.6	45689.4	37935.4	51719.9	41426.3	38467.8	61135.7	45025.2	42263.6	47569.4	47754	43786.7	51809.4	36820.5	46236.8	60064.8	37667.9	59085.2	45556.1	46753.6	56249.1	52655.2	53226.9	39817.9	48652.4	45787.8	44028.2	35719.6	40355.1	1	1	1	1	4	0	0	0	0
P24215	P24215	UXUA_ECOLI	uxuA	Mannonate dehydratase	ADNDLVDMIK	10	279	288	1719224	1786194	1846440	2069913	2174643	2085126	2316241	1983625	1865461	1571906	1934623	1647070	2030781	1730506	1898229	1783418	1896299	1800325	1714666	1843623	1736984	1846981	1765064	2160657	2165234	1638549	1804414	1939520	1650557	2113416	1820450	1623086	1	1	1	1	4	0	0	0	0
P24215	P24215	UXUA_ECOLI	uxuA	Mannonate dehydratase	ADNDLVDMIKQFGPR	15	279	293	0	1005.55	0	0	0	5013.58	4630.35	2712.37	4040.79	2484.73	0	2280.01	2898.16	1069.43	2481.68	0	3450.53	0	0	3932.57	0	0	3295.79	0	2956.68	0	0	2622.48	2342.01	0	4707.44	3144.26	0	0	0	0	0	0	0	0	0
P37615	P37615	YHHM_ECOLI	yhhM	Uncharacterized protein YhhM	ADNDMAPLQQK	11	31	41	5155.01	2123.71	1483.22	4845.58	5044.44	3597.52	3791.77	2929.24	3922.37	2869.24	1325.37	2353.95	0	0	2578.8	2280.42	6370.78	2475.04	3588.67	3178.74	3168.03	4641	3506.8	3711.69	5381.47	4225.14	3799.84	4292.66	5542.94	2574.15	3997.72	3150.8	0	0	1	1	2	0	0	0	0
P0ACB7	P0ACB7	HEMY_ECOLI	hemY	Protein HemY	ADNGSEGLR	9	241	249	133638	141922	130703	116767	114296	106585	114573	115337	106394	105159	93173.2	95607.1	147229	130461	141682	128799	128802	134822	144911	142728	165523	148887	123404	125574	135252	141683	120246	120579	149446	132544	106893	123203	1	1	1	1	4	0	0	0	0
P0ACB7	P0ACB7	HEMY_ECOLI	hemY	Protein HemY	ADNGSEGLRNWWK	13	241	253	5225.42	6725.9	8646.56	10166.7	14103.5	11340.9	12423.7	16297.6	15849.9	11928.5	12360	9195.69	9239.69	18704.4	12279.7	9784.8	12128.5	13943.8	10897.3	18088.5	4537.96	18350.3	12284.3	16560.9	16515.1	14037.6	7169.74	10876.8	15103.4	0	21065.7	5414.02	1	0	1	1	3	0	0	0	0
P0A6V8	P0A6V8	GLK_ECOLI	glk	Glucokinase	ADNRLPENLKPK	12	205	216	23123	25364.2	23912.6	27036.3	22978.6	23088.9	11229.8	25409	16383.5	18901.9	21834.1	13993.1	37953.3	35294.7	42484	30436.1	27744.1	31047.2	30436.1	30148.7	29095.6	29608.5	24249.6	30902.6	29700.4	29913	32405.9	30433.1	28110	31604.7	35010.4	28784.8	1	1	1	1	4	0	1	0	0
P39180	P39180	AG43_ECOLI	flu	Antigen 43	ADNVVLENGGR	11	338	348	47054.8	42917.5	42306.4	45056.2	39401.8	36047.7	26755.4	42305.4	47199.1	39753.4	35183.7	37381.3	36938.5	39734.8	33280.1	35097	44569.9	36877.5	43560.4	44343.6	47129.4	57479.5	37208.2	39300.6	41726.9	51121.2	39198.1	36323.8	33517.3	38040.8	32579.6	41266.2	1	1	1	1	4	0	0	0	0
P0ABM9	P0ABM9	CCMH_ECOLI	ccmH	Cytochrome c-type biogenesis protein CcmH	ADPLNEEEMSR	11	196	206	104917	120211	97944.5	107787	131128	117718	91635.8	120570	81319.7	100510	101710	95097.2	88529.9	116188	103989	110404	98402.5	113555	116010	89212.7	98726.1	105628	135480	112857	82656.2	112444	137764	93757.6	104456	98964.2	85140.6	93620.3	1	1	1	1	4	0	0	0	0
P46923	P46923	TORZ_ECOLI	torZ	Trimethylamine-N-oxide reductase 2	ADPVKNALGTPSGKIEIYSK	20	620	639	0	0	16609.4	0	0	0	0	0	0	0	0	0	0	39613.4	49646.5	0	0	0	34811.5	33041.8	14544.8	0	20556.2	0	0	13104.3	0	0	38379.2	0	0	38072.8	0	0	0	0	0	0	0	0	0
P0A6M8	P0A6M8	EFG_ECOLI	fusA	Elongation factor G	ADQEKMGLALGR	12	426	437	39016.9	43395.9	64847.8	56425.1	53047.1	49986.4	75040.6	63293.1	71387.8	61346	62945.4	76253	55452.4	48626.4	69530.3	63736.6	38943.5	51596.5	42323.6	58766.6	40377.2	46391	54340	50588.4	60095.6	43565.8	58939.4	59032.3	55338.2	34833.9	78277.8	72406.1	1	1	1	1	4	0	0	0	0
P0A9W0	P0A9W0	ULAR_ECOLI	ulaR	HTH-type transcriptional regulator UlaR	ADQIDMLITGK	11	221	231	389368	374112	288845	333337	378038	414683	330346	324055	352852	420996	424229	296043	298583	348081	324487	324682	240384	373436	256578	302171	265330	317755	317736	308047	350952	282677	281854	342996	371211	317116	277329	306935	1	1	1	1	4	0	0	0	0
P75691	P75691	YAHK_ECOLI	yahK	Aldehyde reductase YahK	ADQINEAYER	10	321	330	31309.6	32150.3	41323.6	38058.2	41055	33196.3	36746.4	35784.4	32069.5	42501.4	39482.3	45470.1	32819.6	32251.4	37626.7	36014.1	39172.1	30563.2	32819.1	30127.2	36524.9	35821.9	34876.3	39124.6	31139	35138.4	34870.1	40268.7	41151.3	40248.8	25804.1	37417.3	1	1	1	1	4	0	0	0	0
P23865	P23865	PRC_ECOLI	prc	Tail-specific protease	ADQIPVLK	8	29	36	17710.3	17439.9	25470.7	15616.8	26693.1	17915.3	19424.1	17092.2	16269.1	11021	15679	18227.5	8102.16	16016.3	15402.4	18832.9	18588.6	13716.8	23252.9	17775.4	22616.6	20896.6	22131.5	15715.2	20045.5	18207.1	16313.4	20236	20147.5	16763.6	16738.1	17038	1	1	1	1	4	0	0	0	0
P23865	P23865	PRC_ECOLI	prc	Tail-specific protease	ADQIPVLKEETQHATVSER	19	29	47	42277.8	39903.4	49148.2	38601	46333.8	43874.2	35724.9	35650.6	28796.6	41367.4	38119.6	38517.4	57676.1	45137.2	45887.5	37634.9	45729.7	46977.7	44087.8	47185.2	57516.2	46167.1	55273.2	44931.5	50330.3	46862.9	41695	49020.7	48570.4	47184.7	46636.7	43723.2	1	1	1	1	4	0	0	0	0
P35340	P35340	AHPF_ECOLI	ahpF	Alkyl hydroperoxide reductase subunit F	ADQVLQDK	8	392	399	29614.6	32082	31445.3	27185.8	28101	20637.4	25536.1	24920.3	9682.4	17736.1	18883.1	18426.5	28161.5	35712.2	34656.4	21423.5	39404.2	28420.8	32532.1	25120	39347.3	32461.5	17002.5	33134.9	30270.2	36591.5	32546.2	23982.7	29370.6	32485.6	23252.8	31681.4	1	1	1	1	4	0	0	0	0
P35340	P35340	AHPF_ECOLI	ahpF	Alkyl hydroperoxide reductase subunit F	ADQVLQDKLR	10	392	401	10281.8	13405.5	17695.2	17136.5	8960.04	14668.4	11512.7	12726.9	7527.93	9559.72	11795.1	7047.94	13056.5	19342.3	15963.9	21651.5	12945.4	15722.8	19066.6	12117.5	16583.5	18765.5	19171	18896	18606.9	14367.9	16860.6	16385.3	14603.7	19298.8	24951.9	18581.7	1	1	1	1	4	0	0	0	0
P32131	P32131	HEMN_ECOLI	hemN	Oxygen-independent coproporphyrinogen III oxidase	ADQYLDALEQEIVHR	15	82	96	128797	156864	170051	155459	181625	149007	134419	154566	127066	101692	119720	126847	131911	153854	147255	154208	157761	156785	148916	176849	182053	186013	149562	145471	161166	194565	163360	157788	141307	146304	126015	141053	1	1	1	1	4	0	0	0	0
P09147	P09147	GALE_ECOLI	galE	UDP-glucose 4-epimerase	ADRELNWR	8	306	313	82759.6	89443.5	118878	74902.4	82554.8	83255.7	139969	116534	54972.4	61414.3	48166.2	79039.6	54111.3	74331.3	93404.6	98011.6	51104.1	52904.7	78609	60112.1	54372.5	62755.3	87843.5	70918.7	84859.5	74149	93876.2	92591.7	80228.3	83471.3	83365.5	98184.6	1	1	1	1	4	0	0	0	0
P61175	P61175	RL22_ECOLI	rplV	Large ribosomal subunit protein uL22	ADRILKR	7	93	99	0	0	0	0	594.909	523.903	1391.7	2132.67	0	0	0	645.2	613.927	0	0	0	0	0	0	1181.51	0	0	0	0	242.127	0	1291.6	0	455.027	0	0	0	0	0	0	0	0	0	0	0	0
P14081	P14081	SELB_ECOLI	selB	Selenocysteine-specific elongation factor	ADRVDEAR	8	114	121	136456	121381	103302	121164	87341.3	82901	109606	90034.7	71244.5	96291.7	97964.1	89563.6	212191	225325	209993	250165	237689	221657	217144	230576	152352	171239	191850	218683	142263	105347	133488	134700	223375	257165	240222	208802	1	1	1	1	4	1	1	1	1
P14081	P14081	SELB_ECOLI	selB	Selenocysteine-specific elongation factor	ADRVDEARVDEVER	14	114	127	81645	64613.2	61524.7	68285.2	64976.4	77203.9	74608.2	83347.3	91944.2	89251.5	109388	80633.3	83880.1	49273.1	32788.1	58627.3	94023.2	79820.5	44996.4	73485.7	64658.2	76327.9	100478	87988.4	77018.2	58701.6	85512.7	79496.5	60284.8	36030.6	60406	53462.7	1	1	1	1	4	0	0	0	0
P60624	P60624	RL24_ECOLI	rplX	Large ribosomal subunit protein uL24	ADRVGFRFEDGK	12	80	91	4078.42	0	0	5918.67	0	0	8293.29	13614.3	0	0	22160.4	10523.5	0	0	0	0	0	0	7298.73	9129.98	7499.53	7166.36	0	2757.64	5466.82	6821.45	6998.75	0	0	0	0	7125.67	0	0	0	0	0	0	0	0	0
P08200	P08200;Q1PI72	IDH_ECOLI	icd	Isocitrate dehydrogenase [NADP]	ADSADAEKVIK	11	167	177	34265.8	31729.6	30542.9	38850.9	14803.2	14454.4	14245.2	22825.5	12073.9	17360	12612.8	20377.1	31053.5	30946.1	35863.9	34289.3	31689.1	37066.9	40123.6	42237	46620.6	33755.3	38907.2	34384.2	30147	32775.8	26936.5	34695.1	32998.5	32614	25996.4	34246.5	1	1	1	1	4	0	1	0	0
P0A8A0	P0A8A0	YEBC_ECOLI	yebC	Probable transcriptional regulatory protein YebC	ADSAEVSMIPSTK	13	193	205	871385	748862	643702	791883	1003609	823220	986446	858489	664261	884799	808190	787748	587535	705626	791972	775384	790660	702767	880516	710610	907716	673208	683173	761002	708672	723430	678587	850628	901328	743743	608811	740138	1	1	1	1	4	0	0	0	0
P0AGC3	P0AGC3	SLT_ECOLI	slt	Soluble lytic murein transglycosylase	ADSLDEQR	8	27	34	5963.89	5484.72	9221.87	7224.04	5796.28	2582.07	4367.41	2128.86	2581.76	0	4075.56	3189.8	5242.92	4529.55	3859.9	4652.88	5953.63	3595.74	4840.92	4524.06	3646.26	5963.13	4944.43	4709.57	3314.31	2841.84	4824.01	6668.35	4229.57	4776.77	4199.44	2935.97	1	0	1	1	3	0	0	0	0
P24202	P24202	MRR_ECOLI	mrr	Type IV methyl-directed restriction enzyme EcoKMrr	ADSPDHEELAK	11	127	137	1250000	1200000	1320000	1320000	1250000	1210000	1290000	1310000	1200000	1150000	1390000	1330000	1260000	1260000	1290000	1280000	1310000	1140000	1230000	1320000	1180000	1230000	1330000	1230000	1190000	1230000	1320000	1310000	1190000	1130000	1290000	1300000	1	1	1	1	4	0	0	0	0
Q46893	Q46893	ISPD_ECOLI	ispD	2-C-methyl-D-erythritol 4-phosphate cytidylyltransferase	ADSVLAGLK	9	86	94	8516.07	8050.36	10977.1	9815.11	9452.19	10521.5	7818.91	8658.65	9991.76	12655.3	7186.92	9230.94	12798.5	10978.4	7077.9	11713.7	10480	11995.3	9659.56	10214	10944.9	10101.6	11242.3	9863.48	9844.81	11138	10328.8	14735.1	6982.25	9768.17	6820.63	10961.9	1	1	1	1	4	0	0	0	0
P37648	P37648	YHJJ_ECOLI	yhjJ	Protein YhjJ	ADTDILMGQR	10	392	401	51651.7	56455.5	60184.5	50095.5	55896.1	67292.3	38409.4	64695.5	51167.7	43079	55528.7	49522.9	52434.7	41432.1	38964.5	46201.7	77410.1	27069.8	60690.6	73013.8	93690.6	108546	58440.9	73300.7	70963.9	89535.9	68180.6	81009.9	47831.4	41833.5	64235.8	55862.1	1	1	1	1	4	0	0	0	0
P0AFQ7	P0AFQ7	YCFH_ECOLI	ycfH	Uncharacterized metal-dependent hydrolase YcfH	ADTLAILR	8	136	143	7527.95	8756.75	6339.31	7134.39	6774.79	6002.64	2925.78	7221.48	6311.26	5062.9	6778.14	7733.74	6454.58	7000.66	10009	15085.4	8112.77	8291.72	8095.62	9588.07	13702.5	8402.34	11155.3	10241.4	5395.38	7997.09	3209.67	7764.02	9226.93	8592.53	7592.59	7628.72	1	1	1	1	4	0	0	0	0
P0AFQ7	P0AFQ7	YCFH_ECOLI	ycfH	Uncharacterized metal-dependent hydrolase YcfH	ADTLAILREEK	11	136	146	4761.02	6310.65	4869.54	5126.76	0	2469.66	4268.58	0	5011.24	2560.52	4072.12	3060.19	5063.48	8190.61	3580.82	10536.5	5413.59	4628.08	3606.19	7279.52	8017.77	6654.38	5876.77	4650.53	6384.95	8024.73	4825.85	0	6777.45	8579.05	6946.07	6620.06	0	1	1	0	2	0	0	0	0
P37387	P37387	XYLF_ECOLI	xylF	D-xylose-binding periplasmic protein	ADTTLNNGLK	10	289	298	1876.2	0	1640.79	3485.49	5205.16	2102.27	0	3810.48	2500.08	0	2521.23	0	0	3052.63	1209.24	0	1873.17	1875.96	3226.5	0	2995.88	1304.4	0	4727.17	2614.49	0	2755.81	2792.06	0	0	5334	1976.67	0	0	0	0	0	0	0	0	0
P0A9M0	P0A9M0	LON_ECOLI	lon	Lon protease	ADVAMTGEITLR	12	699	710	4837.67	8180.85	5870.68	5769.26	2822.57	4994.45	0	5319.24	3787.87	3167.01	3012.33	2942.46	3926.86	7917.16	6575.62	6701.19	5584.1	4637.11	4504.03	7961.46	4941.31	4211.45	6028.11	7732.2	7966.39	6149.72	6243.6	5762.6	4340.7	4351.28	3563.07	7852.7	1	1	0	1	3	0	0	0	0
P0AEP3	P0AEP3	GALU_ECOLI	galU	UTP--glucose-1-phosphate uridylyltransferase	ADVAPSNLAIVGR	13	205	217	5150000	5010000	5270000	5030000	4690000	4680000	4150000	4150000	3210000	3880000	3590000	3790000	6420000	5160000	5730000	4910000	4690000	5470000	5480000	5050000	6040000	6580000	5280000	5200000	5550000	6120000	5500000	5460000	5680000	5430000	4530000	5420000	1	1	1	1	4	0	0	0	1
P52612	P52612	FLII_ECOLI	fliI	Flagellum-specific ATP synthase	ADVIVVGLIGER	12	201	212	9722.33	0	0	11974.7	0	7937.97	0	0	5321.34	0	0	0	12225.4	10056.3	12351.3	11074.5	10231.1	10360.5	6522.75	0	8907.52	10759.1	13109.4	0	0	13317.9	7511.92	0	8342.25	11708	0	14172	0	0	0	0	0	0	0	0	0
P21889	P21889	SYD_ECOLI	aspS	Aspartate--tRNA ligase	ADVLPLDSNHVNTEEAR	17	105	121	408584	555368	481286	427483	533259	541488	431174	483108	507851	462304	425606	452002	469882	497447	471330	464791	499485	506478	529835	476419	612727	514902	472181	492631	496941	499959	440406	461114	520007	501440	464514	472687	1	1	1	1	4	0	0	0	0
P19636	P19636	EUTC_ECOLI	eutC	Ethanolamine ammonia-lyase small subunit	ADVLTELR	8	64	71	182667	173146	145875	179870	148610	131088	136581	121009	108477	127571	114357	106030	126764	167032	186441	169759	173330	179860	159761	158561	122189	184935	149951	168786	149370	135280	143699	155893	160561	147552	152209	120428	1	1	1	1	4	0	0	0	0
P19636	P19636	EUTC_ECOLI	eutC	Ethanolamine ammonia-lyase small subunit	ADVLTELRR	9	64	72	79005	85339.9	54825.1	73726.3	74829.3	81972.3	59193.1	66070	80312.5	65950.8	61426.4	58563.9	92419.2	83871.7	64336.2	69421.4	54490.4	78289.1	81172.2	64604.2	39215.5	62609	68361.6	67375.1	83934.6	67303	58491.6	67523.9	75570.7	73621	64761.2	62736.4	1	1	1	1	4	0	0	0	0
Q46863	Q46863	YGIS_ECOLI	ygiS	Probable deoxycholate-binding periplasmic protein YgiS	ADVTSLGVK	9	150	158	2956.58	3005.99	795.453	3077.63	2818.01	3643.35	1407.73	0	0	0	0	1488.95	4528.53	1925.71	1346.15	2535.91	1700.69	0	3485.09	2892.22	3064.63	1539.68	0	3899.63	4161.27	4229.07	5012.28	2672.31	2150.4	0	2150.71	1321.1	0	0	0	0	0	0	0	0	0
P0AC53	P0AC53	G6PD_ECOLI	zwf	Glucose-6-phosphate 1-dehydrogenase	ADWDKAAYTK	10	51	60	2494.07	5951.72	4220.66	3426.03	5490.21	5102.33	3576.23	4970.43	1691.75	6230.81	1618.02	5607.73	2788.56	4805.53	4971.81	3830.28	3936.2	5264.94	6134.22	8299.88	5194.15	5199.04	2828.26	4421.61	4141.7	5812.41	2848.61	6829.49	0	2182.18	5765.65	3053.28	0	1	1	1	3	0	0	0	0
P27294	P27294	INAA_ECOLI	inaA	Protein InaA	ADWEQVK	7	204	210	5890.62	8423.48	10045.6	5536.97	5536.03	2930.69	7781.65	6991.83	6727.06	6555.07	8394.66	10414.7	7081.14	5518.69	7793.96	5349.23	9890.91	3167.98	0	6190.02	9579.14	8027.05	11353.1	11349	4291.87	2409.68	4499.8	9329.54	4429.83	0	7695.22	5033.25	1	0	0	1	2	0	0	0	0
P14294	P14294	TOP3_ECOLI	topB	DNA topoisomerase 3	ADWLYGINMTR	11	168	178	221688	187245	217973	237313	152004	177646	207582	196460	151388	138556	189422	169427	195381	212721	206924	219596	195238	205680	210007	165600	141478	165313	179942	193422	199951	192705	196272	202423	157244	238647	189357	215264	1	1	1	1	4	0	0	0	0
P10408	P10408	SECA_ECOLI	secA	Protein translocase subunit SecA	ADWQVRHDAVLEAGGLHIIGTER	23	539	561	2832.82	0	0	3531.33	2166.91	4065	0	4608.03	2289.99	0	0	0	3661.44	6013.72	0	5162.6	4231.44	4828.59	0	0	3652.75	0	0	2027.52	1243	0	1143.07	1561.54	2594.85	3368.63	3206.57	4904.85	1	0	0	0	1	0	0	0	0
P39315	P39315	QOR2_ECOLI	qorB	Quinone oxidoreductase 2	ADYAAAAAR	9	172	180	3879.34	2177.6	6421.8	6190.11	5225.81	4110.87	5978.96	3490.39	5516.95	2829.04	2467.56	5418.8	3328.48	1682.13	3401	2679.1	1273.36	4600.89	1283.63	1846.84	5685.8	4908.77	4653.15	5070.47	4590.9	5223.58	2504.11	2689.87	4268.96	1662.09	1611.77	0	1	1	1	0	3	0	0	0	0
P18133	P18133	PNCB_ECOLI	pncB	Nicotinate phosphoribosyltransferase	ADYLNWLR	8	82	89	6069.5	4042.77	5258.66	4399.38	3979.73	4810.93	0	0	4203.73	0	0	2006.13	3216.3	3422.86	5148.8	4674.3	0	5120.09	7986.04	3330.25	0	5786.63	3761.47	4218.4	0	6910.44	7201.18	5874.52	7398.6	0	0	4090.01	0	0	0	0	0	0	0	0	0
P19934	P19934	TOLA_ECOLI	tolA	Tol-Pal system protein TolA	AEAAAAALKK	10	186	195	39928	38656.7	36613.7	38578.5	40054.4	40426.9	45978.2	40626	37504.2	47787.8	40706	35463	37716	40537.1	33399.6	37522.9	39449.6	34932.6	45062.6	36130.8	32897.6	37693.9	34872.1	35465.3	34156.4	38534.4	36690.6	38710.8	30923.7	39855.9	36380.9	36704.5	1	1	1	1	4	0	0	0	0
P19934	P19934	TOLA_ECOLI	tolA	Tol-Pal system protein TolA	AEAAEAAAAEAR	12	197	208	39534.3	41406.2	37110.5	43359.7	45914.2	41049.5	44163.1	45823.5	40483	41941.9	40584.6	45122.5	32580.3	36258.4	34965	37223.2	35634	40443.5	40354.5	39009.2	29680.8	40200.6	47828.4	39954.9	39249	36924.3	40342.3	42793.7	38002.6	38382.4	40014.6	39947.7	1	1	1	1	4	0	0	0	0
P33195	P33195	GCSP_ECOLI	gcvP	Glycine dehydrogenase (decarboxylating)	AEAAEINLR	9	405	413	26593.6	18532.8	21344.3	28737.3	30857.5	19267.8	20103.9	27575.7	19180.5	33257.4	18923.1	21234.3	36349.3	28470.5	24020.9	30857.8	29276.3	34409.3	31717.8	24202.6	28992.1	27341.3	25380.8	28014.9	30479.9	29085.4	27974	31223.7	30672.3	22747.6	14455.5	20117.7	1	1	1	1	4	0	0	0	0
P22523	P22523	MUKB_ECOLI	mukB	Chromosome partition protein MukB	AEAAELEVDELK	12	385	396	123551	122701	152674	151768	160132	122245	163825	130747	117970	100944	118766	127586	126437	125338	132683	122780	169683	120965	117311	144696	148224	187938	162597	118803	147906	169495	165405	145604	113971	109530	113392	101840	1	1	1	1	4	0	0	0	0
P00363	P00363	FRDA_ECOLI	frdA	Fumarate reductase flavoprotein subunit	AEAANKKEK	9	591	599	2505.51	0	1983.09	2998.72	1835.37	2127.08	1601.31	1015.66	3279.17	3176.2	5185.03	760.251	906.075	0	0	0	2091.61	3561.65	0	639.727	0	0	1268.66	989.187	0	0	0	1347.73	0	0	0	786.945	0	0	0	0	0	0	0	0	0
P77695	P77695	GNSB_ECOLI	gnsB	Protein GnsB	AEADISEYITK	11	10	20	248577	288144	256284	278109	244870	244927	273719	278692	202154	207510	235983	240021	219944	237729	288442	236422	299603	282490	313476	319833	243898	251516	274364	311881	294391	287792	254477	270028	264091	287598	300444	264753	1	1	1	1	4	0	0	0	0
P77695	P77695	GNSB_ECOLI	gnsB	Protein GnsB	AEADISEYITKK	12	10	21	266375	308985	296845	323988	282624	233411	290600	279061	267448	250941	243475	267265	285823	261470	266718	253058	280616	311192	320527	347092	249696	288702	316798	238305	295640	289307	371686	293162	271790	283217	262062	332259	1	1	1	1	4	0	0	0	0
Q46899	Q46899	CASC_ECOLI	casC	CRISPR system Cascade subunit CasC	AEADNLDDKK	10	129	138	4283.67	3834.4	1693.96	1507.65	3040.75	472.573	2688.8	1100.48	2033.49	3037.08	2582.28	3078.96	649.88	2152.53	3876.59	2361.24	2388.71	3963.42	3298.89	6198.48	978.766	0	3369.38	1236.39	1141.64	3639.59	5119.27	1814.12	2384.13	3190.35	2635.52	2719.22	1	0	1	1	3	0	0	0	0
P0ACA7	P0ACA7	GSTB_ECOLI	gstB	Glutathione S-transferase GstB	AEAEKWMDWANQTLSNAHR	19	93	111	13108.5	20023.1	25570.9	17938.2	33280.4	25198.2	25331.8	23201.4	15259.6	23855.2	13029.2	14731.9	15413.7	15634.5	19452.6	16676.8	13743.2	18105.7	0	0	19821.1	18281.8	19762.8	12942.4	25254.1	22043.4	0	19719.4	15410.6	17222.2	0	16732.7	1	1	0	0	2	0	0	0	0
P0A9M0	P0A9M0	LON_ECOLI	lon	Lon protease	AEAELQKLK	9	271	279	97491.4	92235.4	96614.6	91654.4	64662.1	66867.5	53924.2	58696.6	76175.2	65627.2	70845.6	68466.3	144541	146823	146707	149844	112153	112709	122364	112335	82471.8	96161.6	97665.4	114153	106422	88279.6	114865	99449.8	128949	142073	171731	161004	1	1	1	1	4	0	1	1	1
P0ABA0	P0ABA0	ATPF_ECOLI	atpF	ATP synthase subunit b	AEAEQERTK	9	92	100	3261.06	6124.09	3960.55	6862.65	7340.87	5482.31	8340	9209.51	11358.9	11929.2	11084.7	8599.6	3741.95	3046.1	5236.71	3556.9	2220.65	5281.13	3105.66	1679.77	3255.22	3918.86	4120.77	6116.35	6029.59	4360.89	2985.99	5291.45	3819.16	4483.95	4537.08	6848.77	1	1	1	1	4	0	0	0	0
P0AD33	P0AD33	YFCZ_ECOLI	yfcZ	UPF0381 protein YfcZ	AEAEQTLAALTEKAR	15	38	52	41163.4	38869.6	41501.2	40063.4	37196.3	46178.4	47673.3	44466	51868.5	50955.5	58187.9	54190.8	33365.8	61117.4	36990.1	38907.2	31715.8	42310.3	37455.8	30561.5	35486	34869.8	56598.9	43794	46900.4	27235.3	50551.4	39926.4	44870.8	39130.8	56299.5	46419.6	1	1	1	1	4	0	0	0	0
P76027	P76027	OPPD_ECOLI	oppD	Oligopeptide transport ATP-binding protein OppD	AEAFEESVR	9	140	148	592501	550168	526243	555535	471756	422087	426019	412984	375169	436034	392774	342402	580458	615113	593656	543768	604184	584917	636874	514497	598928	642524	555028	604616	562569	730924	696087	609965	529888	514594	545842	548220	1	1	1	1	4	0	0	0	0
P0A738	P0A738	MOAC_ECOLI	moaC	Cyclic pyranopterin monophosphate synthase	AEAFVTMR	8	30	37	39677.3	28142.9	43833.3	40807.4	32362.4	47845.8	36203.2	28037.1	37983.2	39336	25574.4	21487.7	31531.1	33824.7	44866.9	31497.4	34390.1	47339.9	29732.9	36290.8	28503.3	40075.1	32083.9	33916.3	36896.3	33967.9	41496.7	37795.6	45036.3	33377.8	33006.3	43372.7	1	1	1	1	4	0	0	0	0
P76141	P76141	LSRR_ECOLI	lsrR	Transcriptional regulator LsrR	AEAIAAAMK	9	289	297	31265.3	19379.2	20431	20267.3	22080.8	16791.7	22009.3	13656.7	16749.3	17091.1	13678.8	17074.5	18622.4	22890.5	19154.3	15050.3	18050.1	19662.7	16980.2	16272	12338.2	16418.7	19775.7	19632.4	19199	17926.9	18329.9	19361.1	22877.4	22362.1	22107.1	17579.8	1	1	1	1	4	0	0	0	0
P0A7Z4	P0A7Z4	RPOA_ECOLI	rpoA	DNA-directed RNA polymerase subunit alpha	AEAIHYIGDLVQR	13	272	284	4000000	4760000	4580000	5090000	4940000	4510000	4640000	4080000	4260000	4070000	3920000	3410000	4500000	4740000	4600000	4560000	5150000	4390000	5050000	4500000	5380000	4650000	4780000	4400000	4520000	4720000	4720000	5110000	4460000	4330000	4320000	4790000	1	1	1	1	4	0	0	0	0
P0A7Z4	P0A7Z4	RPOA_ECOLI	rpoA	DNA-directed RNA polymerase subunit alpha	AEAIHYIGDLVQRTEVELLK	20	272	291	3507.92	5598.71	153.84	0	0	1798.36	0	3719.09	3920.6	0	0	2233.75	0	1517.8	2551.69	6081.57	5391	0	0	0	0	3209.59	0	0	6624.18	0	0	0	0	1262.01	0	0	0	0	0	0	0	0	0	0	0
P21513	P21513	RNE_ECOLI	rne	Ribonuclease E	AEAKPERQQDR	11	598	608	3421.91	2831.67	2473.85	2421.09	0	5430.58	2537.93	6045.1	3948.04	6470.51	1517.21	2711.58	2326.92	0	2317.43	2925.83	3608.39	4355.03	3217.12	3084.23	1596.53	2119.96	4287.09	0	3312.79	4253.62	2203.55	4162.87	1275.41	1615.93	3602.2	3960.76	0	0	1	0	1	0	0	0	0
P60716	P60716	LIPA_ECOLI	lipA	Lipoyl synthase	AEALAMGFTHAACGPFVR	18	289	306	94370.3	90153.9	67380.3	78049.3	76224.8	83672.1	94826.9	86607.2	93267	77038.2	82945.2	52470.6	76523.3	82459.5	86549.4	66180.9	88313	63094.4	96933.1	97802.7	76930.3	75714.1	79804.2	84287.7	91012.2	105554	85537.9	62113.3	93645.6	103380	61508	76123.6	1	1	1	1	4	0	0	0	0
P07395	P07395	SYFB_ECOLI	pheT	Phenylalanine--tRNA ligase beta subunit	AEANPALHPGQSAAIYLK	18	638	655	436081	386566	357229	378894	412287	342352	438116	370027	334575	373735	380031	376306	339191	335462	383366	389902	334687	394139	420178	353778	444545	409227	373134	410794	388807	390445	434165	379736	348859	390445	337971	328385	1	1	1	1	4	0	0	0	0
P07395	P07395	SYFB_ECOLI	pheT	Phenylalanine--tRNA ligase beta subunit	AEANPALHPGQSAAIYLKGER	21	638	658	161200	170059	171602	201312	168419	171996	227855	204423	203521	189530	173793	185377	200034	170290	177807	157059	183366	194690	183344	165396	160374	146459	178579	150793	166601	152394	195489	173234	184688	155810	138057	157679	1	1	1	1	4	0	0	0	0
P06959	P06959	ODP2_ECOLI	aceF	Dihydrolipoyllysine-residue acetyltransferase component of pyruvate dehydrogenase complex	AEAPAAAPAAK	11	303	313	40200000	38900000	41500000	42700000	42500000	40800000	45900000	44100000	42600000	42300000	44800000	45000000	40400000	37600000	41500000	40900000	39300000	39500000	40100000	43700000	39200000	35000000	43900000	40500000	41300000	41800000	43300000	42300000	39800000	39100000	42100000	40800000	1	1	1	1	4	0	0	0	0
P06959	P06959	ODP2_ECOLI	aceF	Dihydrolipoyllysine-residue acetyltransferase component of pyruvate dehydrogenase complex	AEAPAAAPAAKAEGK	15	303	317	609843	779819	907284	929309	569080	957388	815520	968634	1399266	937303	1279257	1228808	1456365	773658	750399	845622	628306	820866	578775	916840	567232	640849	1054761	794170	905010	679581	928270	972855	856520	868190	1386907	1014640	1	1	1	1	4	0	0	0	0
P0AAR8	P0AAR8	YBAV_ECOLI	ybaV	Uncharacterized protein YbaV	AEAPAAQSK	9	39	47	403753	401210	414513	421639	386160	417172	406375	420617	398936	402881	427212	403350	393328	414669	421560	442737	390525	392216	393499	410037	377333	388135	401923	407888	431189	372207	426147	407582	418418	417747	429337	434541	1	1	1	1	4	0	0	0	0
P0ABA0	P0ABA0	ATPF_ECOLI	atpF	ATP synthase subunit b	AEAQVIIEQANK	12	70	81	1320000	1350000	1310000	1370000	1400000	1220000	1310000	1020000	1140000	1160000	1100000	1310000	1200000	1240000	1390000	1260000	1300000	1340000	1490000	1360000	1170000	1390000	1360000	1510000	1370000	1440000	1400000	1300000	1230000	1340000	1140000	1060000	1	1	1	1	4	0	0	0	0
P0ABA0	P0ABA0	ATPF_ECOLI	atpF	ATP synthase subunit b	AEAQVIIEQANKR	13	70	82	1090000	992593	814688	927819	987784	817909	988152	806340	801657	878024	857249	845986	928730	918143	876450	818905	1050000	934556	971377	851500	1020000	888127	816207	861129	834704	894680	787861	840444	828831	810492	827820	716516	1	1	1	1	4	0	0	0	0
P0ABA0	P0ABA0	ATPF_ECOLI	atpF	ATP synthase subunit b	AEAQVIIEQANKRR	14	70	83	64327.2	96753.6	127066	124876	98140.8	159890	164576	159753	223632	171114	287222	225470	105041	97180.3	72447.1	98068.6	54995.4	114379	64583.3	90949.2	53590.9	75515.9	121958	86096.6	69491.1	85502.4	119400	108500	68733.8	57051.9	101546	101123	1	1	1	1	4	0	0	0	0
P08331	P08331	CPDB_ECOLI	cpdB	2',3'-cyclic-nucleotide 2'-phosphodiesterase/3'-nucleotidase	AEARPIYDIANK	12	316	327	0	2940.66	1903.85	2161.65	1905.85	3356.7	3446.08	1227.85	1385.17	2577.85	3275.21	4146.42	1685.48	4077.63	1640.85	6007.45	4150.49	3738.45	0	6540.86	0	2931.19	3938.88	5327.2	5337.41	4671.35	0	3131.19	3551.66	2036.54	4850.43	6361.7	0	1	0	1	2	0	0	0	0
P08331	P08331	CPDB_ECOLI	cpdB	2',3'-cyclic-nucleotide 2'-phosphodiesterase/3'-nucleotidase	AEARPIYDIANKK	13	316	328	31923.2	33027.9	32979.2	32378.3	29824	33866	33999.4	38410.1	25092.9	29576.7	33081.1	32856.6	36002.8	33855.8	28697.5	40680	30033.2	32894.4	31837.2	35470.8	32060.1	33233.5	33934.2	32426.7	34510.4	23706.9	35464.7	29083.3	26037.2	33712.5	34757	33968.6	1	1	1	1	4	0	0	0	0
P10100	P10100	RLPA_ECOLI	rlpA	Endolytic peptidoglycan transglycosylase RlpA	AEASTLQQR	9	339	347	207256	206966	210295	200589	191499	195123	199578	207844	171417	170751	167700	160881	178369	174242	192285	196297	192323	194937	179005	185851	218829	214967	179496	186749	192972	213102	193728	194279	183973	189662	174323	180949	1	1	1	1	4	0	0	0	0
P34209	P34209	YDCF_ECOLI	ydcF	Protein YdcF	AEATILADIAHQFWHIPHEK	20	97	116	31684.1	16925.9	31912.4	29417	33308.5	19222.8	25417.2	25539	19672.7	0	25578.1	17084	22608.5	27625.2	38974.5	31106.7	32667.6	29837.3	40099.6	29000.2	40798.3	38140.2	36731.2	30845.1	28055.1	35590.4	30152.5	30665.5	34436.9	30498	23875.8	43961.7	1	0	1	1	3	0	0	0	0
P0A7D4	P0A7D4	PURA_ECOLI	purA	Adenylosuccinate synthetase	AEAVDYQK	8	179	186	751396	666031	573072	561426	782296	645953	664934	638660	540351	592344	539241	537494	1430000	1580000	1510000	1520000	1360000	1090000	1410000	1070000	986118	970741	805430	823357	635150	689456	615367	656240	1710000	1590000	1370000	1370000	1	1	1	1	4	1	1	1	1
P37648	P37648	YHJJ_ECOLI	yhjJ	Protein YhjJ	AEAVSIMTDAVR	12	260	271	82298	82625.4	102135	78374.1	101730	97830.1	85307.2	99203.9	72388.1	66009.4	73440.8	62794.1	81804.3	73037.9	76996.5	58994.1	98933.1	88124.4	87407	80805.6	107186	113834	72448.9	76208.8	95071.7	109480	91028.2	68802.1	82402.2	81472	64670.5	59202.6	1	1	1	1	4	0	0	0	0
P37648	P37648	YHJJ_ECOLI	yhjJ	Protein YhjJ	AEAVSIMTDAVRQDR	15	260	274	10417.3	11022.8	10371.1	15964.1	12310.6	5654.93	17127.2	10184	13641.3	12084.7	12182.1	16939.9	9086.5	12640.1	7709.76	2283.28	12432.5	10503.9	9140.4	15310.2	9005.05	10936	18368.1	1654.68	10433.8	14688.9	15778.1	6691.18	15257.5	0	4976.73	5094.18	1	0	1	1	3	0	0	0	0
P22188	P22188	MURE_ECOLI	murE	UDP-N-acetylmuramoyl-L-alanyl-D-glutamate--2,6-diaminopimelate ligase	AEAVTCAVMQAK	12	445	456	409462	403680	476170	371161	383524	322750	328624	332859	325568	325908	297376	309605	521832	572088	562390	569174	529529	573862	526694	498311	482352	534454	478187	414303	441853	432794	429748	430338	605640	556197	520240	584564	1	1	1	1	4	1	1	1	1
P0AG71	P0AG71	RMUC_ECOLI	rmuC	DNA recombination protein RmuC	AECELLNNEVR	11	60	70	91006.4	95472.4	92162.9	81867.2	55896.3	56970.3	72884	66506.4	32534.2	43073.4	34158	43793.1	72021.2	75961	78890.5	103033	93560.3	77975.4	110056	84542.3	81241.4	77770.7	73402.6	82229.2	82963.2	77639.9	102801	83946.7	84297.5	89440	75725.3	109781	1	1	1	1	4	1	0	0	1
Q46799	Q46799	XDHA_ECOLI	xdhA	Putative xanthine dehydrogenase molybdenum-binding subunit XdhA	AECQNQQGNLR	11	421	431	0	0	2942.3	0	0	0	0	0	584.279	0	0	0	1495.8	0	0	0	972.721	864.951	0	0	0	0	0	1193.2	669.48	0	483.49	0	0	0	1211.84	0	0	0	0	0	0	0	0	0	0
Q46799	Q46799	XDHA_ECOLI	xdhA	Putative xanthine dehydrogenase molybdenum-binding subunit XdhA	AECQNQQGNLRR	12	421	432	0	0	1230.54	1522.57	2701.74	0	0	0	0	0	4518.15	0	2529.07	3104.49	0	0	0	3325.74	910.552	0	2149.99	0	0	0	0	0	0	974.761	3464.09	2084.93	2576.04	0	0	0	0	0	0	0	0	0	0
P46837	P46837	YHGF_ECOLI	yhgF	Protein YhgF	AEDEAINVFAR	11	303	313	21484.8	25353.2	30259.4	19294	26670.5	25363.1	31044.6	31214.9	24492.8	26389.8	28081.9	23585.9	16231.8	27256.5	26248.4	21707.7	23189.6	37181.1	20963.1	24919.1	28400.1	29360.6	17635.2	25198.9	20408.1	29501.6	23340.8	22327.8	18208	18261.5	14439.9	15274.6	1	1	1	1	4	0	0	0	0
P17888	P17888	PRIA_ECOLI	priA	Primosomal protein N'	AEDHNNQHAPLFLQQLR	17	641	657	2033.43	4246.01	6980.74	2854.74	6618.56	3915.16	6998.91	0	5262.37	3459.8	0	5938.04	3644.47	6112.01	10513.5	12666.7	8444.02	9557.94	7894.66	10568.5	4233.18	7072.33	0	4458.19	5515.85	3584.06	6727.23	8017.69	0	8336.85	12637.4	7725.65	0	1	0	0	1	0	0	0	0
P33595	P33595	SGRR_ECOLI	sgrR	HTH-type transcriptional regulator SgrR	AEDLLEQDR	9	81	89	2741.06	2737.7	0	3898.34	4095.51	2514.73	2715.82	3578.15	0	3684.89	3935.94	3957.94	0	2464.65	4037.9	1344.72	4090.71	3726.14	5458.87	3542.59	5294.72	2271.8	4719.59	3163.1	6205.94	2456.94	2792.29	4685.39	4520.62	3730.7	2713.42	3582.88	0	1	0	1	2	0	0	0	0
P21151	P21151	FADA_ECOLI	fadA	3-ketoacyl-CoA thiolase FadA	AEDLSAHLMR	10	27	36	89290	78234.2	63903.8	71013.6	79182.5	70006.9	77027.1	86538.6	110967	70774.6	70901.5	74011.6	73788	99586.7	87681	109489	62764.5	73868.5	80737.6	62591.9	67665.1	82101.4	74494.9	95762.7	87578.8	71042.5	85786.2	91567.6	90706.4	86885.4	89385.2	105207	1	1	1	1	4	0	0	0	0
P21888	P21888	SYC_ECOLI	cysS	Cysteine--tRNA ligase	AEDMAAANAMASHLR	15	371	385	23162.2	20917.4	21731.3	21250.2	17912.6	13873.6	21760.9	20114.6	7526.24	0	0	0	22695.8	21680.2	14023	26603.9	23326.9	26544.4	26302.1	28349	28347.8	28373.8	27291.4	18022.9	25462.9	14856.6	20341.7	21466	18279.1	25569.8	20061.7	30165.6	1	0	0	0	1	0	0	0	0
P21888	P21888	SYC_ECOLI	cysS	Cysteine--tRNA ligase	AEDMAAANAMASHLRK	16	371	386	5912.6	6775.68	5874.85	3253.35	4862.45	6122.69	7400.12	7114.95	4522.42	2445.26	4664.63	0	5116.85	5812.31	8456.19	8601.73	8249.47	0	9598.3	0	4724.13	5055.06	6648.3	10328.8	9354.88	0	4915.35	11345.7	7126.77	6449.85	6599.6	0	1	0	1	0	2	0	0	0	0
P76044	P76044	YCJR_ECOLI	ycjR	3-dehydro-D-guloside 4-epimerase	AEDPAQAYR	9	245	253	0	0	4240.38	2430.99	0	4439.4	2527.61	0	0	0	4316.53	0	2794.78	2551.04	0	2194.86	1644.56	2649.6	2567.27	4391.72	3931.77	3325.81	0	0	3423.91	84.8238	4403.25	4051.4	0	1287.37	1633.3	0	0	0	0	0	0	0	0	0	0
P0AFM6	P0AFM6	PSPA_ECOLI	pspA	Phage shock protein A	AEDPQKLVR	9	22	30	83334.9	81999.1	83307.4	88600.6	91770.1	96999.5	100059	82655.6	138058	115939	125585	131414	89312.1	82389.6	89106.2	103628	106232	83181	74567.3	82664.7	80096.1	88256.8	87459.8	98904.7	91025.3	80779.8	95523.7	81276.6	114060	109852	98224.3	87598.1	1	1	1	1	4	0	0	0	0
P0AE82	P0AE82	CPXA_ECOLI	cpxA	Sensor histidine kinase CpxA	AEDSPLGGLR	10	437	446	5214.72	7240.71	10728.1	10853.9	7215.68	4791.64	6601.23	3378.9	1099.36	2981.11	0	1337.52	4116.26	6934.11	8231.51	8049.75	11874.2	4958.55	4635.92	4401.32	16827.7	9028.67	7300.1	8242.63	9691.87	7194.7	7827.19	7799.73	7207.65	8604.19	4295.06	7632.71	1	1	0	1	3	0	0	0	0
P36767	P36767	RDGC_ECOLI	rdgC	Recombination-associated protein RdgC	AEDTLALLR	9	147	155	54947.2	45501.9	40157.2	31911.8	7938.61	5640.59	6361.12	4850.58	6508.19	3985.52	5909.32	7003.85	64471.5	51559	40841.1	33080.3	27408.5	44841.3	33912.6	33507	48231.9	58656	41851.9	45573.9	44140.2	47060.9	43192.9	33135	36735.4	30158.4	36501	38180.8	1	1	1	1	4	0	0	1	1
P36767	P36767	RDGC_ECOLI	rdgC	Recombination-associated protein RdgC	AEDTLALLRK	10	147	156	7081.74	2310.85	9088.62	4275.74	509.375	0	0	528.183	0	0	1966.93	462.868	5038.12	7366.11	4273.53	5248.53	4150.64	5543.71	6843.48	3852.51	4517.56	3414.42	7456.5	1953.93	4647.48	10195.2	3151.57	0	3352.71	3151.51	5061.96	4037.29	0	0	0	0	0	0	0	0	0
P08192	P08192	FOLC_ECOLI	folC	Dihydrofolate synthase/folylpolyglutamate synthase	AEDTVLVCGSFHTVAHVMEVIDAR	24	394	417	3337.44	5659.4	23592.1	0	16674.6	5518.52	5403.33	6181.84	15683	4097.15	5674.75	0	8132.91	27631.8	0	5529.86	0	0	21182.9	22152.7	5526.14	18849.3	2227.02	5609.39	6061.02	0	7094.6	3610.52	2028.55	3245.29	2786.78	22819.1	0	0	0	0	0	0	0	0	0
P0A705	P0A705	IF2_ECOLI	infB	Translation initiation factor IF-2	AEEEARR	7	187	193	30861.3	32483.3	31081.8	28957.1	38259	27651.6	30417.4	33200	32101.3	33884.9	39211.8	34415.6	33466.3	27020.7	31312.3	31332.9	23778.2	25772.5	28707.5	30725.7	22795.2	24469.6	26598.9	23414.6	27788.9	26987.5	26090.8	22201.3	25376.9	19658.5	39519.6	31360.6	1	1	1	1	4	0	0	0	0
P0A6E6	P0A6E6	ATPE_ECOLI	atpC	ATP synthase epsilon chain	AEEHISSSHGDVDYAQASAELAK	23	102	124	694116	711262	638430	590922	687926	666261	722473	662764	757787	664239	696838	594452	630302	532280	562574	507859	559362	533105	572799	503899	575724	501092	596819	515228	635959	653282	605274	629164	649193	574600	623108	563167	1	1	1	1	4	0	0	0	0
P0ABK5	P0ABK5	CYSK_ECOLI	cysK	Cysteine synthase A	AEEIVASNPEK	11	127	137	54715.2	66098.6	59794.3	56947.8	78756.9	71341.3	72258.6	69608.2	64237.7	75661.9	65235	71925.4	66512.8	74036.8	61130.2	73816.7	71849.5	75493.8	73231.5	69803.6	86202.6	73428.9	60584.2	74046.9	66654.8	76247.9	65964.6	55235.7	82354.9	68741.6	53091.1	53820.5	1	1	1	1	4	0	0	0	0
P23827	P23827	ECOT_ECOLI	eco	Ecotin	AEEKIDNAVVR	11	152	162	2056.49	1265.6	0	0	2889.8	2545.78	1573.86	3088.72	3906.17	1028.15	1520.21	2998.41	1030.2	1282.58	1504.19	1869.07	936.626	0	0	1090.48	887.903	0	772.407	893.486	3122.71	1431.28	0	2390.48	0	1446.7	0	0	0	0	0	0	0	0	0	0	0
P0AD05	P0AD05	YECA_ECOLI	yecA	Uncharacterized protein YecA	AEEKPGRNDPCPCGSGK	17	197	213	94280.8	91833.5	87961.4	78411.9	95615.1	102228	101761	103999	128304	133499	127411	133910	96505.3	82378.1	79119.1	90766.6	78250.6	80727.7	96486.8	96702.5	72485.2	62693.8	81768.1	76283.7	92331	78082.3	86195.3	82978.3	84447.9	73798.4	90551.3	80511.5	1	1	1	1	4	0	0	0	0
P0A6H5	P0A6H5	HSLU_ECOLI	hslU	ATP-dependent protease ATPase subunit HslU	AEELAEER	8	123	130	1800000	1790000	1690000	1700000	1900000	1850000	1720000	1770000	1810000	1930000	1840000	1770000	1850000	1730000	1700000	1700000	1810000	1910000	1520000	1630000	1850000	1810000	1800000	1620000	1710000	1650000	1700000	1570000	1830000	1790000	1890000	1700000	1	1	1	1	4	0	0	0	0
P39367	P39367	YJHP_ECOLI	yjhP	Uncharacterized protein YjhP	AEELGVSER	9	79	87	3664.78	4465.08	5618.18	4489.23	4049.3	3832.29	2467.46	0	4824.47	5810.78	1717.06	5880.23	3779	3240.98	4006.52	5097.18	5762.93	3402.9	4913.6	4334.77	3224.7	3650.07	0	5937.75	6302.52	5508.22	2724.71	5327.27	3204.62	0	0	5633.98	1	0	0	0	1	0	0	0	0
P15032	P15032	RECE_ECOLI	recE	Exodeoxyribonuclease 8	AEELPAVTALAVSHK	15	157	171	0	0	10620.7	0	4897.47	2714.14	0	4580.6	778.536	0	0	2729.94	3297.11	3454.55	5504.17	5283.33	3375.19	3206.75	1471.79	6716.08	4932.14	3519.51	0	0	0	0	3090.49	11913.5	0	4172.48	5326.89	6237.21	0	0	0	0	0	0	0	0	0
P76573	P76573	YFGI_ECOLI	yfgI	Uncharacterized protein YfgI	AEENKSDSWFN	11	169	179	6131.78	4433.53	4123.4	4094.94	6981.54	5743.14	6430.2	3886.51	6206.22	0	5716.01	3361.46	3796.03	3971.06	3658.44	2558.23	5134.53	8141.2	3405.5	6808.12	2521.68	5233.42	4746.76	8162.76	6780.35	4252.36	3262.28	2762.89	5609.44	3967.49	3898.96	5483.11	1	0	1	1	3	0	0	0	0
P77399	P77399	FADJ_ECOLI	fadJ	Fatty acid oxidation complex subunit alpha	AEFASQVR	8	33	40	20537	0	13589.9	16535.5	10266.8	7940.82	10581.1	0	7835.16	4548.25	7864.62	0	20032.3	17970.3	15928.2	13775.7	14513	17002	15120.3	20429.9	8894.07	18933.3	21013.9	21741.5	18880	13154.3	17298.9	16952.8	18661.5	16800.6	13118.9	15580.6	1	0	1	0	2	0	0	0	0
P75694	P75694	YAHO_ECOLI	yahO	Uncharacterized protein YahO	AEFEKVESQYEK	12	28	39	581083	606868	590896	552778	619862	633540	632858	624327	563223	605252	529957	562013	706098	589275	596596	597867	630308	652618	687939	748298	754977	598479	677265	638125	624471	804330	647311	656983	744590	624687	683674	571788	1	1	1	1	4	0	0	0	0
P0AEK2	P0AEK2	FABG_ECOLI	fabG	3-oxoacyl-[acyl-carrier-protein] reductase FabG	AEFGEVDILVNNAGITR	17	75	91	46460.9	40094.4	33899.9	50625.5	34319.7	37200	46231.3	53817.3	56691.8	65156	59104.4	52002.5	49585.7	50416.6	43791.7	42602.5	45868	49528.5	40722.6	46474.5	45306	32770.8	44220.6	57476.8	29115.8	77392	39529.2	35627.9	29487.3	40994.7	34061.2	55117.6	1	1	1	1	4	0	0	0	0
P06987	P06987	HIS7_ECOLI	hisB	Histidine biosynthesis bifunctional protein HisB	AEFTYQR	7	283	289	31749.6	31386.6	29910.1	30549.4	28223.3	22955.1	21219.8	28155.6	32270.7	27130.2	25261.6	28989.3	35561.9	32229.7	27702	28377.7	39751.1	29851.4	28977.3	35453.2	31429.6	34076.9	35736	36695.3	30650.3	31127	33708.4	27833.4	33040.3	28919.1	34700.8	23693.5	1	1	1	1	4	0	0	0	0
P75876	P75876	RLMI_ECOLI	rlmI	Ribosomal RNA large subunit methyltransferase I	AEFVRDDVFK	10	273	282	2519.78	0	1819.19	4782.15	4769.49	5926.54	2822.27	3052.51	4181.99	1429.9	2913.7	4862.1	3570.57	4051.09	3019.92	3569.48	4369.45	0	5897.61	2824.02	9783.46	3964.92	3551.91	5248.88	4797.52	4359.56	3132.47	4753.03	0	3600.69	5049.84	6913.54	0	0	1	1	2	0	0	0	0
P68919	P68919	RL25_ECOLI	rplY	Large ribosomal subunit protein bL25	AEFYSEVLTIVVDGKEIKVK	20	54	73	7634.53	2193.18	4062.44	4292.58	5528.85	11540.4	7008.12	5881.08	21772	18768.5	9106.26	17332.8	387.746	4969.44	3315.45	1504.31	2813	4051.82	2923.06	3191.88	3959.08	0	0	1638.27	3833.17	7425.82	5962.18	5402.97	4271.9	2947.43	3798.08	4781.07	1	0	0	1	2	0	0	0	0
P0AE12	P0AE12	AMN_ECOLI	amn	AMP nucleosidase	AEGDRLHSR	9	465	473	1559.04	0	871.678	0	0	0	1377.65	0	0	0	0	0	386.637	1937.11	0	0	0	0	0	1650.36	0	0	0	0	1026.18	0	781.759	0	0	0	285.803	0	0	0	0	0	0	0	0	0	0
P00956	P00956	SYI_ECOLI	ileS	Isoleucine--tRNA ligase	AEGEKCPR	8	896	903	4089.47	3793.03	2750.41	1675.27	1771.32	3535.94	3412.2	1559.99	4683.85	2954.46	4060.63	2353.03	4164.31	1652.18	3359.24	3334.65	6950.67	4224.49	3986.19	6229.33	4258.36	3293.84	3436.02	4819.61	974.055	2620.23	2869.28	4217.81	3992.61	5184.45	1831.05	3421.33	1	1	1	1	4	0	0	0	0
P00956	P00956	SYI_ECOLI	ileS	Isoleucine--tRNA ligase	AEGEKCPRCWHYTQDVGK	18	896	913	7012.43	1662.7	2666.12	2772.53	1712.56	6120.06	0	4232.37	6350.35	3105.9	0	4724.58	2660.63	5230.87	3877.48	2884.59	3389.03	4575.58	5129.22	4447.73	3298.91	4906.49	0	4566.31	4693.08	4427.84	3491	3453.32	1351.23	4290.11	2917.94	4565.98	1	1	0	1	3	0	0	0	0
P06864	P06864	BGA2_ECOLI	ebgA	Evolved beta-galactosidase subunit alpha	AEGETLATQQIK	12	636	647	1709.47	0	0	492.244	1614.1	858.627	1984.44	667.853	1524.62	2957.95	1943.81	0	0	2852.73	0	1223.72	2221.64	0	0	1999.13	1502.78	1682.09	1174.05	1103.44	1917.15	1844.23	1209.78	0	0	0	1634.5	2042.81	0	0	0	0	0	0	0	0	0
Q46906	Q46906	YGCP_ECOLI	ygcP	Uncharacterized protein YgcP	AEGFFCIHR	9	99	107	19779.2	18966.2	15432.7	15073.7	8262.47	8070.1	11567	6998.11	5645.86	10077.4	10766.3	4333.32	8328.35	13278	16415.9	20281.7	6317.08	11481.1	11001.8	10966.7	8705.81	17678.4	9313.11	9199.81	9869.73	7463.67	13601.8	19219.4	15168.1	17371.1	14714.4	14268.8	1	1	1	1	4	0	0	0	0
P0AAF3	P0AAF3	ARAG_ECOLI	araG	Arabinose import ATP-binding protein AraG	AEGIIPVHSVR	11	342	352	1613.73	0	7054.48	0	4490.9	3905.07	4045.25	1569.67	2206.44	2970.23	3557.82	2777.41	2852.19	2800.97	0	2776.53	3482.88	2005.84	0	0	3303.29	3613.54	0	3928.29	2189.34	0	0	3355.35	2914.1	4336.3	3089.41	3729.12	1	0	0	0	1	0	0	0	0
P76227	P76227	YNJH_ECOLI	ynjH	Uncharacterized protein YnjH	AEGILLQCQR	10	64	73	4686.09	2745.19	3411.47	3883.98	4830.75	1525.81	5201.3	0	2337.32	1429.96	0	2359.8	2087.58	2764.97	3742.91	3798.58	3332.14	447.135	6125.3	1394.19	1380.22	2714.94	5289.51	2208.49	2314.09	3766.28	1811.29	0	1325.18	2039.09	344.218	1692.6	1	1	0	0	2	0	0	0	0
P76227	P76227	YNJH_ECOLI	ynjH	Uncharacterized protein YnjH	AEGILLQCQRDDK	13	64	76	7198.7	5340.61	6003.36	8110.23	6301.7	5034.38	4571.51	3718.72	0	0	3893.73	3878.84	5449.11	10531.9	4612.75	0	5723.16	0	5147.85	4163.07	6760.86	0	3998.91	5729.2	6292.23	5477.28	12918.3	6675.84	8223.08	8711.51	5304.44	5278.06	0	0	1	0	1	0	0	0	0
P68688	P68688	GLRX1_ECOLI	grxA	Glutaredoxin 1	AEGITKEDLQQK	12	40	51	642394	605718	635218	664488	638912	612458	687212	689241	624325	602711	637313	629744	608620	603127	618029	661204	704603	612494	664897	688432	639787	619035	651920	705089	637694	637809	645337	645740	626715	628707	569222	620576	1	1	1	1	4	0	0	0	0
P0ABU2	P0ABU2	YCHF_ECOLI	ychF	Ribosome-binding ATPase YchF	AEGKDYIVK	9	344	352	428256	469226	544200	535030	581673	521142	518316	531572	612061	517795	533056	557295	717610	624543	684502	636161	625626	556269	563303	701153	629265	643337	628751	580302	542732	611862	502016	504645	622433	609700	678559	663131	1	1	1	1	4	0	0	0	0
P24215	P24215	UXUA_ECOLI	uxuA	Mannonate dehydratase	AEGKEDLIPMRPDHGHQMLDDLK	23	339	361	6627	17373.9	8236.05	16663.3	12808.3	7799.52	17376.7	10319.7	13002.8	6826.79	15955.1	9706.21	27529.8	6601.52	15545.7	15634.5	7165.39	9865.08	16674.8	11457.7	7875.82	9746.14	11374.9	12981.1	8174.53	6774.84	14630.4	12034.7	14756.3	7699.33	13659.3	10830.2	1	1	1	1	4	0	0	0	0
P06959	P06959	ODP2_ECOLI	aceF	Dihydrolipoyllysine-residue acetyltransferase component of pyruvate dehydrogenase complex	AEGKSEFAENDAYVHATPLIR	21	314	334	23514.2	10150.1	32331.5	40781.8	32696.7	35249	43192.9	68156	15401.3	17448.3	40344.7	55295.9	47451.8	33271.1	28363.8	35794.3	33188.9	24220.8	17000.2	35439.1	25599.6	28728	26787.7	29627.3	27049.6	33172.4	43791.1	20054.1	32743	16241.2	15688.9	41811.6	1	1	1	1	4	0	0	0	0
P06959	P06959	ODP2_ECOLI	aceF	Dihydrolipoyllysine-residue acetyltransferase component of pyruvate dehydrogenase complex	AEGKSEFAENDAYVHATPLIRR	22	314	335	23179.1	13638.2	42671	42121.1	34337.8	28384.9	43755.7	83311.4	24199	16128.7	57630	46878.5	32530.8	37441	15545.5	31545.4	30155.6	29005.4	17690.2	51111.6	35447.7	43906.7	33072.5	32372.8	39738.6	30262.7	50065.5	34461.2	25081.2	17400.4	30631	40468.2	1	1	1	1	4	0	0	0	0
P0AB77	P0AB77	KBL_ECOLI	kbl	2-amino-3-ketobutyrate coenzyme A ligase	AEGLFKEER	9	18	26	1300000	1560000	1450000	1420000	1280000	1260000	1250000	1340000	1020000	1080000	1330000	1320000	1250000	1420000	1530000	1400000	1500000	1530000	1500000	1620000	1230000	1260000	1430000	1480000	1440000	1350000	1370000	1490000	1410000	1700000	1470000	1200000	1	1	1	1	4	0	0	0	0
P0AG20	P0AG20	RELA_ECOLI	relA	GTP pyrophosphokinase	AEGVKAEVYGRPK	13	242	254	83362.3	95215.9	91003.7	104530	131504	147456	154963	163735	149496	129884	169659	139527	93499	59742.5	57513.4	57220.4	52819.8	74046	42556.5	79879.4	55102.8	54715.4	79185.1	68913.9	89877	74123.2	82830.7	87000.2	56096.8	50761.1	96420.8	66583.5	1	1	1	1	4	0	0	0	0
P30850	P30850	RNB_ECOLI	rnb	Exoribonuclease 2	AEGVVKATEK	10	22	31	4691.51	3316.18	10439.3	7339	3361.92	3756.17	2892	5176.61	2502.07	3108.19	4404.02	3132.93	8182.61	6157.44	5898.04	5953.34	8590.07	8872.52	5570.55	8510.29	7687.69	3379.09	10240.6	8151.87	6790.67	6372.72	8811.19	6028.17	4604.94	11835.3	7282.8	4193.83	1	1	1	1	4	0	0	0	0
P66948	P66948	BEPA_ECOLI	bepA	Beta-barrel assembly-enhancing protease	AEGYALAGR	9	434	442	113987	126348	129097	120721	140152	88994.8	116777	120205	107569	123034	129318	107730	100365	134639	124260	130404	141569	133461	115025	143728	137510	150646	127508	146678	152247	139317	116038	130535	138257	102351	118049	147459	1	1	1	1	4	0	0	0	0
P37610	P37610	TAUD_ECOLI	tauD	Alpha-ketoglutarate-dependent taurine dioxygenase	AEHDFRK	7	151	157	0	3390.84	2730.18	0	2095.58	1918.77	0	0	0	0	0	0	1920.03	0	0	0	825.107	2955.06	0	2014.72	1651.24	1207.72	2810.31	0	5257.27	4811.57	0	2286.64	704.218	0	1407.76	0	0	0	0	0	0	0	0	0	0
P06993	P06993	MALT_ECOLI	malT	HTH-type transcriptional regulator MalT	AEHEIKDIR	9	435	443	1886.64	5292.51	0	6326.49	7527.93	5718.79	2945.12	8158.03	3550.47	5309.42	9824.28	6961.38	5665.71	3319.33	5247.42	4437.57	3113.87	5195.57	4069.2	3528.77	4707.26	2079.25	5831.77	5319.85	6733.97	0	5274.41	3561.75	3457.24	7733.66	11281.8	3750.29	1	0	0	1	2	0	0	0	0
P23331	P23331	KITH_ECOLI	tdk	Thymidine kinase	AEHEQQAIHCVLVDECQFLTR	21	74	94	46469	50738.7	46759.5	53672.4	33237.8	26189.5	31862.7	27206.4	12863.5	27379.9	19246.1	21740.2	61770.7	58483.6	71802.8	70802.1	63250.8	65282.2	113654	83500.4	70373.4	84258.7	67379.3	73564.8	80039.2	63153.2	56773.8	63355.6	74275.5	54230.2	60278.6	56733.7	1	1	1	1	4	0	0	0	0
P33371	P33371	DUSC_ECOLI	dusC	tRNA-dihydrouridine(16) synthase	AEHIDWQAIGDIR	13	178	190	14747.8	15224.6	0	17406.9	9317.45	8251.41	17380	12641.6	12222.3	25379	14233	15603.8	12483.4	15002.7	15731.5	10791.2	7256.16	4436.71	14222.4	13282.7	13244.2	6256.89	12215.9	12211.8	19519.4	10473.6	15833.2	12425.2	10649.6	10595.3	14614.3	8559.75	1	1	0	1	3	0	0	0	0
P60720	P60720	LIPB_ECOLI	lipB	Octanoyltransferase	AEHILMPGDIPVIQSDR	17	55	71	572615	529970	538917	620408	629928	542136	519606	571640	512642	447125	555984	556253	602533	448014	543948	428480	656115	562449	707738	705315	673501	723390	697323	701472	623818	709196	575860	589722	496830	502303	507961	555004	1	1	1	1	4	0	0	0	0
P39347	P39347	INTB_ECOLI	intB	Putative protein IntB	AEHLEER	7	357	363	0	0	3715.16	4935.96	0	3067.73	0	0	0	0	1441.93	0	0	0	2162.98	0	2557.03	0	0	0	2240.08	7687.39	0	2610.6	3653.29	0	0	1853.09	0	0	4868.82	1363.31	0	0	0	0	0	0	0	0	0
P69853	P69853	DMSD_ECOLI	dmsD	Tat proofreading chaperone DmsD	AEHPFYR	7	170	176	7907	11111	8648.57	11620.2	9318.89	10689.1	10652.9	7450.75	8624.05	15085.9	8978.83	10547.6	5496.91	6873.19	5322.9	9908.96	13163.5	11934.3	10600.7	10355	20580.3	24315.4	7929.83	13725.5	12837.5	11641.8	8326.31	8242.46	5305.44	7133.89	7377.25	6786.38	1	1	1	1	4	0	0	0	0
P05827	P05827	ILVY_ECOLI	ilvY	HTH-type transcriptional regulator IlvY	AEHPSVEIK	9	115	123	22113.6	20013.5	23156.1	16742.5	25138.8	29840.1	17932.1	16490	31646.4	31182.9	22974.2	20872.5	21009.8	24433.2	21444.3	19495.9	22925.4	26845.9	13394.2	18584.7	16828.5	22151	20287.2	14613.4	20904.9	25814.6	23932.5	19469.7	18520.2	23307	19037.2	22071.6	1	1	1	1	4	0	0	0	0
P75898	P75898	RUTA_ECOLI	rutA	Pyrimidine monooxygenase RutA	AEHYHFDFALSMIK	14	56	69	2819.69	0	0	1966.66	1717	2886.91	1601.02	0	0	2951.95	0	3988.57	2667.36	2274.8	1323.35	1725.96	0	0	0	2470.07	0	0	0	1464.48	0	0	2127.63	0	3887.81	539.931	1929.48	0	0	0	0	0	0	0	0	0	0
P77611	P77611	RSXC_ECOLI	rsxC	Ion-translocating oxidoreductase complex subunit C	AEIAAIRQEEK	11	441	451	0	0	0	1616.71	754.771	1257.38	0	556.461	1478.43	0	0	390.016	0	0	3039.66	599.944	644.545	0	1035.73	0	0	0	0	0	0	0	1244.09	0	426.822	0	1721.51	0	0	0	0	0	0	0	0	0	0
P0AEY3	P0AEY3	MAZG_ECOLI	mazG	Nucleoside triphosphate pyrophosphohydrolase	AEIALQKANEKFER	14	212	225	6839.37	4399.51	0	7989.22	3165.71	4325.19	3805.01	4487.86	0	0	0	0	0	0	2395.94	2235.18	0	3530.27	1747.34	0	0	2392.97	5648.56	2779.9	3120.1	6996.33	8652.49	7707.17	707.795	0	0	2118.54	0	0	0	0	0	0	0	0	0
P42630	P42630	TDCG_ECOLI	tdcG	L-serine dehydratase TdcG	AEIDAGFAR	9	203	211	121232	123862	107367	101832	129158	103626	122288	126602	110502	115307	143655	110887	115125	109031	105785	101323	135495	107855	121905	119606	116032	112396	142396	112576	107106	117037	116485	91395.9	142413	124684	98812.4	106701	1	1	1	1	4	0	0	0	0
P77756	P77756	QUEC_ECOLI	queC	7-cyano-7-deazaguanine synthase	AEIDVARELALK	12	41	52	0	0	0	2906.13	0	1717.05	0	0	2739.9	0	0	0	1661.29	5197.46	4252.06	6711.18	4888.14	4964.57	2947.97	0	3673.93	0	0	0	0	747.007	3327.03	2651.57	6187.3	2919.82	5542.75	6345.95	0	0	0	0	0	0	0	0	0
P77756	P77756	QUEC_ECOLI	queC	7-cyano-7-deazaguanine synthase	AEIDVARELALKLGAR	16	41	56	0	0	0	9106.1	412.678	0	6344.24	0	0	0	0	2823.84	12072.6	11961.7	13873.8	10869.2	2162.42	11848.9	5264.36	7607.27	7414.8	8774.31	8932.38	9171.83	2649.78	9446.14	7026.88	0	8338.28	10303.3	12565.9	14236.7	0	0	0	0	0	0	0	0	0
P0A7G6	P0A7G6	RECA_ECOLI	recA	Protein RecA	AEIEGEIGDSHMGLAAR	17	154	170	2740000	2990000	2830000	3440000	3130000	3090000	3290000	3220000	3260000	3360000	3240000	3150000	3040000	3100000	2580000	2447051	3440000	3030000	3290000	3480000	3280000	3240000	3320000	3040000	2820000	3580000	2840000	2960000	2560000	2690000	3260000	2310297	1	1	1	1	4	0	0	0	0
P0A6V8	P0A6V8	GLK_ECOLI	glk	Glucokinase	AEIGHVSAER	10	179	188	16092.8	20337.3	19609.2	20264.6	16977.1	12525.8	13545.8	19455.3	10615.1	9480.98	11939.8	17729.4	22592.3	22759.3	24169.4	25284.2	19894.2	23197	20356	17827.9	22874.2	24097.7	19641.2	27441.2	17416.1	17668.5	16795.7	13861.2	22846.7	16911.7	23808.7	22375	1	1	1	1	4	0	0	1	0
P0AGB3	P0AGB3	RPOH_ECOLI	rpoH	RNA polymerase sigma factor RpoH	AEIHEYVLR	9	111	119	6129.2	3119.23	2572.3	8343.99	3289.15	2572.58	0	0	3226.47	6213.7	3942.87	0	1618.05	5671.81	3200.91	3888.02	0	7217.97	3757.03	5075.87	2450.05	9836.25	1937.55	4405.23	5135.68	5710.51	7791.95	2708.37	2127.05	4547.59	4291.6	5040.41	0	1	0	0	1	0	0	0	0
P37197	P37197	YHJA_ECOLI	yhjA	Probable cytochrome c peroxidase	AEILAWIAK	9	145	153	12028.6	12039.5	16697.7	11604.6	9781.79	10400.6	12915.1	18653.1	12960.6	12319.6	11719.1	13062.8	12494.9	7059.73	9256.87	12232.7	14698.1	12427	8916.33	10727.9	5477.76	10954.6	7371.34	14137.1	0	6303.7	7153.33	12586	9367.33	10601.2	11874.1	11686.4	0	1	1	1	3	0	0	0	0
P0A9D8	P0A9D8	DAPD_ECOLI	dapD	2,3,4,5-tetrahydropyridine-2,6-dicarboxylate N-succinyltransferase	AEITPANADTVTR	13	16	28	793306	731790	973973	799577	803693	688915	950282	866704	652046	673176	709975	756234	656343	718512	797680	766113	823200	733180	814325	979404	1030000	882911	873764	876162	854965	596188	928406	893051	699373	608384	661742	764747	1	1	1	1	4	0	0	0	0
P46482	P46482	AAEA_ECOLI	aaeA	p-hydroxybenzoic acid efflux pump subunit AaeA	AEITPLGSNK	10	211	220	0	5116.39	6559.24	4201.61	6364.75	3379.62	3517.93	3935.83	5205.39	2792.63	7093.51	0	2014.88	5204.66	4362.35	3853.23	2052.53	5114.76	4884.24	3883.19	2467.02	5788.57	0	3685.93	5699.14	4452.66	5119.62	1752.23	5526.65	4089.94	3693.45	2733.88	0	1	0	0	1	0	0	0	0
P0A7A9	P0A7A9	IPYR_ECOLI	ppa	Inorganic pyrophosphatase	AEIVASFER	9	164	172	112736	135534	102212	104444	138141	100308	126053	136350	121161	124364	120542	122503	109434	107748	120204	114665	110743	103294	128769	114196	108087	115372	113609	121222	101793	155858	120359	119586	108620	129674	103824	117062	1	1	1	1	4	0	0	0	0
P75804	P75804	YLII_ECOLI	yliI	Aldose sugar dehydrogenase YliI	AEIWSYGIR	9	206	214	5265.1	6016.44	9080.93	7309.12	3491.01	9410.84	3303.24	4572.04	6583.55	0	5542.17	3605.43	7020.24	6102.61	4329.05	7582.96	5357.18	4856.59	6891.49	8399.47	4949.67	4229.33	6824.78	6179.58	5821.32	6244.16	9779.99	5492.23	5924.12	5189.89	6966.25	8358.89	1	0	1	1	3	0	0	0	0
P0AEH5	P0AEH5	ELAB_ECOLI	elaB	Protein ElaB	AEKALDDVK	9	43	51	82902	71576.3	86986	94323.8	83634.3	97318.8	83296.7	96975	104076	96235	95035.8	99869.5	87399	75432.3	72888.9	77347.5	73299.2	80080.4	68890.8	72319.5	68588.3	71265	87239.9	84632.4	81857.8	72996	98490	89021.2	76484.2	77313.4	104021	77628.6	1	1	1	1	4	0	0	0	0
P0AEH5	P0AEH5	ELAB_ECOLI	elaB	Protein ElaB	AEKALDDVKK	10	43	52	10186.2	9918.36	11302.3	14050.7	9345.57	10919.8	11999.1	10855.3	13576.3	8988.67	14379.6	10464.2	11629.7	7466.71	12611.3	9689.85	10933.5	11910.7	5782.63	5745.02	12058.1	11191.9	6702.64	14546.5	13526	10547.9	9566.64	14950.6	11893.7	9314.97	16350.7	11734.7	1	1	1	1	4	0	0	0	0
P63284	P63284	CLPB_ECOLI	clpB	Chaperone protein ClpB	AEKASLSGTQTIK	13	464	476	9323.33	10727.7	11031.8	14493.4	17579.9	16376	17562.5	22554.7	34771.9	24532.5	29854.4	29182.5	4829.18	14969.7	8950.67	14811.1	11842.8	16408.3	10592.1	12077.5	8811.67	10946.7	10585.1	10179.6	8205.47	13020.5	15277.9	12735	13286.7	12100.5	16113.8	11387.7	1	1	1	1	4	0	0	0	0
P0A7R1	P0A7R1	RL9_ECOLI	rplI	Large ribosomal subunit protein bL9	AEKINALETVTIASK	15	69	83	286864	369157	303792	396811	420953	444334	421562	533894	1070000	952040	863566	927387	375939	332115	352373	289524	357339	328307	292864	370430	396467	294388	349226	354840	293940	343260	359105	308003	251473	306513	342957	296938	1	1	1	1	4	0	0	0	0
P0A7R1	P0A7R1	RL9_ECOLI	rplI	Large ribosomal subunit protein bL9	AEKINALETVTIASKAGDEGK	21	69	89	18293.2	22295.4	15312.4	18838.3	15498	15993	18139.6	22123.4	71320.6	50951.8	46991.1	52726.1	15153.7	19537.8	20234.9	9428.55	20584.7	18913.4	8845.47	22415.1	12885.6	10300.8	22684.5	14286	16092.6	17046.3	22620.3	17170.9	17121.2	15456.3	13854.2	9966.88	1	1	1	1	4	0	0	0	0
P21177	P21177	FADB_ECOLI	fadB	Fatty acid oxidation complex subunit alpha	AEKLVEGAK	9	190	198	1130.36	0	0	0	0	1587.5	514.729	1019.71	3665.44	0	4014.4	1181.58	0	974.044	0	0	0	0	0	0	0	0	0	0	444.815	548.979	0	0	0	0	0	0	0	0	0	0	0	0	0	0	0
P0A7I7	P0A7I7	RIBA_ECOLI	ribA	GTP cyclohydrolase-2	AEKMGHLLNK	10	187	196	1194.21	0	0	2407.73	1563.75	447.268	0	0	1108.4	3721.18	856.857	0	1423.39	895.853	1800.65	0	1215.69	0	3769.93	2564.43	2981.25	0	0	0	0	1819.37	2948.92	0	773.716	0	1008.12	1673.73	0	0	0	0	0	0	0	0	0
P24171	P24171	DCP_ECOLI	dcp	Dipeptidyl carboxypeptidase	AEKNDANDTR	10	250	259	655.958	1382.82	3431.04	3983.24	2130.67	0	783.597	983.653	3266.39	0	1363.8	2508.06	2188.95	0	3310.45	4277.21	1969.44	2492.57	0	801.546	1597.13	1154.39	1453.69	2043.13	1114.46	1975.38	2538.73	0	2841.98	1153.46	2438.07	1726.73	1	0	0	0	1	0	0	0	0
P0ABK9	P0ABK9	NRFA_ECOLI	nrfA	Cytochrome c-552	AEKQDFIK	8	453	460	213457	230743	236045	233522	238656	239244	246326	245901	279305	254039	287478	282080	235252	225965	217967	220832	200438	229867	221140	211517	202208	213329	218078	227736	229933	209924	239152	245541	208264	234263	240200	229604	1	1	1	1	4	0	0	0	0
P0AFM6	P0AFM6	PSPA_ECOLI	pspA	Phage shock protein A	AELALLKER	9	75	83	23668.8	22660.1	25690.7	18350.7	15144.8	21228.7	24480.6	22054	19828.6	22448.3	26398.6	23970.3	23050	21211.1	13915	26584.9	24563.3	29450.1	12557.5	11712.5	19321.2	14675.3	21127.1	28387	22264.7	21782.4	17385.7	13331.8	22195	32559.7	31589.4	23554.8	1	1	1	1	4	0	0	0	0
P0AFM6	P0AFM6	PSPA_ECOLI	pspA	Phage shock protein A	AELALLKEREDLAR	14	75	88	110188	113834	111956	96330.8	83324.4	104067	83129.7	86590	108860	145408	112875	107067	132667	95154.6	85584.9	99232	104730	105024	76298.1	78344.6	131080	102496	116018	84524.5	94148.7	115346	103218	89287.7	97457.5	89747.1	144345	109052	1	1	1	1	4	0	0	0	0
P0A9P9	P0A9P9	IDNO_ECOLI	idnO	5-keto-D-gluconate 5-reductase	AELAVEKLHQEGIQAVAAPFNVTHK	25	46	70	0	6783.22	6322.34	4504.86	3571.82	4320.65	0	0	0	0	2907.23	12024.1	3336.8	5790.19	4230.12	8410.03	2062.02	6718.3	6720.02	5656.31	3010.61	2518.07	5847.27	8401.47	5117.33	0	3830.09	9737.05	7724.19	7903.62	5160.47	2621.69	0	0	0	0	0	0	0	0	0
P0ABU2	P0ABU2	YCHF_ECOLI	ychF	Ribosome-binding ATPase YchF	AELAVLEK	8	160	167	2660000	2580000	2650000	2870000	3110000	2390000	2210000	2590000	2350000	2540000	2430000	2440000	3410000	3080000	3210000	2890000	3160000	2730000	2840000	2500000	2930000	2730000	2630000	2220000	2380000	2820000	2560000	2350000	3390000	2990000	3130000	2890000	1	1	1	1	4	0	0	0	0
P0A8L1	P0A8L1	SYS_ECOLI	serS	Serine--tRNA ligase	AELDALQAEIR	11	87	97	8750000	8990000	8190000	8130000	7540000	7140000	7910000	7050000	6090000	6420000	6700000	7470000	6190000	7270000	7530000	7950000	7480000	6930000	8170000	7270000	7530000	8660000	6980000	7400000	7030000	6900000	8760000	7150000	7580000	6910000	6930000	7140000	1	1	1	1	4	0	0	0	0
P0ADW3	P0ADW3	ZAPG_ECOLI	zapG	Z-ring associated protein G	AELDEYR	7	43	49	29732.3	32014.8	31781.8	22064.5	28310.4	30447	30933.5	20035.6	31498.3	29782.3	27804.5	24987.8	22746.7	0	0	23366.6	26533.6	32293.7	26939.5	13461.6	24101.5	19265.9	15892.2	26077.1	32187.4	23236.2	38739.4	22978.4	23325.5	31783.4	0	28994.1	1	0	0	1	2	0	0	0	0
P0ADW3	P0ADW3	ZAPG_ECOLI	zapG	Z-ring associated protein G	AELDEYREELVSHFAR	16	43	58	3308.52	1127.64	1454.05	12129.4	3644.34	3730.08	15449.9	3299.45	9891.15	2584.71	7937.68	1457.74	10451.9	16348.8	14960.2	17771.8	20457	5179.24	16386.4	2423.95	17915.6	6781.96	13767	17169.9	0	1554.26	14289.4	15427.1	10390.9	16091.4	14630.7	26981.5	0	1	1	1	3	0	1	0	0
P43672	P43672	UUP_ECOLI	uup	ATP-binding protein Uup	AELDPDKTVMDNLAEGK	17	392	408	90452.7	116038	112290	42290	86132.1	81994.6	110953	79629	98951.8	95046.8	65817.8	60557.7	113311	144094	123919	101710	112478	125802	153254	104214	132949	131770	117318	126557	133936	134247	87809.3	87328.2	127862	124286	84997.4	92024.5	1	1	1	1	4	0	0	0	0
P0AA76	P0AA76	DGOT_ECOLI	dgoT	D-galactonate transporter	AELDYIR	7	203	209	0	0	0	2427.64	0	0	2612.67	0	2888.77	1641.39	943.11	0	4471.81	0	0	5346.08	4229.1	4206.53	3436.41	4501.93	0	4437.2	3845.22	3559.96	3510.63	6188.43	0	2179.6	3882.33	4074.89	0	0	0	0	0	0	0	0	0	0	0
P0AA76	P0AA76	DGOT_ECOLI	dgoT	D-galactonate transporter	AELDYIRDGGGLVDGDAPVKK	21	203	223	0	0	0	0	0	0	0	0	0	0	1955.73	0	0	0	0	0	0	0	0	0	0	0	0	0	0	0	5676.29	0	0	0	0	1834.57	0	0	0	0	0	0	0	0	0
P08312	P08312	SYFA_ECOLI	pheS	Phenylalanine--tRNA ligase alpha subunit	AELESAALNAR	11	76	86	138802	149145	119476	177306	175979	124772	140825	155757	111392	128890	143218	123635	139997	124849	139361	141274	164084	125770	158291	139998	171212	164864	154407	159954	133373	175714	152621	142170	129980	138869	146662	128693	1	1	1	1	4	0	0	0	0
P75867	P75867	LONH_ECOLI	ycbZ	Putative Lon protease homolog	AELGGNIHAK	10	391	400	30987.9	32167.4	32039	35994	37431.6	48082.6	29906.7	30204.6	52590.3	49417.3	45845.3	42435.3	36144	35322.3	30102.4	29721.5	38512.3	35933.8	33391	26898.4	31546	38279	29289.1	28009.2	30018.3	36004.3	28698.3	32136.7	33068.3	35780.4	37135	37374	1	1	1	1	4	0	0	0	0
P77488	P77488	DXS_ECOLI	dxs	1-deoxy-D-xylulose-5-phosphate synthase	AELGLDAAGMEAK	13	602	614	15502.5	13270.4	11438.7	8599.92	17649.1	11947.4	14297.5	12275.1	11642.3	14779.3	4485.7	19175.6	15793.5	13029.6	11125.8	17048.9	16548.4	20248.6	16099.2	20488.8	25550.4	21051.8	17477.7	16159	15284.3	20761	12718.7	15177.3	17979	13380.4	11245.2	12625.9	1	1	1	1	4	0	0	0	0
P28904	P28904	TREC_ECOLI	treC	Trehalose-6-phosphate hydrolase	AELKKVCEFWADR	13	180	192	0	4563.79	4376.13	5648.92	0	5642.29	0	0	2515.19	689.582	5187.25	0	1564.52	0	3549.46	3682.46	3028.89	6386.64	0	0	3438.89	0	3423.16	5044.07	0	2860.77	4770.79	8197.7	2100.77	4222.8	0	3504.82	0	0	0	0	0	0	0	0	0
P31677	P31677	OTSA_ECOLI	otsA	Trehalose-6-phosphate synthase	AELKNVQNIFSVERLDYSK	19	250	268	9270.71	10142.8	6227.14	9971.66	8288.15	14485.4	7422.79	6021.03	5743.25	14390.4	0	4438.75	5521.82	5427.05	10623.5	4437.3	20764.8	9836.41	6102.23	8283.41	10037.6	0	13601.7	7302.77	10535.7	4839.32	11048.8	11480.1	8099.56	0	3057.08	3654.89	1	0	0	1	2	0	0	0	0
P0A9Q1	P0A9Q1;A5PFJ8	ARCA_ECOLI	arcA	Aerobic respiration control protein ArcA	AELLKKMTGR	10	183	192	88706.9	89534.6	105960	114509	0	82190	106660	118486	83460.5	103020	123838	129681	100069	71253.3	100458	79996.4	0	77658.8	96153.6	115155	85914.9	0	99253.8	0	79674.5	0	125276	93129.4	43907.8	79100.3	0	92873	0	0	0	0	0	0	0	0	0
P05824	P05824	RECN_ECOLI	recN	DNA repair protein RecN	AELLQYQLK	9	187	195	4423.81	2699.07	2852.18	1364.91	6687.33	1901.12	1978.7	2687.81	5394.42	2665.82	6360.48	4387.57	3834.16	2010.54	0	3266.24	3290.82	6752.21	2548.53	1907.7	6403.31	0	2859.32	1218.64	5263.39	4663.25	0	3680.31	2489.08	893.094	0	2013.51	1	0	0	1	2	0	0	0	0
P21170	P21170	SPEA_ECOLI	speA	Biosynthetic arginine decarboxylase	AELMAVLAHAGMTR	14	153	166	57183.8	41100.6	36915.3	40188.6	63364.6	45944.8	59160.1	55374.4	88346.4	116441	105795	86767.3	35657.5	37819.2	42226.8	41022.7	37161.7	33306.8	42049.1	25696.9	46619.8	40327.7	45896.2	44351.2	47542.5	40938.7	42235	37919.8	36059.1	33426.2	24064.2	49471	1	1	1	1	4	0	0	0	0
P43329	P43329	HRPA_ECOLI	hrpA	ATP-dependent RNA helicase HrpA	AELNDTVVDIAK	12	1143	1154	19416	12997.2	13904.2	14667.2	15003.6	11874.9	12988.2	11861.7	6910.11	7544.23	8094.47	7618.26	5451.54	15690.1	10658.8	10002.9	18712.6	12220.9	16755.7	16800.1	13333.6	11867.8	13838.8	10791.1	10585.5	17054.8	12649.6	10377.6	8143.4	9002.78	9321.63	12471.8	1	1	1	1	4	0	0	0	0
P46891	P46891	COF_ECOLI	cof	HMP-PP phosphatase	AELPHLPVIGHCR	13	238	250	8910.66	0	5054.36	2277.78	6742.81	4181.81	4050.94	8459.13	2846.25	5998.81	4379.62	6678.45	1211.16	2950.13	5485.3	4702.43	2358.6	2781.47	3374.12	5233.24	2441.88	1371.97	1977.07	3123.87	4041.58	4591.73	4756.97	957.717	2493.02	1959.69	4079.31	4774.73	1	0	1	1	3	0	0	0	0
P0A9I1	P0A9I1	CITE_ECOLI	citE	Citrate lyase subunit beta	AELSGIREE	9	294	302	95698.7	54050.2	93242.4	80281.1	53340.4	83410.1	76417.6	80298.7	88487.9	89173.4	56885.5	24736	73469.3	86949.3	48423.7	91345.9	58277.4	102409	49114.6	45153.4	69239.7	83383.7	77316.2	52140.3	70896	110662	88155	93825	61220.8	84975.5	111779	66959.7	1	1	1	1	4	0	0	0	0
P0AB03	P0AB03	YCBJ_ECOLI	ycbJ	Uncharacterized protein YcbJ	AELSHLLGEK	10	6	15	163164	151735	169014	141593	79508.5	83610.8	78153.1	78524.7	64366.6	56600.3	65779.5	65574.2	117513	116703	100984	97041.4	145936	123885	129335	158941	135048	166039	187967	155790	152739	161541	184654	180325	104642	118115	150891	106421	1	1	1	1	4	0	0	0	0
P0AB03	P0AB03	YCBJ_ECOLI	ycbJ	Uncharacterized protein YcbJ	AELSHLLGEKLSR	13	6	18	9267.6	6169.9	13958.2	8615.58	1464.55	5574.8	9676.42	8541.76	8016.41	4541.77	3085.06	10538.7	11854	14090.8	4803.94	9516.77	11325.7	10821.3	6852.48	17383.4	9834.06	8691.2	17071	13198.3	13208.8	10356.5	16969.6	18999.5	2285.43	3249.07	14963.6	10005.1	1	1	1	1	4	0	0	0	0
P0ACF0	P0ACF0	DBHA_ECOLI	hupA	DNA-binding protein HU-alpha	AELSKTQAK	9	14	22	343949	405161	443395	402198	419797	537968	548433	525690	834720	714210	696631	732428	483559	363411	383200	441359	356738	411971	319518	400349	329629	333455	448419	395120	419954	309828	448806	441044	383593	385548	509713	419168	1	1	1	1	4	0	0	0	0
P15286	P15286	FLK_ECOLI	flk	Flagellar regulator flk	AELWAGIR	8	53	60	57058.5	55381.3	61631	51843.1	63177.7	64563.8	54658.9	42964.6	66610.9	62328.3	47110.6	52609	44834.7	58277.4	54468.4	59959.8	54535.1	53570.7	55758.8	49871.3	61572.3	76000.7	45402.6	50709.7	52444.4	65952.6	52406.9	51076	62479.7	76234.4	59181.8	69051.9	1	1	1	1	4	0	0	0	0
P15286	P15286	FLK_ECOLI	flk	Flagellar regulator flk	AELWAGIRHDIGLSGDSPLLSR	22	53	74	8506.47	0	0	0	9476.08	8443.14	10734	6173.51	10481.3	7168.92	3293.68	0	0	0	0	0	0	0	0	0	7720.15	0	0	0	2613.67	0	0	1759.67	813.982	0	4390.16	0	0	0	0	0	0	0	0	0	0
P32703	P32703	YJCE_ECOLI	yjcE	Uncharacterized Na(+)/H(+) exchanger YjcE	AELYHLR	7	514	520	163268	151586	199987	230703	215485	318833	267916	270101	296564	396368	449420	403861	123002	171449	159213	167795	138569	129916	150375	152386	131374	170065	190512	158891	201522	170023	209009	150910	128852	134066	128306	161184	1	1	1	1	4	0	0	0	0
P07001	P07001	PNTA_ECOLI	pntA	NAD(P) transhydrogenase subunit alpha	AEMELFAAQAK	11	237	247	172969	196566	219330	189108	165498	147679	155934	140377	82451.5	98924.3	117929	104540	182671	207637	195238	200045	203389	205488	223320	168312	242185	237179	205409	180921	190122	186901	202246	173513	201674	203560	179140	169562	1	1	1	1	4	0	1	0	0
P09372	P09372	GRPE_ECOLI	grpE	Protein GrpE	AEMENLR	7	67	73	2588811	2567190	2470964	2446178	2700806	2499729	2637544	2530555	2337837	2323748	2340482	2421231	1391905	1444640	1574941	1471743	2129678	1883871	2039866	2011773	2281203	2289919	2236729	2313449	2474916	2584210	2477294	2503341	1537053	1438889	1291307	1458693	1	1	1	1	4	0	0	0	0
P09372	P09372	GRPE_ECOLI	grpE	Protein GrpE	AEMENLRR	8	67	74	397144	429616	427348	376130	420773	428580	421028	411451	374336	414562	394035	386215	251752	267130	262776	264720	317562	309365	330091	323536	371765	378785	379341	350948	372274	369447	382512	367717	254024	241772	244320	256550	1	1	1	1	4	0	0	0	0
P0AG20	P0AG20	RELA_ECOLI	relA	GTP pyrophosphokinase	AEMKAEGVK	9	238	246	3973.14	7971.8	5289.47	7360.91	11317	7340.49	7571.36	9197.12	6887.31	10849	6687.23	10629.4	10048.3	5135.08	3206.97	5930.91	3742.48	3044.59	1995.97	1848.3	2000.23	2832.29	8011.38	2732.75	4737.59	2971.58	4704.7	3135.98	4084.52	5034.22	3179.86	5347.62	1	1	1	1	4	0	0	0	0
P17952	P17952	MURC_ECOLI	murC	UDP-N-acetylmuramate--L-alanine ligase	AEMLAELMR	9	109	117	255951	255758	186693	252560	198367	253039	166666	222713	152661	186244	203719	159937	189355	176542	215242	260115	252266	223389	146059	153239	193401	179584	224853	179972	234652	199713	214600	230763	195571	258405	185199	226697	1	1	1	1	4	0	0	0	0
P07118	P07118	SYV_ECOLI	valS	Valine--tRNA ligase	AEMNIAPGKPLELLLR	16	812	827	357856	354314	439421	377191	379831	392689	367231	382869	370586	314686	337967	288981	401118	368834	336365	346885	355170	350357	348790	345741	443544	425285	349831	348629	417583	376172	405605	368958	373555	309312	324032	342366	1	1	1	1	4	0	0	0	0
P0AFZ7	P0AFZ7	TRKH_ECOLI	trkH	Trk system potassium uptake protein TrkH	AEMPGPLKDNK	11	163	173	28224.9	12747.2	25896.9	27301.3	16559.3	15468.7	21433.8	17243.4	15432.3	25021.4	24723.2	22883.9	12842.2	13688.4	15534.7	21692.1	22812.3	27302.2	32294	20171.2	12645.4	22111.5	29306	21770.3	26014.2	30740.6	31569	22781.8	17010.9	18977	19410.6	23910.9	1	1	1	1	4	0	0	0	0
P0A6X7	P0A6X7	IHFA_ECOLI	ihfA	Integration host factor subunit alpha	AEMSEYLFDK	10	6	15	1399337	1437937	1381076	1329119	1247727	1115427	1209061	1185612	898563	1026883	910779	979515	1190380	1113716	1368214	1310849	1425375	1243175	1525725	1419142	1444662	1424284	1189033	1336699	1337215	1398232	1258662	1348463	1338848	1397789	1193530	1135259	1	1	1	1	4	0	0	0	0
P0A6X7	P0A6X7	IHFA_ECOLI	ihfA	Integration host factor subunit alpha	AEMSEYLFDKLGLSK	15	6	20	4085078	4081771	3771916	4036256	3854192	3393141	3936458	3614524	2973825	3200497	3218058	3343512	3631344	4008237	3707545	3904091	4385368	3962609	4293500	4519757	3995354	3898682	4162122	4298345	3851540	4252696	4043416	3672391	3678541	3929192	3533467	3980064	1	1	1	1	4	0	0	0	0
P0A6X7	P0A6X7	IHFA_ECOLI	ihfA	Integration host factor subunit alpha	AEMSEYLFDKLGLSKR	16	6	21	609435	6.93237e+06	7.00933e+06	5.68007e+06	6.4507e+06	660419	6.84171e+06	5633274	633126	5.91254e+06	5.43485e+06	5951266	5.90727e+06	5410145	6.88216e+06	6.65055e+06	5.32264e+06	5.3838e+06	6590524	7.01941e+06	534404	5.19432e+06	6.92375e+06	6.11373e+06	5.92535e+06	6.1448e+06	7.45684e+06	6.86589e+06	5.229e+06	638508	7.40828e+06	6.24748e+06	1	1	1	1	4	0	0	0	0
P0AEZ3	P0AEZ3	MIND_ECOLI	minD	Septum site-determining protein MinD	AENGEEPIK	9	167	175	134648	122612	117825	130683	108564	109730	123271	121963	105183	93594.4	109744	105344	145461	151219	146329	144114	150400	130576	138659	135865	116580	118217	130820	140665	128025	135613	128328	139042	134378	136483	134339	146104	1	1	1	1	4	0	0	0	0
P0AEZ3	P0AEZ3	MIND_ECOLI	minD	Septum site-determining protein MinD	AENGEEPIKEHLLLTR	16	167	182	1543480	1511218	1799270	1571739	1436523	1356716	1213889	1234984	1140302	1140301	1088084	1181505	1899454	1680051	1777452	1603331	1804875	2297672	1762313	1768472	1824669	1824524	1911493	1682225	1804810	1672809	1725729	1581820	1631661	1758283	1815991	1438627	1	1	1	1	4	0	0	1	0
P37005	P37005	LAST_ECOLI	lasT	Uncharacterized tRNA/rRNA methyltransferase LasT	AENIGAAAR	9	13	21	6412.85	8722.27	9214.72	8056.08	3699.79	9745.24	11308.4	5915.04	4997.48	5110.52	7404.74	8504.76	5693.69	12447.4	15893.5	8909.34	14542.2	9485.09	8232.28	10337.1	10302.3	11528.1	12856.4	9111.03	4475.45	7248.09	8352.92	14545.5	11445.8	6008.71	6701.42	8660.57	1	1	1	1	4	0	0	0	0
P05041	P05041	PABB_ECOLI	pabB	Aminodeoxychorismate synthase component 1	AENLMIVDLMR	11	301	311	69635.1	79892.4	60013.9	60173.4	63874.5	72243.5	87295.7	72809.7	78708.4	87793.1	71753.5	65452.4	81052	64320.6	60677.4	67091.5	73289.7	69422.1	62728.3	76269.4	64680.3	73392.8	66528.7	61368.6	89812.5	76064.6	71122.4	76697.8	82402.7	94190.4	83651.5	30041.6	1	1	1	1	4	0	0	0	0
P0A9Q7	P0A9Q7	ADHE_ECOLI	adhE	Bifunctional aldehyde-alcohol dehydrogenase AdhE	AENMLWHK	8	448	455	9124.11	11765.3	10036.1	7209.61	8840.65	8170.66	11020.3	12003.9	12598.9	15295	19297.1	19649.9	6876.92	8337.91	10400.2	11999.4	10608.2	9743.4	7018.8	11018.9	7434.8	10644.2	7808.25	11437.2	9806.54	11008.9	12547.5	9764.83	6962.62	9204.48	4490.61	7041.19	1	1	1	1	4	0	0	0	0
P0A9Q7	P0A9Q7	ADHE_ECOLI	adhE	Bifunctional aldehyde-alcohol dehydrogenase AdhE	AENMLWHKLPK	11	448	458	44561.1	24820	44990.9	35213.3	47156.5	37344.1	35416.6	36234.2	70383.6	79941.9	139558	117025	40622.1	44941.7	29721.5	33732.9	43087.6	45161.9	41621	44132.6	34797	32216	38351.4	36401.6	39072.1	31486.6	40710.8	46504.4	42721.4	43275.1	45966.1	40562	1	1	1	1	4	0	0	0	0
P05719	P05719	T1SK_ECOLI	hsdS	Type I restriction enzyme EcoKI specificity subunit	AENPDLISGENSAAALLEKIKAER	24	428	451	8052.8	13261.7	8268.59	0	6997.04	0	0	0	10094.4	0	0	10931.3	16341.1	6816.79	4254.54	0	5700.25	3261.94	9333.16	0	6072.73	0	0	0	0	3700.98	0	10793.6	0	0	7265.53	851.267	0	0	0	0	0	0	0	0	0
P0A8M0	P0A8M0	SYN_ECOLI	asnS	Asparagine--tRNA ligase	AENSNTSR	8	235	242	1225.3	2360.46	0	2080.8	0	0	0	0	0	0	1172.79	0	13567.4	15591.1	20087.7	15977.2	22362.9	17382.9	10204.8	17067.4	11152.5	9937.88	5731.13	11499.5	4461.06	2584.58	1815.58	0	12966.5	18945.8	13415.4	11726.2	0	0	0	0	0	0	0	0	0
P77552	P77552	YDHQ_ECOLI	ydhQ	Protein YdhQ	AENTVVTGAGWLK	13	41	53	745483	786329	833224	870372	889282	928690	859326	761921	941161	804683	799034	880919	698214	757724	766041	748281	701539	801463	793604	788857	1000000	860806	855240	769354	802237	905461	737542	829377	763022	710327	607699	654242	1	1	1	1	4	0	0	0	0
P69411	P69411	RCSF_ECOLI	rcsF	Outer membrane lipoprotein RcsF	AEPAKPKAPR	10	36	45	139222	198540	184699	229926	196696	218464	213448	223192	246499	225892	251591	244068	209855	165193	152216	174979	184195	184866	168548	178955	160558	146067	220511	187540	227984	159194	147694	204618	163790	154555	186821	184211	1	1	1	1	4	0	0	0	0
P78067	P78067	YNJE_ECOLI	ynjE	Thiosulfate sulfurtransferase YnjE	AEPDFGVK	8	278	285	5794.91	7524.18	0	5390.82	6154.6	0	0	0	2834.26	0	0	3783.17	6549.3	5696.38	4327.5	6494	0	0	3664.1	5420.68	0	7403.08	3905.26	0	4334.66	0	3493.72	5210.26	5202.73	5834.02	6169.71	7061.63	0	0	0	0	0	0	0	0	0
P08660	P08660	AK3_ECOLI	lysC	Lysine-sensitive aspartokinase 3	AEPDIAALAELAALQLLPR	19	155	173	0	3693.47	0	0	0	0	0	0	0	0	0	0	0	0	0	2666.66	567.659	0	0	0	0	0	0	502.943	0	1154.85	0	0	0	937.483	0	0	0	0	0	0	0	0	0	0	0
P77806	P77806	YBDL_ECOLI	ybdL	Methionine aminotransferase	AEPEHYLALPDFYR	14	283	296	0	8854.76	11412	12083.9	12038.2	8281.22	7063.16	7659.72	10557.7	10715.2	12386.2	5846.16	8361.65	6442.81	8161.1	10770	0	8621.93	0	8067.41	7385.18	0	0	6341.61	4784.95	0	0	0	13048.8	0	6869.86	6145.09	0	0	0	0	0	0	0	0	0
P10442	P10442	RNH2_ECOLI	rnhB	Ribonuclease HII	AEPHEIDELNILHATMLAMQR	21	73	93	0	0	0	0	7573.77	8055.52	7412.76	8791.57	0	9952.74	6468.33	4425.99	0	5240.67	0	0	0	0	0	0	0	4502.86	0	0	0	3274.66	5565.33	0	2398.47	0	0	0	0	0	0	0	0	0	0	0	0
P25888	P25888	RHLE_ECOLI	rhlE	ATP-dependent RNA helicase RhlE	AEPIQNGR	8	384	391	228963	217065	200236	219312	228249	211125	221663	212634	220679	263848	220548	230443	168337	192728	180367	189629	189258	186293	214865	179267	204672	189563	181539	183307	189050	188678	220432	200755	192455	194398	192297	173218	1	1	1	1	4	0	0	0	0
P0A8W2	P0A8W2	SLYA_ECOLI	slyA	Transcriptional regulator SlyA	AEPLISEMEAVINKTR	16	96	111	0	0	12572.3	14398.5	0	0	14551.3	0	12382.2	0	17809.7	0	0	12941.2	0	11032.6	14239.9	0	31091.6	10645.2	11474.2	15082.6	12042.4	17428.6	0	0	14450.4	17337.9	10162.7	16975.9	13601.5	11073	0	0	0	0	0	0	0	0	0
P37641	P37641	YHJC_ECOLI	yhjC	Uncharacterized HTH-type transcriptional regulator YhjC	AEPLSLSLVYPQRR	14	264	277	11695.7	15549.9	20184.1	22030.6	14797.3	20611.4	16253.8	11911	26530.1	25436	24220.3	22747.7	19331.8	15989.1	19444.2	10887	21983.2	19872.7	14392.1	12703	13538.8	10836.9	0	14905.2	14889.6	14074.9	15681	14303.1	11338.9	19051.7	25653.4	13584.3	1	1	0	1	3	0	0	0	0
P0AEH1	P0AEH1	RSEP_ECOLI	rseP	Regulator of sigma-E protease RseP	AEPVVPELR	9	77	85	64107.6	46023.7	50201.6	24929.6	41557.7	20496.6	36377.1	0	32719.1	59460.9	0	48203.2	42506.4	0	48550.8	0	48175.6	43006.3	43741.4	42616.7	51173.6	51939.9	46437.2	46208.7	45520.4	43432.1	46919.4	34717.1	32289.6	50721.1	33766.3	65031.3	1	0	0	0	1	0	0	0	0
P0A7Y0	P0A7Y0	RNC_ECOLI	rnc	Ribonuclease 3	AEQAAAEQALK	11	211	221	183486	183245	188688	174664	181098	166143	193960	181381	170885	166406	150408	159148	169566	173225	172400	171850	172965	172442	173622	168152	185049	155948	159602	169984	176615	169593	188334	176050	192786	174629	170101	165673	1	1	1	1	4	0	0	0	0
P0A7Y0	P0A7Y0	RNC_ECOLI	rnc	Ribonuclease 3	AEQAAAEQALKK	12	211	222	22625.8	25551.3	26408.4	21130.9	19364	21339.1	17725.8	16465.7	14306.5	15294.5	16010.4	17636.3	23042.8	19183.3	27734.8	22601.6	26195.8	29655.3	22130.5	22186.9	20256.2	18655.2	20325.2	23155	25156.4	29596.5	25054.2	29862.9	26380.7	23931.5	23018.6	26455.5	1	1	1	1	4	0	0	0	0
P0AFK0	P0AFK0	PMBA_ECOLI	pmbA	Metalloprotease PmbA	AEQAALQADK	10	144	153	19951.6	26716.4	21378.3	25137.8	16011.2	17688.7	24674.3	17241.7	32614.6	30824.6	29521.2	35090	15610.4	24652.5	20626.1	22781.9	19533	20523.8	27370.5	23454.3	16878.6	25582.1	26208.6	22982	33002	25251.7	28483	21658.8	14791.2	28553.9	28943.2	26969.4	1	1	1	1	4	0	0	0	0
P0AFK0	P0AFK0	PMBA_ECOLI	pmbA	Metalloprotease PmbA	AEQAALQADKR	11	144	154	237466	245917	259668	247874	272319	265266	238956	238842	238804	244484	243376	241377	284389	270597	261836	268854	246778	274843	229055	265855	249960	268860	239028	250476	252529	262590	251211	230232	273904	278715	270784	266586	1	1	1	1	4	0	0	0	0
P64581	P64581	YQJD_ECOLI	yqjD	Uncharacterized protein YqjD	AEQALKQSR	9	43	51	1173.96	0	2459.13	2134.52	2371.47	1782.49	1787.89	2561.08	4091.3	1786.71	1854.62	3395.45	2812.25	3274.9	862.503	1736.4	1648.23	1971.51	2010.63	2318.13	1451.32	2038.89	2860.02	1853.9	0	3099.24	1885.42	2269.83	555.528	1428.32	3429.95	1638.44	0	0	1	1	2	0	0	0	0
P08194	P08194	GLPT_ECOLI	glpT	Glycerol-3-phosphate transporter	AEQELTAK	8	235	242	27515.5	25063.9	21536.4	24690.2	19421.2	11384.6	13958.2	11147.5	8208.16	5384.29	5336.38	4661.56	29013.7	33279.4	29528.3	26096	37063	29226.1	32234.7	31556.1	33529.2	26661.3	27081.6	30741.3	26815.2	36148.1	23011.8	22689.9	27068.3	26826.4	16019.3	22932.9	1	1	1	1	4	0	0	0	0
P63284	P63284	CLPB_ECOLI	clpB	Chaperone protein ClpB	AEQGKLDPVIGR	12	172	183	152940	183499	271067	192736	187412	204640	152179	230308	188919	201553	169812	181600	203688	186457	222992	191335	156993	149873	155425	180143	198038	214640	177444	213882	134960	223219	202076	206367	148290	195256	177532	220306	1	1	1	1	4	0	0	0	0
P63284	P63284	CLPB_ECOLI	clpB	Chaperone protein ClpB	AEQGKLDPVIGRDEEIR	17	172	188	479298	580487	624843	492198	587532	532839	548044	615341	610029	523745	514735	525983	595242	666268	616601	568492	493064	556665	547518	636036	831633	712354	612172	517657	584531	675772	599579	589382	557476	558434	615570	538514	1	1	1	1	4	0	0	0	0
P46890	P46890	YBAE_ECOLI	ybaE	Uncharacterized protein YbaE	AEQHLAGQIFSGLTR	15	143	157	68543.7	63757.7	59969.5	46519	48493.8	64161.4	37502.3	52679.9	45747.9	40907.1	58587	48920	48799	58773.7	65124.8	49083.1	92117.3	60104.4	45850	52778.1	66344.8	56232.8	56322.2	51996.3	53358.4	68632.8	40488.7	65570.6	54466.4	44644.8	48329.4	38334.8	1	1	1	1	4	0	0	0	0
P36560	P36560	ASR_ECOLI	asr	Acid shock protein	AEQKAPEQK	9	69	77	530.463	119.251	687.512	1533.12	637.996	747.144	713.628	1425.55	1868.95	637.183	2544.53	865.655	930.805	384.835	664.213	505.479	1485.66	196.121	1306.33	3158.72	612.657	493.588	2225.16	0	928.841	915.338	1181.98	737.756	785.944	953.276	1019.36	1532.38	1	1	1	0	3	0	0	0	0
P17846	P17846	CYSI_ECOLI	cysI	Sulfite reductase [NADPH] hemoprotein beta-component	AEQKLEPR	8	70	77	18769.7	22395.7	21259.9	28658.6	20551.7	27957.6	27734.1	28290.2	28962	27494.1	23000.6	28815.3	25518.8	23595.4	24174.5	29754.6	26087.5	25105.3	26107	23442	18156.7	25425.5	24296.3	25005.8	23598.4	21108.7	25620.2	24705.8	23517.2	27706	31311.3	27358.6	1	1	1	1	4	0	0	0	0
P0AA93	P0AA93	YPDA_ECOLI	ypdA	Sensor histidine kinase YpdA	AEQLREMANK	10	349	358	0	0	0	0	0	0	0	0	0	710.773	1568.51	0	527.912	0	0	0	0	0	0	2143.77	0	0	485.536	0	0	0	0	0	0	449.723	0	0	0	0	0	0	0	0	0	0	0
P76086	P76086	PAAX_ECOLI	paaX	Transcriptional repressor PaaX	AEQPAWDGK	9	101	109	8270.87	12058.1	7344.81	7307.46	7310.01	9668.18	7095.78	8425.61	8260.43	10872.5	10385	0	3370.02	10576.5	8805.68	9337.61	14358.2	7182.69	7297.2	9786.74	13047.6	14227.5	10085.1	8910.67	10865	9639.26	5480.45	0	0	9962.67	0	9079.14	0	1	0	0	1	0	0	0	0
P30855	P30855	EVGS_ECOLI	evgS	Sensor protein EvgS	AEQPITLPEK	10	949	958	8551.56	8633.21	13714.2	12001.6	12579	10567.3	13357.4	10203.1	7607.11	11958.5	5064.66	0	8048.83	9245.05	11921.5	10128.9	15963.2	9216.18	12621	16955.1	13391.3	9961.37	12811.7	9278.83	12558	13154.3	8663.08	12240.1	9328.16	4623.91	7128.9	11750.6	1	1	1	0	3	0	0	0	0
P0ADY1	P0ADY1	PPID_ECOLI	ppiD	Periplasmic chaperone PpiD	AEQQAKVDAEK	11	495	505	1150.84	0	1808.61	0	0	2838.91	0	0	2306.48	0	0	0	2293.96	0	0	1951.24	0	0	0	0	0	0	0	0	2734.8	0	1747.46	1980.85	0	2682.72	0	0	0	0	0	0	0	0	0	0	0
P00490	P00490	PHSM_ECOLI	malP	Maltodextrin phosphorylase	AEQQGINAEK	10	242	251	203314	181583	186823	190776	255884	243433	234228	227283	267929	275134	300005	313803	195334	211114	197007	182015	206012	195305	202730	194950	200230	195985	200238	189786	190512	193477	194316	180243	211688	197050	188009	205434	1	1	1	1	4	0	0	0	0
P00490	P00490	PHSM_ECOLI	malP	Maltodextrin phosphorylase	AEQQGINAEKLTK	13	242	254	59572.8	76740.6	70894.3	88913.3	92840.6	119077	125261	122831	177261	149888	185892	164297	74989	72685.1	60420.8	80090.8	76264.2	88576	55831.3	61805.4	48007.7	62971.9	85187.5	79401.6	86636.1	75129.4	74299.9	103261	62885.3	67664.7	97094.4	84562.8	1	1	1	1	4	0	0	0	0
P0A705	P0A705	IF2_ECOLI	infB	Translation initiation factor IF-2	AEREAAEQAK	10	132	141	0	0	1442.97	167.922	0	1330.04	0	1482.4	1767.55	1706.34	875.512	3129.59	2712.71	0	0	0	393.573	743.239	0	0	0	1036.81	1175.88	386.236	1263.46	0	251.319	576.421	293.403	362.232	1591.42	1130.88	0	0	0	0	0	0	0	0	0
P0A705	P0A705	IF2_ECOLI	infB	Translation initiation factor IF-2	AEREAAEQAKR	11	132	142	0	1267.02	0	800.142	0	0	0	0	0	0	1171.28	0	622.431	0	0	0	0	0	0	0	0	0	0	848.298	0	0	0	224.508	0	0	0	0	0	0	0	0	0	0	0	0	0
P67910	P67910	HLDD_ECOLI	hldD	ADP-L-glycero-D-manno-heptose-6-epimerase	AESFQAVADATLAYHK	16	240	255	18886.6	26056.9	27629.1	30642.3	21971.3	11633.1	32831.4	26171.2	18775.4	15419.3	17301.5	20676.5	33914.8	45862.1	37446.3	31447.9	32140.9	26365.4	36279.2	35397	27025.6	28312	45584.1	35891	20061.7	24850.6	42135.1	29399.8	29166.7	37705.1	32913.2	30869.9	1	1	1	1	4	1	0	0	0
P67910	P67910	HLDD_ECOLI	hldD	ADP-L-glycero-D-manno-heptose-6-epimerase	AESFQAVADATLAYHKK	17	240	256	152890	138134	87388	136352	91947	104889	141010	140976	97675.8	99290.7	121253	102132	151283	243474	190371	200128	210189	183067	175808	196622	122739	134160	171680	139598	138952	134437	153928	125609	137258	197606	224084	199695	1	1	1	1	4	0	0	0	1
P07118	P07118	SYV_ECOLI	valS	Valine--tRNA ligase	AESGGTITR	9	119	127	60931.2	56263.1	63169.4	69111.2	46538.1	37661.1	54807.9	56395.8	47505	37353.8	46308.2	56442.2	120868	157199	173613	173464	147733	139115	157150	179796	120546	123185	127825	140191	84321.9	66651.5	87841.5	94204.5	126396	148530	147811	188305	1	1	1	1	4	1	1	1	1
P0AFH8	P0AFH8	OSMY_ECOLI	osmY	Osmotically-inducible protein Y	AESIAKAVDGVK	12	181	192	0	0	1808.31	820.501	0	0	0	647.879	0	0	0	0	0	0	1033.92	0	0	0	608.208	1212.11	520.563	0	0	578.186	0	0	296.129	0	0	0	0	0	0	0	0	0	0	0	0	0	0
P09323	P09323	PTW3C_ECOLI	nagE	PTS system N-acetylglucosamine-specific EIICBA component	AESIGDAMK	9	455	463	797723	715661	792751	708296	881210	839390	806315	818865	1104513	1009232	918122	948000	771521	667826	704483	703840	757662	714360	714275	732116	762350	730033	692133	700106	738510	730870	715955	737058	785811	631689	656429	601354	1	1	1	1	4	0	0	0	0
P09323	P09323	PTW3C_ECOLI	nagE	PTS system N-acetylglucosamine-specific EIICBA component	AESIGDAMKK	10	455	464	961664	927562	948830	1056535	973437	1046119	1043016	1047010	1205836	1080678	1162143	1249043	880324	945181	918111	980473	979258	924965	899080	981762	925481	867960	1015279	1017851	963059	875214	982237	999705	944808	877423	950733	952332	1	1	1	1	4	0	0	0	0
P37387	P37387	XYLF_ECOLI	xylF	D-xylose-binding periplasmic protein	AESLGAK	7	51	57	0	0	0	0	0	0	0	1443.7	0	2327.65	0	0	3392.44	0	1866.29	2933.84	0	0	0	768.846	0	3241.22	3196.67	0	0	0	0	697.752	0	0	2937.48	3172.25	0	0	0	0	0	0	0	0	0
P62707	P62707	GPMA_ECOLI	gpmA	2,3-bisphosphoglycerate-dependent phosphoglycerate mutase	AETAEKYGDEQVK	13	101	113	414389	393723	432302	466296	281458	284302	307559	296260	197392	190749	203860	205988	418851	497084	498557	474397	469031	490886	545366	565288	455766	445232	535721	501090	511956	423675	476571	482857	458459	539265	507791	499052	1	1	1	1	4	1	1	1	1
P62707	P62707	GPMA_ECOLI	gpmA	2,3-bisphosphoglycerate-dependent phosphoglycerate mutase	AETAEKYGDEQVKQWR	16	101	116	95351.2	81258.1	80288.1	87591.2	56150.6	34653.1	46602.1	59796	38633.7	44356.9	40839.6	33475.2	101910	91049.4	103897	85105.1	86512.2	73178	106514	95977.9	99515.6	73757.7	82437.4	99824.8	78150.6	69907.3	79386.7	86292.4	89387.9	96392.1	93888.2	118297	1	1	1	1	4	0	0	1	0
P15877	P15877	DHG_ECOLI	gcd	Quinoprotein glucose dehydrogenase	AETASPEVMADCPRR	15	275	289	4879.7	0	2556.44	4667.22	3222.3	0	3060.33	3241.69	5394.45	0	3758.75	0	5926.4	2467.83	4668.76	2333.06	5056.89	3822.3	7690.71	4022.75	7086.51	5815.93	2927.8	5103.98	0	0	1271.64	6258.18	3896.87	2266.54	0	5487.08	0	0	0	0	0	0	0	0	0
P0ACJ8	P0ACJ8	CRP_ECOLI	crp	DNA-binding transcriptional dual regulator CRP	AETLYYIVK	9	37	45	305341	252478	256431	326495	301056	262159	264375	238107	218086	220942	218038	227474	196423	218143	258928	198769	238267	218571	241544	161074	289661	293629	209106	198582	277755	290818	263749	203767	216786	217799	173164	199714	1	1	1	1	4	0	0	0	0
P0A6J5	P0A6J5	DADA_ECOLI	dadA	D-amino acid dehydrogenase	AETNIQYEGR	10	124	133	1610000	1590000	1630000	1690000	1490000	1600000	1520000	1590000	1600000	1650000	1640000	1650000	1260000	1330000	1320000	1330000	1500000	1370000	1410000	1480000	1580000	1610000	1580000	1610000	1580000	1750000	1660000	1580000	1290000	1330000	1400000	1220000	1	1	1	1	4	0	0	0	0
P11349	P11349	NARH_ECOLI	narH	Respiratory nitrate reductase 1 beta chain	AETVDGKVDTR	11	418	428	22476.3	17326.7	23576	22482.7	14992.5	25980.2	25036	30192.9	27526.6	30744.2	25516.6	26735.1	22464.7	17865.2	18730.8	22478.7	20666.6	21185.3	17916.1	16325.1	16425.2	17501	21364	19267.3	18670.2	19574.2	14896.8	23498.6	25463.2	24627.3	21166.5	19550.5	1	1	1	1	4	0	0	0	0
P06996	P06996;Q1PI90	OMPC_ECOLI	ompC	Outer membrane porin C	AETYTGGLK	9	239	247	102480	97237.5	64528.3	87526.6	89544.1	98356.7	86042.4	89572.2	94778.7	100149	81256	72022.8	81535	81666.8	87744.5	95377	107227	101305	86432.5	101472	112788	107412	95000.9	85845.9	81842.7	104046	81910.2	87442.4	93971.1	88271.5	80353.8	80332.7	1	1	1	1	4	0	0	0	0
P10441	P10441	LPXB_ECOLI	lpxB	Lipid-A-disaccharide synthase	AEVAPDLSVHLLDGMGR	17	246	262	24491.8	11292.4	17115	13919	0	20780.9	12101.9	0	0	14874.8	0	10400.1	10950.7	14351	12342.8	11274.8	8993.37	13384.3	10470.3	0	11992.6	0	10057	0	0	0	0	9372.84	7080.27	7670.36	17734.6	0	0	0	0	0	0	0	0	0	0
P43329	P43329	HRPA_ECOLI	hrpA	ATP-dependent RNA helicase HrpA	AEVEELEHK	9	774	782	124377	118937	117685	123180	123586	127356	130101	133791	115118	118294	106226	111880	106098	104650	109293	121834	120663	108814	115544	116567	121204	124845	128826	128551	127544	130244	122494	132065	118170	109345	105131	99593.3	1	1	1	1	4	0	0	0	0
P0ABF1	P0ABF1	PCNB_ECOLI	pcnB	Poly(A) polymerase I	AEVERNAELQR	11	408	418	6818.32	5543.72	8661.73	6444.41	0	4590.33	3136.46	4786.71	0	5347.5	5872.87	2507.6	10660.7	21669.7	16039.8	14178.8	7668.45	12180	5975.22	9549.55	11952.7	11017.8	9448.64	10667.3	5392.01	3594.47	7253.32	8397.38	12698.7	13068.4	12887.3	15696.3	0	1	1	1	3	0	0	0	1
P0AES4	P0AES4	GYRA_ECOLI	gyrA	DNA gyrase subunit A	AEVEVDAK	8	246	253	14668	24118.5	26997	22999.7	22474.3	26045.8	26764.5	26725.4	22811.9	23314	34873.5	24243.7	20708	22123.2	17710.7	20854.3	17515.5	21879.8	16567.6	19513.3	22281.4	26901	21018.1	24169.6	19366.5	17977.1	18496.1	22174.9	13809.9	21611.5	17279.5	22885.7	1	1	1	1	4	0	0	0	0
P0A720	P0A720	KTHY_ECOLI	tmk	Thymidylate kinase	AEVLMFYAAR	10	69	78	32386.5	27740.5	38846.6	38284.8	28644.9	20701.1	43168.8	28203.1	29806.2	30062.6	23582.5	22025.6	33334.1	26692.8	37099.7	46540.4	57230.2	31590.6	39779.5	43728.5	45606.9	29149	36805.4	46325.5	43196	28170.8	34851.5	47126.6	44486.1	47868	34026.4	22757	1	1	1	1	4	0	0	0	0
P60723	P60723	RL4_ECOLI	rplD	Large ribosomal subunit protein uL4	AEVTGSGKK	9	50	58	0	589.197	1760.73	945.7	1304.93	0	0	682.372	1001.49	1174.19	1697.61	0	341.537	905.993	1191.19	985.84	0	0	787.73	0	619.652	1028.44	0	717.686	522.647	0	0	576.793	171.311	643.487	0	0	0	0	0	0	0	0	0	0	0
P60723	P60723	RL4_ECOLI	rplD	Large ribosomal subunit protein uL4	AEVTGSGKKPWR	12	50	61	4041006	4075670	4284813	4333110	5301322	5766074	5489155	5688982	12190067	11295424	10670312	10684584	4147592	3751255	3523142	3853824	3910542	3928265	3942250	4164803	3970321	3854375	4395627	4086851	4039780	4043947	4238032	4253015	3653078	3703758	3940365	3843123	1	1	1	1	4	0	0	0	0
P76347	P76347	YEEJ_ECOLI	yeeJ	Inverse autotransporter adhesin YeeJ	AEVTLSGTK	9	1607	1615	13680.6	0	14690.1	13673.6	15069.8	0	12163.3	0	14578.7	15183.1	0	9740.76	18900.8	10720.4	0	14062	8001.87	14263.7	15859.7	6055.97	0	0	12581.6	0	19052.4	8616.23	16553.1	15484.6	0	0	11818	15694.2	0	0	0	0	0	0	0	0	0
P07639	P07639	AROB_ECOLI	aroB	3-dehydroquinate synthase	AEVVAADER	9	227	235	622108	585444	597976	588907	544609	502157	583156	491899	373186	466571	410168	425244	475995	589882	608526	592912	592431	583413	636603	598960	644162	609423	584735	630218	561116	648788	529263	511430	583408	605035	535357	536187	1	1	1	1	4	0	0	0	0
P07639	P07639	AROB_ECOLI	aroB	3-dehydroquinate synthase	AEVVAADERETGLR	14	227	240	356448	316117	361902	341095	357702	362664	381074	372377	346369	377627	322584	380398	290931	312517	285434	257706	322225	347076	282105	285270	328926	315138	326949	292177	313452	333789	287573	309411	295285	305285	344670	270459	1	1	1	1	4	0	0	0	0
P0AG48	P0AG48	RL21_ECOLI	rplU	Large ribosomal subunit protein bL21	AEVVAHGRGEK	11	61	71	13289	17170	16133.4	15423.8	22665.8	35106.5	30244.2	34811.2	133578	103994	136269	121776	17429.9	12141.1	12123.8	18784.5	9304.92	14600.6	9427.18	11598.8	7539.63	15041.2	19030.8	11518.4	10591	14908.5	14285.6	16558.3	17133.8	13648.4	26361.4	18289	1	1	1	1	4	0	0	0	0
P0AG48	P0AG48	RL21_ECOLI	rplU	Large ribosomal subunit protein bL21	AEVVAHGRGEKVK	13	61	73	0	2456.97	3129.34	2864.58	3831.99	4556.08	7510.56	8749.96	10707.1	12389.5	16497.1	11391.7	0	0	3221.57	2339.01	2336.51	2305.88	1668.29	0	2039.32	0	2873.05	0	3628.47	3682.33	0	3000.01	3404.26	0	1929.54	5719.19	0	0	0	0	0	0	0	0	0
P0AG20	P0AG20	RELA_ECOLI	relA	GTP pyrophosphokinase	AEVYGRPK	8	247	254	1270000	1280000	1200000	1310000	892765	869486	920861	890705	530325	626319	622851	622381	1280000	1220000	1270000	1300000	1260000	1210000	1260000	1260000	1170000	1220000	1340000	1370000	1250000	1230000	1280000	1260000	1210000	1180000	1280000	1180000	1	1	1	1	4	1	1	1	1
P08142	P08142	ILVB_ECOLI	ilvB	Acetolactate synthase isozyme 1 large subunit	AEWHQLVADLQR	12	344	355	530233	502042	405214	471802	414674	546487	372017	404728	371164	464000	483058	394125	521285	511011	456615	439458	405113	398706	465554	326508	483123	480056	569372	425767	372239	443150	372194	468551	441524	437631	417495	430564	1	1	1	1	4	0	0	0	0
P0A8U2	P0A8U2	YAFD_ECOLI	yafD	UPF0294 protein YafD	AEWLSVLK	8	57	64	23661.5	19285.5	25323.1	21177.5	47484.3	34556.9	28153.7	33619.4	48533.6	50150.2	37325.2	46553.7	24535	12627.5	7998.46	14936.1	16681.7	16382.6	17911.2	15480.2	19200.5	9876.69	15276.7	10790.6	19763.4	23681	17643.2	19422.2	23130.3	15132.5	22504.5	16595.8	1	1	1	1	4	0	0	0	0
P36659	P36659	CBPA_ECOLI	cbpA	Curved DNA-binding protein	AEYDQMWQHR	10	63	72	67611.8	71664.2	62503.5	43621.6	63951.3	49738.1	57486	45571	57135.4	56478.7	58143.4	55594.2	67888.6	55893.8	61923.6	67528.1	70356.7	62443.8	73971.1	56031.8	67970.2	62598.4	62732.7	58910.9	55025.8	73614.6	65715.2	65151.9	75407.4	75450.2	60911.6	74134.3	1	1	1	1	4	0	0	0	0
P36659	P36659	CBPA_ECOLI	cbpA	Curved DNA-binding protein	AEYDQMWQHRNDPQFNR	17	63	79	3171.58	2457.93	2566.72	3272.83	895.903	0	1924.9	2167.26	0	4093.86	3602.44	4594.98	3631.55	6796.09	4344.96	1404.13	0	2585.07	0	0	355.925	0	1806.55	0	1610.29	0	0	145.371	3585.91	2430.46	0	279.457	0	0	0	0	0	0	0	0	0
P39176	P39176	ERFK_ECOLI	erfK	Probable L,D-transpeptidase ErfK/SrfK	AEYESDRK	8	258	265	6897.83	8905.27	10368.6	7806.73	6089.8	6414	7016.74	5883.92	2850.21	9221.25	10433.6	10071.6	10580.1	11278.2	12304.4	11877.1	5109.98	11401.6	6525.26	5295.09	8913.77	5096.26	3601.7	7670.39	6021.72	10053.7	8469.73	11632.1	13019.4	5351.19	9457.65	6936.45	1	1	1	1	4	0	0	0	0
P39176	P39176	ERFK_ECOLI	erfK	Probable L,D-transpeptidase ErfK/SrfK	AEYESDRKVPLPVTPSLR	18	258	275	9188.18	11644	12930.9	7610.91	9579.87	17064.9	15139	13125.3	25844.7	15731	20230.8	21321.9	15426.8	7129.48	3983.03	8899.89	5984.1	9367.41	6400.52	16575.4	7040.65	7485.68	15121.8	9254.6	14663.6	12863.5	9596.77	9032.95	13852.2	12020.7	17738.5	12288.1	1	1	1	1	4	0	0	0	0
P0A6L9	P0A6L9	HSCB_ECOLI	hscB	Co-chaperone protein HscB	AEYLLSLHGFDLASEQHTVR	20	68	87	276185	327857	319429	317646	317359	316405	326876	319832	273275	285840	256349	253882	278106	303565	280273	276917	264400	274386	303984	286505	242150	292787	327350	274321	338263	289384	300119	288829	286713	308144	276381	285235	1	1	1	1	4	0	0	0	0
P31441	P31441	ADEC_ECOLI	ade	Adenine deaminase	AEYQELLAVSR	11	15	25	9746.77	16517.3	11706.7	19517.4	17703.3	12614.6	12275.9	15005.4	12208.8	9444.27	8137.99	9985.02	11966.8	15800.1	13045.2	12356.2	10601.5	10415.7	10477.8	12538.8	12503	9054.48	11653.8	14055.6	10726.8	11361.4	12940.1	11505.9	13762.9	13733	7565.22	18942	1	1	1	1	4	0	0	0	0
P0A6V1	P0A6V1	GLGC_ECOLI	glgC	Glucose-1-phosphate adenylyltransferase	AEYVVILAGDHIYK	14	133	146	2503.82	5577.85	9975.96	7459.46	6230.17	5493.46	4103.71	7012.03	5042.78	3246.63	3982.74	3900.68	8023.08	8502.39	7950.98	8284.64	10900.2	6723.04	3898.47	5539.16	4719.66	1679.97	8143.62	5543.58	3964.06	3321.74	4885.67	5802.93	8854.8	7297.93	9321.84	8428.34	1	1	1	1	4	0	0	0	0
P0AF56	P0AF56	YJCO_ECOLI	yjcO	Sel1-repeat-containing protein YjcO	AEYWAQK	7	54	60	184908	188268	150465	170803	178317	142964	176368	154440	136004	152062	140073	100628	131799	166537	155798	177619	215801	151724	209148	167743	168180	158141	160006	171143	157629	207665	175310	175989	156034	167751	130489	175011	1	1	1	1	4	0	0	0	1
P37197	P37197	YHJA_ECOLI	yhjA	Probable cytochrome c peroxidase	AEYYASNDTAPEHR	14	156	169	11317.1	13417.5	9592.55	6957.3	9560.79	6832.78	5059.6	10591.1	9209.25	5360.32	8164.35	9012.25	5882.05	11511.4	10078.7	2146.66	6902.98	7109.21	7403.07	7015.12	9445.94	6624.85	6581.63	4881.15	6903.37	10295.3	7331.11	9972.67	8572.54	7828.3	5127.94	10230.1	1	1	1	1	4	0	0	0	0
P25516	P25516	ACNA_ECOLI	acnA	Aconitate hydratase A	AFAASNELEVNATHK	15	392	406	9174.6	13114.9	6341.82	12886.5	12687.9	9510.15	7240.83	15124.5	10289.4	13924.1	18974.3	7752.75	7921.26	14473.7	13751.7	13163	7169.21	15750.9	8626.59	12707.3	5936.84	8225.88	17498.4	12326.7	9619.51	10039.2	10057.4	12952.6	8064.36	10711.7	22095.6	6031.43	1	1	1	1	4	0	0	0	0
P25516	P25516	ACNA_ECOLI	acnA	Aconitate hydratase A	AFAASNELEVNATHKDR	17	392	408	0	3822.21	6262.81	12185.5	2781.59	4986.47	10807.9	6279.79	5620.91	2833.76	2777.84	6102.15	5872.69	10582.7	6375.47	8834.43	1853.83	6073.44	8736.18	17406.2	4331.31	9371.96	1847.01	9319.42	9869.33	4133.66	3280.11	9602.1	0	9705.94	8969.97	6863.87	0	1	1	1	3	0	0	0	0
P0A836	P0A836	SUCC_ECOLI	sucC	Succinate--CoA ligase [ADP-forming] subunit beta	AFAENWLGK	9	71	79	862173	929083	588514	644639	548243	470654	388179	364965	451273	492738	363261	386433	1260000	1560000	1630000	1480000	1570000	1430000	1860000	1510000	1160000	1220000	1290000	1230000	820644	713584	686158	743046	1530000	1560000	1140000	1610000	1	1	1	1	4	0	1	0	1
P0A836	P0A836	SUCC_ECOLI	sucC	Succinate--CoA ligase [ADP-forming] subunit beta	AFAENWLGKR	10	71	80	189519	148468	209450	189867	113269	115542	167317	130741	129867	113423	128065	99045.9	413148	600523	567841	735548	522793	641145	567336	554220	373886	381203	440726	496581	226558	272115	273876	220004	591515	654026	503209	749644	1	1	1	1	4	1	1	1	1
P02359	P02359	RS7_ECOLI	rpsG	Small ribosomal subunit protein uS7	AFAHYRWLSLR	11	150	160	23926.7	18908.9	18923.8	19677.9	18156.6	16850.8	20005.4	29496.3	29109.8	29476.8	34035.7	25545.2	21663.2	12395.3	16649	17492	11130.7	18620	15617	13099.5	24974.5	18362.8	10200.2	11221.6	22302.7	16238.4	15256.5	21117.5	14655.9	15461.8	16678.4	18350.7	1	1	1	1	4	0	0	0	0
P0AEN8	P0AEN8	FUCM_ECOLI	fucU	L-fucose mutarotase	AFAIVITGER	10	117	126	14410.9	18566.1	18405.7	15266.8	20073.6	18062.8	25501	18383.1	20035.2	18797.3	13611.2	13247.9	22861.4	7310.34	18266.5	18614.5	16749.8	16616.7	8958.71	18116.8	16206.7	26118.5	27436.7	14382.8	16145.7	23708.5	16126	20155.7	8423.71	18800.4	13221.6	12067.1	1	1	1	1	4	0	0	0	0
P0AB14	P0AB14	YCCJ_ECOLI	yccJ	Uncharacterized protein YccJ	AFAKTDKDSLFWGEQTIER	19	54	72	47973.8	44356.8	43301.2	47153.5	46710.1	57172.6	46309.6	60997.9	61478.8	67354.5	68541.9	76499	57094.4	41608.8	48316	35142	43183.7	48883.4	47333	48459.1	39062.7	38646.5	46274.3	48558.1	52528.2	40411.5	53095	59758.8	53831.4	48048.1	53024.1	47482.8	1	1	1	1	4	0	0	0	0
P0A6U5	P0A6U5	RSMG_ECOLI	rsmG	Ribosomal RNA small subunit methyltransferase G	AFASLNDMVSWCHHLPGEQGR	21	140	160	159639	180942	220768	183067	199682	248831	244892	225494	216575	221016	203077	172968	238123	231219	203956	198525	163234	148230	159934	163879	244948	188048	175467	162033	182954	213311	196492	166009	253380	213173	242608	164936	1	1	1	1	4	0	0	0	0
P0DTT0	P0DTT0	BIPA_ECOLI	bipA	Large ribosomal subunit assembly factor BipA	AFAYGLKPIVVINK	14	116	129	56732.2	41347.2	39093.9	38061.2	43434.6	41908.9	46363	21731.6	47258.7	34381.4	49921.5	34941.8	34437.6	34800.1	32507.6	41884.4	51059.1	30329.5	49752.5	25693.3	38224.5	29661.5	33186.5	33824.3	31766.7	33372.6	44233.4	35691.4	41861	36515.9	29865.3	38931.9	1	1	1	1	4	0	0	0	0
P0DTT0	P0DTT0	BIPA_ECOLI	bipA	Large ribosomal subunit assembly factor BipA	AFAYGLKPIVVINKVDR	17	116	132	1257.51	0	4181.54	0	1415.27	0	0	0	2781.33	0	0	0	2289.81	3448.04	2209.99	1235.1	0	0	0	4982.79	3083.81	4043.95	2461.2	887.554	1239.18	1449.48	0	0	2685.32	2016.1	0	1333.95	0	0	0	0	0	0	0	0	0
P37339	P37339	LHGD_ECOLI	lhgD	L-2-hydroxyglutarate dehydrogenase	AFCDQNGIR	9	75	83	16776.3	16407.5	20858.5	22518	16385.8	18204.4	22332.5	22922	14140.7	22648.8	18655.8	21686.2	12140.3	15054.3	13782.7	14286.2	12377.8	18503.3	12308.7	17569	20424.1	20659.4	22076.7	19037.9	24799.5	15497.5	20958.8	16880.7	11816.5	12304.8	10797.7	14733.1	1	1	1	1	4	0	0	0	0
P37339	P37339	LHGD_ECOLI	lhgD	L-2-hydroxyglutarate dehydrogenase	AFCDQNGIRYDNCGK	15	75	89	12500.2	15708.7	14013.8	11783.9	16085.5	12255.9	12608.8	10381.4	16072.4	11929.3	17381.8	12422.2	12423.2	7000.63	10035.3	4719.41	9615.38	12009.1	11618	5004.9	10539.4	7741.13	10819.3	8961.47	12657.1	7226.69	12701.9	10560.2	8164.39	5532.69	11990.4	5928.33	1	1	1	1	4	0	0	0	0
P0ADN0	P0ADN0	VIAA_ECOLI	viaA	Protein ViaA	AFCLALMR	8	342	349	14629.3	22432.8	17943.9	20352.4	12339.7	25195	21553.5	19211.6	20192.8	23513.9	13228.1	25971.8	20495.7	15340.4	21130.4	20619.3	9023.27	24864.9	16838.3	15018.1	12180.7	21951.7	15695.7	17685.4	17428.3	21095.8	18671.5	17325.7	23324.5	19831.3	17266.7	10436.2	1	1	1	1	4	0	0	0	0
P0ABU0	P0ABU0	MENB_ECOLI	menB	1,4-dihydroxy-2-naphthoyl-CoA synthase	AFCSGGDQK	9	81	89	8784.52	12551.9	8793.78	11870	4997.58	11744.1	9187.11	10595	4785.45	6091.31	8628.42	12795.1	11192.6	7636.78	11437	9890.67	11822.7	12446	12813.9	13998.3	8710.92	11249.7	14127.4	12758.4	14620.1	6912.79	8114.6	13210	5782.46	7607.76	9256.09	13949.4	1	1	1	1	4	0	0	0	0
Q47147	Q47147	YAFJ_ECOLI	yafJ	Putative glutamine amidotransferase YafJ	AFCWLLHK	8	133	140	8183.09	9088.08	6197.73	2946.63	8887.59	9571.21	4285.41	7265.53	12822.6	4027.51	8859.9	10703.7	8284.11	3560.29	6523.23	3864.42	4033.3	7092.62	8600.59	8262.48	10542.3	11864.6	7953.61	5228.45	8256.46	2670.72	10749.8	9963.83	5824.12	8340.25	4422.93	12891.2	1	1	1	1	4	0	0	0	0
P0AEG6	P0AEG6	DSBC_ECOLI	dsbC	Thiol:disulfide interchange protein DsbC	AFDDVMAGK	9	168	176	317707	393255	352388	310925	439506	355533	339202	362218	399012	401362	461536	367014	340527	282014	307696	284139	253998	291850	361000	326027	366468	375618	316429	325685	331334	362020	351036	379790	290351	283782	285141	278048	1	1	1	1	4	0	0	0	0
P0A7R5	P0A7R5	RS10_ECOLI	rpsJ	Small ribosomal subunit protein uS10	AFDHRLIDQATAEIVETAKR	20	12	31	19823.2	30338.7	21726.9	11400.8	0	15621.6	20038.3	23310.6	49220.7	73209.9	65688.9	72548.8	26546.5	17676.1	20637.4	18067.8	21953.4	24972	24028	36112.1	22392.9	19854.2	31620.5	27650.1	12437.2	22507.5	16290.4	20669.6	15328	17652	13139.5	23596.5	0	1	1	1	3	0	0	0	0
P26281	P26281	HPPK_ECOLI	folK	2-amino-4-hydroxy-6-hydroxymethyldihydropteridine pyrophosphokinase	AFDKLNKW	8	152	159	4710.86	6534.46	6760.85	6213.54	2896.82	5968.89	10858.7	3330.38	4089.56	1266.27	6679.35	0	13164.7	13943.5	14037.3	16302.4	11104.4	8280.86	13331	22084.7	11876.3	10284.4	8297.45	12317.4	4457.55	8854.14	4723.82	7932.75	11380.8	17630.9	20211.1	21882	1	1	1	0	3	1	1	0	0
P18133	P18133	PNCB_ECOLI	pncB	Nicotinate phosphoribosyltransferase	AFDLPHIK	8	390	397	48793	50795.1	63456.5	71832.6	61061.2	72666.3	75943.3	76921.5	80407.8	129396	100578	85538.7	26020.7	27368.8	29665.9	35356.3	37257.9	30934.6	37384.1	38391.3	36560.7	34053.9	42283.7	48792	54879.1	41504.4	55595.5	45033.2	26200.4	25482.7	24396.9	30645.4	1	1	1	1	4	0	0	0	0
P18133	P18133	PNCB_ECOLI	pncB	Nicotinate phosphoribosyltransferase	AFDLPHIKK	9	390	398	21740.4	19684.4	18759.9	23034.6	16768.3	23185.2	33851.8	20456	21884.9	16074.3	21650.1	28246	19378	13860.4	17854.3	16035.8	0	12949.5	6855.29	17972.2	16037.1	19835	15075.2	11878	18929.5	11059.7	15464	21219.6	8365.79	14494.3	10906.8	15042.6	0	1	1	1	3	0	0	0	0
P0CE48	P0CE47;P0CE48	EFTU2_ECOLI	tufB	Elongation factor Tu 2	AFDQIDNAPEEK	12	46	57	16325.9	10592.6	20891.1	23020.2	15998.9	17990.5	24735.2	23149.2	15810.3	19123.9	25045.2	24118.8	21602.7	19837.1	16433.9	24077.3	17181.3	17736.6	26881.7	16293.7	16254.4	16718	27765.8	22532	18298.5	19375.8	21904.6	21529	21542.3	14868.2	15124.2	16845.2	1	1	1	1	4	0	0	0	0
P0CE48	P0CE47;P0CE48	EFTU2_ECOLI	tufB	Elongation factor Tu 2	AFDQIDNAPEEKAR	14	46	59	355866	335811	334112	298064	382983	362052	396313	399867	408453	623489	443526	352692	432225	266838	232914	229589	373762	318072	302233	350557	328906	353100	381651	298657	311879	331412	393035	312009	272924	225243	265598	265782	1	1	1	1	4	0	0	0	0
P15081	P15081	GUTM_ECOLI	gutM	Glucitol operon activator protein	AFDTLCQQGR	10	30	39	94572.1	101818	94146	88066.6	75221.1	86556	76557.2	65040.6	54476.6	55131.6	54882.4	52190.4	115794	125762	105533	95909.1	87296	69397.3	90920.7	90763.3	66171.2	84988.4	97157.9	82057.8	97254	75759.7	81350	96324.7	115284	107675	130463	105467	1	1	1	1	4	0	0	0	0
P15081	P15081	GUTM_ECOLI	gutM	Glucitol operon activator protein	AFDTLCQQGRVGVGR	15	30	44	0	4945.03	0	6662.8	4661.54	4017.95	2881.04	0	6060.08	0	3192.65	4010.99	0	1770	5229.9	1775.25	0	0	2411.13	0	0	0	5027.99	3632.34	0	2902.35	0	0	5542.98	4663.7	4236.87	1894.51	0	0	0	0	0	0	0	0	0
P07001	P07001	PNTA_ECOLI	pntA	NAD(P) transhydrogenase subunit alpha	AFDTRPEVK	9	193	201	164879	150909	181588	158519	130440	103213	133830	129994	80050.2	84287.2	95103.6	80006.8	153915	161826	174008	174479	194248	181663	167687	175219	188594	169107	160220	173350	177526	180948	181270	173007	154956	137570	131840	177120	1	1	1	1	4	0	0	0	1
P0AFT5	P0AFT5	BTSR_ECOLI	btsR	Transcriptional regulatory protein BtsR	AFEEHAFDYLLKPIDEAR	18	90	107	248286	218032	244831	259287	225190	214229	227689	224892	206564	202607	194174	210682	256695	255377	250710	251442	246814	239423	270597	257133	222256	219242	259417	253030	285147	264206	261765	250093	247510	272565	226082	235151	1	1	1	1	4	0	0	0	0
P0AFT5	P0AFT5	BTSR_ECOLI	btsR	Transcriptional regulatory protein BtsR	AFEEHAFDYLLKPIDEARLEK	21	90	110	9210.65	11289.9	9786.65	0	7157.14	6829.01	0	0	10299	7139.98	0	10928	12374.1	9387.08	0	11435.4	4696.35	8929.88	12950.1	10975.1	12502.2	20024.3	0	19914.6	19276.5	7088.92	5040.74	7557.34	17163.9	12776.6	5610.93	7831.07	1	1	0	0	2	0	0	0	0
P28917	P28912;P28916;P28917;P75741	YDCC_ECOLI	ydcC	H repeat-associated putative transposase YdcC	AFEEKFPLK	9	205	213	1765.34	0	0	0	0	0	0	1289.11	0	0	1033.43	693.983	1311.3	0	914.132	1321.9	969.344	2217.09	0	1244.1	109.284	0	0	0	0	0	0	747.582	0	2999.42	0	326.178	0	0	0	0	0	0	0	0	0
P32053	P32053	INTA_ECOLI	intA	Prophage integrase IntA	AFEKPQKK	8	202	209	18567.3	12161.2	13318	9236.7	8513.36	12235.3	6872.29	9343.42	11072.8	9654.04	3131.79	6194.31	13554	12993.6	10583.9	18608.1	18367.6	16079.1	17802.5	11110.2	18889.3	13605.6	9331.94	13965.9	14195.2	11058.9	15817.7	11932	12118.9	16969	14610.2	16441.7	1	1	1	1	4	0	0	0	0
P25740	P25740	WAAG_ECOLI	waaG	Lipopolysaccharide glucosyltransferase WaaG	AFELIQVPVK	10	48	57	6473.6	11031.3	6510.31	10013.3	9898.18	5607.8	7282.33	7453.06	6943.33	3647.26	5351.21	10408.9	6669.74	8055.18	12613.4	14985	9725.15	7549.16	10826.9	8970.08	13707.8	9885.39	8126.73	15245.1	16909.4	6891.72	8789.68	12709.4	8760.6	12403.7	10807.8	8908.18	1	1	1	1	4	0	0	0	0
P25740	P25740	WAAG_ECOLI	waaG	Lipopolysaccharide glucosyltransferase WaaG	AFELIQVPVKSHTNHGR	17	48	64	7828.18	3670.23	7542.76	8680.93	5298.89	11857.7	2092.45	5095.15	4539.74	7775.32	0	18404.3	6091.98	4608.6	3309.24	12062.8	0	11191.2	8424.67	0	3936.81	4274.54	10144.9	11129.7	4724.49	0	2561.86	10383.2	9195.08	3736.91	4413.33	9139.09	0	0	0	0	0	0	0	0	0
P09832	P09832	GLTD_ECOLI	gltD	Glutamate synthase [NADPH] small chain	AFEMGWRPDMSGVK	14	130	143	83485.3	82636.7	87766	85595.2	78716.8	113294	77081.7	87979.8	114282	90769.5	92269.4	96744.1	98135.6	92014.1	73058.2	80393.8	85516.8	87856.9	98825.4	66971.4	84272.1	84008.3	77000.7	72294.9	88380.3	104073	75249.5	83623.5	101055	95060.4	82495.8	85834.2	1	1	1	1	4	0	0	0	0
P46837	P46837	YHGF_ECOLI	yhgF	Protein YhgF	AFEQCAGFLR	10	546	555	215144	274150	280764	345102	263426	243448	268246	285349	292461	268612	161332	238153	266703	253494	287647	254220	304027	282083	254587	244751	263990	286169	232770	211152	287991	297349	351287	318138	273129	257969	184599	274979	1	1	1	1	4	0	0	0	0
P31473	P31473	RAVA_ECOLI	ravA	ATPase RavA	AFEYLMTR	8	68	75	162792	194242	174208	176618	151145	124467	156178	126248	110666	85511.1	89534	77409.2	150605	179957	186796	179839	214060	193611	199727	183436	193864	217468	172780	207506	181993	203760	183628	176295	192726	204545	191790	206835	1	1	1	1	4	0	1	1	1
P37689	P37689	GPMI_ECOLI	gpmI	2,3-bisphosphoglycerate-independent phosphoglycerate mutase	AFFANPVLTGAVDKAK	16	92	107	0	6396.97	11492.4	5786.66	3461.05	0	0	4456.32	3259.91	5744.76	0	0	12509.8	8005.02	6023.39	5806.28	0	7714.27	4846.59	0	6764.63	0	1740.28	3516.82	2965.84	4561.89	9961.91	3912.22	4873.63	4173.77	2227.7	4859.85	0	0	0	0	0	0	0	0	0
P05458	P05458	PTRA_ECOLI	ptrA	Protease 3	AFFPTAEAK	9	834	842	0	0	4812.06	3687.88	3744.89	4920.62	7396.5	5546.57	7307.55	0	7762.59	1684.29	0	2131.94	5485.59	6143.81	0	3620.93	0	1754.71	4161.3	5623.29	4206.17	8975.58	2452.55	4372.15	0	0	4408.68	2415.57	0	0	0	0	0	0	0	0	0	0	0
P32140	P32140	SQUS_ECOLI	yihS	Sulfoquinovose isomerase	AFGGTPGHWIEWGR	14	241	254	0	0	0	0	0	0	0	0	2092.2	0	0	0	0	5909.17	10319	3798.06	0	13972.5	9429.46	0	0	0	9199.73	7772.96	0	6202.65	2335.72	0	0	6075.48	3088.83	0	0	0	0	0	0	0	0	0	0
P60472	P60472	UPPS_ECOLI	ispU	Ditrans,polycis-undecaprenyl-diphosphate synthase ((2E,6E)-farnesyl-diphosphate specific)	AFGHKAGAK	9	40	48	468.096	525.912	0	0	466.731	1648.48	2294.07	0	0	0	1406.24	0	887.673	355.552	1464.95	436.771	0	1088.31	0	1429.1	824.348	530.801	0	970.393	1750.06	2580.25	1754.12	0	66.8404	0	1265.56	1257.79	0	0	0	0	0	0	0	0	0
P76537	P76537	YFEY_ECOLI	yfeY	Uncharacterized protein YfeY	AFGNCQKADGDDNR	14	133	146	13099.2	16053.2	9591.61	12961.9	17884.6	11029.1	11182.6	9459.06	13610.9	19228.6	15515.2	18195.3	11345.7	10693.4	7697.35	8560.01	12194.9	12910.8	4534.31	9383.32	12886.4	13253.4	6589.66	9563.31	7348.28	13244.8	13914	11361.5	10182.3	9416.86	11851.5	8685.92	1	1	1	1	4	0	0	0	0
P30178	P30178	HCXB_ECOLI	hcxB	Hydroxycarboxylate dehydrogenase B	AFGQVAAHEAMALGIEK	17	88	104	375617	431171	447209	340869	278048	245212	333750	225189	245881	181049	233210	185929	626062	459054	546156	414481	459036	415269	470674	489149	383973	419911	511502	429073	322119	516597	385873	290747	453584	465856	495183	419868	1	1	1	1	4	0	1	0	0
P0A8U2	P0A8U2	YAFD_ECOLI	yafD	UPF0294 protein YafD	AFGRPLDFVFYR	12	224	235	282150	315723	306105	351972	287949	319309	312130	306252	291884	311774	292078	304153	308119	332029	320179	317708	264268	343260	296566	275857	279592	270993	347763	346476	360064	268893	324391	313958	329151	318342	326575	326020	1	1	1	1	4	0	0	0	0
P76243	P76243	YEAO_ECOLI	yeaO	Uncharacterized protein YeaO	AFHGEVVDYATFR	13	53	65	96022.5	114765	112084	140483	127910	87856	105902	38804.9	102912	158241	43717	187290	130173	99054.8	10102.4	117860	116817	116845	148836	159871	95083.6	87938	91910.7	101542	100903	127420	113925	157979	137917	92330	107720	107541	1	1	1	1	4	0	0	0	0
P30864	P30864	YAFC_ECOLI	yafC	Uncharacterized HTH-type transcriptional regulator YafC	AFIDFLSEHVK	11	284	294	8980.63	27140.9	13098.7	19854.9	34136.9	21967.2	9371.13	19158.4	11538.2	18391.6	6039.99	17355.5	5203.75	10267.8	11012.8	10867.3	10583.2	25758.6	6812.55	28205.4	31293	8181.69	27354	8930.86	10754.3	13974.8	37739.1	26613.5	41104.2	26187.7	25889	37039.5	1	1	1	1	4	0	0	0	0
P0AES6	P0AES6	GYRB_ECOLI	gyrB	DNA gyrase subunit B	AFIEENALK	9	790	798	2850000	3040000	2920000	2830000	2670000	3050000	2890000	2800000	2820000	2970000	2810000	3010000	3030000	2490000	2830000	2520000	3030000	2770000	2550000	2920000	2800000	2660000	2930000	3310000	3030000	2710000	2880000	3140000	2580000	2730000	2590000	2930000	1	1	1	1	4	0	0	0	0
P0ABD8	P0ABD8	BCCP_ECOLI	accB	Biotin carboxyl carrier protein of acetyl-CoA carboxylase	AFIEVGQK	8	101	108	1240000	1460000	1530000	1280000	1520000	1520000	1710000	1480000	1230000	1670000	1290000	1330000	993536	1130000	1040000	1040000	1220000	1180000	1140000	1130000	1500000	1410000	1020000	1030000	1370000	1440000	1190000	1400000	1070000	1030000	1220000	1370000	1	1	1	1	4	0	0	0	0
P08957	P08957	T1MK_ECOLI	hsdM	Type I restriction enzyme EcoKI methylase subunit	AFIGLELVPGTR	12	211	222	549193	617364	540040	528441	566696	558300	568209	566190	490555	575827	565848	548890	532967	543182	543913	607228	497840	532246	494899	509708	462457	488587	554624	580117	550950	489724	559324	523104	532349	571662	569813	553587	1	1	1	1	4	0	0	0	0
P08957	P08957	T1MK_ECOLI	hsdM	Type I restriction enzyme EcoKI methylase subunit	AFIGLELVPGTRR	13	211	223	2110000	2140000	2110000	2150000	1760000	2440000	2130000	1970000	1990000	2060000	2370000	2070000	2020000	1610000	2000000	1860000	1490000	1800000	1740000	1490000	1700000	1990000	2070000	1940000	1800000	1820000	1870000	2000000	1520000	1640000	2120000	1550000	1	1	1	1	4	0	0	0	0
P39176	P39176	ERFK_ECOLI	erfK	Probable L,D-transpeptidase ErfK/SrfK	AFINGQEVDVNRANAALQRR	20	276	295	3690.97	6310.41	3991.3	6209.07	4771.4	6937.71	2201.02	6658.93	5698.5	5226.58	2937.21	8472.71	5576.47	4590.88	3550.1	1720.96	3413.9	1689.74	1804.74	5330.31	0	1870.38	3257.06	2331.31	5391.53	1332.57	2623.41	4155.35	4696.38	2584.49	4802.38	5321.34	0	1	1	1	3	0	0	0	0
P77731	P77731	ALLA_ECOLI	allA	Ureidoglycolate lyase	AFITNGEQGVNYHR	14	107	120	15851.2	15556.1	20339.3	10873.9	16022.8	19326.1	16536.3	13382.4	18917.8	16447.8	14374.8	14285.5	18874.3	9955.95	10874.7	14925.4	17188.3	14439.4	10453.4	13493.9	14823.8	10479.5	14192.3	15419.9	12892.5	14031.3	14634	12647	20888.7	13983.8	0	19114.1	1	1	0	1	3	0	0	0	0
P45464	P45464	LPOA_ECOLI	lpoA	Penicillin-binding protein activator LpoA	AFKPASTNK	9	250	258	22414	29430.1	18444.1	22076.6	16949	6809.46	24482.2	14876.4	17699.6	12096.8	21124.9	5407.06	17030.2	16429.5	21253.5	15779.2	29335.4	27750	21404.1	27496.7	17857.5	16060.8	28104.5	20628.6	23087.9	21073.7	20412	19138.6	24059.1	32409.3	24224.5	13473.4	1	1	1	1	4	0	0	0	0
P30015	P30015	LHR_ECOLI	lhr	Probable ATP-dependent helicase Lhr	AFKQPTAVQPQTWHVAAR	18	26	43	4705.72	10063.2	0	5183.67	983.064	0	2107.53	0	0	2700.14	0	1292.34	9631.14	19083.7	13822.9	11735.2	19750.4	19615.3	6923.09	12181.1	9038.85	13968.8	6944.47	8025.44	5645.45	12201.6	9696.52	6954.83	11417	15743.2	22857.9	16929.6	0	0	0	0	0	0	0	0	0
P77596	P77596	YAGF_ECOLI	yagF	D-xylonate dehydratase YagF	AFLAGGVPEVMLHLR	15	359	373	1971.39	0	0	0	1132.81	0	0	0	0	0	0	0	0	0	0	0	0	0	1727.2	0	0	0	0	0	0	0	0	0	0	0	0	0	0	0	0	0	0	0	0	0	0
P36999	P36999	RLMA_ECOLI	rlmA	23S rRNA (guanine(745)-N(1))-methyltransferase	AFLDAGHYQPLR	12	60	71	367619	340185	352259	310314	340981	291046	319510	271995	250008	226760	191161	199130	281366	313125	324990	285525	327598	346192	370935	371589	380040	320584	276360	320428	307622	273210	336385	296705	343217	340219	270187	270907	1	1	1	1	4	0	0	0	0
P0AGJ7	P0AGJ7	TRML_ECOLI	trmL	tRNA (cytidine(34)-2'-O)-methyltransferase	AFLEAENPQR	10	65	74	78949.9	98968.1	113495	79312.4	112894	110705	83366.4	82949.1	86603.4	95306.8	82134.9	90342.1	101754	96808.8	97364.2	78075.6	100075	76967.5	87877.3	85060.4	110780	123856	79166.4	85876.7	112976	111608	80130.4	86432.9	93431.2	76220.8	73766.3	90000.3	1	1	1	1	4	0	0	0	0
P33221	P33221	PURT_ECOLI	purT	Formate-dependent phosphoribosylglycinamide formyltransferase	AFLGLPVGGIR	11	306	316	58855.2	50220.9	71325.3	60009	43540.8	56664.4	71406.6	41978.8	48651.2	64368.1	63721.5	59715.8	78018	112957	109552	118530	61169.9	92933.8	102834	71155.3	88207	49820.9	51567.7	69813.5	68409.3	50882.3	70573.6	68588	100843	122111	104214	112551	1	1	1	1	4	0	1	1	1
P52073	P52073	GLCE_ECOLI	glcE	Glycolate oxidase subunit GlcE	AFLGRPVTGQTLDVR	15	34	48	63048.7	50742.2	32801.6	44781.1	39516.7	35447.2	30228.7	46903.7	26733	30727.8	43226.1	43731.6	41384	46784.2	45983.2	41064	23607.1	48727.4	47975.5	39358.4	39153.2	60622.4	55118	41150.7	47262.2	49406.7	40060.5	68290	48474.1	46516.2	40870.2	42443.5	1	1	1	1	4	0	0	0	0
Q46802	Q46802	UACR_ECOLI	uacR	Putative uric acid sigma-54-dependent transcriptional regulator UacR	AFLGTPVILQDR	12	97	108	402899	396770	434182	366910	381805	401972	436977	324239	544123	397390	443651	454243	263068	268773	365817	368271	342590	362296	377079	376982	314660	378112	348813	286165	442875	393466	390282	381661	385750	386503	326265	388256	1	1	1	1	4	0	0	0	0
P37177	P37177	PT1P_ECOLI	ptsP	Phosphoenolpyruvate-dependent phosphotransferase system	AFLGVPIIQR	10	109	118	1280000	1450000	1260000	1300000	1280000	1210000	1290000	1290000	1060000	1250000	1290000	1270000	1020000	1310000	1320000	1340000	1090000	1310000	1440000	1350000	1080000	1220000	1400000	1350000	1500000	1280000	1370000	1310000	1410000	1320000	1330000	1260000	1	1	1	1	4	0	0	0	0
P37177	P37177	PT1P_ECOLI	ptsP	Phosphoenolpyruvate-dependent phosphotransferase system	AFLGVPIIQRR	11	109	119	25666.5	16942.3	22678.5	19877.4	18162.1	26920.6	23445.1	18866.8	21023	23732.7	22409.8	23443.7	19408.4	16600.8	28230.4	26845.8	12987.4	17917.9	8735.36	23175	7337.81	18251.9	13238.5	23376.8	13118.4	21001.3	19405.9	17296.4	15559.4	13958.2	15442.1	24899.6	1	1	1	1	4	0	0	0	0
P27111	P27111	CYNR_ECOLI	cynR	HTH-type transcriptional regulator CynR	AFLHMALDK	9	281	289	2374.73	3109.55	1638.6	0	3106.37	0	0	0	2081.33	0	0	802.913	0	979.531	1554.21	0	0	0	561.105	0	0	0	928.371	786.745	0	0	0	0	0	0	0	1925.02	0	0	0	0	0	0	0	0	0
P62623	P62623	ISPH_ECOLI	ispH	4-hydroxy-3-methylbut-2-enyl diphosphate reductase	AFLIDDAK	8	242	249	775286	898552	1030000	1090000	1010000	973949	1230000	998976	976418	841855	991186	1070000	1160000	840844	832809	841756	963419	798841	847973	921052	1000000	844736	1010000	899486	1000000	872041	977568	1050000	897904	921632	884579	1010000	1	1	1	1	4	0	0	0	0
P62623	P62623	ISPH_ECOLI	ispH	4-hydroxy-3-methylbut-2-enyl diphosphate reductase	AFLIDDAKDIQEEWVK	16	242	257	41603.4	66118.3	56443.3	41493.9	54020.1	56590.3	68805.3	65331.8	67720.6	60620.5	81431.7	95091.9	60402.9	70600.8	45475.2	52108.6	55724.6	65048.7	45173.6	77676.6	45546.2	75702.1	51793.4	58636.8	54217.3	70257.7	63203.4	60752.3	79425.6	67876.3	58677.5	56192.2	1	1	1	1	4	0	0	0	0
P62623	P62623	ISPH_ECOLI	ispH	4-hydroxy-3-methylbut-2-enyl diphosphate reductase	AFLIDDAKDIQEEWVKEVK	19	242	260	0	4360.75	1354.76	2457.42	0	6262.52	0	9001.3	0	3623.46	4485.71	0	6322.67	3256.15	4635.99	6640.17	2617.79	4152.48	0	0	4659.81	2375.29	3770.63	3515.32	2882.88	3551.77	2710.64	1660.57	6700.47	4287.82	4821.3	0	0	1	0	0	1	0	0	0	0
P15032	P15032	RECE_ECOLI	recE	Exodeoxyribonuclease 8	AFLMECASTGK	11	684	694	6377.7	3630.49	5090.59	3582.81	3963.77	4465.3	3390.79	4301.57	1828.35	2923.17	2597.89	3373.66	5383.01	7455.73	4381.52	7631.33	4936.94	3649.33	3952.61	2483.23	4307.21	7919.52	3415.13	5133.39	9425.8	10782.9	5984.38	3110.4	2543.84	4943.61	8076.99	6708.56	1	1	1	1	4	0	0	0	0
P06149	P06149	DLD_ECOLI	dld	Quinone-dependent D-lactate dehydrogenase	AFLNELAR	8	11	18	163584	149025	132935	168662	130799	137210	113820	109056	115925	129507	108490	149282	141510	146889	163165	149804	119498	135421	150946	153071	161410	134007	164014	140644	143145	160607	148349	121123	130688	127626	147524	136797	1	1	1	1	4	0	0	0	0
P0ABR5	P0ABR5	HCAE_ECOLI	hcaE	3-phenylpropionate/cinnamic acid dioxygenase subunit alpha	AFLNQCR	7	80	86	3078.77	3633.6	0	3115.48	2906.01	1358.25	0	2864.03	3959.91	832.289	2427.06	0	2666.67	1758.37	0	2804.82	0	0	1101.15	0	3020.1	3873.18	1975.32	2816.64	2615.41	0	0	0	1824.05	0	3653.5	0	0	0	0	0	0	0	0	0	0
P0AG67	P0AG67	RS1_ECOLI	rpsA	Small ribosomal subunit protein bS1	AFLPGSLVDVR	11	129	139	806992	591544	679623	664328	792420	436180	599861	528880	525232	526250	511342	400020	474070	714005	775172	746176	765406	666277	988516	655512	694939	654940	814635	742807	565544	664639	699525	724639	748501	778963	631795	726865	1	1	1	1	4	0	0	0	1
P0AG67	P0AG67	RS1_ECOLI	rpsA	Small ribosomal subunit protein bS1	AFLPGSLVDVRPVR	14	129	142	19000000	23300000	23600000	20200000	19900000	18800000	18800000	20900000	16400000	19500000	14500000	20600000	20300000	17600000	22600000	18100000	21900000	18200000	15400000	23100000	18500000	15800000	20700000	17600000	21100000	18900000	21200000	23500000	18900000	22400000	19200000	21000000	1	1	1	1	4	0	0	0	0
P0AG67	P0AG67	RS1_ECOLI	rpsA	Small ribosomal subunit protein bS1	AFLPGSLVDVRPVRDTLHLEGK	22	129	150	525771	487391	556823	618289	601666	633909	483604	730102	671749	569456	757818	654764	697242	580486	573540	614321	463105	592419	445752	629976	365654	533690	759888	689152	593723	667610	679777	656817	532189	557356	621682	659711	1	1	1	1	4	0	0	0	0
P54901	P54901	CSIE_ECOLI	csiE	Stationary phase-inducible protein CsiE	AFLQTGAPR	9	376	384	14466	14952.9	9260.58	13048.9	13778.5	14993.9	15529.2	9756.18	10422.4	12071	9076.93	10659.1	12840.7	15178.2	6340.78	12071.1	14840.4	11872.3	10748.1	13985.5	15348.9	9763.11	12495.8	17641.6	8021.65	26362.1	16900.7	13282.4	13842.1	8999.55	7435.62	13340.9	1	1	1	1	4	0	0	0	0
P45769	P45769	YHDZ_ECOLI	yhdZ	Uncharacterized amino-acid ABC transporter ATP-binding protein YhdZ	AFLSQVIH	8	245	252	23327	22685.6	16007.9	16390.4	0	16466.8	0	18081.4	16822.7	20823.6	12117.6	20448	34056.6	14717.8	20472.6	23670.7	22238.8	0	15871.9	17062	21399.6	17040.2	19604.9	19302.7	19780.3	13087.3	29438.5	23981.7	20971	14690.7	18758.3	17658.4	0	0	0	1	1	0	0	0	0
P24183	P24183	FDNG_ECOLI	fdnG	Formate dehydrogenase, nitrate-inducible, major subunit	AFLVNIEKA	9	1007	1015	34567.7	29879.4	26446.5	31334.4	21428	29041.7	25230.9	27119.4	35299.1	23053.4	28516.6	39757.7	35681.1	13548.3	22938.5	34219.2	25303.5	23048.5	22727	26505.5	20826.4	31242.8	37327.1	20464.8	34583.1	29273	26068	31747.5	19982.9	27854	22734.6	33165.9	1	1	1	1	4	0	0	0	0
P0A7U7	P0A7U7	RS20_ECOLI	rpsT	Small ribosomal subunit protein bS20	AFNEMQPIVDR	11	50	60	8310000	8130000	8770000	9190000	8320000	7730000	8870000	8310000	10860000	9900000	9630000	10740000	8220000	8046502	7135999	7704177	8250000	8151130	8690000	9160000	8290000	7694343	8180000	8350000	9080000	7040000	9259223	8700000	8188349	8018723	8269088	7254550	1	1	1	1	4	0	0	0	0
P0A7U7	P0A7U7	RS20_ECOLI	rpsT	Small ribosomal subunit protein bS20	AFNEMQPIVDRQAAK	15	50	64	271510	316818	313091	327739	361120	325319	431580	315316	411708	326168	429337	388482	340040	326792	324368	282866	295752	315189	284873	331170	308998	279665	346859	310789	360427	320131	362506	334726	362148	318435	329890	361259	1	1	1	1	4	0	0	0	0
P0A7U7	P0A7U7	RS20_ECOLI	rpsT	Small ribosomal subunit protein bS20	AFNEMQPIVDRQAAKGLIHK	20	50	69	0	0	0	0	0	3259.54	0	8682.19	3980.49	3566.57	0	0	3256.82	0	0	4178.17	0	0	0	0	0	0	0	2139.7	5142.32	4304.34	6508.17	3673.37	3937.44	4030.23	4527.03	0	0	0	0	0	0	0	0	0	0
P0AEJ4	P0AEJ4	ENVZ_ECOLI	envZ	Sensor histidine kinase EnvZ	AFNHMAAGVK	10	219	228	4064.41	3065.28	3096.86	3218.4	1205.1	4086.05	0	0	0	2167.83	1629.08	0	0	6511.32	2692.9	5686.14	0	3190.66	2501.89	4630.37	3101.37	2969.62	2869.61	3594.36	1463.9	0	1143.9	1200.89	0	2065.44	4966.54	2683.57	0	0	0	0	0	0	0	0	0
P39099	P39099	DEGQ_ECOLI	degQ	Periplasmic pH-dependent serine endoprotease DegQ	AFNLDVQR	8	283	290	1590000	1630000	1330000	1850000	1540000	1540000	1540000	1480000	1800000	1760000	1710000	1720000	1470000	1530000	1530000	1360000	1590000	1460000	1640000	1580000	1360000	1550000	1590000	1470000	1530000	1360000	1500000	1570000	1540000	1470000	1400000	1600000	1	1	1	1	4	0	0	0	0
P0AGB6	P0AGB6	RPOE_ECOLI	rpoE	ECF RNA polymerase sigma-E factor	AFNLLVVR	8	21	28	75136.8	77223.4	85782.8	70667.6	101301	88028.5	70226.5	55104.5	47412.9	68356.3	71545	66826.9	43462	56574.3	52680.6	50626.5	62635.6	62093.5	38764.9	45737.5	53201.4	91149	65020.2	46567.8	75626.1	81468.7	64968.8	54806.1	57262.6	57694.2	52184.3	50576.4	1	1	1	1	4	0	0	0	0
P15977	P15977	MALQ_ECOLI	malQ	4-alpha-glucanotransferase	AFNLPTKLPEGYHTLTLTQDDQR	23	97	119	164060	163427	76046.5	62093.7	61412.2	80735.7	66789.8	72172.5	34643.5	84893.1	0	26457.5	119339	113119	159707	140080	101555	224214	129711	101412	133762	133219	91826	120011	153889	131928	81365.7	72304.4	148938	140903	97602.2	81657	1	1	0	1	3	0	0	0	0
P37908	P37908	YFJD_ECOLI	yfjD	UPF0053 inner membrane protein YfjD	AFNWHLPEDDAR	12	363	374	70187.4	89882.1	66120.4	72142.7	77455.2	70582.2	69470.5	66497.7	58968.6	56000	64039.8	57139.8	75804.5	77256.5	84424.8	83159.9	65992.6	91885.5	75701.9	103717	81573.1	62625.3	90141	78821.5	86907.8	78220.3	81748.4	78741.8	102617	101222	86017.1	78842.4	1	1	1	1	4	0	0	0	0
P28249	P28249	ASMA_ECOLI	asmA	Protein AsmA	AFNYPISLTGK	11	417	427	4214.79	8112.06	4345.39	4739.51	6327.07	8672.58	0	0	3025.19	4918.18	6271.89	5245.46	0	0	6280.48	4619.8	5454.11	7341.77	5243.34	7715.8	7670.18	6137.6	5216.21	5509.46	3081.3	2072.11	0	4393.56	0	3003.41	7357.37	7194.01	0	0	0	0	0	0	0	0	0
P33937	P33937	NAPA_ECOLI	napA	Periplasmic nitrate reductase	AFPEAVLFIHPLDAK	15	740	754	18982.7	26494	23050.3	26282.4	25134.9	23857.5	30769	24202.5	28691	16379.8	20693.1	29171.9	35829.6	26515	24088.2	23146.3	21334	32534	26371.5	20053.1	28023.8	33577.4	23469.7	26603.4	22048.8	15116.9	24617.3	30647	31446.5	23326.4	26065.4	29995.6	1	1	1	1	4	0	0	0	0
P0A6F1	P0A6F1	CARA_ECOLI	carA	Carbamoyl phosphate synthase small chain	AFPGLNGMDLAK	12	149	160	546972	554448	598064	679100	644411	553178	630340	644683	609315	572050	594520	627510	683467	599939	609315	635009	349345	597794	544589	586687	613115	537504	534966	619520	674285	430661	643004	559129	663387	629698	486805	670931	1	1	1	1	4	0	0	0	0
P0AEX9	P0AEX9	MALE_ECOLI	malE	Maltose/maltodextrin-binding periplasmic protein	AFQDKLYPFTWDAVR	15	110	124	39294.4	36322.4	51787.2	35042.6	4113.81	34348.9	19147.5	32283.1	20483.6	26318.5	0	19373.6	25521.3	37478	26628.8	44130.7	43031.1	35163.5	29896.8	35809.2	30701.5	37616.4	42087.3	39223.5	55011.9	34385.2	25786.1	32236.1	39547.4	34979.4	30222.7	39204.1	1	1	0	1	3	0	0	0	0
P22523	P22523	MUKB_ECOLI	mukB	Chromosome partition protein MukB	AFQDMEAALR	10	231	240	91650.1	97175.1	88175.6	96758.9	99529	92909.7	109788	83373.2	90281.2	102019	81321.1	84960.9	90600.2	82414.2	91559.6	85810.6	92232.9	97600	103489	89423.7	108030	95031.6	93396.3	91166.4	90976.6	78397.6	82011	76339.5	92285.9	86485.4	75247.6	69296.6	1	1	1	1	4	0	0	0	0
P22523	P22523	MUKB_ECOLI	mukB	Chromosome partition protein MukB	AFQDMEAALRENR	13	231	243	57918.2	53830.9	52459.8	50925	79682.2	74827.8	84825.3	72411.3	97467.4	86857.1	89089.9	85003.4	67912.3	51196.6	50692.3	56305	38885.5	57149.4	56328.2	61445.6	68346.8	56004.3	61057.2	36124.4	58658.1	44519.5	63793.6	75080.8	67799.4	54855.4	47903.8	55354.2	1	1	1	1	4	0	0	0	0
P10151	P10151	LEUO_ECOLI	leuO	HTH-type transcriptional regulator LeuO	AFQLFGSVR	9	82	90	4815.41	3751.46	5452.95	5345	9969.35	12036.8	3715.61	9328.4	5965.23	5554.95	7359.92	9381.48	7103.58	6142.59	3673.34	7020.56	3789.08	6508.1	1611.83	6274.1	4505.82	0	0	6036.21	3581.33	6012.27	4096.62	9551.91	3888.87	7028.74	5106.3	4983.46	1	0	0	1	2	0	0	0	0
P0AD57	P0AD57	ISPB_ECOLI	ispB	Octaprenyl diphosphate synthase	AFQMMTSLGSLK	12	119	130	59060.3	73728.1	81370.5	56161.2	53761.2	73527.7	68081.5	50294.5	67295.3	60845.3	74096.4	54966.5	45469.4	52611.4	47543.1	41890.6	66925.6	48009.2	51112.3	73134.7	89490	70602.7	52122.1	51410.3	71778.5	71755.3	65613.1	54869.3	48216.7	46913.5	51750.5	58248.3	1	1	1	1	4	0	0	0	0
P77374	P77374	YNFE_ECOLI	ynfE	Putative dimethyl sulfoxide reductase chain YnfE	AFRDDPEANPLK	12	625	636	19218.3	15663.6	12012.4	22246.6	12414.7	13540.4	12660.5	8301.92	16390.1	14372.2	15094.8	13803.8	12859.1	14766.6	18241.1	13032.3	17515.1	18466.8	10568.3	10922.6	15494.2	12617.3	11489.5	12885.3	14656.9	14227.6	10016.5	12586.5	20267.1	19329.7	13378.7	15410.4	1	1	1	1	4	0	0	0	0
P77374	P77374	YNFE_ECOLI	ynfE	Putative dimethyl sulfoxide reductase chain YnfE	AFRDDPEANPLKTPSGK	17	625	641	80133.5	83975.4	18203.3	92406.4	79538.4	94553.4	114185	103360	84998.4	83976.9	89335	80586.5	78794.2	97538.1	95314.5	94703.6	8809.65	100237	80185.7	12705	69952.5	14092.1	11797.2	12499.4	75776.2	76562.9	87504.2	11680.7	91202.4	95935.7	99878.1	83643.8	1	1	1	1	4	0	0	0	0
P77783	P77783	YNFF_ECOLI	ynfF	Probable dimethyl sulfoxide reductase chain YnfF	AFREDPQANPLK	12	624	635	40370.7	41708.8	36938.2	44852.7	30973.2	36130.4	42175.6	37511.8	27642.1	30539.3	35776	41645.3	36025.5	42328.1	38546.3	34600	44465.2	43524.6	53030.2	43960.9	60829.4	46924.6	60128.9	45299.8	41731.6	40704.3	47189.9	37431.6	51801.7	51201.2	49053.5	37925.9	1	1	1	1	4	0	0	0	0
P77783	P77783	YNFF_ECOLI	ynfF	Probable dimethyl sulfoxide reductase chain YnfF	AFREDPQANPLKTPSGK	17	624	640	64274.2	87891.9	74816.4	88955.2	69098.7	67779.5	62842.3	73007.6	69874.9	93992.8	76496.7	75785.9	84518	74192.3	65923.5	60608.1	78953.3	80449.3	83570.8	77284.2	70242.1	75220.7	66447.6	89510.7	83435.8	99599.9	85793	83926.5	65958	63689.6	79429	91707.2	1	1	1	1	4	0	0	0	0
P18775	P18775	DMSA_ECOLI	dmsA	Dimethyl sulfoxide reductase DmsA	AFREDPQANPLTTPSGK	17	633	649	121055	109497	104872	80060.4	114575	98165.2	116372	105655	92500.5	100668	96250.6	92985.9	86792	106583	98155.5	100271	112593	100273	101159	104508	106496	109128	98439.2	89863.5	116318	106923	100862	87049.5	122917	119190	105888	100949	1	1	1	1	4	0	0	0	0
P0A6I0	P0A6I0	KCY_ECOLI	cmk	Cytidylate kinase	AFRELPGLIADGR	13	119	131	39217	46257.8	39782.1	37211.4	31861.5	33716.7	33336.8	42025	43425.2	33216.7	31586.4	28206.9	35856.4	40084.8	34696.1	32295.7	21515.3	31096.7	33989.7	37366.8	28703.2	36415.1	29433.9	37023.4	33006.3	27435	40898.6	41601.5	33236.7	33018.1	35940.5	34033	1	1	1	1	4	0	0	0	0
P05719	P05719	T1SK_ECOLI	hsdS	Type I restriction enzyme EcoKI specificity subunit	AFRGELTAQWR	11	417	427	7119.46	4499.02	5135.35	6026.37	5730.11	0	6099.23	9101.06	0	3593.56	10195.4	2574.17	7136.9	5236.37	5617.83	5026.63	5910.67	6011.96	3143.19	0	6210.71	6556.53	4088.11	4135.91	4604.05	3741.19	2910.88	6181.56	4989.46	7298.98	8088.56	3034.34	0	0	1	0	1	0	0	0	0
P31677	P31677	OTSA_ECOLI	otsA	Trehalose-6-phosphate synthase	AFRTEVYPIGIEPK	14	218	231	17163.4	13023.6	14264.2	21910.6	13713.9	21128	20046.6	18126.7	27336.5	18439.5	15416.1	8718.52	11966.9	7829.86	3941.21	8811.94	12102.4	9557.78	10921.7	15048.6	14134.8	11806.1	15780.3	13098.2	13583.9	17808.1	17266.7	17064.1	8157.64	8353.41	7358	8566.83	1	1	1	1	4	0	0	0	0
P37676	P37676	YIAO_ECOLI	yiaO	2,3-diketo-L-gulonate-binding periplasmic protein YiaO	AFSDALGNQVR	11	297	307	16446.9	10447.4	13592.5	12845.7	16816.5	15657.2	23816.8	13260.9	21465.9	14368.5	10391.7	21861.7	9466.72	16637.2	9887.45	7946.39	7919.42	12046.1	9831.06	7315.67	13656.7	15236.5	13172.9	6466.24	15255.9	15688.5	15876	16895.5	11122.3	14893.2	7860.47	8870.92	1	1	1	1	4	0	0	0	0
P0ADR8	P0ADR8	PPNN_ECOLI	ppnN	Pyrimidine/purine nucleotide 5'-monophosphate nucleosidase	AFSGIVAGNVK	11	391	401	234636	294021	286419	253549	262177	237279	302838	234976	249086	250626	246573	270119	236072	329654	265739	254366	242890	257018	257189	265723	273890	305303	242920	239955	283279	307941	283863	275684	276365	271360	252842	260567	1	1	1	1	4	0	0	0	0
P0ADR8	P0ADR8	PPNN_ECOLI	ppnN	Pyrimidine/purine nucleotide 5'-monophosphate nucleosidase	AFSGIVAGNVKEVGIR	16	391	406	8455.53	15544.9	15638.2	12645	10232	6404.07	8338.13	20317.6	7317.56	10264.3	8526.48	6893.84	14534.1	7823.43	6079.6	3919.35	7799.49	3824.5	7127.66	10129	3240.97	6821.87	8320.94	14831.8	15464.6	9331.15	16252	5189.45	12543.2	6222.17	7300.49	6357.71	1	1	1	1	4	0	0	0	0
P37653	P37653	BCSA_ECOLI	bcsA	Cellulose synthase catalytic subunit [UDP-forming]	AFSGLQNIR	9	105	113	7056.48	9801.39	15101.8	7973.63	11313.8	9792.61	7436.92	5936.86	10563.7	8711.97	11544.4	10949.4	8868.68	7478.65	6820.79	12300.8	6576.18	9037.55	9053.15	9446.04	9927.7	6818.71	6415.46	11173.4	8562.79	9906.92	0	8642.33	7403.74	7398.43	8720.45	11866	1	1	0	1	3	0	0	0	0
P0AC38	P0AC38	ASPA_ECOLI	aspA	Aspartate ammonia-lyase	AFSILLKEEVK	11	206	216	10919.1	17969.9	15236.8	14777.1	4884.61	10519.3	8187.84	5301.5	11375.7	14592.1	12501.6	10285.2	20609.6	16433.3	10259.2	16017.8	9133.25	18461	9792.15	12423.2	13852.3	9317.86	16723.5	13111.5	13413.5	9390.77	8083.51	14285.5	9629.61	12409.1	20540.4	10481.9	1	1	1	1	4	0	0	0	0
P0AC38	P0AC38	ASPA_ECOLI	aspA	Aspartate ammonia-lyase	AFSILLKEEVKNIQR	15	206	220	5062.58	5564.56	2462.82	0	0	5089.06	0	0	6733.71	3787.17	0	5151.56	0	5416.46	0	0	0	1664.81	952.427	0	0	4560.87	0	0	0	6048.37	5433.71	0	2361.08	2701.82	0	2393.05	0	1	0	0	1	0	0	0	0
P33224	P33224	AIDB_ECOLI	aidB	Putative acyl-CoA dehydrogenase AidB	AFSLAIYHAHQR	12	313	324	8539.07	5448.28	11441.9	8171.65	10748	9226.85	10386.2	7882.85	7026.55	6321.3	7303.71	15026.1	8058.93	8049.37	6806.74	9364.1	4693.2	8529.91	2184.64	0	11846.4	8030	6339.67	10316.9	9117.44	5388.46	8784.44	4305.95	10334.4	7326.44	10384.5	6413.15	1	1	1	0	3	0	0	0	0
P0AFU4	P0AFU4	GLRR_ECOLI	glrR	Transcriptional regulatory protein GlrR	AFSTDAMK	8	335	342	25467.7	33990.2	21759.9	24829.6	20783.1	17165.4	17127.2	15812.6	15324.3	15491.3	10839.6	10745.6	27476.9	40091.8	38424.2	31262	37244.9	41415.5	37934	27682.5	39368.2	32876.6	28855.5	31856.5	28219.9	31127	26961.5	21155.1	33696	38475.9	21074.5	33546.9	1	1	1	1	4	0	1	0	1
P0AFU4	P0AFU4	GLRR_ECOLI	glrR	Transcriptional regulatory protein GlrR	AFSTDAMKR	9	335	343	24880.2	24414.7	29555	27169.7	22159.6	2485.73	12809.9	18917.4	18570	16960.9	17497.3	18361.3	49461.8	44273.2	39889.9	40535.2	39536.2	41901.3	32865.4	46686.2	36511.3	38415.6	36070.9	33265.8	30805.3	23971	28960.6	23140.4	31829	35338.1	38015	38784.9	1	1	1	1	4	0	0	1	0
P76100	P76100	YDCK_ECOLI	ydcK	Uncharacterized acetyltransferase YdcK	AFSYQEDGTKK	11	12	22	0	1568.25	1077.09	955.402	1777.53	1366.91	2828.86	0	485.852	0	0	0	1891.99	1928.35	2201.37	703.973	0	0	0	0	4029.63	936.91	0	0	1414.23	800.41	3328.54	0	1943.53	0	1312.85	678.214	0	0	0	0	0	0	0	0	0
P45468	P45468	YRAQ_ECOLI	yraQ	UPF0718 protein YraQ	AFTAAETHSIGK	12	41	52	31163.1	25044.6	24618.9	25355.4	29493.5	25397.1	25518.5	0	10431.5	0	14192.8	24231.7	16822.2	17921.8	11392.9	0	28241.3	0	25349.9	22342.3	24277.6	52471.1	33507.5	0	0	41776.4	20959.9	0	5764.27	26764.2	0	0	0	0	0	0	0	0	0	0	0
P0AB24	P0AB24	EFEO_ECOLI	efeO	Iron uptake system component EfeO	AFTDAIKAGDIEK	13	156	168	2764.51	3233.13	1837.55	0	4060.94	0	3036.46	0	4064.99	0	3600.79	3212.83	4684.55	7664.85	0	0	0	0	0	3286.2	4912.8	0	0	0	3020.17	411.532	5267.74	3012.06	3103.46	4833.5	0	0	0	0	0	0	0	0	0	0	0
P0A722	P0A722	LPXA_ECOLI	lpxA	Acyl-[acyl-carrier-protein]--UDP-N-acetylglucosamine O-acyltransferase	AFTDFFAR	8	248	255	461277	456538	506499	483241	321992	380040	438204	417650	245805	310764	382426	377151	432888	302448	353279	462567	464747	408676	485934	456699	327850	393398	446266	404561	481211	373115	416820	455547	486828	303643	415452	373379	1	1	1	1	4	0	0	0	0
P0AA89	P0AA89	DOSC_ECOLI	dosC	Diguanylate cyclase DosC	AFTFSDSSASKEDENYR	17	154	170	0	6162.94	1680.35	1622.05	5259.76	4594.42	2553.92	1522.61	0	5234.64	2251.71	0	5411.05	1483.66	0	0	1902.88	2495.61	3445.29	4775.56	5140.69	1145.71	0	0	4629.15	3506.88	854.112	3849.8	2365.08	0	954.796	2512.52	0	0	0	0	0	0	0	0	0
P15640	P15640	PUR2_ECOLI	purD	Phosphoribosylamine--glycine ligase	AFTKDFLAR	9	106	114	0	0	0	2782.81	6414.21	4043.9	4327.48	9688.56	4036.46	4100.68	6089.59	8815.57	4454.27	11458.7	7309.62	17438.3	5578.3	6454.96	4180.63	12788.4	2826.2	2854.21	5377.28	8353.12	5914.44	5457.05	4047.54	4177.34	6057.46	11534.2	6390.73	10176.5	0	0	0	1	1	0	0	0	0
P0A9U8	P0A9U8	YDIO_ECOLI	ydiO	Probable acyl-CoA dehydrogenase YdiO	AFTLWWVDSSKPGIK	15	180	194	4308.58	0	6149.71	9007.73	0	0	0	5891.68	11991.7	0	11985.1	0	0	0	7890.69	5697.88	6829.79	6707.67	6578.09	8796.45	0	0	0	8928.48	0	0	4832.86	0	5964.63	8159.5	9576.6	1525.48	0	0	0	0	0	0	0	0	0
P39342	P39342	YJGR_ECOLI	yjgR	Uncharacterized protein YjgR	AFTPKDQK	8	325	332	0	0	0	0	0	2380.51	1121.98	0	2707.75	0	1615.23	0	3223.62	2000.65	1016.4	3482.73	0	1206.52	2068.21	1273.8	761.032	1587.71	3474.77	0	967.147	0	944.303	0	3867.03	2020.17	3556.5	2307.55	0	0	0	0	0	0	0	0	0
P0A6P9	P0A6P9	ENO_ECOLI	eno	Enolase	AFTSEEFTHFLEELTK	16	267	282	60959.4	36645.4	61712.8	34369	47733.9	37429.9	60622	43651	81436.7	77040.5	42507.8	62882.3	32881.7	47038.7	43118.3	74150.8	87046.2	38434	57610.1	68382.3	69410.8	58139.6	67760.3	62299	60456.8	66215.5	53144.9	42198.8	54847.3	80996.3	73291.6	57260.9	1	1	1	1	4	0	0	0	0
P39160	P39160	UXUB_ECOLI	uxuB	D-mannonate oxidoreductase	AFTVMSCDNVR	11	179	189	7811.94	6778.3	8214.82	10369.6	8998.39	8238.5	7910.37	9210.07	4275.57	7437.82	4969.54	5336.9	7590.32	11434.4	8261.23	7251.45	8051.58	11078	11255.1	9326.58	7078.56	5929.21	5670.91	7817.92	8392.09	7468.13	9080.21	9721.65	8179.84	7341.61	7713.66	10861.6	1	1	1	1	4	0	0	0	0
P33937	P33937	NAPA_ECOLI	napA	Periplasmic nitrate reductase	AFVAEYTLEK	10	331	340	385847	415567	398344	428788	581193	410651	401870	414668	343821	383974	335071	372608	312493	394397	353905	435993	311465	383060	399577	365734	447184	397804	355460	400976	413156	445571	396167	402439	368946	406904	447999	377950	1	1	1	1	4	0	0	0	0
P0AES6	P0AES6	GYRB_ECOLI	gyrB	DNA gyrase subunit B	AFVEYLNK	8	224	231	1110000	902388	824506	913089	921078	950472	809302	876798	815226	1070000	869622	791180	861319	912350	1050000	774284	834795	742279	914666	1040000	895826	947342	847377	882605	989400	855045	859493	923858	830209	1010000	675263	747898	1	1	1	1	4	0	0	0	0
P0AES6	P0AES6	GYRB_ECOLI	gyrB	DNA gyrase subunit B	AFVEYLNKNK	10	224	233	29170.3	29259.2	30846.3	30643.3	24036.1	31889.1	31067	32876.5	35890.6	35595.6	35944.5	36583.6	37208.7	34485.6	32289.1	31055	39901.3	30678.9	29082.6	40105.7	30832.6	34678.9	34407.7	29575.6	29010.2	20132.3	41320.7	39630.9	43545	29131.3	35570.9	42524.7	1	1	1	1	4	0	0	0	0
P71298	P71298	INTF_ECOLI	intF	Prophage integrase IntF	AFVFQSVYAGK	11	70	80	120643	133875	89445.7	117433	62931.4	60720.8	40715.3	37703.4	43051.4	32776.2	27111	31339.2	105613	108260	91369.6	84754.5	99599.9	107735	80189.4	87906.1	89616.6	109322	86065	108224	157854	131534	117908	81417.3	119727	92451	110179	83322.6	1	1	1	1	4	0	0	0	0
P37689	P37689	GPMI_ECOLI	gpmI	2,3-bisphosphoglycerate-independent phosphoglycerate mutase	AFVNADFDGFAR	12	273	284	7435.34	6560.83	0	8922.31	0	2025.06	0	0	0	1300.44	0	0	0	7711.34	6923.52	6575.08	0	4602.72	0	0	0	5503.12	0	0	0	0	10996.5	5806.06	4299.4	8770.95	0	6100.58	0	0	0	0	0	0	0	0	0
P39831	P39831	YDFG_ECOLI	ydfG	NADP-dependent 3-hydroxy acid dehydrogenase YdfG	AFVRQFSLNLR	11	152	162	0	2453.28	4677.17	6757.47	6329.57	5474.4	5954.68	11878	4295.84	5818.08	9352.48	5062.26	5658.93	0	3238.13	3126.28	0	4773.83	0	5762.58	1455.12	5478.7	0	0	10013	0	9157.72	3674.75	2784.52	6332.69	5300.02	5711.03	0	0	0	0	0	0	0	0	0
P37596	P37596	NORW_ECOLI	norW	Nitric oxide reductase FlRd-NAD(+) reductase	AFVVSEDR	8	357	364	12411.1	15673.9	21911.7	16706	12161.2	21991.2	15754.3	20259.7	20279.9	16520.5	18024.7	17978.1	9576.9	17483	18562.2	13579.5	27070.3	26043.4	14341.8	27732.3	11139.6	13097	17491.3	14811.5	15688.5	25929.4	18075.3	15204.6	13529.1	18755.3	22253.5	16831.7	1	1	1	1	4	0	0	0	0
P00893	P00893	ILVI_ECOLI	ilvI	Acetolactate synthase isozyme 3 large subunit	AFWLAASGRPGPVVVDLPK	19	145	163	68785.1	65267.6	41344.1	54869.7	55765.4	75101.4	63715.7	73693.1	74967.1	52733.7	63894	64422.2	57052.8	66027.6	65071.6	68793.1	52207.2	70985.6	59187.9	51860.2	57076.7	61747.5	39845.9	46563.7	4765.71	40783.8	51687.8	61022.8	64569.5	79824.6	61851.3	52662.1	1	1	1	1	4	0	0	0	0
P0ABL1	P0ABL1	NRFB_ECOLI	nrfB	Cytochrome c-type protein NrfB	AFWPHDVHVTK	11	125	135	184295	216310	209820	181181	223604	178056	217009	198681	154752	146651	170086	208940	184125	196616	205454	211710	179918	177897	192974	209891	178921	200751	195725	190754	170955	188720	184686	206532	210519	245603	199788	210119	1	1	1	1	4	0	0	0	0
P13458	P13458	SBCC_ECOLI	sbcC	Nuclease SbcCD subunit C	AFWSQNR	7	94	100	125343	113078	111973	111798	76221.5	76664.2	73038.2	77662.8	70690.2	87592.5	76382.9	66263.1	198473	138164	125324	131035	161917	146896	142019	149728	133435	148172	165682	136631	145105	137411	128575	133886	129028	141703	162928	144212	1	1	1	1	4	0	1	0	1
P10441	P10441	LPXB_ECOLI	lpxB	Lipid-A-disaccharide synthase	AFYDKYNVPCR	11	152	162	21456.5	20738.5	15347	11357.6	12215.6	12572.7	12598.7	8497	12857.3	18893.5	9141.1	10286.6	14551.8	12496.3	15375.2	12416.2	13322.3	12690.5	13765	13812.6	9022.84	16115.1	17373.7	15588.9	6182.32	0	18963.5	5916.19	12053.1	9036.58	11487.9	13172.6	1	0	1	1	3	0	0	0	0
P37329	P37329	MODA_ECOLI	modA	Molybdate-binding protein ModA	AFYDYLK	7	235	241	0	3586.17	0	3588.7	0	0	0	0	0	0	1786.55	0	0	0	1853.23	0	2652.76	0	0	0	3118.05	0	0	0	0	0	0	3077.47	3621.37	0	0	0	0	0	0	0	0	0	0	0	0
P77398	P77398	ARNA_ECOLI	arnA	Bifunctional polymyxin resistance protein ArnA	AFYGSVAR	8	40	47	18672.6	21124	16564.1	16798	12661.1	15860.9	14737.9	15786.8	13162.4	12507.3	21691.4	14038.1	13901.8	22229.9	22196.5	20751.5	15987.5	19099.6	16499.9	17511	15349.3	16502.7	15908.1	19995.4	15242.6	15246.2	24777.8	16457.3	20772.4	16558.6	25295.8	19191.9	1	1	1	1	4	0	0	0	0
P07003	P07003	POXB_ECOLI	poxB	Pyruvate dehydrogenase [ubiquinone]	AFYPTDAK	8	280	287	17159.9	23673.8	18968.3	27219.4	21109.7	25802.4	22828.5	22399.2	21563.4	16610.7	21555.3	21110.9	22519.6	26536.3	28546.7	25718.8	25735.9	25762	29744.3	21534.5	24205	22721.4	26677.1	28637.6	21810.1	28275.4	21871	22178.5	19586.1	12755.1	25891.6	29954.9	1	1	1	1	4	0	0	0	0
P55135	P55135	RLMD_ECOLI	rlmD	23S rRNA (uracil(1939)-C(5))-methyltransferase RlmD	AGAAGVMQQIIK	12	367	378	28516.5	27438.5	21310.2	26292.3	26367.9	16286.4	29469.2	22053.7	19716	27960.3	12956.5	22270.6	22662.1	26356.2	28785.9	29192.8	23667.8	30579.4	33458.3	30467	26848.9	21042.6	27760.3	31595.3	35056.4	24032.5	30866	27081.4	33024.7	31628.7	26562.3	22148.8	1	1	1	1	4	0	0	0	0
P55135	P55135	RLMD_ECOLI	rlmD	23S rRNA (uracil(1939)-C(5))-methyltransferase RlmD	AGAAGVMQQIIKLEPIR	17	367	383	18049.1	7981.9	12914.3	19922.6	12237.3	16327.6	13327	14181.2	10375.9	12976	17973.3	9273.1	19397.2	14087.4	17212.1	18495.3	11592	16398	14835.4	12633.9	7338.87	15370.5	18255.7	18062	17863.7	13997	13257.4	16538.6	10542.8	13756.7	14984.7	17904.4	1	1	1	1	4	0	0	0	0
P76149	P76149	SAD_ECOLI	sad	Succinate semialdehyde dehydrogenase [NAD(P)+] Sad	AGAAIGAQAGAALK	14	216	229	4619.87	5218.17	5657.85	6528.47	3429.07	0	0	0	3050.91	2974.91	7175.63	0	5286.85	7218.46	5716.21	0	5181.47	6364.38	0	6863.18	4761.32	5785.99	3185.31	4842.74	7137.75	0	4077.4	0	5730.71	8153.98	6680.89	7045.11	1	0	0	0	1	0	0	0	0
P76149	P76149	SAD_ECOLI	sad	Succinate semialdehyde dehydrogenase [NAD(P)+] Sad	AGAAIGAQAGAALKK	15	216	230	16497.1	16167.2	18076.3	20429.2	8438.24	11159.5	9519.84	6578.78	5239.4	9025.96	10218	6724.38	29779.4	28738.8	32028.7	26923.6	14471	20623.4	22519.4	21210	19104.3	8955.54	21367.4	29707.9	13685.6	19990.6	17277.5	19091.3	27888.9	25568.9	23030.7	26035.4	1	1	1	1	4	0	0	0	0
P0AG18	P0AG18	PURE_ECOLI	purE	N5-carboxyaminoimidazole ribonucleotide mutase	AGAANAALLAAQILATHDKELHQR	24	124	147	20074.7	14360.2	20893.9	0	0	16953.1	19324.9	0	21586.5	23493.6	22905.9	12401.6	29120.8	11992.4	19761.2	15417.6	15423.3	16256.4	17243.1	0	20581.1	25451.9	11803.3	24257.1	14679.6	21076	34150.5	18929.1	0	11455.4	18116.6	20822.5	0	1	1	0	2	0	0	0	0
P32125	P32125	MOBB_ECOLI	mobB	Molybdopterin-guanine dinucleotide biosynthesis adapter protein	AGAAQTIVASQQR	13	63	75	45392.5	54138.5	53241.2	54053.6	41272.6	42982.9	41823	43502.6	38320.5	35703.7	41850.1	39003.5	65481.9	73381.8	69482.2	71966	61177.2	67974.2	54405.2	58762.4	57096	56041.5	54073.7	48577.4	65022.1	55630	53853.6	53166.6	61642.3	68703.5	75853.7	67239.6	1	1	1	1	4	1	1	1	0
P62601	P62601	TREF_ECOLI	treF	Cytoplasmic trehalase	AGAASGWDYSSR	12	319	330	6716.56	3644.68	1473.47	5792.19	5788.58	4934.02	1944.17	4451.3	4986.57	4933.99	6143.9	3305.5	6307.78	9999.24	5127.73	9225.72	3466.04	6444.79	5505.19	4318.65	5413.24	5082.88	4914.28	5633.69	2989.16	6139.06	2904.99	3825.87	4064.51	4693.56	5403.83	3204.82	1	1	1	1	4	0	0	0	0
P32695	P32695	DUSA_ECOLI	dusA	tRNA-dihydrouridine(20/20a) synthase	AGADINVLEHALK	13	327	339	53811.6	61699.6	94727	85596.6	55563.6	81213	87104.9	75740.2	64036.5	53955.9	83629.7	60430.2	52557.7	56987.9	72664.6	62878.7	57902.2	60645.6	67021.6	84451.4	80809.9	80313.7	71049	75129.4	69746.9	82237.5	58894.7	65321.7	57637.4	59542.8	51945.3	52917.7	1	1	1	1	4	0	0	0	0
P03813	P03813	YGEA_ECOLI	ygeA	Broad specificity amino-acid racemase YgeA	AGAEGIVLCTNTMHK	15	74	88	3556.18	8114.07	8228.8	10757.6	6001.43	4373.06	4487.3	6333.24	3613.37	8323.19	3714.88	2770.05	10222	11207.7	10564.1	14317.7	5323.96	7777.94	6971.01	6840.51	11507.3	7483.91	7993.25	10528	12288.9	7628.72	5658.92	5141.2	7958.06	10041.6	5825.31	8816.01	1	1	1	1	4	0	0	0	0
P0AFF6	P0AFF6	NUSA_ECOLI	nusA	Transcription termination/antitermination protein NusA	AGALIMAAR	9	478	486	3609239	3541912	3528011	3388978	3440105	3317067	3678421	3320988	3088910	3198103	3235758	3428193	3397432	3182698	3583669	3239208	3973025	3254061	3814219	3567488	3793940	3532096	3380194	3737041	3651385	3630271	3619775	3598123	3309568	3777655	3029169	3767486	1	1	1	1	4	0	0	0	0
P76633	P76633	YGCW_ECOLI	ygcW	Uncharacterized oxidoreductase YgcW	AGANIFIPSFVKDNGETK	18	41	58	0	0	3333.2	0	10167	7563.3	9058.66	0	0	0	13154.9	12826.6	11328.1	0	0	0	0	0	0	0	6886.2	10493.3	0	0	0	0	0	0	0	0	0	0	0	0	0	0	0	0	0	0	0
P09373	P09373	PFLB_ECOLI	pflB	Formate acetyltransferase 1	AGAPFGPGANPMHGR	15	626	640	20600000	21030000	19030000	19440000	20190000	19920000	20610000	20180000	20650000	21050000	20380000	20760000	20050000	19850000	20300000	20000000	21020000	21390000	20650000	19150000	20010000	20260000	20130000	18970000	21020000	23480000	17170000	17970000	20910000	19530000	21340000	19430000	1	1	1	1	4	0	0	0	0
P09373	P09373	PFLB_ECOLI	pflB	Formate acetyltransferase 1	AGAPFGPGANPMHGRDQK	18	626	643	433566	421785	396401	377808	449223	648825	488858	580494	943360	705391	820389	681857	430978	392951	294158	374595	292474	390559	254930	278715	319857	344702	369022	332085	437664	325375	411513	401787	513202	393470	511718	365323	1	1	1	1	4	0	0	0	0
P76043	P76043	YCJQ_ECOLI	ycjQ	D-guloside 3-dehydrogenase	AGASVVIGVDPIAHR	15	180	194	0	1458.69	3038.94	1888.76	1319.47	0	0	0	0	1060.73	0	0	1433.45	2052.15	1487.53	0	2807.82	3723.35	0	0	1298.71	0	0	1633.72	3214.66	2716.88	0	0	1390.14	0	2147.89	671.754	0	0	0	0	0	0	0	0	0
P05852	P05852	TSAD_ECOLI	tsaD	tRNA N6-adenosine threonylcarbamoyltransferase	AGATADLGVSVRPR	14	315	328	26106.1	43150.5	26058.7	34198	39101.9	30661.4	32124.4	29018.5	37215.6	35142.1	32984.7	29358	136753	118656	101372	94615.7	77949.3	63373.5	48249.8	47097.4	45086.6	40744.6	54522.3	45111.8	42403.4	48021	38549.6	29776.4	115212	109688	135786	99697.4	1	1	1	1	4	1	1	1	1
P37595	P37595	IAAA_ECOLI	iaaA	Isoaspartyl peptidase	AGAVAGVSHLR	11	94	104	60802.6	66270.5	79869.5	59965.6	65741.3	75734.3	69449.3	56316.8	48609.4	56884.5	55634	53067.1	42551	67662.9	71203.3	60954.8	55950.9	60844.6	58135.5	56142.8	73631.1	62223.2	60863.3	51240.4	61729.8	69637.5	71731.1	66390	56880.4	60612.9	60955.2	59157.5	1	1	1	1	4	0	0	0	0
P37595	P37595	IAAA_ECOLI	iaaA	Isoaspartyl peptidase	AGAVAGVSHLRNPVLAAR	18	94	111	50405.8	57626.1	100033	67259.2	70470.5	95274.7	101279	108898	95611.2	122212	87485.6	100008	75648.6	62740.3	57219.4	63827.7	66537.5	60597.5	40465.4	70737.8	75179.8	78338	58615.2	64403.9	71498.8	62063.9	66124.1	79841.7	80829	58363.4	54393.7	60424.4	1	1	1	1	4	0	0	0	0
P28304	P28304	QOR1_ECOLI	qorA	Quinone oxidoreductase 1	AGAWQVINYR	10	184	193	23860.7	21090.9	23640.2	19696.2	24103.5	19514.7	23752.7	14997	18113.8	30152.1	19632.3	25261.1	16266	19993.4	24070.4	27894	11881.4	26918.6	25852.7	18812.9	13823.2	32121.4	21486.1	15494.8	16069	17583.5	9029.69	19155.6	28269.7	21892.6	21359.2	24763.8	1	1	1	1	4	0	0	0	0
P0A7G6	P0A7G6	RECA_ECOLI	recA	Protein RecA	AGAWYSYK	8	288	295	127614	71647	78696.8	37675.2	125434	81490.9	72364.6	134090	52452.5	68018.1	44699.2	125487	92813.4	64051.8	48185.7	96482.5	126110	73765.3	197231	253572	151185	84099.9	53620.6	80542.5	47665.8	108609	64579.5	51882.7	120375	61031.2	63421.2	55838.5	1	1	1	1	4	0	0	0	0
P0A7G6	P0A7G6	RECA_ECOLI	recA	Protein RecA	AGAWYSYKGEK	11	288	298	468889	369384	474724	393059	455831	399132	455818	386578	326680	411380	373095	361003	380680	572347	639459	494395	419802	570538	397998	558041	397099	440930	389894	338843	434721	496850	459545	360903	489878	446376	453956	482739	1	1	1	1	4	0	0	0	0
P0A7G6	P0A7G6	RECA_ECOLI	recA	Protein RecA	AGAWYSYKGEKIGQGK	16	288	303	27172.8	28735.8	18836.5	25353.5	22617.1	22597.1	27086.5	32100.2	21856.1	35261.1	20022.1	22161.7	16824.4	23379.5	21735.1	38757.7	23114	24818.1	12439.5	20350.2	23986.6	22092.4	20476.4	22875.2	30823.4	21755.1	29374.4	26039.6	23045.2	25623.7	2812.62	23423	1	1	1	1	4	0	0	0	0
P25536	P25536	NTPPA_ECOLI	yhdE	dTTP/UTP pyrophosphatase	AGAYGIQGLGGCFVRK	16	147	162	6663.25	6002.64	7639.12	3579.29	4267.32	7351.36	3115.53	6928.11	0	3619.7	0	0	5503.28	2169.48	4384.9	12115	3831.72	8329.28	1979.76	3512.64	4901.79	3311.42	8218.6	5085.54	6149.23	3434.27	5990.54	2533.12	7534.53	2346.25	5980.35	6113.5	0	1	0	0	1	0	0	0	0
P0A9E0	P0A9E0	ARAC_ECOLI	araC	Arabinose operon regulatory protein	AGCEEKVNDVAVK	13	278	290	33340.7	32227.2	28250	36075.3	22747.7	40923.3	39485.6	52606.8	58215.5	42895.5	55555.5	46876.9	40943.7	31765.7	30828	23983	32529.1	28992.1	26421.2	22864.7	21652.1	34961.7	26631.5	29295.8	34158.2	40348.9	27518.6	28366.2	31560.2	32073.1	41986.5	32853.3	1	1	1	1	4	0	0	0	0
P0A9E0	P0A9E0	ARAC_ECOLI	araC	Arabinose operon regulatory protein	AGCEEKVNDVAVKLS	15	278	292	0	977.055	459.358	235.872	0	316.9	0	304.005	0	0	1156.77	0	1152.87	437.779	0	992.397	0	0	0	1307.28	0	0	0	1390.82	0	0	1035.98	1006.76	0	0	0	0	0	0	0	0	0	0	0	0	0
P0C0L2	P0C0L2	OSMC_ECOLI	osmC	Peroxiredoxin OsmC	AGCPVSQVLK	10	123	132	13998.4	17145.1	22147	14507.5	19109	13780	13786.8	8321.57	13357.3	16005.9	10091.2	9778.59	19569.2	9086.61	14862.5	21954.1	18911.3	16400.2	11625.5	17199.3	16285.4	15339.1	11124.3	19136.1	20458.7	10827	18543.7	15319.7	13509.1	16675.9	13280.3	10775.5	1	1	1	1	4	0	0	0	0
P39361	P39361	SGCR_ECOLI	sgcR	Putative sgc region transcriptional regulator	AGCQLFLPHSIK	12	249	260	0	6657.56	0	0	0	0	0	0	4640.74	3298.42	0	0	4067.53	3855.84	0	0	0	3461.58	3485.49	0	0	0	0	0	0	0	0	2085.91	2891.81	3004.97	0	0	0	0	0	0	0	0	0	0	0
P0AES4	P0AES4	GYRA_ECOLI	gyrA	DNA gyrase subunit A	AGDDAARPEWLEPEFGVR	18	427	444	28203.7	30517.5	29867.1	26836.3	39661.5	31980.8	46674.7	28615	37494.9	21658.7	19975.2	22620	24842.9	20060.9	18746.7	16723.1	26531.7	15216.3	30714.2	41427.1	40140	47918.9	35587.9	42442.7	24277.3	41395.7	20331.6	24367.7	19858.7	11090.4	11402.7	24724.6	1	1	1	1	4	0	0	0	0
P22524	P22524	MUKE_ECOLI	mukE	Chromosome partition protein MukE	AGDDPREAQR	10	193	202	0	0	0	0	0	0	0	0	0	0	0	0	0	3377.72	0	2744.42	0	0	0	0	0	0	0	0	0	0	3508.23	0	0	0	0	0	0	0	0	0	0	0	0	0	0
P0A7R1	P0A7R1	RL9_ECOLI	rplI	Large ribosomal subunit protein bL9	AGDEGKLFGSIGTR	14	84	97	671526	787121	775243	776090	962854	1020000	1080000	1090000	1990000	2190000	2150000	1950000	709509	643096	791612	663454	656698	685474	644169	688654	696246	661411	723435	589251	728789	649526	726992	650300	743059	643415	640996	721745	1	1	1	1	4	0	0	0	0
Q46863	Q46863	YGIS_ECOLI	ygiS	Probable deoxycholate-binding periplasmic protein YgiS	AGDFMLSR	8	424	431	3058.5	0	2298.56	0	2551.45	1562.33	0	2450.95	1539.65	0	0	0	1134.55	1089.12	1289.58	0	865.281	1372.17	0	0	1540.27	2178.37	0	2179.24	0	0	1390.47	2194.49	2037.3	0	0	2145.47	0	0	0	0	0	0	0	0	0
P0A6M8	P0A6M8	EFG_ECOLI	fusA	Elongation factor G	AGDIAAAIGLK	11	379	389	589788	674060	1020000	971955	830817	697153	1090000	1060000	618568	739194	583544	781109	630423	710862	873324	986176	752755	705248	521873	828810	791844	952367	522540	819198	764088	883434	813361	875391	576651	669317	565863	790786	1	1	1	1	4	0	0	0	0
P0AE52	P0AE52	BCP_ECOLI	bcp	Peroxiredoxin Bcp	AGDIAPK	7	6	12	1540000	1650000	1680000	1570000	1600000	1720000	1690000	1600000	1890000	1720000	1600000	1820000	1760000	1530000	1560000	1660000	1450000	1640000	1680000	1580000	1530000	1610000	1670000	1570000	1580000	1490000	1660000	1480000	1650000	1710000	1530000	1500000	1	1	1	1	4	0	0	0	0
P08331	P08331	CPDB_ECOLI	cpdB	2',3'-cyclic-nucleotide 2'-phosphodiesterase/3'-nucleotidase	AGDIHPVYK	9	94	102	14443.1	14283.1	8924.99	13587.4	11356.2	10345.3	18225.6	10368.4	15433.6	10172.3	8811.97	13063.5	10652.7	15134.2	10207.8	13724.7	12222.4	10171	10906.9	10553	11294	17066.8	11001.8	11759.3	14243.1	15829.5	13263.1	18449.8	10643.5	10223.7	14166	11961.6	1	1	1	1	4	0	0	0	0
P39099	P39099	DEGQ_ECOLI	degQ	Periplasmic pH-dependent serine endoprotease DegQ	AGDIITSLNGK	11	310	320	29014.2	12422.4	28957.6	17906.5	12804.8	15607.2	13436.4	0	7681.79	9680.85	10909.2	8240.28	26361	28735.9	0	13877.2	11518.6	12752.8	15313.7	12902	10794.7	13843.4	39216	21842.4	24662.2	17998.1	0	10776.6	14960.6	12705.4	7459.11	24894.5	1	1	0	0	2	0	0	0	0
P04036	P04036	DAPB_ECOLI	dapB	4-hydroxy-tetrahydrodipicolinate reductase	AGDIVGEHTAMFADIGER	18	213	230	264505	200678	165578	209178	179477	218436	172359	178956	228807	244693	196195	175208	214251	192554	200151	212391	217181	190089	178869	205900	172083	205676	198645	206717	155975	237279	203258	182578	202630	236369	191128	164786	1	1	1	1	4	0	0	0	0
P69811	P69811	PTFAH_ECOLI	fruB	Multiphosphoryl transfer protein	AGDKEEAIR	9	15	23	77570.3	87058.9	101719	75130.9	91716.8	82772.5	81557.5	87972.9	70490.5	75106.1	60938.8	61123.5	74906.6	79662.5	82686.4	64256.6	70599	81858.8	64924.6	71346.3	104954	94370.4	68787.7	75496.9	75461.5	91985.5	87063.1	70598	82199.2	73258	63851.5	65512.6	1	1	1	1	4	0	0	0	0
P0A812	P0A812	RUVB_ECOLI	ruvB	Holliday junction branch migration complex subunit RuvB	AGDLAAMLTNLEPHDVLFIDEIHR	24	94	117	13962.9	38475.2	23928.6	11466.8	0	9437.21	0	17826.9	13991.5	10654.3	39615	15188.8	54670.4	34762.8	33326.5	31528.8	32259.8	17353.9	38041.8	23697.8	31149	16828.8	0	16543.2	0	46858.9	10771.9	13182.8	46377.8	28850.3	29277.7	60207.4	0	1	0	1	2	0	0	0	1
P0ABA4	P0ABA4	ATPD_ECOLI	atpH	ATP synthase subunit delta	AGDMVIDGSVR	11	155	165	331891	268062	297177	285863	327862	311813	277316	355862	379997	373434	390459	351315	425494	297146	262155	279190	319005	289912	265925	280221	303632	271492	287201	227092	320062	311319	304811	298866	309474	249452	276573	270495	1	1	1	1	4	0	0	0	0
P0AG44	P0AG44	RL17_ECOLI	rplQ	Large ribosomal subunit protein bL17	AGDNAPMAYIELVDRSEK	18	104	121	45109.7	41256.3	9874.38	5009.15	43918.4	7928.98	28578	14386.6	120311	53663.9	120027	71653.6	8542.92	0	11768.5	54383.8	29807	10907.1	51369.3	41939.9	0	6854.84	6611.25	12298.2	33482.1	10133.1	19469.5	43905.4	49911	70475.5	54246.8	76854.5	0	0	1	1	2	0	0	0	0
P0A6U3	P0A6U3	MNMG_ECOLI	mnmG	tRNA uridine 5-carboxymethylaminomethyl modification enzyme MnmG	AGDPPSIPLSR	11	175	185	574259	708100	625883	632561	554191	555548	656426	850252	740015	747914	773312	776632	618932	354344	552208	579994	604824	652474	543817	617782	570088	573177	609030	619633	387733	607243	618989	605056	531793	521383	552978	610675	1	1	1	1	4	0	0	0	0
P0A6U3	P0A6U3	MNMG_ECOLI	mnmG	tRNA uridine 5-carboxymethylaminomethyl modification enzyme MnmG	AGDPPSIPLSRR	12	175	186	147333	132953	186182	253229	69903.9	161296	180933	243740	143123	151325	244996	210413	135536	0	225241	215001	0	211364	168588	179286	156955	188641	199439	150891	265317	123319	189960	217668	150906	0	289831	182732	0	0	1	1	2	0	0	0	0
P0ACI0	P0ACI0	ROB_ECOLI	rob	Right origin-binding protein	AGDRPINLR	9	272	280	57731.5	51994	60875.5	56096.8	73367.2	57306.5	69677	67497.3	55424.6	67217.8	59125.3	43612.7	59936.3	50873.8	56146.5	54232.5	60801.4	53766.7	57153.1	51241.5	68078.8	77351.1	51957	53972.7	61148.5	62296.4	65860.9	73234.4	61393.6	34079.9	46387.4	48964.8	1	1	1	1	4	0	0	0	0
P0AE06	P0AE06	ACRA_ECOLI	acrA	Multidrug efflux pump subunit AcrA	AGDRVVISGLQK	12	355	366	0	851.555	0	1149.86	0	1748.95	0	0	0	0	2159.06	1530.37	1081.44	0	0	533.483	714.555	1528.93	0	1013.31	0	428.783	704.604	0	757.51	641.742	853.298	954.524	346.131	1204.24	2354.67	850.99	0	0	0	0	0	0	0	0	0
P0AFI2	P0AFI2	PARC_ECOLI	parC	DNA topoisomerase 4 subunit A	AGDSFKAAVK	10	527	536	0	3209.08	0	6583.64	0	488.297	0	0	5518.11	0	0	6185.67	0	1761.09	1350.53	3318.98	12639.3	611.248	6517.48	0	2346.77	6009.3	1499.5	3351.99	0	13690	0	0	0	5432.25	4457.89	0	0	0	0	0	0	0	0	0	0
P0C0V0	P0C0V0	DEGP_ECOLI	degP	Periplasmic serine endoprotease DegP	AGDVITSLNGK	11	332	342	137621	137605	120251	106112	134294	128111	109360	113886	97123	107439	92732.9	120771	132349	147376	148919	125194	126791	155589	136573	123268	157854	124572	130345	115198	140509	121870	125606	131778	121999	128465	147327	118993	1	1	1	1	4	0	0	1	0
P0C0V0	P0C0V0	DEGP_ECOLI	degP	Periplasmic serine endoprotease DegP	AGDVITSLNGKPISSFAALR	20	332	351	4620000	4450000	4330000	4750000	4640000	4180000	4410000	4550000	4120000	4380000	5140000	4600000	3900000	4170000	4340000	4250000	4030000	4110000	4160000	4730000	41690.3	4220000	5370000	3570000	4480000	3190000	4640000	4280000	3600000	3870000	4740000	4120000	1	1	1	1	4	0	0	0	0
P76555	P76555	EUTQ_ECOLI	eutQ	Acetate kinase EutQ	AGDVMFIPK	9	199	207	14721.7	15270	24873.2	22935.8	14660.4	19473.9	21394.5	17540.7	19650.1	15929.2	20096.8	19993.5	13443.2	21515.2	19213.3	23541.2	17425.3	27771.7	15582.7	25432.9	20049.1	27024	24693	21769.1	21062	21662	14820.6	24510.7	17434	22839.3	23897.9	24554	1	1	1	1	4	0	0	0	0
P42620	P42620	YQJG_ECOLI	yqjG	Glutathionyl-hydroquinone reductase YqjG	AGDYYPPALQTK	12	167	178	4280.82	14795.4	14504.7	16158	13881.1	12543.4	18145.5	0	7108.32	0	15667.3	11626.4	13016.5	15266	13640.5	18370.4	0	12944.5	7486.75	15480	20143	11494.6	12610	13163.5	14391.3	12437.8	14157.2	13572.4	13304.7	16193.8	12616.6	20311.7	0	0	1	0	1	0	0	0	0
P31806	P31806	NNR_ECOLI	nnr	Bifunctional NAD(P)H-hydrate repair enzyme Nnr	AGEAAFQVCR	10	45	54	3144.3	5205.04	1585.58	5895.81	5449.25	4636.39	3802.13	3046.35	1144.63	6783	0	4149.1	6259.99	5186.49	6341.44	0	3280.55	5213.39	2382.33	3209.44	6528.77	8468.43	5630.15	3280.22	3514.15	5767.95	6490.14	4557.23	2709.47	1159.12	4064.4	5062.53	1	1	0	0	2	0	0	0	0
P76072	P76072	STFR_ECOLI	stfR	Prophage side tail fiber protein homolog StfR	AGEATEQASAAAR	13	341	353	1679.74	1353.44	2071.9	0	1717.19	1405.97	2126.65	966.783	2191.79	1928.87	885.106	0	0	1678.76	0	1512.45	0	1488.8	4091.79	0	1436.94	1934.84	0	2058.46	628.892	0	1996.13	0	3594.08	1327.42	1469.73	885.623	0	0	0	0	0	0	0	0	0
P0A7C6	P0A7C6	PEPE_ECOLI	pepE	Peptidase E	AGEEAVPLEAGHRF	14	216	229	107787	101067	104726	112962	107193	91637.5	100750	120204	98038	107435	99053.6	107482	102511	94605	118654	103301	118569	140158	111096	103283	114152	114854	116140	91562.9	104278	96515.8	123233	123876	105317	92517.2	106031	88154.7	1	1	1	1	4	0	0	0	0
P0A850	P0A850	TIG_ECOLI	tig	Trigger factor	AGEEFTIDVTFPEEYHAENLKGK	23	207	229	671083	585185	628471	648207	634504	647080	701924	633456	790383	748395	771599	665873	913563	735140	716170	700160	839005	737261	650449	627072	639539	510297	63009.6	640586	561287	627117	750899	634733	660978	795603	942361	859973	1	1	1	1	4	0	0	0	0
P0AG20	P0AG20	RELA_ECOLI	relA	GTP pyrophosphokinase	AGEFDPEK	8	12	19	86223.8	71428.4	71036	68323.5	58746.1	45851.5	56629.2	48791.4	31033	38012.4	40457.1	33158.3	67082.1	79803.1	83337.5	80668.9	97672.5	72852.2	93752.5	84931.8	98192.8	90730	70600.7	96745.2	81480	89949	79513.4	70552.4	74151.2	79195.7	64534.8	66912.8	1	1	1	1	4	0	0	0	0
P0AC33	P0AC33	FUMA_ECOLI	fumA	Fumarate hydratase class I, aerobic	AGEGEAVRVDLNRPMK	16	353	368	435469	501389	557358	490950	618105	499642	570154	533586	518780	568244	598984	582367	410802	463253	502115	501681	417679	453385	477097	513315	414095	464975	484873	582323	460061	418219	482828	518898	480222	479837	528032	540188	1	1	1	1	4	0	0	0	0
P33937	P33937	NAPA_ECOLI	napA	Periplasmic nitrate reductase	AGEGYKFYGKPDGK	14	680	693	2045.56	5542.72	3298.74	5855.37	5575.42	6039.68	7687	2086.64	8796.73	8210.61	4840.82	5369.75	4081.7	0	5635.16	0	2739.54	1633.91	0	2406.06	3990.11	5032.81	3274.04	392.333	3882.65	3419.77	6911.04	2146.47	1458.27	780.357	3561.11	2414.57	1	0	0	0	1	0	0	0	0
P00895	P00895	TRPE_ECOLI	trpE	Anthranilate synthase component 1	AGEIFQVVPSR	11	258	268	3775.75	0	5880.23	4287.84	7586.83	6085.51	4238.05	4806.15	0	0	3888.88	0	2757.43	3582.79	0	5896.41	0	2907.31	0	7318.13	7693.01	0	5268.96	7134.73	4948.11	7681.37	7721.98	0	6477.19	4365.12	4126.38	5203.88	0	0	0	0	0	0	0	0	0
P00895	P00895	TRPE_ECOLI	trpE	Anthranilate synthase component 1	AGEIFQVVPSRR	12	258	269	18277	22849	10911.2	20135.1	19849.7	15879.7	16032.3	18029.8	34184.6	20076	26217.9	32129.7	14133	19692.5	12383.8	17453.1	18887	16650.7	18270.9	16673.5	15141.1	13001.8	20731.9	16431	27844.5	18584.4	17415.7	21026.1	18067.4	19064	22669.9	24155.9	1	1	1	1	4	0	0	0	0
P08331	P08331	CPDB_ECOLI	cpdB	2',3'-cyclic-nucleotide 2'-phosphodiesterase/3'-nucleotidase	AGEIHPAADNNWR	13	582	594	8445.23	6264.02	8254.5	11764.6	0	9622.85	10251.7	9242.56	2904.8	11083.7	4640.87	15044.9	13392.1	11822.8	8656.58	9189.52	8985.62	4469.67	8025.54	12215	3648.4	0	7880.76	9689.95	13348	14428.4	12709.1	12618.8	9910.31	8734.15	5811.42	19520	0	0	1	1	2	0	0	0	0
P06611	P06611	BTUD_ECOLI	btuD	Vitamin B12 import ATP-binding protein BtuD	AGEILHLVGPNGAGK	15	25	39	39457.7	37571.1	42638.9	42389.9	29166.5	33340.4	29033	36552.3	27382.3	31134.4	34330.1	27754.5	39790.1	41087.8	44934.2	46464.1	47776.6	33016.3	57805.4	50368	45604.1	52778	43439.2	48274	39469.1	52993.8	44538.3	44489	43978.3	47864.1	40638.1	46185.2	1	1	1	1	4	0	0	0	1
P15034	P15034	AMPP_ECOLI	pepP	Xaa-Pro aminopeptidase	AGEITAMAHTR	11	188	198	55632.1	63367.2	59838.3	72866.6	53624.8	54151.4	59669.5	78692.4	56515.3	48635.6	52860.3	57885.2	67487.1	83901.6	67159.4	65024.1	53573.4	74043.3	71223	68070.5	63759.6	65718.4	63202.4	71341.7	68407.1	67420.5	67698.4	64795.8	45787.3	66147.2	58049.7	78641.1	1	1	1	1	4	0	0	0	0
P04994	P04994	EX7L_ECOLI	xseA	Exodeoxyribonuclease 7 large subunit	AGEMLTTR	8	425	432	36419.3	40824	48869.8	49312.7	44378.2	41505.5	44250.6	44793.8	27911.5	27999.7	26538.8	28503	38470.6	39215.8	42527	46041.2	46447	40826.2	40211.6	52765.8	55106.3	50631.9	48194.6	45827	40978.2	58325.9	48934.6	38447.8	40167.2	32745.3	40748.2	47433.5	1	1	1	1	4	0	0	0	0
P0CE48	P0CE47;P0CE48	EFTU2_ECOLI	tufB	Elongation factor Tu 2	AGENVGVLLR	10	271	280	5750000	6710000	7380000	6220000	8150000	7560000	8470000	7030000	8190000	7150000	8300000	8410000	5700000	5070000	6180000	5340000	5450000	5510000	5300000	7060000	6720000	6640000	5490000	5020000	5840000	5540000	6180000	5710000	5750000	5040000	5190000	5170000	1	1	1	1	4	0	0	0	0
P0CE48	P0CE47;P0CE48	EFTU2_ECOLI	tufB	Elongation factor Tu 2	AGENVGVLLRGIK	13	271	283	5776.24	2171.96	6583.9	4587.78	9224.89	4926.06	3896.9	13359.4	8357.2	6019.44	6573.1	4224.26	5099.28	4146.29	3822.58	8150.34	7323.05	2038.26	4369.01	13008.6	9244.59	7670.52	7172.56	6954.84	3022.75	8181.86	9466.86	3114.02	2640.88	2330.13	5709.2	9749.43	1	1	1	1	4	0	0	0	0
P0CE48	P0CE47;P0CE48	EFTU2_ECOLI	tufB	Elongation factor Tu 2	AGENVGVLLRGIKR	14	271	284	7148.18	3720.62	11277.4	9371.7	5057.81	6036.54	15221	14457.8	5040.78	5142.04	9618.67	9354.01	5067.74	3787.06	5817.4	7719.06	12907.3	8970.29	0	3456.86	6191.79	0	4923.82	6622.38	6368.38	6528.67	7277.35	6468.16	4711.34	6679.79	1345.1	6476.28	1	0	0	1	2	0	0	0	0
P25539	P25539	RIBD_ECOLI	ribD	Riboflavin biosynthesis protein RibD	AGEPHAEVHALR	12	46	57	121836	141292	147407	140592	124008	98818.7	112227	115662	89713.5	81231.2	98456.9	91887.1	127092	123865	153251	136518	114618	130383	152949	129027	148978	139653	138799	126414	158858	111297	128945	142182	143604	132388	143763	161193	1	1	1	1	4	0	0	0	0
P0A6B4	P0A6B4	ALR1_ECOLI	alr	Alanine racemase, biosynthetic	AGEPVGYGGTWVSERDTR	18	249	266	69205.3	70153.4	70301.1	75620.2	99807.6	113629	94261.5	89737.4	122854	124352	146118	135831	81434.1	57472.1	62213	64368.9	87894.8	57285.9	73345.4	71333.4	56112.6	46446.9	60758.7	67735	61760.4	53149.1	65983.3	84189.6	61182.2	66054.7	69452.6	73378.6	1	1	1	1	4	0	0	0	0
P75958	P75958	LOLE_ECOLI	lolE	Lipoprotein-releasing system transmembrane protein LolE	AGEQQIIIGK	10	143	152	0	1873.52	3579.06	2485.88	2180.62	3907.63	0	2840.37	1605.96	0	0	2136.16	0	0	1831.65	0	1954.67	0	0	0	2581.55	0	2785.75	2188	2783.13	1490.73	0	0	0	0	2781.48	2164.05	0	0	0	0	0	0	0	0	0
P77611	P77611	RSXC_ECOLI	rsxC	Ion-translocating oxidoreductase complex subunit C	AGERPDNSAIIAAR	14	515	528	653110	639817	644031	717835	658004	619861	684639	673786	827262	734841	804134	759210	799102	603164	622422	635392	706619	553268	700019	659038	634560	632875	702420	670665	662352	640164	662582	612009	663836	614229	634047	651575	1	1	1	1	4	0	0	0	0
P08839	P08839	PT1_ECOLI	ptsI	Phosphoenolpyruvate-protein phosphotransferase	AGETFGEEK	9	61	69	1760000	1720000	1670000	1640000	1830000	1640000	1750000	1650000	1460000	1600000	1680000	1530000	1400000	1530000	1570000	1530000	1640000	1480000	1810000	1540000	1730000	1710000	1460000	1560000	1660000	1730000	1590000	1650000	1570000	1510000	1380000	1500000	1	1	1	1	4	0	0	0	0
P37759	P37759	RMLB1_ECOLI	rfbB	dTDP-glucose 4,6-dehydratase 1	AGETYNIGGHNEK	13	252	264	79115.1	62994.2	72314.9	78484.4	64187.1	65356.4	71140	71237.9	53238.3	71713.3	69808.5	59808.1	97367.1	114947	102528	116031	101517	90875.1	98113.3	106267	77050	73164.9	84858	86058.7	77216.5	81239.4	71396	70588.1	101045	114150	107178	117323	1	1	1	1	4	0	1	1	1
P37759	P37759	RMLB1_ECOLI	rfbB	dTDP-glucose 4,6-dehydratase 1	AGETYNIGGHNEKK	14	252	265	197265	227612	238163	256071	195088	237341	244651	246496	214278	193375	212736	240141	389475	392031	348175	388576	290841	313964	328561	288939	218254	249885	279137	288645	245151	207112	254595	283097	361768	402545	430248	418898	1	1	1	1	4	1	1	1	1
P0AFE0	P0AFE0	NUOJ_ECOLI	nuoJ	NADH-quinone oxidoreductase subunit J	AGEVLSNRK	9	164	172	12505.5	17708.3	10322	16135.4	17395.3	18046.1	12228.9	17316.3	10818	13943.2	13788.9	13536.9	17951.6	16811.9	14176.7	22611.8	16077.4	10763.7	18172.4	14580	15588.7	15205	16468.3	19082.4	20910.7	9284.22	13148	16812.3	18703.4	14207.5	16129.8	11895.2	1	1	1	1	4	0	0	0	0
P13039	P13039	FES_ECOLI	fes	Iron(III) enterobactin esterase	AGEVSAEGLR	10	327	336	14032.8	0	18567.6	20602.7	14981.5	11770.5	8532.45	12614.2	9353.34	12665.3	8492.28	9928.88	18474.4	14825.5	17991.5	16285.8	13242.6	18494.7	17586.3	17493.6	14306.7	21404.2	18914.2	10936	17733.6	17502.8	17649.9	16273.2	15676.7	19053.1	18283.9	16029.1	1	0	1	1	3	0	0	1	0
P37666	P37666	GHRB_ECOLI	ghrB	Glyoxylate/hydroxypyruvate reductase B	AGEWTASIGPDWYGTDVHHK	20	127	146	20362.5	19819.2	30711.1	16356	12807	10124.7	14279.7	8526.01	5589.28	7060.56	3612.66	5128.22	30494.4	21361.2	36022.7	24472.1	31323.6	28611.1	31388	22980.9	28653.8	25817.1	17119.3	21753.5	22176.7	23755.4	20437.7	20503.8	30757.4	21952.9	23378	28878.1	1	1	1	1	4	1	1	0	1
P0AG27	P0AG27	YIBN_ECOLI	yibN	Uncharacterized protein YibN	AGFAQVFVLK	10	117	126	168784	155693	171404	174036	146754	124402	144452	136615	163135	134474	140555	148182	157850	143682	155739	163405	189732	173364	161818	163892	147606	165669	150457	170174	145569	149317	152257	184361	187950	147341	164170	144044	1	1	1	1	4	0	0	0	0
P0A8V2	P0A8V2	RPOB_ECOLI	rpoB	DNA-directed RNA polymerase subunit beta	AGFEVRDVHPTHYGR	15	543	557	0	794.266	4614.46	1013.03	2337.92	1524.76	4791.67	14372.5	1524.45	0	8704.22	4530.02	3715.25	2335.97	0	1879.64	1410.98	1515.38	0	3865.18	0	3870.53	1779.65	1273.16	3965.76	2366.99	0	0	949.88	0	1342.31	3454.46	0	0	0	0	0	0	0	0	0
P05050	P05050	ALKB_ECOLI	alkB	Alpha-ketoglutarate-dependent dioxygenase AlkB	AGFHPLTIDCR	11	194	204	0	1734.52	0	0	4228.32	1672.4	3691.78	4949.98	0	0	3279	5386.02	0	0	3220.2	6262.13	1883.69	1580.76	5961.72	0	1674.09	4960.94	5130.06	1445.19	3375.09	5185.45	3743.36	7208.59	5525.38	0	2154.65	5492.85	0	0	0	0	0	0	0	0	0
P36683	P36683	ACNB_ECOLI	acnB	Aconitate hydratase B	AGFLAAIAK	9	65	73	168774	198329	160958	169095	203717	177785	252827	184519	129199	165081	138153	124369	162163	200871	196565	204768	194765	210653	227962	162444	233842	207605	149365	210250	182209	195690	241571	198074	201277	166659	177681	227300	1	1	1	1	4	0	0	0	0
P36683	P36683	ACNB_ECOLI	acnB	Aconitate hydratase B	AGFLAAIAKGEAK	13	65	77	6594.66	0	10206.1	11999.8	8514.86	10741	8287.96	9141.2	18796.7	12867.3	0	11084.6	7565.79	0	11369.4	17172.6	16864	18403.9	5621.14	9758.18	16078.5	10669.8	14379.1	7668.86	7645.5	7282.48	0	13040.9	6290.67	8182.26	8712.93	17257.8	1	0	0	1	2	0	0	0	0
P0A7X3	P0A7X3	RS9_ECOLI	rpsI	Small ribosomal subunit protein uS9	AGFVTRDAR	9	101	109	0	0	20736.7	14048.3	22528.6	11470.2	18932.4	63267.2	11125.4	8726.06	54944.3	34035.9	17713.6	8190.94	0	0	10553.2	0	0	11905.4	16189.5	0	0	6940.85	17480.4	19458.5	21998.1	0	4816.8	0	0	16581.9	0	0	0	0	0	0	0	0	0
P0A7X3	P0A7X3	RS9_ECOLI	rpsI	Small ribosomal subunit protein uS9	AGFVTRDARQVER	13	101	113	0	0	3828.24	0	16085	0	9895.58	29703.8	3377.26	0	20503.3	8385.2	6086.55	3714.18	1573.7	0	6356.67	4286.45	2137.23	7549.08	5729.11	3495.69	2483.51	2344.61	6175.11	6128.56	10586	1558.15	0	0	364.628	5845.58	0	0	1	0	1	0	0	0	0
P39396	P39396	BTST_ECOLI	btsT	Pyruvate/proton symporter BtsT	AGGAPTLAVGIAHVFHK	17	463	479	0	2583.75	3861.39	3490.89	7464.28	7024.57	2273.16	0	4936.28	7111.63	7242.58	0	8016.4	3819.57	3736.6	0	4200.28	4275.4	0	0	0	3188.29	3687.29	0	0	4092.03	0	5299.8	1718.99	5089.35	0	4969.03	0	1	0	0	1	0	0	0	0
P38038	P38038	CYSJ_ECOLI	cysJ	Sulfite reductase [NADPH] flavoprotein alpha-component	AGGASSFLADRVEEEGEVR	19	418	436	28859.6	35773.1	23548	40121.6	26455.9	32038.3	23376.7	21957	27328.7	28942.7	35645.2	39084.1	37754	30910.4	33150.3	20449.9	17885.9	29391.7	23724.3	33645.8	17570.8	30471.2	23775.2	30835.2	32552.5	31876.1	37515.5	23290.9	24859.1	27265.7	32881.2	26279.6	1	1	1	1	4	0	0	0	0
P00962	P00962	SYQ_ECOLI	glnS	Glutamine--tRNA ligase	AGGFEEGKACLR	12	163	174	0	0	1518.4	3124.43	0	0	0	3103.08	0	0	0	0	0	0	1492.38	4739.65	0	0	0	1727.11	0	0	1580.83	0	0	3353.3	2939.33	0	2954.96	2129.48	1296.9	3588.32	0	0	0	0	0	0	0	0	0
P0A6B4	P0A6B4	ALR1_ECOLI	alr	Alanine racemase, biosynthetic	AGGITKPVLLLEGFFDAR	18	68	85	15113	10852.5	11116	8123.46	17293.7	13422	15127.2	12246.9	23500.9	23437.7	22990.7	20057.3	8155.15	3845.55	8226.99	8474.62	11718.2	9960.68	0	7709.29	8652.28	10473	12378.3	15066	5630.71	11822	9984.86	10048.8	9314.07	6814.16	7219.92	8639.32	1	1	0	1	3	0	0	0	0
P42604	P42604	UXAA_ECOLI	uxaA	Altronate dehydratase	AGGITTLEDK	10	349	358	60615.1	63125.8	61393.3	60713.9	51743.7	48910.2	44783.5	65049.7	66995.3	74155.2	49321.5	49591.6	63581.6	65062.7	46226	54588	49191.7	56150.8	57902.7	56062.1	55487.8	43074.4	48795.8	51976.4	58587	51450.1	53310.1	57078.2	43930	65556.5	61071.5	62456.5	1	1	1	1	4	0	0	0	0
P00957	P00957	SYA_ECOLI	alaS	Alanine--tRNA ligase	AGGKHNDLENVGYTAR	16	71	86	1424.68	2752.48	2391.25	5595.97	2907.09	1736.94	1924.49	3166.38	1817.34	2726.54	0	7069.73	0	4757.35	1891.49	4875.89	7472.86	4347.51	1378.42	2994.8	5314.33	1659.9	1685.93	5765.52	3107.3	3868.47	1831.43	5364.63	2571.78	281.119	6749.71	5782.7	0	1	0	1	2	0	0	0	0
P17993	P17993	UBIG_ECOLI	ubiG	Ubiquinone biosynthesis O-methyltransferase	AGGLFGK	7	52	58	11201.2	15038.7	8986.89	13886	9827.61	10098.5	8321.16	8142.59	15463.1	9606.29	8486.89	12257.1	11508	11386.2	7504.64	10642.3	10683	10938.3	9845.57	11751.6	13193.3	8814.65	11151.5	9677.19	11966.4	8704.23	8250.92	10286.6	12255	13371.5	9747.12	10758.5	1	1	1	1	4	0	0	0	0
P52647	P52647	NIFJ_ECOLI	ydbK	Probable pyruvate-flavodoxin oxidoreductase	AGGLTVSHLR	10	460	469	705054	567720	554465	522055	526725	733616	694903	614355	704561	621085	599489	697529	517309	760230	782982	701931	711583	467018	640059	543734	739048	630281	660234	580465	705085	516674	618807	736396	598764	557210	600373	662901	1	1	1	1	4	0	0	0	0
P0A991	P0A991	ALF1_ECOLI	fbaB	Fructose-bisphosphate aldolase class 1	AGGMGLILGR	10	312	321	14960	16073.4	17755.8	14026.6	13204.7	14337.2	13964	14688.5	11303.1	15554	16447.1	9783.66	19177.1	20476.3	24548.3	21780.4	7976.79	23737.2	19388.4	14842.9	13591.3	18235.9	15153.3	21549.6	18314.1	10935.3	9401.14	19325.3	21468.6	21949	17606.6	21363	1	1	1	1	4	0	0	0	0
P0AAB4	P0AAB4	UBID_ECOLI	ubiD	3-octaprenyl-4-hydroxybenzoate carboxy-lyase	AGGPALLFENPK	12	45	56	56704.8	49930.5	53380	28565.6	40988.9	52796	66771.3	41221.7	41374.3	44408	50092.6	77166.3	44604.4	56789.4	40556.4	55196.8	50704.3	47973.2	41309.8	47438.3	56481.6	53259.4	33467.5	62169.1	60555.5	42963.2	54968.4	61310.4	51850.5	38088.1	49393.2	59918	1	1	1	1	4	0	0	0	0
P09546	P09546	PUTA_ECOLI	putA	Bifunctional protein PutA	AGGPLYLYR	9	1100	1108	3570000	2830000	2720000	2740000	4060000	4270000	3770000	3690000	5010000	5330000	5540000	4870000	2200000	2950000	1970000	2250000	2780000	2580000	2330000	1970000	2580000	2390000	2300000	2330000	2620000	2440000	3250000	2960000	2410000	2360000	2070000	2440000	1	1	1	1	4	0	0	0	0
P36683	P36683	ACNB_ECOLI	acnB	Aconitate hydratase B	AGGRIPLIIGR	11	341	351	236.565	1529.48	1989.44	1919.32	1255.36	3676.82	4938.63	3893.24	4219.88	0	3187.77	0	0	1738.94	3111.94	2109.78	1180.24	3204.16	1432.9	1290.15	1433.86	871.526	1833.86	0	0	0	1869.22	936.886	0	2453.97	0	3167.88	0	0	0	0	0	0	0	0	0
P04983	P04983	RBSA_ECOLI	rbsA	Ribose import ATP-binding protein RbsA	AGGSLKHADEQQAVSDFIR	19	362	380	0	0	0	0	0	0	0	0	2133.76	0	0	3882.12	1431.34	0	0	676.206	0	0	0	0	0	0	0	0	0	0	0	0	0	0	0	0	0	0	0	0	0	0	0	0	0
P0A7L8	P0A7L8	RL27_ECOLI	rpmA	Large ribosomal subunit protein bL27	AGGSTRNGRDSEAK	14	6	19	0	1610.13	10955.1	1366.15	14630.8	7504.64	11661.5	25773	5142.36	2399.66	21418.1	14358.4	16591.6	7256.3	2959.33	4765.19	5626.75	5683.85	3178.84	6693.8	9785.27	5696.27	4317.77	2835	11468.7	8537.12	7358.03	0	5069.29	2560.91	5034.21	11740.3	0	1	1	0	2	0	0	0	0
P75864	P75864	RLMKL_ECOLI	rlmL	Ribosomal RNA large subunit methyltransferase K/L	AGGTIMFSNNK	11	648	658	97818.1	83283.5	114365	81144.3	68562.6	86824.8	97005.4	72927.4	74189.5	58535.3	72602.7	55065.3	98421	87052.2	97854.2	104416	89108.9	94486.3	103626	101348	101168	102177	104390	86068.4	87523.7	89127.8	88895.4	96733.8	104449	97313.8	89410	105638	1	1	1	1	4	0	0	0	1
P75864	P75864	RLMKL_ECOLI	rlmL	Ribosomal RNA large subunit methyltransferase K/L	AGGTIMFSNNKR	12	648	659	1094779	1.22584e+06	1.11473e+06	1.27083e+06	980271	1.03266e+06	1.07335e+06	1.0935e+06	821170	815676	894382	827698	1.09193e+06	1.36878e+06	1.22362e+06	1.32156e+06	1.04999e+06	1.0635e+06	1.22979e+06	1.09737e+06	879837	1.22226e+06	1.19019e+06	1209418	1.26071e+06	857061	1.16709e+06	1.22359e+06	1.16178e+06	1.28539e+06	1.39605e+06	1.2328e+06	1	1	1	1	4	0	0	0	0
P08660	P08660	AK3_ECOLI	lysC	Lysine-sensitive aspartokinase 3	AGGTLVCNK	9	284	292	214733	225933	215820	222735	189196	184384	219135	192224	183979	183626	201110	186955	184969	211957	229858	204369	217755	196480	224244	215981	201838	199769	229296	224001	215764	206733	230631	226696	200971	211448	187238	214618	1	1	1	1	4	0	0	0	0
P08660	P08660	AK3_ECOLI	lysC	Lysine-sensitive aspartokinase 3	AGGTLVCNKTENPPLFR	17	284	300	165891	173129	201103	154399	164995	209826	178184	187075	199098	208694	214536	204998	201871	154068	182610	139089	118915	150520	150334	166767	169905	191596	192201	169594	188095	161504	171245	186669	176550	155970	215754	159267	1	1	1	1	4	0	0	0	0
P0AB06	P0AB06	YCBK_ECOLI	ycbK	Uncharacterized protein YcbK	AGGVGYYPR	9	160	168	0	0	2770.04	0	3502.2	2008.52	0	0	0	0	0	439.797	0	5573.45	3061.23	4749.87	3012.16	1561.27	0	0	983.504	1080.85	2001.41	0	0	0	0	2343.67	1990.07	5541.59	3741.16	5028.24	0	0	0	0	0	0	0	0	0
P05791	P05791	ILVD_ECOLI	ilvD	Dihydroxy-acid dehydratase	AGGVIGILGELDR	13	329	341	27643.9	28619.1	10546.6	22259.7	18467.8	11892.4	22992.8	13523.9	33390.9	15773.1	24357.8	27411.9	23809.8	17971.8	16175.8	29105.7	17269.5	20924.4	16023.4	32862.2	17282.7	32920.5	22971.6	18335.4	10607.8	32752.6	29029.5	20511.1	23861	20135.3	22425.6	18966.1	1	1	1	1	4	0	0	0	0
P0A836	P0A836	SUCC_ECOLI	sucC	Succinate--CoA ligase [ADP-forming] subunit beta	AGGVKVVNSK	10	57	66	0	0	0	0	0	0	0	911.859	0	140.195	0	0	2552.81	2441.63	1087.33	3063.25	1916.53	97.7414	1303.53	2318.71	1234.86	0	2096.75	1213.91	1203.81	0	562.341	0	0	2258.95	721.223	2334.21	0	0	0	0	0	0	0	0	0
P0A836	P0A836	SUCC_ECOLI	sucC	Succinate--CoA ligase [ADP-forming] subunit beta	AGGVKVVNSKEDIR	14	57	70	10841.8	9852.45	14427.4	11461.7	8514.29	9800.52	8099.17	11922.4	0	0	7175.06	3936.4	61094.1	54545.7	60328.2	53509.5	48888.3	67222.6	52796.5	69831.8	43268.4	44802	44198	36429.2	20934.4	16236	23137.2	21501	51978.1	52151.3	62638.8	61208.4	0	0	1	1	2	0	0	1	1
P24232	P24232	HMP_ECOLI	hmp	Flavohemoprotein	AGGWEGTRDFR	11	146	156	16311.2	29343.2	38194.8	41274.3	21614.8	26812.9	30650.9	31929.7	23941.7	36922.3	45491.6	40093.9	49681.2	38895.7	44157.5	47429.2	24001	25521.4	22309.7	32318.8	8466.14	27129.9	38630.8	36714.8	0	30142.2	39651.6	37132.4	25036.3	42906.8	32449.8	42088.6	0	1	1	1	3	0	0	0	0
P07003	P07003	POXB_ECOLI	poxB	Pyruvate dehydrogenase [ubiquinone]	AGGYLTDGTELHDTNFAR	18	472	489	67936.7	67430.6	66964.2	63577.3	78005.3	70366	65175.7	82948.2	68683	62921.9	80540.3	82464.1	96536.3	63308.1	68762.4	66140.2	50624.6	76961.6	55164.1	78029.6	73649.6	69494.8	52028.5	58811.9	67301.2	88999.4	75378.8	61748.2	64425	57349.8	78391.1	75693.2	1	1	1	1	4	0	0	0	0
P0AG44	P0AG44	RL17_ECOLI	rplQ	Large ribosomal subunit protein bL17	AGGYTRILK	9	91	99	935.185	0	11409.8	7236.03	13620.8	3938.72	13524.2	51977.8	9381.05	0	40087.4	26214.2	9742.33	5680.5	1878.48	2364.19	2697.83	6378.24	0	14045.9	4236.99	2420.86	1840.43	4392.5	10977.1	12781.4	20729.7	3686.28	2733.11	1729.57	0	13972.7	1	0	0	1	2	0	0	0	0
P0AG44	P0AG44	RL17_ECOLI	rplQ	Large ribosomal subunit protein bL17	AGGYTRILKCGFR	13	91	103	0	674.314	11929.1	8475.96	14348.5	8391.71	8521.23	27649	7536.85	1665.95	33644.1	19506.1	10774.9	4617.82	1226.68	7160.87	4283.26	3540.32	0	9598.37	5011.96	7452.47	4968.44	7653.1	8475.76	9574.26	13289.5	3184	4114.7	2456.36	2460.01	19111.3	0	1	0	1	2	0	0	0	0
P45470	P45470	YHBO_ECOLI	yhbO	Protein/nucleic acid deglycase 2	AGHEVITIEK	10	28	37	221562	302591	198458	267237	202488	241260	249132	246995	182815	266756	234778	212251	187684	257535	232390	249754	198568	228703	285548	262071	186294	241954	273646	249640	211264	225200	229107	257958	213476	271180	258788	244555	1	1	1	1	4	0	0	0	0
P45470	P45470	YHBO_ECOLI	yhbO	Protein/nucleic acid deglycase 2	AGHEVITIEKQAGK	14	28	41	880.465	2672.77	0	1993.91	1493.94	2100.32	961.568	2030.19	2300.38	1724.83	3460.73	902.999	0	1200.84	1979.44	607.943	2046.93	0	0	1822.8	2075.7	0	1710.72	962.103	1582.37	0	2577.56	0	721.663	2288.79	1862.19	1926.39	0	0	0	0	0	0	0	0	0
P45470	P45470	YHBO_ECOLI	yhbO	Protein/nucleic acid deglycase 2	AGHEVITIEKQAGKTVK	17	28	44	0	0	0	1917.39	1141.62	976.405	0	776.629	0	1227.95	597.035	1370.99	0	0	0	790.978	1668.25	0	1547.26	0	0	1635	872.56	868.165	1091	0	761.721	0	1058.5	563.909	1529.6	0	0	0	0	0	0	0	0	0	0
P0A8E5	P0A8E5	YACL_ECOLI	yacL	UPF0231 protein YacL	AGHEYTLWMDGEEVMVR	17	59	75	16191.2	92268.3	39397.6	51656	37617.2	114580	53369.8	110933	110861	128411	79555.4	118225	17515.8	20495.5	20154.7	19828.2	27221.6	21113.4	54765.8	107434	126802	95713.7	118409	87390.9	78542.4	155092	36516.8	74957.5	11034.3	13724.2	35485.3	11846.9	1	1	1	1	4	0	0	0	0
P39208	P39208	IDNK_ECOLI	idnK	Thermosensitive gluconokinase	AGHFMPVALLK	11	120	130	41798.9	69637.5	71430.7	43962.9	40665.7	46767.8	65630.7	45833.5	42028.1	40268.7	52223.2	46314.9	40761.5	35528.4	37001	48467.7	39861.8	37018.2	38399.8	44013	29225.1	52005.9	39056.2	58468.7	57963.4	58251.6	46998.1	62345.7	31398.8	41982.8	46322.4	37106.7	1	1	1	1	4	0	0	0	0
P0AEV1	P0AEV1	RSSB_ECOLI	rssB	Regulator of RpoS	AGHNGVLAALLLR	13	208	220	7623.47	4451.64	5951.15	4996.68	7279.89	5387.28	5327.8	6878.2	8192.65	6563.07	4896.44	4167.67	1810.72	5422.71	6782.93	5663.65	4778.23	7597.99	10399.7	3148.48	6458.39	7604.57	3475.45	3005.95	8157.59	4335.87	8107.84	7458.53	4269.08	5751.27	3068.77	4926.1	1	1	1	1	4	0	0	0	0
Q46811	Q46811	YGFK_ECOLI	ygfK	Putative oxidoreductase YgfK	AGHPVTLFER	10	572	581	16085	0	12746.1	15601.3	10175.7	14752.1	20022.6	16908.8	19099.9	12492.6	14965.3	11817	12313.5	17104.7	10082.7	12144.3	15851.7	13311.8	15845.4	21208.7	12289.3	13686.4	11973.6	14574.9	20228.5	16903.2	15649.7	17104	13152.2	14061.8	11422.1	14574.1	1	0	1	1	3	0	0	0	0
P30015	P30015	LHR_ECOLI	lhr	Probable ATP-dependent helicase Lhr	AGHQVGGVSK	10	416	425	2263.44	1302.79	2526.08	0	2585.64	927.294	0	0	659.617	0	1375.31	1337.3	2134.9	4301.72	3822.7	2773.62	5414.91	5127.98	6586.28	4426.25	3792.51	2924.24	3369.37	0	1833.46	847.328	1505.68	0	2301.93	4413.22	1723.59	5184.96	1	0	0	0	1	0	0	0	0
P05719	P05719	T1SK_ECOLI	hsdS	Type I restriction enzyme EcoKI specificity subunit	AGHVDQNDIR	10	260	269	185525	193777	191805	185216	174988	170003	162835	167104	165250	168665	161711	172133	179073	175170	190170	185510	184624	188228	164789	167887	179966	191054	187018	177219	172350	179154	190065	174035	170988	174652	189604	185449	1	1	1	1	4	0	0	0	0
P05719	P05719	T1SK_ECOLI	hsdS	Type I restriction enzyme EcoKI specificity subunit	AGHVDQNDIRFLECSESELNR	21	260	280	2250.66	3670.54	0	0	0	5231.42	0	0	0	0	0	0	7048.71	0	5658.1	0	3538.13	3896.85	4232.45	0	0	0	0	3384.23	0	0	0	0	1253.04	0	0	6820.94	0	0	0	0	0	0	0	0	0
P75791	P75791	YBIU_ECOLI	ybiU	Uncharacterized protein YbiU	AGHVTAEQR	9	71	79	3316.41	4368.72	2872.24	2521.65	5161.57	5141.67	6393.53	5679.24	5293.78	4026.3	7513.15	5622.61	4039.71	3557.87	2471.54	5896.93	3844.18	6233.36	5803.21	5763.74	5285.1	5720.64	4801.2	6718.64	3503.83	4783.82	3853.19	4613.25	4449.27	6003.62	3104.25	3437.94	1	1	1	1	4	0	0	0	0
P76503	P76503	FADI_ECOLI	fadI	3-ketoacyl-CoA thiolase FadI	AGIAGGADSSSVLPIGVSKK	20	120	139	51578.1	52876.6	45340.1	42678.3	42234.1	37334.9	45874.3	39358	52830.5	30035.4	48228.6	32797.2	67773.5	60213.2	52507.9	51854.2	46845.1	56150.9	41852.8	41768.3	48749.9	42878.7	55623.6	55766.3	50572.7	46678.4	58316.2	52277.8	67658.3	59802.6	73201.7	76427.3	1	1	1	1	4	0	0	0	0
P0A9H7	P0A9H7	CFA_ECOLI	cfa	Cyclopropane-fatty-acyl-phospholipid synthase	AGIAINGSAPADIR	14	27	40	360530	431261	401679	437417	446702	420874	418697	367620	426488	474232	437644	480260	439803	403429	401491	375405	394694	388426	299836	441529	485333	460853	380192	383809	380797	463396	449241	403926	446523	428230	383657	451937	1	1	1	1	4	0	0	0	0
P0A9B2	P0A9B2	G3P1_ECOLI	gapA	Glyceraldehyde-3-phosphate dehydrogenase A	AGIALNDNFVK	11	297	307	1320000	1700000	1370000	1600000	2200000	2190000	2010000	2430000	3470000	3200000	3130000	3460000	1180000	961064	1010000	1100000	1200000	1100000	946788	1070000	1170000	1260000	1020000	1270000	1320000	1250000	1180000	1560000	915983	886636	870477	1110000	1	1	1	1	4	0	0	0	0
P75864	P75864	RLMKL_ECOLI	rlmL	Ribosomal RNA large subunit methyltransferase K/L	AGIAPIK	7	168	174	3852.53	6965.66	6496.98	5568.29	3047.95	0	0	0	6613.85	0	0	8484.53	5145.09	5695.79	7120.08	6749.21	6279.53	6603.01	5292.39	4437.64	4549.03	7343.33	7206.71	4576.26	7804.56	9824.16	9184.38	6808.8	1791.41	8101.53	8768.07	10228.1	1	0	0	0	1	0	0	0	0
P75864	P75864	RLMKL_ECOLI	rlmL	Ribosomal RNA large subunit methyltransferase K/L	AGIAPIKETLAAAIVMR	17	168	184	73597.5	94248	85015.1	92545.2	103076	84401.8	92282.7	83661.1	91410.3	82322.8	61240.3	73992.3	85428.4	111756	95948.6	92011.4	89595	103356	65544.5	59865	111783	101603	77183.7	41038.5	101764	118551	63778.7	85555.4	85887.5	91841.9	92552.5	112463	1	1	1	1	4	0	0	0	0
P75863	P75863	YCBX_ECOLI	ycbX	Uncharacterized protein YcbX	AGICGSCR	8	325	332	91681.1	96326.4	86396.7	102577	81208.3	73764.8	81457.3	76124.1	72921.8	68654.3	69014.5	82250.6	83280.5	102190	98919.3	103418	88500.4	97463.7	100261	112933	98461.7	81769.5	102488	100579	92256.6	98382.3	106048	102393	107072	96129.1	92031.6	99931.8	1	1	1	1	4	0	0	0	0
P75863	P75863	YCBX_ECOLI	ycbX	Uncharacterized protein YcbX	AGICGSCRVQLLEGEVTPLKK	21	325	345	5924.84	5881.32	7492.32	5711.33	6685.23	6561.47	8269.19	8226.53	10697.9	7003.81	6338.62	3541.73	8160.94	13147.9	7402.93	9168.68	9475.26	7010.68	7309.07	11282.5	7028.74	6693.35	8303.53	8083.67	6926.5	9744.16	6687.14	8434.96	7090.94	5814.41	6972.42	5279.06	1	1	1	1	4	0	0	0	0
P77489	P77489	PAOC_ECOLI	paoC	Aldehyde oxidoreductase molybdenum-binding subunit PaoC	AGIDPVEFR	9	372	380	9073.63	0	10247.4	12219.8	9017.54	10130.2	6886.72	8918.72	22370.4	8284.57	17442	14396.8	9405.1	8425.69	5964.28	11133.6	10656.4	6963.2	0	10846.2	8459.42	5874.69	7501.07	4259.19	0	11809.8	4770.87	4696.71	6391.07	4724.5	11418.1	4423.52	0	0	0	1	1	0	0	0	0
P0A7B5	P0A7B5	PROB_ECOLI	proB	Glutamate 5-kinase	AGIDTIIAAGSK	12	227	238	2254.05	6263.09	8053.02	9197.93	3056.81	0	0	0	924.21	1223.65	4390.59	0	5567.2	5709.78	5168.89	3951.64	6583.28	4333.43	0	5200.43	4951.54	3730.61	1802.71	6078.76	0	5612.85	5686.18	4028.67	5715.06	2281.96	5937.96	5497.51	0	0	0	0	0	0	0	0	0
P60906	P60906	SYH_ECOLI	hisS	Histidine--tRNA ligase	AGIEHGLLYNQEQR	14	91	104	282883	337645	253558	338979	160304	173913	154546	153651	154904	164571	160209	160069	1760000	1620000	1520000	1570000	1810000	1620000	1750000	1600000	1570000	1310000	1410000	1310000	549606	659404	570018	550155	1830000	1560000	1440000	1600000	1	1	1	1	4	1	1	1	1
P00864	P00864	CAPP_ECOLI	ppc	Phosphoenolpyruvate carboxylase	AGIELTLFHGR	11	571	581	945488	893036	1110000	984399	1040000	970198	882162	809860	522066	896807	824231	759602	741632	946743	796879	1040000	1190000	1040000	955584	676702	753986	794816	888464	692009	843361	844365	1000000	1010000	690365	994333	824889	858181	1	1	1	1	4	0	0	0	0
P00864	P00864	CAPP_ECOLI	ppc	Phosphoenolpyruvate carboxylase	AGIELTLFHGRGGSIGR	17	571	587	46216.4	39477.9	42775.9	61744.2	45768.4	40348.3	47785	47636	43024.6	41165.1	65589.2	55691	34944.1	43499.6	45297.8	45669.5	41160.8	33209.9	34181.8	34656.8	39323.2	39410	33138.5	44867.6	46255.8	43219.1	35948.3	35400.4	29059.6	30325	37044.7	39340.6	1	1	1	1	4	0	0	0	0
P14294	P14294	TOP3_ECOLI	topB	DNA topoisomerase 3	AGIIELLFK	9	529	537	6963.64	0	7746.2	6518.24	0	4739.29	4328.09	6438.25	0	4764.56	3815.67	4452.7	5512.26	3618.86	0	7700.06	3406.81	4981.83	4194.56	4798.28	4512.67	2994.3	5719.09	7846.08	0	3359.4	7806.18	0	4482.6	6186.38	4647.89	6486.31	0	0	0	0	0	0	0	0	0
P14294	P14294	TOP3_ECOLI	topB	DNA topoisomerase 3	AGIIELLFKR	10	529	538	2385.61	2194.42	2443.01	1934.87	816.294	982.948	711.25	2534.6	2996.54	891.485	1640.98	0	566.239	4178.96	0	1535.74	2580.84	1171.9	4900.96	720.662	615.813	3386.24	1934.88	2197.31	2739.59	2990.58	3457.47	2216.25	3685.29	4577.15	5484.65	2555.26	1	1	0	0	2	0	0	0	0
P17846	P17846	CYSI_ECOLI	cysI	Sulfite reductase [NADPH] hemoprotein beta-component	AGIIRPVLDPAR	12	555	566	7264.11	10069.3	10602	15041.7	9602.23	8538.42	13680.3	18251.9	4148.27	11283.8	10375.4	9362.74	0	8264.87	6094.88	16824.4	9061.03	8118.79	6145.1	8250.95	7812.52	6568.1	10980.7	13189.1	11910.4	12140.8	10504.9	10005.9	6788.67	11800.9	5103.06	15224.3	0	1	1	1	3	0	0	0	0
P17846	P17846	CYSI_ECOLI	cysI	Sulfite reductase [NADPH] hemoprotein beta-component	AGIIRPVLDPARDLWD	16	555	570	5925.52	12257.8	8157.21	17879	16518.2	23075.9	19175.9	29841.1	11905.2	11065.4	30376.9	20699.1	11302.5	16364.1	7514.22	11678.8	12708.2	15887.7	14643.4	13083.5	15315.9	11859.7	10844.7	14276.8	8284.29	14588.3	10243.8	17175.3	20937.8	10676.6	8993.83	16791	1	1	1	1	4	0	0	0	0
P0C0V0	P0C0V0	DEGP_ECOLI	degP	Periplasmic serine endoprotease DegP	AGIKAGDVITSLNGKPISSFAALR	24	328	351	18275	0	30150.4	7565.95	18261	31839.3	27243.8	17071.9	44529.4	33408.3	40285.8	44919.2	25197.3	22440.2	17203.7	19416.5	25499.3	19286.8	20020.3	20001.5	7922.92	16133.3	24827.5	26793.2	20960.8	20243.8	28944.4	21648.7	8927.25	12563.8	24971.9	14305.4	1	0	1	1	3	0	0	0	0
P17846	P17846	CYSI_ECOLI	cysI	Sulfite reductase [NADPH] hemoprotein beta-component	AGIKFEPIRPYEFTGR	16	327	342	32878.1	34149.3	52788.3	58646.9	55964.1	55509.3	47235.4	52350.1	41244.4	59438.6	49938.4	78683.8	52640.4	54087	56800.5	40830.2	37425.9	50071.9	41268.2	52175.6	45884.1	40702.7	52272.4	43582.6	44137.7	33397.6	40579.8	47095.7	42752.8	34604.5	42874.8	37267.7	1	1	1	1	4	0	0	0	0
P10408	P10408	SECA_ECOLI	secA	Protein translocase subunit SecA	AGIKHNVLNAK	11	472	482	19381	23116.5	25055.6	13800.6	19973.1	26300.9	22391	25706.6	23886.1	27251.6	26603.8	23134.4	60229.1	57563.6	65226.1	61755.3	34605.1	55896.2	46036.2	36690.6	41152.9	34706.9	25926.7	32290	24343.8	21369.6	25071.6	28573.4	60757.1	65657.9	74132.5	63904.9	1	1	1	1	4	1	1	1	1
P0AEK2	P0AEK2	FABG_ECOLI	fabG	3-oxoacyl-[acyl-carrier-protein] reductase FabG	AGILAQVPAGR	11	198	208	23900000	23600000	22900000	22600000	21900000	22000000	24300000	22700000	25800000	22400000	26600000	26500000	24700000	20500000	21500000	22100000	24200000	21900000	26200000	22600000	21800000	22400000	23700000	23100000	24600000	20800000	25700000	22900000	21000000	22700000	26000000	22800000	1	1	1	1	4	0	0	0	0
P32143	P32143	SQUV_ECOLI	yihV	Sulfofructose kinase	AGIPDCDQTR	10	282	291	61879	48647.3	56174.8	55469.4	23634.2	39623.3	28739.5	32072.1	13558.3	31462.8	31064.6	23016.9	162711	170701	157004	172785	156954	156392	157312	158334	134619	136365	126751	141659	89355.7	93635.3	77550.7	81173.3	166537	176142	178806	161037	1	1	1	1	4	1	1	1	1
P37760	P37760	RMLD_ECOLI	rfbD	dTDP-4-dehydrorhamnose reductase	AGIPLALNK	9	237	245	14754.8	14559.8	26169.4	15138.2	11257.7	11956.6	12947.1	20835.8	13685.1	8889.06	9927.7	11786.1	22421.1	23757.3	21530.8	29636.7	20385.5	20396.5	27035.5	25188.4	18520	26125.9	17176.9	27631.6	19692.9	24450.9	21443.5	27247.6	26972.1	23163.8	19268.2	28642.2	1	1	1	1	4	1	1	0	0
P0AFR2	P0AFR2	DAUA_ECOLI	dauA	C4-dicarboxylic acid transporter DauA	AGIQPIPGR	9	537	545	661276	777662	802522	578549	844003	852741	832764	732658	464860	534904	524797	471471	691005	667994	707866	620365	720500	658854	639464	788191	768768	623054	642836	753009	818095	750432	632116	755804	668552	571118	469673	615926	1	1	1	1	4	0	0	0	0
P15639	P15639	PUR9_ECOLI	purH	Bifunctional purine biosynthesis protein PurH	AGIVEFAQALSAR	13	18	30	1080000	1160000	1150000	1150000	1130000	1110000	1240000	1220000	1070000	1260000	1200000	1270000	1110000	1250000	1240000	1150000	1090000	1080000	1160000	1160000	1170000	1050000	1090000	1160000	1040000	1040000	1050000	1080000	1090000	1190000	1100000	1200000	1	1	1	1	4	0	0	0	0
P33643	P33643	RLUD_ECOLI	rluD	Ribosomal large subunit pseudouridine synthase D	AGIVHRLDK	9	132	140	0	0	3051.18	0	1721.34	0	0	0	124595	0	0	150812	0	0	0	0	1942.77	4082.88	2727.95	0	0	0	0	0	0	4175.57	0	0	0	776.847	0	1772.19	0	0	0	0	0	0	0	0	0
P33643	P33643	RLUD_ECOLI	rluD	Ribosomal large subunit pseudouridine synthase D	AGIVHRLDKDTTGLMVVAK	19	132	150	21107.9	27737	29213.8	27162	33930.6	34591.4	21632.9	24663.2	14518.1	20621.2	21758.8	28216.4	26676.1	19964.7	23177.3	23560.8	25711.1	26209.6	19612.3	32819.1	32705.9	27591.7	21018.4	22023.8	18337.2	37023.8	30721.8	26251.4	27970.2	26223	18823.7	31778.5	1	1	1	1	4	0	0	0	0
P0ACF4	P0ACF4	DBHB_ECOLI	hupB	DNA-binding protein HU-beta	AGKALKDAVN	10	81	90	12625.8	13399.5	17801.4	14572.9	20237.8	21471	19232.9	30036.1	22113.1	19043.8	30736.9	26498.8	28362.2	9910.39	6567.71	10658.7	11558.5	11369.8	10596.8	19492.9	21306.5	21418.1	15782	12229.4	17573.6	18746	17644.8	12792.4	7480.92	8395.98	9605.66	15183.8	1	1	1	1	4	0	0	0	0
P0A832	P0A832;C3UPD1	SSRP_ECOLI	smpB	SsrA-binding protein	AGKANISDSYVLLR	14	46	59	4258.93	14435.5	10246.7	5575.47	7916.41	8708.63	12344.7	8359.95	7905.69	6623.33	8908.91	8008.49	10392.5	8908.7	8793.16	8085.62	10193.9	12234.3	10226.4	13633.1	6347.36	13261.3	7319.87	13028.5	12890.4	11445.7	16484.1	11824.1	12885.9	13846.7	11032.9	11755.8	1	1	1	1	4	0	0	0	0
P33570	P33570	TKT2_ECOLI	tktB	Transketolase 2	AGKEEAHGAPLGEEEVALAR	20	254	273	649589	626663	633271	618320	517219	472438	585632	609823	418041	503484	480502	462237	641122	665357	704668	767581	623135	674114	809402	694718	600522	661179	625915	736332	701220	645417	767054	701160	656123	674677	642780	683219	1	1	1	1	4	1	0	0	0
P33570	P33570	TKT2_ECOLI	tktB	Transketolase 2	AGKEEAHGAPLGEEEVALARQK	22	254	275	1281.33	2773.63	805.88	1927.75	587.873	1220.19	2121.22	1411.14	0	277.443	400.252	0	1772.58	1866.2	1377.09	797.658	3140.12	924.037	0	1048.79	3286.33	1825.78	0	1844.5	727.835	961.84	2571.82	587.946	0	826.72	0	323.427	0	1	0	0	1	0	0	0	0
P76397	P76397	MDTA_ECOLI	mdtA	Multidrug resistance protein MdtA	AGKPLVVEAWDR	12	254	265	3048.86	274.022	2966.09	3444.5	5467.4	1501.53	5459.11	1659.2	6129.14	0	950.951	4460.83	7488.14	623.781	6469.94	1451.32	2033.83	4714.85	1075.75	0	2214.95	4157.72	5831.72	0	2598.34	2108.2	5080.6	2311.34	2204.58	1733.97	0	2625.55	1	0	0	0	1	0	0	0	0
P30744	P30744	SDHM_ECOLI	sdaB	L-serine dehydratase 2	AGKQFTDDLIAR	12	25	36	7995.5	8302.46	5899.43	9544.5	8571.69	13950.2	9964.84	8282.18	6797.3	12729.9	12101.5	11178.8	8169.1	10534.2	7401.36	11444.9	9257.42	6653.73	5786.81	5227.74	9201.59	5594.92	13935	8045.43	3637.96	6988.91	6118.3	5835.37	8396.29	6499.81	4775.4	8267.85	1	1	1	1	4	0	0	0	0
P16095	P16095	SDHL_ECOLI	sdaA	L-serine dehydratase 1	AGKQFVDDLVEK	12	25	36	1846.86	794.384	635.464	3019.02	3559.48	2158.26	3445.47	2549.47	1861.95	2130.67	1423.26	545.19	1413.9	256.908	814.036	2367.93	3830.35	823.528	1886.12	1840.11	1235.37	0	0	1690.75	0	1375.05	3614.32	2650.32	1318.59	2189.08	2007.75	2560.57	0	0	0	1	1	0	0	0	0
P69922	P69922	FUCI_ECOLI	fucI	L-fucose isomerase	AGLAVASMK	9	165	173	4045.76	2852.19	4093.97	5829.12	3443.38	2718.68	5259.53	3159.03	4469.92	3525.18	3663.04	4322.31	6502.98	4945.11	7355.69	2944.13	7291.66	2634.34	4326.23	2636.74	3977.25	4175.97	2776.47	4655.42	6657.67	4822.37	4073.5	8601.94	3505.95	2944.61	4301.86	3445.92	1	1	1	1	4	0	0	0	0
P77337	P77337	YDIS_ECOLI	ydiS	Probable electron transfer flavoprotein-quinone oxidoreductase YdiS	AGLDVLVIER	10	27	36	0	0	2395.68	0	0	0	0	0	0	0	0	0	0	0	1581.26	0	0	0	0	0	0	0	0	0	0	0	0	0	0	0	0	4514.02	0	0	0	0	0	0	0	0	0
P0AGJ7	P0AGJ7	TRML_ECOLI	trmL	tRNA (cytidine(34)-2'-O)-methyltransferase	AGLDYHEFTAVTR	13	47	59	88912.2	108354	104319	87164	92933.2	88689.9	88035.7	87426	75219.5	73613.1	66374.3	68499.5	85650.2	95158.9	97534.5	80027.8	72507.7	95710.2	76550	76984.5	101976	89865.1	81273.5	79284.3	96656	96426.7	100388	90845.2	85985.3	78950.6	69221.9	77386.3	1	1	1	1	4	0	0	0	0
P0AEJ6	P0AEJ6	EUTB_ECOLI	eutB	Ethanolamine ammonia-lyase large subunit	AGLEDHFMGK	10	344	353	2285.25	82606.6	83110.5	74687.1	92954.8	76553.1	2654.57	80622.8	94379.8	78482.3	88678.3	96659.5	66144.4	74264.4	80672	68346.7	70594.3	79492.5	0	64324.5	66082.5	77990.7	70442.8	66754.9	63366.3	65215.8	67383.6	66075.1	77178.8	81598.2	60525.9	7374.62	1	1	0	1	3	0	0	0	0
P0A9H7	P0A9H7	CFA_ECOLI	cfa	Cyclopropane-fatty-acyl-phospholipid synthase	AGLENQLPHHFK	12	82	93	63111.9	93002.2	72409.9	101921	78594.4	76954.7	82286	76664.7	58685.7	80570	63140.3	65807.3	62684.8	91546.8	74620.5	75284.1	79461.3	72458	65456.5	74320.2	77215.3	81004.5	79309.5	86697.6	78741.2	75480	47048	83290.1	59654.2	73436	72409.6	89708.6	1	1	1	1	4	0	0	0	0
P0A9H7	P0A9H7	CFA_ECOLI	cfa	Cyclopropane-fatty-acyl-phospholipid synthase	AGLENQLPHHFKDTLR	16	82	97	286776	263482	260908	234231	293099	275745	224122	257849	253805	221114	287090	283346	259214	247180	229862	242500	210496	239095	161534	224041	236100	277412	245174	220176	217486	270759	226103	241092	229641	220061	235510	206520	1	1	1	1	4	0	0	0	0
P32053	P32053	INTA_ECOLI	intA	Prophage integrase IntA	AGLGGVLVSHGLR	13	328	340	26434.4	15988.2	21589.7	19311.1	20010	19230.4	12388.6	11320.6	10976.1	9101.33	16776.1	10495.8	27296.1	25501.6	13053	19281.9	11816.6	21952.9	9184.03	15744.1	17830.5	16642.3	18767.2	17783.9	14832.3	22394.6	14595.3	15093.5	13319.8	18445.5	12598.6	12943.6	1	1	1	1	4	0	0	0	0
P0ABH9	P0ABH9	CLPA_ECOLI	clpA	ATP-dependent Clp protease ATP-binding subunit ClpA	AGLGHEHKPVGSFLFAGPTGVGK	23	479	501	547798	414105	405153	393452	293073	273328	245772	229035	129720	199434	162284	170814	593766	636359	604647	567914	753301	690517	643506	575740	660524	568625	552100	570131	583452	472947	491530	438403	645396	668589	585474	572152	1	1	1	1	4	1	1	1	1
P0A8F0	P0A8F0	UPP_ECOLI	upp	Uracil phosphoribosyltransferase	AGLGMMDGVLENVPSAR	17	79	95	37598.5	46775.4	46099.6	40514.7	25818.6	0	10280.8	13241.3	0	0	0	0	49201.3	53655.4	58026.5	46711.2	46839.1	41314.2	38975.6	39139.1	58568.8	42143.6	57954.2	44080.8	54193.9	55724.4	46297.4	53641.3	42581.3	50104.8	52909.1	46971.2	0	0	0	0	0	0	0	0	0
P36771	P36771	LRHA_ECOLI	lrhA	Probable HTH-type transcriptional regulator LrhA	AGLGVTARPVEMMSPDLR	18	231	248	161336	129157	217694	156880	219673	204067	180234	151435	185393	180903	174906	180406	146524	165480	150453	131008	136343	149687	115982	131636	166488	183278	140628	142878	158725	168715	149867	169253	142157	125446	119471	127317	1	1	1	1	4	0	0	0	0
P24228	P24228	DACB_ECOLI	dacB	D-alanyl-D-alanine carboxypeptidase DacB	AGLHQAGVDGK	11	403	413	82864.4	77581.4	91741.2	90566.4	73206.8	81221.7	83787	84089.9	75018.6	86715	81095.4	98648.6	76605.6	68316.8	78686.3	77333.6	87985.3	76526.7	82926.4	83827.4	80082.7	69285.4	82242.9	87707.7	86316.6	81791.3	77867.9	81009.1	81674.5	80740.4	79662.2	77354.8	1	1	1	1	4	0	0	0	0
P24228	P24228	DACB_ECOLI	dacB	D-alanyl-D-alanine carboxypeptidase DacB	AGLHQAGVDGKVSAK	15	403	417	0	0	0	0	0	0	0	0	393.937	0	2387.84	0	0	0	0	0	497.463	0	0	0	0	0	0	0	1597.74	0	0	0	0	0	2195.11	0	0	0	0	0	0	0	0	0	0
P0AEK2	P0AEK2	FABG_ECOLI	fabG	3-oxoacyl-[acyl-carrier-protein] reductase FabG	AGLIGFSKSLAREVASR	17	156	172	0	4811.41	7519.56	9713.7	20127.7	18555	11014.4	36321.7	11536	0	40324.5	26010.9	14734	0	15896.8	14782.5	12968.5	8970.57	4740.22	14444.6	8037.17	2085.49	0	0	10816.5	0	12427.7	12523.7	0	7463.67	5194	11199	0	0	0	0	0	0	0	0	0
P0ABI8	P0ABI8	CYOB_ECOLI	cyoB	Cytochrome bo(3) ubiquinol oxidase subunit 1	AGLKNGN	7	657	663	2097.34	2625.81	2568.48	3081.71	3920.67	5120.56	4950.56	1871.37	2610.79	3807.2	4292.06	4320.84	3349.19	3259.73	4116.15	3440.27	5422.76	3149.46	1446.83	2548.57	2532.83	3873.14	2641.22	2862.73	4027.65	4806.11	4963.49	3419.19	2831.08	2391.68	2517.52	940.984	1	1	1	1	4	0	0	0	0
P0A9A9	P0A9A9	FUR_ECOLI	fur	Ferric uptake regulation protein	AGLKVTLPR	9	11	19	66425.3	72944	86967.9	89340.3	72263.9	101103	106817	116509	143047	85729.3	145115	111998	59928.9	68161.6	59795.2	83035	50708.5	71588.2	50406.6	61145.2	42375.4	49701.7	74907.6	77898.5	71200.4	46496.2	68410.7	79057.9	64179.5	60433.3	76043.3	99817	1	1	1	1	4	0	0	0	0
P0ADF6	P0ADF6	EDD_ECOLI	edd	Phosphogluconate dehydratase	AGLLHEDVNTVAGFGLSR	18	363	380	13749.1	0	0	0	12200.3	23805.1	18771.5	16234.9	11918.5	0	13795.4	0	0	15769.1	25334	0	0	17342	14413.9	6770.66	0	8186.9	26529.7	0	0	11446.7	23591.6	0	0	19451.7	0	0	0	0	0	0	0	0	0	0	0
P37617	P37617	ZNTA_ECOLI	zntA	Zinc/cadmium/lead-transporting P-type ATPase	AGLLPEDKVK	10	603	612	79270.1	94860.6	83027.1	86233.1	52184.1	64492.8	85233.6	55876.5	58842.6	74501	82848.9	73392.5	95864.7	71687.9	87726.2	94607.5	108523	114192	83369	79626.8	94243.4	112747	98132.9	115181	94466.7	78317.7	77088.1	97381.6	84001.9	90828.3	87325.2	94271.1	1	1	1	1	4	0	0	0	0
P0A6P5	P0A6P5	DER_ECOLI	der	GTPase Der	AGLMPADEAIAK	12	93	104	5490862	4950737	5250154	5736999	5503222	5247375	6013639	5097918	5661045	5629548	7212248	6479408	6639877	5415122	6270754	5804960	6221044	6301742	5682908	5277834	5350798	5430335	5940574	5864453	5670335	5229964	5265856	5623202	6153552	5891586	6324969	5748970	1	1	1	1	4	0	0	0	0
P0A6P5	P0A6P5	DER_ECOLI	der	GTPase Der	AGLMPADEAIAKHLR	15	93	107	84914.9	99806.2	114882	119832	73311.6	93853.7	134229	148916	142084	97834.4	132182	169082	63463.6	87569.8	86471.4	96897	81564.3	83636.6	52076.1	59818	71666	85622.8	101308	107277	91205.1	118125	99517	106534	55967.3	79853.7	98838.2	90631.8	1	1	1	1	4	0	0	0	0
P0AB91	P0AB91	AROG_ECOLI	aroG	Phospho-2-dehydro-3-deoxyheptonate aldolase, Phe-sensitive	AGLPAQVMIDFSHANSSK	18	256	273	1834717	1716664	1185041	1450927	1430250	1500458	1456785	1248616	1925930	1561146	1597065	1916560	1983362	1519077	1558182	1633502	1650985	1487830	1534804	1791497	1269516	1493435	1610647	1431836	1575851	1767280	1598295	1624277	1267893	1796659	1950220	1793842	1	1	1	1	4	0	0	0	0
P55734	P55734	YGAP_ECOLI	ygaP	Inner membrane protein YgaP	AGLPVAVNK	9	99	107	44221.2	47502	38421.1	36003.3	40139.6	42576.4	34539.9	32926	34248.8	21095.9	34653.7	29660.7	19579.8	27148.5	37217.2	43731.9	27219.5	23318.1	44571.6	33750.1	32262.2	37021.5	46388.2	30274.8	37322.6	30681.2	34087.9	43455.5	27008.9	29315.4	20946.6	42169.4	1	1	1	1	4	0	0	0	0
P07639	P07639	AROB_ECOLI	aroB	3-dehydroquinate synthase	AGLPVNGPR	9	300	308	1520000	1560000	1540000	1530000	1280000	1590000	1420000	1450000	1240000	1260000	1200000	1560000	1600000	1700000	1310000	1380000	1340000	1560000	1770000	1260000	1290000	1480000	1520000	1310000	1420000	1530000	1590000	1380000	1540000	1290000	1820000	1430000	1	1	1	1	4	0	0	0	0
P21517	P21517	MALZ_ECOLI	malZ	Maltodextrin glucosidase	AGLSHQQQLR	10	430	439	1085.68	1109.9	0	0	2861.27	1185.18	3651.93	226.794	1172.41	1732.18	0	1798.96	1068.41	0	2051.36	1033.51	1318.28	574.186	1505.87	970.644	0	2178.03	0	2081.1	0	0	1462.86	769.681	0	875.018	831.931	680.315	0	0	0	0	0	0	0	0	0
P24202	P24202	MRR_ECOLI	mrr	Type IV methyl-directed restriction enzyme EcoKMrr	AGLSQSLSR	9	69	77	840711	982559	987444	1070000	980801	885444	959913	1020000	998611	753505	1050000	905665	879523	822482	937499	866526	973305	970404	986467	1050000	1070000	961732	1020000	1020000	968924	1020000	971524	991333	886738	823802	825563	949199	1	1	1	1	4	0	0	0	0
P0AEX9	P0AEX9	MALE_ECOLI	malE	Maltose/maltodextrin-binding periplasmic protein	AGLTFLVDLIK	11	216	226	0	6198.94	1799.67	6679.04	2927.1	0	2718.57	13552.5	21889.6	1509.34	11662.3	9567.58	3579.71	5153.54	8140.73	9250.58	21115	8459.81	9397.21	0	4125.42	0	1603.98	8014.67	3423.12	4399.2	8875.76	6994.32	11357.3	3344.54	1926.33	0	0	0	1	0	1	0	0	0	0
P78067	P78067	YNJE_ECOLI	ynjE	Thiosulfate sulfurtransferase YnjE	AGLTHISILSDALSEPSR	18	118	135	0	20992.1	0	26146	34592.1	24839.8	0	33228.9	0	0	0	0	34898.6	0	27029.1	19757	0	0	0	0	26172.4	35861	0	0	0	36047.6	0	0	0	0	19192	29919.4	0	0	0	0	0	0	0	0	0
P75817	P75817	RLMC_ECOLI	rlmC	23S rRNA (uracil(747)-C(5))-methyltransferase RlmC	AGLTPYNVAR	10	108	117	210703	183723	214324	213702	202945	245611	204347	255639	227799	216885	213032	234007	142724	163863	199740	222429	197924	169036	178042	164372	201089	174210	193591	187604	206139	188397	225457	214666	229270	189315	213280	207664	1	1	1	1	4	0	0	0	0
P0A6A6	P0A6A6	LEUC_ECOLI	leuC	3-isopropylmalate dehydratase large subunit	AGLVAPDETTFNYVK	15	230	244	9204.92	0	0	0	0	0	0	0	0	0	0	0	0	0	0	0	0	5048.18	2671.51	2264.68	0	0	8774.56	0	0	0	3579	0	4017.25	0	0	0	0	0	0	0	0	0	0	0	0
P03018	P03018	UVRD_ECOLI	uvrD	DNA helicase II	AGLVDFAELLLR	12	184	195	0	0	0	0	0	0	0	0	0	0	0	0	0	0	0	12930.9	11596	0	0	0	9291.1	0	0	16409.5	0	0	11702.9	0	3591.09	4784.7	0	0	0	0	0	0	0	0	0	0	0
P0A951	P0A951	ATDA_ECOLI	speG	Spermidine N(1)-acetyltransferase	AGLVELVEINHVHR	14	69	82	389218	337767	334485	384213	382068	312709	355460	406337	267089	290183	268637	330418	228423	276036	306586	365469	390479	285170	341707	293684	325421	336685	375448	333753	331600	283907	325025	319030	389255	276980	294926	286360	1	1	1	1	4	0	0	0	0
P0A951	P0A951	ATDA_ECOLI	speG	Spermidine N(1)-acetyltransferase	AGLVELVEINHVHRR	15	69	83	50792.3	46938.4	44016.5	42808.3	40457.7	49255.9	52017.9	46017.6	36260.2	46066.1	57584.6	35987.6	34460.8	49620.2	47651.3	44175.7	22016.4	50503.5	47686.1	39242.3	41375.2	42304	39624.8	45604.5	41228	46150.9	48979.6	58208.3	51625.4	43806.4	39182	30576.4	1	1	1	1	4	0	0	0	0
P15254	P15254	PUR4_ECOLI	purL	Phosphoribosylformylglycinamidine synthase	AGLVGFSVSNLR	12	330	341	72707.4	51338.4	49402.6	58117.3	54930	65878.6	33631	60579.9	42618.9	62018.5	71453.4	48612.3	77806.5	110314	112389	130414	110463	113503	86698.2	86238.5	89160.2	59981.9	66179.7	105387	90416.1	67895.3	91805.4	81408.5	96199.6	114646	93107.4	109241	1	1	1	1	4	0	1	0	0
P51024	P51024	YAIL_ECOLI	yaiL	Uncharacterized protein YaiL	AGLVTSK	7	13	19	13427.6	13575.4	13141.2	14368.5	14561.2	19456.3	16733.7	17636.7	27423.8	25138.5	26147.4	20880	12625.1	13700.5	12338.9	10652.4	11419.7	15399.4	15624.9	11052.3	13055.8	14226.2	9882.85	12264.8	14003.6	10621.7	12389.1	15805.6	9028.11	14618.4	8504.21	13688.2	1	1	1	1	4	0	0	0	0
P0A6U8	P0A6U8	GLGA_ECOLI	glgA	Glycogen synthase	AGLYYADHITAVSPTYAR	18	200	217	15728.8	21980.5	24915.3	9347.9	28200.8	22887.5	26892.2	26916.7	24927.2	24455.3	24982.3	19453	38124.8	46283.9	33991	39449.6	30667.9	26105.3	35731.5	36935.1	33439.2	33525.2	24520.6	27394.7	27721.3	31861.2	24252.7	30240.6	29963	29333.6	29164.7	29839.4	1	1	1	1	4	0	0	0	0
P33219	P33219	YEBF_ECOLI	yebF	Protein YebF	AGMAEYQR	8	110	117	4.38203e+06	4.23144e+06	4.45129e+06	4470000	4.10241e+06	3.90263e+06	4.39255e+06	4.35131e+06	3680000	3.9633e+06	3.88168e+06	4120000	4050000	4.47238e+06	4.19195e+06	4390000	4.45347e+06	4.46151e+06	4.72229e+06	4.50178e+06	4.412e+06	4.44207e+06	4620000	4.59346e+06	4.48184e+06	4320000	4430000	4.50163e+06	4210000	4.37182e+06	4.61126e+06	4390000	1	1	1	1	4	0	0	0	0
P0A715	P0A715	KDSA_ECOLI	kdsA	2-dehydro-3-deoxyphosphooctonate aldolase	AGMAVGLAGLFIEAHPDPEHAK	22	227	248	0	0	8184.31	15346	5790.84	7860.86	2139.34	6127.64	0	0	0	5424.11	19489.2	5844.65	11439.2	9571.38	12527.6	10358.2	13726.5	9999.05	11470.2	12982.1	6882.41	11212.7	0	0	7288.38	20821.8	5186.13	9056.34	12531.2	17533.3	0	0	0	1	1	0	0	0	0
P0AB77	P0AB77	KBL_ECOLI	kbl	2-amino-3-ketobutyrate coenzyme A ligase	AGMDSHGFGMASVR	14	67	80	381819	309242	366403	352603	289035	308767	299655	266530	333102	269496	300003	261636	395194	367714	427467	354125	372015	413245	380810	393300	357825	359981	390929	386216	357482	363898	369276	364288	430830	349895	415122	395395	1	1	1	1	4	0	0	0	1
P09152	P09152	NARG_ECOLI	narG	Respiratory nitrate reductase 1 alpha chain	AGMNPVDYTVK	11	676	686	282873	282660	260322	251625	333198	304192	238234	284279	261685	291918	303434	263242	187194	276570	229206	298767	241148	280450	231356	274840	209665	267180	255544	269450	279083	267786	312527	240241	263575	258010	290866	225862	1	1	1	1	4	0	0	0	0
P0ACY1	P0ACY1	YDJA_ECOLI	ydjA	Putative NAD(P)H nitroreductase YdjA	AGMRAPDHK	9	32	40	136705	136974	155638	146698	71340.9	72085.1	79858.8	94392.3	32895.9	23710.6	32767.7	27938.8	196208	166554	151577	166583	136593	149618	136474	155964	140440	141642	167656	160019	151223	132267	159861	170606	193393	153444	191654	179401	1	1	1	1	4	1	1	1	1
P42628	P42628	DLST_ECOLI	dlsT	Probable serine transporter	AGMSESEWR	9	20	28	1118.46	1298.14	0	0	690.11	0	2944	2925.81	0	0	1149.23	1202.28	0	2277.38	4352.66	1772.1	0	1848.79	1351.84	0	0	0	3232.38	0	0	0	0	2261.04	4292.39	2007.71	1182.48	0	0	0	0	0	0	0	0	0	0
P12758	P12758	UDP_ECOLI	udp	Uridine phosphorylase	AGMVAGVIVNR	11	213	223	185113	167017	150438	154087	172073	157220	181989	175973	182702	168064	198300	212671	163929	167504	194262	177732	164469	172035	152826	167223	144533	183775	172687	163457	175203	166883	144591	184546	128749	196499	188158	173754	1	1	1	1	4	0	0	0	0
P75745	P75745	PXPC_ECOLI	pxpC	5-oxoprolinase subunit C	AGMYTTVQDGGR	12	7	18	263711	279033	293631	273313	237411	273093	223723	247588	228205	199045	240084	235710	277193	258277	265163	269674	271257	287592	261515	274859	273432	248136	256142	257817	271790	305971	285499	279733	260193	241730	282205	229339	1	1	1	1	4	0	0	0	0
P17888	P17888	PRIA_ECOLI	priA	Primosomal protein N'	AGNARPAIQHVLDLK	15	381	395	3745.31	4618.09	4961.92	6925.96	4673.4	2313.89	7794.79	5997.69	1123.98	0	4617.66	0	20783.4	12178.4	13640.5	17081.1	12090.6	17659.1	13085.1	5256.05	10797.2	10171.1	7872.64	13203.3	4339.45	6021.06	4952.89	8275.79	16021.4	15470	19556.8	15534.5	1	0	1	0	2	1	0	0	0
P32684	P32684	RLUF_ECOLI	rluF	Dual-specificity RNA pseudouridine synthase RluF	AGNDHEKEYLVTVDKPITEEFIR	23	129	151	71949.2	71622.1	99152.7	81482.1	80138.2	94637.9	75298.2	82920.5	72741.6	80335.9	74571.2	80774.7	70003.4	89441.7	78346.3	77921.7	95347.5	99720.9	72481.4	90961.6	89549.4	67102.8	74585.2	80614.9	91113.1	80881.6	98445.7	84531.2	85106.7	105434	77278.6	90038.9	1	1	1	1	4	0	0	0	0
P61714	P61714	RISB_ECOLI	ribE	6,7-dimethyl-8-ribityllumazine synthase	AGNKGAEAALTALEMINVLK	20	133	152	0	0	0	0	0	10516.5	0	10110.4	6303.76	0	0	12642.5	0	0	0	0	0	4512.31	0	0	5622.38	0	0	0	0	0	0	0	7113	6454.46	0	0	0	0	0	0	0	0	0	0	0
P33228	P33228	RECT_ECOLI	recT	Protein RecT	AGNNGPWVTHWEEMAK	16	203	218	8271.51	3534.98	9659.99	0	8170.96	0	9083.11	0	0	7599.58	9104.3	0	0	5579.38	7214.34	0	5786.53	17159.9	9942.04	3443.77	0	0	0	0	3525.86	0	6932.97	0	8858.86	0	0	5071.92	0	0	0	0	0	0	0	0	0
P33228	P33228	RECT_ECOLI	recT	Protein RecT	AGNNGPWVTHWEEMAKK	17	203	219	5114.73	3696.68	8949.03	0	4291.41	7371.1	3670.13	8551.93	15953.4	11154.5	0	12406.9	12008.2	13455.6	9312.87	7821.1	10900.3	11206.5	5210.37	4868.74	1466.39	0	11927.8	4796.24	10145.1	7774.08	13399.2	4328.27	9830.54	0	8656.33	7545.52	1	0	0	0	1	0	0	0	0
P75960	P75960	NPD_ECOLI	cobB	NAD-dependent protein deacylase	AGNTNVIHMHGELLK	15	138	152	172066	137265	177010	165845	161632	159845	160315	178192	123985	140294	192048	147194	100966	143654	149016	121773	124810	130368	124035	84921.5	136320	155330	136155	135349	126122	180416	155284	143658	123520	148267	114800	128424	1	1	1	1	4	0	0	0	0
P0A6P1	P0A6P1	EFTS_ECOLI	tsf	Elongation factor Ts	AGNVAADGVIK	11	53	63	2980000	3410000	3750000	2960000	3780000	3970000	3600000	3660000	2910000	3150000	3100000	3050000	3330000	3170000	3190000	2880000	3290000	3030000	3060000	3160000	3660000	3460000	2940000	3220000	3190000	3950000	3240000	3340000	3190000	3390000	3370000	3120000	1	1	1	1	4	0	0	0	0
P0A6P1	P0A6P1	EFTS_ECOLI	tsf	Elongation factor Ts	AGNVAADGVIKTK	13	53	65	16831.5	13670.4	15284.8	11658.1	17648.8	11017.8	13750.7	18076	11472.8	18704.1	16629.5	13218.6	15785.9	11636.9	12766.4	15119.7	10953.7	13941.8	6579.57	10802.2	13688.5	16836.7	11909.8	8776.87	13605.1	11363.7	16383.9	9496.43	13307.2	9987.19	7071.56	15520.4	1	1	1	1	4	0	0	0	0
P0AAX8	P0AAX8	YBIS_ECOLI	ybiS	Probable L,D-transpeptidase YbiS	AGPTWTPTAK	10	147	156	3420000	3340000	3720000	3280000	3300000	3590000	3980000	3450000	3980000	3390000	3260000	3650000	3570000	3220000	3390000	3410000	3620000	3640000	4090000	3920000	4290000	3710000	4140000	3640000	3810000	3780000	3580000	4270000	3670000	3660000	3960000	3650000	1	1	1	1	4	0	0	0	0
P07813	P07813	SYL_ECOLI	leuS	Leucine--tRNA ligase	AGQEHLVAK	9	829	837	4540000	4500000	4460000	4310000	4270000	4420000	4610000	4240000	3930000	4190000	4220000	4450000	4390000	4420000	4490000	4400000	4260000	4480000	4780000	4180000	4280000	4030000	4240000	4350000	4520000	4000000	4480000	4620000	4390000	4450000	4230000	4220000	1	1	1	1	4	0	0	0	0
P07813	P07813	SYL_ECOLI	leuS	Leucine--tRNA ligase	AGQEHLVAKYLDGVTVR	17	829	845	40327.3	46909.5	60931.1	59457.6	58700.3	68010	80691	60494.7	62900.5	67151.4	79251.5	89770.7	44726	61439.8	56328.9	52948.8	37411.1	53508.1	39546.5	49477.9	32492.8	48891.6	63131.7	59379.9	68444.5	42116.3	63211.6	66338.7	57090.2	60705.6	67618.5	51574.8	1	1	1	1	4	0	0	0	0
P07813	P07813	SYL_ECOLI	leuS	Leucine--tRNA ligase	AGQEHLVAKYLDGVTVRK	18	829	846	7512.71	17754.9	18473.8	10830.1	19090.5	12529.9	10018.1	23774.2	22936.1	13969.4	24855.4	26225	8189.39	16550.2	8139.13	17019.1	18432	16466.4	19313.3	14820.9	10525.9	17967	7675.24	17070.7	7784.7	11009.6	14714.6	18442.3	12761.6	13084.1	19519.2	20895.8	1	1	1	1	4	0	0	0	0
P52044	P52044	YGFI_ECOLI	ygfI	Uncharacterized HTH-type transcriptional regulator YgfI	AGQELYQK	8	63	70	1423.2	0	0	1363.02	1829.85	0	0	0	1388.72	0	0	0	0	0	2141.94	0	1138.02	1945.72	2055.48	0	1787.87	3737.82	0	2389.72	3061.09	0	2580.17	0	0	3982.28	0	2158.99	0	0	0	0	0	0	0	0	0
P45425	P45425	NANK_ECOLI	nanK	N-acetylmannosamine kinase	AGQGDEQAQQLIHR	14	203	216	182509	158744	159987	197943	158591	168579	141787	165325	133806	125979	155902	127871	182548	172652	155289	177279	192258	193722	170395	170048	179804	176099	158813	178782	183429	188329	158104	193305	172122	133371	183812	160445	1	1	1	1	4	0	0	0	0
P0AC53	P0AC53	G6PD_ECOLI	zwf	Glucose-6-phosphate 1-dehydrogenase	AGQLNPDTR	9	36	44	8818	12716	9888.78	9151.83	10653.2	4404.24	1826.81	8072.44	5492.68	7515.66	0	7096.67	0	7093.74	11544.2	5962.85	0	6660.55	2673.69	9114.12	4778.01	0	3485.66	6285.15	7645.9	11433.3	15297.8	5566.2	6450	6415.36	10005.3	10611.4	0	0	0	1	1	0	0	0	0
P45577	P45577	PROQ_ECOLI	proQ	RNA chaperone ProQ	AGQNAMDATVLEITKDGVR	19	196	214	1495120	1313809	1123183	1319384	1223519	1418790	1227846	1282628	1806397	1480880	1487841	1477519	1369813	1858801	1393661	1056177	1263204	1530381	1130189	1284520	1322089	1295604	1404337	1236292	1301864	1405899	1115878	1100659	2115817	1902221	1454137	1069306	1	1	1	1	4	0	0	0	0
P30844	P30844	BASS_ECOLI	basS	Sensor protein BasS	AGQSFSSGNYQHVK	14	199	212	22757	23841.4	21900.4	20416.3	14605.2	11413.5	15897.8	13254.9	6069.62	6412.66	9375.19	6259.94	41920	30307.3	17356.4	27732.8	23207	24165.7	31596.6	32484.4	25850.5	20275.1	23292.5	18723.6	24924	24938.2	25975.4	27822.5	32236.2	30633	29239	22829.4	1	1	1	1	4	0	1	0	0
P0A968	P0A968	CSPD_ECOLI	cspD	Cold shock-like protein CspD	AGQSVQFDVHQGPK	14	44	57	5000000	5170000	4480000	4700000	4870000	4950000	5310000	5070000	3540000	4330000	4530000	4280000	5660000	5180000	5380000	4410000	5390000	5100000	4950000	5950000	4960000	4870000	5940000	5900000	5140000	5050000	5080000	5360000	5820000	5160000	5290000	4990000	1	1	1	1	4	0	0	0	0
P0AD61	P0AD61	KPYK1_ECOLI	pykF	Pyruvate kinase I	AGQTFTFTTDK	11	87	97	34021.6	29991.9	32044.2	31051.3	26666.8	32180.1	25470.5	40586.1	29043	19371.8	18519.6	28628.4	35549.5	33477.3	25141.2	34380.3	26883.8	34132.7	35573.6	44159.9	40827.4	34490.1	33169.4	28264	37628.2	32997.3	29262.9	31959.6	37613.7	28080.9	25327.1	24526.2	1	1	1	1	4	0	0	0	0
P0AB71	P0AB71	ALF_ECOLI	fbaA	Fructose-bisphosphate aldolase class 2	AGQTSMIAR	9	337	345	151501	144368	165600	214515	112135	128074	132152	181572	136572	111379	141546	181448	162199	182107	185965	212975	149292	155688	180218	218897	157293	163215	159987	203361	180081	156754	182318	214813	132255	143440	171618	200746	1	1	1	1	4	0	0	0	0
P75777	P75777	YBHG_ECOLI	ybhG	UPF0194 membrane protein YbhG	AGQVLGELDHKPYEIALMQAK	21	68	88	6499.85	2329.05	4552.8	6267.83	5398.72	5711.02	3085.44	3136.26	6453.26	0	5956.34	6130.79	3082.44	6005.56	3130.95	7123.15	0	6072.49	0	6182.02	4851.18	3744.32	4863.43	3692.16	0	6477.56	10236.4	4355.06	2858.74	4274.74	9685.62	0	0	0	0	0	0	0	0	0	0
P75824	P75824	HCR_ECOLI	hcr	NADH oxidoreductase HCR	AGQYALVSVR	10	39	48	64669.2	74915.5	53699	71901.6	80494.4	79537.3	92208.1	83925.5	68312.6	54940.1	66939.6	71483.6	69705.7	63149.5	77270.4	88502.6	63790.9	67545.8	67385.8	86117.3	72834.1	61718.8	64604.6	83956.1	78566.9	54420.1	62150.4	78319.9	80010.7	65285.5	54057.8	77356.8	1	1	1	1	4	0	0	0	0
P0A7L3	P0A7L3	RL20_ECOLI	rplT	Large ribosomal subunit protein bL20	AGQYAYRDRR	10	42	51	0	0	0	0	0	0	0	4622.27	1209	0	4131.78	4971.51	0	0	0	0	0	0	0	820.037	0	0	0	0	574.24	1256.54	0	0	0	0	0	1579.08	0	0	0	0	0	0	0	0	0
P46850	P46850	RTCB_ECOLI	rtcB	RNA-splicing ligase RtcB	AGQYGIIPGSMGAK	14	306	319	64806.8	70616	75820.4	85139.5	71784.1	77368	61545.4	79462.5	68193.6	81808.7	66010.6	61275	77391.4	82939.3	98097	80378.1	76347.9	73537.1	71528.6	81957.6	73488.4	99777	70822.8	81309.5	65282.5	90190.2	75210.5	84421.2	83177.2	74517.6	87713.7	69625.3	1	1	1	1	4	0	0	0	0
P37051	P37051	PURU_ECOLI	purU	Formyltetrahydrofolate deformylase	AGRDVEKNVLSR	12	249	260	502.726	0	1781.54	0	4959.47	1002.48	4377.11	5132.07	5002.85	0	7171.64	4206.95	3304.7	2287.42	1390.5	0	0	1432.63	1420.12	2618.58	0	1027.19	0	932.178	1730.82	559.151	3748.67	1060.94	2217.43	0	0	1507.63	0	0	0	0	0	0	0	0	0
P0A7J3	P0A7J3	RL10_ECOLI	rplJ	Large ribosomal subunit protein uL10	AGREAGVYMR	10	44	53	0	0	325.859	846.964	0	0	0	2065.69	0	0	1235.56	0	0	670.747	0	0	0	0	0	0	0	1664.2	0	0	0	499.023	0	0	0	0	0	0	0	0	0	0	0	0	0	0	0
P27833	P27833	WECE_ECOLI	wecE	dTDP-4-amino-4,6-dideoxygalactose transaminase	AGRIELPSIPDGCVQNAHMFYIK	23	274	296	22255	0	11423.2	0	12140.9	13536.2	8638.88	0	0	6171.75	17639.7	0	19699.7	18190.6	14341.4	0	0	8183.51	0	12020.1	9374.18	13761.5	14752	9637.62	10844.5	7934.52	10947.4	23467.2	20849.9	19274.5	19065.2	0	0	0	0	0	0	0	0	0	0
P38506	P38506	XNI_ECOLI	ygdG	Flap endonuclease Xni	AGRPPMPEELHDEMPALR	18	68	85	54350.2	36514.6	59394.8	47234.4	59948.5	56352.3	72259.9	36621	50985.1	53090.8	47063.4	54001.9	69920.5	56607.5	55521.7	57816.3	62597	54671.9	45728.2	45863.7	58901.8	54203.6	60597.2	43581.2	58009.2	41692.4	52442.5	52735.2	61644.7	50285.5	47273.5	43475.8	1	1	1	1	4	0	0	0	0
P25745	P25745	MNMA_ECOLI	mnmA	tRNA-specific 2-thiouridylase MnmA	AGRTPNPDILCNK	13	92	104	2003.48	891.006	909.95	3237.54	5082.89	3274.41	4616.56	3101.2	7463.19	4039.15	4834.98	0	0	0	0	0	0	0	0	0	0	0	0	0	0	598.697	4148.72	0	0	0	0	0	0	0	0	0	0	0	0	0	0
P0AEU7	P0AEU7	SKP_ECOLI	skp	Chaperone protein Skp	AGSDRTKLEK	10	76	85	5463.35	2642.58	9450.9	4937.62	8205.32	3877.06	7949.1	4884.74	7059.13	7561.69	6097.08	9028.8	7829.43	5999.56	6339.41	2900.88	3673.58	4124.56	5373.1	4644.33	6201.49	10527.5	6563.11	5878.2	7323.47	3363.84	9828.56	4975.85	5822.5	4454.78	4751.64	6140.69	1	1	1	1	4	0	0	0	0
P75764	P75764	YBHJ_ECOLI	ybhJ	Uncharacterized protein YbhJ	AGSLINFNK	9	741	749	3179.87	6661.93	6424.24	1802.19	4959.68	4321.29	0	0	4772.59	4669.67	4712.07	0	0	5736.1	5504.89	5869.78	0	0	4833.04	2318.37	1316.36	3728.26	7258.69	4199.66	3848.21	5620.71	4848.76	5368.46	0	5745.7	3094.39	4863.06	0	0	0	0	0	0	0	0	0
P0A812	P0A812	RUVB_ECOLI	ruvB	Holliday junction branch migration complex subunit RuvB	AGSLTSPLR	9	164	172	142744	126052	142309	128214	136712	133750	137752	110146	126117	141404	108650	131429	374300	389092	440213	422799	280038	253346	219720	209456	175518	204585	213826	173955	176932	159787	128186	135544	464373	480849	483556	437746	1	1	1	1	4	1	1	1	1
P0A812	P0A812	RUVB_ECOLI	ruvB	Holliday junction branch migration complex subunit RuvB	AGSLTSPLRDR	11	164	174	2597.57	0	0	0	0	0	0	0	0	0	0	0	0	0	2172.74	2665.6	0	0	0	0	0	3247.82	0	0	0	0	0	0	0	0	3540.59	857.443	0	0	0	0	0	0	0	0	0
P0A9X4	P0A9X4	MREB_ECOLI	mreB	Cell shape-determining protein MreB	AGSPKSVAAVGHDAK	15	46	60	6654.67	3582.57	4071.76	5091.6	8773.05	9077.94	4930.05	6674.61	3793.06	6925.57	7865.18	6419.3	5422.57	3184.13	3150.47	4704.22	3403.15	8126.26	1611.28	4044.75	5515.9	8147.87	9044.43	2662.09	4628.54	5093.82	5936.47	3609.24	2667.09	3138.89	2462.79	3726.96	1	1	1	1	4	0	0	0	0
P21179	P21179	CATE_ECOLI	katE	Catalase HPII	AGSRGPTLLEDFILR	15	97	111	0	3131.57	2708.94	4888.91	2601.9	2453.69	4492.55	3219.43	5765.57	5526.43	6219.53	5323.4	0	0	0	0	0	0	0	3960.13	0	0	5807.85	1415.94	0	0	2806.02	2539.57	2517.63	1669.03	5476.61	3503.4	0	0	0	0	0	0	0	0	0
P55135	P55135	RLMD_ECOLI	rlmD	23S rRNA (uracil(1939)-C(5))-methyltransferase RlmD	AGSSDIVDVK	10	151	160	5147.65	4821.47	8257.37	3823.07	5218.78	0	6339.96	4118.9	2575.35	0	2502.82	2205.98	4909.09	2615.07	4789.03	5547.85	6185.49	1059.25	3523.42	5030.66	2469.14	5173.46	4332.35	5718.54	7131.88	4021.82	3225.87	7619.29	5212.4	9037.3	3778.31	6227.86	1	0	1	1	3	0	0	0	0
P42604	P42604	UXAA_ECOLI	uxaA	Altronate dehydratase	AGSSVVVDVLR	11	366	376	16567	27126.4	25532	32171.7	19877.6	19219.5	22033.8	29511.9	15062.2	12063.1	24503.9	25793.8	16443.9	22312	19270.1	23258.3	26768.8	25583.9	18609.5	21488.7	27868.6	26404.2	16322.4	28171	23922	22442.6	21165.4	30897.4	18336.2	25845.5	17462	25112.3	1	1	1	1	4	0	0	0	0
P77162	P77162	YKFB_ECOLI	ykfB	Uncharacterized protein YkfB	AGTFTADRK	9	132	140	4732.61	4456.79	3279.72	8108.57	5238.68	6878.77	4740.34	8110.66	8872.47	5870.2	4756.52	5739.72	6582.68	4733.78	9758.86	4953.53	4650.56	5452.55	9706.21	5600.8	5142.39	7068.03	3054.58	1524.02	6093.57	5281.14	4583.17	4390.18	6314.93	4388.02	2459.25	4332.7	1	1	1	1	4	0	0	0	0
P27302	P27302	TKT1_ECOLI	tktA	Transketolase 1	AGTHDSHGAPLGDAEIALTR	20	255	274	5640000	4840000	5230000	5610000	5520000	4690000	4760000	4610000	4840000	4530000	4550000	4930000	4460000	5160000	4740000	4390000	4720000	4830000	5070000	5420000	5130000	4840000	5240000	5280000	5410000	4900000	5190000	5740000	4980000	5600000	4710000	4930000	1	1	1	1	4	0	0	0	0
P61714	P61714	RISB_ECOLI	ribE	6,7-dimethyl-8-ribityllumazine synthase	AGTKAGNKGAEAALTALEMINVLK	24	129	152	0	0	4440.17	0	0	0	0	14530.6	0	0	10436.7	6642.67	2641.6	0	0	0	0	0	0	0	0	0	0	0	0	4344.78	0	0	0	0	0	0	0	0	0	0	0	0	0	0	0
P30864	P30864	YAFC_ECOLI	yafC	Uncharacterized HTH-type transcriptional regulator YafC	AGTLTDSSLR	10	146	155	22562.7	31863	30417.4	23865.1	31150.3	33615	26285.3	26810.2	25943.6	28424.1	15549	18709.1	24505.9	28330.7	27527.9	25372.2	25120.3	28002.3	22696.5	19984.4	29539.5	28804.4	22818	29213.3	28363.5	34624.5	27190	28609.1	27393.2	22916	25359.9	23938.2	1	1	1	1	4	0	0	0	0
P42632	P42632	TDCE_ECOLI	tdcE	PFL-like enzyme TdcE	AGTPFAPGANPMHGR	15	630	644	5220000	5360000	4670000	4930000	5100000	4950000	4610000	4650000	5070000	5070000	5240000	4710000	4910000	4540000	4530000	4470000	4720000	4780000	5120000	4700000	5120000	4890000	5200000	4490000	4880000	5740000	4390000	4410000	5010000	4930000	4740000	4420000	1	1	1	1	4	0	0	0	0
P42632	P42632	TDCE_ECOLI	tdcE	PFL-like enzyme TdcE	AGTPFAPGANPMHGRDR	17	630	646	10474.1	7780.69	6645.25	7279.88	4634.58	4688.34	14512.4	7103.03	4013.63	9915.97	5721.27	1872.05	14194.2	3979.75	5137.99	6039.21	5094.9	9126.36	5993.72	9080	9025.4	0	7806.8	8016.24	9869.07	8935.34	7406.96	6090.08	4931.22	6559.31	6972.64	10652.6	1	0	1	1	3	0	0	0	0
P42632	P42632	TDCE_ECOLI	tdcE	PFL-like enzyme TdcE	AGTPFAPGANPMHGRDRK	18	630	647	6163.68	7443.47	10522.7	6777.23	10608.8	5927.18	10418.9	5839.49	12319.1	8017.21	10182.7	4033.52	7924.51	4687.62	5166.48	9739.2	7191.46	3996.05	5583.86	7434.99	6492.66	4678.38	7365.92	7446.52	3687.77	1571.14	9034.63	8379.44	2628.32	8536.25	4440.59	7655.76	1	1	1	1	4	0	0	0	0
P0A7Y8	P0A7Y8	RNPA_ECOLI	rnpA	Ribonuclease P protein component	AGTPQITILGR	11	28	38	406313	395521	357374	364760	414073	393142	426175	420794	273665	285319	269661	263660	235009	330349	252311	322580	365837	327668	356584	258918	275384	296207	307991	362832	370425	300204	291215	379878	316017	294800	245972	300272	1	1	1	1	4	0	0	0	0
P0A9F1	P0A9F1	MNTR_ECOLI	mntR	Transcriptional regulator MntR	AGTPTAKKVTQLVNVEEHVEGFR	23	5	27	164569	160533	173511	183135	149977	174587	198779	198526	182675	151520	180459	181481	152276	180286	136339	166351	172178	165612	166292	154354	106053	174857	167901	156150	156475	141970	156469	194878	156435	177662	165484	162982	1	1	1	1	4	0	0	0	0
P39829	P39829	GARD_ECOLI	garD	Galactarate dehydratase (L-threo-forming)	AGTRFPDGLELIEHIPQGHK	20	35	54	190676	147995	138818	178844	191421	185382	199221	202238	172283	249539	175767	200383	212407	161168	199645	158551	119178	185170	140659	164972	108695	119390	168899	135976	168708	130886	133406	181973	117933	169049	168332	155598	1	1	1	1	4	0	0	0	0
P75824	P75824	HCR_ECOLI	hcr	NADH oxidoreductase HCR	AGVCGCCK	8	275	282	250316	259028	253436	279860	407032	405235	445434	448395	395215	396726	424414	411914	267054	271513	283036	207733	268233	288699	275258	280181	273506	279984	303780	306976	265027	235241	285617	291145	261645	263632	287141	301761	1	1	1	1	4	0	0	0	0
P75824	P75824	HCR_ECOLI	hcr	NADH oxidoreductase HCR	AGVCGCCKTK	10	275	284	80095.6	88688.3	74592.8	76297.1	99901.6	118211	116682	118124	94361.4	102075	107547	95062.1	83886.3	88758.6	97620.1	94702.6	82271.8	87045	88595.2	83525.9	82658.5	83070.7	77026.5	72177.8	73859.5	65178.2	78766.1	85891.1	102506	93366.4	82684.4	82972.1	1	1	1	1	4	0	0	0	0
P76440	P76440	PRET_ECOLI	preT	NAD-dependent dihydropyrimidine dehydrogenase subunit PreT	AGVDAPIDIGR	11	90	100	711596	692160	720643	683483	1050000	1240000	1130000	1150000	1190000	997097	1080000	1050000	764596	622913	692725	664169	664153	715317	617495	609776	620813	662073	658308	749541	676012	598263	609646	719613	683742	666294	765783	646894	1	1	1	1	4	0	0	0	0
P76440	P76440	PRET_ECOLI	preT	NAD-dependent dihydropyrimidine dehydrogenase subunit PreT	AGVDAPIDIGRLQR	14	90	103	7778.17	2429.25	4005.64	3715.53	7193.91	9931.49	7922.18	9287.06	15451.5	8695.99	5595.85	4593.66	7147.34	7021.91	2950.29	0	0	5251.12	3180.21	0	4408.73	3793.02	4382.34	0	8234.95	0	5821.61	4182.66	4936.03	6916.3	3562.93	8361.36	0	0	1	0	1	0	0	0	0
P0AE52	P0AE52	BCP_ECOLI	bcp	Peroxiredoxin Bcp	AGVDVLGISTDKPEK	15	63	77	7290000	7050000	8150000	6840000	6940000	6960000	7390000	6620000	7490000	6570000	6700000	7410000	6660000	6500000	6910000	6750000	7530000	7920000	7870000	6910000	6610000	7570000	8030000	7490000	8230000	6710000	7460000	6640000	7260000	6450000	6450000	7010000	1	1	1	1	4	0	0	0	0
P0AE52	P0AE52	BCP_ECOLI	bcp	Peroxiredoxin Bcp	AGVDVLGISTDKPEKLSR	18	63	80	7720000	8430000	9610000	11920000	9210000	12220000	10150000	10200000	15450000	14060000	14310000	16100000	10440000	7770000	9930000	8950000	9000000	7690000	8630000	9280000	7020000	8290000	9990000	8880000	9580000	7170000	10340000	9520000	7710000	8810000	11010000	10310000	1	1	1	1	4	0	0	0	0
P60438	P60438	RL3_ECOLI	rplC	Large ribosomal subunit protein uL3	AGVEAGR	7	71	77	19217.7	19018.3	12015.1	17137	21789	25836.6	19328.6	19835	61975.9	66904.3	51007.3	48687.7	17630.5	12852.9	11613.7	13976.4	17313.6	17299.7	10768.9	0	17872.5	13468.2	16228.4	13661.6	16269.9	13011.7	9713.07	15835.5	16497.1	15682.7	14112.7	11491.5	1	1	1	0	3	0	0	0	0
P60438	P60438	RL3_ECOLI	rplC	Large ribosomal subunit protein uL3	AGVEAGRGLWEFR	13	71	83	0	0	7320.41	0	15637.6	4969.71	0	22683.8	0	13245.5	24004.4	13809.4	0	0	0	0	0	0	0	0	0	0	0	0	0	0	5643.59	3400.67	0	0	0	0	0	0	0	0	0	0	0	0	0
P0A9P0	P0A9P0	DLDH_ECOLI	lpdA	Dihydrolipoyl dehydrogenase	AGVEVDDR	8	285	292	525061	492695	445218	491098	418688	461634	396730	453623	363114	380745	338308	365584	563577	505988	513376	508434	545146	532934	495557	515722	485124	488746	468688	523676	523288	479571	505658	467129	496949	503330	480526	487603	1	1	1	1	4	0	0	0	0
P0A9P0	P0A9P0	DLDH_ECOLI	lpdA	Dihydrolipoyl dehydrogenase	AGVEVDDRGFIR	12	285	296	3566.9	6181.04	3928.41	5179.1	8085.96	0	3400.13	5374.04	9759.05	11625.7	9193.78	8870.29	3990.76	6562.18	0	3365.17	5078.48	3716.03	0	6901.72	2523.63	3533.51	2226.66	0	7642.15	3165	0	4318.86	1545.1	0	3451.57	2010.07	1	0	0	0	1	0	0	0	0
P0A7V0	P0A7V0	RS2_ECOLI	rpsB	Small ribosomal subunit protein uS2	AGVHFGHQTR	10	12	21	7950000	7190000	7150000	7250000	6220000	6190000	6080000	5430000	7270000	7910000	8350000	7380000	6800000	7820000	7800000	8240000	7670000	7720000	8650000	7010000	7410000	7610000	7450000	7250000	7820000	6880000	7750000	7670000	8440000	8620000	7250000	7690000	1	1	1	1	4	0	0	0	0
P0A7V0	P0A7V0	RS2_ECOLI	rpsB	Small ribosomal subunit protein uS2	AGVHFGHQTRYWNPK	15	12	26	1837.83	3404.74	23134.9	14993.6	18488.9	8855.07	26426.8	51080.7	0	3876.75	25790.2	21396.2	12403.2	17218.2	7286.27	9401.25	6841.08	12610.5	8232.56	10318.8	12953.9	19906.7	10127.5	6921.43	15241.7	12708.4	31259.6	11278.3	10382.1	15462.2	7767.2	13436.8	0	1	1	1	3	0	0	0	0
P39099	P39099	DEGQ_ECOLI	degQ	Periplasmic pH-dependent serine endoprotease DegQ	AGVKAGDIITSLNGKPLNSFAELR	24	306	329	13109.2	8887.9	0	14378.6	15138.8	18098.1	21982.7	25700.7	20070	17912.5	20952.3	21158.4	11906.1	16753.8	15900.2	12704.6	14523.4	16230.9	9047.17	6138.85	17951.9	16678.6	16340.7	7897.91	12653.3	10203.4	10220.6	0	11077.8	23099.2	20457.8	15385.2	1	1	0	0	2	0	0	0	0
P68679	P68679	RS21_ECOLI	rpsU	Small ribosomal subunit protein bS21	AGVLAEVRR	9	26	34	76381.9	81492.3	91557.3	132272	86195.1	124139	140359	126713	135573	106533	122785	147526	91335.4	97687.5	122257	109191	73262.7	88905.3	126376	98268.8	82664.1	65789.5	118094	106403	125687	62960.1	115032	79997.5	82931.2	110951	115713	123811	1	1	1	1	4	0	0	0	0
P68679	P68679	RS21_ECOLI	rpsU	Small ribosomal subunit protein bS21	AGVLAEVRRR	10	26	35	0	0	1966.3	0	0	4427.75	0	5581.03	1814.65	0	5984.09	4224.8	0	0	1884.62	2156.6	0	0	781.754	1599.81	2166.01	0	971.409	0	1643.7	0	0	1018.29	0	0	1656.51	0	0	0	0	0	0	0	0	0	0
P22525	P22525	YCBB_ECOLI	ycbB	Probable L,D-transpeptidase YcbB	AGVLALNIQR	10	356	365	509678	466023	460323	432817	413867	363007	370036	375686	232928	329017	272781	301003	383574	415729	491817	490987	407855	479013	490757	434297	453192	454456	434780	440390	440323	415388	397858	453687	459095	468647	459378	546306	1	1	1	1	4	0	0	0	0
P05793	P05793	ILVC_ECOLI	ilvC	Ketol-acid reductoisomerase (NADP(+))	AGVLESSFVAEVK	13	203	215	0	20084.3	68606.1	31470.4	17295.2	0	0	0	16223.9	0	19475.6	0	40849.8	42210.2	40120.4	23812.6	16235.7	72048.8	27127.4	18838.6	17408.5	0	51985.9	81447.7	0	60010.8	53161.5	0	19556.4	19871.8	46227.1	30418.8	0	0	0	0	0	0	0	0	0
P33020	P33020	YEII_ECOLI	yeiI	Uncharacterized sugar kinase YeiI	AGVNVSGCVR	10	132	141	13669.7	13192.9	16054	15366.6	21226.6	8870.24	12702.1	14065.2	19988.8	19200.5	9708.41	0	20677	14612.2	14130.2	12395.8	15393.6	15857.6	11938.2	0	17363.1	17600.7	13583.6	13254	12483.6	18079.3	13698.6	17768.5	0	14700.8	16187.8	11508.3	0	1	1	0	2	0	0	0	0
P76658	P76658	HLDE_ECOLI	hldE	Bifunctional protein HldE	AGVPVLIDPK	10	170	179	619194	649423	757566	630821	629369	449225	566488	587635	649078	711807	672499	661805	580316	519407	572811	583630	600354	699975	648258	679529	680116	693676	699311	658224	681273	677397	621145	645530	774796	519035	638620	753735	1	1	1	1	4	0	0	0	0
P76658	P76658	HLDE_ECOLI	hldE	Bifunctional protein HldE	AGVPVLIDPKGTDFER	16	170	185	0	0	0	0	0	0	0	0	0	2277.18	0	0	0	0	3963.79	0	0	0	0	5482.57	0	0	0	0	0	0	0	0	3512.27	0	0	0	0	0	0	0	0	0	0	0	0
P17446	P17446	BETI_ECOLI	betI	HTH-type transcriptional regulator BetI	AGVSTGIISHYFR	13	39	51	38820.4	25972.6	23262.2	31938.6	31565.1	23907.6	34571.1	29590.4	26893.2	43779.4	17827.6	26227.7	25705.8	34593.7	25944.5	25646.4	17412.8	29614.4	35423.8	19359.2	28531.6	23688.1	26700.2	30706.7	29721.9	13848.3	32302	34879.7	30879.5	23098.2	25640.8	26070.7	1	1	1	1	4	0	0	0	0
P21165	P21165	PEPQ_ECOLI	pepQ	Xaa-Pro dipeptidase	AGVSYVDYHIQFHQR	15	290	304	33203.6	37803.5	31688.8	43807.7	33684.6	33950.6	26138.9	44021.5	31979.4	49299.8	43285.8	44443.3	35660.4	63010.5	49294.5	55544.2	39597.6	38121.6	38105.8	51788.6	40174.2	50830.4	40449.9	57588.6	39570	45103	42632.9	46585.5	32135.7	61817.3	57060.7	63520.7	1	1	1	1	4	0	0	0	0
P0A877	P0A877	TRPA_ECOLI	trpA	Tryptophan synthase alpha chain	AGVTGAENR	9	180	188	219310	216050	237868	214039	256701	227885	230855	231877	256007	247323	227279	208366	204905	200806	218715	184322	202214	195507	176715	190083	236354	233222	188188	190138	214709	227016	201481	197032	188378	179198	187141	198712	1	1	1	1	4	0	0	0	0
P00914	P00914	PHR_ECOLI	phrB	Deoxyribodipyrimidine photo-lyase	AGVTLDYPQPIVEHK	15	441	455	11758.6	12546.4	9815.75	13763.8	5870.44	6951.88	6466.8	9884.65	7528.13	10728.1	10215.3	9895.15	8420.21	7345.4	7021.41	6967.57	9326.07	7800.52	14012.1	8797.83	15055.6	9883.88	11683	14771	6875.7	8332.01	10972.3	7766.22	17744.9	10255.5	9446.63	9986.08	1	1	1	1	4	0	0	0	0
P61889	P61889;Q1PI59	MDH_ECOLI	mdh	Malate dehydrogenase	AGVYDKNK	8	135	142	17088.8	23662.8	25242.9	19595.7	27123.8	26527	26580.9	24762.5	24334.7	24930.4	24287.2	21522	20824	24771.6	22755	22097.5	12635.8	29843.9	19584.7	17633.7	26623	29808.5	18765.5	15448.1	27495.5	26450.6	22868.3	26696.8	22973.4	23870.1	21955.3	21353.8	1	1	1	1	4	0	0	0	0
P61889	P61889;Q1PI59	MDH_ECOLI	mdh	Malate dehydrogenase	AGVYDKNKLFGVTTLDIIR	19	135	153	9729.12	9126.5	11945.9	7930.21	14456.2	13654.3	8124.8	12207.2	11810.3	9132.38	12830.7	11477	9062.2	10353.1	10180.5	8325.09	6326.71	11279.8	7911.01	5772.88	11031	6957.84	0	9465.9	2368.26	0	7382.39	9183.09	8479.86	11097.6	6804.79	8752.86	1	0	0	1	2	0	0	0	0
P24202	P24202	MRR_ECOLI	mrr	Type IV methyl-directed restriction enzyme EcoKMrr	AGWAHDRLK	9	59	67	2640.26	3737.11	4606.92	4253.77	3383.92	8441.14	3308.24	3881.41	7626.89	6803.95	3930.61	10575.5	10668.5	6619.6	7308.64	7065.8	3224.06	5365.01	5300.91	2243.2	2770.65	2712.83	7212	6588.23	5566.71	2353.35	3014.59	6402.58	11346.6	6727.47	7335.97	5134.41	1	1	1	1	4	0	0	0	0
P22523	P22523	MUKB_ECOLI	mukB	Chromosome partition protein MukB	AGWCAVMR	8	1115	1122	720075	645592	634581	542014	783649	786910	784265	811777	797567	989997	890159	906513	598247	649523	726253	669953	730741	636411	650100	585827	634233	658868	660832	656397	638936	646649	685262	615273	572796	644752	614104	647501	1	1	1	1	4	0	0	0	0
P17952	P17952	MURC_ECOLI	murC	UDP-N-acetylmuramate--L-alanine ligase	AGWPDKNLVMLFQPHR	16	368	383	785108	871338	854794	834525	787300	761504	773574	828568	644779	687075	714029	716301	931903	956334	930762	957846	820426	969282	957212	914568	774711	852643	979200	951302	910986	869614	868468	980945	969754	964755	989093	906884	1	1	1	1	4	0	0	0	0
P17952	P17952	MURC_ECOLI	murC	UDP-N-acetylmuramate--L-alanine ligase	AGWPDKNLVMLFQPHRFTR	19	368	386	39006.6	32650.4	35884.6	42348.4	37612.3	55389.7	45306.3	46224.1	53905.6	64883.3	39892.4	53275.2	37754.3	20197.4	24924.5	24398.5	29226.8	37496.6	22822.1	19997.5	21796.2	39231.3	30454.4	14386.2	29564.4	21410.1	13765.9	40158	33821.3	22197.2	19410.3	0	1	1	1	0	3	0	0	0	0
P08956	P08956	T1RK_ECOLI	hsdR	Type I restriction enzyme EcoKI endonuclease subunit	AGWQADSK	8	256	263	295128	298922	290969	301109	280936	303575	324294	314716	286104	311457	306586	315219	280245	273195	273985	272439	296336	279501	292860	258236	251251	269531	304163	277550	305456	279056	302829	294917	262716	279577	263963	271972	1	1	1	1	4	0	0	0	0
P08956	P08956	T1RK_ECOLI	hsdR	Type I restriction enzyme EcoKI endonuclease subunit	AGWQADSKTLR	11	256	266	0	1975.52	0	1255.74	0	0	1188.5	0	2635.76	0	4125.16	0	0	0	0	0	0	555.215	634.97	0	0	1918	0	930.49	1454.35	0	0	637.233	2184.32	1347.82	1706.7	2347.51	0	0	0	0	0	0	0	0	0
P33590	P33590	NIKA_ECOLI	nikA	Nickel-binding periplasmic protein	AGWTLPAGK	9	344	352	9939.02	9309.05	7557.58	8343.26	8864.3	8689.01	9601.48	6371.87	4313.63	4841.91	5939.05	5148.91	7439.51	9871.88	7289.8	8105.54	5439.53	9684.83	9338.95	2835.49	9493.71	9539.64	7393.85	7947.56	7206.74	8915.28	9420.1	5929.74	6120.9	8098.76	7415.93	10416.8	1	1	1	1	4	0	0	0	0
P0A935	P0A935	MLTA_ECOLI	mltA	Membrane-bound lytic murein transglycosylase A	AGWYNHYGR	9	341	349	3193.63	506.306	1609.25	2575.91	884.782	0	3939.44	1621.48	2710.58	2770.02	1473.63	2244.86	690.845	3138.27	2277.52	1665.9	446.126	1176.67	2064.71	1827.58	5429.94	1985.22	2353.07	2893.58	2686.89	5294.59	4074.64	1937.8	275.55	0	3691.91	0	1	0	1	0	2	0	0	0	0
P68066	P68066	GRCA_ECOLI	grcA	Autonomous glycyl radical cofactor	AGYAEDEVVAVSK	13	36	48	318754	35500000	1410000	1310000	305357	1450000	390264	35600000	1830000	321394	448892	37500000	1380000	1580000	1300000	1350000	31600000	2030000	33300000	1480000	295956	288372	1440000	32200000	588102	783508	284503	25000000	1450000	256746	32200000	330688	1	1	1	1	4	0	0	0	0
P0A7R1	P0A7R1	RL9_ECOLI	rplI	Large ribosomal subunit protein bL9	AGYARNFLVPQGK	13	23	35	1892.97	812.758	23112.1	8324.2	22807	13680.8	17613.3	68072.6	9136.52	1909.26	39742.5	25918.2	16837.7	9294.22	5785.71	5871.19	11229.1	5234.83	3847.37	14023.8	10858.6	14644.5	6826.38	10930.6	18347.9	26852.3	22262.5	7931.94	5967.36	2727.02	3459.93	16077.5	1	1	1	1	4	0	0	0	0
Q46851	Q46851	GPR_ECOLI	gpr	L-glyceraldehyde 3-phosphate reductase	AGYDMWPGPYGSGGSRK	17	98	114	18556.5	19940.3	14393	21048.8	12117.9	16643	19340	17192.2	13939.2	19005.4	10995.4	20312.2	19285.8	13875.1	18778	14434.7	10061.6	16507.5	10221.8	17885.4	14981.4	18468.5	19860.5	10890.3	21648.6	24852.6	15861.2	10415.8	14762.4	11594.3	18365.1	21527.7	1	1	1	1	4	0	0	0	0
P0ABF1	P0ABF1	PCNB_ECOLI	pcnB	Poly(A) polymerase I	AGYEAWLVGGGVR	13	58	70	49086.6	39212.7	39594.1	49518.8	13197.7	8699.95	10424.7	12276.7	7223.51	7637.51	12518.9	10234	157041	110684	126388	122544	137615	134190	145571	150986	147894	123009	125699	148721	77645.8	73926.3	73002.5	81257	126246	125705	159088	144769	1	1	1	1	4	1	1	1	1
Q59385	Q59385	COPA_ECOLI	copA	Copper-exporting P-type ATPase	AGYGAEAIEDDAK	13	157	169	193844	205406	220652	244237	188223	226512	241550	252795	202296	196849	193149	234613	154212	107727	145976	137000	133232	158252	166884	165485	157647	146418	150670	154329	185183	168687	214974	199270	118533	131128	88670.8	126807	1	1	1	1	4	0	0	0	0
Q59385	Q59385	COPA_ECOLI	copA	Copper-exporting P-type ATPase	AGYGAEAIEDDAKR	14	157	170	32595	40280.9	32096.9	30738.4	37560.9	39391.6	34803.2	43070.3	34062.5	32411.2	36156.8	38934.5	24545.1	19450	25559.5	24281.1	24690.4	25944.5	21618.8	24817	29521.2	30446.2	23759.2	29476.7	33991.5	25248.5	42076.7	33977.6	16025.2	22799.3	28973	26115.5	1	1	1	1	4	0	0	0	0
Q59385	Q59385	COPA_ECOLI	copA	Copper-exporting P-type ATPase	AGYGAEAIEDDAKRR	15	157	171	52492.4	60729.1	61930.3	73553	66854.1	70787.7	91188.6	66964.2	61542.6	68722	101105	81777.1	35975.6	39366	36217.3	43854.3	42898.6	53842.3	45928.6	46585.5	41129.5	40428.6	45693.4	60743.1	52008.2	55134.7	81960.3	66550.1	30937.5	33744.3	45356.9	33339.3	1	1	1	1	4	0	0	0	0
P0ABU2	P0ABU2	YCHF_ECOLI	ychF	Ribosome-binding ATPase YchF	AGYKLLNLQTYFTAGVKEVR	20	272	291	5135.96	0	6610.51	7811.87	8413.56	12037.2	0	4540.2	2531.85	9771.87	0	5881.84	11487.4	11305.8	8699.97	5705.06	4010.67	4032.1	0	0	0	5470.54	0	0	0	8773.85	0	4596.94	3303.81	9250.83	7012.93	7260.17	0	0	0	0	0	0	0	0	0
P0ACI0	P0ACI0	ROB_ECOLI	rob	Right origin-binding protein	AGYSKWHLQR	10	31	40	3402.65	2332.34	6061.55	5127.88	1649.36	4076.98	5396.68	1603.78	4414.13	4508.26	4388.61	4574.04	3772.84	4973.1	3680.48	3892.76	1772.31	2849.94	3330.77	4842.89	6302.65	2490.11	4069.76	2263.38	3308.24	1346.73	2865.84	2880.36	722.613	1629.17	2193.6	4412.32	1	1	1	1	4	0	0	0	0
P37617	P37617	ZNTA_ECOLI	zntA	Zinc/cadmium/lead-transporting P-type ATPase	AGYSLRDEQAAEEPQASR	18	107	124	8454.42	6540.77	4596.13	5923.01	2799.53	6158.87	7446.63	5277.03	3505.54	3487.04	6479.19	5204.12	2754.06	3717.94	6528.08	3106.69	6379.49	2443.34	7276.77	5204.25	3588.28	3221.24	5610.33	3703.1	7234.32	5222.56	8385.96	6053.07	5776.04	4127.8	3618.18	4116.76	1	1	1	1	4	0	0	0	0
P0ABQ2	P0ABQ2	GARR_ECOLI	garR	2-hydroxy-3-oxopropionate reductase	AGYSLVVADR	10	22	31	1615.15	2598.49	0	0	0	0	0	0	0	2001.07	0	0	3614.48	0	2441.88	2103	1392.78	2371.86	2204.19	0	0	0	1505.64	2058.65	0	0	0	0	0	0	2161.01	0	0	0	0	0	0	0	0	0	0
P11875	P11875	SYR_ECOLI	argS	Arginine--tRNA ligase	AGYVPESVPLEHHMFGMMLGK	21	355	375	6474.52	0	0	0	0	0	7181.72	7398.59	0	9882.89	10855	0	0	6998.68	6143.82	8885.36	9629.97	9534.81	0	0	0	8128.71	3866.97	6434.15	0	13582.4	0	0	14869.2	11465.9	5403.14	0	0	0	0	0	0	0	0	0	0
P0AFR0	P0AFR0	RSSA_ECOLI	rssA	NTE family protein RssA	AHAAIAAGQLAVER	14	275	288	41609.6	42491.8	36436	31336.9	48501	34752.6	37736.9	41808.4	42873.2	43652.9	45499.6	40791.6	31111.9	39494.2	36018.9	30743	39660.4	38421	42305.9	30495.6	44813.3	37054.8	27511.7	27064	36150.1	50427.8	31113.3	35065.2	49229.6	39391	49342.8	39772.9	1	1	1	1	4	0	0	0	0
P0AFR0	P0AFR0	RSSA_ECOLI	rssA	NTE family protein RssA	AHAAIAAGQLAVERK	15	275	289	4707.09	10413.7	9121.93	8238.33	9780.14	8548.42	10258.6	7888.03	19828.6	11506.3	15503.1	13159.7	15677.3	3624.71	8372.5	9674.6	10759.8	12018	12556.8	14529.2	7455.47	9471.08	7019.36	6286.9	16042.3	11594.3	8524.37	16090.3	13537	9536.1	15381.3	3892.88	1	1	1	1	4	0	0	0	0
P0A962	P0A962	ASPG1_ECOLI	ansA	L-asparaginase 1	AHADGFDAFASPNLPPLLEAGIHIR	25	164	188	26030.8	19968.7	25002.3	35740.6	22037.9	21587.2	25926.3	18855.3	25797.5	24538.6	24115.3	26099.1	29496.9	22817.7	25425.4	26900.8	33249.3	23560.7	24475.6	25761.7	33043.2	30369.1	35390.3	24147.4	23813.4	30599.6	21527.4	32552.4	19905	29531.8	32139	42097.6	1	1	1	1	4	0	0	0	0
P0A944	P0A944	RIMI_ECOLI	rimI	[Ribosomal protein bS18]-alanine N-acetyltransferase	AHAFPWSEK	9	22	30	1060000	907533	1160000	1020000	892622	966987	1100000	959960	1060000	938092	1140000	1010000	954695	918306	942843	902996	871040	901508	980264	853700	919771	842299	909175	1010000	936759	1010000	1100000	996623	922326	908008	1010000	1020000	1	1	1	1	4	0	0	0	0
[truncated: 34,301 more rows]
[truncated: 59 more columns]

## Sheet:  5mM_HT-PELSA
Log2FC	Log10P.Value	Log10adj.P.Val	P.Value	adj.P.Val	AveExpr	t	B	Protein.Ids	Genes	name	sequence	length	start	end	control_1	control_2	control_3	control_4	D1_1	D1_2	D1_3	D1_4	UID	is.binding	is.ATP
[truncated: 25,334 more rows]
