# Supplementary material for: High-throughput peptide-centric local stability assay extends protein–ligand identification to membrane proteins, tissues and bacteria
Source: Nat Struct Mol Biol. 2025 Nov 5;33(1):184–92. doi: 10.1038/s41594-025-01699-y (PMC12819154; doi:10.1038/s41594-025-01699-y)
Supplement: Supplementary file 6 — Dose–response HT-PELSA and single-concentration HT-PELSA for ATP-binding protein identification in E. coli lysates with replicates aliquoted before ATP treatment. [file 41594_2025_1699_MOESM6_ESM.xlsx]

## Sheet: Info
Supplementray Data 4
Overall
This file summarizes dose-response HT-PELSA and single-concentration HT-PELSA for ATP-binding protein identification in E.coli lysates with replicates aliquoted before ATP treatment.

## Sheet: Dose-response_HT-PELSA_treatSep
Peptides	Protein.Group	Protein.Ids	Protein.Names	Genes	First.Protein.Description	n_hits	pEC50_mean	pEC50_CV	regulation	is.known.atp
AAAANWLR	P06993	P06993	MALT_ECOLI	malT	HTH-type transcriptional regulator MalT	0	NA	NA	unresponsive	yes
AAAAQQAGLK	P37325	P37325	YBCH_ECOLI	ybcH	Uncharacterized protein YbcH	0	NA	NA	unresponsive	no
AAADEWDER	P25738	P25738	MSYB_ECOLI	msyB	Acidic protein MsyB	1	NA	NA	unresponsive	no
AAAEADDIFGELSSGKNAPK	P19934	P19934	TOLA_ECOLI	tolA	Tol-Pal system protein TolA	1	NA	NA	unresponsive	no
AAAEIAK	P0A6A6	P0A6A6	LEUC_ECOLI	leuC	3-isopropylmalate dehydratase large subunit	0	NA	NA	unresponsive	no
AAAEKAAADKK	P19934	P19934	TOLA_ECOLI	tolA	Tol-Pal system protein TolA	0	NA	NA	unresponsive	no
AAAEQEKFR	P0A9F6	P0A9F6	GCVA_ECOLI	gcvA	Glycine cleavage system transcriptional activator	0	NA	NA	unresponsive	no
AAAESSIQVK	P0A8T7	P0A8T7	RPOC_ECOLI	rpoC	DNA-directed RNA polymerase subunit beta'	0	NA	NA	unresponsive	no
AAAGISETLLR	P00935	P00935	METB_ECOLI	metB	Cystathionine gamma-synthase	0	NA	NA	unresponsive	no
AAAHYEQHADLQR	P12999	P12999	BIOC_ECOLI	bioC	Malonyl-[acyl-carrier protein] O-methyltransferase	0	NA	NA	unresponsive	no
AAAICAER	P0A9M8	P0A9M8	PTA_ECOLI	pta	Phosphate acetyltransferase	1	NA	NA	unresponsive	no
AAAICGADMK	P77539	P77539	YDJL_ECOLI	ydjL	Uncharacterized zinc-type alcohol dehydrogenase-like protein YdjL	0	NA	NA	unresponsive	no
AAALAAADAR	P0A9Q7	P0A9Q7	ADHE_ECOLI	adhE	Bifunctional aldehyde-alcohol dehydrogenase AdhE	0	NA	NA	unresponsive	no
AAALAAADARIPLAK	P0A9Q7	P0A9Q7	ADHE_ECOLI	adhE	Bifunctional aldehyde-alcohol dehydrogenase AdhE	0	NA	NA	unresponsive	no
AAALAAEIHGVK	P67087	P67087	RSMI_ECOLI	rsmI	Ribosomal RNA small subunit methyltransferase I	2	NA	NA	unresponsive	no
AAALAAEIHGVKK	P67087	P67087	RSMI_ECOLI	rsmI	Ribosomal RNA small subunit methyltransferase I	2	NA	NA	unresponsive	no
AAALTATPQVDK	P0AEJ2	P0AEJ2	ENTC_ECOLI	entC	Isochorismate synthase EntC	0	NA	NA	unresponsive	no
AAALTATPQVDKVVLSR	P0AEJ2	P0AEJ2	ENTC_ECOLI	entC	Isochorismate synthase EntC	0	NA	NA	unresponsive	no
AAAMANKELQTIPK	P0AC38	P0AC38	ASPA_ECOLI	aspA	Aspartate ammonia-lyase	0	NA	NA	unresponsive	no
AAAPAFSEESIR	P08142	P08142	ILVB_ECOLI	ilvB	Acetolactate synthase isozyme 1 large subunit	0	NA	NA	unresponsive	no
AAARDPGSR	P0AFF6	P0AFF6	NUSA_ECOLI	nusA	Transcription termination/antitermination protein NusA	1	NA	NA	unresponsive	no
AAARKELDVEVIEAELAK	P69506	P69506	YTFE_ECOLI	ytfE	Iron-sulfur cluster repair protein YtfE	0	NA	NA	unresponsive	no
AAASLAHHYPGGYK	P0AFI5	P0AFI5	PBP7_ECOLI	pbpG	D-alanyl-D-alanine endopeptidase	0	NA	NA	unresponsive	no
AAATGEALSLVCVDEHK	P25888	P25888	RHLE_ECOLI	rhlE	ATP-dependent RNA helicase RhlE	0	NA	NA	unresponsive	yes
AAATGEALSLVCVDEHKLLR	P25888	P25888	RHLE_ECOLI	rhlE	ATP-dependent RNA helicase RhlE	0	NA	NA	unresponsive	yes
AAATQHNLEVLASR	P0ABQ0	P0ABQ0	COABC_ECOLI	coaBC	Coenzyme A biosynthesis bifunctional protein CoaBC	0	NA	NA	unresponsive	no
AAAVANQGKAK	P62707	P62707	GPMA_ECOLI	gpmA	2,3-bisphosphoglycerate-dependent phosphoglycerate mutase	1	NA	NA	unresponsive	yes
AACRQEMWINPLDAQK	P18775	P18775	DMSA_ECOLI	dmsA	Dimethyl sulfoxide reductase DmsA	0	NA	NA	unresponsive	no
AACRQEMWINPLDAQKR	P18775	P18775	DMSA_ECOLI	dmsA	Dimethyl sulfoxide reductase DmsA	0	NA	NA	unresponsive	no
AACRQEVWINPIDAQK	P77374	P77374	YNFE_ECOLI	ynfE	Putative dimethyl sulfoxide reductase chain YnfE	0	NA	NA	unresponsive	no
AACRQEVWINPIDAQKR	P77374	P77374	YNFE_ECOLI	ynfE	Putative dimethyl sulfoxide reductase chain YnfE	0	NA	NA	unresponsive	no
AADAAEEGGDEFHWHR	P60293	P60293	MUKF_ECOLI	mukF	Chromosome partition protein MukF	0	NA	NA	unresponsive	no
AADALRLPDWDAK	P0A9W3	P0A9W3	ETTA_ECOLI	ettA	Energy-dependent translational throttle protein EttA	4	3.30905	0.175678	stabilized	yes
AADALRLPDWDAKIANLSGGER	P0A9W3	P0A9W3	ETTA_ECOLI	ettA	Energy-dependent translational throttle protein EttA	3	3.6627	0.133522	stabilized	yes
AADAPKPTAEK	P29131	P29131	FTSN_ECOLI	ftsN	Cell division protein FtsN	0	NA	NA	unresponsive	no
AADAPKPTAEKK	P29131	P29131	FTSN_ECOLI	ftsN	Cell division protein FtsN	0	NA	NA	unresponsive	no
AADEGLEVK	P15639	P15639	PUR9_ECOLI	purH	Bifunctional purine biosynthesis protein PurH	0	NA	NA	unresponsive	no
AADGLWEEHR	P75960	P75960	NPD_ECOLI	cobB	NAD-dependent protein deacylase	0	NA	NA	unresponsive	no
AADILRDDLANR	P0ABZ1	P0ABZ1	FLIG_ECOLI	fliG	Flagellar motor switch protein FliG	0	NA	NA	unresponsive	no
AADNLEAAIK	P50465	P50465	END8_ECOLI	nei	Endonuclease 8	0	NA	NA	unresponsive	no
AADPLHDLR	P76547	P76547	YFFP_ECOLI	yffP	Uncharacterized protein YffP	0	NA	NA	unresponsive	no
AADRELMNDIIPLISKR	P31471	P31471	YIEL_ECOLI	yieL	Uncharacterized protein YieL	0	NA	NA	unresponsive	no
AADSCHVSQPTLSGQIR	P0ACQ4	P0ACQ4	OXYR_ECOLI	oxyR	DNA-binding transcriptional dual regulator OxyR	0	NA	NA	unresponsive	no
AADSCHVSQPTLSGQIRK	P0ACQ4	P0ACQ4	OXYR_ECOLI	oxyR	DNA-binding transcriptional dual regulator OxyR	0	NA	NA	unresponsive	no
AADSGSIVLTHLSK	P32053	P32053	INTA_ECOLI	intA	Prophage integrase IntA	0	NA	NA	unresponsive	no
AADTEDEAK	P0A6Z3	P0A6Z3	HTPG_ECOLI	htpG	Chaperone protein HtpG	0	NA	NA	unresponsive	yes
AADVHLCVK	P45395	P45395	KDSD_ECOLI	kdsD	Arabinose 5-phosphate isomerase KdsD	0	NA	NA	unresponsive	no
AAEALKER	P0A717	P0A717	KPRS_ECOLI	prs	Ribose-phosphate pyrophosphokinase	3	3.92759	0.11244	stabilized	yes
AAEAPVEEK	P77783	P77783	YNFF_ECOLI	ynfF	Probable dimethyl sulfoxide reductase chain YnfF	0	NA	NA	unresponsive	no
AAEAVIIDTIR	P0ADG4	P0ADG4	SUHB_ECOLI	suhB	Nus factor SuhB	0	NA	NA	unresponsive	no
AAEAVIIDTIRK	P0ADG4	P0ADG4	SUHB_ECOLI	suhB	Nus factor SuhB	1	NA	NA	unresponsive	no
AAEELFVTQAAVSHQIK	P0A9F6	P0A9F6	GCVA_ECOLI	gcvA	Glycine cleavage system transcriptional activator	0	NA	NA	unresponsive	no
AAEELGLTTSAISYTIKR	P77700	P77700	YAHB_ECOLI	yahB	Uncharacterized HTH-type transcriptional regulator YahB	0	NA	NA	unresponsive	no
AAEELNKR	P35340	P35340	AHPF_ECOLI	ahpF	Alkyl hydroperoxide reductase subunit F	0	NA	NA	unresponsive	no
AAEEMDER	P15038	P15038	HELD_ECOLI	helD	DNA helicase IV	3	3.76331	0.0416858	stabilized	yes
AAEFGVLVR	Q59385	Q59385	COPA_ECOLI	copA	Copper-exporting P-type ATPase	0	NA	NA	unresponsive	yes
AAEGWARGCGITVDQAER	P00961	P00961	SYGB_ECOLI	glyS	Glycine--tRNA ligase beta subunit	0	NA	NA	unresponsive	yes
AAEHVYNVLR	P77541	P77541	PRPB_ECOLI	prpB	2-methylisocitrate lyase	0	NA	NA	unresponsive	no
AAEIIHIGQAIMEQK	P27306	P27306	STHA_ECOLI	sthA	Soluble pyridine nucleotide transhydrogenase	0	NA	NA	unresponsive	no
AAELAGNDTIPVEITRVR	P0ACB7	P0ACB7	HEMY_ECOLI	hemY	Protein HemY	0	NA	NA	unresponsive	no
AAELLGLTYHQFR	P37344	P37344	PSPF_ECOLI	pspF	Psp operon transcriptional activator	1	NA	NA	unresponsive	yes
AAELSGLTHSAISTIEQDK	P0A9U6	P0A9U6;A0A0G3HZV6	PUUR_ECOLI	puuR	HTH-type transcriptional regulator PuuR	0	NA	NA	unresponsive	no
AAENFDNVTR	P28249	P28249	ASMA_ECOLI	asmA	Protein AsmA	0	NA	NA	unresponsive	no
AAEQGEAIAPLR	P77608	P77608	MHPD_ECOLI	mhpD	2-keto-4-pentenoate hydratase	2	NA	NA	unresponsive	no
AAESGVSRPVPQLK	P0ABS5	P0ABS5	DNAG_ECOLI	dnaG	DNA primase	2	NA	NA	unresponsive	no
AAESGVSRPVPQLKR	P0ABS5	P0ABS5	DNAG_ECOLI	dnaG	DNA primase	0	NA	NA	unresponsive	no
AAESRPAPFLIHQESNVIVR	P21513	P21513	RNE_ECOLI	rne	Ribonuclease E	2	NA	NA	unresponsive	no
AAETNVAKSEAEKR	P39325	P39325	YTFQ_ECOLI	ytfQ	Galactofuranose-binding protein YtfQ	2	NA	NA	unresponsive	yes
AAEVEKELQR	P09151	P09151	LEU1_ECOLI	leuA	2-isopropylmalate synthase	0	NA	NA	unresponsive	no
AAEVEKELQRK	P09151	P09151	LEU1_ECOLI	leuA	2-isopropylmalate synthase	1	NA	NA	unresponsive	no
AAEVLVVDTR	P76116	P76116	YNCE_ECOLI	yncE	Uncharacterized protein YncE	1	NA	NA	unresponsive	no
AAFDDAIAAR	P0ABC7	P0ABC7	HFLK_ECOLI	hflK	Modulator of FtsH protease HflK	0	NA	NA	unresponsive	no
AAFDDWFAR	P77649	P77649	SELO_ECOLI	selO	Protein adenylyltransferase SelO	0	NA	NA	unresponsive	yes
AAFDFAVEHQSVER	P0ABA4	P0ABA4	ATPD_ECOLI	atpH	ATP synthase subunit delta	0	NA	NA	unresponsive	no
AAFDPDGLLNPGK	P0AEP9	P0AEP9	GLCD_ECOLI	glcD	Glycolate oxidase subunit GlcD	0	NA	NA	unresponsive	no
AAFDPHNR	P77748	P77748	D2HDH_ECOLI	ydiJ	D-2-hydroxyglutarate dehydrogenase	0	NA	NA	unresponsive	no
AAFDQWVAK	P0ABJ1	P0ABJ1	CYOA_ECOLI	cyoA	Cytochrome bo(3) ubiquinol oxidase subunit 2	0	NA	NA	unresponsive	no
AAFEDKGR	P0A6V8	P0A6V8	GLK_ECOLI	glk	Glucokinase	0	NA	NA	unresponsive	yes
AAFENSATR	P0ABR5	P0ABR5	HCAE_ECOLI	hcaE	3-phenylpropionate/cinnamic acid dioxygenase subunit alpha	0	NA	NA	unresponsive	no
AAFKNDDQK	P45523	P45523	FKBA_ECOLI	fkpA	FKBP-type peptidyl-prolyl cis-trans isomerase FkpA	0	NA	NA	unresponsive	no
AAFKNDDQKSAYALGASLGR	P45523	P45523	FKBA_ECOLI	fkpA	FKBP-type peptidyl-prolyl cis-trans isomerase FkpA	0	NA	NA	unresponsive	no
AAFKPTYER	P65870	P65870	QUED_ECOLI	queD	6-carboxy-5,6,7,8-tetrahydropterin synthase	0	NA	NA	unresponsive	no
AAFLAVDNHK	P30958	P30958	MFD_ECOLI	mfd	Transcription-repair-coupling factor	1	NA	NA	unresponsive	yes
AAFLHASDIMPHTECVAGEEQK	P0A9J0	P0A9J0	RNG_ECOLI	rng	Ribonuclease G	0	NA	NA	unresponsive	no
AAFNSAVDAVR	P39451	P39451	ADHP_ECOLI	adhP	Alcohol dehydrogenase, propanol-preferring	0	NA	NA	unresponsive	no
AAFPGGSITGAPK	P05041	P05041	PABB_ECOLI	pabB	Aminodeoxychorismate synthase component 1	0	NA	NA	unresponsive	no
AAFPLSLQQEAQIADSRK	P00888	P00888	AROF_ECOLI	aroF	Phospho-2-dehydro-3-deoxyheptonate aldolase, Tyr-sensitive	0	NA	NA	unresponsive	no
AAFSDFSK	P0AC02	P0AC02	BAMD_ECOLI	bamD	Outer membrane protein assembly factor BamD	0	NA	NA	unresponsive	no
AAGAELVGMEDLADQIK	P0A7L0	P0A7L0	RL1_ECOLI	rplA	Large ribosomal subunit protein uL1	1	NA	NA	unresponsive	no
AAGAELVGMEDLADQIKK	P0A7L0	P0A7L0	RL1_ECOLI	rplA	Large ribosomal subunit protein uL1	0	NA	NA	unresponsive	no
AAGANKVAVIK	P0A7K2	P0A7K2	RL7_ECOLI	rplL	Large ribosomal subunit protein bL12	0	NA	NA	unresponsive	no
AAGANKVAVIKAVR	P0A7K2	P0A7K2	RL7_ECOLI	rplL	Large ribosomal subunit protein bL12	0	NA	NA	unresponsive	no
AAGASVFALSNR	P36548	P36548	AMIA_ECOLI	amiA	N-acetylmuramoyl-L-alanine amidase AmiA	0	NA	NA	unresponsive	no
AAGGNTTSGSK	P0A8H6	P0A8H6	YIHI_ECOLI	yihI	Der GTPase-activating protein YihI	0	NA	NA	unresponsive	no
AAGGNTTSGSKGQNAPKDPR	P0A8H6	P0A8H6	YIHI_ECOLI	yihI	Der GTPase-activating protein YihI	2	NA	NA	unresponsive	no
AAGGQLSEK	P26616	P26616	MAO1_ECOLI	maeA	NAD-dependent malic enzyme	0	NA	NA	unresponsive	no
AAGGQLSEKK	P26616	P26616	MAO1_ECOLI	maeA	NAD-dependent malic enzyme	0	NA	NA	unresponsive	no
AAGIAIVTGDTK	P24193	P24193	HYPE_ECOLI	hypE	Carbamoyl dehydratase HypE	4	4.61739	0.0261941	stabilized	no
AAGIAIVTGDTKVVQR	P24193	P24193	HYPE_ECOLI	hypE	Carbamoyl dehydratase HypE	0	NA	NA	unresponsive	no
AAGKLLDAHK	P36683	P36683	ACNB_ECOLI	acnB	Aconitate hydratase B	0	NA	NA	unresponsive	no
AAGKLLDAHKGQLPTR	P36683	P36683	ACNB_ECOLI	acnB	Aconitate hydratase B	0	NA	NA	unresponsive	no
AAGLGIAYHAKPK	P0AGB0	P0AGB0	SERB_ECOLI	serB	Phosphoserine phosphatase	0	NA	NA	unresponsive	no
AAGLGIAYHAKPKVNEK	P0AGB0	P0AGB0	SERB_ECOLI	serB	Phosphoserine phosphatase	0	NA	NA	unresponsive	no
AAGLHLQESIAEQGALR	P0AC41	P0AC41	SDHA_ECOLI	sdhA	Succinate dehydrogenase flavoprotein subunit	0	NA	NA	unresponsive	no
AAGMDAVDVR	P77475	P77475	YQAB_ECOLI	yqaB	Fructose-1-phosphate phosphatase YqaB	0	NA	NA	unresponsive	no
AAGNVDDQINR	P0AD27	P0AD27	YEJM_ECOLI	yejM	Inner membrane protein YejM	0	NA	NA	unresponsive	no
AAGPALLDACLK	P0A8D6	P0A8D6	YMDB_ECOLI	ymdB	O-acetyl-ADP-ribose deacetylase	0	NA	NA	unresponsive	no
AAGPALLDACLKVR	P0A8D6	P0A8D6	YMDB_ECOLI	ymdB	O-acetyl-ADP-ribose deacetylase	0	NA	NA	unresponsive	no
AAGSLVK	P0A7D7	P0A7D7	PUR7_ECOLI	purC	Phosphoribosylaminoimidazole-succinocarboxamide synthase	1	NA	NA	unresponsive	yes
AAGSVLISAPR	P36680	P36680	ZAPD_ECOLI	zapD	Cell division protein ZapD	0	NA	NA	unresponsive	no
AAGVLPDGMDDR	P39300	P39300	ULAG_ECOLI	ulaG	Probable L-ascorbate-6-phosphate lactonase UlaG	0	NA	NA	unresponsive	no
AAGVPPGPLFQELKAGK	P0A8V0	P0A8V0	RBN_ECOLI	rbn	Ribonuclease BN	0	NA	NA	unresponsive	no
AAGVSPVVVR	P39399	P39399	LGOR_ECOLI	lgoR	Probable HTH-type transcriptional regulator LgoR	1	NA	NA	unresponsive	no
AAGYDKPFK	P67910	P67910	HLDD_ECOLI	hldD	ADP-L-glycero-D-manno-heptose-6-epimerase	4	2.14682	0.421722	stabilized	no
AAGYTNIEFHK	P0A9T0	P0A9T0	SERA_ECOLI	serA	D-3-phosphoglycerate dehydrogenase	1	NA	NA	unresponsive	no
AAGYTNIEFHKGALDDEQLK	P0A9T0	P0A9T0	SERA_ECOLI	serA	D-3-phosphoglycerate dehydrogenase	0	NA	NA	unresponsive	no
AAHAPFISHPAEFCHLLVALK	P13001	P13001	BIOH_ECOLI	bioH	Pimeloyl-[acyl-carrier protein] methyl ester esterase	0	NA	NA	unresponsive	no
AAHEVLMEMGEKDGIITPERLEK	P0AFL6	P0AFL6	PPX_ECOLI	ppx	Exopolyphosphatase	0	NA	NA	unresponsive	no
AAHSFNLLDAR	P00960	P00960	SYGA_ECOLI	glyQ	Glycine--tRNA ligase alpha subunit	0	NA	NA	unresponsive	yes
AAHSFNLLDARK	P00960	P00960	SYGA_ECOLI	glyQ	Glycine--tRNA ligase alpha subunit	0	NA	NA	unresponsive	yes
AAHVLGMSQPAVSNAVAR	P10151	P10151	LEUO_ECOLI	leuO	HTH-type transcriptional regulator LeuO	1	NA	NA	unresponsive	no
AAIAAAQANPNAK	P00363	P00363	FRDA_ECOLI	frdA	Fumarate reductase flavoprotein subunit	0	NA	NA	unresponsive	no
AAIADGAKPSDLNRPGHVFPLR	P0A7J0	P0A7J0	RIBB_ECOLI	ribB	3,4-dihydroxy-2-butanone 4-phosphate synthase	0	NA	NA	unresponsive	no
AAIADYKSK	P0ACD4	P0ACD4	ISCU_ECOLI	iscU	Iron-sulfur cluster assembly scaffold protein IscU	0	NA	NA	unresponsive	no
AAIADYKSKR	P0ACD4	P0ACD4	ISCU_ECOLI	iscU	Iron-sulfur cluster assembly scaffold protein IscU	0	NA	NA	unresponsive	no
AAIDAGR	Q46939	Q46939	YQEF_ECOLI	yqeF	Probable acetyl-CoA acetyltransferase	0	NA	NA	unresponsive	no
AAIDQQLR	P33218	P33218	YEBE_ECOLI	yebE	Inner membrane protein YebE	1	NA	NA	unresponsive	no
AAIEAAGGKIEE	P02413	P02413	RL15_ECOLI	rplO	Large ribosomal subunit protein uL15	1	NA	NA	unresponsive	no
AAIELAQR	P0A8X0	P0A8X0	YJGA_ECOLI	yjgA	UPF0307 protein YjgA	0	NA	NA	unresponsive	no
AAIEQGREPSWGFTEK	P0ACM9	P0ACM9	YIHL_ECOLI	yihL	Uncharacterized HTH-type transcriptional regulator YihL	0	NA	NA	unresponsive	no
AAIEYAIANDR	P08200	P08200;Q1PI72	IDH_ECOLI	icd	Isocitrate dehydrogenase [NADP]	1	NA	NA	unresponsive	no
AAIEYAIANDRDSVTLVHK	P08200	P08200;Q1PI72	IDH_ECOLI	icd	Isocitrate dehydrogenase [NADP]	1	NA	NA	unresponsive	no
AAIEYAIANDRDSVTLVHKGNIMK	P08200	P08200;Q1PI72	IDH_ECOLI	icd	Isocitrate dehydrogenase [NADP]	0	NA	NA	unresponsive	no
AAIGENILGLR	P75825	P75825	HCP_ECOLI	hcp	Hydroxylamine reductase	0	NA	NA	unresponsive	no
AAILNYSR	P0AG84	P0AG84	YGHA_ECOLI	yghA	Uncharacterized oxidoreductase YghA	0	NA	NA	unresponsive	no
AAILSNEKFR	P0A988	P0A988	DPO3B_ECOLI	dnaN	Beta sliding clamp	0	NA	NA	unresponsive	no
AAIMAEIR	P0A8N7	P0A8N7	EPMA_ECOLI	epmA	Elongation factor P--(R)-beta-lysine ligase	0	NA	NA	unresponsive	yes
AAIMAEIRR	P0A8N7	P0A8N7	EPMA_ECOLI	epmA	Elongation factor P--(R)-beta-lysine ligase	0	NA	NA	unresponsive	yes
AAIMTGRAPAR	P77318	P77318	YDEN_ECOLI	ydeN	Uncharacterized sulfatase YdeN	0	NA	NA	unresponsive	no
AAINAPMQGTAADIIKR	P00582	P00582	DPO1_ECOLI	polA	DNA polymerase I	3	3.3148	0.195316	stabilized	no
AAINKHIQTLR	P06709	P06709	BIRA_ECOLI	birA	Bifunctional ligase/repressor BirA	0	NA	NA	unresponsive	yes
AAISQASDVAALDNVRVEYLGKK	P08312	P08312	SYFA_ECOLI	pheS	Phenylalanine--tRNA ligase alpha subunit	0	NA	NA	unresponsive	yes
AAITAAYRRPETEAVSMLLEQAR	P09546	P09546	PUTA_ECOLI	putA	Bifunctional protein PutA	2	NA	NA	unresponsive	no
AAITDDVPR	P0ADN0	P0ADN0	VIAA_ECOLI	viaA	Protein ViaA	1	NA	NA	unresponsive	no
AAKFAINLK	P0A850	P0A850	TIG_ECOLI	tig	Trigger factor	0	NA	NA	unresponsive	no
AALAAGGEAAK	P76177	P76177	YDGH_ECOLI	ydgH	Protein YdgH	0	NA	NA	unresponsive	no
AALAAGGEAAKK	P76177	P76177	YDGH_ECOLI	ydgH	Protein YdgH	3	2.20165	0.485157	destabilized	no
AALADFIVDNR	P37749	P37749	WBBI_ECOLI	wbbI	Beta-1,6-galactofuranosyltransferase WbbI	0	NA	NA	unresponsive	no
AALAGAVNTLMR	P15770	P15770	AROE_ECOLI	aroE	Shikimate dehydrogenase (NADP(+))	0	NA	NA	unresponsive	no
AALANLFSELPSKEK	P0ADE8	P0ADE8	YGFZ_ECOLI	ygfZ	tRNA-modifying protein YgfZ	0	NA	NA	unresponsive	no
AALDAGCAAAMR	P76540	P76540	EUTK_ECOLI	eutK	Bacterial microcompartment shell protein EutK	0	NA	NA	unresponsive	no
AALDAGHPVDLPR	P04968	P04968	ILVA_ECOLI	ilvA	L-threonine dehydratase biosynthetic IlvA	3	2.76334	0.0876949	destabilized	no
AALDNMTR	P0AFS3	P0AFS3	FOLM_ECOLI	folM	Dihydromonapterin reductase	0	NA	NA	unresponsive	no
AALDNPGTTFK	P75764	P75764	YBHJ_ECOLI	ybhJ	Uncharacterized protein YbhJ	0	NA	NA	unresponsive	no
AALEALPGVGR	P0AB83	P0AB83	END3_ECOLI	nth	Endonuclease III	0	NA	NA	unresponsive	no
AALEALPGVGRK	P0AB83	P0AB83	END3_ECOLI	nth	Endonuclease III	0	NA	NA	unresponsive	no
AALEGLTAQLQR	P11553	P11553	FUCK_ECOLI	fucK	L-fuculokinase	0	NA	NA	unresponsive	yes
AALELAEQR	P0A7V8	P0A7V8	RS4_ECOLI	rpsD	Small ribosomal subunit protein uS4	1	NA	NA	unresponsive	no
AALGSVSYIIHGLMR	P76407	P76407	YEGS_ECOLI	yegS	Lipid kinase YegS	0	NA	NA	unresponsive	yes
AALIAYCR	Q46927	Q46927	TCDA_ECOLI	tcdA	tRNA threonylcarbamoyladenosine dehydratase	4	3.68908	0.0234382	stabilized	yes
AALIAYCRR	Q46927	Q46927	TCDA_ECOLI	tcdA	tRNA threonylcarbamoyladenosine dehydratase	0	NA	NA	unresponsive	yes
AALIDCLAPDR	P0A910	P0A910	OMPA_ECOLI	ompA	Outer membrane protein A	1	NA	NA	unresponsive	no
AALIDCLAPDRR	P0A910	P0A910	OMPA_ECOLI	ompA	Outer membrane protein A	0	NA	NA	unresponsive	no
AALIDCLAPDRRVEIEVK	P0A910	P0A910	OMPA_ECOLI	ompA	Outer membrane protein A	0	NA	NA	unresponsive	no
AALIEKQK	P0AFM6	P0AFM6	PSPA_ECOLI	pspA	Phage shock protein A	0	NA	NA	unresponsive	no
AALIEKQKLTDLIK	P0AFM6	P0AFM6	PSPA_ECOLI	pspA	Phage shock protein A	0	NA	NA	unresponsive	no
AALKHAGLL	P0A6L2	P0A6L2	DAPA_ECOLI	dapA	4-hydroxy-tetrahydrodipicolinate synthase	0	NA	NA	unresponsive	no
AALLAALRK	P15038	P15038	HELD_ECOLI	helD	DNA helicase IV	4	3.78311	0.0109627	stabilized	yes
AALLADKPVSQSDLNK	P37197	P37197	YHJA_ECOLI	yhjA	Probable cytochrome c peroxidase	0	NA	NA	unresponsive	no
AALMMGINR	P0A6R3	P0A6R3	FIS_ECOLI	fis	DNA-binding protein Fis	0	NA	NA	unresponsive	no
AALMMGINRGTLR	P0A6R3	P0A6R3	FIS_ECOLI	fis	DNA-binding protein Fis	0	NA	NA	unresponsive	no
AALMMGINRGTLRK	P0A6R3	P0A6R3	FIS_ECOLI	fis	DNA-binding protein Fis	0	NA	NA	unresponsive	no
AALMNSLGDALK	P10443	P10443	DPO3A_ECOLI	dnaE	DNA polymerase III subunit alpha	0	NA	NA	unresponsive	no
AALMNSLGDALKAADQHAK	P10443	P10443	DPO3A_ECOLI	dnaE	DNA polymerase III subunit alpha	0	NA	NA	unresponsive	no
AALPLNHLVAK	P0A877	P0A877	TRPA_ECOLI	trpA	Tryptophan synthase alpha chain	0	NA	NA	unresponsive	no
AALQNTILK	P33599	P33599	NUOCD_ECOLI	nuoC	NADH-quinone oxidoreductase subunit C/D	1	NA	NA	unresponsive	no
AALREDPDVILLGELR	P52052	P52052	YGGR_ECOLI	yggR	Uncharacterized protein YggR	0	NA	NA	unresponsive	yes
AALSGKPLDK	P17446	P17446	BETI_ECOLI	betI	HTH-type transcriptional regulator BetI	0	NA	NA	unresponsive	no
AALTPEMAIK	P67699	P67699	YDDM_ECOLI	yddM	Uncharacterized HTH-type transcriptional regulator YddM	0	NA	NA	unresponsive	no
AALTQPLNALR	P09546	P09546	PUTA_ECOLI	putA	Bifunctional protein PutA	4	1.98946	0.281318	destabilized	no
AALVDHDNIK	P0AFH8	P0AFH8	OSMY_ECOLI	osmY	Osmotically-inducible protein Y	0	NA	NA	unresponsive	no
AALVDHDNIKSTDISVK	P0AFH8	P0AFH8	OSMY_ECOLI	osmY	Osmotically-inducible protein Y	0	NA	NA	unresponsive	no
AALVDHDNIKSTDISVKTDQK	P0AFH8	P0AFH8	OSMY_ECOLI	osmY	Osmotically-inducible protein Y	0	NA	NA	unresponsive	no
AALWNETK	P0AAH0	P0AAH0	PSTB_ECOLI	pstB	Phosphate import ATP-binding protein PstB	3	2.70352	0.131187	stabilized	yes
AALWNETKDK	P0AAH0	P0AAH0	PSTB_ECOLI	pstB	Phosphate import ATP-binding protein PstB	0	NA	NA	unresponsive	yes
AAMEDVLK	P45578	P45578	LUXS_ECOLI	luxS	S-ribosylhomocysteine lyase	0	NA	NA	unresponsive	no
AAMSGMLSPELK	P0A705	P0A705	IF2_ECOLI	infB	Translation initiation factor IF-2	0	NA	NA	unresponsive	no
AAMSLDEQWR	P38097	P38097	DGCE_ECOLI	dgcE	Probable diguanylate cyclase DgcE	0	NA	NA	unresponsive	no
AAMTVAALCEK	P46837	P46837	YHGF_ECOLI	yhgF	Protein YhgF	0	NA	NA	unresponsive	no
AAMVTVAKAKA	P09372	P09372	GRPE_ECOLI	grpE	Protein GrpE	0	NA	NA	unresponsive	yes
AANAEPLLMQIR	P0ADA1	P0ADA1	TESA_ECOLI	tesA	Thioesterase 1/protease 1/lysophospholipase L1	0	NA	NA	unresponsive	no
AANANLGFQK	P30958	P30958	MFD_ECOLI	mfd	Transcription-repair-coupling factor	0	NA	NA	unresponsive	yes
AANDEEACR	P31129	P31129	DGCZ_ECOLI	dgcZ	Diguanylate cyclase DgcZ	0	NA	NA	unresponsive	no
AANIILHCEGK	P17115	P17115	GUTQ_ECOLI	gutQ	Arabinose 5-phosphate isomerase GutQ	0	NA	NA	unresponsive	yes
AANIIVKDEK	P0A8Q0	P0A8Q0	FRDC_ECOLI	frdC	Fumarate reductase subunit C	0	NA	NA	unresponsive	no
AANILIANNPHVFEK	P09980	P09980	REP_ECOLI	rep	ATP-dependent DNA helicase Rep	4	4.03921	0.0227942	stabilized	yes
AANILIANNPHVFEKR	P09980	P09980	REP_ECOLI	rep	ATP-dependent DNA helicase Rep	4	3.96839	0.048497	stabilized	yes
AANKFPAIIYGGK	P68919	P68919	RL25_ECOLI	rplY	Large ribosomal subunit protein bL25	0	NA	NA	unresponsive	no
AANKFPAIIYGGKEAPLAIELDHDK	P68919	P68919	RL25_ECOLI	rplY	Large ribosomal subunit protein bL25	1	NA	NA	unresponsive	no
AANKGDSLASEVIEYVGR	P0AF20	P0AF20	NAGC_ECOLI	nagC	N-acetylglucosamine repressor	0	NA	NA	unresponsive	no
AANVGVIIER	P0AC16	P0AC16	FOLB_ECOLI	folB	Dihydroneopterin aldolase	0	NA	NA	unresponsive	no
AAPAPAAAAPK	P69797	P69797	PTNAB_ECOLI	manX	PTS system mannose-specific EIIAB component	0	NA	NA	unresponsive	no
AAPATPAAPAQPGLLSR	P21513	P21513	RNE_ECOLI	rne	Ribonuclease E	0	NA	NA	unresponsive	no
AAPEGGHKPNALFAR	P37637	P37637	MDTF_ECOLI	mdtF	Multidrug resistance protein MdtF	0	NA	NA	unresponsive	no
AAPEVKTEEK	P07001	P07001	PNTA_ECOLI	pntA	NAD(P) transhydrogenase subunit alpha	0	NA	NA	unresponsive	no
AAPGYYLAK	P00490	P00490	PHSM_ECOLI	malP	Maltodextrin phosphorylase	0	NA	NA	unresponsive	no
AAPNTIPTAAK	P0AB80	P0AB80	ILVE_ECOLI	ilvE	Branched-chain-amino-acid aminotransferase	0	NA	NA	unresponsive	no
AAPQLLVATDKPTTK	P52614	P52614	FLIK_ECOLI	fliK	Flagellar hook-length control protein	0	NA	NA	unresponsive	no
AAPSGTPVLVNGR	P0A6B4	P0A6B4	ALR1_ECOLI	alr	Alanine racemase, biosynthetic	4	1.1346	0.736814	destabilized	no
AAPTPAKPMGPNDYMVIGLARIDDR	P69797	P69797	PTNAB_ECOLI	manX	PTS system mannose-specific EIIAB component	0	NA	NA	unresponsive	no
AAPVIRPNK	P0A780	P0A780	NUSB_ECOLI	nusB	Transcription antitermination protein NusB	0	NA	NA	unresponsive	no
AAPVIRPNKK	P0A780	P0A780	NUSB_ECOLI	nusB	Transcription antitermination protein NusB	1	NA	NA	unresponsive	no
AAPVRPKGDGVVR	P08245	P08245	YCIH_ECOLI	yciH	Uncharacterized protein YciH	3	1.18501	0.446816	destabilized	no
AAPWLVKPNR	P0AEW9	P0AEW9	K1PF_ECOLI	fruK	1-phosphofructokinase	2	NA	NA	unresponsive	yes
AAPWLVKPNRR	P0AEW9	P0AEW9	K1PF_ECOLI	fruK	1-phosphofructokinase	4	3.45279	0.00920234	stabilized	yes
AAQALGVSDR	P33915	P33915	YEJE_ECOLI	yejE	Inner membrane ABC transporter permease protein YejE	0	NA	NA	unresponsive	yes
AAQAWSDGK	P76503	P76503	FADI_ECOLI	fadI	3-ketoacyl-CoA thiolase FadI	0	NA	NA	unresponsive	no
AAQAWSDGKLK	P76503	P76503	FADI_ECOLI	fadI	3-ketoacyl-CoA thiolase FadI	0	NA	NA	unresponsive	no
AAQEDILK	P00956	P00956	SYI_ECOLI	ileS	Isoleucine--tRNA ligase	2	NA	NA	unresponsive	yes
AAQEIVNSGK	P06999	P06999	PFKB_ECOLI	pfkB	ATP-dependent 6-phosphofructokinase isozyme 2	4	3.2164	0.0763596	stabilized	yes
AAQEIVNSGKAK	P06999	P06999	PFKB_ECOLI	pfkB	ATP-dependent 6-phosphofructokinase isozyme 2	0	NA	NA	unresponsive	yes
AAQENGTVAINNR	P0AEA2	P0AEA2	CSGG_ECOLI	csgG	Curli production assembly/transport component CsgG	0	NA	NA	unresponsive	no
AAQGDITAPGGAR	P00634	P00634;B8YM76	PPB_ECOLI	phoA	Alkaline phosphatase	0	NA	NA	unresponsive	no
AAQGDITAPGGARR	P00634	P00634;B8YM76	PPB_ECOLI	phoA	Alkaline phosphatase	0	NA	NA	unresponsive	no
AAQGTGVKVIK	P37691	P37691	YIBQ_ECOLI	yibQ	Uncharacterized protein YibQ	0	NA	NA	unresponsive	no
AAQKLCITQSAVSQR	P0A8S1	P0A8S1	ARGP_ECOLI	argP	HTH-type transcriptional regulator ArgP	0	NA	NA	unresponsive	no
AAQMAAAGQTAQND	P0AFI5	P0AFI5	PBP7_ECOLI	pbpG	D-alanyl-D-alanine endopeptidase	0	NA	NA	unresponsive	no
AAQQVATLHGGK	P17802	P17802	MUTY_ECOLI	mutY	Adenine DNA glycosylase	0	NA	NA	unresponsive	no
AAQSLLLIDK	P0ACK8	P0ACK8	FUCR_ECOLI	fucR	L-fucose operon activator	1	NA	NA	unresponsive	no
AAQSLLLIDKSK	P0ACK8	P0ACK8	FUCR_ECOLI	fucR	L-fucose operon activator	0	NA	NA	unresponsive	no
AAQSLVNQR	P37626	P37626	YHII_ECOLI	yhiI	Uncharacterized protein YhiI	0	NA	NA	unresponsive	yes
AAQTQSSGLTAR	P33235	P33235	FLGK_ECOLI	flgK	Flagellar hook-associated protein 1	0	NA	NA	unresponsive	no
AAQVLHEK	P0A9J6	P0A9J6	RBSK_ECOLI	rbsK	Ribokinase	4	3.20804	0.0350965	stabilized	yes
AAQVPVVVAVNK	P0A705	P0A705	IF2_ECOLI	infB	Translation initiation factor IF-2	0	NA	NA	unresponsive	no
AAQVPVVVAVNKIDKPEADPDR	P0A705	P0A705	IF2_ECOLI	infB	Translation initiation factor IF-2	0	NA	NA	unresponsive	no
AAQYVASHPGEVCPAK	P0AE08	P0AE08	AHPC_ECOLI	ahpC	Alkyl hydroperoxide reductase C	2	NA	NA	unresponsive	no
AAQYVASHPGEVCPAKWK	P0AE08	P0AE08	AHPC_ECOLI	ahpC	Alkyl hydroperoxide reductase C	0	NA	NA	unresponsive	no
AAREVGYLPQPMGR	P0ACN7	P0ACN7	CYTR_ECOLI	cytR	HTH-type transcriptional repressor CytR	0	NA	NA	unresponsive	no
AARTVPFVSKATGVPLAK	P00968	P00968	CARB_ECOLI	carB	Carbamoyl phosphate synthase large chain	0	NA	NA	unresponsive	yes
AASAAGLSIHVPFAPGR	P13029	P13029	KATG_ECOLI	katG	Catalase-peroxidase	0	NA	NA	unresponsive	no
AASALHVSQPALSQQIR	P27111	P27111	CYNR_ECOLI	cynR	HTH-type transcriptional regulator CynR	0	NA	NA	unresponsive	no
AASAYYMAK	P0AC86	P0AC86	PHSG_ECOLI	glgP	Glycogen phosphorylase	1	NA	NA	unresponsive	no
AASEAVK	P0A7V0	P0A7V0	RS2_ECOLI	rpsB	Small ribosomal subunit protein uS2	0	NA	NA	unresponsive	no
AASEAVKDAALSCDQFFVNHR	P0A7V0	P0A7V0	RS2_ECOLI	rpsB	Small ribosomal subunit protein uS2	4	1.83808	0.0464024	destabilized	no
AASEFQKR	P0A7E5	P0A7E5	PYRG_ECOLI	pyrG	CTP synthase	0	NA	NA	unresponsive	yes
AASEFQKRQAK	P0A7E5	P0A7E5	PYRG_ECOLI	pyrG	CTP synthase	0	NA	NA	unresponsive	yes
AASHLNDELK	P0AG00	P0AG00	WZZE_ECOLI	wzzE	ECA polysaccharide chain length modulation protein	0	NA	NA	unresponsive	no
AASIEALKIVQK	P0AFD1	P0AFD1	NUOE_ECOLI	nuoE	NADH-quinone oxidoreductase subunit E	0	NA	NA	unresponsive	no
AASIEALKIVQKQR	P0AFD1	P0AFD1	NUOE_ECOLI	nuoE	NADH-quinone oxidoreductase subunit E	0	NA	NA	unresponsive	no
AASIPDATER	P17443	P17443	MURG_ECOLI	murG	UDP-N-acetylglucosamine--N-acetylmuramyl-(pentapeptide) pyrophosphoryl-undecaprenol N-acetylglucosamine transferase	0	NA	NA	unresponsive	no
AASKTFADKLATFEAK	P76536	P76536	YFEX_ECOLI	yfeX	Dye-decolorizing peroxidase YfeX	0	NA	NA	unresponsive	no
AASQSIIPVDTK	P0A9B6	P0A9B6	E4PD_ECOLI	epd	D-erythrose-4-phosphate dehydrogenase	0	NA	NA	unresponsive	no
AASSENASSAK	P76578	P76578	A2MG_ECOLI	yfhM	Alpha-2-macroglobulin	0	NA	NA	unresponsive	no
AASSLAK	P61887	P61887	RMLA2_ECOLI	rffH	Glucose-1-phosphate thymidylyltransferase 2	0	NA	NA	unresponsive	no
AASSQMLDR	P11350	P11350	NARI_ECOLI	narI	Respiratory nitrate reductase 1 gamma chain	0	NA	NA	unresponsive	no
AASTENEKDLYQR	P11349	P11349	NARH_ECOLI	narH	Respiratory nitrate reductase 1 beta chain	0	NA	NA	unresponsive	no
AASVLVELAK	P0ACQ7	P0ACQ7	TDCA_ECOLI	tdcA	HTH-type transcriptional regulator TdcA	0	NA	NA	unresponsive	no
AATAEVAIVAIQK	P32703	P32703	YJCE_ECOLI	yjcE	Uncharacterized Na(+)/H(+) exchanger YjcE	3	1.83857	0.569533	destabilized	no
AATALQLEQVLR	P60240	P60240	RAPA_ECOLI	rapA	RNA polymerase-associated protein RapA	0	NA	NA	unresponsive	yes
AATDAGAAAAQR	P0ABF4	P0ABF4	EUTM_ECOLI	eutM	Bacterial microcompartment shell protein EutM	0	NA	NA	unresponsive	no
AATDNGGSLIK	P0ABA6	P0ABA6	ATPG_ECOLI	atpG	ATP synthase gamma chain	0	NA	NA	unresponsive	yes
AATEAAEKAK	P19934	P19934	TOLA_ECOLI	tolA	Tol-Pal system protein TolA	0	NA	NA	unresponsive	no
AATEPAHRPAFFR	P0AFZ1	P0AFZ1	SSEB_ECOLI	sseB	Protein SseB	0	NA	NA	unresponsive	no
AATFAASLGLK	P0A794	P0A794	PDXJ_ECOLI	pdxJ	Pyridoxine 5'-phosphate synthase	0	NA	NA	unresponsive	no
AATGVDALTHAIEGYITR	P0A9S1	P0A9S1	FUCO_ECOLI	fucO	Lactaldehyde reductase	0	NA	NA	unresponsive	no
AATHDVLAGLTAR	P00579	P00579	RPOD_ECOLI	rpoD	RNA polymerase sigma factor RpoD	2	NA	NA	unresponsive	no
AATHDVLAGLTAREAK	P00579	P00579	RPOD_ECOLI	rpoD	RNA polymerase sigma factor RpoD	0	NA	NA	unresponsive	no
AATHDVLAGLTAREAKVLR	P00579	P00579	RPOD_ECOLI	rpoD	RNA polymerase sigma factor RpoD	0	NA	NA	unresponsive	no
AATKEEAIR	P00550	P00550	PTM3C_ECOLI	mtlA	PTS system mannitol-specific EIICBA component	1	NA	NA	unresponsive	no
AATLFNDAQR	P27248	P27248	GCST_ECOLI	gcvT	Aminomethyltransferase	0	NA	NA	unresponsive	no
AATLSDADAK	P43674	P43674	YCAL_ECOLI	ycaL	Metalloprotease YcaL	0	NA	NA	unresponsive	no
AATVAPEKIK	P0ABQ0	P0ABQ0	COABC_ECOLI	coaBC	Coenzyme A biosynthesis bifunctional protein CoaBC	0	NA	NA	unresponsive	no
AATVAPEKIKK	P0ABQ0	P0ABQ0	COABC_ECOLI	coaBC	Coenzyme A biosynthesis bifunctional protein CoaBC	0	NA	NA	unresponsive	no
AATYANWPTLR	P16431	P16431	HYCE_ECOLI	hycE	Formate hydrogenlyase subunit 5	0	NA	NA	unresponsive	no
AATYEQIK	P0A9B2	P0A9B2	G3P1_ECOLI	gapA	Glyceraldehyde-3-phosphate dehydrogenase A	4	1.50318	0.205334	destabilized	no
AATYEQIKAAVK	P0A9B2	P0A9B2	G3P1_ECOLI	gapA	Glyceraldehyde-3-phosphate dehydrogenase A	1	NA	NA	unresponsive	no
AAVAAIK	P69795	P69795	PTQB_ECOLI	chbB	PTS system N,N'-diacetylchitobiose-specific EIIB component	0	NA	NA	unresponsive	no
AAVADCLAATDKR	P27829	P27829	WECC_ECOLI	wecC	UDP-N-acetyl-D-mannosamine dehydrogenase	3	1.88715	0.0825553	stabilized	no
AAVAGIAMGLVK	P05055	P05055	PNP_ECOLI	pnp	Polyribonucleotide nucleotidyltransferase	0	NA	NA	unresponsive	no
AAVAWYGK	P56262	P56262	DLHH_ECOLI	ysgA	Putative carboxymethylenebutenolidase	0	NA	NA	unresponsive	no
AAVDKALSNNMTR	P0A8A0	P0A8A0	YEBC_ECOLI	yebC	Probable transcriptional regulatory protein YebC	3	1.15318	0.439005	destabilized	no
AAVDKALSNNMTRDTLNR	P0A8A0	P0A8A0	YEBC_ECOLI	yebC	Probable transcriptional regulatory protein YebC	2	NA	NA	unresponsive	no
AAVEAAIAR	P77611	P77611	RSXC_ECOLI	rsxC	Ion-translocating oxidoreductase complex subunit C	0	NA	NA	unresponsive	no
AAVEAETLK	P76187	P76187	YDHF_ECOLI	ydhF	Oxidoreductase YdhF	0	NA	NA	unresponsive	no
AAVEEKYR	P0A7F9	P0A7F9	QUEA_ECOLI	queA	S-adenosylmethionine:tRNA ribosyltransferase-isomerase	0	NA	NA	unresponsive	no
AAVEENKK	P51024	P51024	YAIL_ECOLI	yaiL	Uncharacterized protein YaiL	1	NA	NA	unresponsive	no
AAVEGIPALKK	P02919	P02919	PBPB_ECOLI	mrcB	Penicillin-binding protein 1B	0	NA	NA	unresponsive	no
AAVELIQPGHR	P0ACK2	P0ACK2	AGAR_ECOLI	agaR	Putative aga operon transcriptional repressor	0	NA	NA	unresponsive	no
AAVFHEGMSIIER	P60240	P60240	RAPA_ECOLI	rapA	RNA polymerase-associated protein RapA	0	NA	NA	unresponsive	yes
AAVFHEGMSIIERDR	P60240	P60240	RAPA_ECOLI	rapA	RNA polymerase-associated protein RapA	0	NA	NA	unresponsive	yes
AAVGTCYK	P33667	P33667	SELU_ECOLI	selU	tRNA 2-selenouridine synthase	1	NA	NA	unresponsive	no
AAVGTCYKQQGSDAALALGHK	P33667	P33667	SELU_ECOLI	selU	tRNA 2-selenouridine synthase	0	NA	NA	unresponsive	no
AAVIEAMTK	P0A9L8	P0A9L8	P5CR_ECOLI	proC	Pyrroline-5-carboxylate reductase	0	NA	NA	unresponsive	no
AAVKSGSELGK	P69441	P69441;Q1PI83	KAD_ECOLI	adk	Adenylate kinase	2	NA	NA	unresponsive	yes
AAVKSGSELGKQAK	P69441	P69441;Q1PI83	KAD_ECOLI	adk	Adenylate kinase	2	NA	NA	unresponsive	yes
AAVLLADSFK	P63224	P63224	GMHA_ECOLI	gmhA	Phosphoheptose isomerase	0	NA	NA	unresponsive	no
AAVLVEVNR	P0AEG1	P0AEG1	DPPC_ECOLI	dppC	Dipeptide transport system permease protein DppC	0	NA	NA	unresponsive	yes
AAVLWHQVGGGR	P25746	P25746	HFLD_ECOLI	hflD	High frequency lysogenization protein HflD	0	NA	NA	unresponsive	no
AAVTGCTSGK	P0CF91;P0CF92;P0CF93	P0CF91;P0CF92;P0CF93	INSL1_ECOLI;INSL2_ECOLI;INSL3_ECOLI	insL1;insL2;insL3	Putative transposase InsL for insertion sequence element IS186A	0	NA	NA	unresponsive	no
AAVTGCTSGKR	P0CF91;P0CF92;P0CF93	P0CF91;P0CF92;P0CF93	INSL1_ECOLI;INSL2_ECOLI;INSL3_ECOLI	insL1;insL2;insL3	Putative transposase InsL for insertion sequence element IS186A	0	NA	NA	unresponsive	no
AAVTMPSSK	P0A7W7	P0A7W7	RS8_ECOLI	rpsH	Small ribosomal subunit protein uS8	4	1.49123	0.300097	destabilized	no
AAVTMPSSKLK	P0A7W7	P0A7W7	RS8_ECOLI	rpsH	Small ribosomal subunit protein uS8	1	NA	NA	unresponsive	no
AAVVVPDNVLFEGGKGTDIRR	P08957	P08957	T1MK_ECOLI	hsdM	Type I restriction enzyme EcoKI methylase subunit	0	NA	NA	unresponsive	no
AAVVVTDPR	P0AD65	P0AD65	MRDA_ECOLI	mrdA	Peptidoglycan D,D-transpeptidase MrdA	0	NA	NA	unresponsive	no
AAYAVVDDGK	P76558	P76558	MAO2_ECOLI	maeB	NADP-dependent malic enzyme	0	NA	NA	unresponsive	no
AAYAVVDDGKR	P76558	P76558	MAO2_ECOLI	maeB	NADP-dependent malic enzyme	0	NA	NA	unresponsive	no
AAYDLLALR	P0ABF1	P0ABF1	PCNB_ECOLI	pcnB	Poly(A) polymerase I	3	3.6623	0.0369069	stabilized	yes
AAYDLLALRAEVER	P0ABF1	P0ABF1	PCNB_ECOLI	pcnB	Poly(A) polymerase I	0	NA	NA	unresponsive	yes
AAYDNELVEAVK	P22525	P22525	YCBB_ECOLI	ycbB	Probable L,D-transpeptidase YcbB	1	NA	NA	unresponsive	no
AAYDNELVEAVKR	P22525	P22525	YCBB_ECOLI	ycbB	Probable L,D-transpeptidase YcbB	0	NA	NA	unresponsive	no
AAYFVANGAR	P0AF24	P0AF24	NAGD_ECOLI	nagD	Ribonucleotide monophosphatase NagD	0	NA	NA	unresponsive	no
AAYGALADVLDNDTSRK	P75783	P75783	YBIO_ECOLI	ybiO	Moderate conductance mechanosensitive channel YbiO	0	NA	NA	unresponsive	no
AAYTGKIGDGK	P0AC55	P0AC55	GLNK_ECOLI	glnK	Nitrogen regulatory protein GlnK	0	NA	NA	unresponsive	yes
AAYYLIQR	P77744	P77744	ABGR_ECOLI	abgR	HTH-type transcriptional regulator AbgR	0	NA	NA	unresponsive	no
ACADEWTAR	P13009	P13009	METH_ECOLI	metH	Methionine synthase	1	NA	NA	unresponsive	no
ACAEDDPQLSGR	P04335	P04335	FRSA_ECOLI	frsA	Esterase FrsA	0	NA	NA	unresponsive	no
ACALITDGR	P05791	P05791	ILVD_ECOLI	ilvD	Dihydroxy-acid dehydratase	0	NA	NA	unresponsive	no
ACDAAPTLR	P31600	P31600	NFRA_ECOLI	nfrA	Bacteriophage adsorption protein A	0	NA	NA	unresponsive	no
ACEEAGISAEAIDPQQAR	P0A9C0	P0A9C0	GLPA_ECOLI	glpA	Anaerobic glycerol-3-phosphate dehydrogenase subunit A	0	NA	NA	unresponsive	no
ACEEVGFVSR	P24186	P24186	FOLD_ECOLI	folD	Bifunctional protein FolD	0	NA	NA	unresponsive	no
ACEQSAQYCVK	P75869	P75869	SXY_ECOLI	sxy	Protein Sxy	0	NA	NA	unresponsive	no
ACEQSAQYCVKHPPVWLTYKK	P75869	P75869	SXY_ECOLI	sxy	Protein Sxy	0	NA	NA	unresponsive	no
ACFHQFDPVK	P05100	P05100	3MG1_ECOLI	tag	DNA-3-methyladenine glycosylase 1	0	NA	NA	unresponsive	no
ACFKPVEELL	P76027	P76027	OPPD_ECOLI	oppD	Oligopeptide transport ATP-binding protein OppD	3	3.28038	0.0548196	destabilized	yes
ACGALTAAFTK	P0AC00	P0AC00	FRLB_ECOLI	frlB	Fructoselysine 6-phosphate deglycase	0	NA	NA	unresponsive	no
ACGAVDYFCQHGHGLISK	P76575	P76575	YFGJ_ECOLI	yfgJ	Uncharacterized protein YfgJ	0	NA	NA	unresponsive	no
ACGAVDYFCQHGHGLISKK	P76575	P76575	YFGJ_ECOLI	yfgJ	Uncharacterized protein YfgJ	0	NA	NA	unresponsive	no
ACGKPVNYHFAPR	P09147	P09147	GALE_ECOLI	galE	UDP-glucose 4-epimerase	0	NA	NA	unresponsive	no
ACGKPVNYHFAPRR	P09147	P09147	GALE_ECOLI	galE	UDP-glucose 4-epimerase	0	NA	NA	unresponsive	no
ACGVGKEVFGVLEPFNIR	P08660	P08660	AK3_ECOLI	lysC	Lysine-sensitive aspartokinase 3	0	NA	NA	unresponsive	yes
ACGVKGIRPGAYCEPK	P36683	P36683	ACNB_ECOLI	acnB	Aconitate hydratase B	0	NA	NA	unresponsive	no
ACHGLFPK	P75829	P75829	YBJX_ECOLI	ybjX	Uncharacterized protein YbjX	1	NA	NA	unresponsive	no
ACHGLFPKR	P75829	P75829	YBJX_ECOLI	ybjX	Uncharacterized protein YbjX	0	NA	NA	unresponsive	no
ACINNQQIR	P76586	P76586	YPHH_ECOLI	yphH	Uncharacterized protein YphH	0	NA	NA	unresponsive	no
ACISGQGDMPFK	P32134	P32134	YIHM_ECOLI	yihM	Uncharacterized protein YihM	2	NA	NA	unresponsive	no
ACKELGIK	P24182	P24182	ACCC_ECOLI	accC	Biotin carboxylase	0	NA	NA	unresponsive	yes
ACKKEGIHTCLDTNGFVR	P0A9N4	P0A9N4	PFLA_ECOLI	pflA	Pyruvate formate-lyase 1-activating enzyme	0	NA	NA	unresponsive	no
ACLGSLQAMR	P55135	P55135	RLMD_ECOLI	rlmD	23S rRNA (uracil(1939)-C(5))-methyltransferase RlmD	0	NA	NA	unresponsive	no
ACMNMGTLSGAPK	P00895	P00895	TRPE_ECOLI	trpE	Anthranilate synthase component 1	0	NA	NA	unresponsive	no
ACQNYGPLYK	P69922	P69922	FUCI_ECOLI	fucI	L-fucose isomerase	0	NA	NA	unresponsive	no
ACQNYGPLYKR	P69922	P69922	FUCI_ECOLI	fucI	L-fucose isomerase	0	NA	NA	unresponsive	no
ACSEPNPDYPR	P76043	P76043	YCJQ_ECOLI	ycjQ	D-guloside 3-dehydrogenase	1	NA	NA	unresponsive	no
ACVDIGYR	P24182	P24182	ACCC_ECOLI	accC	Biotin carboxylase	1	NA	NA	unresponsive	yes
ACYQLVK	P11071	P11071	ACEK_ECOLI	aceK	Isocitrate dehydrogenase kinase/phosphatase	4	4.03176	0.0178988	stabilized	yes
ACYQLVKEHDR	P11071	P11071	ACEK_ECOLI	aceK	Isocitrate dehydrogenase kinase/phosphatase	3	4.25735	0.084173	stabilized	yes
ACYQLVKEHDRVGR	P11071	P11071	ACEK_ECOLI	aceK	Isocitrate dehydrogenase kinase/phosphatase	0	NA	NA	unresponsive	yes
ADAAFDNR	P76170	P76170	YNFB_ECOLI	ynfB	UPF0482 protein YnfB	1	NA	NA	unresponsive	no
ADAAFDNRDK	P76170	P76170	YNFB_ECOLI	ynfB	UPF0482 protein YnfB	0	NA	NA	unresponsive	no
ADAEEAARK	P00961	P00961	SYGB_ECOLI	glyS	Glycine--tRNA ligase beta subunit	0	NA	NA	unresponsive	yes
ADAEKAEETSNR	P76177	P76177	YDGH_ECOLI	ydgH	Protein YdgH	0	NA	NA	unresponsive	no
ADAFAVIVK	P0A858	P0A858	TPIS_ECOLI	tpiA	Triosephosphate isomerase	0	NA	NA	unresponsive	no
ADAFGLER	P08179	P08179	PUR3_ECOLI	purN	Phosphoribosylglycinamide formyltransferase	1	NA	NA	unresponsive	no
ADAGAIVAQLR	P77398	P77398	ARNA_ECOLI	arnA	Bifunctional polymyxin resistance protein ArnA	0	NA	NA	unresponsive	no
ADAIFIEELR	P04079	P04079	GUAA_ECOLI	guaA	GMP synthase [glutamine-hydrolyzing]	0	NA	NA	unresponsive	yes
ADAIFIEELRK	P04079	P04079	GUAA_ECOLI	guaA	GMP synthase [glutamine-hydrolyzing]	0	NA	NA	unresponsive	yes
ADAKPEADAK	P45523	P45523	FKBA_ECOLI	fkpA	FKBP-type peptidyl-prolyl cis-trans isomerase FkpA	0	NA	NA	unresponsive	no
ADALPAFEK	P33362	P33362	YEHZ_ECOLI	yehZ	Glycine betaine-binding protein YehZ	0	NA	NA	unresponsive	yes
ADAPGVYVGEK	P60720	P60720	LIPB_ECOLI	lipB	Octanoyltransferase	0	NA	NA	unresponsive	no
ADAPGVYVGEKK	P60720	P60720	LIPB_ECOLI	lipB	Octanoyltransferase	0	NA	NA	unresponsive	no
ADAVVVLENDLHR	P33602	P33602	NUOG_ECOLI	nuoG	NADH-quinone oxidoreductase subunit G	0	NA	NA	unresponsive	no
ADCDKVWQEIR	P75734	P75734	CHIQ_ECOLI	chiQ	Uncharacterized lipoprotein ChiQ	0	NA	NA	unresponsive	no
ADCEQLAELR	P0AG20	P0AG20	RELA_ECOLI	relA	GTP pyrophosphokinase	0	NA	NA	unresponsive	yes
ADCLGIIGVAR	P07395	P07395	SYFB_ECOLI	pheT	Phenylalanine--tRNA ligase beta subunit	0	NA	NA	unresponsive	yes
ADCLLYANGR	P27306	P27306	STHA_ECOLI	sthA	Soluble pyridine nucleotide transhydrogenase	3	1.53809	0.233235	stabilized	no
ADDALWRR	P13035	P13035	GLPD_ECOLI	glpD	Aerobic glycerol-3-phosphate dehydrogenase	0	NA	NA	unresponsive	no
ADDCLQKEQLK	P71298	P71298	INTF_ECOLI	intF	Prophage integrase IntF	0	NA	NA	unresponsive	no
ADDDKATWYFK	P0AF56	P0AF56	YJCO_ECOLI	yjcO	Sel1-repeat-containing protein YjcO	0	NA	NA	unresponsive	no
ADDDKATWYFKR	P0AF56	P0AF56	YJCO_ECOLI	yjcO	Sel1-repeat-containing protein YjcO	1	NA	NA	unresponsive	no
ADDLAAIPLR	P0C7L2	P0C7L2	PAAJ_ECOLI	paaJ	3-oxoadipyl-CoA/3-oxo-5,6-dehydrosuberyl-CoA thiolase	0	NA	NA	unresponsive	no
ADDMKFFAER	P0A8M0	P0A8M0	SYN_ECOLI	asnS	Asparagine--tRNA ligase	0	NA	NA	unresponsive	yes
ADEEENNLHEEKDEERK	P0AAJ5	P0AAJ5	FDOH_ECOLI	fdoH	Formate dehydrogenase-O iron-sulfur subunit	0	NA	NA	unresponsive	no
ADEIQIYK	P0A9C5	P0A9C5	GLN1B_ECOLI	glnA	Glutamine synthetase	0	NA	NA	unresponsive	yes
ADEKGADVLVLTSGQTDNK	P75694	P75694	YAHO_ECOLI	yahO	Uncharacterized protein YahO	0	NA	NA	unresponsive	no
ADENDIRLPGEVAFFIAKR	P03004	P03004	DNAA_ECOLI	dnaA	Chromosomal replication initiator protein DnaA	0	NA	NA	unresponsive	yes
ADENQAIR	P37672	P37672	DLGD_ECOLI	dlgD	2,3-diketo-L-gulonate reductase	0	NA	NA	unresponsive	no
ADEPKCGATEK	P0A6B4	P0A6B4	ALR1_ECOLI	alr	Alanine racemase, biosynthetic	0	NA	NA	unresponsive	no
ADEQGASWYR	P0AF82	P0AF82	YJFN_ECOLI	yjfN	Uncharacterized protein YjfN	0	NA	NA	unresponsive	no
ADESPIQHLAR	P63389	P63389	YHES_ECOLI	yheS	Probable ATP-binding protein YheS	1	NA	NA	unresponsive	yes
ADEVYFLK	P75785	P75785	OPGE_ECOLI	opgE	Phosphoethanolamine transferase OpgE	0	NA	NA	unresponsive	no
ADFEEHKDEVDWL	P33643	P33643	RLUD_ECOLI	rluD	Ribosomal large subunit pseudouridine synthase D	0	NA	NA	unresponsive	no
ADFLCGTGQK	P0AE37	P0AE37	ASTA_ECOLI	astA	Arginine N-succinyltransferase	0	NA	NA	unresponsive	no
ADFLSDPNK	P21179	P21179	CATE_ECOLI	katE	Catalase HPII	0	NA	NA	unresponsive	no
ADFLSDPNKITPVFVR	P21179	P21179	CATE_ECOLI	katE	Catalase HPII	0	NA	NA	unresponsive	no
ADFPVLSR	P77444	P77444	SUFS_ECOLI	sufS	Cysteine desulfurase	1	NA	NA	unresponsive	no
ADGAMDAGNMLKPALAR	P63284	P63284	CLPB_ECOLI	clpB	Chaperone protein ClpB	0	NA	NA	unresponsive	yes
ADGAPVEDTLSR	P0A7H0	P0A7H0	RECF_ECOLI	recF	DNA replication and repair protein RecF	4	2.15058	0.357584	stabilized	yes
ADGAQVVVADTSPARR	P39400	P39400	LGOD_ECOLI	lgoD	L-galactonate-5-dehydrogenase	0	NA	NA	unresponsive	no
ADGAYLYDVDGK	P23893	P23893	GSA_ECOLI	hemL	Glutamate-1-semialdehyde 2,1-aminomutase	0	NA	NA	unresponsive	no
ADGDYLSIR	P0DMC5	P0DMC5	RCSC_ECOLI	rcsC	Sensor histidine kinase RcsC	1	NA	NA	unresponsive	yes
ADGFQQLK	P37634	P37634	RLMJ_ECOLI	rlmJ	Ribosomal RNA large subunit methyltransferase J	0	NA	NA	unresponsive	no
ADGIGSLLPAAR	P21165	P21165	PEPQ_ECOLI	pepQ	Xaa-Pro dipeptidase	0	NA	NA	unresponsive	no
ADGLGTADHSALACYYEK	P0ABQ2	P0ABQ2	GARR_ECOLI	garR	2-hydroxy-3-oxopropionate reductase	0	NA	NA	unresponsive	no
ADGLLPASSK	P77434	P77434	ALAC_ECOLI	alaC	Glutamate-pyruvate aminotransferase AlaC	0	NA	NA	unresponsive	no
ADGRNDVESSVQEENLERR	P32703	P32703	YJCE_ECOLI	yjcE	Uncharacterized Na(+)/H(+) exchanger YjcE	2	NA	NA	unresponsive	no
ADGSIVGTIGGGMVERK	Q46808	Q46808	YQEB_ECOLI	yqeB	Uncharacterized protein YqeB	0	NA	NA	unresponsive	no
ADGSQEVVPCR	P25516	P25516	ACNA_ECOLI	acnA	Aconitate hydratase A	0	NA	NA	unresponsive	no
ADGTKFGKTEGGAVWLDPK	P0AGJ9	P0AGJ9	SYY_ECOLI	tyrS	Tyrosine--tRNA ligase	0	NA	NA	unresponsive	yes
ADHDTFWFDTTR	P08312	P08312	SYFA_ECOLI	pheS	Phenylalanine--tRNA ligase alpha subunit	3	3.48175	0.0411318	stabilized	yes
ADHFGLAQLHQLR	P30958	P30958	MFD_ECOLI	mfd	Transcription-repair-coupling factor	0	NA	NA	unresponsive	yes
ADHIYLATDLDR	P06612	P06612	TOP1_ECOLI	topA	DNA topoisomerase 1	1	NA	NA	unresponsive	no
ADHIYLATDLDREGEAIAWHLR	P06612	P06612	TOP1_ECOLI	topA	DNA topoisomerase 1	0	NA	NA	unresponsive	no
ADHPKPDSLISEHPTAQEAMDAK	P0AAN5	P0AAN5	YAIA_ECOLI	yaiA	Uncharacterized protein YaiA	0	NA	NA	unresponsive	no
ADHPKPDSLISEHPTAQEAMDAKK	P0AAN5	P0AAN5	YAIA_ECOLI	yaiA	Uncharacterized protein YaiA	0	NA	NA	unresponsive	no
ADHPLTTPPPK	P33599	P33599	NUOCD_ECOLI	nuoC	NADH-quinone oxidoreductase subunit C/D	0	NA	NA	unresponsive	no
ADHPLTTPPPKER	P33599	P33599	NUOCD_ECOLI	nuoC	NADH-quinone oxidoreductase subunit C/D	0	NA	NA	unresponsive	no
ADHQSGTER	P04951	P04951	KDSB_ECOLI	kdsB	3-deoxy-manno-octulosonate cytidylyltransferase	0	NA	NA	unresponsive	no
ADHVQKGEINVGAK	P15254	P15254	PUR4_ECOLI	purL	Phosphoribosylformylglycinamidine synthase	0	NA	NA	unresponsive	yes
ADIAVHSMK	P06983	P06983	HEM3_ECOLI	hemC	Porphobilinogen deaminase	0	NA	NA	unresponsive	no
ADIPLGMIR	P23874	P23874	HIPA_ECOLI	hipA	Serine/threonine-protein kinase toxin HipA	0	NA	NA	unresponsive	yes
ADIVGVSSLR	P0AGI8	P0AGI8	TRKA_ECOLI	trkA	Trk system potassium uptake protein TrkA	0	NA	NA	unresponsive	no
ADIVIAPDMHFR	P67660	P67660	YHAJ_ECOLI	yhaJ	Probable HTH-type transcriptional regulator YhaJ	0	NA	NA	unresponsive	no
ADKDVEELLETR	P64448	P64448	YNBE_ECOLI	ynbE	Uncharacterized protein YnbE	0	NA	NA	unresponsive	no
ADKFPYVGTTYR	P32176	P32176	FDOG_ECOLI	fdoG	Formate dehydrogenase-O major subunit	0	NA	NA	unresponsive	no
ADKLASGAR	P0A6P7	P0A6P7	ENGB_ECOLI	engB	Probable GTP-binding protein EngB	0	NA	NA	unresponsive	no
ADKLASGARK	P0A6P7	P0A6P7	ENGB_ECOLI	engB	Probable GTP-binding protein EngB	0	NA	NA	unresponsive	no
ADKNNVLVK	P76339	P76339	HPRS_ECOLI	hprS	Sensor histidine kinase HprS	0	NA	NA	unresponsive	yes
ADKPLVGTGMER	P0A8V2	P0A8V2	RPOB_ECOLI	rpoB	DNA-directed RNA polymerase subunit beta	0	NA	NA	unresponsive	no
ADKRPVNSDLR	P0ACB0	P0ACB0	DNAB_ECOLI	dnaB	Replicative DNA helicase	4	3.92858	0.016958	stabilized	yes
ADLGIAFDGDGDR	P31120	P31120	GLMM_ECOLI	glmM	Phosphoglucosamine mutase	0	NA	NA	unresponsive	no
ADLNVPVKDGK	P0A799	P0A799	PGK_ECOLI	pgk	Phosphoglycerate kinase	1	NA	NA	unresponsive	yes
ADLNVPVKDGKVTSDAR	P0A799	P0A799	PGK_ECOLI	pgk	Phosphoglycerate kinase	0	NA	NA	unresponsive	yes
ADLPLLSHNLPADFAALR	P00934	P00934	THRC_ECOLI	thrC	Threonine synthase	0	NA	NA	unresponsive	no
ADLPLLSHNLPADFAALRK	P00934	P00934	THRC_ECOLI	thrC	Threonine synthase	0	NA	NA	unresponsive	no
ADLPVEPVK	P31142	P31142	THTM_ECOLI	sseA	3-mercaptopyruvate sulfurtransferase	0	NA	NA	unresponsive	no
ADLQAQLDSLNK	P77338	P77338	MSCK_ECOLI	mscK	Mechanosensitive channel MscK	1	NA	NA	unresponsive	no
ADLQAQLDSLNKQK	P77338	P77338	MSCK_ECOLI	mscK	Mechanosensitive channel MscK	0	NA	NA	unresponsive	no
ADLRNEKIGFK	P0A8M3	P0A8M3	SYT_ECOLI	thrS	Threonine--tRNA ligase	0	NA	NA	unresponsive	yes
ADLVFGSNSVLR	P13029	P13029	KATG_ECOLI	katG	Catalase-peroxidase	0	NA	NA	unresponsive	no
ADMCNADVK	P21169	P21169	DCOR_ECOLI	speC	Constitutive ornithine decarboxylase	0	NA	NA	unresponsive	no
ADMDAETAPK	P0A8A0	P0A8A0	YEBC_ECOLI	yebC	Probable transcriptional regulatory protein YebC	2	NA	NA	unresponsive	no
ADMDAETAPKLMR	P0A8A0	P0A8A0	YEBC_ECOLI	yebC	Probable transcriptional regulatory protein YebC	2	NA	NA	unresponsive	no
ADMEDRER	P0A7B5	P0A7B5	PROB_ECOLI	proB	Glutamate 5-kinase	0	NA	NA	unresponsive	yes
ADMHYIIR	P29745	P29745	PEPT_ECOLI	pepT	Peptidase T	0	NA	NA	unresponsive	no
ADMLMFGNGERPLVEVAHR	Q46861	Q46861	YGIQ_ECOLI	ygiQ	UPF0313 protein YgiQ	0	NA	NA	unresponsive	no
ADMVAHVFHSVASK	P0A887	P0A887	UBIE_ECOLI	ubiE	Ubiquinone/menaquinone biosynthesis C-methyltransferase UbiE	1	NA	NA	unresponsive	no
ADNDLVDMIK	P24215	P24215	UXUA_ECOLI	uxuA	Mannonate dehydratase	0	NA	NA	unresponsive	no
ADNGSEGLR	P0ACB7	P0ACB7	HEMY_ECOLI	hemY	Protein HemY	0	NA	NA	unresponsive	no
ADNGSEGLRNWWK	P0ACB7	P0ACB7	HEMY_ECOLI	hemY	Protein HemY	0	NA	NA	unresponsive	no
ADNRLPENLKPK	P0A6V8	P0A6V8	GLK_ECOLI	glk	Glucokinase	0	NA	NA	unresponsive	yes
ADNVVLENGGR	P39180	P39180	AG43_ECOLI	flu	Antigen 43	0	NA	NA	unresponsive	no
ADNVVLENGGRLDVLTGHTATNTR	P39180	P39180	AG43_ECOLI	flu	Antigen 43	0	NA	NA	unresponsive	no
ADPLNEEEMSR	P0ABM9	P0ABM9	CCMH_ECOLI	ccmH	Cytochrome c-type biogenesis protein CcmH	0	NA	NA	unresponsive	no
ADPVKNALGTPSGKIEIYSK	P46923	P46923	TORZ_ECOLI	torZ	Trimethylamine-N-oxide reductase 2	0	NA	NA	unresponsive	no
ADQEKMGLALGR	P0A6M8	P0A6M8	EFG_ECOLI	fusA	Elongation factor G	0	NA	NA	unresponsive	no
ADQIDMLITGK	P0A9W0	P0A9W0	ULAR_ECOLI	ulaR	HTH-type transcriptional regulator UlaR	0	NA	NA	unresponsive	no
ADQINEAYER	P75691	P75691	YAHK_ECOLI	yahK	Aldehyde reductase YahK	0	NA	NA	unresponsive	no
ADQIPVLK	P23865	P23865	PRC_ECOLI	prc	Tail-specific protease	0	NA	NA	unresponsive	no
ADQIPVLKEETQHATVSER	P23865	P23865	PRC_ECOLI	prc	Tail-specific protease	0	NA	NA	unresponsive	no
ADQVLQDK	P35340	P35340	AHPF_ECOLI	ahpF	Alkyl hydroperoxide reductase subunit F	0	NA	NA	unresponsive	no
ADQVLQDKLR	P35340	P35340	AHPF_ECOLI	ahpF	Alkyl hydroperoxide reductase subunit F	0	NA	NA	unresponsive	no
ADQYLDALEQEIVHR	P32131	P32131	HEMN_ECOLI	hemN	Oxygen-independent coproporphyrinogen III oxidase	0	NA	NA	unresponsive	no
ADRELNWR	P09147	P09147	GALE_ECOLI	galE	UDP-glucose 4-epimerase	0	NA	NA	unresponsive	no
ADRVDEAR	P14081	P14081	SELB_ECOLI	selB	Selenocysteine-specific elongation factor	2	NA	NA	unresponsive	no
ADRVDEARVDEVER	P14081	P14081	SELB_ECOLI	selB	Selenocysteine-specific elongation factor	0	NA	NA	unresponsive	no
ADRVGFRFEDGK	P60624	P60624	RL24_ECOLI	rplX	Large ribosomal subunit protein uL24	0	NA	NA	unresponsive	no
ADSADAEKVIK	P08200	P08200;Q1PI72	IDH_ECOLI	icd	Isocitrate dehydrogenase [NADP]	1	NA	NA	unresponsive	no
ADSAEVSMIPSTK	P0A8A0	P0A8A0	YEBC_ECOLI	yebC	Probable transcriptional regulatory protein YebC	0	NA	NA	unresponsive	no
ADSLDEQR	P0AGC3	P0AGC3	SLT_ECOLI	slt	Soluble lytic murein transglycosylase	0	NA	NA	unresponsive	no
ADSPDHEELAK	P24202	P24202	MRR_ECOLI	mrr	Type IV methyl-directed restriction enzyme EcoKMrr	0	NA	NA	unresponsive	no
ADSVLAGLK	Q46893	Q46893	ISPD_ECOLI	ispD	2-C-methyl-D-erythritol 4-phosphate cytidylyltransferase	0	NA	NA	unresponsive	no
ADTDILMGQR	P37648	P37648	YHJJ_ECOLI	yhjJ	Protein YhjJ	0	NA	NA	unresponsive	no
ADTLAILR	P0AFQ7	P0AFQ7	YCFH_ECOLI	ycfH	Uncharacterized metal-dependent hydrolase YcfH	0	NA	NA	unresponsive	no
ADTLAILREEK	P0AFQ7	P0AFQ7	YCFH_ECOLI	ycfH	Uncharacterized metal-dependent hydrolase YcfH	0	NA	NA	unresponsive	no
ADTTLNNGLKDVPSR	P37387	P37387	XYLF_ECOLI	xylF	D-xylose-binding periplasmic protein	0	NA	NA	unresponsive	yes
ADVAMTGEITLR	P0A9M0	P0A9M0	LON_ECOLI	lon	Lon protease	0	NA	NA	unresponsive	yes
ADVAPSNLAIVGR	P0AEP3	P0AEP3	GALU_ECOLI	galU	UTP--glucose-1-phosphate uridylyltransferase	2	NA	NA	unresponsive	no
ADVLPLDSNHVNTEEAR	P21889	P21889	SYD_ECOLI	aspS	Aspartate--tRNA ligase	0	NA	NA	unresponsive	yes
ADVLTELR	P19636	P19636	EUTC_ECOLI	eutC	Ethanolamine ammonia-lyase small subunit	0	NA	NA	unresponsive	no
ADVLTELRR	P19636	P19636	EUTC_ECOLI	eutC	Ethanolamine ammonia-lyase small subunit	0	NA	NA	unresponsive	no
ADVTLGGGAK	P00634	P00634;B8YM76	PPB_ECOLI	phoA	Alkaline phosphatase	0	NA	NA	unresponsive	no
ADVTSLGVK	Q46863	Q46863	YGIS_ECOLI	ygiS	Probable deoxycholate-binding periplasmic protein YgiS	0	NA	NA	unresponsive	yes
ADWDKAAYTK	P0AC53	P0AC53	G6PD_ECOLI	zwf	Glucose-6-phosphate 1-dehydrogenase	0	NA	NA	unresponsive	no
ADWEQVK	P27294	P27294	INAA_ECOLI	inaA	Protein InaA	0	NA	NA	unresponsive	no
ADWLYGINMTR	P14294	P14294	TOP3_ECOLI	topB	DNA topoisomerase 3	0	NA	NA	unresponsive	no
ADYAAAAAR	P39315	P39315	QOR2_ECOLI	qorB	Quinone oxidoreductase 2	0	NA	NA	unresponsive	no
AEAAAAALKK	P19934	P19934	TOLA_ECOLI	tolA	Tol-Pal system protein TolA	0	NA	NA	unresponsive	no
AEAAEAAAAEAR	P19934	P19934	TOLA_ECOLI	tolA	Tol-Pal system protein TolA	0	NA	NA	unresponsive	no
AEAAEINLR	P33195	P33195	GCSP_ECOLI	gcvP	Glycine dehydrogenase (decarboxylating)	0	NA	NA	unresponsive	no
AEAAELEVDELK	P22523	P22523	MUKB_ECOLI	mukB	Chromosome partition protein MukB	0	NA	NA	unresponsive	yes
AEADISEYITK	P77695	P77695	GNSB_ECOLI	gnsB	Protein GnsB	0	NA	NA	unresponsive	no
AEADISEYITKK	P77695	P77695	GNSB_ECOLI	gnsB	Protein GnsB	0	NA	NA	unresponsive	no
AEADNLDDKK	Q46899	Q46899	CASC_ECOLI	casC	CRISPR system Cascade subunit CasC	0	NA	NA	unresponsive	no
AEAEKWMDWANQTLSNAHR	P0ACA7	P0ACA7	GSTB_ECOLI	gstB	Glutathione S-transferase GstB	0	NA	NA	unresponsive	no
AEAELQKLK	P0A9M0	P0A9M0	LON_ECOLI	lon	Lon protease	4	3.25704	0.089564	stabilized	yes
AEAEQERTK	P0ABA0	P0ABA0	ATPF_ECOLI	atpF	ATP synthase subunit b	1	NA	NA	unresponsive	no
AEAEQTLAALTEKAR	P0AD33	P0AD33	YFCZ_ECOLI	yfcZ	UPF0381 protein YfcZ	0	NA	NA	unresponsive	no
AEAFEESVR	P76027	P76027	OPPD_ECOLI	oppD	Oligopeptide transport ATP-binding protein OppD	3	2.29953	0.262737	stabilized	yes
AEAFVTMR	P0A738	P0A738	MOAC_ECOLI	moaC	Cyclic pyranopterin monophosphate synthase	0	NA	NA	unresponsive	no
AEAIAAAMK	P76141	P76141	LSRR_ECOLI	lsrR	Transcriptional regulator LsrR	0	NA	NA	unresponsive	no
AEAIHYIGDLVQR	P0A7Z4	P0A7Z4	RPOA_ECOLI	rpoA	DNA-directed RNA polymerase subunit alpha	0	NA	NA	unresponsive	no
AEAKPERQQDR	P21513	P21513	RNE_ECOLI	rne	Ribonuclease E	0	NA	NA	unresponsive	no
AEALAMGFTHAACGPFVR	P60716	P60716	LIPA_ECOLI	lipA	Lipoyl synthase	0	NA	NA	unresponsive	no
AEANPALHPGQSAAIYLK	P07395	P07395	SYFB_ECOLI	pheT	Phenylalanine--tRNA ligase beta subunit	0	NA	NA	unresponsive	yes
AEANPALHPGQSAAIYLKGER	P07395	P07395	SYFB_ECOLI	pheT	Phenylalanine--tRNA ligase beta subunit	0	NA	NA	unresponsive	yes
AEAPAAAPAAK	P06959	P06959	ODP2_ECOLI	aceF	Dihydrolipoyllysine-residue acetyltransferase component of pyruvate dehydrogenase complex	0	NA	NA	unresponsive	no
AEAPAAAPAAKAEGK	P06959	P06959	ODP2_ECOLI	aceF	Dihydrolipoyllysine-residue acetyltransferase component of pyruvate dehydrogenase complex	0	NA	NA	unresponsive	no
AEAPAAQSK	P0AAR8	P0AAR8	YBAV_ECOLI	ybaV	Uncharacterized protein YbaV	0	NA	NA	unresponsive	no
AEAQVIIEQANK	P0ABA0	P0ABA0	ATPF_ECOLI	atpF	ATP synthase subunit b	0	NA	NA	unresponsive	no
AEAQVIIEQANKR	P0ABA0	P0ABA0	ATPF_ECOLI	atpF	ATP synthase subunit b	0	NA	NA	unresponsive	no
AEAQVIIEQANKRR	P0ABA0	P0ABA0	ATPF_ECOLI	atpF	ATP synthase subunit b	0	NA	NA	unresponsive	no
AEARPIYDIANK	P08331	P08331	CPDB_ECOLI	cpdB	2',3'-cyclic-nucleotide 2'-phosphodiesterase/3'-nucleotidase	0	NA	NA	unresponsive	no
AEARPIYDIANKK	P08331	P08331	CPDB_ECOLI	cpdB	2',3'-cyclic-nucleotide 2'-phosphodiesterase/3'-nucleotidase	0	NA	NA	unresponsive	no
AEASTLQQR	P10100	P10100	RLPA_ECOLI	rlpA	Endolytic peptidoglycan transglycosylase RlpA	0	NA	NA	unresponsive	no
AEATILADIAHQFWHIPHEK	P34209	P34209	YDCF_ECOLI	ydcF	Protein YdcF	0	NA	NA	unresponsive	no
AEAVDYQK	P0A7D4	P0A7D4	PURA_ECOLI	purA	Adenylosuccinate synthetase	0	NA	NA	unresponsive	no
AEAVSIMTDAVR	P37648	P37648	YHJJ_ECOLI	yhjJ	Protein YhjJ	0	NA	NA	unresponsive	no
AEAVSIMTDAVRQDR	P37648	P37648	YHJJ_ECOLI	yhjJ	Protein YhjJ	0	NA	NA	unresponsive	no
AEAVTCAVMQAK	P22188	P22188	MURE_ECOLI	murE	UDP-N-acetylmuramoyl-L-alanyl-D-glutamate--2,6-diaminopimelate ligase	2	NA	NA	unresponsive	yes
AECELLNNEVR	P0AG71	P0AG71	RMUC_ECOLI	rmuC	DNA recombination protein RmuC	1	NA	NA	unresponsive	no
AECQNQQGNLR	Q46799	Q46799	XDHA_ECOLI	xdhA	Putative xanthine dehydrogenase molybdenum-binding subunit XdhA	0	NA	NA	unresponsive	no
AEDEAINVFAR	P46837	P46837	YHGF_ECOLI	yhgF	Protein YhgF	0	NA	NA	unresponsive	no
AEDHNNQHAPLFLQQLR	P17888	P17888	PRIA_ECOLI	priA	Primosomal protein N'	0	NA	NA	unresponsive	yes
AEDLSAHLMR	P21151	P21151	FADA_ECOLI	fadA	3-ketoacyl-CoA thiolase FadA	0	NA	NA	unresponsive	no
AEDMAAANAMASHLR	P21888	P21888	SYC_ECOLI	cysS	Cysteine--tRNA ligase	1	NA	NA	unresponsive	yes
AEDMAAANAMASHLRK	P21888	P21888	SYC_ECOLI	cysS	Cysteine--tRNA ligase	0	NA	NA	unresponsive	yes
AEDPAQAYR	P76044	P76044	YCJR_ECOLI	ycjR	3-dehydro-D-guloside 4-epimerase	0	NA	NA	unresponsive	no
AEDPQKLVR	P0AFM6	P0AFM6	PSPA_ECOLI	pspA	Phage shock protein A	2	NA	NA	unresponsive	no
AEDSPLGGLR	P0AE82	P0AE82	CPXA_ECOLI	cpxA	Sensor histidine kinase CpxA	0	NA	NA	unresponsive	yes
AEDTLALLR	P36767	P36767	RDGC_ECOLI	rdgC	Recombination-associated protein RdgC	3	2.72291	0.0535617	stabilized	no
AEDTLALLRK	P36767	P36767	RDGC_ECOLI	rdgC	Recombination-associated protein RdgC	0	NA	NA	unresponsive	no
AEEEARR	P0A705	P0A705	IF2_ECOLI	infB	Translation initiation factor IF-2	1	NA	NA	unresponsive	no
AEEHISSSHGDVDYAQASAELAK	P0A6E6	P0A6E6	ATPE_ECOLI	atpC	ATP synthase epsilon chain	0	NA	NA	unresponsive	yes
AEEIVASNPEK	P0ABK5	P0ABK5	CYSK_ECOLI	cysK	Cysteine synthase A	0	NA	NA	unresponsive	no
AEEKIDNAVVR	P23827	P23827	ECOT_ECOLI	eco	Ecotin	0	NA	NA	unresponsive	no
AEEKPGRNDPCPCGSGK	P0AD05	P0AD05	YECA_ECOLI	yecA	Uncharacterized protein YecA	3	1.20345	0.397934	destabilized	no
AEELAEER	P0A6H5	P0A6H5	HSLU_ECOLI	hslU	ATP-dependent protease ATPase subunit HslU	0	NA	NA	unresponsive	yes
AEELGVSER	P39367	P39367	YJHP_ECOLI	yjhP	Uncharacterized protein YjhP	0	NA	NA	unresponsive	no
AEELPAVTALAVSHK	P15032	P15032	RECE_ECOLI	recE	Exodeoxyribonuclease 8	0	NA	NA	unresponsive	no
AEENKSDSWFN	P76573	P76573	YFGI_ECOLI	yfgI	Uncharacterized protein YfgI	0	NA	NA	unresponsive	no
AEFASQVR	P77399	P77399	FADJ_ECOLI	fadJ	Fatty acid oxidation complex subunit alpha	0	NA	NA	unresponsive	no
AEFEKVESQYEK	P75694	P75694	YAHO_ECOLI	yahO	Uncharacterized protein YahO	1	NA	NA	unresponsive	no
AEFGEVDILVNNAGITR	P0AEK2	P0AEK2	FABG_ECOLI	fabG	3-oxoacyl-[acyl-carrier-protein] reductase FabG	0	NA	NA	unresponsive	no
AEFTYQR	P06987	P06987	HIS7_ECOLI	hisB	Histidine biosynthesis bifunctional protein HisB	0	NA	NA	unresponsive	no
AEFVRDDVFK	P75876	P75876	RLMI_ECOLI	rlmI	Ribosomal RNA large subunit methyltransferase I	0	NA	NA	unresponsive	no
AEGEKCPR	P00956	P00956	SYI_ECOLI	ileS	Isoleucine--tRNA ligase	0	NA	NA	unresponsive	yes
AEGEKCPRCWHYTQDVGK	P00956	P00956	SYI_ECOLI	ileS	Isoleucine--tRNA ligase	0	NA	NA	unresponsive	yes
AEGIIPVHSVR	P0AAF3	P0AAF3	ARAG_ECOLI	araG	Arabinose import ATP-binding protein AraG	0	NA	NA	unresponsive	yes
AEGILLQCQR	P76227	P76227	YNJH_ECOLI	ynjH	Uncharacterized protein YnjH	0	NA	NA	unresponsive	no
AEGILLQCQRDDK	P76227	P76227	YNJH_ECOLI	ynjH	Uncharacterized protein YnjH	0	NA	NA	unresponsive	no
AEGITKEDLQQK	P68688	P68688	GLRX1_ECOLI	grxA	Glutaredoxin 1	0	NA	NA	unresponsive	no
AEGKDYIVK	P0ABU2	P0ABU2	YCHF_ECOLI	ychF	Ribosome-binding ATPase YchF	1	NA	NA	unresponsive	yes
AEGKEDLIPMRPDHGHQMLDDLK	P24215	P24215	UXUA_ECOLI	uxuA	Mannonate dehydratase	0	NA	NA	unresponsive	no
AEGKSEFAENDAYVHATPLIR	P06959	P06959	ODP2_ECOLI	aceF	Dihydrolipoyllysine-residue acetyltransferase component of pyruvate dehydrogenase complex	0	NA	NA	unresponsive	no
AEGKSEFAENDAYVHATPLIRR	P06959	P06959	ODP2_ECOLI	aceF	Dihydrolipoyllysine-residue acetyltransferase component of pyruvate dehydrogenase complex	0	NA	NA	unresponsive	no
AEGLFKEER	P0AB77	P0AB77	KBL_ECOLI	kbl	2-amino-3-ketobutyrate coenzyme A ligase	0	NA	NA	unresponsive	no
AEGVKAEVYGRPK	P0AG20	P0AG20	RELA_ECOLI	relA	GTP pyrophosphokinase	0	NA	NA	unresponsive	yes
AEGVVKATEK	P30850	P30850	RNB_ECOLI	rnb	Exoribonuclease 2	0	NA	NA	unresponsive	no
AEGYALAGR	P66948	P66948	BEPA_ECOLI	bepA	Beta-barrel assembly-enhancing protease	0	NA	NA	unresponsive	no
AEHDFRK	P37610	P37610	TAUD_ECOLI	tauD	Alpha-ketoglutarate-dependent taurine dioxygenase	0	NA	NA	unresponsive	no
AEHEIKDIR	P06993	P06993	MALT_ECOLI	malT	HTH-type transcriptional regulator MalT	0	NA	NA	unresponsive	yes
AEHEQQAIHCVLVDECQFLTR	P23331	P23331	KITH_ECOLI	tdk	Thymidine kinase	3	3.20292	0.0600431	stabilized	yes
AEHIDWQAIGDIR	P33371	P33371	DUSC_ECOLI	dusC	tRNA-dihydrouridine(16) synthase	0	NA	NA	unresponsive	no
AEHILMPGDIPVIQSDR	P60720	P60720	LIPB_ECOLI	lipB	Octanoyltransferase	0	NA	NA	unresponsive	no
AEHPFYR	P69853	P69853	DMSD_ECOLI	dmsD	Tat proofreading chaperone DmsD	0	NA	NA	unresponsive	no
AEHPSVEIK	P05827	P05827	ILVY_ECOLI	ilvY	HTH-type transcriptional regulator IlvY	0	NA	NA	unresponsive	no
AEIAAIRQEEKR	P77611	P77611	RSXC_ECOLI	rsxC	Ion-translocating oxidoreductase complex subunit C	0	NA	NA	unresponsive	no
AEIDAGFAR	P42630	P42630	TDCG_ECOLI	tdcG	L-serine dehydratase TdcG	0	NA	NA	unresponsive	no
AEIDVARELALK	P77756	P77756	QUEC_ECOLI	queC	7-cyano-7-deazaguanine synthase	0	NA	NA	unresponsive	yes
AEIEGEIGDSHMGLAAR	P0A7G6	P0A7G6	RECA_ECOLI	recA	Protein RecA	0	NA	NA	unresponsive	yes
AEIGHVSAER	P0A6V8	P0A6V8	GLK_ECOLI	glk	Glucokinase	0	NA	NA	unresponsive	yes
AEIHEYVLR	P0AGB3	P0AGB3	RPOH_ECOLI	rpoH	RNA polymerase sigma factor RpoH	0	NA	NA	unresponsive	no
AEITPANADTVTR	P0A9D8	P0A9D8	DAPD_ECOLI	dapD	2,3,4,5-tetrahydropyridine-2,6-dicarboxylate N-succinyltransferase	0	NA	NA	unresponsive	no
AEITPLGSNK	P46482	P46482	AAEA_ECOLI	aaeA	p-hydroxybenzoic acid efflux pump subunit AaeA	0	NA	NA	unresponsive	no
AEIVASFER	P0A7A9	P0A7A9	IPYR_ECOLI	ppa	Inorganic pyrophosphatase	0	NA	NA	unresponsive	no
AEIVASFERAKNK	P0A7A9	P0A7A9	IPYR_ECOLI	ppa	Inorganic pyrophosphatase	0	NA	NA	unresponsive	no
AEKALDDVK	P0AEH5	P0AEH5	ELAB_ECOLI	elaB	Protein ElaB	0	NA	NA	unresponsive	no
AEKALDDVKK	P0AEH5	P0AEH5	ELAB_ECOLI	elaB	Protein ElaB	0	NA	NA	unresponsive	no
AEKASLSGTQTIK	P63284	P63284	CLPB_ECOLI	clpB	Chaperone protein ClpB	0	NA	NA	unresponsive	yes
AEKINALETVTIASK	P0A7R1	P0A7R1	RL9_ECOLI	rplI	Large ribosomal subunit protein bL9	0	NA	NA	unresponsive	no
AEKINALETVTIASKAGDEGK	P0A7R1	P0A7R1	RL9_ECOLI	rplI	Large ribosomal subunit protein bL9	0	NA	NA	unresponsive	no
AEKLVEGAK	P21177	P21177	FADB_ECOLI	fadB	Fatty acid oxidation complex subunit alpha	1	NA	NA	unresponsive	no
AEKNDANDTR	P24171	P24171	DCP_ECOLI	dcp	Dipeptidyl carboxypeptidase	0	NA	NA	unresponsive	no
AEKQDFIK	P0ABK9	P0ABK9	NRFA_ECOLI	nrfA	Cytochrome c-552	0	NA	NA	unresponsive	no
AELALLKER	P0AFM6	P0AFM6	PSPA_ECOLI	pspA	Phage shock protein A	0	NA	NA	unresponsive	no
AELAVEKLHQEGIQAVAAPFNVTHK	P0A9P9	P0A9P9	IDNO_ECOLI	idnO	5-keto-D-gluconate 5-reductase	0	NA	NA	unresponsive	no
AELAVLEK	P0ABU2	P0ABU2	YCHF_ECOLI	ychF	Ribosome-binding ATPase YchF	0	NA	NA	unresponsive	yes
AELDALQAEIR	P0A8L1	P0A8L1	SYS_ECOLI	serS	Serine--tRNA ligase	0	NA	NA	unresponsive	yes
AELDEYREELVSHFAR	P0ADW3	P0ADW3	ZAPG_ECOLI	zapG	Z-ring associated protein G	0	NA	NA	unresponsive	no
AELDPDKTVMDNLAEGK	P43672	P43672	UUP_ECOLI	uup	ATP-binding protein Uup	0	NA	NA	unresponsive	yes
AELDYIR	P0AA76	P0AA76	DGOT_ECOLI	dgoT	D-galactonate transporter	0	NA	NA	unresponsive	no
AELESAALNAR	P08312	P08312	SYFA_ECOLI	pheS	Phenylalanine--tRNA ligase alpha subunit	0	NA	NA	unresponsive	yes
AELGGNIHAK	P75867	P75867	LONH_ECOLI	ycbZ	Putative Lon protease homolog	1	NA	NA	unresponsive	yes
AELGLDAAGMEAK	P77488	P77488	DXS_ECOLI	dxs	1-deoxy-D-xylulose-5-phosphate synthase	0	NA	NA	unresponsive	no
AELLQYQLK	P05824	P05824	RECN_ECOLI	recN	DNA repair protein RecN	0	NA	NA	unresponsive	yes
AELMAVLAHAGMTR	P21170	P21170	SPEA_ECOLI	speA	Biosynthetic arginine decarboxylase	1	NA	NA	unresponsive	no
AELNDTVVDIAK	P43329	P43329	HRPA_ECOLI	hrpA	ATP-dependent RNA helicase HrpA	0	NA	NA	unresponsive	yes
AELPHLPVIGHCR	P46891	P46891	COF_ECOLI	cof	HMP-PP phosphatase	0	NA	NA	unresponsive	no
AELSGIREE	P0A9I1	P0A9I1	CITE_ECOLI	citE	Citrate lyase subunit beta	0	NA	NA	unresponsive	no
AELSHLLGEK	P0AB03	P0AB03	YCBJ_ECOLI	ycbJ	Uncharacterized protein YcbJ	0	NA	NA	unresponsive	no
AELSHLLGEKLSR	P0AB03	P0AB03	YCBJ_ECOLI	ycbJ	Uncharacterized protein YcbJ	0	NA	NA	unresponsive	no
AELSKTQAK	P0ACF0	P0ACF0	DBHA_ECOLI	hupA	DNA-binding protein HU-alpha	1	NA	NA	unresponsive	no
AELWAGIR	P15286	P15286	FLK_ECOLI	flk	Flagellar regulator flk	0	NA	NA	unresponsive	no
AELYHLR	P32703	P32703	YJCE_ECOLI	yjcE	Uncharacterized Na(+)/H(+) exchanger YjcE	4	1.98151	0.0470794	destabilized	no
AEMELFAAQAK	P07001	P07001	PNTA_ECOLI	pntA	NAD(P) transhydrogenase subunit alpha	1	NA	NA	unresponsive	no
AEMENLR	P09372	P09372	GRPE_ECOLI	grpE	Protein GrpE	2	NA	NA	unresponsive	yes
AEMENLRR	P09372	P09372	GRPE_ECOLI	grpE	Protein GrpE	2	NA	NA	unresponsive	yes
AEMKAEGVK	P0AG20	P0AG20	RELA_ECOLI	relA	GTP pyrophosphokinase	0	NA	NA	unresponsive	yes
AEMLAELMR	P17952	P17952	MURC_ECOLI	murC	UDP-N-acetylmuramate--L-alanine ligase	0	NA	NA	unresponsive	yes
AEMNIAPGKPLELLLR	P07118	P07118	SYV_ECOLI	valS	Valine--tRNA ligase	0	NA	NA	unresponsive	yes
AEMPGPLKDNK	P0AFZ7	P0AFZ7	TRKH_ECOLI	trkH	Trk system potassium uptake protein TrkH	0	NA	NA	unresponsive	yes
AEMSEYLFDK	P0A6X7	P0A6X7	IHFA_ECOLI	ihfA	Integration host factor subunit alpha	0	NA	NA	unresponsive	no
AEMSEYLFDKLGLSK	P0A6X7	P0A6X7	IHFA_ECOLI	ihfA	Integration host factor subunit alpha	0	NA	NA	unresponsive	no
AEMSEYLFDKLGLSKR	P0A6X7	P0A6X7	IHFA_ECOLI	ihfA	Integration host factor subunit alpha	0	NA	NA	unresponsive	no
AENGEEPIK	P0AEZ3	P0AEZ3	MIND_ECOLI	minD	Septum site-determining protein MinD	0	NA	NA	unresponsive	yes
AENGEEPIKEHLLLTR	P0AEZ3	P0AEZ3	MIND_ECOLI	minD	Septum site-determining protein MinD	1	NA	NA	unresponsive	yes
AENIGAAAR	P37005	P37005	LAST_ECOLI	lasT	Uncharacterized tRNA/rRNA methyltransferase LasT	0	NA	NA	unresponsive	no
AENLMIVDLMR	P05041	P05041	PABB_ECOLI	pabB	Aminodeoxychorismate synthase component 1	0	NA	NA	unresponsive	no
AENMLWHK	P0A9Q7	P0A9Q7	ADHE_ECOLI	adhE	Bifunctional aldehyde-alcohol dehydrogenase AdhE	0	NA	NA	unresponsive	no
AENMLWHKLPK	P0A9Q7	P0A9Q7	ADHE_ECOLI	adhE	Bifunctional aldehyde-alcohol dehydrogenase AdhE	0	NA	NA	unresponsive	no
AENSNTSR	P0A8M0	P0A8M0	SYN_ECOLI	asnS	Asparagine--tRNA ligase	0	NA	NA	unresponsive	yes
AENTVVTGAGWLK	P77552	P77552	YDHQ_ECOLI	ydhQ	Protein YdhQ	0	NA	NA	unresponsive	no
AEPAKPKAPR	P69411	P69411	RCSF_ECOLI	rcsF	Outer membrane lipoprotein RcsF	0	NA	NA	unresponsive	no
AEPEHYLALPDFYR	P77806	P77806	YBDL_ECOLI	ybdL	Methionine aminotransferase	0	NA	NA	unresponsive	no
AEPHEIDELNILHATMLAMQR	P10442	P10442	RNH2_ECOLI	rnhB	Ribonuclease HII	0	NA	NA	unresponsive	no
AEPIQNGR	P25888	P25888	RHLE_ECOLI	rhlE	ATP-dependent RNA helicase RhlE	3	1.35748	1.20695	destabilized	yes
AEPLISEMEAVINKTR	P0A8W2	P0A8W2	SLYA_ECOLI	slyA	Transcriptional regulator SlyA	0	NA	NA	unresponsive	no
AEPVVPELR	P0AEH1	P0AEH1	RSEP_ECOLI	rseP	Regulator of sigma-E protease RseP	0	NA	NA	unresponsive	no
AEQAAAEQALK	P0A7Y0	P0A7Y0	RNC_ECOLI	rnc	Ribonuclease 3	0	NA	NA	unresponsive	yes
AEQAAAEQALKK	P0A7Y0	P0A7Y0	RNC_ECOLI	rnc	Ribonuclease 3	0	NA	NA	unresponsive	yes
AEQAALQADK	P0AFK0	P0AFK0	PMBA_ECOLI	pmbA	Metalloprotease PmbA	0	NA	NA	unresponsive	no
AEQAALQADKR	P0AFK0	P0AFK0	PMBA_ECOLI	pmbA	Metalloprotease PmbA	2	NA	NA	unresponsive	no
AEQALKQSR	P64581	P64581	YQJD_ECOLI	yqjD	Uncharacterized protein YqjD	0	NA	NA	unresponsive	no
AEQELTAK	P08194	P08194	GLPT_ECOLI	glpT	Glycerol-3-phosphate transporter	2	NA	NA	unresponsive	no
AEQGKLDPVIGR	P63284	P63284	CLPB_ECOLI	clpB	Chaperone protein ClpB	0	NA	NA	unresponsive	yes
AEQGKLDPVIGRDEEIR	P63284	P63284	CLPB_ECOLI	clpB	Chaperone protein ClpB	0	NA	NA	unresponsive	yes
AEQHLAGQIFSGLTR	P46890	P46890	YBAE_ECOLI	ybaE	Uncharacterized protein YbaE	0	NA	NA	unresponsive	no
AEQKAPEQK	P36560	P36560	ASR_ECOLI	asr	Acid shock protein	0	NA	NA	unresponsive	no
AEQKLEPR	P17846	P17846	CYSI_ECOLI	cysI	Sulfite reductase [NADPH] hemoprotein beta-component	0	NA	NA	unresponsive	no
AEQPAWDGK	P76086	P76086	PAAX_ECOLI	paaX	Transcriptional repressor PaaX	0	NA	NA	unresponsive	no
AEQPITLPEK	P30855	P30855	EVGS_ECOLI	evgS	Sensor protein EvgS	1	NA	NA	unresponsive	yes
AEQQGINAEK	P00490	P00490	PHSM_ECOLI	malP	Maltodextrin phosphorylase	1	NA	NA	unresponsive	no
AEQQGINAEKLTK	P00490	P00490	PHSM_ECOLI	malP	Maltodextrin phosphorylase	0	NA	NA	unresponsive	no
AERAENIK	P37327	P37327	YFDC_ECOLI	yfdC	Inner membrane protein YfdC	0	NA	NA	unresponsive	no
AEREAAEQAKR	P0A705	P0A705	IF2_ECOLI	infB	Translation initiation factor IF-2	0	NA	NA	unresponsive	no
AESFQAVADATLAYHK	P67910	P67910	HLDD_ECOLI	hldD	ADP-L-glycero-D-manno-heptose-6-epimerase	0	NA	NA	unresponsive	no
AESFQAVADATLAYHKK	P67910	P67910	HLDD_ECOLI	hldD	ADP-L-glycero-D-manno-heptose-6-epimerase	0	NA	NA	unresponsive	no
AESGGTITR	P07118	P07118	SYV_ECOLI	valS	Valine--tRNA ligase	3	3.75873	0.0237961	stabilized	yes
AESGGTITRQMRR	P07118	P07118	SYV_ECOLI	valS	Valine--tRNA ligase	0	NA	NA	unresponsive	yes
AESIAKAVDGVK	P0AFH8	P0AFH8	OSMY_ECOLI	osmY	Osmotically-inducible protein Y	0	NA	NA	unresponsive	no
AESIGDAMK	P09323	P09323	PTW3C_ECOLI	nagE	PTS system N-acetylglucosamine-specific EIICBA component	3	2.58504	0.0288999	destabilized	no
AESIGDAMKK	P09323	P09323	PTW3C_ECOLI	nagE	PTS system N-acetylglucosamine-specific EIICBA component	4	1.55785	0.130817	destabilized	no
AETAEKYGDEQVK	P62707	P62707	GPMA_ECOLI	gpmA	2,3-bisphosphoglycerate-dependent phosphoglycerate mutase	3	1.70502	0.521829	stabilized	yes
AETAEKYGDEQVKQWR	P62707	P62707	GPMA_ECOLI	gpmA	2,3-bisphosphoglycerate-dependent phosphoglycerate mutase	2	NA	NA	unresponsive	yes
AETASPEVMADCPRR	P15877	P15877	DHG_ECOLI	gcd	Quinoprotein glucose dehydrogenase	0	NA	NA	unresponsive	no
AETLYYIVK	P0ACJ8	P0ACJ8	CRP_ECOLI	crp	DNA-binding transcriptional dual regulator CRP	0	NA	NA	unresponsive	no
AETNIQYEGR	P0A6J5	P0A6J5	DADA_ECOLI	dadA	D-amino acid dehydrogenase	0	NA	NA	unresponsive	no
AETQERVMDSNDLEK	P0DTT0	P0DTT0	BIPA_ECOLI	bipA	Large ribosomal subunit assembly factor BipA	0	NA	NA	unresponsive	no
AETQERVMDSNDLEKER	P0DTT0	P0DTT0	BIPA_ECOLI	bipA	Large ribosomal subunit assembly factor BipA	0	NA	NA	unresponsive	no
AETVDGKVDTR	P11349	P11349	NARH_ECOLI	narH	Respiratory nitrate reductase 1 beta chain	0	NA	NA	unresponsive	no
AETYTGGLK	P06996	P06996;Q1PI90	OMPC_ECOLI	ompC	Outer membrane porin C	0	NA	NA	unresponsive	no
AEVEELEHK	P43329	P43329	HRPA_ECOLI	hrpA	ATP-dependent RNA helicase HrpA	0	NA	NA	unresponsive	yes
AEVERNAELQR	P0ABF1	P0ABF1	PCNB_ECOLI	pcnB	Poly(A) polymerase I	0	NA	NA	unresponsive	yes
AEVEVDAK	P0AES4	P0AES4	GYRA_ECOLI	gyrA	DNA gyrase subunit A	0	NA	NA	unresponsive	yes
AEVTGSGKKPWR	P60723	P60723	RL4_ECOLI	rplD	Large ribosomal subunit protein uL4	4	1.58697	0.239687	destabilized	no
AEVVAADER	P07639	P07639	AROB_ECOLI	aroB	3-dehydroquinate synthase	0	NA	NA	unresponsive	no
AEVVAADERETGLR	P07639	P07639	AROB_ECOLI	aroB	3-dehydroquinate synthase	3	3.39805	0.0373516	destabilized	no
AEVVAHGRGEK	P0AG48	P0AG48	RL21_ECOLI	rplU	Large ribosomal subunit protein bL21	1	NA	NA	unresponsive	no
AEVVAHGRGEKVK	P0AG48	P0AG48	RL21_ECOLI	rplU	Large ribosomal subunit protein bL21	0	NA	NA	unresponsive	no
AEVYGRPK	P0AG20	P0AG20	RELA_ECOLI	relA	GTP pyrophosphokinase	2	NA	NA	unresponsive	yes
AEWHQLVADLQR	P08142	P08142	ILVB_ECOLI	ilvB	Acetolactate synthase isozyme 1 large subunit	0	NA	NA	unresponsive	no
AEWLSVLK	P0A8U2	P0A8U2	YAFD_ECOLI	yafD	UPF0294 protein YafD	3	2.62969	0.0600022	destabilized	no
AEYDQMWQHR	P36659	P36659	CBPA_ECOLI	cbpA	Curved DNA-binding protein	0	NA	NA	unresponsive	no
AEYESDR	P39176	P39176	ERFK_ECOLI	erfK	Probable L,D-transpeptidase ErfK/SrfK	0	NA	NA	unresponsive	no
AEYESDRK	P39176	P39176	ERFK_ECOLI	erfK	Probable L,D-transpeptidase ErfK/SrfK	0	NA	NA	unresponsive	no
AEYESDRKVPLPVTPSLR	P39176	P39176	ERFK_ECOLI	erfK	Probable L,D-transpeptidase ErfK/SrfK	1	NA	NA	unresponsive	no
AEYLLSLHGFDLASEQHTVR	P0A6L9	P0A6L9	HSCB_ECOLI	hscB	Co-chaperone protein HscB	0	NA	NA	unresponsive	no
AEYQELLAVSR	P31441	P31441	ADEC_ECOLI	ade	Adenine deaminase	0	NA	NA	unresponsive	no
AEYVHPEGWK	P05458	P05458	PTRA_ECOLI	ptrA	Protease 3	0	NA	NA	unresponsive	no
AEYWAQK	P0AF56	P0AF56	YJCO_ECOLI	yjcO	Sel1-repeat-containing protein YjcO	0	NA	NA	unresponsive	no
AEYYASNDTAPEHR	P37197	P37197	YHJA_ECOLI	yhjA	Probable cytochrome c peroxidase	0	NA	NA	unresponsive	no
AFAASNELEVNATHK	P25516	P25516	ACNA_ECOLI	acnA	Aconitate hydratase A	0	NA	NA	unresponsive	no
AFAENWLGK	P0A836	P0A836	SUCC_ECOLI	sucC	Succinate--CoA ligase [ADP-forming] subunit beta	3	3.57036	0.0147464	stabilized	yes
AFAENWLGKR	P0A836	P0A836	SUCC_ECOLI	sucC	Succinate--CoA ligase [ADP-forming] subunit beta	4	3.60083	0.0139565	stabilized	yes
AFAHYRWLSLR	P02359	P02359	RS7_ECOLI	rpsG	Small ribosomal subunit protein uS7	0	NA	NA	unresponsive	no
AFAKTDKDSLFWGEQTIER	P0AB14	P0AB14	YCCJ_ECOLI	yccJ	Uncharacterized protein YccJ	1	NA	NA	unresponsive	no
AFASLNDMVSWCHHLPGEQGR	P0A6U5	P0A6U5	RSMG_ECOLI	rsmG	Ribosomal RNA small subunit methyltransferase G	0	NA	NA	unresponsive	no
AFAYGLKPIVVINK	P0DTT0	P0DTT0	BIPA_ECOLI	bipA	Large ribosomal subunit assembly factor BipA	0	NA	NA	unresponsive	no
AFAYGLKPIVVINKVDR	P0DTT0	P0DTT0	BIPA_ECOLI	bipA	Large ribosomal subunit assembly factor BipA	0	NA	NA	unresponsive	no
AFCDQNGIR	P37339	P37339	LHGD_ECOLI	lhgD	L-2-hydroxyglutarate dehydrogenase	0	NA	NA	unresponsive	no
AFCDQNGIRYDNCGK	P37339	P37339	LHGD_ECOLI	lhgD	L-2-hydroxyglutarate dehydrogenase	0	NA	NA	unresponsive	no
AFCLALMR	P0ADN0	P0ADN0	VIAA_ECOLI	viaA	Protein ViaA	0	NA	NA	unresponsive	no
AFCSGGDQK	P0ABU0	P0ABU0	MENB_ECOLI	menB	1,4-dihydroxy-2-naphthoyl-CoA synthase	1	NA	NA	unresponsive	no
AFCWLLHK	Q47147	Q47147	YAFJ_ECOLI	yafJ	Putative glutamine amidotransferase YafJ	0	NA	NA	unresponsive	no
AFDDVMAGK	P0AEG6	P0AEG6	DSBC_ECOLI	dsbC	Thiol:disulfide interchange protein DsbC	0	NA	NA	unresponsive	no
AFDHRLIDQATAEIVETAKR	P0A7R5	P0A7R5	RS10_ECOLI	rpsJ	Small ribosomal subunit protein uS10	2	NA	NA	unresponsive	no
AFDKLNKW	P26281	P26281	HPPK_ECOLI	folK	2-amino-4-hydroxy-6-hydroxymethyldihydropteridine pyrophosphokinase	0	NA	NA	unresponsive	yes
AFDLPHIK	P18133	P18133	PNCB_ECOLI	pncB	Nicotinate phosphoribosyltransferase	1	NA	NA	unresponsive	no
AFDLPHIKK	P18133	P18133	PNCB_ECOLI	pncB	Nicotinate phosphoribosyltransferase	1	NA	NA	unresponsive	no
AFDQIDNAPEEK	P0CE48	P0CE47;P0CE48	EFTU2_ECOLI	tufB	Elongation factor Tu 2	0	NA	NA	unresponsive	no
AFDQIDNAPEEKAR	P0CE48	P0CE47;P0CE48	EFTU2_ECOLI	tufB	Elongation factor Tu 2	0	NA	NA	unresponsive	no
AFDTLCQQGR	P15081	P15081	GUTM_ECOLI	gutM	Glucitol operon activator protein	1	NA	NA	unresponsive	no
AFDTRPEVK	P07001	P07001	PNTA_ECOLI	pntA	NAD(P) transhydrogenase subunit alpha	3	1.58566	0.202504	stabilized	no
AFEEHAFDYLLKPIDEAR	P0AFT5	P0AFT5	BTSR_ECOLI	btsR	Transcriptional regulatory protein BtsR	1	NA	NA	unresponsive	no
AFEEHAFDYLLKPIDEARLEK	P0AFT5	P0AFT5	BTSR_ECOLI	btsR	Transcriptional regulatory protein BtsR	0	NA	NA	unresponsive	no
AFEKPQKK	P32053	P32053	INTA_ECOLI	intA	Prophage integrase IntA	0	NA	NA	unresponsive	no
AFEMGWRPDMSGVK	P09832	P09832	GLTD_ECOLI	gltD	Glutamate synthase [NADPH] small chain	0	NA	NA	unresponsive	no
AFEQCAGFLR	P46837	P46837	YHGF_ECOLI	yhgF	Protein YhgF	0	NA	NA	unresponsive	no
AFEYLMTR	P31473	P31473	RAVA_ECOLI	ravA	ATPase RavA	3	2.65399	0.167918	stabilized	yes
AFFANPVLTGAVDKAK	P37689	P37689	GPMI_ECOLI	gpmI	2,3-bisphosphoglycerate-independent phosphoglycerate mutase	0	NA	NA	unresponsive	no
AFFPTAEAK	P05458	P05458	PTRA_ECOLI	ptrA	Protease 3	0	NA	NA	unresponsive	no
AFGGTPGHWIEWGR	P32140	P32140	SQUS_ECOLI	yihS	Sulfoquinovose isomerase	0	NA	NA	unresponsive	no
AFGHKAGAK	P60472	P60472	UPPS_ECOLI	ispU	Ditrans,polycis-undecaprenyl-diphosphate synthase ((2E,6E)-farnesyl-diphosphate specific)	0	NA	NA	unresponsive	no
AFGNCQKADGDDNR	P76537	P76537	YFEY_ECOLI	yfeY	Uncharacterized protein YfeY	0	NA	NA	unresponsive	no
AFGQVAAHEAMALGIEK	P30178	P30178	HCXB_ECOLI	hcxB	Hydroxycarboxylate dehydrogenase B	0	NA	NA	unresponsive	no
AFGRPLDFVFYR	P0A8U2	P0A8U2	YAFD_ECOLI	yafD	UPF0294 protein YafD	0	NA	NA	unresponsive	no
AFHGEVVDYATFR	P76243	P76243	YEAO_ECOLI	yeaO	Uncharacterized protein YeaO	0	NA	NA	unresponsive	no
AFIARGLTEALTR	P0C8J8	P0C8J8	GATZ_ECOLI	gatZ	D-tagatose-1,6-bisphosphate aldolase subunit GatZ	0	NA	NA	unresponsive	no
AFIDFLSEHVK	P30864	P30864	YAFC_ECOLI	yafC	Uncharacterized HTH-type transcriptional regulator YafC	0	NA	NA	unresponsive	no
AFIEENALK	P0AES6	P0AES6	GYRB_ECOLI	gyrB	DNA gyrase subunit B	0	NA	NA	unresponsive	yes
AFIEVGQK	P0ABD8	P0ABD8	BCCP_ECOLI	accB	Biotin carboxyl carrier protein of acetyl-CoA carboxylase	1	NA	NA	unresponsive	no
AFIGLELVPGTR	P08957	P08957	T1MK_ECOLI	hsdM	Type I restriction enzyme EcoKI methylase subunit	0	NA	NA	unresponsive	no
AFIGLELVPGTRR	P08957	P08957	T1MK_ECOLI	hsdM	Type I restriction enzyme EcoKI methylase subunit	0	NA	NA	unresponsive	no
AFINGQEVDVNRANAALQRR	P39176	P39176	ERFK_ECOLI	erfK	Probable L,D-transpeptidase ErfK/SrfK	0	NA	NA	unresponsive	no
AFITNGEQGVNYHR	P77731	P77731	ALLA_ECOLI	allA	Ureidoglycolate lyase	0	NA	NA	unresponsive	no
AFKPASTNK	P45464	P45464	LPOA_ECOLI	lpoA	Penicillin-binding protein activator LpoA	0	NA	NA	unresponsive	no
AFKQPTAVQPQTWHVAAR	P30015	P30015	LHR_ECOLI	lhr	Probable ATP-dependent helicase Lhr	0	NA	NA	unresponsive	yes
AFLDAGHYQPLR	P36999	P36999	RLMA_ECOLI	rlmA	23S rRNA (guanine(745)-N(1))-methyltransferase	1	NA	NA	unresponsive	no
AFLEAENPQR	P0AGJ7	P0AGJ7	TRML_ECOLI	trmL	tRNA (cytidine(34)-2'-O)-methyltransferase	0	NA	NA	unresponsive	no
AFLGLPVGGIR	P33221	P33221	PURT_ECOLI	purT	Formate-dependent phosphoribosylglycinamide formyltransferase	0	NA	NA	unresponsive	yes
AFLGRPVTGQTLDVR	P52073	P52073	GLCE_ECOLI	glcE	Glycolate oxidase subunit GlcE	0	NA	NA	unresponsive	no
AFLGTPVILQDR	Q46802	Q46802	UACR_ECOLI	uacR	Putative uric acid sigma-54-dependent transcriptional regulator UacR	0	NA	NA	unresponsive	yes
AFLGVPIIQR	P37177	P37177	PT1P_ECOLI	ptsP	Phosphoenolpyruvate-dependent phosphotransferase system	0	NA	NA	unresponsive	no
AFLGVPIIQRR	P37177	P37177	PT1P_ECOLI	ptsP	Phosphoenolpyruvate-dependent phosphotransferase system	1	NA	NA	unresponsive	no
AFLIDDAK	P62623	P62623	ISPH_ECOLI	ispH	4-hydroxy-3-methylbut-2-enyl diphosphate reductase	0	NA	NA	unresponsive	no
AFLIDDAKDIQEEWVK	P62623	P62623	ISPH_ECOLI	ispH	4-hydroxy-3-methylbut-2-enyl diphosphate reductase	0	NA	NA	unresponsive	no
AFLMECASTGK	P15032	P15032	RECE_ECOLI	recE	Exodeoxyribonuclease 8	0	NA	NA	unresponsive	no
AFLNELAR	P06149	P06149	DLD_ECOLI	dld	Quinone-dependent D-lactate dehydrogenase	0	NA	NA	unresponsive	no
AFLNQCR	P0ABR5	P0ABR5	HCAE_ECOLI	hcaE	3-phenylpropionate/cinnamic acid dioxygenase subunit alpha	0	NA	NA	unresponsive	no
AFLPGSLVDVR	P0AG67	P0AG67	RS1_ECOLI	rpsA	Small ribosomal subunit protein bS1	3	1.39882	0.134842	stabilized	no
AFLPGSLVDVRPVR	P0AG67	P0AG67	RS1_ECOLI	rpsA	Small ribosomal subunit protein bS1	0	NA	NA	unresponsive	no
AFLPGSLVDVRPVRDTLHLEGK	P0AG67	P0AG67	RS1_ECOLI	rpsA	Small ribosomal subunit protein bS1	0	NA	NA	unresponsive	no
AFLQTGAPR	P54901	P54901	CSIE_ECOLI	csiE	Stationary phase-inducible protein CsiE	0	NA	NA	unresponsive	no
AFLVNIEKA	P24183	P24183	FDNG_ECOLI	fdnG	Formate dehydrogenase, nitrate-inducible, major subunit	0	NA	NA	unresponsive	no
AFNEMQPIVDR	P0A7U7	P0A7U7	RS20_ECOLI	rpsT	Small ribosomal subunit protein bS20	0	NA	NA	unresponsive	no
AFNEMQPIVDRQAAK	P0A7U7	P0A7U7	RS20_ECOLI	rpsT	Small ribosomal subunit protein bS20	0	NA	NA	unresponsive	no
AFNHMAAGVK	P0AEJ4	P0AEJ4	ENVZ_ECOLI	envZ	Sensor histidine kinase EnvZ	0	NA	NA	unresponsive	yes
AFNLDVQR	P39099	P39099	DEGQ_ECOLI	degQ	Periplasmic pH-dependent serine endoprotease DegQ	0	NA	NA	unresponsive	no
AFNLLVVR	P0AGB6	P0AGB6	RPOE_ECOLI	rpoE	ECF RNA polymerase sigma-E factor	0	NA	NA	unresponsive	no
AFNLPTKLPEGYHTLTLTQDDQR	P15977	P15977	MALQ_ECOLI	malQ	4-alpha-glucanotransferase	0	NA	NA	unresponsive	no
AFNWHLPEDDAR	P37908	P37908	YFJD_ECOLI	yfjD	UPF0053 inner membrane protein YfjD	0	NA	NA	unresponsive	no
AFNYPISLTGK	P28249	P28249	ASMA_ECOLI	asmA	Protein AsmA	0	NA	NA	unresponsive	no
AFPEAVLFIHPLDAK	P33937	P33937	NAPA_ECOLI	napA	Periplasmic nitrate reductase	0	NA	NA	unresponsive	no
AFPGLNGMDLAK	P0A6F1	P0A6F1	CARA_ECOLI	carA	Carbamoyl phosphate synthase small chain	0	NA	NA	unresponsive	yes
AFQDKLYPFTWDAVR	P0AEX9	P0AEX9	MALE_ECOLI	malE	Maltose/maltodextrin-binding periplasmic protein	0	NA	NA	unresponsive	yes
AFQDMEAALR	P22523	P22523	MUKB_ECOLI	mukB	Chromosome partition protein MukB	0	NA	NA	unresponsive	yes
AFQDMEAALRENR	P22523	P22523	MUKB_ECOLI	mukB	Chromosome partition protein MukB	3	1.7851	0.521188	destabilized	yes
AFQMMTSLGSLK	P0AD57	P0AD57	ISPB_ECOLI	ispB	Octaprenyl diphosphate synthase	0	NA	NA	unresponsive	no
AFRDDPEANPLK	P77374	P77374	YNFE_ECOLI	ynfE	Putative dimethyl sulfoxide reductase chain YnfE	0	NA	NA	unresponsive	no
AFRDDPEANPLKTPSGK	P77374	P77374	YNFE_ECOLI	ynfE	Putative dimethyl sulfoxide reductase chain YnfE	0	NA	NA	unresponsive	no
AFREDPQANPLK	P77783	P77783	YNFF_ECOLI	ynfF	Probable dimethyl sulfoxide reductase chain YnfF	0	NA	NA	unresponsive	no
AFREDPQANPLKTPSGK	P77783	P77783	YNFF_ECOLI	ynfF	Probable dimethyl sulfoxide reductase chain YnfF	0	NA	NA	unresponsive	no
AFREDPQANPLTTPSGK	P18775	P18775	DMSA_ECOLI	dmsA	Dimethyl sulfoxide reductase DmsA	0	NA	NA	unresponsive	no
AFRELPGLIADGR	P0A6I0	P0A6I0	KCY_ECOLI	cmk	Cytidylate kinase	0	NA	NA	unresponsive	yes
AFRTEVYPIGIEPK	P31677	P31677	OTSA_ECOLI	otsA	Trehalose-6-phosphate synthase	0	NA	NA	unresponsive	no
AFSDALGNQVR	P37676	P37676	YIAO_ECOLI	yiaO	2,3-diketo-L-gulonate-binding periplasmic protein YiaO	0	NA	NA	unresponsive	no
AFSGIVAGNVK	P0ADR8	P0ADR8	PPNN_ECOLI	ppnN	Pyrimidine/purine nucleotide 5'-monophosphate nucleosidase	0	NA	NA	unresponsive	no
AFSGIVAGNVKEVGIR	P0ADR8	P0ADR8	PPNN_ECOLI	ppnN	Pyrimidine/purine nucleotide 5'-monophosphate nucleosidase	0	NA	NA	unresponsive	no
AFSGLQNIR	P37653	P37653	BCSA_ECOLI	bcsA	Cellulose synthase catalytic subunit [UDP-forming]	0	NA	NA	unresponsive	no
AFSILLKEEVK	P0AC38	P0AC38	ASPA_ECOLI	aspA	Aspartate ammonia-lyase	0	NA	NA	unresponsive	no
AFSLAIYHAHQR	P33224	P33224	AIDB_ECOLI	aidB	Putative acyl-CoA dehydrogenase AidB	0	NA	NA	unresponsive	no
AFSTDAMK	P0AFU4	P0AFU4	GLRR_ECOLI	glrR	Transcriptional regulatory protein GlrR	2	NA	NA	unresponsive	yes
AFSTDAMKR	P0AFU4	P0AFU4	GLRR_ECOLI	glrR	Transcriptional regulatory protein GlrR	2	NA	NA	unresponsive	yes
AFTAAETHSIGK	P45468	P45468	YRAQ_ECOLI	yraQ	UPF0718 protein YraQ	0	NA	NA	unresponsive	no
AFTDAIKAGDIEK	P0AB24	P0AB24	EFEO_ECOLI	efeO	Iron uptake system component EfeO	0	NA	NA	unresponsive	no
AFTDAIKAGDIEKAK	P0AB24	P0AB24	EFEO_ECOLI	efeO	Iron uptake system component EfeO	0	NA	NA	unresponsive	no
AFTDFFAR	P0A722	P0A722	LPXA_ECOLI	lpxA	Acyl-[acyl-carrier-protein]--UDP-N-acetylglucosamine O-acyltransferase	0	NA	NA	unresponsive	no
AFTKDFLAR	P15640	P15640	PUR2_ECOLI	purD	Phosphoribosylamine--glycine ligase	0	NA	NA	unresponsive	yes
AFTPKDQK	P39342	P39342	YJGR_ECOLI	yjgR	Uncharacterized protein YjgR	0	NA	NA	unresponsive	no
AFTSEEFTHFLEELTK	P0A6P9	P0A6P9	ENO_ECOLI	eno	Enolase	0	NA	NA	unresponsive	no
AFTVMSCDNVR	P39160	P39160	UXUB_ECOLI	uxuB	D-mannonate oxidoreductase	0	NA	NA	unresponsive	no
AFVAEYTLEK	P33937	P33937	NAPA_ECOLI	napA	Periplasmic nitrate reductase	0	NA	NA	unresponsive	no
AFVEYLNK	P0AES6	P0AES6	GYRB_ECOLI	gyrB	DNA gyrase subunit B	0	NA	NA	unresponsive	yes
AFVEYLNKNK	P0AES6	P0AES6	GYRB_ECOLI	gyrB	DNA gyrase subunit B	0	NA	NA	unresponsive	yes
AFVFQSVYAGK	P71298	P71298	INTF_ECOLI	intF	Prophage integrase IntF	0	NA	NA	unresponsive	no
AFVVSEDR	P37596	P37596	NORW_ECOLI	norW	Nitric oxide reductase FlRd-NAD(+) reductase	0	NA	NA	unresponsive	no
AFWLAASGRPGPVVVDLPK	P00893	P00893	ILVI_ECOLI	ilvI	Acetolactate synthase isozyme 3 large subunit	0	NA	NA	unresponsive	no
AFWPHDVHVTK	P0ABL1	P0ABL1	NRFB_ECOLI	nrfB	Cytochrome c-type protein NrfB	0	NA	NA	unresponsive	no
AFWSQNR	P13458	P13458	SBCC_ECOLI	sbcC	Nuclease SbcCD subunit C	3	2.7799	0.0788754	stabilized	yes
AFYDKYNVPCR	P10441	P10441	LPXB_ECOLI	lpxB	Lipid-A-disaccharide synthase	0	NA	NA	unresponsive	no
AFYGSVAR	P77398	P77398	ARNA_ECOLI	arnA	Bifunctional polymyxin resistance protein ArnA	0	NA	NA	unresponsive	no
AFYPTDAK	P07003	P07003	POXB_ECOLI	poxB	Pyruvate dehydrogenase [ubiquinone]	0	NA	NA	unresponsive	no
AGAAGVMQQIIK	P55135	P55135	RLMD_ECOLI	rlmD	23S rRNA (uracil(1939)-C(5))-methyltransferase RlmD	0	NA	NA	unresponsive	no
AGAAIGAQAGAALKK	P76149	P76149	SAD_ECOLI	sad	Succinate semialdehyde dehydrogenase [NAD(P)+] Sad	0	NA	NA	unresponsive	no
AGAAQTIVASQQR	P32125	P32125	MOBB_ECOLI	mobB	Molybdopterin-guanine dinucleotide biosynthesis adapter protein	2	NA	NA	unresponsive	no
AGAASGWDYSSR	P62601	P62601	TREF_ECOLI	treF	Cytoplasmic trehalase	0	NA	NA	unresponsive	no
AGADINVLEHALK	P32695	P32695	DUSA_ECOLI	dusA	tRNA-dihydrouridine(20/20a) synthase	0	NA	NA	unresponsive	no
AGAEGIVLCTNTMHK	P03813	P03813	YGEA_ECOLI	ygeA	Broad specificity amino-acid racemase YgeA	0	NA	NA	unresponsive	no
AGALIMAAR	P0AFF6	P0AFF6	NUSA_ECOLI	nusA	Transcription termination/antitermination protein NusA	0	NA	NA	unresponsive	no
AGAPFGPGANPMHGR	P09373	P09373	PFLB_ECOLI	pflB	Formate acetyltransferase 1	0	NA	NA	unresponsive	no
AGAPFGPGANPMHGRDQK	P09373	P09373	PFLB_ECOLI	pflB	Formate acetyltransferase 1	3	1.80163	0.177565	destabilized	no
AGATADLGVSVRPR	P05852	P05852	TSAD_ECOLI	tsaD	tRNA N6-adenosine threonylcarbamoyltransferase	3	4.10529	0.0502168	stabilized	no
AGAVAGVSHLR	P37595	P37595	IAAA_ECOLI	iaaA	Isoaspartyl peptidase	0	NA	NA	unresponsive	no
AGAVAGVSHLRNPVLAAR	P37595	P37595	IAAA_ECOLI	iaaA	Isoaspartyl peptidase	0	NA	NA	unresponsive	no
AGAWQVINYR	P28304	P28304	QOR1_ECOLI	qorA	Quinone oxidoreductase 1	0	NA	NA	unresponsive	no
AGAWYSYK	P0A7G6	P0A7G6	RECA_ECOLI	recA	Protein RecA	0	NA	NA	unresponsive	yes
AGAWYSYKGEK	P0A7G6	P0A7G6	RECA_ECOLI	recA	Protein RecA	0	NA	NA	unresponsive	yes
AGAWYSYKGEKIGQGK	P0A7G6	P0A7G6	RECA_ECOLI	recA	Protein RecA	0	NA	NA	unresponsive	yes
AGAYGIQGLGGCFVRK	P25536	P25536	NTPPA_ECOLI	yhdE	dTTP/UTP pyrophosphatase	0	NA	NA	unresponsive	no
AGCEEKVNDVAVK	P0A9E0	P0A9E0	ARAC_ECOLI	araC	Arabinose operon regulatory protein	1	NA	NA	unresponsive	no
AGCPVSQVLK	P0C0L2	P0C0L2	OSMC_ECOLI	osmC	Peroxiredoxin OsmC	1	NA	NA	unresponsive	no
AGCQLFLPHSIK	P39361	P39361	SGCR_ECOLI	sgcR	Putative sgc region transcriptional regulator	0	NA	NA	unresponsive	no
AGDEGKLFGSIGTR	P0A7R1	P0A7R1	RL9_ECOLI	rplI	Large ribosomal subunit protein bL9	1	NA	NA	unresponsive	no
AGDELKSLYAIR	P0A9E5	P0A9E5	FNR_ECOLI	fnr	Fumarate and nitrate reduction regulatory protein	0	NA	NA	unresponsive	no
AGDIAAAIGLK	P0A6M8	P0A6M8	EFG_ECOLI	fusA	Elongation factor G	0	NA	NA	unresponsive	no
AGDIAPK	P0AE52	P0AE52	BCP_ECOLI	bcp	Peroxiredoxin Bcp	1	NA	NA	unresponsive	no
AGDIHPVYK	P08331	P08331	CPDB_ECOLI	cpdB	2',3'-cyclic-nucleotide 2'-phosphodiesterase/3'-nucleotidase	1	NA	NA	unresponsive	no
AGDIITSLNGK	P39099	P39099	DEGQ_ECOLI	degQ	Periplasmic pH-dependent serine endoprotease DegQ	0	NA	NA	unresponsive	no
AGDIVGEHTAMFADIGER	P04036	P04036	DAPB_ECOLI	dapB	4-hydroxy-tetrahydrodipicolinate reductase	0	NA	NA	unresponsive	no
AGDKEEAIR	P69811	P69811	PTFAH_ECOLI	fruB	Multiphosphoryl transfer protein	0	NA	NA	unresponsive	no
AGDLAAMLTNLEPHDVLFIDEIHR	P0A812	P0A812	RUVB_ECOLI	ruvB	Holliday junction branch migration complex subunit RuvB	0	NA	NA	unresponsive	yes
AGDMVIDGSVR	P0ABA4	P0ABA4	ATPD_ECOLI	atpH	ATP synthase subunit delta	0	NA	NA	unresponsive	no
AGDNAPMAYIELVDRSEK	P0AG44	P0AG44	RL17_ECOLI	rplQ	Large ribosomal subunit protein bL17	0	NA	NA	unresponsive	no
AGDPPSIPLSR	P0A6U3	P0A6U3	MNMG_ECOLI	mnmG	tRNA uridine 5-carboxymethylaminomethyl modification enzyme MnmG	2	NA	NA	unresponsive	no
AGDPPSIPLSRR	P0A6U3	P0A6U3	MNMG_ECOLI	mnmG	tRNA uridine 5-carboxymethylaminomethyl modification enzyme MnmG	0	NA	NA	unresponsive	no
AGDRPINLR	P0ACI0	P0ACI0	ROB_ECOLI	rob	Right origin-binding protein	0	NA	NA	unresponsive	no
AGDSFKAAVK	P0AFI2	P0AFI2	PARC_ECOLI	parC	DNA topoisomerase 4 subunit A	0	NA	NA	unresponsive	yes
AGDVITSLNGK	P0C0V0	P0C0V0	DEGP_ECOLI	degP	Periplasmic serine endoprotease DegP	0	NA	NA	unresponsive	no
AGDVITSLNGKPISSFAALR	P0C0V0	P0C0V0	DEGP_ECOLI	degP	Periplasmic serine endoprotease DegP	0	NA	NA	unresponsive	no
AGDVMFIPK	P76555	P76555	EUTQ_ECOLI	eutQ	Acetate kinase EutQ	0	NA	NA	unresponsive	no
AGDYYPPALQTK	P42620	P42620	YQJG_ECOLI	yqjG	Glutathionyl-hydroquinone reductase YqjG	0	NA	NA	unresponsive	no
AGEAAFQVCR	P31806	P31806	NNR_ECOLI	nnr	Bifunctional NAD(P)H-hydrate repair enzyme Nnr	0	NA	NA	unresponsive	yes
AGEEAVPLEAGHRF	P0A7C6	P0A7C6	PEPE_ECOLI	pepE	Peptidase E	0	NA	NA	unresponsive	no
AGEEFTIDVTFPEEYHAENLKGK	P0A850	P0A850	TIG_ECOLI	tig	Trigger factor	1	NA	NA	unresponsive	no
AGEFDPEK	P0AG20	P0AG20	RELA_ECOLI	relA	GTP pyrophosphokinase	2	NA	NA	unresponsive	yes
AGEGEAVRVDLNRPMK	P0AC33	P0AC33	FUMA_ECOLI	fumA	Fumarate hydratase class I, aerobic	0	NA	NA	unresponsive	no
AGEGYKFYGKPDGK	P33937	P33937	NAPA_ECOLI	napA	Periplasmic nitrate reductase	0	NA	NA	unresponsive	no
AGEIFQVVPSR	P00895	P00895	TRPE_ECOLI	trpE	Anthranilate synthase component 1	0	NA	NA	unresponsive	no
AGEIFQVVPSRR	P00895	P00895	TRPE_ECOLI	trpE	Anthranilate synthase component 1	0	NA	NA	unresponsive	no
AGEIHPAADNNWR	P08331	P08331	CPDB_ECOLI	cpdB	2',3'-cyclic-nucleotide 2'-phosphodiesterase/3'-nucleotidase	0	NA	NA	unresponsive	no
AGEILHLVGPNGAGK	P06611	P06611	BTUD_ECOLI	btuD	Vitamin B12 import ATP-binding protein BtuD	3	2.94354	0.0507518	stabilized	yes
AGEITAMAHTR	P15034	P15034	AMPP_ECOLI	pepP	Xaa-Pro aminopeptidase	0	NA	NA	unresponsive	no
AGEMLTTR	P04994	P04994	EX7L_ECOLI	xseA	Exodeoxyribonuclease 7 large subunit	1	NA	NA	unresponsive	no
AGENVGVLLR	P0CE48	P0CE47;P0CE48	EFTU2_ECOLI	tufB	Elongation factor Tu 2	1	NA	NA	unresponsive	no
AGENVGVLLRGIK	P0CE48	P0CE47;P0CE48	EFTU2_ECOLI	tufB	Elongation factor Tu 2	0	NA	NA	unresponsive	no
AGEPHAEVHALR	P25539	P25539	RIBD_ECOLI	ribD	Riboflavin biosynthesis protein RibD	1	NA	NA	unresponsive	no
AGEPVGYGGTWVSERDTR	P0A6B4	P0A6B4	ALR1_ECOLI	alr	Alanine racemase, biosynthetic	3	2.16956	0.0711658	destabilized	no
AGEQQIIIGK	P75958	P75958	LOLE_ECOLI	lolE	Lipoprotein-releasing system transmembrane protein LolE	0	NA	NA	unresponsive	yes
AGERPDNSAIIAAR	P77611	P77611	RSXC_ECOLI	rsxC	Ion-translocating oxidoreductase complex subunit C	0	NA	NA	unresponsive	no
AGETFGEEK	P08839	P08839	PT1_ECOLI	ptsI	Phosphoenolpyruvate-protein phosphotransferase	1	NA	NA	unresponsive	no
AGETYNIGGHNEK	P37759	P37759	RMLB1_ECOLI	rfbB	dTDP-glucose 4,6-dehydratase 1	0	NA	NA	unresponsive	no
AGETYNIGGHNEKK	P37759	P37759	RMLB1_ECOLI	rfbB	dTDP-glucose 4,6-dehydratase 1	0	NA	NA	unresponsive	no
AGEVLSNRK	P0AFE0	P0AFE0	NUOJ_ECOLI	nuoJ	NADH-quinone oxidoreductase subunit J	0	NA	NA	unresponsive	no
AGEVSAEGLR	P13039	P13039	FES_ECOLI	fes	Iron(III) enterobactin esterase	0	NA	NA	unresponsive	no
AGEWPAALSGGQK	P0AAI1	P0AAI1	SSUB_ECOLI	ssuB	Aliphatic sulfonates import ATP-binding protein SsuB	0	NA	NA	unresponsive	yes
AGEWTASIGPDWYGTDVHHK	P37666	P37666	GHRB_ECOLI	ghrB	Glyoxylate/hydroxypyruvate reductase B	0	NA	NA	unresponsive	no
AGFAQVFVLK	P0AG27	P0AG27	YIBN_ECOLI	yibN	Uncharacterized protein YibN	0	NA	NA	unresponsive	no
AGFEVRDVHPTHYGR	P0A8V2	P0A8V2	RPOB_ECOLI	rpoB	DNA-directed RNA polymerase subunit beta	0	NA	NA	unresponsive	no
AGFHPLTIDCR	P05050	P05050	ALKB_ECOLI	alkB	Alpha-ketoglutarate-dependent dioxygenase AlkB	0	NA	NA	unresponsive	no
AGFLAAIAK	P36683	P36683	ACNB_ECOLI	acnB	Aconitate hydratase B	0	NA	NA	unresponsive	no
AGGAGALLVSR	P11880	P11880	MURF_ECOLI	murF	UDP-N-acetylmuramoyl-tripeptide--D-alanyl-D-alanine ligase	0	NA	NA	unresponsive	yes
AGGASSFLADRVEEEGEVR	P38038	P38038	CYSJ_ECOLI	cysJ	Sulfite reductase [NADPH] flavoprotein alpha-component	0	NA	NA	unresponsive	no
AGGFEEGKACLR	P00962	P00962	SYQ_ECOLI	glnS	Glutamine--tRNA ligase	0	NA	NA	unresponsive	yes
AGGITTLEDK	P42604	P42604	UXAA_ECOLI	uxaA	Altronate dehydratase	0	NA	NA	unresponsive	no
AGGKHNDLENVGYTAR	P00957	P00957	SYA_ECOLI	alaS	Alanine--tRNA ligase	0	NA	NA	unresponsive	yes
AGGLFGK	P17993	P17993	UBIG_ECOLI	ubiG	Ubiquinone biosynthesis O-methyltransferase	0	NA	NA	unresponsive	no
AGGLTVSHLR	P52647	P52647	NIFJ_ECOLI	ydbK	Probable pyruvate-flavodoxin oxidoreductase	0	NA	NA	unresponsive	no
AGGMGLILGR	P0A991	P0A991	ALF1_ECOLI	fbaB	Fructose-bisphosphate aldolase class 1	0	NA	NA	unresponsive	no
AGGNYLSSLLVGSEARR	P0AB80	P0AB80	ILVE_ECOLI	ilvE	Branched-chain-amino-acid aminotransferase	0	NA	NA	unresponsive	no
AGGPALLFENPK	P0AAB4	P0AAB4	UBID_ECOLI	ubiD	3-octaprenyl-4-hydroxybenzoate carboxy-lyase	0	NA	NA	unresponsive	no
AGGPLYLYR	P09546	P09546	PUTA_ECOLI	putA	Bifunctional protein PutA	4	1.91732	0.3552	destabilized	no
AGGRIPLIIGR	P36683	P36683	ACNB_ECOLI	acnB	Aconitate hydratase B	0	NA	NA	unresponsive	no
AGGSTRNGRDSEAK	P0A7L8	P0A7L8	RL27_ECOLI	rpmA	Large ribosomal subunit protein bL27	0	NA	NA	unresponsive	no
AGGTIMFSNNK	P75864	P75864	RLMKL_ECOLI	rlmL	Ribosomal RNA large subunit methyltransferase K/L	0	NA	NA	unresponsive	no
AGGTIMFSNNKR	P75864	P75864	RLMKL_ECOLI	rlmL	Ribosomal RNA large subunit methyltransferase K/L	0	NA	NA	unresponsive	no
AGGTLVCNK	P08660	P08660	AK3_ECOLI	lysC	Lysine-sensitive aspartokinase 3	0	NA	NA	unresponsive	yes
AGGTLVCNKTENPPLFR	P08660	P08660	AK3_ECOLI	lysC	Lysine-sensitive aspartokinase 3	0	NA	NA	unresponsive	yes
AGGVGYYPR	P0AB06	P0AB06	YCBK_ECOLI	ycbK	Uncharacterized protein YcbK	0	NA	NA	unresponsive	no
AGGVKVVNSK	P0A836	P0A836	SUCC_ECOLI	sucC	Succinate--CoA ligase [ADP-forming] subunit beta	0	NA	NA	unresponsive	yes
AGGVKVVNSKEDIR	P0A836	P0A836	SUCC_ECOLI	sucC	Succinate--CoA ligase [ADP-forming] subunit beta	0	NA	NA	unresponsive	yes
AGGWEGTRDFR	P24232	P24232	HMP_ECOLI	hmp	Flavohemoprotein	0	NA	NA	unresponsive	no
AGGYLTDGTELHDTNFAR	P07003	P07003	POXB_ECOLI	poxB	Pyruvate dehydrogenase [ubiquinone]	0	NA	NA	unresponsive	no
AGGYTRILKCGFR	P0AG44	P0AG44	RL17_ECOLI	rplQ	Large ribosomal subunit protein bL17	0	NA	NA	unresponsive	no
AGHEVITIEK	P45470	P45470	YHBO_ECOLI	yhbO	Protein/nucleic acid deglycase 2	0	NA	NA	unresponsive	no
AGHEVITIEKQAGK	P45470	P45470	YHBO_ECOLI	yhbO	Protein/nucleic acid deglycase 2	0	NA	NA	unresponsive	no
AGHEVITIEKQAGKTVK	P45470	P45470	YHBO_ECOLI	yhbO	Protein/nucleic acid deglycase 2	0	NA	NA	unresponsive	no
AGHFMPVALLK	P39208	P39208	IDNK_ECOLI	idnK	Thermosensitive gluconokinase	0	NA	NA	unresponsive	yes
AGHNGVLAALLLR	P0AEV1	P0AEV1	RSSB_ECOLI	rssB	Regulator of RpoS	0	NA	NA	unresponsive	no
AGHPVTLFER	Q46811	Q46811	YGFK_ECOLI	ygfK	Putative oxidoreductase YgfK	0	NA	NA	unresponsive	no
AGHQVGGVSK	P30015	P30015	LHR_ECOLI	lhr	Probable ATP-dependent helicase Lhr	0	NA	NA	unresponsive	yes
AGHVDQNDIR	P05719	P05719	T1SK_ECOLI	hsdS	Type I restriction enzyme EcoKI specificity subunit	0	NA	NA	unresponsive	no
AGHVTAEQR	P75791	P75791	YBIU_ECOLI	ybiU	Uncharacterized protein YbiU	0	NA	NA	unresponsive	no
AGIADWQK	P45464	P45464	LPOA_ECOLI	lpoA	Penicillin-binding protein activator LpoA	0	NA	NA	unresponsive	no
AGIAGGADSSSVLPIGVSKK	P76503	P76503	FADI_ECOLI	fadI	3-ketoacyl-CoA thiolase FadI	0	NA	NA	unresponsive	no
AGIAINGSAPADIR	P0A9H7	P0A9H7	CFA_ECOLI	cfa	Cyclopropane-fatty-acyl-phospholipid synthase	0	NA	NA	unresponsive	no
AGIALNDNFVK	P0A9B2	P0A9B2	G3P1_ECOLI	gapA	Glyceraldehyde-3-phosphate dehydrogenase A	4	1.96576	0.217125	destabilized	no
AGIAPIK	P75864	P75864	RLMKL_ECOLI	rlmL	Ribosomal RNA large subunit methyltransferase K/L	0	NA	NA	unresponsive	no
AGIAPIKETLAAAIVMR	P75864	P75864	RLMKL_ECOLI	rlmL	Ribosomal RNA large subunit methyltransferase K/L	1	NA	NA	unresponsive	no
AGICGSCR	P75863	P75863	YCBX_ECOLI	ycbX	Uncharacterized protein YcbX	0	NA	NA	unresponsive	no
AGICGSCRVQLLEGEVTPLKK	P75863	P75863	YCBX_ECOLI	ycbX	Uncharacterized protein YcbX	0	NA	NA	unresponsive	no
AGIDPVEFR	P77489	P77489	PAOC_ECOLI	paoC	Aldehyde oxidoreductase molybdenum-binding subunit PaoC	0	NA	NA	unresponsive	no
AGIDTIIAAGSK	P0A7B5	P0A7B5	PROB_ECOLI	proB	Glutamate 5-kinase	0	NA	NA	unresponsive	yes
AGIEDFRFHDLR	P24218	P24218	INTD_ECOLI	intD	Prophage integrase IntD	0	NA	NA	unresponsive	no
AGIEHGLLYNQEQR	P60906	P60906	SYH_ECOLI	hisS	Histidine--tRNA ligase	4	3.56715	0.00692104	stabilized	yes
AGIELTLFHGR	P00864	P00864	CAPP_ECOLI	ppc	Phosphoenolpyruvate carboxylase	1	NA	NA	unresponsive	no
AGIELTLFHGRGGSIGR	P00864	P00864	CAPP_ECOLI	ppc	Phosphoenolpyruvate carboxylase	0	NA	NA	unresponsive	no
AGIIRPVLDPARDLWD	P17846	P17846	CYSI_ECOLI	cysI	Sulfite reductase [NADPH] hemoprotein beta-component	0	NA	NA	unresponsive	no
AGIKAGDVITSLNGKPISSFAALR	P0C0V0	P0C0V0	DEGP_ECOLI	degP	Periplasmic serine endoprotease DegP	1	NA	NA	unresponsive	no
AGIKFEPIRPYEFTGR	P17846	P17846	CYSI_ECOLI	cysI	Sulfite reductase [NADPH] hemoprotein beta-component	0	NA	NA	unresponsive	no
AGIKHNVLNAK	P10408	P10408	SECA_ECOLI	secA	Protein translocase subunit SecA	1	NA	NA	unresponsive	yes
AGILAQVPAGR	P0AEK2	P0AEK2	FABG_ECOLI	fabG	3-oxoacyl-[acyl-carrier-protein] reductase FabG	0	NA	NA	unresponsive	no
AGIPDCDQTR	P32143	P32143	SQUV_ECOLI	yihV	Sulfofructose kinase	4	3.39049	0.0189271	stabilized	yes
AGIPLALNK	P37760	P37760	RMLD_ECOLI	rfbD	dTDP-4-dehydrorhamnose reductase	0	NA	NA	unresponsive	no
AGIQPIPGR	P0AFR2	P0AFR2	DAUA_ECOLI	dauA	C4-dicarboxylic acid transporter DauA	0	NA	NA	unresponsive	no
AGIVEFAQALSAR	P15639	P15639	PUR9_ECOLI	purH	Bifunctional purine biosynthesis protein PurH	0	NA	NA	unresponsive	no
AGIVHRLDKDTTGLMVVAK	P33643	P33643	RLUD_ECOLI	rluD	Ribosomal large subunit pseudouridine synthase D	0	NA	NA	unresponsive	no
AGKANISDSYVLLR	P0A832	P0A832;C3UPD1	SSRP_ECOLI	smpB	SsrA-binding protein	0	NA	NA	unresponsive	no
AGKEEAHGAPLGEEEVALAR	P33570	P33570	TKT2_ECOLI	tktB	Transketolase 2	1	NA	NA	unresponsive	no
AGKEEAHGAPLGEEEVALARQK	P33570	P33570	TKT2_ECOLI	tktB	Transketolase 2	0	NA	NA	unresponsive	no
AGKPLVVEAWDR	P76397	P76397	MDTA_ECOLI	mdtA	Multidrug resistance protein MdtA	0	NA	NA	unresponsive	no
AGKQFTDDLIAR	P30744	P30744	SDHM_ECOLI	sdaB	L-serine dehydratase 2	0	NA	NA	unresponsive	no
AGKQFVDDLVEK	P16095	P16095	SDHL_ECOLI	sdaA	L-serine dehydratase 1	0	NA	NA	unresponsive	no
AGKQYGLTTR	P75746	P75746	PXPA_ECOLI	pxpA	5-oxoprolinase subunit A	0	NA	NA	unresponsive	yes
AGLAVASMK	P69922	P69922	FUCI_ECOLI	fucI	L-fucose isomerase	0	NA	NA	unresponsive	no
AGLDYHEFTAVTR	P0AGJ7	P0AGJ7	TRML_ECOLI	trmL	tRNA (cytidine(34)-2'-O)-methyltransferase	0	NA	NA	unresponsive	no
AGLEDHFMGK	P0AEJ6	P0AEJ6	EUTB_ECOLI	eutB	Ethanolamine ammonia-lyase large subunit	0	NA	NA	unresponsive	no
AGLENQLPHHFK	P0A9H7	P0A9H7	CFA_ECOLI	cfa	Cyclopropane-fatty-acyl-phospholipid synthase	0	NA	NA	unresponsive	no
AGLENQLPHHFKDTLR	P0A9H7	P0A9H7	CFA_ECOLI	cfa	Cyclopropane-fatty-acyl-phospholipid synthase	0	NA	NA	unresponsive	no
AGLGGVLVSHGLR	P32053	P32053	INTA_ECOLI	intA	Prophage integrase IntA	0	NA	NA	unresponsive	no
AGLGHEHKPVGSFLFAGPTGVGK	P0ABH9	P0ABH9	CLPA_ECOLI	clpA	ATP-dependent Clp protease ATP-binding subunit ClpA	3	3.1937	0.0152976	stabilized	yes
AGLGMMDGVLENVPSAR	P0A8F0	P0A8F0	UPP_ECOLI	upp	Uracil phosphoribosyltransferase	0	NA	NA	unresponsive	no
AGLGVTARPVEMMSPDLR	P36771	P36771	LRHA_ECOLI	lrhA	Probable HTH-type transcriptional regulator LrhA	0	NA	NA	unresponsive	no
AGLHQAGVDGK	P24228	P24228	DACB_ECOLI	dacB	D-alanyl-D-alanine carboxypeptidase DacB	0	NA	NA	unresponsive	no
AGLKNGN	P0ABI8	P0ABI8	CYOB_ECOLI	cyoB	Cytochrome bo(3) ubiquinol oxidase subunit 1	0	NA	NA	unresponsive	no
AGLKVTLPR	P0A9A9	P0A9A9	FUR_ECOLI	fur	Ferric uptake regulation protein	1	NA	NA	unresponsive	no
AGLLPEDKVK	P37617	P37617	ZNTA_ECOLI	zntA	Zinc/cadmium/lead-transporting P-type ATPase	2	NA	NA	unresponsive	yes
AGLMPADEAIAK	P0A6P5	P0A6P5	DER_ECOLI	der	GTPase Der	0	NA	NA	unresponsive	no
AGLMPADEAIAKHLR	P0A6P5	P0A6P5	DER_ECOLI	der	GTPase Der	0	NA	NA	unresponsive	no
AGLPAQVMIDFSHANSSK	P0AB91	P0AB91	AROG_ECOLI	aroG	Phospho-2-dehydro-3-deoxyheptonate aldolase, Phe-sensitive	0	NA	NA	unresponsive	no
AGLPVAVNK	P55734	P55734	YGAP_ECOLI	ygaP	Inner membrane protein YgaP	1	NA	NA	unresponsive	no
AGLPVNGPR	P07639	P07639	AROB_ECOLI	aroB	3-dehydroquinate synthase	0	NA	NA	unresponsive	no
AGLSQSLSR	P24202	P24202	MRR_ECOLI	mrr	Type IV methyl-directed restriction enzyme EcoKMrr	0	NA	NA	unresponsive	no
AGLTHISILSDALSEPSR	P78067	P78067	YNJE_ECOLI	ynjE	Thiosulfate sulfurtransferase YnjE	0	NA	NA	unresponsive	no
AGLTPYNVAR	P75817	P75817	RLMC_ECOLI	rlmC	23S rRNA (uracil(747)-C(5))-methyltransferase RlmC	0	NA	NA	unresponsive	no
AGLVELVEINHVHR	P0A951	P0A951	ATDA_ECOLI	speG	Spermidine N(1)-acetyltransferase	0	NA	NA	unresponsive	no
AGLVELVEINHVHRR	P0A951	P0A951	ATDA_ECOLI	speG	Spermidine N(1)-acetyltransferase	2	NA	NA	unresponsive	no
AGLVGFSVSNLR	P15254	P15254	PUR4_ECOLI	purL	Phosphoribosylformylglycinamidine synthase	0	NA	NA	unresponsive	yes
AGLVTSK	P51024	P51024	YAIL_ECOLI	yaiL	Uncharacterized protein YaiL	0	NA	NA	unresponsive	no
AGLYYADHITAVSPTYAR	P0A6U8	P0A6U8	GLGA_ECOLI	glgA	Glycogen synthase	0	NA	NA	unresponsive	no
AGMAEYQR	P33219	P33219	YEBF_ECOLI	yebF	Protein YebF	0	NA	NA	unresponsive	no
AGMDSHGFGMASVR	P0AB77	P0AB77	KBL_ECOLI	kbl	2-amino-3-ketobutyrate coenzyme A ligase	2	NA	NA	unresponsive	no
AGMNPVDYTVK	P09152	P09152	NARG_ECOLI	narG	Respiratory nitrate reductase 1 alpha chain	0	NA	NA	unresponsive	no
AGMRAPDHK	P0ACY1	P0ACY1	YDJA_ECOLI	ydjA	Putative NAD(P)H nitroreductase YdjA	3	2.08765	0.154527	stabilized	no
AGMSESEWR	P42628	P42628	DLST_ECOLI	dlsT	Probable serine transporter	0	NA	NA	unresponsive	no
AGMVAGVIVNR	P12758	P12758	UDP_ECOLI	udp	Uridine phosphorylase	1	NA	NA	unresponsive	yes
AGMYTTVQDGGR	P75745	P75745	PXPC_ECOLI	pxpC	5-oxoprolinase subunit C	0	NA	NA	unresponsive	yes
AGNARPAIQHVLDLKGQK	P17888	P17888	PRIA_ECOLI	priA	Primosomal protein N'	0	NA	NA	unresponsive	yes
AGNDHEKEYLVTVDKPITEEFIR	P32684	P32684	RLUF_ECOLI	rluF	Dual-specificity RNA pseudouridine synthase RluF	0	NA	NA	unresponsive	no
AGNKGAEAALTALEMINVLK	P61714	P61714	RISB_ECOLI	ribE	6,7-dimethyl-8-ribityllumazine synthase	0	NA	NA	unresponsive	no
AGNNGPWVTHWEEMAK	P33228	P33228	RECT_ECOLI	recT	Protein RecT	0	NA	NA	unresponsive	no
AGNNGPWVTHWEEMAKK	P33228	P33228	RECT_ECOLI	recT	Protein RecT	0	NA	NA	unresponsive	no
AGNTNVIHMHGELLK	P75960	P75960	NPD_ECOLI	cobB	NAD-dependent protein deacylase	0	NA	NA	unresponsive	no
AGNVAADGVIK	P0A6P1	P0A6P1	EFTS_ECOLI	tsf	Elongation factor Ts	0	NA	NA	unresponsive	no
AGNVAADGVIKTK	P0A6P1	P0A6P1	EFTS_ECOLI	tsf	Elongation factor Ts	0	NA	NA	unresponsive	no
AGPTWTPTAK	P0AAX8	P0AAX8	YBIS_ECOLI	ybiS	Probable L,D-transpeptidase YbiS	0	NA	NA	unresponsive	no
AGQEHLVAK	P07813	P07813	SYL_ECOLI	leuS	Leucine--tRNA ligase	1	NA	NA	unresponsive	yes
AGQEHLVAKYLDGVTVR	P07813	P07813	SYL_ECOLI	leuS	Leucine--tRNA ligase	0	NA	NA	unresponsive	yes
AGQEHLVAKYLDGVTVRK	P07813	P07813	SYL_ECOLI	leuS	Leucine--tRNA ligase	0	NA	NA	unresponsive	yes
AGQELYQK	P52044	P52044	YGFI_ECOLI	ygfI	Uncharacterized HTH-type transcriptional regulator YgfI	0	NA	NA	unresponsive	no
AGQGDEQAQQLIHR	P45425	P45425	NANK_ECOLI	nanK	N-acetylmannosamine kinase	0	NA	NA	unresponsive	yes
AGQLNPDTR	P0AC53	P0AC53	G6PD_ECOLI	zwf	Glucose-6-phosphate 1-dehydrogenase	0	NA	NA	unresponsive	no
AGQNAMDATVLEITKDGVR	P45577	P45577	PROQ_ECOLI	proQ	RNA chaperone ProQ	0	NA	NA	unresponsive	no
AGQSFSSGNYQHVK	P30844	P30844	BASS_ECOLI	basS	Sensor protein BasS	3	2.71405	0.126575	stabilized	yes
AGQSVQFDVHQGPK	P0A968	P0A968	CSPD_ECOLI	cspD	Cold shock-like protein CspD	1	NA	NA	unresponsive	no
AGQTFTFTTDK	P0AD61	P0AD61	KPYK1_ECOLI	pykF	Pyruvate kinase I	0	NA	NA	unresponsive	yes
AGQTSMIAR	P0AB71	P0AB71	ALF_ECOLI	fbaA	Fructose-bisphosphate aldolase class 2	0	NA	NA	unresponsive	no
AGQVLGELDHKPYEIALMQAK	P75777	P75777	YBHG_ECOLI	ybhG	UPF0194 membrane protein YbhG	0	NA	NA	unresponsive	yes
AGQYALVSVR	P75824	P75824	HCR_ECOLI	hcr	NADH oxidoreductase HCR	0	NA	NA	unresponsive	no
AGQYGIIPGSMGAK	P46850	P46850	RTCB_ECOLI	rtcB	RNA-splicing ligase RtcB	0	NA	NA	unresponsive	no
AGRIELPSIPDGCVQNAHMFYIK	P27833	P27833	WECE_ECOLI	wecE	dTDP-4-amino-4,6-dideoxygalactose transaminase	0	NA	NA	unresponsive	no
AGRPPMPEELHDEMPALR	P38506	P38506	XNI_ECOLI	ygdG	Flap endonuclease Xni	0	NA	NA	unresponsive	no
AGRTPNPDILCNK	P25745	P25745	MNMA_ECOLI	mnmA	tRNA-specific 2-thiouridylase MnmA	3	2.4247	0.316519	destabilized	yes
AGSDRTKLEK	P0AEU7	P0AEU7	SKP_ECOLI	skp	Chaperone protein Skp	0	NA	NA	unresponsive	no
AGSLINFNK	P75764	P75764	YBHJ_ECOLI	ybhJ	Uncharacterized protein YbhJ	0	NA	NA	unresponsive	no
AGSLTSPLR	P0A812	P0A812	RUVB_ECOLI	ruvB	Holliday junction branch migration complex subunit RuvB	4	4.04347	0.0092418	stabilized	yes
AGSLTSPLRDR	P0A812	P0A812	RUVB_ECOLI	ruvB	Holliday junction branch migration complex subunit RuvB	0	NA	NA	unresponsive	yes
AGSPKSVAAVGHDAK	P0A9X4	P0A9X4	MREB_ECOLI	mreB	Cell shape-determining protein MreB	0	NA	NA	unresponsive	yes
AGSSDIVDVK	P55135	P55135	RLMD_ECOLI	rlmD	23S rRNA (uracil(1939)-C(5))-methyltransferase RlmD	0	NA	NA	unresponsive	no
AGSSVVVDVLR	P42604	P42604	UXAA_ECOLI	uxaA	Altronate dehydratase	0	NA	NA	unresponsive	no
AGTFTADRK	P77162	P77162	YKFB_ECOLI	ykfB	Uncharacterized protein YkfB	0	NA	NA	unresponsive	no
AGTHDSHGAPLGDAEIALTR	P27302	P27302	TKT1_ECOLI	tktA	Transketolase 1	0	NA	NA	unresponsive	no
AGTLTDSSLR	P30864	P30864	YAFC_ECOLI	yafC	Uncharacterized HTH-type transcriptional regulator YafC	1	NA	NA	unresponsive	no
AGTPFAPGANPMHGR	P42632	P42632	TDCE_ECOLI	tdcE	PFL-like enzyme TdcE	0	NA	NA	unresponsive	no
AGTPFAPGANPMHGRDR	P42632	P42632	TDCE_ECOLI	tdcE	PFL-like enzyme TdcE	0	NA	NA	unresponsive	no
AGTPFAPGANPMHGRDRK	P42632	P42632	TDCE_ECOLI	tdcE	PFL-like enzyme TdcE	0	NA	NA	unresponsive	no
AGTPQITILGR	P0A7Y8	P0A7Y8	RNPA_ECOLI	rnpA	Ribonuclease P protein component	0	NA	NA	unresponsive	no
AGTRFPDGLELIEHIPQGHK	P39829	P39829	GARD_ECOLI	garD	Galactarate dehydratase (L-threo-forming)	3	2.57731	0.572999	destabilized	no
AGVCGCCK	P75824	P75824	HCR_ECOLI	hcr	NADH oxidoreductase HCR	0	NA	NA	unresponsive	no
AGVCGCCKTK	P75824	P75824	HCR_ECOLI	hcr	NADH oxidoreductase HCR	0	NA	NA	unresponsive	no
AGVDAPIDIGR	P76440	P76440	PRET_ECOLI	preT	NAD-dependent dihydropyrimidine dehydrogenase subunit PreT	1	NA	NA	unresponsive	no
AGVDAPIDIGRLQR	P76440	P76440	PRET_ECOLI	preT	NAD-dependent dihydropyrimidine dehydrogenase subunit PreT	0	NA	NA	unresponsive	no
AGVDVLGISTDKPEK	P0AE52	P0AE52	BCP_ECOLI	bcp	Peroxiredoxin Bcp	0	NA	NA	unresponsive	no
AGVDVLGISTDKPEKLSR	P0AE52	P0AE52	BCP_ECOLI	bcp	Peroxiredoxin Bcp	1	NA	NA	unresponsive	no
AGVEAGR	P60438	P60438	RL3_ECOLI	rplC	Large ribosomal subunit protein uL3	2	NA	NA	unresponsive	no
AGVEVDDR	P0A9P0	P0A9P0	DLDH_ECOLI	lpdA	Dihydrolipoyl dehydrogenase	0	NA	NA	unresponsive	no
AGVHFGHQTR	P0A7V0	P0A7V0	RS2_ECOLI	rpsB	Small ribosomal subunit protein uS2	0	NA	NA	unresponsive	no
AGVHFGHQTRYWNPK	P0A7V0	P0A7V0	RS2_ECOLI	rpsB	Small ribosomal subunit protein uS2	0	NA	NA	unresponsive	no
AGVKAGDIITSLNGKPLNSFAELR	P39099	P39099	DEGQ_ECOLI	degQ	Periplasmic pH-dependent serine endoprotease DegQ	0	NA	NA	unresponsive	no
AGVLAEVRR	P68679	P68679	RS21_ECOLI	rpsU	Small ribosomal subunit protein bS21	2	NA	NA	unresponsive	no
AGVLALNIQR	P22525	P22525	YCBB_ECOLI	ycbB	Probable L,D-transpeptidase YcbB	0	NA	NA	unresponsive	no
AGVPVLIDPK	P76658	P76658	HLDE_ECOLI	hldE	Bifunctional protein HldE	0	NA	NA	unresponsive	yes
AGVPVLIDPKGTDFER	P76658	P76658	HLDE_ECOLI	hldE	Bifunctional protein HldE	0	NA	NA	unresponsive	yes
AGVSTGIISHYFR	P17446	P17446	BETI_ECOLI	betI	HTH-type transcriptional regulator BetI	0	NA	NA	unresponsive	no
AGVSYVDYHIQFHQR	P21165	P21165	PEPQ_ECOLI	pepQ	Xaa-Pro dipeptidase	0	NA	NA	unresponsive	no
AGVTGAENR	P0A877	P0A877	TRPA_ECOLI	trpA	Tryptophan synthase alpha chain	1	NA	NA	unresponsive	no
AGVTLDYPQPIVEHK	P00914	P00914	PHR_ECOLI	phrB	Deoxyribodipyrimidine photo-lyase	1	NA	NA	unresponsive	no
AGVYDKNK	P61889	P61889;Q1PI59	MDH_ECOLI	mdh	Malate dehydrogenase	0	NA	NA	unresponsive	no
AGVYDKNKLFGVTTLDIIR	P61889	P61889;Q1PI59	MDH_ECOLI	mdh	Malate dehydrogenase	0	NA	NA	unresponsive	no
AGWAHDRLK	P24202	P24202	MRR_ECOLI	mrr	Type IV methyl-directed restriction enzyme EcoKMrr	0	NA	NA	unresponsive	no
AGWCAVMR	P22523	P22523	MUKB_ECOLI	mukB	Chromosome partition protein MukB	4	1.96168	0.292613	destabilized	yes
AGWPDKNLVMLFQPHR	P17952	P17952	MURC_ECOLI	murC	UDP-N-acetylmuramate--L-alanine ligase	1	NA	NA	unresponsive	yes
AGWPDKNLVMLFQPHRFTR	P17952	P17952	MURC_ECOLI	murC	UDP-N-acetylmuramate--L-alanine ligase	0	NA	NA	unresponsive	yes
AGWQADSK	P08956	P08956	T1RK_ECOLI	hsdR	Type I restriction enzyme EcoKI endonuclease subunit	0	NA	NA	unresponsive	yes
AGWTLPAGK	P33590	P33590	NIKA_ECOLI	nikA	Nickel-binding periplasmic protein	0	NA	NA	unresponsive	yes
AGWYNHYGR	P0A935	P0A935	MLTA_ECOLI	mltA	Membrane-bound lytic murein transglycosylase A	0	NA	NA	unresponsive	no
AGYAEDEVVAVSK	P68066	P68066	GRCA_ECOLI	grcA	Autonomous glycyl radical cofactor	0	NA	NA	unresponsive	no
AGYARNFLVPQGK	P0A7R1	P0A7R1	RL9_ECOLI	rplI	Large ribosomal subunit protein bL9	0	NA	NA	unresponsive	no
AGYDMWPGPYGSGGSRK	Q46851	Q46851	GPR_ECOLI	gpr	L-glyceraldehyde 3-phosphate reductase	0	NA	NA	unresponsive	no
AGYEAWLVGGGVR	P0ABF1	P0ABF1	PCNB_ECOLI	pcnB	Poly(A) polymerase I	0	NA	NA	unresponsive	yes
AGYGAEAIEDDAK	Q59385	Q59385	COPA_ECOLI	copA	Copper-exporting P-type ATPase	1	NA	NA	unresponsive	yes
AGYGAEAIEDDAKR	Q59385	Q59385	COPA_ECOLI	copA	Copper-exporting P-type ATPase	3	3.41078	0.0549421	destabilized	yes
AGYGAEAIEDDAKRR	Q59385	Q59385	COPA_ECOLI	copA	Copper-exporting P-type ATPase	3	2.43767	0.184296	destabilized	yes
AGYSKWHLQR	P0ACI0	P0ACI0	ROB_ECOLI	rob	Right origin-binding protein	0	NA	NA	unresponsive	no
AGYSLRDEQAAEEPQASR	P37617	P37617	ZNTA_ECOLI	zntA	Zinc/cadmium/lead-transporting P-type ATPase	0	NA	NA	unresponsive	yes
AHAAIAAGQLAVER	P0AFR0	P0AFR0	RSSA_ECOLI	rssA	NTE family protein RssA	0	NA	NA	unresponsive	no
AHADGFDAFASPNLPPLLEAGIHIR	P0A962	P0A962	ASPG1_ECOLI	ansA	L-asparaginase 1	0	NA	NA	unresponsive	no
AHAFPWSEK	P0A944	P0A944	RIMI_ECOLI	rimI	[Ribosomal protein bS18]-alanine N-acetyltransferase	0	NA	NA	unresponsive	no
AHAFPWSEKTFASNQGER	P0A944	P0A944	RIMI_ECOLI	rimI	[Ribosomal protein bS18]-alanine N-acetyltransferase	0	NA	NA	unresponsive	no
AHANDIKR	P76425	P76425	RCNA_ECOLI	rcnA	Nickel/cobalt efflux system RcnA	0	NA	NA	unresponsive	no
AHATGEVDDSK	P76503	P76503	FADI_ECOLI	fadI	3-ketoacyl-CoA thiolase FadI	0	NA	NA	unresponsive	no
AHCDKVCSFLDDAQAQQAELIR	P80668	P80668	FEAB_ECOLI	feaB	Phenylacetaldehyde dehydrogenase	1	NA	NA	unresponsive	no
AHEAQWAAGK	P0ACD8	P0ACD8	MBHL_ECOLI	hyaB	Hydrogenase-1 large chain	0	NA	NA	unresponsive	no
AHEAYKR	Q46915	Q46915	GUDX_ECOLI	gudX	Glucarate dehydratase-related protein	0	NA	NA	unresponsive	no
AHEFLHEMNR	P28904	P28904	TREC_ECOLI	treC	Trehalose-6-phosphate hydrolase	0	NA	NA	unresponsive	no
AHEFLHEMNRDVFTPR	P28904	P28904	TREC_ECOLI	treC	Trehalose-6-phosphate hydrolase	1	NA	NA	unresponsive	no
AHEFTFQQLR	P0A7E1	P0A7E1	PYRD_ECOLI	pyrD	Dihydroorotate dehydrogenase (quinone)	0	NA	NA	unresponsive	no
AHEIAGEEFNLSSTK	P00582	P00582	DPO1_ECOLI	polA	DNA polymerase I	2	NA	NA	unresponsive	no
AHEILESR	P28304	P28304	QOR1_ECOLI	qorA	Quinone oxidoreductase 1	0	NA	NA	unresponsive	no
AHELGLKPR	P21151	P21151	FADA_ECOLI	fadA	3-ketoacyl-CoA thiolase FadA	2	NA	NA	unresponsive	no
AHELWLNKPHILQHYR	P03018	P03018	UVRD_ECOLI	uvrD	DNA helicase II	0	NA	NA	unresponsive	yes
AHELYQK	P0AES2	P0AES2	GUDD_ECOLI	gudD	Glucarate dehydratase	1	NA	NA	unresponsive	no
AHFDAGEFVQSWDDDAAR	P69739	P69739	MBHS_ECOLI	hyaA	Hydrogenase-1 small chain	0	NA	NA	unresponsive	no
AHFGFNMPILYNAR	P37666	P37666	GHRB_ECOLI	ghrB	Glyoxylate/hydroxypyruvate reductase B	1	NA	NA	unresponsive	no
AHFTKPNIVIKPNANSR	P18776	P18776;P0AAJ1	DMSB_ECOLI	dmsB	Anaerobic dimethyl sulfoxide reductase chain B	0	NA	NA	unresponsive	no
AHFVTIFAK	P0A9M5	P0A9M5	XGPT_ECOLI	gpt	Xanthine-guanine phosphoribosyltransferase	0	NA	NA	unresponsive	no
AHGFAVSLDSDDVETR	P76034	P76034	YCIT_ECOLI	yciT	Uncharacterized HTH-type transcriptional regulator YciT	0	NA	NA	unresponsive	no
AHGGENIHIISK	P0AD61	P0AD61	KPYK1_ECOLI	pykF	Pyruvate kinase I	0	NA	NA	unresponsive	yes
AHGIAVPENTR	P0A9J4	P0A9J4	PANE_ECOLI	panE	2-dehydropantoate 2-reductase	0	NA	NA	unresponsive	no
AHGLNVACEQLR	P0DM85	P0DM85	CRFC_ECOLI	crfC	Clamp-binding protein CrfC	0	NA	NA	unresponsive	no
AHGTIAEVVNHFK	P26647	P26647	PLSC_ECOLI	plsC	1-acyl-sn-glycerol-3-phosphate acyltransferase	0	NA	NA	unresponsive	no
AHGVITASAGNHAQGVAFSSAR	P04968	P04968	ILVA_ECOLI	ilvA	L-threonine dehydratase biosynthetic IlvA	0	NA	NA	unresponsive	no
AHHLDAHYITR	P0A9J8	P0A9J8	CMPDT_ECOLI	pheA	Bifunctional chorismate mutase/prephenate dehydratase	0	NA	NA	unresponsive	no
AHHMDANLPQDFQILDSEDQLR	P03018	P03018	UVRD_ECOLI	uvrD	DNA helicase II	3	3.09493	0.011813	stabilized	yes
AHHVGEWASLR	P0AB14	P0AB14	YCCJ_ECOLI	yccJ	Uncharacterized protein YccJ	0	NA	NA	unresponsive	no
AHHYPSELSGGQQQR	P10346	P10346	GLNQ_ECOLI	glnQ	Glutamine transport ATP-binding protein GlnQ	2	NA	NA	unresponsive	yes
AHIDTFQR	P27249	P27249	GLND_ECOLI	glnD	Bifunctional uridylyltransferase/uridylyl-removing enzyme	0	NA	NA	unresponsive	no
AHIEEMKK	Q46829	Q46829	BGLA_ECOLI	bglA	6-phospho-beta-glucosidase BglA	0	NA	NA	unresponsive	no
AHIVATNPPFGSAAGTNITR	P08957	P08957	T1MK_ECOLI	hsdM	Type I restriction enzyme EcoKI methylase subunit	0	NA	NA	unresponsive	no
AHIVELVR	P0A7B5	P0A7B5	PROB_ECOLI	proB	Glutamate 5-kinase	1	NA	NA	unresponsive	yes
AHIVTPADER	P14294	P14294	TOP3_ECOLI	topB	DNA topoisomerase 3	0	NA	NA	unresponsive	no
AHKDLDLAK	P0ABA0	P0ABA0	ATPF_ECOLI	atpF	ATP synthase subunit b	0	NA	NA	unresponsive	no
AHKDLDLAKASATDQLK	P0ABA0	P0ABA0	ATPF_ECOLI	atpF	ATP synthase subunit b	0	NA	NA	unresponsive	no
AHKEGLTLK	P05042	P05042	FUMC_ECOLI	fumC	Fumarate hydratase class II	0	NA	NA	unresponsive	no
AHKFALEK	P09372	P09372	GRPE_ECOLI	grpE	Protein GrpE	3	2.32356	0.226315	destabilized	yes
AHKPGSATIALNK	P0A832	P0A832	SSRP_ECOLI	smpB	SsrA-binding protein	0	NA	NA	unresponsive	no
AHKPGSATIALNKR	P0A832	P0A832	SSRP_ECOLI	smpB	SsrA-binding protein	2	NA	NA	unresponsive	no
AHLAPFVPGHSVVQIEGMLTR	P33195	P33195	GCSP_ECOLI	gcvP	Glycine dehydrogenase (decarboxylating)	0	NA	NA	unresponsive	no
AHLKPWQSVGTR	P15028	P15028	FECB_ECOLI	fecB	Fe(3+) dicitrate-binding periplasmic protein FecB	1	NA	NA	unresponsive	yes
AHLLKPYLTSR	P0AAT4	P0AAT4	YBDG_ECOLI	ybdG	Miniconductance mechanosensitive channel YbdG	0	NA	NA	unresponsive	no
AHLNTLMAEMAALK	P31475	P31475	YIEP_ECOLI	yieP	Uncharacterized HTH-type transcriptional regulator YieP	0	NA	NA	unresponsive	no
AHLNTLMAEMAALKENFRR	P31475	P31475	YIEP_ECOLI	yieP	Uncharacterized HTH-type transcriptional regulator YieP	1	NA	NA	unresponsive	no
AHLQHMDGVMVGR	P32695	P32695	DUSA_ECOLI	dusA	tRNA-dihydrouridine(20/20a) synthase	0	NA	NA	unresponsive	no
AHLTCLHTR	P07648	P07648	RECC_ECOLI	recC	RecBCD enzyme subunit RecC	0	NA	NA	unresponsive	yes
AHNPYGDGQACSR	P27828	P27828	WECB_ECOLI	wecB	UDP-N-acetylglucosamine 2-epimerase	3	2.12046	0.0975531	stabilized	no
AHNSGHEVLIHLPMAPLSK	P37691	P37691	YIBQ_ECOLI	yibQ	Uncharacterized protein YibQ	0	NA	NA	unresponsive	no
AHPADVLPQEMDK	P27431	P27431	ROXA_ECOLI	roxA	Ribosomal protein uL16 3-hydroxylase	0	NA	NA	unresponsive	no
AHPADVLPQEMDKLR	P27431	P27431	ROXA_ECOLI	roxA	Ribosomal protein uL16 3-hydroxylase	3	1.36356	0.593372	destabilized	no
AHPLSLGMLGMHGVR	P08142	P08142	ILVB_ECOLI	ilvB	Acetolactate synthase isozyme 1 large subunit	0	NA	NA	unresponsive	no
AHPQLAEEFTR	P33570	P33570	TKT2_ECOLI	tktB	Transketolase 2	0	NA	NA	unresponsive	no
AHPSLTLHQDPVYVTR	P76015	P76015	DHAK_ECOLI	dhaK	PEP-dependent dihydroxyacetone kinase, dihydroxyacetone-binding subunit DhaK	0	NA	NA	unresponsive	no
AHQALLTDR	P33029	P33029	YEIQ_ECOLI	yeiQ	Uncharacterized oxidoreductase YeiQ	0	NA	NA	unresponsive	no
AHQHGIAAVALHNSHHIGR	P30178	P30178	HCXB_ECOLI	hcxB	Hydroxycarboxylate dehydrogenase B	0	NA	NA	unresponsive	no
AHQIENNPR	P0AFI7	P0AFI7	PDXH_ECOLI	pdxH	Pyridoxine/pyridoxamine 5'-phosphate oxidase	3	2.53593	0.0861982	stabilized	no
AHQTLWR	P76235	P76235	YEAH_ECOLI	yeaH	UPF0229 protein YeaH	0	NA	NA	unresponsive	no
AHRPIIDELQER	P21170	P21170	SPEA_ECOLI	speA	Biosynthetic arginine decarboxylase	4	1.47856	0.207049	destabilized	no
AHSLGVAGIAK	P27128	P27128	WAAO_ECOLI	waaO	Lipopolysaccharide glucosyltransferase WaaO	0	NA	NA	unresponsive	no
AHSWYGER	P30852	P30852	SMF_ECOLI	smf	Protein Smf	0	NA	NA	unresponsive	no
AHTAVKIEQNYSGPTVYVQNASR	P13009	P13009	METH_ECOLI	metH	Methionine synthase	0	NA	NA	unresponsive	no
AHTQQFHHWQVLSR	P39406	P39406	RSMC_ECOLI	rsmC	Ribosomal RNA small subunit methyltransferase C	0	NA	NA	unresponsive	no
AHVGDEEHR	P0ACB7	P0ACB7	HEMY_ECOLI	hemY	Protein HemY	0	NA	NA	unresponsive	no
AHVGDFIFTSK	P0A988	P0A988	DPO3B_ECOLI	dnaN	Beta sliding clamp	0	NA	NA	unresponsive	no
AHVIKSHHNVGGLPK	P04079	P04079	GUAA_ECOLI	guaA	GMP synthase [glutamine-hydrolyzing]	0	NA	NA	unresponsive	yes
AHVKGESTEALLPNMVATSLAK	P00961	P00961	SYGB_ECOLI	glyS	Glycine--tRNA ligase beta subunit	0	NA	NA	unresponsive	yes
AHVTAETPK	P0AF96	P0AF96	TABA_ECOLI	tabA	Toxin-antitoxin biofilm protein TabA	1	NA	NA	unresponsive	no
AHVTAETPKGK	P0AF96	P0AF96	TABA_ECOLI	tabA	Toxin-antitoxin biofilm protein TabA	0	NA	NA	unresponsive	no
AHYVDIIFGPQTLHR	P0AEI1	P0AEI1	MIAB_ECOLI	miaB	tRNA-2-methylthio-N(6)-dimethylallyladenosine synthase	0	NA	NA	unresponsive	no
AIAAIPEMHELNIGHAIIGR	P0A794	P0A794	PDXJ_ECOLI	pdxJ	Pyridoxine 5'-phosphate synthase	0	NA	NA	unresponsive	no
AIAALDCNDR	P30863	P30863	DKGB_ECOLI	dkgB	2,5-diketo-D-gluconic acid reductase B	0	NA	NA	unresponsive	no
AIAEATEAGLLGK	P31979	P31979	NUOF_ECOLI	nuoF	NADH-quinone oxidoreductase subunit F	0	NA	NA	unresponsive	no
AIAEHTDLPQILYNVPSR	P0A6L2	P0A6L2	DAPA_ECOLI	dapA	4-hydroxy-tetrahydrodipicolinate synthase	0	NA	NA	unresponsive	no
AIAELVNGDAR	P0AAZ4	P0AAZ4	RARA_ECOLI	rarA	Replication-associated recombination protein A	4	3.69265	0.0223423	stabilized	yes
AIAEQLKYTGNK	P0C018	P0C018	RL18_ECOLI	rplR	Large ribosomal subunit protein uL18	0	NA	NA	unresponsive	no
AIAEQLKYTGNKDAAAAVGK	P0C018	P0C018	RL18_ECOLI	rplR	Large ribosomal subunit protein uL18	0	NA	NA	unresponsive	no
AIAESIGIHVEK	P0A8N3	P0A8N3	SYK1_ECOLI	lysS	Lysine--tRNA ligase	3	3.67668	0.00334481	stabilized	yes
AIAESIGIHVEKSWGLGR	P0A8N3	P0A8N3	SYK1_ECOLI	lysS	Lysine--tRNA ligase	0	NA	NA	unresponsive	yes
AIAETLAAR	P0AEK2	P0AEK2	FABG_ECOLI	fabG	3-oxoacyl-[acyl-carrier-protein] reductase FabG	0	NA	NA	unresponsive	no
AIAETLAARGAK	P0AEK2	P0AEK2	FABG_ECOLI	fabG	3-oxoacyl-[acyl-carrier-protein] reductase FabG	0	NA	NA	unresponsive	no
AIAEWPTGK	P08956	P08956	T1RK_ECOLI	hsdR	Type I restriction enzyme EcoKI endonuclease subunit	0	NA	NA	unresponsive	yes
AIAFELEK	P11868	P11868	TDCD_ECOLI	tdcD	Propionate kinase	0	NA	NA	unresponsive	yes
AIAFELEKR	P11868	P11868	TDCD_ECOLI	tdcD	Propionate kinase	2	NA	NA	unresponsive	yes
AIAGEAK	P0AAI3	P0AAI3	FTSH_ECOLI	ftsH	ATP-dependent zinc metalloprotease FtsH	3	4.01066	0.00767867	stabilized	yes
AIAGREIR	P0AA43	P0AA43	RSUA_ECOLI	rsuA	Ribosomal small subunit pseudouridine synthase A	0	NA	NA	unresponsive	no
AIAHVERLTK	P76403	P76403	TRHP_ECOLI	trhP	tRNA hydroxylation protein P	0	NA	NA	unresponsive	no
AIAKDLGAVFLVGIGGK	P00963	P00963	ASNA_ECOLI	asnA	Aspartate--ammonia ligase	0	NA	NA	unresponsive	yes
AIALGAK	P00909	P00909	TRPC_ECOLI	trpC	Tryptophan biosynthesis protein TrpCF	0	NA	NA	unresponsive	no
AIALIELK	P0AD10	P0AD10	YECJ_ECOLI	yecJ	Uncharacterized protein YecJ	0	NA	NA	unresponsive	no
AIAMLNEPEIIK	P27128	P27128	WAAO_ECOLI	waaO	Lipopolysaccharide glucosyltransferase WaaO	0	NA	NA	unresponsive	no
AIAMLNEPEIIKK	P27128	P27128	WAAO_ECOLI	waaO	Lipopolysaccharide glucosyltransferase WaaO	0	NA	NA	unresponsive	no
AIANAQRK	P10408	P10408	SECA_ECOLI	secA	Protein translocase subunit SecA	1	NA	NA	unresponsive	yes
AIAPDIAFIR	P37766	P37766	YDIF_ECOLI	ydiF	Acetate CoA-transferase YdiF	0	NA	NA	unresponsive	no
AIAPFSDR	P13039	P13039	FES_ECOLI	fes	Iron(III) enterobactin esterase	0	NA	NA	unresponsive	no
AIAQLRVIELTKK	P0A6E6	P0A6E6	ATPE_ECOLI	atpC	ATP synthase epsilon chain	0	NA	NA	unresponsive	yes
AIASDCADGMTK	P0A9P0	P0A9P0	DLDH_ECOLI	lpdA	Dihydrolipoyl dehydrogenase	0	NA	NA	unresponsive	no
AIATAHHAQETF	P00895	P00895	TRPE_ECOLI	trpE	Anthranilate synthase component 1	0	NA	NA	unresponsive	no
AICGVNKDNWR	P0AAH4	P0AAH4	SAPD_ECOLI	sapD	Putrescine export system ATP-binding protein SapD	0	NA	NA	unresponsive	yes
AICKSCAISPGTLYHHFISK	P0ACT6	P0ACT6	UIDR_ECOLI	uidR	HTH-type transcriptional regulator UidR	0	NA	NA	unresponsive	no
AIDACITR	P09323	P09323	PTW3C_ECOLI	nagE	PTS system N-acetylglucosamine-specific EIICBA component	3	2.81351	0.145787	destabilized	no
AIDALNMAAGFK	P76542	P76542	INTZ_ECOLI	intZ	Prophage integrase IntZ	0	NA	NA	unresponsive	no
AIDALNMAAGFKK	P76542	P76542	INTZ_ECOLI	intZ	Prophage integrase IntZ	0	NA	NA	unresponsive	no
AIDDSKIPDVILIDGGK	P0A8G0	P0A8G0	UVRC_ECOLI	uvrC	UvrABC system protein C	0	NA	NA	unresponsive	no
AIDDSKIPDVILIDGGKGQLAQAK	P0A8G0	P0A8G0	UVRC_ECOLI	uvrC	UvrABC system protein C	0	NA	NA	unresponsive	no
AIDEAELVALGK	P0A821	P0A821	SELA_ECOLI	selA	L-seryl-tRNA(Sec) selenium transferase	0	NA	NA	unresponsive	no
AIDFSDGYYK	P0AEQ3	P0AEQ3	GLNH_ECOLI	glnH	Glutamine-binding periplasmic protein	0	NA	NA	unresponsive	yes
AIDKAKGGGDETFVQGR	P0A8A2	P0A8A2	YEEN_ECOLI	yeeN	Probable transcriptional regulatory protein YeeN	0	NA	NA	unresponsive	no
AIDMARHLNATIINEGDINTR	P0A9M8	P0A9M8	PTA_ECOLI	pta	Phosphate acetyltransferase	0	NA	NA	unresponsive	no
AIDMHISNLR	P0AE88	P0AE88	CPXR_ECOLI	cpxR	Transcriptional regulatory protein CpxR	0	NA	NA	unresponsive	no
AIDMHISNLRR	P0AE88	P0AE88	CPXR_ECOLI	cpxR	Transcriptional regulatory protein CpxR	2	NA	NA	unresponsive	no
AIDQAGIQFR	P0A6U3	P0A6U3	MNMG_ECOLI	mnmG	tRNA uridine 5-carboxymethylaminomethyl modification enzyme MnmG	0	NA	NA	unresponsive	no
AIDSSPDKANLTR	P32160	P32160	YIIQ_ECOLI	yiiQ	Uncharacterized protein YiiQ	0	NA	NA	unresponsive	no
AIDTKCKIEQAPGQHGAR	P0A7V8	P0A7V8	RS4_ECOLI	rpsD	Small ribosomal subunit protein uS4	0	NA	NA	unresponsive	no
AIDVASVVR	P77562	P77562	YAIW_ECOLI	yaiW	Uncharacterized protein YaiW	0	NA	NA	unresponsive	no
AIDVIDEAGAR	P0ABH9	P0ABH9	CLPA_ECOLI	clpA	ATP-dependent Clp protease ATP-binding subunit ClpA	0	NA	NA	unresponsive	yes
AIDVIDEAGARARLMPVSK	P0ABH9	P0ABH9	CLPA_ECOLI	clpA	ATP-dependent Clp protease ATP-binding subunit ClpA	0	NA	NA	unresponsive	yes
AIDVPGEKLNSLEELFQK	P0A9A2	P0A9A2	FTNB_ECOLI	ftnB	Bacterial non-heme ferritin-like protein	1	NA	NA	unresponsive	no
AIDWKLSHNIATLKR	P0AF08	P0AF08	APBC_ECOLI	mrp	Iron-sulfur cluster carrier protein	0	NA	NA	unresponsive	yes
AIEAAEKGDMTELHR	P77649	P77649	SELO_ECOLI	selO	Protein adenylyltransferase SelO	4	3.48932	0.152033	stabilized	yes
AIEAGHLHSMILWGPPGTGK	P0AAZ4	P0AAZ4	RARA_ECOLI	rarA	Replication-associated recombination protein A	3	3.92872	0.0410754	stabilized	yes
AIEALTEAIK	P0ABH9	P0ABH9	CLPA_ECOLI	clpA	ATP-dependent Clp protease ATP-binding subunit ClpA	1	NA	NA	unresponsive	yes
AIEALTEAIKMAR	P0ABH9	P0ABH9	CLPA_ECOLI	clpA	ATP-dependent Clp protease ATP-binding subunit ClpA	0	NA	NA	unresponsive	yes
AIEEFGPYK	P0ADR8	P0ADR8	PPNN_ECOLI	ppnN	Pyrimidine/purine nucleotide 5'-monophosphate nucleosidase	0	NA	NA	unresponsive	no
AIEEFGPYKINGDK	P0ADR8	P0ADR8	PPNN_ECOLI	ppnN	Pyrimidine/purine nucleotide 5'-monophosphate nucleosidase	0	NA	NA	unresponsive	no
AIEEFGPYKINGDKEIMR	P0ADR8	P0ADR8	PPNN_ECOLI	ppnN	Pyrimidine/purine nucleotide 5'-monophosphate nucleosidase	0	NA	NA	unresponsive	no
AIEELQYQPNK	P77615	P77615	YCJW_ECOLI	ycjW	Uncharacterized HTH-type transcriptional regulator YcjW	0	NA	NA	unresponsive	no
AIEELQYQPNKLAR	P77615	P77615	YCJW_ECOLI	ycjW	Uncharacterized HTH-type transcriptional regulator YcjW	2	NA	NA	unresponsive	no
AIEHFFR	P21865	P21865	KDPD_ECOLI	kdpD	Sensor protein KdpD	0	NA	NA	unresponsive	yes
AIEHFFRK	P21865	P21865	KDPD_ECOLI	kdpD	Sensor protein KdpD	0	NA	NA	unresponsive	yes
AIEIIAGALR	P0A9S1	P0A9S1	FUCO_ECOLI	fucO	Lactaldehyde reductase	0	NA	NA	unresponsive	no
AIEKIAQQK	P76491	P76491	5DNU_ECOLI	yfbR	5'-deoxynucleotidase YfbR	0	NA	NA	unresponsive	no
AIELAADHGIGLVALR	P37672	P37672	DLGD_ECOLI	dlgD	2,3-diketo-L-gulonate reductase	0	NA	NA	unresponsive	no
AIELANQR	P04994	P04994	EX7L_ECOLI	xseA	Exodeoxyribonuclease 7 large subunit	2	NA	NA	unresponsive	no
AIELKGHK	P0AEE1	P0AEE1	DCRB_ECOLI	dcrB	Inner membrane lipoprotein DcrB	0	NA	NA	unresponsive	no
AIEMAGIEK	P0A6R0	P0A6R0	FABH_ECOLI	fabH	Beta-ketoacyl-[acyl-carrier-protein] synthase III	0	NA	NA	unresponsive	no
AIENFYISNNK	P0AC38	P0AC38	ASPA_ECOLI	aspA	Aspartate ammonia-lyase	0	NA	NA	unresponsive	no
AIEPLLLEYLQAGERR	P32173	P32173	MOBA_ECOLI	mobA	Molybdenum cofactor guanylyltransferase	0	NA	NA	unresponsive	no
AIEQAINK	P76062	P76062	RACR_ECOLI	racR	Prophage repressor RacR	0	NA	NA	unresponsive	no
AIEQAINKK	P76062	P76062	RACR_ECOLI	racR	Prophage repressor RacR	0	NA	NA	unresponsive	no
AIEVVGGAAK	P77580	P77580	ACDH_ECOLI	mhpF	Acetaldehyde dehydrogenase	1	NA	NA	unresponsive	no
AIEWDEAFK	P22106	P22106	ASNB_ECOLI	asnB	Asparagine synthetase B [glutamine-hydrolyzing]	1	NA	NA	unresponsive	yes
AIEWDEAFKK	P22106	P22106	ASNB_ECOLI	asnB	Asparagine synthetase B [glutamine-hydrolyzing]	2	NA	NA	unresponsive	yes
AIFDKYYDLMK	P0ABQ2	P0ABQ2	GARR_ECOLI	garR	2-hydroxy-3-oxopropionate reductase	0	NA	NA	unresponsive	no
AIFLMGPTASGK	P16384	P16384	MIAA_ECOLI	miaA	tRNA dimethylallyltransferase	0	NA	NA	unresponsive	yes
AIFMDQGR	P37774	P37774	TCYN_ECOLI	tcyN	L-cystine transport system ATP-binding protein TcyN	4	2.48834	0.262059	destabilized	yes
AIGAANVDADHIR	P77256	P77256	AKRMG_ECOLI	ydjG	NADH-specific methylglyoxal reductase	0	NA	NA	unresponsive	no
AIGAELACSRPVAENEK	P31574	P31574	FIXB_ECOLI	fixB	Protein FixB	0	NA	NA	unresponsive	no
AIGAGELSPR	P64540	P64540	YFCL_ECOLI	yfcL	Uncharacterized protein YfcL	0	NA	NA	unresponsive	no
AIGEAKDDDTADILTAASR	P0ABT2	P0ABT2	DPS_ECOLI	dps	DNA protection during starvation protein	0	NA	NA	unresponsive	no
AIGETERR	P0A8F8	P0A8F8	UVRB_ECOLI	uvrB	UvrABC system protein B	0	NA	NA	unresponsive	yes
AIGEVTDVVEK	P60906	P60906	SYH_ECOLI	hisS	Histidine--tRNA ligase	4	3.53416	0.00696527	stabilized	yes
AIGFVGIEPK	P0AEH1	P0AEH1	RSEP_ECOLI	rseP	Regulator of sigma-E protease RseP	0	NA	NA	unresponsive	no
AIGHIKSMLLQRNA	P07014	P07014	SDHB_ECOLI	sdhB	Succinate dehydrogenase iron-sulfur subunit	0	NA	NA	unresponsive	no
AIGHSMSEEIIYDAEGHPLTR	Q46814	Q46814	XDHD_ECOLI	xdhD	Probable hypoxanthine oxidase XdhD	0	NA	NA	unresponsive	no
AIGIEQPSLVR	P0A8W2	P0A8W2	SLYA_ECOLI	slyA	Transcriptional regulator SlyA	0	NA	NA	unresponsive	no
AIGKTEQFCPNAK	P08142	P08142	ILVB_ECOLI	ilvB	Acetolactate synthase isozyme 1 large subunit	0	NA	NA	unresponsive	no
AIGTTGR	P0A7D4	P0A7D4	PURA_ECOLI	purA	Adenylosuccinate synthetase	0	NA	NA	unresponsive	no
AIGTTGRGIGPAYEDK	P0A7D4	P0A7D4	PURA_ECOLI	purA	Adenylosuccinate synthetase	0	NA	NA	unresponsive	no
AIGTTGRGIGPAYEDKVAR	P0A7D4	P0A7D4	PURA_ECOLI	purA	Adenylosuccinate synthetase	0	NA	NA	unresponsive	no
AIGVALNDTACK	P24218	P24218	INTD_ECOLI	intD	Prophage integrase IntD	0	NA	NA	unresponsive	no
AIGVENA	P52086	P52086	COBC_ECOLI	cobC	Adenosylcobalamin/alpha-ribazole phosphatase	0	NA	NA	unresponsive	no
AIHEASPR	P37013	P37013	NORR_ECOLI	norR	Anaerobic nitric oxide reductase transcription regulator NorR	3	3.49478	0.0116915	stabilized	yes
AIHGIVAAR	P77154	P77154	KOJP_ECOLI	ycjT	Kojibiose phosphorylase	0	NA	NA	unresponsive	no
AIHIDEPVVTPMQAR	P0A6W0	P0A6W0	GLSA2_ECOLI	glsA2	Glutaminase 2	0	NA	NA	unresponsive	no
AIHIYRK	P0A951	P0A951	ATDA_ECOLI	speG	Spermidine N(1)-acetyltransferase	0	NA	NA	unresponsive	no
AIHNLSGR	P19323	P19323	FHLA_ECOLI	fhlA	Formate hydrogenlyase transcriptional activator FhlA	0	NA	NA	unresponsive	yes
AIHRVQKK	P0ABU2	P0ABU2	YCHF_ECOLI	ychF	Ribosome-binding ATPase YchF	0	NA	NA	unresponsive	yes
AIHYNSR	Q06065	Q06065	ATOC_ECOLI	atoC	Regulatory protein AtoC	3	3.48414	0.0594047	stabilized	yes
AIHYNSRR	Q06065	Q06065	ATOC_ECOLI	atoC	Regulatory protein AtoC	0	NA	NA	unresponsive	yes
AIIDTPPVLVR	P23909	P23909	MUTS_ECOLI	mutS	DNA mismatch repair protein MutS	4	4.3685	0.0657901	stabilized	yes
AIIFANTK	P0A8J8	P0A8J8	RHLB_ECOLI	rhlB	ATP-dependent RNA helicase RhlB	0	NA	NA	unresponsive	yes
AIIHAINNAEMR	P39279	P39279	YJEJ_ECOLI	yjeJ	Uncharacterized protein YjeJ	0	NA	NA	unresponsive	no
AIINDILAGMLDAGHAK	P22188	P22188	MURE_ECOLI	murE	UDP-N-acetylmuramoyl-L-alanyl-D-glutamate--2,6-diaminopimelate ligase	0	NA	NA	unresponsive	yes
AIIPVAEEVGVR	P24215	P24215	UXUA_ECOLI	uxuA	Mannonate dehydratase	0	NA	NA	unresponsive	no
AIISGRGDEVIELAK	P07003	P07003	POXB_ECOLI	poxB	Pyruvate dehydrogenase [ubiquinone]	1	NA	NA	unresponsive	no
AIKCDLCWHR	P56256	P56256	YSAA_ECOLI	ysaA	Putative electron transport protein YsaA	0	NA	NA	unresponsive	no
AIKLDDLPR	P0AFL6	P0AFL6	PPX_ECOLI	ppx	Exopolyphosphatase	0	NA	NA	unresponsive	no
AILAAAGIAEDVK	P0A7S9	P0A7S9	RS13_ECOLI	rpsM	Small ribosomal subunit protein uS13	2	NA	NA	unresponsive	no
AILAQHPDVQIIVTDDGLQHYR	P27300	P27300	LPXK_ECOLI	lpxK	Tetraacyldisaccharide 4'-kinase	0	NA	NA	unresponsive	yes
AILDGHIVLSR	P52612	P52612	FLII_ECOLI	fliI	Flagellum-specific ATP synthase	0	NA	NA	unresponsive	yes
AILDSEDDAELAHH	P77529	P77529	TCYP_ECOLI	tcyP	L-cystine transporter TcyP	0	NA	NA	unresponsive	no
AILGAEALCR	P75800	P75800	PDEI_ECOLI	pdeI	Probable cyclic di-GMP phosphodiesterase PdeI	0	NA	NA	unresponsive	no
AILGSMER	P0A8M3	P0A8M3	SYT_ECOLI	thrS	Threonine--tRNA ligase	0	NA	NA	unresponsive	yes
AILGWCER	P77221	P77221	YAHG_ECOLI	yahG	Uncharacterized protein YahG	0	NA	NA	unresponsive	no
AILLEVER	P16431	P16431	HYCE_ECOLI	hycE	Formate hydrogenlyase subunit 5	0	NA	NA	unresponsive	no
AILPAPQGMR	P37024	P37024	HRPB_ECOLI	hrpB	ATP-dependent RNA helicase HrpB	0	NA	NA	unresponsive	yes
AILPAQYR	P00547	P00547	KHSE_ECOLI	thrB	Homoserine kinase	1	NA	NA	unresponsive	yes
AILPAQYRR	P00547	P00547	KHSE_ECOLI	thrB	Homoserine kinase	0	NA	NA	unresponsive	yes
AILQQIAAVR	P0AAP3	P0AAP3	FRMR_ECOLI	frmR	Transcriptional repressor FrmR	1	NA	NA	unresponsive	no
AILQVPGTMK	P77280	P77280	YDJJ_ECOLI	ydjJ	Uncharacterized zinc-type alcohol dehydrogenase-like protein YdjJ	0	NA	NA	unresponsive	no
AILRDPSITK	P09155	P09155	RND_ECOLI	rnd	Ribonuclease D	0	NA	NA	unresponsive	no
AILYGDKITPSMAK	P0A8F8	P0A8F8	UVRB_ECOLI	uvrB	UvrABC system protein B	4	1.8854	0.167566	stabilized	yes
AIMASDLGLNPNSAGSDIR	P0A805	P0A805	RRF_ECOLI	frr	Ribosome-recycling factor	0	NA	NA	unresponsive	no
AIMQHYQAR	P0A959	P0A959	ALAA_ECOLI	alaA	Glutamate-pyruvate aminotransferase AlaA	0	NA	NA	unresponsive	no
AIMVAHNANFDHSFMMAAAER	P30014	P30014	RNT_ECOLI	rnt	Ribonuclease T	0	NA	NA	unresponsive	no
AINACEASLR	P76234	P76234	YEAE_ECOLI	yeaE	Uncharacterized protein YeaE	0	NA	NA	unresponsive	no
AINALANPTTNSYKR	P0A9C5	P0A9C5	GLN1B_ECOLI	glnA	Glutamine synthetase	0	NA	NA	unresponsive	yes
AINASLQR	P08244	P08244	PYRF_ECOLI	pyrF	Orotidine 5'-phosphate decarboxylase	0	NA	NA	unresponsive	no
AINATLSKTELEDLYLPYKPK	P46837	P46837	YHGF_ECOLI	yhgF	Protein YhgF	0	NA	NA	unresponsive	no
AINEDAAGNYIHYGVR	P27302	P27302	TKT1_ECOLI	tktA	Transketolase 1	0	NA	NA	unresponsive	no
AINHDFR	P27294	P27294	INAA_ECOLI	inaA	Protein InaA	0	NA	NA	unresponsive	no
AINIGFPNAYDR	P0AA99	P0AA99	YAFK_ECOLI	yafK	Putative L,D-transpeptidase YafK	0	NA	NA	unresponsive	no
AINMGLVK	P25666	P25666	HTRL_ECOLI	htrL	Protein HtrL	0	NA	NA	unresponsive	no
AINPDLSPINTHR	P08368	P08368	CREB_ECOLI	creB	Transcriptional regulatory protein CreB	0	NA	NA	unresponsive	no
AINPLEVEYVR	P06974	P06974	FLIM_ECOLI	fliM	Flagellar motor switch protein FliM	0	NA	NA	unresponsive	no
AINVSDQVPAK	P0A9J8	P0A9J8	CMPDT_ECOLI	pheA	Bifunctional chorismate mutase/prephenate dehydratase	0	NA	NA	unresponsive	no
AINYGYTDDR	P0A991	P0A991	ALF1_ECOLI	fbaB	Fructose-bisphosphate aldolase class 1	0	NA	NA	unresponsive	no
AINYGYTDDRVYSK	P0A991	P0A991	ALF1_ECOLI	fbaB	Fructose-bisphosphate aldolase class 1	0	NA	NA	unresponsive	no
AIPASAQDSTR	P77439	P77439	PTFX1_ECOLI	fryA	Multiphosphoryl transfer protein 1	0	NA	NA	unresponsive	no
AIPEGAVDNGQLR	P05793	P05793	ILVC_ECOLI	ilvC	Ketol-acid reductoisomerase (NADP(+))	1	NA	NA	unresponsive	no
AIPELQQAVR	P37650	P37650	BCSC_ECOLI	bcsC	Cellulose synthase operon protein C	0	NA	NA	unresponsive	no
AIPGFKPR	P76257	P76257	YOAA_ECOLI	yoaA	Probable ATP-dependent DNA helicase YoaA	0	NA	NA	unresponsive	yes
AIPGFKPREPQR	P76257	P76257	YOAA_ECOLI	yoaA	Probable ATP-dependent DNA helicase YoaA	0	NA	NA	unresponsive	yes
AIPLKLHGENIPAR	P15042	P15042	DNLJ_ECOLI	ligA	DNA ligase	0	NA	NA	unresponsive	no
AIPLKLHGENIPARLEVR	P15042	P15042	DNLJ_ECOLI	ligA	DNA ligase	0	NA	NA	unresponsive	no
AIPNYNVMGLAK	P0AEK4	P0AEK4	FABI_ECOLI	fabI	Enoyl-[acyl-carrier-protein] reductase [NADH] FabI	3	2.40883	0.0374669	stabilized	no
AIPVIFASR	P18811	P18811	MALI_ECOLI	malI	Maltose regulon regulatory protein MalI	0	NA	NA	unresponsive	no
AIQAALDELQK	P60752	P60752	MSBA_ECOLI	msbA	ATP-dependent lipid A-core flippase	0	NA	NA	unresponsive	yes
AIQAIDIEKL	P33371	P33371	DUSC_ECOLI	dusC	tRNA-dihydrouridine(16) synthase	0	NA	NA	unresponsive	no
AIQHGLAIAAGIK	P68767	P68767	AMPA_ECOLI	pepA	Cytosol aminopeptidase	0	NA	NA	unresponsive	no
AIQHIFNR	P23522	P23522	GARL_ECOLI	garL	5-keto-4-deoxy-D-glucarate aldolase	0	NA	NA	unresponsive	no
AIQKAIALIELKFTPQGESH	P0AD10	P0AD10	YECJ_ECOLI	yecJ	Uncharacterized protein YecJ	0	NA	NA	unresponsive	no
AIQKELGEMDDAPDENEALKR	P0A9M0	P0A9M0	LON_ECOLI	lon	Lon protease	0	NA	NA	unresponsive	yes
AIQSEKAR	P0A7U7	P0A7U7	RS20_ECOLI	rpsT	Small ribosomal subunit protein bS20	0	NA	NA	unresponsive	no
AIQSEKARK	P0A7U7	P0A7U7	RS20_ECOLI	rpsT	Small ribosomal subunit protein bS20	0	NA	NA	unresponsive	no
AIQVLCRR	P0ABH9	P0ABH9	CLPA_ECOLI	clpA	ATP-dependent Clp protease ATP-binding subunit ClpA	0	NA	NA	unresponsive	yes
AIQVTTGAK	P60438	P60438	RL3_ECOLI	rplC	Large ribosomal subunit protein uL3	4	1.26074	0.374842	destabilized	no
AIQVTTGAKK	P60438	P60438	RL3_ECOLI	rplC	Large ribosomal subunit protein uL3	2	NA	NA	unresponsive	no
AIQVTTGAKKANR	P60438	P60438	RL3_ECOLI	rplC	Large ribosomal subunit protein uL3	0	NA	NA	unresponsive	no
AISDLVADGVLIR	P45544	P45544	FRLR_ECOLI	frlR	Probable fructoselysine utilization operon transcriptional repressor	0	NA	NA	unresponsive	no
AISHYQEQQQPR	P0AFB8	P0AFB8	NTRC_ECOLI	glnG	DNA-binding transcriptional regulator NtrC	1	NA	NA	unresponsive	yes
AISIVDRYLEHDR	P0A7B1	P0A7B1	PPK1_ECOLI	ppk	Polyphosphate kinase	0	NA	NA	unresponsive	yes
AISLEEKPK	P61887	P61887	RMLA2_ECOLI	rffH	Glucose-1-phosphate thymidylyltransferase 2	0	NA	NA	unresponsive	no
AISLEEKPKQPK	P61887	P61887	RMLA2_ECOLI	rffH	Glucose-1-phosphate thymidylyltransferase 2	0	NA	NA	unresponsive	no
AISLSGEAQSGR	P77804	P77804	YDGA_ECOLI	ydgA	Protein YdgA	0	NA	NA	unresponsive	no
AISLVEETRPLLPGVR	P77247	P77247	HXPB_ECOLI	hxpB	Hexitol phosphatase B	0	NA	NA	unresponsive	no
AISTIAESK	P69908	P69908	DCEA_ECOLI	gadA	Glutamate decarboxylase alpha	0	NA	NA	unresponsive	no
AISTIAESKR	P69908	P69908	DCEA_ECOLI	gadA	Glutamate decarboxylase alpha	0	NA	NA	unresponsive	no
AISVTGFRDKLDQLSQK	P76176	P76176	YDGD_ECOLI	ydgD	Uncharacterized serine protease YdgD	0	NA	NA	unresponsive	no
AISVYDENNR	P0AEC5	P0AEC5	BARA_ECOLI	barA	Signal transduction histidine-protein kinase BarA	0	NA	NA	unresponsive	yes
AISYRVHQGYDHR	P23538	P23538	PPSA_ECOLI	ppsA	Phosphoenolpyruvate synthase	0	NA	NA	unresponsive	yes
AISYYDYALK	P08395	P08395	SPPA_ECOLI	sppA	Protease 4	0	NA	NA	unresponsive	no
AITDYGVTGR	P0A873	P0A873	TRMD_ECOLI	trmD	tRNA (guanine-N(1)-)-methyltransferase	0	NA	NA	unresponsive	no
AITEQALK	P30015	P30015	LHR_ECOLI	lhr	Probable ATP-dependent helicase Lhr	0	NA	NA	unresponsive	yes
AITGAGMTR	P03813	P03813	YGEA_ECOLI	ygeA	Broad specificity amino-acid racemase YgeA	1	NA	NA	unresponsive	no
AITGEEMTQEK	P76192	P76192	YDHV_ECOLI	ydhV	Uncharacterized oxidoreductase YdhV	1	NA	NA	unresponsive	no
AITGEEMTQEKLDLAAER	P76192	P76192	YDHV_ECOLI	ydhV	Uncharacterized oxidoreductase YdhV	0	NA	NA	unresponsive	no
AITGEEPR	P77218	P77218	EUTD_ECOLI	eutD	Phosphate acetyltransferase EutD	0	NA	NA	unresponsive	no
AITGSNKRPLK	P0A8T7	P0A8T7	RPOC_ECOLI	rpoC	DNA-directed RNA polymerase subunit beta'	0	NA	NA	unresponsive	no
AITIDFVR	P03004	P03004	DNAA_ECOLI	dnaA	Chromosomal replication initiator protein DnaA	0	NA	NA	unresponsive	yes
AITINRQEK	P08201	P08201	NIRB_ECOLI	nirB	Nitrite reductase (NADH) large subunit	0	NA	NA	unresponsive	no
AITKKEQADMGK	P0ADK8	P0ADK8	YIBL_ECOLI	yibL	Uncharacterized protein YibL	0	NA	NA	unresponsive	no
AITMVDELK	P0AB89	P0AB89	PUR8_ECOLI	purB	Adenylosuccinate lyase	2	NA	NA	unresponsive	no
AITQYIGDNAK	P39342	P39342	YJGR_ECOLI	yjgR	Uncharacterized protein YjgR	0	NA	NA	unresponsive	no
AITSSAGNQTPEK	P41409	P41409	RIHA_ECOLI	rihA	Pyrimidine-specific ribonucleoside hydrolase RihA	0	NA	NA	unresponsive	no
AIVDVHGGTITAFNRPEGGACFR	P21865	P21865	KDPD_ECOLI	kdpD	Sensor protein KdpD	0	NA	NA	unresponsive	yes
AIVEAAGLK	P0AF93	P0AF93	RIDA_ECOLI	ridA	2-iminobutanoate/2-iminopropanoate deaminase	0	NA	NA	unresponsive	no
AIVEAAGLKVGDIVK	P0AF93	P0AF93	RIDA_ECOLI	ridA	2-iminobutanoate/2-iminopropanoate deaminase	0	NA	NA	unresponsive	no
AIVEAAHEFGR	P07001	P07001	PNTA_ECOLI	pntA	NAD(P) transhydrogenase subunit alpha	2	NA	NA	unresponsive	no
AIVEEEHR	P24215	P24215	UXUA_ECOLI	uxuA	Mannonate dehydratase	0	NA	NA	unresponsive	no
AIVEEEHRR	P24215	P24215	UXUA_ECOLI	uxuA	Mannonate dehydratase	0	NA	NA	unresponsive	no
AIVFYAADHGESINER	P37661	P37661	EPTB_ECOLI	eptB	Kdo(2)-lipid A phosphoethanolamine 7''-transferase	0	NA	NA	unresponsive	no
AIVGSGAFAHSSGIHQDGVLK	P09151	P09151	LEU1_ECOLI	leuA	2-isopropylmalate synthase	0	NA	NA	unresponsive	no
AIVPAANVPK	P24554	P24554	RADA_ECOLI	radA	DNA repair protein RadA	0	NA	NA	unresponsive	yes
AIVPSYGR	P33940	P33940	MQO_ECOLI	mqo	Malate:quinone oxidoreductase	2	NA	NA	unresponsive	no
AIVVTPDHPLAGK	P0A9F3	P0A9F3	CYSB_ECOLI	cysB	HTH-type transcriptional regulator CysB	0	NA	NA	unresponsive	no
AIVVTPDHPLAGKK	P0A9F3	P0A9F3	CYSB_ECOLI	cysB	HTH-type transcriptional regulator CysB	1	NA	NA	unresponsive	no
AIWCAKDK	P0AEG6	P0AEG6	DSBC_ECOLI	dsbC	Thiol:disulfide interchange protein DsbC	0	NA	NA	unresponsive	no
AIWCAKDKNK	P0AEG6	P0AEG6	DSBC_ECOLI	dsbC	Thiol:disulfide interchange protein DsbC	0	NA	NA	unresponsive	no
AIYMVKR	P09151	P09151	LEU1_ECOLI	leuA	2-isopropylmalate synthase	0	NA	NA	unresponsive	no
AIYYLQQQGK	P76083	P76083	PAAH_ECOLI	paaH	3-hydroxyadipyl-CoA dehydrogenase	0	NA	NA	unresponsive	no
AKAAFWAK	P75838	P75838	YCAO_ECOLI	ycaO	Ribosomal protein S12 methylthiotransferase accessory factor YcaO	0	NA	NA	unresponsive	no
AKAEADAKAAEEAAK	P19934	P19934	TOLA_ECOLI	tolA	Tol-Pal system protein TolA	0	NA	NA	unresponsive	no
AKAEAQVIIEQANK	P0ABA0	P0ABA0	ATPF_ECOLI	atpF	ATP synthase subunit b	1	NA	NA	unresponsive	no
AKAEAQVIIEQANKR	P0ABA0	P0ABA0	ATPF_ECOLI	atpF	ATP synthase subunit b	0	NA	NA	unresponsive	no
AKAGCPVSQVLK	P0C0L2	P0C0L2	OSMC_ECOLI	osmC	Peroxiredoxin OsmC	0	NA	NA	unresponsive	no
AKAGNEYAK	P36683	P36683	ACNB_ECOLI	acnB	Aconitate hydratase B	0	NA	NA	unresponsive	no
AKALSVLGAR	P0A7I0	P0A7I0	RF1_ECOLI	prfA	Peptide chain release factor RF1	2	NA	NA	unresponsive	no
AKAPFIALNMAAIPK	P0AFB8	P0AFB8	NTRC_ECOLI	glnG	DNA-binding transcriptional regulator NtrC	4	3.57469	0.0340822	stabilized	yes
AKAPIYFVSR	P63204	P63204	GADE_ECOLI	gadE	Transcriptional regulator GadE	0	NA	NA	unresponsive	no
AKAPIYFVSRK	P63204	P63204	GADE_ECOLI	gadE	Transcriptional regulator GadE	0	NA	NA	unresponsive	no
AKAQEYMAAVIR	P32160	P32160	YIIQ_ECOLI	yiiQ	Uncharacterized protein YiiQ	0	NA	NA	unresponsive	no
AKASAQLETIK	P08839	P08839	PT1_ECOLI	ptsI	Phosphoenolpyruvate-protein phosphotransferase	3	1.68856	0.414035	destabilized	no
AKASAQLETIKTK	P08839	P08839	PT1_ECOLI	ptsI	Phosphoenolpyruvate-protein phosphotransferase	0	NA	NA	unresponsive	no
AKASAVK	P68679	P68679	RS21_ECOLI	rpsU	Small ribosomal subunit protein bS21	0	NA	NA	unresponsive	no
AKASQLDEAR	P62620	P62620	ISPG_ECOLI	ispG	4-hydroxy-3-methylbut-2-en-1-yl diphosphate synthase (flavodoxin)	0	NA	NA	unresponsive	no
AKASQLDEARR	P62620	P62620	ISPG_ECOLI	ispG	4-hydroxy-3-methylbut-2-en-1-yl diphosphate synthase (flavodoxin)	0	NA	NA	unresponsive	no
AKAVYQQVISKYPGTDGAK	P45955	P45955	CPOB_ECOLI	cpoB	Cell division coordinator CpoB	0	NA	NA	unresponsive	no
AKDAAGHELVYTGMSK	P07813	P07813	SYL_ECOLI	leuS	Leucine--tRNA ligase	3	3.53925	0.0455182	stabilized	yes
AKDADDLFDK	Q47150	Q47150	DINJ_ECOLI	dinJ	Antitoxin DinJ	0	NA	NA	unresponsive	no
AKDADDLFDKLGI	Q47150	Q47150	DINJ_ECOLI	dinJ	Antitoxin DinJ	0	NA	NA	unresponsive	no
AKDEADEK	P0AG67	P0AG67	RS1_ECOLI	rpsA	Small ribosomal subunit protein bS1	0	NA	NA	unresponsive	no
AKDEADEKDAIATVNK	P0AG67	P0AG67	RS1_ECOLI	rpsA	Small ribosomal subunit protein bS1	0	NA	NA	unresponsive	no
AKDEHIAK	P64631	P64631	YHFU_ECOLI	yhfU	Uncharacterized protein YhfU	0	NA	NA	unresponsive	no
AKDENQR	P77718	P77718	THII_ECOLI	thiI	tRNA sulfurtransferase	0	NA	NA	unresponsive	yes
AKDFEDAVEK	P0A9Q7	P0A9Q7	ADHE_ECOLI	adhE	Bifunctional aldehyde-alcohol dehydrogenase AdhE	0	NA	NA	unresponsive	no
AKDFEDAVEKAEK	P0A9Q7	P0A9Q7	ADHE_ECOLI	adhE	Bifunctional aldehyde-alcohol dehydrogenase AdhE	0	NA	NA	unresponsive	no
AKDGLALSSR	P31663	P31663	PANC_ECOLI	panC	Pantothenate synthetase	4	4.27768	0.0261389	stabilized	yes
AKDKIMMGAER	P0AAI3	P0AAI3	FTSH_ECOLI	ftsH	ATP-dependent zinc metalloprotease FtsH	0	NA	NA	unresponsive	yes
AKDKNDSFR	P0ABH7	P0ABH7	CISY_ECOLI	gltA	Citrate synthase	0	NA	NA	unresponsive	no
AKDLAEKLSNER	P68688	P68688	GLRX1_ECOLI	grxA	Glutaredoxin 1	0	NA	NA	unresponsive	no
AKDMSVFSSLIR	P75949	P75949	NAGZ_ECOLI	nagZ	Beta-hexosaminidase	0	NA	NA	unresponsive	no
AKDWAAADAAR	P21888	P21888	SYC_ECOLI	cysS	Cysteine--tRNA ligase	0	NA	NA	unresponsive	yes
AKDWAAADAARDR	P21888	P21888	SYC_ECOLI	cysS	Cysteine--tRNA ligase	0	NA	NA	unresponsive	yes
AKDYQADMTR	P65807	P65807	YGEY_ECOLI	ygeY	Uncharacterized protein YgeY	0	NA	NA	unresponsive	no
AKEGLEER	P10443	P10443	DPO3A_ECOLI	dnaE	DNA polymerase III subunit alpha	0	NA	NA	unresponsive	no
AKEIGYPLVVR	P00968	P00968	CARB_ECOLI	carB	Carbamoyl phosphate synthase large chain	0	NA	NA	unresponsive	yes
AKEIGYPLVVRPSYVLGGR	P00968	P00968	CARB_ECOLI	carB	Carbamoyl phosphate synthase large chain	4	2.80855	0.0591824	destabilized	yes
AKELGITHIISSDLGR	P0A7A2	P0A7A2	GPMB_ECOLI	gpmB	Probable phosphoglycerate mutase GpmB	0	NA	NA	unresponsive	no
AKELGLVPLGYLR	P76503	P76503	FADI_ECOLI	fadI	3-ketoacyl-CoA thiolase FadI	1	NA	NA	unresponsive	no
AKEPALFR	P21499	P21499	RNR_ECOLI	rnr	Ribonuclease R	0	NA	NA	unresponsive	no
AKEPELAK	P0CF91;P0CF92;P0CF93	P0CF91;P0CF92;P0CF93	INSL1_ECOLI;INSL2_ECOLI;INSL3_ECOLI	insL1;insL2;insL3	Putative transposase InsL for insertion sequence element IS186A	0	NA	NA	unresponsive	no
AKEVYSAR	P0AGL5	P0AGL5	RATA_ECOLI	ratA	Ribosome association toxin RatA	0	NA	NA	unresponsive	no
AKFEQHAELR	P30176	P30176	RIBX_ECOLI	ybiA	N-glycosidase YbiA	3	2.71103	0.186143	stabilized	no
AKGAMALFGEK	P00957	P00957	SYA_ECOLI	alaS	Alanine--tRNA ligase	4	2.20999	0.0826771	destabilized	yes
AKGAMALFGEKYDER	P00957	P00957	SYA_ECOLI	alaS	Alanine--tRNA ligase	2	NA	NA	unresponsive	yes
AKGATAYVTLEPCSHHGR	P25539	P25539	RIBD_ECOLI	ribD	Riboflavin biosynthesis protein RibD	1	NA	NA	unresponsive	no
AKGAYSFYIVR	P76177	P76177	YDGH_ECOLI	ydgH	Protein YdgH	0	NA	NA	unresponsive	no
AKGEEGLTR	P76208	P76208	YNIB_ECOLI	yniB	Uncharacterized protein YniB	0	NA	NA	unresponsive	no
AKGENEAAFAAR	P04995	P04995;A0A0G3HGF9;Q2A0K9;Q2A0L0;C0Z3X9	EX1_ECOLI	sbcB	Exodeoxyribonuclease I	0	NA	NA	unresponsive	no
AKGGGDETFVQGR	P0A8A2	P0A8A2	YEEN_ECOLI	yeeN	Probable transcriptional regulatory protein YeeN	0	NA	NA	unresponsive	no
AKGIAIVER	P28903	P28903	NRDD_ECOLI	nrdD	Anaerobic ribonucleoside-triphosphate reductase	3	2.84985	0.0256085	stabilized	yes
AKGIDMLDAPVSGGEPK	P0ABQ2	P0ABQ2	GARR_ECOLI	garR	2-hydroxy-3-oxopropionate reductase	0	NA	NA	unresponsive	no
AKGLEGINSPVAK	P21889	P21889	SYD_ECOLI	aspS	Aspartate--tRNA ligase	0	NA	NA	unresponsive	yes
AKGLPMRR	P0AFH2	P0AFH2	OPPB_ECOLI	oppB	Oligopeptide transport system permease protein OppB	4	1.22259	0.928541	destabilized	yes
AKGQFDSEGLMDLSK	P24232	P24232	HMP_ECOLI	hmp	Flavohemoprotein	0	NA	NA	unresponsive	no
AKGWLTELSRR	P77300	P77300	XYNR_ECOLI	xynR	HTH-type transcriptional regulator XynR	0	NA	NA	unresponsive	no
AKHAAGQVK	P33221	P33221	PURT_ECOLI	purT	Formate-dependent phosphoribosylglycinamide formyltransferase	3	2.71667	0.065417	stabilized	yes
AKHAAGQVKVQG	P33221	P33221	PURT_ECOLI	purT	Formate-dependent phosphoribosylglycinamide formyltransferase	0	NA	NA	unresponsive	yes
AKHMSDETAR	P0AAI3	P0AAI3	FTSH_ECOLI	ftsH	ATP-dependent zinc metalloprotease FtsH	4	3.97391	0.0528558	stabilized	yes
AKIALFCNVPEK	P0A7E5	P0A7E5	PYRG_ECOLI	pyrG	CTP synthase	0	NA	NA	unresponsive	yes
AKIALFCNVPEKAVISLK	P0A7E5	P0A7E5	PYRG_ECOLI	pyrG	CTP synthase	1	NA	NA	unresponsive	yes
AKIKADAEEAAR	P00961	P00961	SYGB_ECOLI	glyS	Glycine--tRNA ligase beta subunit	0	NA	NA	unresponsive	yes
AKITLVDR	P00393	P00393	NDH_ECOLI	ndh	Type II NADH:quinone oxidoreductase	0	NA	NA	unresponsive	no
AKITSLVR	P21889	P21889	SYD_ECOLI	aspS	Aspartate--tRNA ligase	0	NA	NA	unresponsive	yes
AKITVPVDATEEQVR	P07813	P07813	SYL_ECOLI	leuS	Leucine--tRNA ligase	1	NA	NA	unresponsive	yes
AKITVPVDATEEQVRER	P07813	P07813	SYL_ECOLI	leuS	Leucine--tRNA ligase	2	NA	NA	unresponsive	yes
AKITYPAR	P22787	P22787	YIFB_ECOLI	yifB	Uncharacterized protein YifB	0	NA	NA	unresponsive	yes
AKKEMVEANLR	P00579	P00579	RPOD_ECOLI	rpoD	RNA polymerase sigma factor RpoD	0	NA	NA	unresponsive	no
AKKQDLTSEEITNHIEAGK	P36767	P36767	RDGC_ECOLI	rdgC	Recombination-associated protein RdgC	1	NA	NA	unresponsive	no
AKLAEMMK	P05852	P05852	TSAD_ECOLI	tsaD	tRNA N6-adenosine threonylcarbamoyltransferase	4	4.08254	0.0823152	stabilized	no
AKLAEMMKK	P05852	P05852	TSAD_ECOLI	tsaD	tRNA N6-adenosine threonylcarbamoyltransferase	0	NA	NA	unresponsive	no
AKLDANLK	P39172	P39172	ZNUA_ECOLI	znuA	High-affinity zinc uptake system protein ZnuA	0	NA	NA	unresponsive	yes
AKLEELWAR	P77319	P77319	HSCC_ECOLI	hscC	Chaperone protein HscC	0	NA	NA	unresponsive	yes
AKLESLVEDLVNR	P0A6Y8	P0A6Y8	DNAK_ECOLI	dnaK	Chaperone protein DnaK	0	NA	NA	unresponsive	yes
AKLGEVATDSKPR	P0AG14	P0AG14	SOHB_ECOLI	sohB	Probable protease SohB	0	NA	NA	unresponsive	no
AKLLADDIVPSR	P0AFH8	P0AFH8	OSMY_ECOLI	osmY	Osmotically-inducible protein Y	1	NA	NA	unresponsive	no
AKLLADDIVPSRHVK	P0AFH8	P0AFH8	OSMY_ECOLI	osmY	Osmotically-inducible protein Y	0	NA	NA	unresponsive	no
AKLPAETVK	P52074	P52074	GLCF_ECOLI	glcF	Glycolate oxidase iron-sulfur subunit	0	NA	NA	unresponsive	no
AKLPPVSR	P37634	P37634	RLMJ_ECOLI	rlmJ	Ribosomal RNA large subunit methyltransferase J	3	2.53256	0.104073	stabilized	no
AKLPPVSRR	P37634	P37634	RLMJ_ECOLI	rlmJ	Ribosomal RNA large subunit methyltransferase J	0	NA	NA	unresponsive	no
AKLQAVLDNGK	P07650	P07650	TYPH_ECOLI	deoA	Thymidine phosphorylase	0	NA	NA	unresponsive	no
AKLQAVLDNGKAAEVFGR	P07650	P07650	TYPH_ECOLI	deoA	Thymidine phosphorylase	0	NA	NA	unresponsive	no
AKLYELEMQK	P07012	P07012	RF2_ECOLI	prfB	Peptide chain release factor RF2	1	NA	NA	unresponsive	no
AKLYELEMQKK	P07012	P07012	RF2_ECOLI	prfB	Peptide chain release factor RF2	2	NA	NA	unresponsive	no
AKLYYLR	P0A7K6	P0A7K6	RL19_ECOLI	rplS	Large ribosomal subunit protein bL19	1	NA	NA	unresponsive	no
AKNGEAAIVIGTR	P17888	P17888	PRIA_ECOLI	priA	Primosomal protein N'	0	NA	NA	unresponsive	yes
AKNGITGPCYVGK	P36938	P36938	PGM_ECOLI	pgm	Phosphoglucomutase	0	NA	NA	unresponsive	no
AKNGPLDCVQK	P75864	P75864	RLMKL_ECOLI	rlmL	Ribosomal RNA large subunit methyltransferase K/L	3	1.60144	0.422264	stabilized	no
AKNPDIEIIAR	P39830	P39830	YBAL_ECOLI	ybaL	Putative cation/proton antiporter YbaL	0	NA	NA	unresponsive	no
AKNQITLPVILK	P0AC84	P0AC84	GLO2_ECOLI	gloB	Hydroxyacylglutathione hydrolase GloB	0	NA	NA	unresponsive	no
AKNQITLPVILKNER	P0AC84	P0AC84	GLO2_ECOLI	gloB	Hydroxyacylglutathione hydrolase GloB	0	NA	NA	unresponsive	no
AKPAVHFGGK	P0A6V1	P0A6V1	GLGC_ECOLI	glgC	Glucose-1-phosphate adenylyltransferase	0	NA	NA	unresponsive	yes
AKPEIIKGSR	P0AGD7	P0AGD7	SRP54_ECOLI	ffh	Signal recognition particle protein	2	NA	NA	unresponsive	no
AKPEVWQTLAAK	P36999	P36999	RLMA_ECOLI	rlmA	23S rRNA (guanine(745)-N(1))-methyltransferase	1	NA	NA	unresponsive	no
AKPGEYVQGINGK	P76076	P76076	YDBL_ECOLI	ydbL	Uncharacterized protein YdbL	0	NA	NA	unresponsive	no
AKPGEYVQGINGKWVR	P76076	P76076	YDBL_ECOLI	ydbL	Uncharacterized protein YdbL	0	NA	NA	unresponsive	no
AKPGQDFFPLTVNYQER	P05055	P05055	PNP_ECOLI	pnp	Polyribonucleotide nucleotidyltransferase	0	NA	NA	unresponsive	no
AKPTQAKGVYIK	P0A7L0	P0A7L0	RL1_ECOLI	rplA	Large ribosomal subunit protein uL1	0	NA	NA	unresponsive	no
AKPVLLEPIMK	P0A6M8	P0A6M8	EFG_ECOLI	fusA	Elongation factor G	0	NA	NA	unresponsive	no
AKQAELQQTNDAATVADPR	P77611	P77611	RSXC_ECOLI	rsxC	Ion-translocating oxidoreductase complex subunit C	1	NA	NA	unresponsive	no
AKQAELQQTNDAATVADPRK	P77611	P77611	RSXC_ECOLI	rsxC	Ion-translocating oxidoreductase complex subunit C	0	NA	NA	unresponsive	no
AKQAQVPK	P0A8A2	P0A8A2	YEEN_ECOLI	yeeN	Probable transcriptional regulatory protein YeeN	0	NA	NA	unresponsive	no
AKQDLEMEALTFKPEEWGMK	P33599	P33599	NUOCD_ECOLI	nuoC	NADH-quinone oxidoreductase subunit C/D	0	NA	NA	unresponsive	no
AKQSPNTMSDMAAFEK	P0ABJ1	P0ABJ1	CYOA_ECOLI	cyoA	Cytochrome bo(3) ubiquinol oxidase subunit 2	0	NA	NA	unresponsive	no
AKQYATTYINIVGK	P0ADG4	P0ADG4	SUHB_ECOLI	suhB	Nus factor SuhB	1	NA	NA	unresponsive	no
AKRHEAWITLEK	P0AG67	P0AG67	RS1_ECOLI	rpsA	Small ribosomal subunit protein bS1	0	NA	NA	unresponsive	no
AKRPWQGAQETPAK	P09148	P09148	GAL7_ECOLI	galT	Galactose-1-phosphate uridylyltransferase	0	NA	NA	unresponsive	no
AKRYTDESEQ	P0AC38	P0AC38	ASPA_ECOLI	aspA	Aspartate ammonia-lyase	0	NA	NA	unresponsive	no
AKSDKASEGELLAQVEPEDLIK	P0A6H1	P0A6H1	CLPX_ECOLI	clpX	ATP-dependent Clp protease ATP-binding subunit ClpX	1	NA	NA	unresponsive	yes
AKSPVWLK	P76192	P76192	YDHV_ECOLI	ydhV	Uncharacterized oxidoreductase YdhV	0	NA	NA	unresponsive	no
AKSYQEYR	P0ACY3	P0ACY3	YEAG_ECOLI	yeaG	Uncharacterized protein YeaG	0	NA	NA	unresponsive	no
AKTACEVAEISYK	P0ACJ8	P0ACJ8	CRP_ECOLI	crp	DNA-binding transcriptional dual regulator CRP	0	NA	NA	unresponsive	no
AKTACEVAEISYKK	P0ACJ8	P0ACJ8	CRP_ECOLI	crp	DNA-binding transcriptional dual regulator CRP	1	NA	NA	unresponsive	no
AKTALASSVR	P27303	P27303	EMRA_ECOLI	emrA	Multidrug export protein EmrA	0	NA	NA	unresponsive	no
AKTGGIK	P0AE91	P0AE91	CREA_ECOLI	creA	Protein CreA	0	NA	NA	unresponsive	no
AKTINKYLGSDYVVK	P06612	P06612	TOP1_ECOLI	topA	DNA topoisomerase 1	0	NA	NA	unresponsive	no
AKTPAFPAGNSWHDVR	P10423	P10423	IAP_ECOLI	iap	Alkaline phosphatase isozyme conversion protein	0	NA	NA	unresponsive	no
AKVDDPFPEK	P76340	P76340	HPRR_ECOLI	hprR	Transcriptional regulatory protein HprR	0	NA	NA	unresponsive	no
AKVEDTAAR	P15043	P15043	RECQ_ECOLI	recQ	ATP-dependent DNA helicase RecQ	0	NA	NA	unresponsive	yes
AKVGDRYVLEK	P31120	P31120	GLMM_ECOLI	glmM	Phosphoglucosamine mutase	0	NA	NA	unresponsive	no
AKVITSGQLVYK	P24202	P24202	MRR_ECOLI	mrr	Type IV methyl-directed restriction enzyme EcoKMrr	0	NA	NA	unresponsive	no
AKVITSGQLVYKNR	P24202	P24202	MRR_ECOLI	mrr	Type IV methyl-directed restriction enzyme EcoKMrr	0	NA	NA	unresponsive	no
AKVNNVDPAK	P0A9M8	P0A9M8	PTA_ECOLI	pta	Phosphate acetyltransferase	0	NA	NA	unresponsive	no
AKVSATGDDAR	P0AES6	P0AES6	GYRB_ECOLI	gyrB	DNA gyrase subunit B	0	NA	NA	unresponsive	yes
AKVSTATVSR	P0ACN7	P0ACN7	CYTR_ECOLI	cytR	HTH-type transcriptional repressor CytR	3	1.86943	0.446168	destabilized	no
AKVVPPEAMENAPASLHSLDVK	P52647	P52647	NIFJ_ECOLI	ydbK	Probable pyruvate-flavodoxin oxidoreductase	0	NA	NA	unresponsive	no
AKWEHYK	P75898	P75898	RUTA_ECOLI	rutA	Pyrimidine monooxygenase RutA	0	NA	NA	unresponsive	no
AKWRPDQDALK	Q46877	Q46877	NORV_ECOLI	norV	Anaerobic nitric oxide reductase flavorubredoxin	0	NA	NA	unresponsive	no
AKYDTTRPSLR	P0A996	P0A996	GLPC_ECOLI	glpC	Anaerobic glycerol-3-phosphate dehydrogenase subunit C	0	NA	NA	unresponsive	no
AKYGLTPL	P0AAL9	P0AAL9	YKGJ_ECOLI	ykgJ	Uncharacterized protein YkgJ	0	NA	NA	unresponsive	no
AKYGNILLK	P0AEN8	P0AEN8	FUCM_ECOLI	fucU	L-fucose mutarotase	0	NA	NA	unresponsive	no
AKYIAETFLEDAR	P0ABP8	P0ABP8	DEOD_ECOLI	deoD	Purine nucleoside phosphorylase DeoD-type	0	NA	NA	unresponsive	no
AKYNPAPDLADAMK	P37326	P37326	INTS_ECOLI	intS	Prophage integrase IntS	0	NA	NA	unresponsive	no
AKYPDLQIIGGNVATAAGAR	P0ADG7	P0ADG7	IMDH_ECOLI	guaB	Inosine-5'-monophosphate dehydrogenase	0	NA	NA	unresponsive	yes
ALAAALGQIEK	P0A7G6	P0A7G6	RECA_ECOLI	recA	Protein RecA	1	NA	NA	unresponsive	yes
ALAAALGQIEKQFGK	P0A7G6	P0A7G6	RECA_ECOLI	recA	Protein RecA	0	NA	NA	unresponsive	yes
ALAAELAADCHVIPR	P37355	P37355	MENH_ECOLI	menH	2-succinyl-6-hydroxy-2,4-cyclohexadiene-1-carboxylate synthase	0	NA	NA	unresponsive	no
ALAAITVNYTPCGHCR	P0ABF6	P0ABF6	CDD_ECOLI	cdd	Cytidine deaminase	0	NA	NA	unresponsive	no
ALAALQKGK	P0DMC7	P0DMC7	RCSB_ECOLI	rcsB	Transcriptional regulatory protein RcsB	0	NA	NA	unresponsive	no
ALADGATDYLER	P23909	P23909	MUTS_ECOLI	mutS	DNA mismatch repair protein MutS	0	NA	NA	unresponsive	yes
ALADGATDYLERLEVR	P23909	P23909	MUTS_ECOLI	mutS	DNA mismatch repair protein MutS	0	NA	NA	unresponsive	yes
ALADITDPATGAVIVKK	P32176	P32176	FDOG_ECOLI	fdoG	Formate dehydrogenase-O major subunit	0	NA	NA	unresponsive	no
ALADSCTDCR	P0A6V8	P0A6V8	GLK_ECOLI	glk	Glucokinase	0	NA	NA	unresponsive	yes
ALADSCTDCRR	P0A6V8	P0A6V8	GLK_ECOLI	glk	Glucokinase	0	NA	NA	unresponsive	yes
ALADSLMQLAR	P03023	P03023;B8LFD5	LACI_ECOLI	lacI	Lactose operon repressor	0	NA	NA	unresponsive	no
ALAEAGCSAVK	P0ADG7	P0ADG7	IMDH_ECOLI	guaB	Inosine-5'-monophosphate dehydrogenase	0	NA	NA	unresponsive	yes
ALAEHGIVFGEPK	P0A9P0	P0A9P0	DLDH_ECOLI	lpdA	Dihydrolipoyl dehydrogenase	0	NA	NA	unresponsive	no
ALAEIVDEAR	P30749	P30749	MOAE_ECOLI	moaE	Molybdopterin synthase catalytic subunit	0	NA	NA	unresponsive	no
ALAESIGITVEK	P0A8N5	P0A8N5	SYK2_ECOLI	lysU	Lysine--tRNA ligase, heat inducible	3	3.61554	0.0351237	stabilized	yes
ALAGELPLLK	P31060	P31060	MODF_ECOLI	modF	ABC transporter ATP-binding protein ModF	0	NA	NA	unresponsive	yes
ALAGELPLLKGER	P31060	P31060	MODF_ECOLI	modF	ABC transporter ATP-binding protein ModF	4	3.0655	0.0336981	stabilized	yes
ALAHTHSIDAETPAVTASQFGMVGK	P14375	P14375	ZRAR_ECOLI	zraR	Transcriptional regulatory protein ZraR	0	NA	NA	unresponsive	yes
ALAINLVDPAAAGTVIEKAR	P0AEE5	P0AEE5	MGLB_ECOLI	mglB	D-galactose/methyl-galactoside binding periplasmic protein MglB	0	NA	NA	unresponsive	yes
ALAKELNVPVVALSQLNR	P0ACB0	P0ACB0	DNAB_ECOLI	dnaB	Replicative DNA helicase	0	NA	NA	unresponsive	yes
ALALEGELR	P77712	P77712	FADM_ECOLI	fadM	Long-chain acyl-CoA thioesterase FadM	0	NA	NA	unresponsive	no
ALALWMKR	P65556	P65556	YFCD_ECOLI	yfcD	Uncharacterized Nudix hydrolase YfcD	0	NA	NA	unresponsive	no
ALANDSAWHR	P0AED9	P0AED9	DCM_ECOLI	dcm	DNA-cytosine methyltransferase	1	NA	NA	unresponsive	no
ALAPSSLYVMPGTHCK	P31459	P31459	DGOK_ECOLI	dgoK	2-dehydro-3-deoxygalactonokinase	1	NA	NA	unresponsive	yes
ALAQLLCR	P0A821	P0A821	SELA_ECOLI	selA	L-seryl-tRNA(Sec) selenium transferase	0	NA	NA	unresponsive	no
ALAQPLIDSGK	P42593	P42593	FADH_ECOLI	fadH	2,4-dienoyl-CoA reductase [(2E)-enoyl-CoA-producing]	2	NA	NA	unresponsive	no
ALAQQLMQER	P0A6L4	P0A6L4	NANA_ECOLI	nanA	N-acetylneuraminate lyase	3	2.56712	0.139374	stabilized	no
ALAQQLMQERG	P0A6L4	P0A6L4	NANA_ECOLI	nanA	N-acetylneuraminate lyase	1	NA	NA	unresponsive	no
ALCEAVAAR	P09546	P09546	PUTA_ECOLI	putA	Bifunctional protein PutA	4	2.01564	0.228168	destabilized	no
ALCEGENSK	P77522	P77522	SUFB_ECOLI	sufB	Iron-sulfur cluster assembly protein SufB	0	NA	NA	unresponsive	no
ALCHYPR	P32157	P32157	YIIM_ECOLI	yiiM	Protein YiiM	0	NA	NA	unresponsive	no
ALCKEPLR	P0A840	P0A840	SURE_ECOLI	surE	5'/3'-nucleotidase SurE	2	NA	NA	unresponsive	no
ALCKEPLRTGR	P0A840	P0A840	SURE_ECOLI	surE	5'/3'-nucleotidase SurE	4	1.35763	0.691502	destabilized	no
ALCPDCHQPLQVLK	P76575	P76575	YFGJ_ECOLI	yfgJ	Uncharacterized protein YfgJ	0	NA	NA	unresponsive	no
ALDALLDYQDYPIPAAKR	P00452	P00452	RIR1_ECOLI	nrdA	Ribonucleoside-diphosphate reductase 1 subunit alpha	0	NA	NA	unresponsive	yes
ALDAYYALQQK	P0ADY1	P0ADY1	PPID_ECOLI	ppiD	Periplasmic chaperone PpiD	0	NA	NA	unresponsive	no
ALDDAIASVDK	P04949	P04949	FLIC_ECOLI	fliC	Flagellin	0	NA	NA	unresponsive	no
ALDDAIASVDKFR	P04949	P04949	FLIC_ECOLI	fliC	Flagellin	0	NA	NA	unresponsive	no
ALDDVKKR	P0AEH5	P0AEH5	ELAB_ECOLI	elaB	Protein ElaB	0	NA	NA	unresponsive	no
ALDEGVICDMFEGHAPYKPR	P37342	P37342	YJJI_ECOLI	yjjI	Uncharacterized protein YjjI	0	NA	NA	unresponsive	no
ALDFGPIDELR	P18776	P18776	DMSB_ECOLI	dmsB	Anaerobic dimethyl sulfoxide reductase chain B	0	NA	NA	unresponsive	no
ALDFGPIDELRK	P18776	P18776	DMSB_ECOLI	dmsB	Anaerobic dimethyl sulfoxide reductase chain B	0	NA	NA	unresponsive	no
ALDFIAER	P04805	P04805	SYE_ECOLI	gltX	Glutamate--tRNA ligase	0	NA	NA	unresponsive	yes
ALDGDMNGR	P0A9C9	P0A9C9	GLPX_ECOLI	glpX	Fructose-1,6-bisphosphatase 1 class 2	4	2.97496	0.0543012	stabilized	no
ALDGVSFNLER	P37313	P37313	DPPF_ECOLI	dppF	Dipeptide transport ATP-binding protein DppF	0	NA	NA	unresponsive	yes
ALDHLSVRPLEAINLIR	P75767	P75767	GNGF_ECOLI	ybhK	Putative gluconeogenesis factor	0	NA	NA	unresponsive	no
ALDIRPPAQPLALVSGAR	P0A903	P0A903	BAMC_ECOLI	bamC	Outer membrane protein assembly factor BamC	0	NA	NA	unresponsive	no
ALDLSAEEK	P0ABU2	P0ABU2	YCHF_ECOLI	ychF	Ribosome-binding ATPase YchF	0	NA	NA	unresponsive	yes
ALDLSAEEKAAIR	P0ABU2	P0ABU2	YCHF_ECOLI	ychF	Ribosome-binding ATPase YchF	2	NA	NA	unresponsive	yes
ALDNVNLK	P0AAG8	P0AAG8	MGLA_ECOLI	mglA	Galactose/methyl galactoside import ATP-binding protein MglA	0	NA	NA	unresponsive	yes
ALDQTGFK	P05852	P05852	TSAD_ECOLI	tsaD	tRNA N6-adenosine threonylcarbamoyltransferase	3	4.01792	0.026191	stabilized	no
ALDQTGFKR	P05852	P05852	TSAD_ECOLI	tsaD	tRNA N6-adenosine threonylcarbamoyltransferase	4	3.98547	0.00895273	stabilized	no
ALDSYDKAYYVGTDSK	P0AEE5	P0AEE5	MGLB_ECOLI	mglB	D-galactose/methyl-galactoside binding periplasmic protein MglB	2	NA	NA	unresponsive	yes
ALDVATNVLQR	P39265	P39265	ALSB_ECOLI	alsB	D-allose-binding periplasmic protein	0	NA	NA	unresponsive	yes
ALDVEQIR	P06710	P06710	DPO3X_ECOLI	dnaX	DNA polymerase III subunit tau	3	3.78337	0.0466438	stabilized	yes
ALDYAVQAVHR	P32670	P32670	PTFX2_ECOLI	ptsA	Multiphosphoryl transfer protein 2	0	NA	NA	unresponsive	no
ALEAAGVPVIGTSPDAIDRAEDRER	P00968	P00968	CARB_ECOLI	carB	Carbamoyl phosphate synthase large chain	2	NA	NA	unresponsive	yes
ALEADSILR	P52074	P52074	GLCF_ECOLI	glcF	Glycolate oxidase iron-sulfur subunit	0	NA	NA	unresponsive	no
ALEEAGAEVEVK	P0A7K2	P0A7K2	RL7_ECOLI	rplL	Large ribosomal subunit protein bL12	0	NA	NA	unresponsive	no
ALEETVLFAGQK	P76097	P76097	HGLS_ECOLI	ydcJ	2-oxoadipate dioxygenase/decarboxylase	0	NA	NA	unresponsive	no
ALEFGPIEELR	P0AAJ1	P0AAJ1	YNFG_ECOLI	ynfG	Probable anaerobic dimethyl sulfoxide reductase chain YnfG	0	NA	NA	unresponsive	no
ALEGDAEWEAK	P0CE48	P0CE47;P0CE48	EFTU2_ECOLI	tufB	Elongation factor Tu 2	2	NA	NA	unresponsive	no
ALEGELSR	P25798	P25798	FLIF_ECOLI	fliF	Flagellar M-ring protein	0	NA	NA	unresponsive	no
ALEHEKTPELAAK	P06710	P06710	DPO3X_ECOLI	dnaX	DNA polymerase III subunit tau	0	NA	NA	unresponsive	yes
ALEIEEMQLK	P0A8V2	P0A8V2	RPOB_ECOLI	rpoB	DNA-directed RNA polymerase subunit beta	0	NA	NA	unresponsive	no
ALEIEEMQLKQAK	P0A8V2	P0A8V2	RPOB_ECOLI	rpoB	DNA-directed RNA polymerase subunit beta	0	NA	NA	unresponsive	no
ALEIEEMQLKQAKK	P0A8V2	P0A8V2	RPOB_ECOLI	rpoB	DNA-directed RNA polymerase subunit beta	0	NA	NA	unresponsive	no
ALEIISELAAK	P69829	P69829	PTSN_ECOLI	ptsN	Nitrogen regulatory protein	0	NA	NA	unresponsive	no
ALEKGIKDVSFDR	P0C018	P0C018	RL18_ECOLI	rplR	Large ribosomal subunit protein uL18	0	NA	NA	unresponsive	no
ALEKRPVSSDDVEMAINHIK	P0A8D0	P0A8D0	NRDR_ECOLI	nrdR	Transcriptional repressor NrdR	0	NA	NA	unresponsive	yes
ALELIEQQAAK	P0A700	P0A700	HYPA_ECOLI	hypA	Hydrogenase maturation factor HypA	0	NA	NA	unresponsive	no
ALELLKPLLEDEK	P00582	P00582	DPO1_ECOLI	polA	DNA polymerase I	1	NA	NA	unresponsive	no
ALELLKPLLEDEKALK	P00582	P00582	DPO1_ECOLI	polA	DNA polymerase I	0	NA	NA	unresponsive	no
ALENGEQVK	P0A6X7	P0A6X7	IHFA_ECOLI	ihfA	Integration host factor subunit alpha	0	NA	NA	unresponsive	no
ALEPGGHDR	P0AFJ5	P0AFJ5	PHOB_ECOLI	phoB	Phosphate regulon transcriptional regulatory protein PhoB	0	NA	NA	unresponsive	no
ALEQAPEQEAGK	P23842	P23842	PDEA_ECOLI	pdeA	Probable cyclic di-GMP phosphodiesterase PdeA	0	NA	NA	unresponsive	no
ALESFQGTGR	P17952	P17952	MURC_ECOLI	murC	UDP-N-acetylmuramate--L-alanine ligase	4	2.16842	0.144208	stabilized	yes
ALESFQGTGRR	P17952	P17952	MURC_ECOLI	murC	UDP-N-acetylmuramate--L-alanine ligase	0	NA	NA	unresponsive	yes
ALEVFFISGK	P16384	P16384	MIAA_ECOLI	miaA	tRNA dimethylallyltransferase	0	NA	NA	unresponsive	yes
ALEWEILK	P0AB24	P0AB24	EFEO_ECOLI	efeO	Iron uptake system component EfeO	0	NA	NA	unresponsive	no
ALFADPEQPR	P37774	P37774	TCYN_ECOLI	tcyN	L-cystine transport system ATP-binding protein TcyN	4	2.94487	0.073695	destabilized	yes
ALFATGNFEDVR	P0A940	P0A940	BAMA_ECOLI	bamA	Outer membrane protein assembly factor BamA	0	NA	NA	unresponsive	no
ALFDKHR	P28630	P28630	HOLA_ECOLI	holA	DNA polymerase III subunit delta	0	NA	NA	unresponsive	no
ALFDVQIK	P0AC86	P0AC86	PHSG_ECOLI	glgP	Glycogen phosphorylase	0	NA	NA	unresponsive	no
ALFGDNTTK	P0AB24	P0AB24	EFEO_ECOLI	efeO	Iron uptake system component EfeO	0	NA	NA	unresponsive	no
ALFKEPNDK	P37902	P37902	GLTI_ECOLI	gltI	Glutamate/aspartate import solute-binding protein	0	NA	NA	unresponsive	yes
ALFKEPNDKALN	P37902	P37902	GLTI_ECOLI	gltI	Glutamate/aspartate import solute-binding protein	0	NA	NA	unresponsive	yes
ALFQLDPER	P0A7E1	P0A7E1	PYRD_ECOLI	pyrD	Dihydroorotate dehydrogenase (quinone)	0	NA	NA	unresponsive	no
ALFSGGEETKPTEQPAPK	P21513	P21513	RNE_ECOLI	rne	Ribonuclease E	1	NA	NA	unresponsive	no
ALGADEVVNSR	P75691	P75691	YAHK_ECOLI	yahK	Aldehyde reductase YahK	1	NA	NA	unresponsive	no
ALGAKKVEMADPMVAQR	P0AAR3	P0AAR3	YBAK_ECOLI	ybaK	Cys-tRNA(Pro)/Cys-tRNA(Cys) deacylase YbaK	2	NA	NA	unresponsive	no
ALGAKPQINAEEEIR	P18843	P18843	NADE_ECOLI	nadE	NH(3)-dependent NAD(+) synthetase	0	NA	NA	unresponsive	yes
ALGAKPQINAEEEIRR	P18843	P18843	NADE_ECOLI	nadE	NH(3)-dependent NAD(+) synthetase	4	3.75574	0.0318394	stabilized	yes
ALGANIERVKGE	P0A749	P0A749	MURA_ECOLI	murA	UDP-N-acetylglucosamine 1-carboxyvinyltransferase	0	NA	NA	unresponsive	no
ALGANLVLTEGAK	P0ABK5	P0ABK5	CYSK_ECOLI	cysK	Cysteine synthase A	0	NA	NA	unresponsive	no
ALGCHSIDR	P0ABF6	P0ABF6	CDD_ECOLI	cdd	Cytidine deaminase	0	NA	NA	unresponsive	no
ALGCHSIDRVLLA	P0ABF6	P0ABF6	CDD_ECOLI	cdd	Cytidine deaminase	0	NA	NA	unresponsive	no
ALGDIPESHILTVSSFYR	P26281	P26281	HPPK_ECOLI	folK	2-amino-4-hydroxy-6-hydroxymethyldihydropteridine pyrophosphokinase	0	NA	NA	unresponsive	yes
ALGDQHSLQDVK	P09099	P09099	XYLB_ECOLI	xylB	Xylulose kinase	0	NA	NA	unresponsive	yes
ALGEDSYR	P0AA95	P0AA95	YACC_ECOLI	yacC	Uncharacterized protein YacC	0	NA	NA	unresponsive	no
ALGEYLEK	P0A6P7	P0A6P7	ENGB_ECOLI	engB	Probable GTP-binding protein EngB	1	NA	NA	unresponsive	no
ALGEYLEKR	P0A6P7	P0A6P7	ENGB_ECOLI	engB	Probable GTP-binding protein EngB	0	NA	NA	unresponsive	no
ALGGASGGYTAAR	P0AB77	P0AB77	KBL_ECOLI	kbl	2-amino-3-ketobutyrate coenzyme A ligase	0	NA	NA	unresponsive	no
ALGGASGGYTAARK	P0AB77	P0AB77	KBL_ECOLI	kbl	2-amino-3-ketobutyrate coenzyme A ligase	1	NA	NA	unresponsive	no
ALGHAGDVLLAISTR	P66817	P66817	DIAA_ECOLI	diaA	DnaA initiator-associating protein DiaA	1	NA	NA	unresponsive	no
ALGHAGDVLLAISTRGNSR	P66817	P66817	DIAA_ECOLI	diaA	DnaA initiator-associating protein DiaA	0	NA	NA	unresponsive	no
ALGIELLR	P0ABH9	P0ABH9	CLPA_ECOLI	clpA	ATP-dependent Clp protease ATP-binding subunit ClpA	2	NA	NA	unresponsive	yes
ALGIPTVMGADIQPSVLHR	P37177	P37177	PT1P_ECOLI	ptsP	Phosphoenolpyruvate-dependent phosphotransferase system	1	NA	NA	unresponsive	no
ALGIPTVMGADIQPSVLHRR	P37177	P37177	PT1P_ECOLI	ptsP	Phosphoenolpyruvate-dependent phosphotransferase system	0	NA	NA	unresponsive	no
ALGLNDELAHSSIR	P0A6B7	P0A6B7	ISCS_ECOLI	iscS	Cysteine desulfurase IscS	0	NA	NA	unresponsive	no
ALGMAVVAMGGGR	P07650	P07650	TYPH_ECOLI	deoA	Thymidine phosphorylase	0	NA	NA	unresponsive	no
ALGMAVVAMGGGRR	P07650	P07650	TYPH_ECOLI	deoA	Thymidine phosphorylase	0	NA	NA	unresponsive	no
ALGMELER	P0ADP2	P0ADP2	YIGI_ECOLI	yigI	Medium/long-chain acyl-CoA thioesterase YigI	0	NA	NA	unresponsive	no
ALGMELERYEK	P0ADP2	P0ADP2	YIGI_ECOLI	yigI	Medium/long-chain acyl-CoA thioesterase YigI	0	NA	NA	unresponsive	no
ALGMLAVDNQAR	P32176	P32176	FDOG_ECOLI	fdoG	Formate dehydrogenase-O major subunit	0	NA	NA	unresponsive	no
ALGQMKEMAAK	P09373	P09373	PFLB_ECOLI	pflB	Formate acetyltransferase 1	0	NA	NA	unresponsive	no
ALGSIAK	P39829	P39829	GARD_ECOLI	garD	Galactarate dehydratase (L-threo-forming)	0	NA	NA	unresponsive	no
ALGTIGHIGCFSFHETK	P27833	P27833	WECE_ECOLI	wecE	dTDP-4-amino-4,6-dideoxygalactose transaminase	2	NA	NA	unresponsive	no
ALGWKPQETFESGIR	P37759	P37759	RMLB1_ECOLI	rfbB	dTDP-glucose 4,6-dehydratase 1	0	NA	NA	unresponsive	no
ALGWKPQETFESGIRK	P37759	P37759	RMLB1_ECOLI	rfbB	dTDP-glucose 4,6-dehydratase 1	0	NA	NA	unresponsive	no
ALGYDKENSLKR	Q47013	Q47013	ELAD_ECOLI	elaD	Protease ElaD	0	NA	NA	unresponsive	no
ALHAQNQPTETANAGQR	P14081	P14081	SELB_ECOLI	selB	Selenocysteine-specific elongation factor	1	NA	NA	unresponsive	no
ALHFGAGNIGR	P09424	P09424	MTLD_ECOLI	mtlD	Mannitol-1-phosphate 5-dehydrogenase	0	NA	NA	unresponsive	no
ALHFGTLTIDPINR	P52108	P52108	RSTA_ECOLI	rstA	Transcriptional regulatory protein RstA	1	NA	NA	unresponsive	no
ALHILQQLR	P28630	P28630	HOLA_ECOLI	holA	DNA polymerase III subunit delta	0	NA	NA	unresponsive	no
ALHNEHR	P76097	P76097	HGLS_ECOLI	ydcJ	2-oxoadipate dioxygenase/decarboxylase	0	NA	NA	unresponsive	no
ALHPFGGINMIK	P42632	P42632	TDCE_ECOLI	tdcE	PFL-like enzyme TdcE	0	NA	NA	unresponsive	no
ALHSDPVEAWASIIEDADKAK	P09152	P09152	NARG_ECOLI	narG	Respiratory nitrate reductase 1 alpha chain	0	NA	NA	unresponsive	no
ALIDAARNEADEK	P60240	P60240	RAPA_ECOLI	rapA	RNA polymerase-associated protein RapA	4	4.52864	0.0443412	stabilized	yes
ALIDCYPDIAK	P13016	P13016	AMPD_ECOLI	ampD	1,6-anhydro-N-acetylmuramyl-L-alanine amidase AmpD	0	NA	NA	unresponsive	no
ALIEDSVSR	P07017	P07017	MCP2_ECOLI	tar	Methyl-accepting chemotaxis protein II	0	NA	NA	unresponsive	no
ALIERAEIIREK	P27833	P27833	WECE_ECOLI	wecE	dTDP-4-amino-4,6-dideoxygalactose transaminase	0	NA	NA	unresponsive	no
ALIGAGTVLKPEQVDALAR	Q6BF16	Q6BF16	DGOA_ECOLI	dgoA	2-dehydro-3-deoxy-6-phosphogalactonate aldolase	0	NA	NA	unresponsive	no
ALIGFAGPR	P0A9Q5	P0A9Q5	ACCD_ECOLI	accD	Acetyl-coenzyme A carboxylase carboxyl transferase subunit beta	0	NA	NA	unresponsive	yes
ALIGFAGPRVIEQTVR	P0A9Q5	P0A9Q5	ACCD_ECOLI	accD	Acetyl-coenzyme A carboxylase carboxyl transferase subunit beta	0	NA	NA	unresponsive	yes
ALIHDVPEEYAIHK	P08506	P08506	DACC_ECOLI	dacC	D-alanyl-D-alanine carboxypeptidase DacC	0	NA	NA	unresponsive	no
ALIHDVPEEYAIHKEK	P08506	P08506	DACC_ECOLI	dacC	D-alanyl-D-alanine carboxypeptidase DacC	0	NA	NA	unresponsive	no
ALILAELEK	Q46919	Q46919	YQCC_ECOLI	yqcC	Uncharacterized protein YqcC	0	NA	NA	unresponsive	no
ALILTPTR	P25888	P25888	RHLE_ECOLI	rhlE	ATP-dependent RNA helicase RhlE	4	3.77796	0.0298594	stabilized	yes
ALIMAPTR	P0A8J8	P0A8J8	RHLB_ECOLI	rhlB	ATP-dependent RNA helicase RhlB	0	NA	NA	unresponsive	yes
ALIPFGGIK	P09373	P09373	PFLB_ECOLI	pflB	Formate acetyltransferase 1	0	NA	NA	unresponsive	no
ALIPFGGIKMIEGSCK	P09373	P09373	PFLB_ECOLI	pflB	Formate acetyltransferase 1	0	NA	NA	unresponsive	no
ALIRKDPHAAK	P0ACL2	P0ACL2	EXUR_ECOLI	exuR	Exu regulon transcriptional regulator	0	NA	NA	unresponsive	no
ALISGTLMK	P0DM85	P0DM85	CRFC_ECOLI	crfC	Clamp-binding protein CrfC	0	NA	NA	unresponsive	no
ALITQDMSR	P0ADT5	P0ADT5	YGIC_ECOLI	ygiC	Putative acid--amine ligase YgiC	1	NA	NA	unresponsive	yes
ALIVMPTATADIK	P04968	P04968	ILVA_ECOLI	ilvA	L-threonine dehydratase biosynthetic IlvA	0	NA	NA	unresponsive	no
ALIVTDKTLVQCGVVAK	P0A9S1	P0A9S1	FUCO_ECOLI	fucO	Lactaldehyde reductase	0	NA	NA	unresponsive	no
ALIYMASLPEGR	P0AF63	P0AF63	NSRR_ECOLI	nsrR	HTH-type transcriptional repressor NsrR	0	NA	NA	unresponsive	no
ALKAPVPVYAHVSMINGDDGK	P04805	P04805	SYE_ECOLI	gltX	Glutamate--tRNA ligase	1	NA	NA	unresponsive	yes
ALKAPVPVYAHVSMINGDDGKK	P04805	P04805	SYE_ECOLI	gltX	Glutamate--tRNA ligase	1	NA	NA	unresponsive	yes
ALKDAAEKYPQHK	P64578	P64578	HIGB_ECOLI	higB	mRNA interferase toxin HigB	0	NA	NA	unresponsive	no
ALKDEVIAR	P30863	P30863	DKGB_ECOLI	dkgB	2,5-diketo-D-gluconic acid reductase B	0	NA	NA	unresponsive	no
ALKDIVLSR	P23840	P23840	DIND_ECOLI	dinD	DNA damage-inducible protein D	0	NA	NA	unresponsive	no
ALKEAGSLK	P0AEX3	P0AEX3	KGTP_ECOLI	kgtP	Alpha-ketoglutarate permease	2	NA	NA	unresponsive	no
ALKEGDIQTAQK	P0A6L4	P0A6L4	NANA_ECOLI	nanA	N-acetylneuraminate lyase	2	NA	NA	unresponsive	no
ALKEGDIQTAQKLQTECNK	P0A6L4	P0A6L4	NANA_ECOLI	nanA	N-acetylneuraminate lyase	0	NA	NA	unresponsive	no
ALKEPARPMVAIVGGSK	P0A799	P0A799	PGK_ECOLI	pgk	Phosphoglycerate kinase	0	NA	NA	unresponsive	yes
ALKEPENYDVR	Q46856	Q46856	YQHD_ECOLI	yqhD	Alcohol dehydrogenase YqhD	2	NA	NA	unresponsive	no
ALKGDNKTQGNWGEVVLTR	P0AG71	P0AG71	RMUC_ECOLI	rmuC	DNA recombination protein RmuC	0	NA	NA	unresponsive	no
ALKGHSVDEV	P0A6Z1	P0A6Z1	HSCA_ECOLI	hscA	Chaperone protein HscA	1	NA	NA	unresponsive	yes
ALKIYPWVCGR	P0AAQ2	P0AAQ2	YAJD_ECOLI	yajD	Putative HNH nuclease YajD	0	NA	NA	unresponsive	no
ALKIYPWVCGRCSR	P0AAQ2	P0AAQ2	YAJD_ECOLI	yajD	Putative HNH nuclease YajD	0	NA	NA	unresponsive	no
ALKLPQVSDGMIQGK	P0A9U1	P0A9U1	YBHF_ECOLI	ybhF	Probable multidrug ABC transporter ATP-binding protein YbhF	0	NA	NA	unresponsive	yes
ALLAAFDFPFR	P62399	P62399	RL5_ECOLI	rplE	Large ribosomal subunit protein uL5	0	NA	NA	unresponsive	no
ALLAAFDFPFRK	P62399	P62399	RL5_ECOLI	rplE	Large ribosomal subunit protein uL5	0	NA	NA	unresponsive	no
ALLAAGK	P42626	P42626	YHAM_ECOLI	yhaM	UPF0597 protein YhaM	0	NA	NA	unresponsive	no
ALLAAVPQLGAMK	P75796	P75796	GSIA_ECOLI	gsiA	Glutathione import ATP-binding protein GsiA	1	NA	NA	unresponsive	yes
ALLAGASGQLR	P77324	P77324	PAOB_ECOLI	paoB	Aldehyde oxidoreductase FAD-binding subunit PaoB	0	NA	NA	unresponsive	no
ALLDILADEK	P13445	P13445	RPOS_ECOLI	rpoS	RNA polymerase sigma factor RpoS	0	NA	NA	unresponsive	no
ALLDKVLPR	P77395	P77395	CNOX_ECOLI	cnoX	Chaperedoxin	0	NA	NA	unresponsive	no
ALLDKVLPREEELK	P77395	P77395	CNOX_ECOLI	cnoX	Chaperedoxin	0	NA	NA	unresponsive	no
ALLDTLLR	P0ABA6	P0ABA6	ATPG_ECOLI	atpG	ATP synthase gamma chain	0	NA	NA	unresponsive	yes
ALLDTLLRR	P0ABA6	P0ABA6	ATPG_ECOLI	atpG	ATP synthase gamma chain	0	NA	NA	unresponsive	yes
ALLDTVVATSDKKR	P39380	P39380	KPTA_ECOLI	kptA	RNA 2'-phosphotransferase	0	NA	NA	unresponsive	no
ALLEGESAR	P0ACL5	P0ACL5	GLCC_ECOLI	glcC	Glc operon transcriptional activator	0	NA	NA	unresponsive	no
ALLEHLIDELEKR	P0A944	P0A944	RIMI_ECOLI	rimI	[Ribosomal protein bS18]-alanine N-acetyltransferase	0	NA	NA	unresponsive	no
ALLENTELSAR	P0A7B8	P0A7B8	HSLV_ECOLI	hslV	ATP-dependent protease subunit HslV	0	NA	NA	unresponsive	yes
ALLEQLGLGK	P0A9T8	P0A9T8	YBBA_ECOLI	ybbA	Uncharacterized ABC transporter ATP-binding protein YbbA	4	3.61491	0.0444212	stabilized	yes
ALLEVANR	P21893	P21893	RECJ_ECOLI	recJ	Single-stranded-DNA-specific exonuclease RecJ	2	NA	NA	unresponsive	no
ALLEVANRDAQK	P21893	P21893	RECJ_ECOLI	recJ	Single-stranded-DNA-specific exonuclease RecJ	0	NA	NA	unresponsive	no
ALLEVSGNVTDK	P30011	P30011	NADC_ECOLI	nadC	Nicotinate-nucleotide pyrophosphorylase [carboxylating]	0	NA	NA	unresponsive	no
ALLEVSGNVTDKTLR	P30011	P30011	NADC_ECOLI	nadC	Nicotinate-nucleotide pyrophosphorylase [carboxylating]	0	NA	NA	unresponsive	no
ALLFTVLSR	P33234	P33234	ADIY_ECOLI	adiY	HTH-type transcriptional regulator AdiY	0	NA	NA	unresponsive	no
ALLFVENR	P0A9P6	P0A9P6	DEAD_ECOLI	deaD	ATP-dependent RNA helicase DeaD	0	NA	NA	unresponsive	yes
ALLFVENRERR	P0A9P6	P0A9P6	DEAD_ECOLI	deaD	ATP-dependent RNA helicase DeaD	0	NA	NA	unresponsive	yes
ALLGERVK	P0A6Z3	P0A6Z3	HTPG_ECOLI	htpG	Chaperone protein HtpG	0	NA	NA	unresponsive	yes
ALLKDKEISEDDDR	P0A805	P0A805	RRF_ECOLI	frr	Ribosome-recycling factor	0	NA	NA	unresponsive	no
ALLLATAPAK	P30176	P30176	RIBX_ECOLI	ybiA	N-glycosidase YbiA	2	NA	NA	unresponsive	no
ALLLKEDEIVIDR	P08839	P08839	PT1_ECOLI	ptsI	Phosphoenolpyruvate-protein phosphotransferase	1	NA	NA	unresponsive	no
ALLLKEDEIVIDRK	P08839	P08839	PT1_ECOLI	ptsI	Phosphoenolpyruvate-protein phosphotransferase	3	2.52441	0.156946	destabilized	no
ALLMHGTEGEVYANPQR	P30177	P30177	YBIB_ECOLI	ybiB	Uncharacterized protein YbiB	0	NA	NA	unresponsive	no
ALLMPGRTPGHR	P30015	P30015	LHR_ECOLI	lhr	Probable ATP-dependent helicase Lhr	0	NA	NA	unresponsive	yes
ALLNHNHLR	P32144	P32144	CSQR_ECOLI	csqR	HTH-type transcriptional repressor CsqR	0	NA	NA	unresponsive	no
ALLNSMVIGVTEGFTKK	P0AG55	P0AG55	RL6_ECOLI	rplF	Large ribosomal subunit protein uL6	2	NA	NA	unresponsive	no
ALLPEDER	P45541	P45541	FRLC_ECOLI	frlC	Fructoselysine 3-epimerase	0	NA	NA	unresponsive	no
ALLPLVEEK	P07003	P07003	POXB_ECOLI	poxB	Pyruvate dehydrogenase [ubiquinone]	0	NA	NA	unresponsive	no
ALLPLVEEKADR	P07003	P07003	POXB_ECOLI	poxB	Pyruvate dehydrogenase [ubiquinone]	0	NA	NA	unresponsive	no
ALLQALASQGK	P0A6E9	P0A6E9	BIOD2_ECOLI	bioD2	ATP-dependent dethiobiotin synthetase BioD 2	0	NA	NA	unresponsive	yes
ALLQGLQEEGR	P0AG40	P0AG40	RIBF_ECOLI	ribF	Bifunctional riboflavin kinase/FMN adenylyltransferase	4	3.41235	0.00821323	stabilized	yes
ALLQLHSGIDR	P40719	P40719	QSEC_ECOLI	qseC	Sensor protein QseC	0	NA	NA	unresponsive	yes
ALLRQPVDVTPVWMMR	P29680	P29680	DCUP_ECOLI	hemE	Uroporphyrinogen decarboxylase	0	NA	NA	unresponsive	no
ALLSDTDK	P0ACH8	P0ACH8	MELR_ECOLI	melR	Melibiose operon regulatory protein	0	NA	NA	unresponsive	no
ALLSMAIR	P23538	P23538	PPSA_ECOLI	ppsA	Phosphoenolpyruvate synthase	0	NA	NA	unresponsive	yes
ALLSQAIHNESER	P76016	P76016	DHAR_ECOLI	dhaR	PTS-dependent dihydroxyacetone kinase operon regulatory protein	0	NA	NA	unresponsive	yes
ALLSVREGDKER	P00968	P00968	CARB_ECOLI	carB	Carbamoyl phosphate synthase large chain	0	NA	NA	unresponsive	yes
ALLTHDDVK	P25524	P25524	CODA_ECOLI	codA	Cytosine deaminase	0	NA	NA	unresponsive	no
ALLTHDDVKQR	P25524	P25524	CODA_ECOLI	codA	Cytosine deaminase	0	NA	NA	unresponsive	no
ALLTPGEVAK	P0ACS2	P0ACS2	SOXR_ECOLI	soxR	Redox-sensitive transcriptional activator SoxR	0	NA	NA	unresponsive	no
ALLTPGEVAKR	P0ACS2	P0ACS2	SOXR_ECOLI	soxR	Redox-sensitive transcriptional activator SoxR	0	NA	NA	unresponsive	no
ALLTPGKLK	P0AC33	P0AC33;P14407	FUMA_ECOLI	fumA	Fumarate hydratase class I, aerobic	1	NA	NA	unresponsive	no
ALLVIAER	Q47083	Q47083	CBL_ECOLI	cbl	HTH-type transcriptional regulator cbl	0	NA	NA	unresponsive	no
ALLYTASHR	P32674	P32674	GRE1_ECOLI	pflD	Probable dehydratase PflD	0	NA	NA	unresponsive	no
ALMAEGDKAIEGTDR	P27550	P27550	ACSA_ECOLI	acs	Acetyl-coenzyme A synthetase	3	3.41813	0.0242016	stabilized	yes
ALMEYDESLR	P0A7X3	P0A7X3	RS9_ECOLI	rpsI	Small ribosomal subunit protein uS9	4	1.72113	0.0680666	destabilized	no
ALMEYDESLRSELR	P0A7X3	P0A7X3	RS9_ECOLI	rpsI	Small ribosomal subunit protein uS9	3	1.63262	0.128041	destabilized	no
ALMEYDESLRSELRK	P0A7X3	P0A7X3	RS9_ECOLI	rpsI	Small ribosomal subunit protein uS9	3	1.66758	0.0925593	destabilized	no
ALMGANMQR	P0A8V2	P0A8V2	RPOB_ECOLI	rpoB	DNA-directed RNA polymerase subunit beta	0	NA	NA	unresponsive	no
ALMLSHLSAIYIHNQLPR	P42626	P42626	YHAM_ECOLI	yhaM	UPF0597 protein YhaM	0	NA	NA	unresponsive	no
ALMNPDKVSQATR	P0ACN7	P0ACN7	CYTR_ECOLI	cytR	HTH-type transcriptional repressor CytR	1	NA	NA	unresponsive	no
ALMQYVQQR	P37664	P37664	YIAC_ECOLI	yiaC	Peptidyl-lysine N-acetyltransferase YiaC	0	NA	NA	unresponsive	no
ALMSAVPIPDPDLEKNK	P77737	P77737	OPPF_ECOLI	oppF	Oligopeptide transport ATP-binding protein OppF	4	2.35718	0.26717	destabilized	yes
ALMVHVGGDNMSDQPKPLGGGGER	P0AGD1	P0AGD1	SODC_ECOLI	sodC	Superoxide dismutase [Cu-Zn]	0	NA	NA	unresponsive	no
ALNASQLTR	P30140	P30140	THIH_ECOLI	thiH	2-iminoacetate synthase	0	NA	NA	unresponsive	no
ALNAYLQR	P0A8M3	P0A8M3	SYT_ECOLI	thrS	Threonine--tRNA ligase	0	NA	NA	unresponsive	yes
ALNAYLQRLEEAAK	P0A8M3	P0A8M3	SYT_ECOLI	thrS	Threonine--tRNA ligase	0	NA	NA	unresponsive	yes
ALNDCRENVER	P27298	P27298	OPDA_ECOLI	prlC	Oligopeptidase A	0	NA	NA	unresponsive	no
ALNDKGITDILVVDNLK	P67910	P67910	HLDD_ECOLI	hldD	ADP-L-glycero-D-manno-heptose-6-epimerase	0	NA	NA	unresponsive	no
ALNDKGITDILVVDNLKDGTK	P67910	P67910	HLDD_ECOLI	hldD	ADP-L-glycero-D-manno-heptose-6-epimerase	0	NA	NA	unresponsive	no
ALNEGSHQPDDVQK	P64612	P64612	ZAPE_ECOLI	zapE	Cell division protein ZapE	0	NA	NA	unresponsive	yes
ALNEGSHQPDDVQKEAVSR	P64612	P64612	ZAPE_ECOLI	zapE	Cell division protein ZapE	0	NA	NA	unresponsive	yes
ALNFLTPHQK	P09152	P09152;P19319	NARG_ECOLI	narG	Respiratory nitrate reductase 1 alpha chain	0	NA	NA	unresponsive	no
ALNHAVSLGMAK	P77756	P77756	QUEC_ECOLI	queC	7-cyano-7-deazaguanine synthase	3	3.62382	0.0238633	stabilized	yes
ALNHPNIR	P10902	P10902	NADB_ECOLI	nadB	L-aspartate oxidase	0	NA	NA	unresponsive	no
ALNIAFDNR	P25535	P25535	UBII_ECOLI	ubiI	2-octaprenylphenol hydroxylase	0	NA	NA	unresponsive	no
ALNLLHSAGVK	P0ABV6	P0ABV6	TOLR_ECOLI	tolR	Tol-Pal system protein TolR	0	NA	NA	unresponsive	no
ALNLPVLAR	Q46939	Q46939	YQEF_ECOLI	yqeF	Probable acetyl-CoA acetyltransferase	0	NA	NA	unresponsive	no
ALNNATFSK	P76578	P76578	A2MG_ECOLI	yfhM	Alpha-2-macroglobulin	0	NA	NA	unresponsive	no
ALNNELQQEVHQR	P27249	P27249	GLND_ECOLI	glnD	Bifunctional uridylyltransferase/uridylyl-removing enzyme	3	3.38426	0.0640449	destabilized	no
ALNPEHPVIR	P52647	P52647	NIFJ_ECOLI	ydbK	Probable pyruvate-flavodoxin oxidoreductase	0	NA	NA	unresponsive	no
ALNSVEASQPHQDQMEK	P0A9H9	P0A9H9	CHEZ_ECOLI	cheZ	Protein phosphatase CheZ	0	NA	NA	unresponsive	no
ALNVEEQSVQETEQEER	P21513	P21513	RNE_ECOLI	rne	Ribonuclease E	0	NA	NA	unresponsive	no
ALPAFFCR	P33025	P33025	PSUG_ECOLI	psuG	Pseudouridine-5'-phosphate glycosidase	0	NA	NA	unresponsive	no
ALPAGECWLER	P39305	P39305	ULAE_ECOLI	ulaE	L-ribulose-5-phosphate 3-epimerase UlaE	0	NA	NA	unresponsive	no
ALPAIADAVK	P33232	P33232	LLDD_ECOLI	lldD	L-lactate dehydrogenase	0	NA	NA	unresponsive	no
ALPDAQFEVVHSLAK	P00963	P00963	ASNA_ECOLI	asnA	Aspartate--ammonia ligase	0	NA	NA	unresponsive	yes
ALPDDLLQR	P37666	P37666	GHRB_ECOLI	ghrB	Glyoxylate/hydroxypyruvate reductase B	1	NA	NA	unresponsive	no
ALPDPSLLEYTK	P0AFB5	P0AFB5	NTRB_ECOLI	glnL	Sensory histidine kinase/phosphatase NtrB	0	NA	NA	unresponsive	yes
ALPEFAQDKER	P0AAG0	P0AAG0	DPPD_ECOLI	dppD	Dipeptide transport ATP-binding protein DppD	3	4.12187	0.0578169	stabilized	yes
ALPFAINVLTHSR	P07000	P07000	PLDB_ECOLI	pldB	Lysophospholipase L2	0	NA	NA	unresponsive	no
ALPFIDNK	P77721	P77721	YDJF_ECOLI	ydjF	Uncharacterized HTH-type transcriptional regulator YdjF	2	NA	NA	unresponsive	no
ALPFIGDGLKPVQR	P0AFI2	P0AFI2	PARC_ECOLI	parC	DNA topoisomerase 4 subunit A	0	NA	NA	unresponsive	yes
ALPFIGDGLKPVQRR	P0AFI2	P0AFI2	PARC_ECOLI	parC	DNA topoisomerase 4 subunit A	0	NA	NA	unresponsive	yes
ALPGPEYHEFDR	P75745	P75745	PXPC_ECOLI	pxpC	5-oxoprolinase subunit C	0	NA	NA	unresponsive	yes
ALPICESWR	P75931	P75931	YCEM_ECOLI	yceM	Putative oxidoreductase YceM	0	NA	NA	unresponsive	no
ALPIYGKGDQIR	P37759	P37759	RMLB1_ECOLI	rfbB	dTDP-glucose 4,6-dehydratase 1	0	NA	NA	unresponsive	no
ALPLLCAR	P77257	P77257	LSRA_ECOLI	lsrA	Autoinducer 2 import ATP-binding protein LsrA	0	NA	NA	unresponsive	yes
ALPLPELK	P11454	P11454	ENTF_ECOLI	entF	Enterobactin synthase component F	4	3.14539	0.159987	stabilized	yes
ALPLPVSVPSHCALMKPAADK	P0AAI9	P0AAI9	FABD_ECOLI	fabD	Malonyl CoA-acyl carrier protein transacylase	0	NA	NA	unresponsive	no
ALPNGETGNV	P77179	P77179	RSXE_ECOLI	rsxE	Ion-translocating oxidoreductase complex subunit E	0	NA	NA	unresponsive	no
ALPNQPIKLDVIKPDGQVLR	P76578	P76578	A2MG_ECOLI	yfhM	Alpha-2-macroglobulin	0	NA	NA	unresponsive	no
ALPNVPWVDHTR	P04335	P04335	FRSA_ECOLI	frsA	Esterase FrsA	0	NA	NA	unresponsive	no
ALPPGEHGFHIHAK	P0AGD1	P0AGD1	SODC_ECOLI	sodC	Superoxide dismutase [Cu-Zn]	0	NA	NA	unresponsive	no
ALPSAVSER	P09546	P09546	PUTA_ECOLI	putA	Bifunctional protein PutA	4	2.26963	0.212365	destabilized	no
ALPVFDKEK	P0AB26	P0AB26	YCEB_ECOLI	yceB	Uncharacterized lipoprotein YceB	0	NA	NA	unresponsive	no
ALPWLHEQLPQLK	P75817	P75817	RLMC_ECOLI	rlmC	23S rRNA (uracil(747)-C(5))-methyltransferase RlmC	0	NA	NA	unresponsive	no
ALQAAGMTFR	P0DN74	P0DN74	YTIA_ECOLI	ytiA	Uncharacterized protein YtiA	0	NA	NA	unresponsive	no
ALQAIAGPFSQVR	P0A955	P0A955	ALKH_ECOLI	eda	KHG/KDPG aldolase	0	NA	NA	unresponsive	no
ALQAMEANK	P66948	P66948	BEPA_ECOLI	bepA	Beta-barrel assembly-enhancing protease	0	NA	NA	unresponsive	no
ALQAMEANKYDEAR	P66948	P66948	BEPA_ECOLI	bepA	Beta-barrel assembly-enhancing protease	0	NA	NA	unresponsive	no
ALQAMEANKYDEARK	P66948	P66948	BEPA_ECOLI	bepA	Beta-barrel assembly-enhancing protease	0	NA	NA	unresponsive	no
ALQCMDVEK	P56256	P56256	YSAA_ECOLI	ysaA	Putative electron transport protein YsaA	0	NA	NA	unresponsive	no
ALQCMDVEKVQR	P56256	P56256	YSAA_ECOLI	ysaA	Putative electron transport protein YsaA	0	NA	NA	unresponsive	no
ALQDQLYSR	P76257	P76257	YOAA_ECOLI	yoaA	Probable ATP-dependent DNA helicase YoaA	1	NA	NA	unresponsive	yes
ALQEASGFIR	P0A7G2	P0A7G2	RBFA_ECOLI	rbfA	30S ribosome-binding factor	2	NA	NA	unresponsive	no
ALQECMQHNFSVFR	P0AC41	P0AC41	SDHA_ECOLI	sdhA	Succinate dehydrogenase flavoprotein subunit	0	NA	NA	unresponsive	no
ALQELGAGK	P27111	P27111	CYNR_ECOLI	cynR	HTH-type transcriptional regulator CynR	0	NA	NA	unresponsive	no
ALQELGAGKR	P27111	P27111	CYNR_ECOLI	cynR	HTH-type transcriptional regulator CynR	0	NA	NA	unresponsive	no
ALQEYCAK	P37760	P37760	RMLD_ECOLI	rfbD	dTDP-4-dehydrorhamnose reductase	2	NA	NA	unresponsive	no
ALQHDLSDVIGQEQGKR	P22787	P22787	YIFB_ECOLI	yifB	Uncharacterized protein YifB	0	NA	NA	unresponsive	yes
ALQKVENFR	P31806	P31806	NNR_ECOLI	nnr	Bifunctional NAD(P)H-hydrate repair enzyme Nnr	0	NA	NA	unresponsive	yes
ALQLQSMK	Q06065	Q06065	ATOC_ECOLI	atoC	Regulatory protein AtoC	2	NA	NA	unresponsive	yes
ALQLQSMKK	Q06065	Q06065	ATOC_ECOLI	atoC	Regulatory protein AtoC	2	NA	NA	unresponsive	yes
ALQNNAIEEFK	P03004	P03004	DNAA_ECOLI	dnaA	Chromosomal replication initiator protein DnaA	0	NA	NA	unresponsive	yes
ALQNNAIEEFKR	P03004	P03004	DNAA_ECOLI	dnaA	Chromosomal replication initiator protein DnaA	0	NA	NA	unresponsive	yes
ALQNVDLIR	P76268	P76268	KDGR_ECOLI	kdgR	HTH-type transcriptional regulator KdgR	0	NA	NA	unresponsive	no
ALQSHLNSVSATWHAFGQTTNK	P0A8W0	P0A8W0	NANR_ECOLI	nanR	HTH-type transcriptional repressor NanR	0	NA	NA	unresponsive	no
ALQSMWETWQEMHEPGTRR	P21170	P21170	SPEA_ECOLI	speA	Biosynthetic arginine decarboxylase	2	NA	NA	unresponsive	no
ALQSSINEDK	P0AD24	P0AD24	YEJL_ECOLI	yejL	UPF0352 protein YejL	0	NA	NA	unresponsive	no
ALQSSINEDKAH	P0AD24	P0AD24	YEJL_ECOLI	yejL	UPF0352 protein YejL	0	NA	NA	unresponsive	no
ALQTLVAAK	P00893	P00893	ILVI_ECOLI	ilvI	Acetolactate synthase isozyme 3 large subunit	1	NA	NA	unresponsive	no
ALRAETNIQYEGR	P0A6J5	P0A6J5	DADA_ECOLI	dadA	D-amino acid dehydrogenase	0	NA	NA	unresponsive	no
ALRDQLNPGEYGLFLGTAHPAK	P00934	P00934	THRC_ECOLI	thrC	Threonine synthase	0	NA	NA	unresponsive	no
ALREEGYR	P00968	P00968	CARB_ECOLI	carB	Carbamoyl phosphate synthase large chain	0	NA	NA	unresponsive	yes
ALREFADVQVVAPDRNR	P0A840	P0A840	SURE_ECOLI	surE	5'/3'-nucleotidase SurE	2	NA	NA	unresponsive	no
ALREIHER	P0A9L3	P0A9L3	FKBB_ECOLI	fklB	FKBP-type 22 kDa peptidyl-prolyl cis-trans isomerase	0	NA	NA	unresponsive	no
ALRGDVASR	P13445	P13445	RPOS_ECOLI	rpoS	RNA polymerase sigma factor RpoS	0	NA	NA	unresponsive	no
ALRPDEDR	P00963	P00963	ASNA_ECOLI	asnA	Aspartate--ammonia ligase	0	NA	NA	unresponsive	yes
ALRPLPDK	P0A8N5	P0A8N3;P0A8N5	SYK2_ECOLI	lysU	Lysine--tRNA ligase, heat inducible	3	3.5535	0.0255718	stabilized	yes
ALRPLPDKFHGLQDQEAR	P0A8N3	P0A8N3	SYK1_ECOLI	lysS	Lysine--tRNA ligase	4	3.52479	0.0258771	stabilized	yes
ALRPLPDKFHGLQDQEVR	P0A8N5	P0A8N5	SYK2_ECOLI	lysU	Lysine--tRNA ligase, heat inducible	3	3.57439	0.0214007	stabilized	yes
ALRTEALAGTVANNPDDK	P38051	P38051	MENF_ECOLI	menF	Isochorismate synthase MenF	0	NA	NA	unresponsive	no
ALSDDQRAGILAQVPAGR	P0AEK2	P0AEK2	FABG_ECOLI	fabG	3-oxoacyl-[acyl-carrier-protein] reductase FabG	1	NA	NA	unresponsive	no
ALSEALEK	P0A7Y8	P0A7Y8	RNPA_ECOLI	rnpA	Ribonuclease P protein component	0	NA	NA	unresponsive	no
ALSEALEKLWR	P0A7Y8	P0A7Y8	RNPA_ECOLI	rnpA	Ribonuclease P protein component	0	NA	NA	unresponsive	no
ALSELEQIVTR	P0A8G9	P0A8G9	EX7S_ECOLI	xseB	Exodeoxyribonuclease 7 small subunit	0	NA	NA	unresponsive	no
ALSEVRANCSDSQLR	P42616	P42616	YQJC_ECOLI	yqjC	Protein YqjC	0	NA	NA	unresponsive	no
ALSGAALNVYPGR	P04983	P04983	RBSA_ECOLI	rbsA	Ribose import ATP-binding protein RbsA	4	1.62967	0.172901	destabilized	yes
ALSGGVGAEELK	P76536	P76536	YFEX_ECOLI	yfeX	Dye-decolorizing peroxidase YfeX	0	NA	NA	unresponsive	no
ALSGGVGAEELKDFPGYGK	P76536	P76536	YFEX_ECOLI	yfeX	Dye-decolorizing peroxidase YfeX	0	NA	NA	unresponsive	no
ALSHTLLMFDNFYDVEEKAK	P36683	P36683	ACNB_ECOLI	acnB	Aconitate hydratase B	0	NA	NA	unresponsive	no
ALSILMSK	P27129	P27129	WAAJ_ECOLI	waaJ	Lipopolysaccharide 1,2-glucosyltransferase	0	NA	NA	unresponsive	no
ALSLAIENR	P23883	P23883	PUUC_ECOLI	puuC	NADP/NAD-dependent aldehyde dehydrogenase PuuC	1	NA	NA	unresponsive	no
ALSMDAVQK	P27302	P27302;P33570	TKT1_ECOLI	tktA	Transketolase 1	0	NA	NA	unresponsive	no
ALSMDAVQKAK	P27302	P27302	TKT1_ECOLI	tktA	Transketolase 1	0	NA	NA	unresponsive	no
ALSNHENDNQQQR	P22523	P22523	MUKB_ECOLI	mukB	Chromosome partition protein MukB	0	NA	NA	unresponsive	yes
ALSNLLSNALR	P77485	P77485	CUSS_ECOLI	cusS	Sensor histidine kinase CusS	0	NA	NA	unresponsive	yes
ALSNNMTR	P0A8A0	P0A8A0	YEBC_ECOLI	yebC	Probable transcriptional regulatory protein YebC	0	NA	NA	unresponsive	no
ALSNPDLYEGDGELRVR	P0A6Z3	P0A6Z3	HTPG_ECOLI	htpG	Chaperone protein HtpG	0	NA	NA	unresponsive	yes
ALSSGCVRVNK	P22525	P22525	YCBB_ECOLI	ycbB	Probable L,D-transpeptidase YcbB	0	NA	NA	unresponsive	no
ALSSNAFR	P43329	P43329	HRPA_ECOLI	hrpA	ATP-dependent RNA helicase HrpA	1	NA	NA	unresponsive	yes
ALSSNAFRR	P43329	P43329	HRPA_ECOLI	hrpA	ATP-dependent RNA helicase HrpA	0	NA	NA	unresponsive	yes
ALSSQQLAAR	Q47622	Q47622	SAPA_ECOLI	sapA	Probable ABC transporter periplasmic-binding protein SapA	0	NA	NA	unresponsive	yes
ALSTASNAR	P37636	P37636	MDTE_ECOLI	mdtE	Multidrug resistance protein MdtE	0	NA	NA	unresponsive	no
ALSVETVDSK	P77748	P77748	D2HDH_ECOLI	ydiJ	D-2-hydroxyglutarate dehydrogenase	0	NA	NA	unresponsive	no
ALSVGETLPAR	P00909	P00909	TRPC_ECOLI	trpC	Tryptophan biosynthesis protein TrpCF	0	NA	NA	unresponsive	no
ALSVPCSDSK	P0A6F5	P0A6F5	CH60_ECOLI	groEL	Chaperonin GroEL	3	3.69963	0.0427766	destabilized	yes
ALSWSLGR	P10442	P10442	RNH2_ECOLI	rnhB	Ribonuclease HII	0	NA	NA	unresponsive	no
ALTDAVHR	P40191	P40191	PDXK_ECOLI	pdxK	Pyridoxine/pyridoxal/pyridoxamine kinase	1	NA	NA	unresponsive	yes
ALTDVGAVK	P75782	P75782	RLMF_ECOLI	rlmF	Ribosomal RNA large subunit methyltransferase F	0	NA	NA	unresponsive	no
ALTDVGAVKVVKK	P75782	P75782	RLMF_ECOLI	rlmF	Ribosomal RNA large subunit methyltransferase F	1	NA	NA	unresponsive	no
ALTEAIGAR	P06722	P06722	MUTH_ECOLI	mutH	DNA mismatch repair protein MutH	0	NA	NA	unresponsive	no
ALTEANGDIELAIENMRK	P0A6P1	P0A6P1	EFTS_ECOLI	tsf	Elongation factor Ts	1	NA	NA	unresponsive	no
ALTEANGDIELAIENMRKSGAIK	P0A6P1	P0A6P1	EFTS_ECOLI	tsf	Elongation factor Ts	0	NA	NA	unresponsive	no
ALTFCEAEMDNLTRK	P22523	P22523	MUKB_ECOLI	mukB	Chromosome partition protein MukB	3	1.22435	0.234189	destabilized	yes
ALTICTVSDHIR	P0ABP8	P0ABP8	DEOD_ECOLI	deoD	Purine nucleoside phosphorylase DeoD-type	0	NA	NA	unresponsive	no
ALTLEALR	P67660	P67660	YHAJ_ECOLI	yhaJ	Probable HTH-type transcriptional regulator YhaJ	0	NA	NA	unresponsive	no
ALTMSLAER	P31677	P31677	OTSA_ECOLI	otsA	Trehalose-6-phosphate synthase	1	NA	NA	unresponsive	no
ALTPFIDR	P0A6Z3	P0A6Z3	HTPG_ECOLI	htpG	Chaperone protein HtpG	0	NA	NA	unresponsive	yes
ALTPFIDRVK	P0A6Z3	P0A6Z3	HTPG_ECOLI	htpG	Chaperone protein HtpG	2	NA	NA	unresponsive	yes
ALTPLLEIR	P31134	P31134	POTG_ECOLI	potG	Putrescine transport ATP-binding protein PotG	0	NA	NA	unresponsive	yes
ALTQTMAGR	P0A9U1	P0A9U1	YBHF_ECOLI	ybhF	Probable multidrug ABC transporter ATP-binding protein YbhF	0	NA	NA	unresponsive	yes
ALVDAELAR	P0A8R0	P0A8R0	RRAA_ECOLI	rraA	Regulator of ribonuclease activity A	0	NA	NA	unresponsive	no
ALVEAGVKPCGLGAR	P27248	P27248	GCST_ECOLI	gcvT	Aminomethyltransferase	0	NA	NA	unresponsive	no
ALVEDEAFTAWLCKR	P0A9P9	P0A9P9	IDNO_ECOLI	idnO	5-keto-D-gluconate 5-reductase	0	NA	NA	unresponsive	no
ALVGAPDGSQIIR	P06983	P06983	HEM3_ECOLI	hemC	Porphobilinogen deaminase	0	NA	NA	unresponsive	no
ALVGAPDGSQIIRGER	P06983	P06983	HEM3_ECOLI	hemC	Porphobilinogen deaminase	0	NA	NA	unresponsive	no
ALVGAPDGSQIIRGERR	P06983	P06983	HEM3_ECOLI	hemC	Porphobilinogen deaminase	0	NA	NA	unresponsive	no
ALVGIFLNDQYVKGK	P21177	P21177	FADB_ECOLI	fadB	Fatty acid oxidation complex subunit alpha	0	NA	NA	unresponsive	no
ALVIVESPAK	P06612	P06612	TOP1_ECOLI	topA	DNA topoisomerase 1	2	NA	NA	unresponsive	no
ALVIVESPAKAK	P06612	P06612	TOP1_ECOLI	topA	DNA topoisomerase 1	1	NA	NA	unresponsive	no
ALVKHGHVYVALPPLYR	P20083	P20083	PARE_ECOLI	parE	DNA topoisomerase 4 subunit B	1	NA	NA	unresponsive	yes
ALVKHPTLLILDEPLQGLDPLNR	P31060	P31060	MODF_ECOLI	modF	ABC transporter ATP-binding protein ModF	0	NA	NA	unresponsive	yes
ALVKQDLSLLVAK	P52598	P52598	YGBI_ECOLI	ygbI	Uncharacterized HTH-type transcriptional regulator YgbI	0	NA	NA	unresponsive	no
ALVKQDLSLLVAKNE	P52598	P52598	YGBI_ECOLI	ygbI	Uncharacterized HTH-type transcriptional regulator YgbI	0	NA	NA	unresponsive	no
ALVLAELPHISLHGLR	P71298	P71298	INTF_ECOLI	intF	Prophage integrase IntF	0	NA	NA	unresponsive	no
ALVLAELPHISLHGLRR	P71298	P71298	INTF_ECOLI	intF	Prophage integrase IntF	0	NA	NA	unresponsive	no
ALVPRAEK	P0A6K3	P0A6K3	DEF_ECOLI	def	Peptide deformylase	0	NA	NA	unresponsive	no
ALVQESIYER	P37685	P37685	ALDB_ECOLI	aldB	Aldehyde dehydrogenase B	0	NA	NA	unresponsive	no
ALVQHNKAEQQAK	P0ADY1	P0ADY1	PPID_ECOLI	ppiD	Periplasmic chaperone PpiD	0	NA	NA	unresponsive	no
ALVQYRDQLEGK	P77718	P77718	THII_ECOLI	thiI	tRNA sulfurtransferase	2	NA	NA	unresponsive	yes
ALVQYRDQLEGKTFCVR	P77718	P77718	THII_ECOLI	thiI	tRNA sulfurtransferase	0	NA	NA	unresponsive	yes
ALVSEMLR	P07004	P07004	PROA_ECOLI	proA	Gamma-glutamyl phosphate reductase	0	NA	NA	unresponsive	no
ALVSHPREPLSR	P0AA16	P0AA16	OMPR_ECOLI	ompR	DNA-binding dual transcriptional regulator OmpR	0	NA	NA	unresponsive	no
ALVSHPREPLSRDK	P0AA16	P0AA16	OMPR_ECOLI	ompR	DNA-binding dual transcriptional regulator OmpR	0	NA	NA	unresponsive	no
ALVTGGDSGIGR	P0AG84	P0AG84	YGHA_ECOLI	yghA	Uncharacterized oxidoreductase YghA	0	NA	NA	unresponsive	no
ALVVEIMAEGMR	P0ACT6	P0ACT6	UIDR_ECOLI	uidR	HTH-type transcriptional regulator UidR	0	NA	NA	unresponsive	no
ALVVGEPTFGK	P23865	P23865	PRC_ECOLI	prc	Tail-specific protease	0	NA	NA	unresponsive	no
ALVVGEPTFGKGTVQQYR	P23865	P23865	PRC_ECOLI	prc	Tail-specific protease	0	NA	NA	unresponsive	no
ALWLLAGSASR	P0ADE8	P0ADE8	YGFZ_ECOLI	ygfZ	tRNA-modifying protein YgfZ	0	NA	NA	unresponsive	no
ALWPLGKELR	P00864	P00864	CAPP_ECOLI	ppc	Phosphoenolpyruvate carboxylase	0	NA	NA	unresponsive	no
ALWQYTQDLK	P42597	P42597	UTPP_ECOLI	ygjP	UTP pyrophosphatase	1	NA	NA	unresponsive	no
ALYCVATTGK	P27830	P27830	RMLB2_ECOLI	rffG	dTDP-glucose 4,6-dehydratase 2	1	NA	NA	unresponsive	no
ALYESGRR	P0A9B6	P0A9B6	E4PD_ECOLI	epd	D-erythrose-4-phosphate dehydrogenase	0	NA	NA	unresponsive	no
ALYPCPLHGISEDDAIASIHR	P22256	P22256	GABT_ECOLI	gabT	4-aminobutyrate aminotransferase GabT	0	NA	NA	unresponsive	no
ALYPHKIVLADAK	P39304	P39304	ULAD_ECOLI	ulaD	3-keto-L-gulonate-6-phosphate decarboxylase UlaD	0	NA	NA	unresponsive	no
ALYSPCEIR	P00936	P00936	CYAA_ECOLI	cyaA	Adenylate cyclase	0	NA	NA	unresponsive	yes
ALYSPDEMQK	P14377	P14377	ZRAS_ECOLI	zraS	Sensor protein ZraS	0	NA	NA	unresponsive	yes
ALYTVVTEGK	P37759	P37759	RMLB1_ECOLI	rfbB	dTDP-glucose 4,6-dehydratase 1	0	NA	NA	unresponsive	no
AMAGLIDGISQKR	P76316	P76316	DCYD_ECOLI	dcyD	D-cysteine desulfhydrase	0	NA	NA	unresponsive	no
AMAGSVVHTGEIGAGNVTK	P0ABQ2	P0ABQ2	GARR_ECOLI	garR	2-hydroxy-3-oxopropionate reductase	0	NA	NA	unresponsive	no
AMAIHEHIR	P37327	P37327	YFDC_ECOLI	yfdC	Inner membrane protein YfdC	1	NA	NA	unresponsive	no
AMALELVR	P33368	P33368	YOHF_ECOLI	yohF	Uncharacterized oxidoreductase YohF	0	NA	NA	unresponsive	no
AMANKFGEEK	P0AB18	P0AB18	TUSE_ECOLI	tusE	Sulfurtransferase TusE	0	NA	NA	unresponsive	no
AMANKFGEEKGNSR	P0AB18	P0AB18	TUSE_ECOLI	tusE	Sulfurtransferase TusE	0	NA	NA	unresponsive	no
AMAVIDPVK	P00962	P00962	SYQ_ECOLI	glnS	Glutamine--tRNA ligase	0	NA	NA	unresponsive	yes
AMAWEEHDE	P0A6F3	P0A6F3	GLPK_ECOLI	glpK	Glycerol kinase	1	NA	NA	unresponsive	yes
AMDCADRLMPAQSR	P0AD44	P0AD44	YFHG_ECOLI	yfhG	Uncharacterized protein YfhG	0	NA	NA	unresponsive	no
AMDEQGKSLDDFLIK	P0ACF8	P0ACF8	HNS_ECOLI	hns	DNA-binding protein H-NS	0	NA	NA	unresponsive	no
AMDEQGKSLDDFLIKQ	P0ACF8	P0ACF8	HNS_ECOLI	hns	DNA-binding protein H-NS	1	NA	NA	unresponsive	no
AMDVDGMGDK	P15042	P15042	DNLJ_ECOLI	ligA	DNA ligase	2	NA	NA	unresponsive	no
AMDVDGMGDKIIDQLVEK	P15042	P15042	DNLJ_ECOLI	ligA	DNA ligase	0	NA	NA	unresponsive	no
AMDVGLSTMTR	P39212	P39212	INSN2_ECOLI	insN2	Putative transposase InsN for insertion sequence element IS911B	0	NA	NA	unresponsive	no
AMDVYCHR	P0A6A3	P0A6A3	ACKA_ECOLI	ackA	Acetate kinase	1	NA	NA	unresponsive	yes
AMEAIGKPFEK	P0ABK9	P0ABK9	NRFA_ECOLI	nrfA	Cytochrome c-552	0	NA	NA	unresponsive	no
AMEDQQR	P66948	P66948	BEPA_ECOLI	bepA	Beta-barrel assembly-enhancing protease	0	NA	NA	unresponsive	no
AMEIAPSTASR	P67699	P67699	YDDM_ECOLI	yddM	Uncharacterized HTH-type transcriptional regulator YddM	1	NA	NA	unresponsive	no
AMEIIDELEPQRR	P05041	P05041	PABB_ECOLI	pabB	Aminodeoxychorismate synthase component 1	0	NA	NA	unresponsive	no
AMEIVYDEADLRR	P00968	P00968	CARB_ECOLI	carB	Carbamoyl phosphate synthase large chain	4	2.25565	0.289282	destabilized	yes
AMELCRPLPWIDDDKPR	P0A8R7	P0A8R7	YCJF_ECOLI	ycjF	UPF0283 membrane protein YcjF	0	NA	NA	unresponsive	no
AMELLTGK	P0AEC3	P0AEC3	ARCB_ECOLI	arcB	Aerobic respiration control sensor protein ArcB	0	NA	NA	unresponsive	yes
AMELLTGKSEK	P0AEC3	P0AEC3	ARCB_ECOLI	arcB	Aerobic respiration control sensor protein ArcB	0	NA	NA	unresponsive	yes
AMEMVAASK	P0ABA6	P0ABA6	ATPG_ECOLI	atpG	ATP synthase gamma chain	0	NA	NA	unresponsive	yes
AMERDGQLVFTR	P21499	P21499	RNR_ECOLI	rnr	Ribonuclease R	0	NA	NA	unresponsive	no
AMERDGQLVFTRR	P21499	P21499	RNR_ECOLI	rnr	Ribonuclease R	0	NA	NA	unresponsive	no
AMEYGAENAR	P0A6E4	P0A6E4	ASSY_ECOLI	argG	Argininosuccinate synthase	3	1.81052	0.281642	stabilized	yes
AMGARPMAR	P0ABH9	P0ABH9	CLPA_ECOLI	clpA	ATP-dependent Clp protease ATP-binding subunit ClpA	0	NA	NA	unresponsive	yes
AMGCNTTGVR	P0AES4	P0AES4	GYRA_ECOLI	gyrA	DNA gyrase subunit A	0	NA	NA	unresponsive	yes
AMGCNTTGVRGIR	P0AES4	P0AES4	GYRA_ECOLI	gyrA	DNA gyrase subunit A	0	NA	NA	unresponsive	yes
AMGIEAGKVLR	P0A9C9	P0A9C9	GLPX_ECOLI	glpX	Fructose-1,6-bisphosphatase 1 class 2	3	3.25535	0.0710112	stabilized	no
AMGSNTNWR	P77319	P77319	HSCC_ECOLI	hscC	Chaperone protein HscC	0	NA	NA	unresponsive	yes
AMHDIIASDTFDK	P77754	P77754	SPY_ECOLI	spy	Periplasmic chaperone Spy	1	NA	NA	unresponsive	no
AMHDIIASDTFDKVK	P77754	P77754	SPY_ECOLI	spy	Periplasmic chaperone Spy	1	NA	NA	unresponsive	no
AMHDIIASDTFDKVKAEAQIAK	P77754	P77754	SPY_ECOLI	spy	Periplasmic chaperone Spy	0	NA	NA	unresponsive	no
AMHVSPSTLSR	P05827	P05827	ILVY_ECOLI	ilvY	HTH-type transcriptional regulator IlvY	0	NA	NA	unresponsive	no
AMIEAGAAAVHFEDQLASVKK	P0A9G6	P0A9G6	ACEA_ECOLI	aceA	Isocitrate lyase	0	NA	NA	unresponsive	no
AMIFEPFFQGSHQR	P52101	P52101	GLRK_ECOLI	glrK	Sensor histidine kinase GlrK	0	NA	NA	unresponsive	yes
AMKVDAQR	P0C0V0	P0C0V0	DEGP_ECOLI	degP	Periplasmic serine endoprotease DegP	1	NA	NA	unresponsive	no
AMLAAEQHVVTPALER	P0A9S5	P0A9S5	GLDA_ECOLI	gldA	Glycerol dehydrogenase	0	NA	NA	unresponsive	no
AMLAEVGLVGK	P17846	P17846	CYSI_ECOLI	cysI	Sulfite reductase [NADPH] hemoprotein beta-component	0	NA	NA	unresponsive	no
AMLAEVGLVGKAPGR	P17846	P17846	CYSI_ECOLI	cysI	Sulfite reductase [NADPH] hemoprotein beta-component	0	NA	NA	unresponsive	no
AMLANMRDELSDALKR	P0ADG4	P0ADG4	SUHB_ECOLI	suhB	Nus factor SuhB	1	NA	NA	unresponsive	no
AMLGQIER	P77626	P77626	SUTR_ECOLI	sutR	HTH-type transcriptional regulator SutR	0	NA	NA	unresponsive	no
AMLHAQSGISSDIGTTPGAR	P37342	P37342	YJJI_ECOLI	yjjI	Uncharacterized protein YjjI	0	NA	NA	unresponsive	no
AMLRPFVFRR	P30870	P30870	GLNE_ECOLI	glnE	Bifunctional glutamine synthetase adenylyltransferase/adenylyl-removing enzyme	2	NA	NA	unresponsive	yes
AMLTQSEIK	P0AD14	P0AD14	BTSS_ECOLI	btsS	Sensor histidine kinase BtsS	4	2.36766	0.343519	stabilized	yes
AMLVDVAKR	P15977	P15977	MALQ_ECOLI	malQ	4-alpha-glucanotransferase	0	NA	NA	unresponsive	no
AMNDDDAAAK	P0A843	P0A843	TATE_ECOLI	tatE	Sec-independent protein translocase protein TatE	0	NA	NA	unresponsive	no
AMNDDDAAAKK	P0A843	P0A843	TATE_ECOLI	tatE	Sec-independent protein translocase protein TatE	0	NA	NA	unresponsive	no
AMNGVGLKK	P0AAR8	P0AAR8	YBAV_ECOLI	ybaV	Uncharacterized protein YbaV	0	NA	NA	unresponsive	no
AMNLDEKQWPPR	P03018	P03018	UVRD_ECOLI	uvrD	DNA helicase II	0	NA	NA	unresponsive	yes
AMNNLKDGLAK	P76104	P76104	RLHA_ECOLI	rlhA	23S rRNA 5-hydroxycytidine C2501 synthase	0	NA	NA	unresponsive	no
AMNSEAVVR	Q46915	Q46915	GUDX_ECOLI	gudX	Glucarate dehydratase-related protein	2	NA	NA	unresponsive	no
AMQDQVMELSR	P33363	P33363	BGLX_ECOLI	bglX	Periplasmic beta-glucosidase	0	NA	NA	unresponsive	no
AMQEVLQQFAHVK	P0AFG3	P0AFG3	ODO1_ECOLI	sucA	2-oxoglutarate dehydrogenase E1 component	0	NA	NA	unresponsive	no
AMQKLTLTYAETR	P03018	P03018	UVRD_ECOLI	uvrD	DNA helicase II	0	NA	NA	unresponsive	yes
AMQLIAEAEGR	P00895	P00895	TRPE_ECOLI	trpE	Anthranilate synthase component 1	0	NA	NA	unresponsive	no
AMQWMPISQK	P0C960	P0C960	EMTA_ECOLI	emtA	Endo-type membrane-bound lytic murein transglycosylase A	0	NA	NA	unresponsive	no
AMRELLLSDEYAEQK	P0AFY8	P0AFY8	SEQA_ECOLI	seqA	Negative modulator of initiation of replication	0	NA	NA	unresponsive	no
AMRELLLSDEYAEQKR	P0AFY8	P0AFY8	SEQA_ECOLI	seqA	Negative modulator of initiation of replication	0	NA	NA	unresponsive	no
AMSAQDLLNSR	P23882	P23882	FMT_ECOLI	fmt	Methionyl-tRNA formyltransferase	0	NA	NA	unresponsive	no
AMSAQDLLNSRR	P23882	P23882	FMT_ECOLI	fmt	Methionyl-tRNA formyltransferase	0	NA	NA	unresponsive	no
AMSAWGVEAR	P22106	P22106	ASNB_ECOLI	asnB	Asparagine synthetase B [glutamine-hydrolyzing]	3	2.26222	0.329162	stabilized	yes
AMSDDEPK	P69428	P69428	TATA_ECOLI	tatA	Sec-independent protein translocase protein TatA	0	NA	NA	unresponsive	no
AMSDDEPKQDK	P69428	P69428	TATA_ECOLI	tatA	Sec-independent protein translocase protein TatA	0	NA	NA	unresponsive	no
AMSDDEPKQDKTSQDADFTAK	P69428	P69428	TATA_ECOLI	tatA	Sec-independent protein translocase protein TatA	2	NA	NA	unresponsive	no
AMSEIGHCADCR	P0A7H6	P0A7H6	RECR_ECOLI	recR	Recombination protein RecR	0	NA	NA	unresponsive	no
AMTALISEQHYAR	P52612	P52612	FLII_ECOLI	fliI	Flagellum-specific ATP synthase	0	NA	NA	unresponsive	yes
AMTCFETTDRNNGIK	Q46812	Q46812	SSNA_ECOLI	ssnA	Putative aminohydrolase SsnA	0	NA	NA	unresponsive	no
AMTPANYIGR	P0AB89	P0AB89	PUR8_ECOLI	purB	Adenylosuccinate lyase	2	NA	NA	unresponsive	no
AMTPGCTVQACGLR	P0AE52	P0AE52	BCP_ECOLI	bcp	Peroxiredoxin Bcp	0	NA	NA	unresponsive	no
AMTPGCTVQACGLRDNMDELKK	P0AE52	P0AE52	BCP_ECOLI	bcp	Peroxiredoxin Bcp	2	NA	NA	unresponsive	no
AMTQHLQEISESVR	P0ACM2	P0ACM2	RSPR_ECOLI	rspR	HTH-type transcriptional repressor RspR	0	NA	NA	unresponsive	no
AMTTDAQK	P30958	P30958	MFD_ECOLI	mfd	Transcription-repair-coupling factor	0	NA	NA	unresponsive	yes
AMTTDAQKR	P30958	P30958	MFD_ECOLI	mfd	Transcription-repair-coupling factor	2	NA	NA	unresponsive	yes
AMVAGTLANFQHPTLK	P0AF08	P0AF08	APBC_ECOLI	mrp	Iron-sulfur cluster carrier protein	0	NA	NA	unresponsive	yes
AMVAGTLANFQHPTLKHNLTTLK	P0AF08	P0AF08	APBC_ECOLI	mrp	Iron-sulfur cluster carrier protein	0	NA	NA	unresponsive	yes
AMVEVFLER	P0A825	P0A825	GLYA_ECOLI	glyA	Serine hydroxymethyltransferase	0	NA	NA	unresponsive	no
AMVHVLNNIWR	P09151	P09151	LEU1_ECOLI	leuA	2-isopropylmalate synthase	0	NA	NA	unresponsive	no
AMVIAPCSR	P39342	P39342	YJGR_ECOLI	yjgR	Uncharacterized protein YjgR	4	4.22597	0.0637693	stabilized	no
AMVPLLHHWLIIQGQR	P33595	P33595	SGRR_ECOLI	sgrR	HTH-type transcriptional regulator SgrR	0	NA	NA	unresponsive	no
AMVVDQFR	P0AFF6	P0AFF6	NUSA_ECOLI	nusA	Transcription termination/antitermination protein NusA	0	NA	NA	unresponsive	no
AMVVDQFREHEGEIITGVVK	P0AFF6	P0AFF6	NUSA_ECOLI	nusA	Transcription termination/antitermination protein NusA	1	NA	NA	unresponsive	no
AMVVDQFREHEGEIITGVVKK	P0AFF6	P0AFF6	NUSA_ECOLI	nusA	Transcription termination/antitermination protein NusA	0	NA	NA	unresponsive	no
AMWPSTAK	P0A6H8	P0A6H8	CLSA_ECOLI	clsA	Cardiolipin synthase A	0	NA	NA	unresponsive	no
AMYPYIER	P32695	P32695	DUSA_ECOLI	dusA	tRNA-dihydrouridine(20/20a) synthase	0	NA	NA	unresponsive	no
AMYSIAKK	P0A853	P0A853	TNAA_ECOLI	tnaA	Tryptophanase	2	NA	NA	unresponsive	no
AMYSIAKKYDIPVVMDSAR	P0A853	P0A853	TNAA_ECOLI	tnaA	Tryptophanase	0	NA	NA	unresponsive	no
ANAFDIDLHIKPEYR	P76272	P76272	YEBT_ECOLI	yebT	Intermembrane transport protein YebT	0	NA	NA	unresponsive	no
ANAKFEVK	P0A7J3	P0A7J3	RL10_ECOLI	rplJ	Large ribosomal subunit protein uL10	1	NA	NA	unresponsive	no
ANALLADGLK	P36938	P36938	PGM_ECOLI	pgm	Phosphoglucomutase	1	NA	NA	unresponsive	no
ANALLADGLKGVK	P36938	P36938	PGM_ECOLI	pgm	Phosphoglucomutase	0	NA	NA	unresponsive	no
ANALLADGLKGVKR	P36938	P36938	PGM_ECOLI	pgm	Phosphoglucomutase	0	NA	NA	unresponsive	no
ANAQAAANKR	P76573	P76573	YFGI_ECOLI	yfgI	Uncharacterized protein YfgI	0	NA	NA	unresponsive	no
ANAQRNDYQR	P0ABC7	P0ABC7	HFLK_ECOLI	hflK	Modulator of FtsH protease HflK	0	NA	NA	unresponsive	no
ANAQRNDYQRQGE	P0ABC7	P0ABC7	HFLK_ECOLI	hflK	Modulator of FtsH protease HflK	0	NA	NA	unresponsive	no
ANATAWLK	P0A7G6	P0A7G6	RECA_ECOLI	recA	Protein RecA	0	NA	NA	unresponsive	yes
ANATAWLKDNPETAK	P0A7G6	P0A7G6	RECA_ECOLI	recA	Protein RecA	0	NA	NA	unresponsive	yes
ANATAWLKDNPETAKEIEK	P0A7G6	P0A7G6	RECA_ECOLI	recA	Protein RecA	0	NA	NA	unresponsive	yes
ANAVANLEK	P37650	P37650	BCSC_ECOLI	bcsC	Cellulose synthase operon protein C	0	NA	NA	unresponsive	no
ANAVVMATGGAGR	P00363	P00363	FRDA_ECOLI	frdA	Fumarate reductase flavoprotein subunit	0	NA	NA	unresponsive	no
ANAYGHGIER	P29012	P29012	ALR2_ECOLI	dadX	Alanine racemase, catabolic	0	NA	NA	unresponsive	no
ANAYGHGLLETAR	P0A6B4	P0A6B4	ALR1_ECOLI	alr	Alanine racemase, biosynthetic	4	1.56899	0.526288	destabilized	no
ANCSDSQLR	P42616	P42616	YQJC_ECOLI	yqjC	Protein YqjC	0	NA	NA	unresponsive	no
ANCSDSQLRADHQK	P42616	P42616	YQJC_ECOLI	yqjC	Protein YqjC	0	NA	NA	unresponsive	no
ANCSDSQLRADHQKK	P42616	P42616	YQJC_ECOLI	yqjC	Protein YqjC	0	NA	NA	unresponsive	no
ANDATNPWR	P13656	P13656	CHIA_ECOLI	chiA	Probable bifunctional chitinase/lysozyme	0	NA	NA	unresponsive	no
ANDHEGLK	Q46803	Q46803	YGEW_ECOLI	ygeW	Putative carbamoyltransferase YgeW	0	NA	NA	unresponsive	no
ANDIALKCK	P0A7F3	P0A7F3	PYRI_ECOLI	pyrI	Aspartate carbamoyltransferase regulatory chain	0	NA	NA	unresponsive	no
ANDIALKCKYCEK	P0A7F3	P0A7F3	PYRI_ECOLI	pyrI	Aspartate carbamoyltransferase regulatory chain	0	NA	NA	unresponsive	no
ANDIVVALLQEK	P00956	P00956	SYI_ECOLI	ileS	Isoleucine--tRNA ligase	0	NA	NA	unresponsive	yes
ANDVTPMEK	Q46901	Q46901	CSE1_ECOLI	casA	CRISPR system Cascade subunit CasA	0	NA	NA	unresponsive	no
ANEAYLQGQLGNPKGEDQPNKK	P0AB71	P0AB71	ALF_ECOLI	fbaA	Fructose-bisphosphate aldolase class 2	0	NA	NA	unresponsive	no
ANEIKHPVGR	P64554	P64554	QUEE_ECOLI	queE	7-carboxy-7-deazaguanine synthase	4	1.89775	0.336044	destabilized	no
ANEKFER	P0AEY3	P0AEY3	MAZG_ECOLI	mazG	Nucleoside triphosphate pyrophosphohydrolase	0	NA	NA	unresponsive	yes
ANELMEEFHIEHLR	P0A9V1	P0A9V1	LPTB_ECOLI	lptB	Lipopolysaccharide export system ATP-binding protein LptB	0	NA	NA	unresponsive	yes
ANETYNAHK	P0AD65	P0AD65	MRDA_ECOLI	mrdA	Peptidoglycan D,D-transpeptidase MrdA	0	NA	NA	unresponsive	no
ANEVNLLLQK	P0A9B6	P0A9B6	E4PD_ECOLI	epd	D-erythrose-4-phosphate dehydrogenase	3	2.39801	0.255111	stabilized	no
ANEVRPVLACR	P30850	P30850	RNB_ECOLI	rnb	Exoribonuclease 2	0	NA	NA	unresponsive	no
ANFATPEGEK	P32674	P32674	GRE1_ECOLI	pflD	Probable dehydratase PflD	0	NA	NA	unresponsive	no
ANFATPEGEKVR	P32674	P32674	GRE1_ECOLI	pflD	Probable dehydratase PflD	0	NA	NA	unresponsive	no
ANGELFYGR	P06721	P06721	METC_ECOLI	metC	Cystathionine beta-lyase MetC	1	NA	NA	unresponsive	no
ANGELFYGRR	P06721	P06721	METC_ECOLI	metC	Cystathionine beta-lyase MetC	0	NA	NA	unresponsive	no
ANGGVAEMDKINQQK	P23721	P23721	SERC_ECOLI	serC	Phosphoserine aminotransferase	0	NA	NA	unresponsive	no
ANGIEHSNAHDAMADVYATIAMAK	P04995	P04995;A0A0G3HGF9;Q2A0K9	EX1_ECOLI	sbcB	Exodeoxyribonuclease I	0	NA	NA	unresponsive	no
ANGLNHYLADKPTVMAAMK	P77756	P77756	QUEC_ECOLI	queC	7-cyano-7-deazaguanine synthase	4	3.61597	0.0301413	stabilized	yes
ANGLSEAMLDR	P07004	P07004	PROA_ECOLI	proA	Gamma-glutamyl phosphate reductase	0	NA	NA	unresponsive	no
ANGLVSDVFEAR	P0AG16	P0AG16	PUR1_ECOLI	purF	Amidophosphoribosyltransferase	0	NA	NA	unresponsive	no
ANGMPELHK	P0ADF6	P0ADF6	EDD_ECOLI	edd	Phosphogluconate dehydratase	0	NA	NA	unresponsive	no
ANGSVPDDLR	P0AGG2	P0AGG2	TESB_ECOLI	tesB	Acyl-CoA thioesterase 2	0	NA	NA	unresponsive	no
ANGYQSLHTSMIGPHGVPVEVQIR	P0AG24	P0AG24	SPOT_ECOLI	spoT	Bifunctional (p)ppGpp synthase/hydrolase SpoT	4	2.6641	0.0437627	stabilized	no
ANGYSELEISQK	P76290	P76290	CMOA_ECOLI	cmoA	Carboxy-S-adenosyl-L-methionine synthase	0	NA	NA	unresponsive	no
ANGYSELEISQKR	P76290	P76290	CMOA_ECOLI	cmoA	Carboxy-S-adenosyl-L-methionine synthase	0	NA	NA	unresponsive	no
ANHALPYAVYVSDPCDGR	P39358	P39358	YJHG_ECOLI	yjhG	D-xylonate dehydratase YjhG	0	NA	NA	unresponsive	no
ANHRPSELSGGER	P75957	P75957	LOLD_ECOLI	lolD	Lipoprotein-releasing system ATP-binding protein LolD	4	3.57098	0.0430875	stabilized	yes
ANHTLSEGAEIHLPADSR	P65643	P65643	EUTT_ECOLI	eutT	Corrinoid adenosyltransferase EutT	0	NA	NA	unresponsive	yes
ANHYCDPATHHFNEDIR	P0AED9	P0AED9	DCM_ECOLI	dcm	DNA-cytosine methyltransferase	2	NA	NA	unresponsive	no
ANIETESR	P52129	P52129	RNLA_ECOLI	rnlA	mRNA endoribonuclease toxin LS	0	NA	NA	unresponsive	no
ANIGFMQVVK	P0A6K1	P0A6K1	DAPF_ECOLI	dapF	Diaminopimelate epimerase	0	NA	NA	unresponsive	no
ANIGFMQVVKR	P0A6K1	P0A6K1	DAPF_ECOLI	dapF	Diaminopimelate epimerase	1	NA	NA	unresponsive	no
ANIISDMLQIK	P21693	P21693	DBPA_ECOLI	dbpA	ATP-dependent RNA helicase DbpA	1	NA	NA	unresponsive	yes
ANISDSYVLLR	P0A832	P0A832;C3UPD1	SSRP_ECOLI	smpB	SsrA-binding protein	0	NA	NA	unresponsive	no
ANISVHEPR	P33602	P33602	NUOG_ECOLI	nuoG	NADH-quinone oxidoreductase subunit G	0	NA	NA	unresponsive	no
ANITLYEPR	P04994	P04994	EX7L_ECOLI	xseA	Exodeoxyribonuclease 7 large subunit	0	NA	NA	unresponsive	no
ANITVNKNSVPNDPK	P0A825	P0A825	GLYA_ECOLI	glyA	Serine hydroxymethyltransferase	0	NA	NA	unresponsive	no
ANITVNKNSVPNDPKSPFVTSGIR	P0A825	P0A825	GLYA_ECOLI	glyA	Serine hydroxymethyltransferase	0	NA	NA	unresponsive	no
ANIVQQEVAR	P52129	P52129	RNLA_ECOLI	rnlA	mRNA endoribonuclease toxin LS	0	NA	NA	unresponsive	no
ANKAMSAWGVEAR	P22106	P22106	ASNB_ECOLI	asnB	Asparagine synthetase B [glutamine-hydrolyzing]	0	NA	NA	unresponsive	yes
ANKDEGPKNIADVLDATVAR	P0ACB0	P0ACB0	DNAB_ECOLI	dnaB	Replicative DNA helicase	2	NA	NA	unresponsive	yes
ANKVWFQR	P77256	P77256	AKRMG_ECOLI	ydjG	NADH-specific methylglyoxal reductase	1	NA	NA	unresponsive	no
ANLKDAFGIK	P0A7X6	P0A7X6	RIMM_ECOLI	rimM	Ribosome maturation factor RimM	4	1.1914	0.393265	destabilized	no
ANLKDAFGIKER	P0A7X6	P0A7X6	RIMM_ECOLI	rimM	Ribosome maturation factor RimM	3	1.60648	0.294715	destabilized	no
ANLKGYGR	P0AGA2	P0AGA2	SECY_ECOLI	secY	Protein translocase subunit SecY	3	1.39733	0.18895	destabilized	no
ANLPPLLSVPVGEKAK	P0AFX9	P0AFX9	RSEB_ECOLI	rseB	Sigma-E factor regulatory protein RseB	0	NA	NA	unresponsive	no
ANLPVLAIQR	P17854	P17854	CYSH_ECOLI	cysH	Phosphoadenosine 5'-phosphosulfate reductase	0	NA	NA	unresponsive	no
ANLRDNYR	P02943	P02943	LAMB_ECOLI	lamB	Maltoporin	0	NA	NA	unresponsive	no
ANLSPQAQAVK	Q47005	Q47005	NAC_ECOLI	nac	Nitrogen assimilation regulatory protein nac	0	NA	NA	unresponsive	no
ANLTAQINK	P0A7U7	P0A7U7	RS20_ECOLI	rpsT	Small ribosomal subunit protein bS20	1	NA	NA	unresponsive	no
ANLTAQINKLA	P0A7U7	P0A7U7	RS20_ECOLI	rpsT	Small ribosomal subunit protein bS20	0	NA	NA	unresponsive	no
ANLVNKPLPR	P0A7B1	P0A7B1	PPK1_ECOLI	ppk	Polyphosphate kinase	1	NA	NA	unresponsive	yes
ANMLAHMETQNK	P77754	P77754	SPY_ECOLI	spy	Periplasmic chaperone Spy	2	NA	NA	unresponsive	no
ANMQNCGALR	P15977	P15977	MALQ_ECOLI	malQ	4-alpha-glucanotransferase	1	NA	NA	unresponsive	no
ANNAINDMVR	P60293	P60293	MUKF_ECOLI	mukF	Chromosome partition protein MukF	0	NA	NA	unresponsive	no
ANNNDLVR	P33355	P33355	YEHS_ECOLI	yehS	Uncharacterized protein YehS	1	NA	NA	unresponsive	no
ANNSGRNPNWTSYEK	P0ACY3	P0ACY3	YEAG_ECOLI	yeaG	Uncharacterized protein YeaG	0	NA	NA	unresponsive	no
ANNSGRNPNWTSYEKLR	P0ACY3	P0ACY3	YEAG_ECOLI	yeaG	Uncharacterized protein YeaG	0	NA	NA	unresponsive	no
ANNVGELEK	P0AG27	P0AG27	YIBN_ECOLI	yibN	Uncharacterized protein YibN	0	NA	NA	unresponsive	no
ANPAFDTEK	P39342	P39342	YJGR_ECOLI	yjgR	Uncharacterized protein YjgR	0	NA	NA	unresponsive	no
ANPQPELLK	P0A786	P0A786	PYRB_ECOLI	pyrB	Aspartate carbamoyltransferase catalytic subunit	0	NA	NA	unresponsive	no
ANPTLPPAR	P0AGC3	P0AGC3	SLT_ECOLI	slt	Soluble lytic murein transglycosylase	0	NA	NA	unresponsive	no
ANPTWTPTANIR	P75954	P75954	YCFS_ECOLI	ycfS	Probable L,D-transpeptidase YcfS	0	NA	NA	unresponsive	no
ANPWQQFAETHNK	P0AG67	P0AG67	RS1_ECOLI	rpsA	Small ribosomal subunit protein bS1	0	NA	NA	unresponsive	no
ANPWQQFAETHNKGDR	P0AG67	P0AG67	RS1_ECOLI	rpsA	Small ribosomal subunit protein bS1	0	NA	NA	unresponsive	no
ANPWQQFAETHNKGDRVEGK	P0AG67	P0AG67	RS1_ECOLI	rpsA	Small ribosomal subunit protein bS1	0	NA	NA	unresponsive	no
ANQALYAQLHPIK	P13039	P13039	FES_ECOLI	fes	Iron(III) enterobactin esterase	0	NA	NA	unresponsive	no
ANQALYAQLHPIKESIFWR	P13039	P13039	FES_ECOLI	fes	Iron(III) enterobactin esterase	0	NA	NA	unresponsive	no
ANQHLER	P0ACB7	P0ACB7	HEMY_ECOLI	hemY	Protein HemY	0	NA	NA	unresponsive	no
ANQRLDNMATK	P69776	P69776	LPP_ECOLI	lpp	Major outer membrane lipoprotein Lpp	0	NA	NA	unresponsive	no
ANQRLDNMATKYR	P69776	P69776	LPP_ECOLI	lpp	Major outer membrane lipoprotein Lpp	0	NA	NA	unresponsive	no
ANRAPKDD	P0DTT0	P0DTT0	BIPA_ECOLI	bipA	Large ribosomal subunit assembly factor BipA	1	NA	NA	unresponsive	no
ANRHNISFAEVESK	P0A6J8	P0A6J8	DDLA_ECOLI	ddlA	D-alanine--D-alanine ligase A	0	NA	NA	unresponsive	yes
ANSEMASWLEQHEK	P26365	P26365	AMIB_ECOLI	amiB	N-acetylmuramoyl-L-alanine amidase AmiB	0	NA	NA	unresponsive	no
ANSHAPEAVVEGASR	P0ABU9	P0ABU9	TOLQ_ECOLI	tolQ	Tol-Pal system protein TolQ	0	NA	NA	unresponsive	no
ANSSTTTAAEPLK	P0A9M8	P0A9M8	PTA_ECOLI	pta	Phosphate acetyltransferase	3	1.25961	0.15308	stabilized	no
ANSTAEALGALRPAFDK	P76461	P76461	ATOB_ECOLI	atoB	Acetyl-CoA acetyltransferase	0	NA	NA	unresponsive	no
ANSYVIGDR	P06987	P06987	HIS7_ECOLI	hisB	Histidine biosynthesis bifunctional protein HisB	0	NA	NA	unresponsive	no
ANTEEFCISCHEMR	P0ABL5	P0ABL5	NAPC_ECOLI	napC	Cytochrome c-type protein NapC	0	NA	NA	unresponsive	no
ANTGDNQYR	P76578	P76578	A2MG_ECOLI	yfhM	Alpha-2-macroglobulin	0	NA	NA	unresponsive	no
ANTSSMDYYHQLR	P00561	P00561	AK1H_ECOLI	thrA	Bifunctional aspartokinase/homoserine dehydrogenase 1	2	NA	NA	unresponsive	yes
[truncated: 30,961 more rows]

## Sheet: 5mM_HT-PELSA_treatSep
Log2FC	Log10P.Value	Log10adj.P.Val	P.Value	adj.P.Val	AveExpr	t	B	Protein.Ids	Genes	name	sequence	length	start	end	control_1	control_2	control_3	control_4	D1_1	D1_2	D1_3	D1_4	UID	is.uniprot.atp	rank	atp_count	TRP
-4.66478	14.3987	10.0311	3.99e-15	9.31e-11	22.4756	-65.2941	23.5867	P60906	hisS	Histidine--tRNA ligase	NGDSLTLRPEGTAGCVR	17	74	90	24.7995	24.895	24.8191	24.7182	20.2516	20.1843	20.062	20.0747	P60906	yes	1	1	1
-5.11803	14.0557	10.0265	8.8e-15	9.41e-11	20.6001	-60.5826	23.095	P0A8N5	lysU	Lysine--tRNA ligase, heat inducible	SKILAAIR	8	188	195	23.265	23.2155	23.1301	23.0258	17.9015	18.0354	18.0944	18.133	P0A8N5	yes	2	2	1
-4.21078	13.8681	10.0265	1.35e-14	9.41e-11	22.0814	-58.1509	22.8129	P0A8M0	asnS	Asparagine--tRNA ligase	VSTLDLENLPR	11	179	189	24.0526	24.2607	24.2096	24.2244	20.0559	19.9238	20.0156	19.9087	P0A8M0	yes	3	3	1
-3.84036	12.6426	9.28491	2.28e-13	5.19e-10	19.7918	-44.4831	20.7522	P0AG40	ribF	Bifunctional riboflavin kinase/FMN adenylyltransferase	FASLDELK	8	286	293	21.5685	21.6497	21.8461	21.7836	17.9269	17.8109	17.8509	17.8977	P0AG40	yes	4	4	1
-4.32251	12.5356	9.28491	2.91e-13	5.19e-10	21.2893	-43.4528	20.5555	P0A8N3;P0A8N5	lysU	Lysine--tRNA ligase, heat inducible	IAPELYLKR	9	238	246	23.654	23.5522	23.3645	23.2317	19.208	19.2039	19.0453	19.0551	P0A8N3	yes	5	5	1
-3.27722	12.5064	9.28491	3.12e-13	5.19e-10	20.1745	-43.1766	20.5016	P36767	rdgC	Recombination-associated protein RdgC	SLLEDGGVIR	10	199	208	21.8152	21.823	21.9171	21.6971	18.5029	18.5296	18.5307	18.5802	P36767	no	6	5	0.833333
-3.59743	12.2275	9.09796	5.92e-13	7.98e-10	19.9293	-40.6181	19.9762	P00452	nrdA	Ribonucleoside-diphosphate reductase 1 subunit alpha	INLDKIHR	8	17	24	21.7307	21.6628	21.7553	21.7634	18.1404	18.174	17.9352	18.2729	P00452	yes	7	6	0.857143
-4.72758	12.1987	9.09796	6.33e-13	7.98e-10	18.4209	-40.3626	19.921	P0AG30	rho	Transcription termination factor Rho	SGTRKEELLTTQEELQK	17	363	379	20.635	20.6931	20.8063	21.0043	15.9605	16.2179	15.906	16.1441	P0AG30	yes	8	7	0.875
-3.19372	12.1876	9.09796	6.49e-13	7.98e-10	20.998	-40.2643	19.8996	P0AEW9	fruK	1-phosphofructokinase	ELEIWAGR	8	190	197	22.5869	22.5869	22.6843	22.5213	19.5131	19.4508	19.2497	19.391	P0AEW9	yes	9	8	0.888889
-3.56857	11.7311	8.79359	1.86e-12	1.61e-09	18.2964	-36.4294	19.0031	P09980	rep	ATP-dependent DNA helicase Rep	LAYVGITR	8	595	602	19.926	20.1079	20.2066	20.0821	16.5501	16.5808	16.4609	16.4565	P09980	yes	10	9	0.9
-2.48807	11.7299	8.79359	1.86e-12	1.61e-09	22.8805	-36.4198	19.0007	P69441	adk	Adenylate kinase	YAKVDGTKPVAEVR	14	193	206	24.1174	24.1488	24.1795	24.0526	21.7307	21.5165	21.6757	21.6231	P69441	yes	11	10	0.909091
-2.56974	11.5803	8.71545	2.63e-12	1.93e-09	20.6779	-35.2435	18.6986	P0A9Z1	glnB	Nitrogen regulatory protein P-II 1	GHTELYR	7	41	47	22.0459	22.0224	21.8987	21.8839	19.448	19.3429	19.3998	19.3814	P0A9Z1	yes	12	11	0.916667
-2.58528	11.4785	8.65489	3.32e-12	2.21e-09	20.9397	-34.4645	18.4908	P06999	pfkB	ATP-dependent 6-phosphofructokinase isozyme 2	IYAYLSR	7	303	309	22.1395	22.1673	22.2961	22.3266	19.5619	19.6477	19.6973	19.6815	P06999	yes	13	12	0.923077
-4.09543	11.2592	8.50434	5.51e-12	3.13e-09	19.5549	-32.8439	18.0376	P0ADT5	ygiC	Putative acid--amine ligase YgiC	EGANVSIIENGK	12	308	319	21.7955	21.7634	21.6096	21.2419	17.3818	17.6166	17.5157	17.5146	P0ADT5	yes	14	13	0.928571
-2.2803	11.2328	8.49452	5.85e-12	3.2e-09	20.5473	-32.6535	17.9824	P0A8D0	nrdR	Transcriptional repressor NrdR	RPVSSDDVEMAINHIK	16	77	92	21.6473	21.7271	21.7049	21.6703	19.3788	19.3941	19.3585	19.497	P0A8D0	yes	15	14	0.933333
-3.24034	11.1032	8.40767	7.88e-12	3.91e-09	18.2431	-31.7366	17.7105	P0AAZ4	rarA	Replication-associated recombination protein A	MRPENLAQYIGQQHLLAAGKPLPR	24	20	43	19.729	19.863	20.0361	19.8248	16.5611	16.5534	16.6687	16.7083	P0AAZ4	yes	16	15	0.9375
-2.79697	10.9245	8.28927	1.19e-11	5.14e-09	19.0377	-30.5133	17.3315	P60752	msbA	ATP-dependent lipid A-core flippase	GVYAQLHK	8	570	577	20.4067	20.6006	20.4273	20.3101	17.7248	17.64	17.5809	17.6109	P60752	yes	17	16	0.941176
-2.68807	10.8535	8.26401	1.4e-11	5.44e-09	22.9331	-30.04	17.1796	P08312	pheS	Phenylalanine--tRNA ligase alpha subunit	TQTSGVQIR	9	168	176	24.3376	24.3778	24.391	24.002	21.5545	21.5823	21.6186	21.6006	P08312	yes	18	17	0.944444
-2.21367	10.7537	8.20513	1.76e-11	6.24e-09	22.356	-29.3868	16.9648	P39177	uspG	Universal stress protein UP12	LQTMVSHFTIDPSR	14	70	83	23.3211	23.4247	23.5117	23.5938	21.1607	21.2684	21.2923	21.2753	P39177	no	19	17	0.894737
-5.0581	10.7072	8.16562	1.96e-11	6.83e-09	16.5113	-29.0875	16.8644	P0AAI3	ftsH	ATP-dependent zinc metalloprotease FtsH	DMFEQAKK	8	235	242	19.0461	19.1911	19.2224	18.7019	14.2864	14.0449	13.6933	13.9045	P0AAI3	yes	20	18	0.9
-2.41683	10.5697	8.08934	2.69e-11	8.14e-09	19.6967	-28.2194	16.5657	P27550	acs	Acetyl-coenzyme A synthetase	LGTAEIESALVAHPK	15	527	541	20.9098	20.9601	20.9316	20.8191	18.6065	18.5387	18.3373	18.4706	P27550	yes	21	19	0.904762
-2.58381	10.566	8.08934	2.72e-11	8.14e-09	18.9324	-28.1966	16.5577	Q46927	tcdA	tRNA threonylcarbamoyladenosine dehydratase	TIQDPLAAK	9	172	180	20.0951	20.2877	20.3321	20.1825	17.5826	17.5866	17.7478	17.6451	Q46927	yes	22	20	0.909091
-2.91158	10.4093	7.97616	3.9e-11	1.06e-08	18.581	-27.2385	16.2142	P0A836	sucC	Succinate--CoA ligase [ADP-forming] subunit beta	VVNSKEDIR	9	62	70	19.9882	20.0951	20.1704	19.8934	17.2148	17.2315	16.9261	17.1283	P0A836	yes	23	21	0.913043
-1.98102	10.3126	7.90628	4.87e-11	1.24e-08	24.8404	-26.6635	16.0009	P0A8F0	upp	Uracil phosphoribosyltransferase	ISVVGMYR	8	96	103	25.7771	25.8778	25.9882	25.6806	23.8442	23.8614	23.9024	23.7915	P0A8F0	no	24	21	0.875
-3.15631	10.3101	7.90628	4.9e-11	1.24e-08	17.2574	-26.6487	15.9954	P00582	polA	DNA polymerase I	QLNIPRK	7	776	782	18.7555	18.8577	18.9286	18.8004	15.7743	15.7301	15.4572	15.7553	P00582	no	25	21	0.84
-3.25615	10.0856	7.71362	8.21e-11	1.93e-08	16.7118	-25.3592	15.4958	P21507	srmB	ATP-dependent RNA helicase SrmB	ILILTPTR	8	79	86	18.3816	18.4257	18.3287	18.2236	15.0376	15.2314	14.9005	15.1654	P21507	yes	26	22	0.846154
-2.38421	10.0325	7.67347	9.28e-11	2.12e-08	19.2341	-25.0631	15.3768	P05852	tsaD	tRNA N6-adenosine threonylcarbamoyltransferase	MAAQGTAGR	9	186	194	20.4252	20.5389	20.2386	20.5021	18.0827	18.1279	17.9323	18.025	P05852	no	27	22	0.814815
-2.22563	10.0212	7.6664	9.52e-11	2.16e-08	19.8221	-25.0005	15.3514	P60546	gmk	Guanylate kinase	GRGQDSEEVIAKR	13	137	149	20.8576	20.8651	21.0359	20.9812	18.5324	18.7813	18.7834	18.7402	P60546	yes	28	23	0.821429
-3.00182	9.90559	7.5841	1.24e-10	2.61e-08	16.5743	-24.3691	15.0913	P77756	queC	7-cyano-7-deazaguanine synthase	HRAEIDVAR	9	39	47	18.0832	18.0609	18.2186	17.9383	15.0302	15.0629	15.0705	15.13	P77756	yes	29	24	0.827586
-1.99159	9.83178	7.5286	1.47e-10	2.96e-08	21.5556	-23.974	14.9245	P08178	purM	Phosphoribosylformylglycinamidine cyclo-ligase	YREPVLVSGTDGVGTK	16	55	70	22.6276	22.58	22.6387	22.3592	20.5069	20.5165	20.68	20.5356	P08178	yes	30	25	0.833333
-2.71507	9.79763	7.50187	1.59e-10	3.15e-08	18.9352	-23.7933	14.8471	Q06065	atoC	Regulatory protein AtoC	ELSNVIER	8	364	371	20.2785	20.2546	20.4852	20.1526	17.8323	17.4387	17.536	17.5036	Q06065	yes	31	26	0.83871
-2.60629	9.69775	7.4129	2.01e-10	3.86e-08	17.6577	-23.2724	14.6202	P32143	yihV	Sulfofructose kinase	AGIPDCDQTR	10	282	291	18.8813	19.0524	19.1263	18.7831	16.3712	16.3237	16.3107	16.4123	P32143	yes	32	27	0.84375
-2.76351	9.68421	7.40521	2.07e-10	3.93e-08	17.8905	-23.2027	14.5894	P15038	helD	DNA helicase IV	CDLDTTYR	8	496	503	19.245	19.2103	19.4753	19.1584	16.3833	16.6537	16.6276	16.3703	P15038	yes	33	28	0.848485
-3.7469	9.68294	7.40521	2.08e-10	3.93e-08	17.0686	-23.1962	14.5865	P0A8L1	serS	Serine--tRNA ligase	TRLVHTLNGSGLAVGR	16	382	397	19.256	19.0791	18.7871	18.6459	15.2202	15.0231	15.1057	15.4315	P0A8L1	yes	34	29	0.852941
-2.50003	9.66158	7.38736	2.18e-10	4.1e-08	17.2572	-23.0865	14.5378	P11071	aceK	Isocitrate dehydrogenase kinase/phosphatase	ACYQLVK	7	355	361	18.5326	18.5393	18.4789	18.4781	15.9758	15.9391	15.9547	16.1592	P11071	yes	35	30	0.857143
-2.27627	9.63169	7.36197	2.34e-10	4.35e-08	19.0344	-22.934	14.4696	P0AEC3	arcB	Aerobic respiration control sensor protein ArcB	DSHGGKPATGTGIGLAVSR	19	459	477	20.0758	20.0814	20.3196	20.2133	17.7477	17.861	17.9394	18.037	P0AEC3	yes	36	31	0.861111
-1.63823	9.61301	7.35259	2.44e-10	4.44e-08	21.4079	-22.8391	14.427	P60240	rapA	RNA polymerase-associated protein RapA	AVNPNIRDDELTAIESNR	18	926	943	22.2244	22.2302	22.265	22.1886	20.6388	20.462	20.6895	20.5649	P60240	yes	37	32	0.864865
-1.63837	9.60855	7.3515	2.46e-10	4.45e-08	20.2773	-22.8165	14.4168	P03018	uvrD	DNA helicase II	GAQVENIQR	9	258	266	21.0691	21.1269	21.0756	21.1143	19.4359	19.373	19.4934	19.53	P03018	yes	38	33	0.868421
-2.44032	9.58323	7.33617	2.61e-10	4.61e-08	18.9951	-22.6887	14.3589	P0A784	orn	Oligoribonuclease	THTASGLVER	10	65	74	20.2814	20.2987	20.324	19.957	17.8027	17.7616	17.6452	17.8905	P0A784	no	39	33	0.846154
-1.98426	9.43622	7.2378	3.66e-10	5.78e-08	18.7836	-21.96	14.0218	P0AEF0	dnaC	DNA replication protein DnaC	RPTGMLTNSNMEEMTK	16	196	211	19.7979	19.8597	19.8012	19.6443	17.7911	17.8899	17.7117	17.7733	P0AEF0	yes	40	34	0.85
-2.1641	9.43175	7.2378	3.7e-10	5.78e-08	19.2518	-21.9382	14.0115	P0A763	ndk	Nucleoside diphosphate kinase	HRDLLGATNPANALAGTLR	19	86	104	20.2232	20.2714	20.2756	20.5653	18.1189	18.2217	18.0933	18.2452	P0A763	yes	41	35	0.853659
-2.05574	9.4178	7.23132	3.82e-10	5.87e-08	18.2596	-21.8703	13.9794	P37903	uspF	Universal stress protein F	VHVHVEEGSPKDR	13	86	98	19.299	19.2002	19.2314	19.4194	17.2703	17.1734	17.2665	17.2168	P37903	yes	42	36	0.857143
-1.90335	9.33427	7.16254	4.63e-10	6.88e-08	19.241	-21.468	13.787	P0AGJ2	trmH	tRNA (guanosine(18)-2'-O)-methyltransferase	TADAVGVHEVHAVWPGSR	18	39	56	20.1813	20.148	20.2434	20.198	18.2067	18.2877	18.1991	18.4637	P0AGJ2	no	43	36	0.837209
-3.1486	9.3065	7.14298	4.94e-10	7.19e-08	17.9116	-21.3358	13.7228	P0ABF1	pcnB	Poly(A) polymerase I	DISENALK	8	43	50	19.6274	19.6518	19.5618	19.1024	16.3807	16.092	16.5004	16.3761	P0ABF1	yes	44	37	0.840909
-1.62029	9.2394	7.09187	5.76e-10	8.09e-08	21.8493	-21.0196	13.5676	P63284	clpB	Chaperone protein ClpB	GYEIHISDEALK	12	790	801	22.6431	22.6671	22.5846	22.743	20.8727	21.1395	21.0886	21.0559	P63284	yes	45	38	0.844444
-1.82158	9.20286	7.06681	6.27e-10	8.57e-08	23.4084	-20.8493	13.483	P0A9M0	lon	Lon protease	MALGGVRDEAEIR	13	380	392	24.1967	24.3645	24.3645	24.3511	22.2989	22.5404	22.4626	22.6886	P0A9M0	yes	46	39	0.847826
-1.54288	9.19752	7.06681	6.35e-10	8.57e-08	20.5594	-20.8245	13.4706	P0A717	prs	Ribose-phosphate pyrophosphokinase	LLNDTDMAIIDKR	13	183	195	21.3232	21.4355	21.2735	21.2913	19.7793	19.8101	19.7044	19.8582	P0A717	yes	47	40	0.851064
-3.39666	9.14347	7.02626	7.19e-10	9.41e-08	15.5171	-20.5753	13.3452	P18843	nadE	NH(3)-dependent NAD(+) synthetase	TIENWYLK	8	250	257	17.1555	17.2781	17.3449	17.0831	13.9484	13.8434	13.5397	13.9435	P18843	yes	48	41	0.854167
-1.49673	9.05729	6.96611	8.76e-10	1.08e-07	21.4199	-20.1838	13.1447	P28903	nrdD	Anaerobic ribonucleoside-triphosphate reductase	DGCKVPFK	8	9	16	22.1269	22.1395	22.2244	22.1825	20.5309	20.738	20.6495	20.7678	P28903	yes	49	42	0.857143
-1.50556	9.02025	6.93592	9.54e-10	1.16e-07	21.3143	-20.0178	13.0584	P62768	yaeH	UPF0325 protein YaeH	DRSEVDLK	8	90	97	22.0224	22.002	22.0493	22.1946	20.6097	20.6397	20.4612	20.5354	P62768	no	50	42	0.84
-2.74846	8.96393	6.90165	1.09e-09	1.25e-07	16.9113	-19.7678	12.9269	P0AFL6	ppx	Exopolyphosphatase	TASSLANQYHIDSEQAR	17	318	334	18.2863	18.36	18.3161	18.1796	15.2599	15.7536	15.4599	15.6748	P0AFL6	no	51	42	0.823529
-1.99494	8.88241	6.837	1.31e-09	1.46e-07	18.1795	-19.4112	12.7363	P0A9J6	rbsK	Ribokinase	GANQAVAAGR	10	44	53	19.0847	19.2094	19.1023	19.3115	17.0827	17.0971	17.2755	17.2729	P0A9J6	yes	52	43	0.826923
-2.4497	8.8663	6.825	1.36e-09	1.5e-07	16.6492	-19.3414	12.6986	P0A9H5	btuR	Corrinoid adenosyltransferase	TTAAFGTATR	10	42	51	17.9325	17.9154	17.9086	17.7398	15.5611	15.2745	15.3785	15.4834	P0A9H5	yes	53	44	0.830189
-1.37224	8.82267	6.79263	1.5e-09	1.61e-07	21.6778	-19.1537	12.5963	P0A9W3	ettA	Energy-dependent translational throttle protein EttA	IMAGIDKDIEGEARPQPDIK	20	51	70	22.3474	22.4706	22.3971	22.2405	21.0213	20.949	21.0426	20.9537	P0A9W3	yes	54	45	0.833333
-1.6599	8.80114	6.77593	1.58e-09	1.68e-07	19.2694	-19.0617	12.5458	P0A6R0	fabH	Beta-ketoacyl-[acyl-carrier-protein] synthase III	HIAAPNETVSTMGFEAATR	19	43	61	20.1691	20.1722	19.9898	20.0664	18.3419	18.5454	18.4128	18.4577	P0A6R0	no	55	45	0.818182
-2.7474	8.74028	6.71899	1.82e-09	1.91e-07	16.8113	-18.804	12.4028	P0C0L2	osmC	Peroxiredoxin OsmC	GQAHWEGDIKR	11	7	17	18.0013	18.1135	18.2177	18.4073	15.1576	15.4691	15.561	15.5625	P0C0L2	no	56	45	0.803571
-1.45173	8.71445	6.70475	1.93e-09	1.97e-07	20.3141	-18.6956	12.3421	P42641	obgE	GTPase ObgE/CgtA	GGWHGLGNTR	10	120	129	20.953	21.0559	21.1015	21.0493	19.6714	19.5133	19.5084	19.6597	P42641	no	57	45	0.789474
-2.97016	8.67508	6.68236	2.11e-09	2.08e-07	17.3416	-18.5315	12.2494	P0AEK0	exoX	Exodeoxyribonuclease 10	YSNMALYK	8	112	119	19.0136	18.8894	18.9906	18.413	16.0544	15.6375	15.945	15.7891	P0AEK0	no	58	45	0.775862
-1.47162	8.64985	6.66946	2.24e-09	2.14e-07	19.1147	-18.4271	12.19	P0A6T3	galK	Galactokinase	AVIGDKGGVR	10	321	330	19.8579	19.8825	19.8703	19.7915	18.3212	18.3574	18.3791	18.4581	P0A6T3	yes	59	46	0.779661
-2.1937	8.61525	6.64206	2.43e-09	2.28e-07	18.8035	-18.2847	12.1084	P76014	dhaL	PEP-dependent dihydroxyacetone kinase, ADP-binding subunit DhaL	EIGDADHGLNMNR	13	32	44	19.9147	20.0117	20.0863	19.5888	17.7742	17.7982	17.5803	17.674	P76014	yes	60	47	0.783333
-2.09295	8.60061	6.63092	2.51e-09	2.34e-07	18.2964	-18.2248	12.0739	P0AC55	glnK	Nitrogen regulatory protein GlnK	IFVAELQR	8	91	98	19.5144	19.2592	19.1148	19.4832	17.1409	17.253	17.2662	17.3397	P0AC55	yes	61	48	0.786885
-2.19104	8.54786	6.58677	2.83e-09	2.59e-07	17.5439	-18.0105	11.9493	P17888	priA	Primosomal protein N'	TNYAVSGER	9	188	196	18.7386	18.7049	18.7024	18.4117	16.539	16.3054	16.5759	16.3733	P17888	yes	62	49	0.790323
-1.93833	8.519	6.57132	3.03e-09	2.68e-07	17.7231	-17.8943	11.8811	P25745	mnmA	tRNA-specific 2-thiouridylase MnmA	IAEDLGLVTAK	11	181	191	18.724	18.7052	18.7559	18.5839	16.8155	16.6181	16.6788	16.9033	P25745	yes	63	50	0.793651
-1.94918	8.50763	6.56324	3.11e-09	2.73e-07	20.5553	-17.8487	11.8542	P0ACJ0	lrp	Leucine-responsive regulatory protein	NILNELQKDGR	11	18	28	21.3169	21.5053	21.5086	21.7887	19.4832	19.4719	19.6191	19.7485	P0ACJ0	no	64	50	0.78125
-1.34745	8.43213	6.5077	3.7e-09	3.11e-07	20.3689	-17.5486	11.6755	P0A6F3	glpK	Glycerol kinase	AMAWEEHDE	9	494	502	20.9863	21.0075	21.1133	21.0635	19.8006	19.7383	19.623	19.619	P0A6F3	yes	65	51	0.784615
-1.24282	8.37613	6.46334	4.21e-09	3.44e-07	20.8498	-17.3291	11.5427	P0AES0	gss	Bifunctional glutathionylspermidine synthetase/amidase	TGYAVKPIAGR	11	528	538	21.3857	21.5261	21.5356	21.4375	20.2882	20.1734	20.1866	20.2655	P0AES0	yes	66	52	0.787879
-1.25104	8.30958	6.40584	4.9e-09	3.93e-07	20.1779	-17.0717	11.3847	P24182	accC	Biotin carboxylase	LMGDKVSAIAAMKK	14	112	125	20.8224	20.7128	20.8165	20.8619	19.4934	19.5837	19.6	19.5323	P24182	yes	67	53	0.791045
-1.82408	8.2174	6.33691	6.06e-09	4.6e-07	19.5871	-16.7209	11.1655	P00957	alaS	Alanine--tRNA ligase	VDEAGFEAAMEEQRR	15	420	434	20.694	20.6144	20.4885	20.1995	18.7084	18.6272	18.6874	18.6771	P00957	yes	68	54	0.794118
-2.47521	8.16646	6.29437	6.82e-09	5.08e-07	17.5493	-16.53	11.0441	P31663	panC	Pantothenate synthetase	AKDGLALSSR	10	180	189	18.8477	18.9295	18.9938	18.3768	16.3558	16.1837	16.2415	16.4659	P31663	yes	69	55	0.797101
-1.91945	8.13834	6.27314	7.27e-09	5.33e-07	18.2403	-16.4255	10.9771	P0AD14	btsS	Sensor histidine kinase BtsS	LPWRDEA	7	555	561	19.2376	19.3004	19.2925	18.9697	17.0686	17.388	17.3496	17.3163	P0AD14	yes	70	56	0.8
-1.56515	8.13677	6.27293	7.3e-09	5.33e-07	19.007	-16.4196	10.9734	P0A6I9	coaE	Dephospho-CoA kinase	VLVVDVSPETQLKR	14	127	140	19.7885	19.8244	19.802	19.7432	18.4396	18.1714	18.1827	18.1039	P0A6I9	yes	71	57	0.802817
-2.06552	8.08425	6.23381	8.24e-09	5.84e-07	17.8996	-16.2261	10.848	P21888	cysS	Cysteine--tRNA ligase	LKAEDMAAANAMASHLR	17	369	385	19.0512	19.0031	18.7584	18.9168	16.6631	16.8413	16.8173	17.1458	P21888	yes	72	58	0.805556
-1.78533	8.07113	6.22463	8.49e-09	5.96e-07	18.8762	-16.1781	10.8167	P0AGJ9	tyrS	Tyrosine--tRNA ligase	FQQAGHKPVALVGGATGLIGDPSFK	25	61	85	19.8589	19.887	19.8549	19.4749	17.8897	18.0245	17.9773	18.0429	P0AGJ9	yes	73	59	0.808219
-1.57391	8.00354	6.17246	9.92e-09	6.72e-07	18.1052	-15.9328	10.6552	P23909	mutS	DNA mismatch repair protein MutS	VGAADDLASGR	11	657	667	18.8643	18.9179	18.9276	18.8587	17.4254	17.4131	17.1861	17.2483	P23909	yes	74	60	0.810811
-3.22809	7.97439	6.15082	1.06e-08	7.07e-07	16.3514	-15.8281	10.5855	P05707	srlD	Sorbitol-6-phosphate 2-dehydrogenase	VGSKHNSGYSAAK	13	146	158	18.2027	18.2062	17.9734	17.4797	15.0541	14.8775	14.4676	14.5504	P05707	no	75	60	0.8
-1.86184	7.94403	6.12891	1.14e-08	7.43e-07	18.0311	-15.7198	10.5128	P76423	thiM	Hydroxyethylthiazole kinase	IIGIHGGDPLMTK	13	183	195	18.9189	19.0683	18.7752	19.0856	17.1682	16.9958	16.9545	17.282	P76423	yes	76	61	0.802632
-1.32101	7.88611	6.07957	1.3e-08	8.33e-07	18.6607	-15.5149	10.374	P17952	murC	UDP-N-acetylmuramate--L-alanine ligase	HGIAIAGTHGK	11	120	130	19.3525	19.2706	19.305	19.3568	18.0648	17.9701	17.9229	18.043	P17952	yes	77	62	0.805195
-3.24855	7.87615	6.07081	1.33e-08	8.5e-07	17.1874	-15.4799	10.3502	P0AE12	amn	AMP nucleosidase	TFNEPPFR	8	477	484	18.8514	18.7358	19.0111	18.6482	15.4869	16.0366	14.9584	15.7705	P0AE12	no	78	62	0.794872
-1.38321	7.86709	6.06649	1.36e-08	8.58e-07	19.289	-15.4482	10.3285	P25888	rhlE	ATP-dependent RNA helicase RhlE	DLMASAQTGTGK	12	40	51	20.0829	20.0593	19.9199	19.8603	18.5054	18.618	18.5679	18.6984	P25888	yes	79	63	0.797468
-2.13973	7.72655	5.9522	1.88e-08	1.12e-06	16.1366	-14.9632	9.9911	P0AEW6;A0A1V1IFM5;A0A1V1IFN2;A0A1V1IGJ0;A0A1V1IGM6;A0A1V1IGN2	gsk	Guanosine-inosine kinase	SKHYFPVNAR	10	9	18	17.227	17.2383	17.2467	17.1137	14.9761	15.2526	14.8695	15.1686	P0AEW6	yes	80	64	0.8
-1.30181	7.70715	5.93781	1.96e-08	1.15e-06	18.9243	-14.8974	9.94447	P0AFB8	glnG	DNA-binding transcriptional regulator NtrC	HFLQVAAR	8	324	331	19.6476	19.5849	19.544	19.5245	18.222	18.3755	18.1697	18.3266	P0AFB8	yes	81	65	0.802469
-1.39192	7.6656	5.89894	2.16e-08	1.26e-06	18.8418	-14.7573	9.84456	P23538	ppsA	Phosphoenolpyruvate synthase	MVYAPTQEHGKQVK	14	267	280	19.589	19.489	19.6087	19.4644	18.1274	18.0857	18.0493	18.321	P23538	yes	82	66	0.804878
-1.65346	7.61871	5.8628	2.41e-08	1.37e-06	18.1999	-14.6007	9.7317	P37908	yfjD	UPF0053 inner membrane protein YfjD	MTVDDIMVPR	10	202	211	18.9923	18.9854	19.1885	18.9404	17.3286	17.1751	17.4276	17.5614	P37908	no	83	66	0.795181
-1.6865	7.56889	5.82035	2.7e-08	1.51e-06	17.6218	-14.4359	9.6117	P23837	phoQ	Sensor protein PhoQ	VDTLRPGQGVGLAVAR	16	435	450	18.4218	18.375	18.4374	18.6261	16.5686	16.7873	16.8894	16.869	P23837	yes	84	67	0.797619
-1.25616	7.55819	5.8138	2.77e-08	1.54e-06	19.1532	-14.4007	9.58592	P0ACY3	yeaG	Uncharacterized protein YeaG	VYDGESLKDTDPK	13	387	399	19.633	19.7817	19.8107	19.8997	18.5675	18.4843	18.555	18.4936	P0ACY3	no	85	67	0.788235
-2.47684	7.51511	5.77382	3.05e-08	1.68e-06	15.4841	-14.2599	9.48208	P77649	selO	Protein adenylyltransferase SelO	AIEAAEKGDMTELHR	15	431	445	16.8323	16.5602	16.8213	16.6761	14.5292	14.2273	14.2583	13.9678	P77649	yes	86	68	0.790698
-1.90187	7.506	5.76627	3.12e-08	1.71e-06	18.0461	-14.2303	9.46011	P0A9T8	ybbA	Uncharacterized ABC transporter yes protein YbbA	RGETIALVGESGSGK	15	35	49	18.8351	19.0164	19.2986	18.8379	17.3024	16.9704	17.1253	16.9824	P0A9T8	yes	87	69	0.793103
-4.48357	7.50551	5.76627	3.12e-08	1.71e-06	15.6876	-14.2287	9.45893	P23874	hipA	Serine/threonine-protein kinase toxin HipA	ISVAGAQEK	9	149	157	18.0163	18.0694	17.9762	17.6557	14.0538	12.3902	13.7593	13.58	P23874	yes	88	70	0.795455
-1.3166	7.50048	5.76225	3.16e-08	1.73e-06	18.523	-14.2124	9.44678	P75828	ybjD	Uncharacterized protein YbjD	YLDIINR	7	246	252	19.1942	19.1391	19.2056	19.1864	18.0046	17.7954	17.9046	17.7544	P75828	yes	89	71	0.797753
-1.28486	7.47359	5.74643	3.36e-08	1.79e-06	18.431	-14.1254	9.38191	P0AGG8	tldD	Metalloprotease TldD	ESYAHLPMPR	10	353	362	18.9593	19.0887	19.1129	19.1329	17.8538	17.8216	17.7093	17.7696	P0AGG8	no	90	71	0.788889
-1.21242	7.46091	5.7387	3.46e-08	1.83e-06	19.5127	-14.0845	9.35132	P0A9C9	glpX	Fructose-1,6-bisphosphatase 1 class 2	KGNIATTETLLIR	13	297	309	20.1457	20.106	20.1065	20.1176	18.7756	19.0561	18.8373	18.957	P0A9C9	no	91	71	0.78022
-1.30403	7.45491	5.73466	3.51e-08	1.84e-06	18.6896	-14.0652	9.33683	P24193	hypE	Carbamoyl dehydratase HypE	AAGIAIVTGDTK	12	122	133	19.4441	19.2286	19.3607	19.3331	18.1542	17.9812	17.9564	18.0585	P24193	no	92	71	0.771739
-1.5847	7.44782	5.73146	3.57e-08	1.86e-06	17.1732	-14.0425	9.31972	P13000	bioD1	ATP-dependent dethiobiotin synthetase BioD 1	HAEYMTTLTR	10	185	194	18.0842	17.972	17.956	17.8499	16.4527	16.4207	16.2583	16.3916	P13000	yes	93	72	0.774194
-1.27004	7.38123	5.68198	4.16e-08	2.08e-06	20.0776	-13.8302	9.1589	P0A812	ruvB	Holliday junction branch migration complex subunit RuvB	AGSLTSPLR	9	164	172	20.7464	20.7589	20.8029	20.5425	19.4611	19.4155	19.3044	19.5895	P0A812	yes	94	73	0.776596
-3.04485	7.37053	5.67237	4.26e-08	2.13e-06	15.7362	-13.7964	9.13304	P0ABU2	ychF	Ribosome-binding ATPase YchF	AQTISFEDFITYKGEQGAKEAGK	23	319	341	17.3028	17.3561	17.0749	17.3007	13.6443	14.7171	14.3364	14.1572	P0ABU2	yes	95	74	0.778947
-0.964642	7.36176	5.66714	4.35e-08	2.15e-06	20.8513	-13.7687	9.11184	P0AEK4	fabI	Enoyl-[acyl-carrier-protein] reductase [NADH] FabI	KMLAHCEAVTPIRR	14	205	218	21.3857	21.2989	21.2535	21.3962	20.3069	20.3875	20.3686	20.4128	P0AEK4	no	96	74	0.770833
-1.1592	7.3405	5.64971	4.57e-08	2.24e-06	19.5839	-13.7019	9.06046	P0A7E5	pyrG	CTP synthase	HRYEVNNMLLK	11	469	479	20.0738	20.2299	20.0855	20.2647	18.9863	19.1106	18.961	18.9592	P0A7E5	yes	97	75	0.773196
-1.40585	7.30473	5.62172	4.96e-08	2.39e-06	19.8735	-13.59	8.97396	P76594	patZ	Peptidyl-lysine N-acetyltransferase PatZ	LNGITMPNNR	10	843	852	20.4892	20.576	20.7741	20.4663	18.9521	19.2652	19.1954	19.2697	P76594	yes	98	76	0.77551
-1.29012	7.29464	5.61325	5.07e-08	2.44e-06	18.9796	-13.5586	8.94954	P0A9P4	trxB	Thioredoxin reductase	LMDKVENGNIILHTNR	16	191	206	19.537	19.656	19.7155	19.5901	18.1479	18.3574	18.4313	18.4016	P0A9P4	no	99	76	0.767677
-1.1794	7.27341	5.59598	5.33e-08	2.54e-06	20.9631	-13.4928	8.8982	P11868	tdcD	Propionate kinase	AWHEGHER	8	285	292	21.5261	21.5545	21.7553	21.3752	20.3823	20.4345	20.3456	20.3311	P11868	yes	100	77	0.77
-1.77655	7.25385	5.58082	5.57e-08	2.63e-06	17.5183	-13.4324	8.85085	P77718	thiI	tRNA sulfurtransferase	TMPEYCGVISKSPTVK	16	339	354	18.324	18.3315	18.3078	18.6631	16.3818	16.6533	16.753	16.732	P77718	yes	101	78	0.772277
-1.11114	7.24537	5.57497	5.68e-08	2.66e-06	19.9774	-13.4063	8.83033	P06616	era	GTPase Era	SGWADDER	8	283	290	20.5823	20.6186	20.5451	20.3857	19.3624	19.5088	19.3634	19.4526	P06616	no	102	78	0.764706
-2.20984	7.24191	5.57237	5.73e-08	2.68e-06	17.0264	-13.3956	8.82193	P0AFA2	narX	Nitrate/nitrite sensor protein NarX	TFTDVQGDTHE	11	588	598	18.3656	18.2651	18.2365	17.6581	15.8225	15.9424	15.855	16.0661	P0AFA2	yes	103	79	0.76699
-1.98143	7.16834	5.52086	6.79e-08	3.01e-06	18.1844	-13.1711	8.64375	P18392	rstB	Sensor protein RstB	EHIFEPFVR	9	367	375	19.0713	19.192	19.2963	19.1409	17.5798	17.0002	16.8843	17.3105	P18392	yes	104	80	0.769231
-1.56283	7.16442	5.51777	6.85e-08	3.04e-06	17.6853	-13.1592	8.63425	P07604	tyrR	HTH-type transcriptional regulatory protein TyrR	YAWPGNVR	8	410	417	18.5766	18.3542	18.4864	18.4497	16.7009	16.8234	17.0747	17.0165	P07604	yes	105	81	0.771429
-2.41381	7.14459	5.50205	7.17e-08	3.15e-06	17.9984	-13.0993	8.5862	P07813	leuS	Leucine--tRNA ligase	DAAGHELVYTGMSK	14	606	619	19.5122	19.5222	19.1498	18.637	16.9324	16.7923	16.688	16.7533	P07813	yes	106	82	0.773585
-1.11879	7.08505	5.45222	8.22e-08	3.53e-06	19.1241	-12.9209	8.44184	P0AA41	truC	tRNA pseudouridine synthase C	EDKGPQPAVTHYR	13	118	130	19.6539	19.7525	19.6487	19.6788	18.4929	18.4657	18.6141	18.686	P0AA41	no	107	82	0.766355
-1.54401	7.08401	5.45197	8.24e-08	3.53e-06	18.0513	-12.9178	8.43931	P03007	dnaQ	DNA polymerase III subunit epsilon	NSLDALCAR	9	143	151	18.9256	18.8392	18.8198	18.7088	17.5284	17.0726	17.1869	17.3294	P03007	no	108	82	0.759259
-1.29123	7.04807	5.42563	8.95e-08	3.75e-06	18.169	-12.8112	8.35211	P12282	moeB	Molybdopterin-synthase adenylyltransferase	QTLHSDATVGQPK	13	74	86	18.8863	18.8647	18.7734	18.7339	17.356	17.6117	17.6045	17.5213	P12282	yes	109	83	0.761468
-1.43376	7.04642	5.42542	8.99e-08	3.75e-06	18.4979	-12.8064	8.34811	P00954	trpS	Tryptophan--tRNA ligase	FRNDEAFLQQVMK	13	295	307	19.3901	19.225	19.302	18.9421	17.7078	17.7618	17.8127	17.8418	P00954	yes	110	84	0.763636
-1.7159	7.03531	5.41664	9.22e-08	3.83e-06	16.9451	-12.7736	8.32116	P24224	acpS	Holo-[acyl-carrier-protein] synthase	LGVANMHVTLADER	14	102	115	17.9168	17.8883	17.8144	17.5927	15.9675	16.2732	15.9389	16.1691	P24224	no	111	84	0.756757
-1.95484	7.02968	5.41178	9.34e-08	3.87e-06	17.5086	-12.757	8.30748	P46889	ftsK	DNA translocase FtsK	MPHLLVAGTTGSGK	14	984	997	18.6382	18.7229	18.347	18.236	16.3003	16.8233	16.4945	16.5067	P46889	yes	112	85	0.758929
-2.2563	7.00511	5.39258	9.88e-08	4.05e-06	16.9406	-12.6848	8.24784	P23331	tdk	Thymidine kinase	TVVYTAEIDDR	11	33	43	18.3608	18.2658	17.9252	17.723	15.5079	16.0534	15.7662	15.9222	P23331	yes	113	86	0.761062
-1.33867	6.96001	5.35505	1.1e-07	4.42e-06	18.4569	-12.5534	8.13832	P0ACB0	dnaB	Replicative DNA helicase	ISGTMGILLEKR	12	297	308	19.2895	19.1811	18.892	19.1423	17.8332	17.7512	17.8489	17.7168	P0ACB0	yes	114	87	0.763158
-1.12718	6.95881	5.35461	1.1e-07	4.42e-06	18.7247	-12.5499	8.13542	P37647	kdgK	2-dehydro-3-deoxygluconokinase	LTGGSAEDAAK	11	275	285	19.2963	19.1961	19.2294	19.4313	18.0995	18.1878	18.1751	18.1821	P37647	yes	115	88	0.765217
-0.93091	6.94401	5.34353	1.14e-07	4.53e-06	20.906	-12.507	8.09944	P0A8A4	ppsR	Phosphoenolpyruvate synthase regulatory protein	LDPTPIAHR	9	106	114	21.3962	21.4015	21.4118	21.2764	20.4067	20.4273	20.3645	20.5638	P0A8A4	yes	116	89	0.767241
-1.66543	6.90364	5.31343	1.25e-07	4.86e-06	17.7445	-12.3907	8.00136	P75957	lolD	Lipoprotein-releasing system yes protein LolD	KKPAEINSR	9	117	125	18.6546	18.4867	18.557	18.6105	17.0994	17.0364	16.5469	16.9644	P75957	yes	117	90	0.769231
-1.88313	6.89443	5.30639	1.28e-07	4.94e-06	17.2179	-12.3643	7.97896	P0A9P6	deaD	ATP-dependent RNA helicase DeaD	RFMKEPQEVR	10	200	209	18.2872	18.2469	18.1784	17.9253	15.9313	16.4361	16.4981	16.2398	P0A9P6	yes	118	91	0.771186
-2.16804	6.8323	5.25071	1.47e-07	5.61e-06	17.5529	-12.1875	7.8279	P0AG24	spoT	Bifunctional (p)ppGpp synthase/hydrolase SpoT	VLGQMHSLYKPRPGR	15	276	290	18.6406	18.4998	18.824	18.5833	16.4031	16.5168	16.023	16.9327	P0AG24	no	119	91	0.764706
-2.97654	6.83141	5.25052	1.47e-07	5.62e-06	14.7108	-12.185	7.82572	P76330	dgcQ	Probable diguanylate cyclase DgcQ	VLSHAAGLISSSLR	14	455	468	16.4607	16.4233	16.2102	15.702	12.9337	13.185	13.6731	13.0983	P76330	no	120	91	0.758333
-0.845824	6.82963	5.24953	1.48e-07	5.63e-06	21.1461	-12.1799	7.82139	P76658	hldE	Bifunctional protein HldE	LKGDSRPVNPLEQR	14	383	396	21.5356	21.5309	21.5685	21.6409	20.654	20.6971	20.8191	20.7223	P76658	yes	121	92	0.760331
-2.79465	6.73981	5.17564	1.82e-07	6.67e-06	15.4184	-11.9284	7.60283	P0AA93	ypdA	Sensor histidine kinase YpdA	DTGHGIDPK	9	495	503	16.9609	17.0063	16.4611	16.8346	13.5955	13.7301	14.2981	14.4606	P0AA93	yes	122	93	0.762295
-1.60994	6.72142	5.15997	1.9e-07	6.92e-06	16.8652	-11.8775	7.55805	P14900	murD	UDP-N-acetylmuramoylalanine--D-glutamate ligase	SADFSPLAR	9	350	358	17.7023	17.7235	17.8384	17.4164	15.9231	15.9942	16.1354	16.1882	P14900	yes	123	94	0.764228
-1.32693	6.71667	5.15657	1.92e-07	6.97e-06	17.3957	-11.8644	7.54648	P0A9T0	serA	D-3-phosphoglycerate dehydrogenase	LAAGSFEAR	9	142	150	17.9905	18.2301	17.9895	18.0268	16.6594	16.8529	16.7294	16.6874	P0A9T0	no	124	94	0.758065
-1.06909	6.70275	5.14602	1.98e-07	7.14e-06	18.8258	-11.826	7.51257	P0AF12	mtnN	5'-methylthioadenosine/S-adenosylhomocysteine nucleosidase	VGDIVVSDEAR	11	86	96	19.4466	19.33	19.2648	19.4001	18.3037	18.3735	18.1633	18.3247	P0AF12	no	125	94	0.752
-2.01323	6.68091	5.12885	2.08e-07	7.43e-06	18.7083	-11.766	7.45938	P43329	hrpA	ATP-dependent RNA helicase HrpA	IAEELKTEPGGCIGYK	16	142	157	19.9003	20.0085	19.7148	19.236	17.4902	17.8817	17.5473	17.8876	P43329	yes	126	95	0.753968
-1.05908	6.62695	5.08148	2.36e-07	8.29e-06	20.0079	-11.6188	7.32791	P10408	secA	Protein translocase subunit SecA	RIDNQLR	7	566	572	20.387	20.4964	20.7099	20.5566	19.4779	19.3759	19.5928	19.467	P10408	yes	127	96	0.755906
-2.7819	6.61557	5.07141	2.42e-07	8.48e-06	14.0069	-11.588	7.30017	P36879	yadG	Uncharacterized ABC transporter yes protein YadG	KTYPGGVQALR	11	12	22	15.3747	15.554	15.6243	15.0385	12.4196	12.6465	12.9852	12.4126	P36879	yes	128	97	0.757812
-1.89708	6.58307	5.04474	2.61e-07	9.02e-06	16.8588	-11.5003	7.22095	P0AE45	paeA	Polyamine export protein	KQEHELIENVFELESR	16	195	210	17.7849	17.711	17.7293	18.0041	15.8311	15.9998	15.5451	16.265	P0AE45	no	129	97	0.751938
-1.12193	6.52116	4.99354	3.01e-07	1.01e-05	21.4165	-11.335	7.06997	P0AET8	hdhA	7alpha-hydroxysteroid dehydrogenase	SVITPEIEQK	10	199	208	22.002	22.0493	22.1488	21.7098	20.8346	20.7389	20.9388	20.9098	P0AET8	no	130	97	0.746154
-1.24748	6.48731	4.96663	3.26e-07	1.08e-05	18.7611	-11.2454	6.98737	P24230	recG	ATP-dependent DNA helicase RecG	GQQQGFHPHQLIMTATPIPR	20	414	433	19.3745	19.5113	19.4457	19.2078	17.918	18.1533	18.1744	18.3038	P24230	yes	131	98	0.748092
-2.07012	6.45888	4.94373	3.48e-07	1.14e-05	14.5614	-11.1707	6.91801	P15047	entA	2,3-dihydro-2,3-dihydroxybenzoate dehydrogenase	NVWVTGAGK	9	7	15	15.6252	15.4235	15.809	15.528	13.5663	13.5754	13.4232	13.5404	P15047	no	132	98	0.742424
-1.32698	6.45591	4.94136	3.5e-07	1.14e-05	18.0656	-11.1629	6.91074	P31060	modF	ABC transporter yes protein ModF	ALAGELPLLKGER	13	48	60	18.5675	18.9334	18.6701	18.7455	17.507	17.5507	17.2632	17.2877	P31060	yes	133	99	0.744361
-1.20092	6.44248	4.92975	3.61e-07	1.18e-05	17.5982	-11.1277	6.87796	P13458	sbcC	Nuclease SbcCD subunit C	TIGVISHVEAMK	12	1010	1021	18.2432	18.3077	18.1048	18.1389	16.8462	17.0675	17.0346	17.0426	P13458	yes	134	100	0.746269
-1.5473	6.44169	4.92957	3.62e-07	1.18e-05	16.2267	-11.1257	6.87604	P0ACL0	glpR	Glycerol-3-phosphate regulon repressor	HVMLVVDHSK	10	201	210	17.0638	17.1212	17.0092	16.8071	15.4683	15.5559	15.2987	15.4893	P0ACL0	no	135	100	0.740741
-2.9812	6.44003	4.92852	3.63e-07	1.18e-05	13.8758	-11.1213	6.872	P40719	qseC	Sensor protein QseC	RFTSDAAHELR	11	239	249	15.2042	15.2115	15.4008	15.6493	12.3678	12.9676	11.9485	12.257	P40719	yes	136	101	0.742647
-1.1357	6.43512	4.92421	3.67e-07	1.19e-05	18.1203	-11.1085	6.86	P0A8I8	rlmH	Ribosomal RNA large subunit methyltransferase H	AWSITTNHPYHRE	13	143	155	18.7254	18.654	18.5542	18.8189	17.5104	17.502	17.5094	17.6879	P0A8I8	no	137	101	0.737226
-1.17009	6.37377	4.87243	4.23e-07	1.34e-05	18.8307	-10.9494	6.71023	P27829	wecC	UDP-N-acetyl-D-mannosamine dehydrogenase	LTENSFR	7	213	219	19.5186	19.5179	19.475	19.1513	18.1424	18.3295	18.2538	18.2568	P27829	no	138	101	0.731884
-1.24271	6.35395	4.85437	4.43e-07	1.4e-05	19.4564	-10.8984	6.66181	P0A9U3	ybiT	Probable yes protein YbiT	YGLIGANGSGK	11	30	40	20.2066	20.1825	20.1704	19.7516	18.8825	18.7093	18.8513	18.8972	P0A9U3	yes	139	102	0.733813
-2.00971	6.33856	4.84133	4.59e-07	1.44e-05	17.3965	-10.859	6.62422	P36566	cmoM	tRNA 5-carboxymethoxyuridine methyltransferase	VLAEMGPQK	9	37	45	18.5604	18.5534	18.3871	18.1047	15.8731	16.6882	16.462	16.5435	P36566	no	140	102	0.728571
-1.63184	6.32293	4.82919	4.75e-07	1.48e-05	17.8366	-10.8191	6.58603	P20083	parE	DNA topoisomerase 4 subunit B	VQDLQVVGTCGKR	13	147	159	18.7816	18.8096	18.783	18.236	17.1924	16.8306	16.9621	17.0978	P20083	yes	141	103	0.730496
-2.56995	6.31761	4.82561	4.81e-07	1.49e-05	13.5602	-10.8055	6.57303	P27305	gluQ	Glutamyl-Q tRNA(Asp) synthetase	QNHAPALPK	9	242	250	14.8646	14.9023	14.6852	14.9285	12.2261	12.6465	12.0568	12.1714	P27305	yes	142	104	0.732394
-1.85383	6.27281	4.7904	5.34e-07	1.62e-05	15.4961	-10.6918	6.46357	P0AAG0	dppD	Dipeptide transport yes protein DppD	VMAEKLEFNGQDLQR	15	63	77	16.3644	16.6769	16.345	16.3057	14.4866	14.3694	14.8408	14.5801	P0AAG0	yes	143	105	0.734266
-1.42097	6.25304	4.77358	5.58e-07	1.68e-05	18.185	-10.642	6.41525	P00956	ileS	Isoleucine--tRNA ligase	IESMVANRPDWCISR	15	452	466	18.8065	18.9925	19.1965	18.5864	17.5104	17.417	17.405	17.5656	P00956	yes	144	106	0.736111
-1.82699	6.24941	4.77108	5.63e-07	1.69e-05	15.2687	-10.6329	6.40638	P0AGE9	sucD	Succinate--CoA ligase [ADP-forming] subunit alpha	GTADEKFAALEAAGVK	16	257	272	16.093	16.367	15.971	16.2976	14.2164	14.5373	14.3587	14.3083	P0AGE9	no	145	106	0.731034
-2.51266	6.23464	4.76021	5.83e-07	1.74e-05	15.6086	-10.5958	6.37027	P04425	gshB	Glutathione synthetase	YCMAQNYLPAIKDGDKR	17	194	210	16.6164	16.7792	16.9169	17.1473	14.418	14.3108	14.8984	13.7819	P04425	yes	146	107	0.732877
-1.03813	6.22395	4.75118	5.97e-07	1.77e-05	17.9017	-10.569	6.34413	P0AF67	tsaE	tRNA threonylcarbamoyladenosine biosynthesis protein TsaE	GFLQALGHQGNVK	13	47	59	18.4724	18.416	18.3868	18.4077	17.3496	17.4613	17.4627	17.2569	P0AF67	yes	147	108	0.734694
-0.917855	6.22204	4.74983	6e-07	1.78e-05	19.2335	-10.5643	6.33948	P36929	rsmB	Ribosomal RNA small subunit methyltransferase B	VYDNLKR	7	286	292	19.6977	19.698	19.7989	19.5751	18.7254	18.8237	18.6931	18.8562	P36929	no	148	108	0.72973
-1.77597	6.21448	4.74448	6.1e-07	1.8e-05	16.2659	-10.5454	6.321	P75821	ybjS	Uncharacterized protein YbjS	DIKEDFRPHR	10	126	135	16.924	17.068	17.1675	17.456	15.5817	15.3634	15.4786	15.0879	P75821	no	149	108	0.724832
-1.80012	6.19226	4.72554	6.42e-07	1.88e-05	16.0499	-10.49	6.26667	P76422	thiD	Hydroxymethylpyrimidine/phosphomethylpyrimidine kinase	TEQEMLEQGR	10	154	163	16.8139	16.8232	17.1812	16.9814	15.1315	15.1971	14.827	15.4437	P76422	yes	150	109	0.726667
-1.00658	6.18274	4.7182	6.57e-07	1.91e-05	18.9925	-10.4664	6.24339	P67087	rsmI	Ribosomal RNA small subunit methyltransferase I	KGEMVLIVEGHK	12	225	236	19.5942	19.6159	19.3072	19.466	18.4195	18.5267	18.5529	18.4579	P67087	no	151	109	0.721854
-0.871939	6.16577	4.70231	6.83e-07	1.98e-05	19.623	-10.4244	6.20189	P31120	glmM	Phosphoglucosamine mutase	KYFGTDGIR	9	5	13	20.0559	20.0559	20.0951	20.0292	19.0174	19.2719	19.2366	19.2224	P31120	no	152	109	0.717105
-0.80484	6.16153	4.69861	6.89e-07	2e-05	19.9003	-10.4139	6.19151	P14081	selB	Selenocysteine-specific elongation factor	LFITAATEGR	10	143	152	20.3538	20.3101	20.3645	20.1825	19.5112	19.4913	19.4429	19.5462	P14081	no	153	109	0.712418
-1.65945	6.10809	4.65585	7.8e-07	2.21e-05	16.0044	-10.2826	6.0608	P37013	norR	Anaerobic nitric oxide reductase transcription regulator NorR	ELEHAIHR	8	406	413	16.9328	16.9026	16.9065	16.5946	15.3397	15.043	14.9558	15.3603	P37013	yes	154	110	0.714286
-1.26457	6.10427	4.65309	7.87e-07	2.22e-05	17.7509	-10.2732	6.05145	P00547	thrB	Homoserine kinase	NYLQNQEGFVHICR	14	286	299	18.4727	18.5552	18.4052	18.0998	17.0902	17.028	17.1207	17.2357	P00547	yes	155	111	0.716129
-1.09324	6.09343	4.6454	8.06e-07	2.26e-05	20.5068	-10.2468	6.02494	P0AAI5	fabF	3-oxoacyl-[acyl-carrier-protein] synthase 2	NDNPQAASRPWDKER	15	213	227	20.8419	21.0564	21.105	21.2104	19.7687	20.1104	19.8808	20.0808	P0AAI5	no	156	111	0.711538
-1.13704	6.07621	4.6313	8.39e-07	2.34e-05	18.1757	-10.2049	5.98281	P39342	yjgR	Uncharacterized protein YjgR	AMVIAPCSR	9	378	386	18.6692	18.6931	18.9738	18.641	17.5377	17.4974	17.7261	17.6678	P39342	no	157	111	0.707006
-1.28465	6.02743	4.58871	9.39e-07	2.58e-05	17.7481	-10.087	5.86344	P11880	murF	UDP-N-acetylmuramoyl-tripeptide--D-alanyl-D-alanine ligase	VVALTGSSGK	10	102	111	18.622	18.4927	18.2912	18.1555	16.9691	17.2231	17.1451	17.0856	P11880	yes	158	112	0.708861
-2.24042	6.01818	4.58047	9.59e-07	2.63e-05	15.1995	-10.0647	5.84079	P68191	sra	Stationary-phase-induced ribosome-associated protein	HILGLDHKISNQR	13	9	21	16.5417	16.1691	16.0418	16.5261	13.7986	14.5785	13.868	14.0719	P68191	no	159	112	0.704403
-1.46334	5.88719	4.47066	1.3e-06	3.38e-05	18.7294	-9.75423	5.52009	P0AF08	mrp	Iron-sulfur cluster carrier protein	GTPTVISRPESEFTAIYR	18	326	343	19.7389	19.5962	19.4901	19.0191	18.1918	17.943	17.9051	17.9511	P0AF08	yes	160	113	0.70625
-1.47604	5.87146	4.45565	1.34e-06	3.5e-05	19.7429	-9.71747	5.48156	P45395	kdsD	Arabinose 5-phosphate isomerase KdsD	VNDIMHTGDEIPHVKK	16	206	221	20.758	20.6486	20.5053	20.0117	18.9713	18.832	19.1655	19.0506	P45395	no	161	113	0.701863
-1.68339	5.85847	4.44465	1.39e-06	3.59e-05	15.2051	-9.68721	5.44975	P15034	pepP	Xaa-Pro aminopeptidase	RAGEITAMAHTR	12	187	198	15.946	16.2084	15.9984	16.0345	14.4267	14.0699	14.5002	14.4569	P15034	no	162	113	0.697531
-1.94473	5.84073	4.42878	1.44e-06	3.73e-05	14.9055	-9.64599	5.40628	P37344	pspF	Psp operon transcriptional activator	ETLLNYR	7	215	221	16.1426	15.8266	15.8947	15.6474	13.7723	14.197	13.6739	14.0893	P37344	yes	163	114	0.699387
-1.71352	5.83894	4.42755	1.45e-06	3.74e-05	16.2405	-9.64185	5.40191	P0AES6	gyrB	DNA gyrase subunit B	LRELSFLNSGVSIR	14	191	204	17.2889	17.359	16.9709	16.77	15.0851	15.4524	15.4539	15.5435	P0AES6	yes	164	115	0.70122
-1.43158	5.81607	4.4121	1.53e-06	3.87e-05	16.4095	-9.58895	5.34588	P11454	entF	Enterobactin synthase component F	ALPLPELK	8	957	964	17.2551	17.2105	17.1385	16.8972	15.4637	15.8417	15.6294	15.84	P11454	yes	165	116	0.70303
-1.01213	5.80983	4.4079	1.55e-06	3.91e-05	19.3648	-9.57456	5.33059	P76055	ttcA	tRNA-cytidine(32) 2-sulfurtransferase	IVEENTYGIVK	11	102	112	19.8907	19.9601	19.9742	19.6584	18.6868	18.8414	18.8768	19.0298	P76055	yes	166	117	0.704819
-1.85479	5.80695	4.40738	1.56e-06	3.91e-05	15.5479	-9.56793	5.32354	P31119	aas	Bifunctional protein Aas	EHGVPELAVPR	11	676	686	16.7744	16.5607	16.4298	16.1361	14.9111	14.5468	14.6685	14.3554	P31119	yes	167	118	0.706587
-1.43504	5.80659	4.40738	1.56e-06	3.91e-05	15.6966	-9.5671	5.32266	P09424	mtlD	Mannitol-1-phosphate 5-dehydrogenase	FENPYLKDDVER	12	281	292	16.5863	16.3511	16.2385	16.4804	14.9642	15.0225	14.8906	15.0389	P09424	no	168	118	0.702381
-0.626385	5.7922	4.39584	1.61e-06	4.02e-05	22.0742	-9.534	5.2874	P37440	ucpA	Oxidoreductase UcpA	AVLPEMIAR	9	123	131	22.337	22.3509	22.5067	22.3551	21.7616	21.7492	21.795	21.7385	P37440	no	169	118	0.698225
-0.666611	5.79161	4.39571	1.62e-06	4.02e-05	22.8991	-9.53262	5.28594	P0AB89	purB	Adenylosuccinate lyase	AMTPANYIGR	10	438	447	23.2362	23.2303	23.3308	23.1324	22.4648	22.5437	22.609	22.6457	P0AB89	no	170	118	0.694118
-1.12637	5.79034	4.39537	1.62e-06	4.02e-05	17.2355	-9.52972	5.28284	P62707	gpmA	2,3-bisphosphoglycerate-dependent phosphoglycerate mutase	YGDEQVKQWR	10	107	116	17.6236	17.7831	17.9425	17.8455	16.5709	16.6268	16.7032	16.7883	P62707	yes	171	119	0.695906
-0.771738	5.7692	4.37813	1.7e-06	4.19e-05	20.5145	-9.48127	5.23104	P0ABQ0	coaBC	Coenzyme A biosynthesis bifunctional protein CoaBC	MGFAIAAAAAR	11	216	226	20.8981	20.8955	20.8841	20.9237	20.2619	20.2022	19.9693	20.0811	P0ABQ0	no	172	119	0.69186
-2.25718	5.74725	4.35917	1.79e-06	4.37e-05	17.2557	-9.43119	5.17726	P68919	rplY	Large ribosomal subunit protein bL25	AANKFPAIIYGGKEAPLAIELDHDK	25	22	46	18.4967	18.365	17.8504	18.825	15.9427	16.3972	15.6398	16.5286	P68919	no	173	119	0.687861
-1.03927	5.7441	4.35647	1.8e-06	4.4e-05	17.5233	-9.42402	5.16954	P0AG44	rplQ	Large ribosomal subunit protein bL17	LFNELGPR	8	79	86	17.8982	17.9591	18.1408	18.1737	17.0245	16.9706	16.9503	17.0692	P0AG44	no	174	119	0.683908
-1.27649	5.72767	4.34321	1.87e-06	4.54e-05	16.943	-9.38668	5.12926	P30844	basS	Sensor protein BasS	NLVENAHR	8	260	267	17.5027	17.5711	17.7103	17.5409	16.0389	16.5012	16.4269	16.252	P30844	yes	175	120	0.685714
-0.78935	5.7055	4.32374	1.97e-06	4.75e-05	20.8063	-9.3365	5.07493	P16659	proS	Proline--tRNA ligase	KLASGLYTWLPTGVR	15	34	48	21.0156	21.2066	21.2066	21.3752	20.4349	20.3745	20.4059	20.4313	P16659	yes	176	121	0.6875
-2.45202	5.69407	4.31454	2.02e-06	4.85e-05	14.7627	-9.3107	5.04691	P26281	folK	2-amino-4-hydroxy-6-hydroxymethyldihydropteridine pyrophosphokinase	AFDKLNKW	8	152	159	16.1291	16.1516	15.5384	16.1359	13.9824	13.4928	13.745	12.9267	P26281	yes	177	122	0.689266
-1.28125	5.69324	4.31416	2.03e-06	4.85e-05	18.6673	-9.30884	5.04488	P0ACY1	ydjA	Putative NAD(P)H nitroreductase YdjA	AGMRAPDHK	9	32	40	19.1977	19.1882	19.1279	19.718	17.9997	17.9611	17.9524	18.1935	P0ACY1	no	178	122	0.685393
-0.954914	5.67482	4.29883	2.11e-06	5.03e-05	18.0415	-9.26742	4.99974	P04993	recD	RecBCD enzyme subunit RecD	ILSAAIATR	9	585	593	18.4602	18.4175	18.6156	18.5825	17.4489	17.5995	17.5123	17.6954	P04993	yes	179	123	0.687151
-1.58236	5.67164	4.297	2.13e-06	5.05e-05	16.3262	-9.26028	4.99195	P21345	gltP	Proton/glutamate-aspartate symporter	EVLGKFDK	8	426	433	17.2103	17.3914	17.0018	16.8658	15.6816	15.7098	15.2182	15.5303	P21345	no	180	123	0.683333
-0.856586	5.66625	4.29381	2.16e-06	5.08e-05	19.1508	-9.24818	4.97872	P0AFB5	glnL	Sensory histidine kinase/phosphatase NtrB	EGGTGLGLSIAR	12	309	320	19.5795	19.627	19.6238	19.486	18.7865	18.7235	18.5425	18.8374	P0AFB5	yes	181	124	0.685083
-1.24548	5.63607	4.27002	2.31e-06	5.37e-05	17.7103	-9.18073	4.90475	P33599	nuoC	NADH-quinone oxidoreductase subunit C/D	QDLEMEALTFKPEEWGMKR	19	186	204	18.2834	18.3301	18.644	18.0748	17.182	17.1327	16.9156	17.1202	P33599	no	182	124	0.681319
-0.988127	5.63101	4.26554	2.34e-06	5.43e-05	19.3154	-9.16946	4.89234	P0A8F8	uvrB	UvrABC system protein B	AILYGDKITPSMAK	14	550	563	19.8292	19.994	19.8212	19.5937	18.7915	19.0013	18.692	18.8008	P0A8F8	yes	183	125	0.68306
-1.96045	5.60994	4.24748	2.46e-06	5.66e-05	16.7823	-9.12264	4.84068	P0A9R7	ftsE	Cell division yes protein FtsE	RQIGMIFQDHHLLMDR	16	79	94	17.9133	17.7649	17.7198	17.6522	15.8559	15.9387	15.1389	16.275	P0A9R7	yes	184	126	0.684783
-0.779558	5.60161	4.24001	2.5e-06	5.75e-05	20.0449	-9.10419	4.82027	P27833	wecE	dTDP-4-amino-4,6-dideoxygalactose transaminase	ALGTIGHIGCFSFHETK	17	165	181	20.498	20.4894	20.264	20.4872	19.5396	19.7005	19.7171	19.6633	P27833	no	185	126	0.681081
-0.961685	5.58945	4.22999	2.57e-06	5.89e-05	18.814	-9.0773	4.79046	P0AAH0	pstB	Phosphate import yes protein PstB	DKLHQSGYSLSGGQQQR	17	145	161	19.3595	19.3591	19.3376	19.1231	18.1163	18.4513	18.3498	18.4152	P0AAH0	yes	186	127	0.682796
-2.16524	5.58	4.22182	2.63e-06	6e-05	14.7731	-9.05645	4.76729	P06710	dnaX	DNA polymerase III subunit tau	HQLEHILNEEHIAHEPR	17	185	201	15.9481	16.177	15.4565	15.8415	13.379	13.8853	13.4185	14.0793	P06710	yes	187	128	0.684492
-0.79826	5.57711	4.21978	2.65e-06	6.03e-05	22.2909	-9.05009	4.76021	P0A6H5	hslU	ATP-dependent protease ATPase subunit HslU	NILMIGPTGVGK	12	52	63	22.6901	22.7191	22.8555	22.4954	21.7496	21.9314	21.9797	21.9064	P0A6H5	yes	188	129	0.68617
-1.58272	5.54085	4.1915	2.88e-06	6.43e-05	16.7378	-8.97048	4.6713	P75796	gsiA	Glutathione import yes protein GsiA	YPHQLSGGMR	10	165	174	17.696	17.6502	17.6586	17.1118	16.0851	15.6821	15.8239	16.1946	P75796	yes	189	130	0.687831
-1.00128	5.5396	4.19123	2.89e-06	6.44e-05	18.9751	-8.96774	4.66824	P0A6Z3	htpG	Chaperone protein HtpG	HIAHDFNDPLTWSHNR	16	252	267	19.6504	19.4379	19.2135	19.601	18.4048	18.4492	18.4412	18.6023	P0A6Z3	yes	190	131	0.689474
-1.16982	5.47811	4.13823	3.33e-06	7.27e-05	17.7217	-8.83402	4.51743	P0AEE5	mglB	D-galactose/methyl-galactoside binding periplasmic protein MglB	NLADGKGAADGTNWK	15	294	308	18.2553	18.3018	18.4078	18.2613	16.7902	17.2182	17.1889	17.3497	P0AEE5	yes	191	132	0.691099
-0.753735	5.47238	4.13332	3.37e-06	7.36e-05	20.3284	-8.82165	4.5034	P0AFK0	pmbA	Metalloprotease PmbA	STGHAGGIHNWR	12	341	352	20.7611	20.6851	20.5931	20.7818	19.79	19.9515	20.0035	20.0612	P0AFK0	no	192	132	0.6875
-0.989693	5.43231	4.09936	3.7e-06	7.96e-05	20.3406	-8.73543	4.4051	P22106	asnB	Asparagine synthetase B [glutamine-hydrolyzing]	AMSAWGVEAR	10	392	401	20.875	20.9446	21.0173	20.505	19.7198	19.9229	19.8446	19.8958	P22106	yes	193	133	0.689119
-1.00364	5.42481	4.093	3.76e-06	8.07e-05	17.5657	-8.71938	4.38671	P0A7H0	recF	DNA replication and repair protein RecF	ADGAPVEDTLSR	12	260	271	18.0876	18.1397	18.1679	17.8747	17.0437	16.9838	17.2245	17.0034	P0A7H0	yes	194	134	0.690722
-1.2015	5.42185	4.09045	3.79e-06	8.12e-05	15.7093	-8.71305	4.37946	P11664	yggC	Uncharacterized protein YggC	QVAEAFYAR	9	197	205	16.2473	16.3798	16.3101	16.3032	15.0791	15.1288	15.1306	15.0959	P11664	yes	195	135	0.692308
-1.62295	5.41704	4.08643	3.83e-06	8.2e-05	16.5884	-8.70277	4.36767	P14375	zraR	Transcriptional regulatory protein ZraR	ELENAVER	8	360	367	17.4775	17.5795	17.3744	17.1682	16.0366	15.3451	16.086	15.64	P14375	yes	196	136	0.693878
-1.09115	5.37928	4.0554	4.18e-06	8.8e-05	19.0477	-8.62237	4.27504	P0ABH9	clpA	ATP-dependent Clp protease yes subunit ClpA	AGLGHEHKPVGSFLFAGPTGVGK	23	479	501	19.7704	19.7595	19.595	19.2483	18.5684	18.5928	18.3408	18.5065	P0ABH9	yes	197	137	0.695431
-1.16754	5.29308	3.98158	5.09e-06	0.000104332	15.9536	-8.44098	4.06358	P07821	fhuC	Iron(3+)-hydroxamate import yes protein FhuC	LVDSLSGGER	10	144	153	16.5287	16.5336	16.5696	16.5176	15.1796	15.4136	15.4523	15.4339	P07821	yes	198	138	0.69697
-1.27802	5.27605	3.96722	5.3e-06	0.00010784	16.5786	-8.4055	4.02181	P0A6L4	nanA	N-acetylneuraminate lyase	PFGPVDEK	8	273	280	17.1224	17.1372	17.4537	17.157	15.6215	16.0086	16.0388	16.0894	P0A6L4	no	199	138	0.693467
-0.969665	5.26132	3.95601	5.48e-06	0.000110659	19.2732	-8.3749	3.98567	P33940	mqo	Malate:quinone oxidoreductase	ASVGAPPMSVPHIDTR	16	316	331	19.7716	19.8396	19.9058	19.5149	18.9913	18.6867	18.6285	18.8468	P33940	no	200	138	0.69
-2.04929	5.24099	3.93819	5.74e-06	0.000115295	17.3787	-8.33282	3.93581	P0A720	tmk	Thymidylate kinase	ARGELDRIEQESFDFFNR	18	152	169	18.1936	18.121	18.3356	18.9632	16.2318	16.5566	15.7782	16.8496	P0A720	yes	201	139	0.691542
-0.712285	5.20526	3.90803	6.23e-06	0.000123587	20.3649	-8.25921	3.84814	P0A9C0	glpA	Anaerobic glycerol-3-phosphate dehydrogenase subunit A	HDIATGATGR	10	40	49	20.5731	20.7389	20.85	20.7223	20.0426	19.8679	20.0426	20.0821	P0A9C0	no	202	139	0.688119
-1.53026	5.19075	3.89484	6.45e-06	0.000127398	15.9035	-8.22947	3.81255	P76419	yegV	Uncharacterized sugar kinase YegV	GGDCAPTREELLLAHK	16	304	319	16.7217	16.9033	16.7692	16.2803	15.0877	15.1877	14.8688	15.4091	P76419	no	203	139	0.684729
-1.25763	5.16987	3.87778	6.76e-06	0.000132502	16.4221	-8.1868	3.76132	P36547	eutR	HTH-type DNA-binding transcriptional activator EutR	TANLHHLYHEPLPENLK	17	6	22	17.1932	16.8969	16.8266	17.2869	15.6983	15.7793	15.7052	15.9904	P36547	no	204	139	0.681373
-0.744718	5.16842	3.87673	6.79e-06	0.000132822	20.1497	-8.18385	3.75777	P0A9V1	lptB	Lipopolysaccharide export system yes protein LptB	DSMGQSLSGGER	12	132	143	20.3757	20.4654	20.7459	20.5014	19.7341	19.8293	19.7893	19.7569	P0A9V1	yes	205	140	0.682927
-1.66925	5.15863	3.86945	6.94e-06	0.000135066	15.337	-8.16392	3.73376	P32134	yihM	Uncharacterized protein YihM	ACISGQGDMPFK	12	221	232	16.4669	16.3088	15.9704	15.9404	14.1535	14.6759	14.4164	14.7637	P32134	no	206	140	0.679612
-1.45119	5.11965	3.83593	7.59e-06	0.000145903	15.7826	-8.08487	3.63811	P30136	thiC	Phosphomethylpyrimidine synthase	EHLGLPNK	8	500	507	16.545	16.6419	16.7128	16.1333	15.023	15.2601	15.1197	14.8254	P30136	no	207	140	0.676329
-2.09436	5.08373	3.80281	8.25e-06	0.000157466	16.5792	-8.01255	3.54999	P0A6I3	coaA	Pantothenate kinase	KGFPESYDMHR	11	145	155	17.5786	17.4849	17.721	17.721	14.6859	15.4931	16.0741	15.8749	P0A6I3	yes	208	141	0.677885
-0.622887	5.07732	3.79746	8.37e-06	0.000159419	21.3522	-7.99968	3.53425	P0A9B6	epd	D-erythrose-4-phosphate dehydrogenase	AASQSIIPVDTK	12	203	214	21.6096	21.6096	21.7553	21.68	20.8783	21.0691	21.1206	21.0951	P0A9B6	no	209	141	0.674641
-1.23609	5.04051	3.76489	9.11e-06	0.000171834	16.0682	-7.92616	3.44395	P39359	yjhH	Probable 2-dehydro-3-deoxy-D-pentonate aldolase YjhH	FSGIIPPVSSTFHR	14	4	17	16.4114	16.6948	16.7773	16.8616	15.3491	15.6618	15.3773	15.4126	P39359	no	210	141	0.671429
-0.481279	5.01197	3.73845	9.73e-06	0.00018262	22.2424	-7.86949	3.37393	P31142	sseA	3-mercaptopyruvate sulfurtransferase	ADLPVEPVK	9	273	281	22.5356	22.4626	22.5117	22.4221	21.9812	21.9742	22.0224	22.0292	P31142	no	211	141	0.668246
-1.17449	4.99864	3.72682	1e-05	0.000187578	18.1641	-7.84313	3.34123	P0A825	glyA	Serine hydroxymethyltransferase	AMVEVFLER	9	297	305	18.8359	19.0171	18.7796	18.3728	17.3635	17.7912	17.6212	17.5316	P0A825	no	212	141	0.665094
-1.9026	4.99105	3.71963	1.02e-05	0.00019071	16.1281	-7.82814	3.3226	P69503	apt	Adenine phosphoribosyltransferase	SIQDYPKPGILFR	13	17	29	17.0117	17.1395	17.182	16.9841	15.841	15.3884	14.6344	14.8432	P69503	no	213	141	0.661972
-2.65638	4.98294	3.71312	1.04e-05	0.000193587	13.7386	-7.81217	3.30272	P30015	lhr	Probable ATP-dependent helicase Lhr	TGDTPAQER	9	132	140	14.6829	15.3482	15.0918	15.1443	11.7538	12.2645	13.334	12.2893	P30015	yes	214	142	0.663551
-1.37552	4.97758	3.70951	1.05e-05	0.000195204	17.4993	-7.80161	3.28956	P69797	manX	PTS system mannose-specific EIIAB component	GIELEVRKVSTDPK	14	298	311	18.446	18.2294	18.3424	17.7304	16.9138	16.4662	16.9558	16.9103	P69797	no	215	142	0.660465
-2.18379	4.96726	3.70102	1.08e-05	0.000199056	15.1392	-7.78132	3.26424	P24232	hmp	Flavohemoprotein	MFTHNPELKEIFNMSNQR	18	32	49	15.9753	15.8766	16.2388	16.8337	13.4983	13.9645	14.1313	14.5952	P24232	no	216	142	0.657407
-1.72057	4.9634	3.69854	1.09e-05	0.000200199	14.7347	-7.77374	3.25477	P23883	puuC	NADP/NAD-dependent aldehyde dehydrogenase PuuC	ALSLAIENR	9	13	21	15.6372	15.7287	15.882	15.1322	14.1417	13.6271	13.8751	13.8538	P23883	no	217	142	0.654378
-0.872986	4.95774	3.69425	1.1e-05	0.000202183	20.749	-7.76265	3.24091	P0AAB8	uspD	Universal stress protein D	EQCDLLVCGHHHSFINR	17	102	118	21.3962	21.343	21.0426	20.9601	20.4542	20.2404	20.1928	20.3628	P0AAB8	no	218	142	0.651376
-1.26168	4.9297	3.67226	1.18e-05	0.000212685	17.0446	-7.70782	3.17211	P25742	waaQ	Lipopolysaccharide heptosyltransferase 3	SFTHLAPIHGTHIVER	16	116	131	17.5373	17.9902	17.625	17.5493	16.6156	16.5973	16.0619	16.3803	P25742	no	219	142	0.648402
-1.07074	4.91724	3.6612	1.21e-05	0.000218171	16.2307	-7.68353	3.14154	P37624	rbbA	Ribosome-associated ATPase	VLASGTPQELVEKR	14	485	498	16.7735	16.6869	16.8711	16.733	15.8954	15.5105	15.7145	15.6611	P37624	yes	220	143	0.65
-2.22269	4.89237	3.64101	1.28e-05	0.000228557	14.2611	-7.63524	3.08052	P33931	ccmA	Cytochrome c biogenesis yes export protein CcmA	MAQHTEQGGIVILTTHQPLNVAESK	25	171	195	15.2322	15.3005	15.4269	15.5299	13.4494	13.7876	12.8905	12.4714	P33931	yes	221	144	0.651584
-1.16975	4.87395	3.6259	1.34e-05	0.000236645	16.2385	-7.59963	3.03535	P77213	ybdK	Putative glutamate--cysteine ligase 2	QEVCDNER	8	108	115	16.7224	16.7436	17.1198	16.7078	15.8338	15.6802	15.4691	15.6314	P77213	yes	222	145	0.653153
-1.53138	4.82003	3.57787	1.51e-05	0.000264319	14.1443	-7.49602	2.90308	P27300	lpxK	Tetraacyldisaccharide 4'-kinase	SVDAVIVNGGVPR	13	190	202	14.8207	14.9468	15.0817	14.7908	13.3194	13.1957	13.5767	13.4226	P27300	yes	223	146	0.654709
-3.24296	4.81295	3.57145	1.54e-05	0.000268259	11.9942	-7.4825	2.88573	P08956	hsdR	Type I restriction enzyme EcoKI endonuclease subunit	ITGDADKDAR	10	763	772	13.7417	13.9379	13.7516	13.0318	11.1294	10.8016	9.49377	10.0664	P08956	yes	224	147	0.65625
-1.76332	4.80931	3.56845	1.55e-05	0.000270114	16.0229	-7.47555	2.87679	P04805	gltX	Glutamate--tRNA ligase	ALKAPVPVYAHVSMINGDDGKK	22	216	237	16.9398	16.9732	17.2321	16.4731	14.8618	14.7041	15.5587	15.4404	P04805	yes	225	148	0.657778
-0.881526	4.80548	3.56495	1.57e-05	0.0002723	18.1396	-7.46825	2.86741	P0A6E1	aroL	Shikimate kinase 2	TTVGMALADSLNRR	14	16	29	18.5697	18.632	18.5828	18.5369	17.714	17.8638	17.3987	17.8188	P0A6E1	yes	226	149	0.659292
-1.03999	4.76477	3.52811	1.72e-05	0.000296406	17.215	-7.39091	2.76756	P33593	nikD	Nickel import yes protein NikD	QTAGEILADGKPVSPCALR	19	59	77	17.7393	17.5068	17.8477	17.8462	16.6531	16.7723	16.4357	16.9188	P33593	yes	227	150	0.660793
-0.750557	4.7615	3.5256	1.73e-05	0.000298126	19.8879	-7.38472	2.75954	P00959	metG	Methionine--tRNA ligase	HTIMVANLAPR	11	630	640	20.4334	20.3268	20.2907	20.0017	19.5958	19.4976	19.4204	19.5366	P00959	yes	228	151	0.662281
-0.642826	4.74754	3.51535	1.79e-05	0.000305245	18.9768	-7.35834	2.72529	P77499	sufC	Probable ATP-dependent transporter SufC	SVNVGFSGGEK	11	141	151	19.2796	19.3151	19.3464	19.252	18.7064	18.7403	18.6683	18.5067	P77499	yes	229	152	0.663755
-2.04761	4.7458	3.51457	1.8e-05	0.000305795	12.9719	-7.35506	2.72104	P0A756	kefG	Glutathione-regulated potassium-efflux system ancillary protein KefG	QSAQELASHAR	11	159	169	14.0115	14.2137	14.1194	13.6381	12.2612	12.0657	11.8034	11.6619	P0A756	no	230	152	0.66087
-0.639385	4.69872	3.47681	2e-05	0.000333574	19.6222	-7.26664	2.60559	P0AFY8	seqA	Negative modulator of initiation of replication	FSAASQPAAPVTK	13	35	47	20.0821	19.9102	19.7733	20.002	19.3347	19.2769	19.2591	19.3393	P0AFY8	no	231	152	0.658009
-1.04385	4.69863	3.47681	2e-05	0.000333574	17.6646	-7.26645	2.60535	P0A7B1	ppk	Polyphosphate kinase	IIISEEQGSNSHSR	14	61	74	18.1198	18.5091	18.2095	17.9076	17.328	17.0221	17.0267	17.1938	P0A7B1	yes	232	153	0.659483
-1.22292	4.69532	3.47422	2.02e-05	0.00033557	15.735	-7.26027	2.59725	P04994	xseA	Exodeoxyribonuclease 7 large subunit	NECDVLIVGR	10	196	205	16.3827	16.5827	16.1966	16.2237	15.3194	14.8923	15.2543	15.028	P04994	no	233	153	0.656652
-1.17234	4.69158	3.47254	2.03e-05	0.000336865	15.8812	-7.25327	2.58807	P24238	yebB	Uncharacterized protein YebB	LDAGLTER	8	81	88	16.4456	16.3244	16.4722	16.6272	15.0443	15.2204	15.3581	15.5573	P24238	no	234	153	0.653846
-1.27966	4.69072	3.47199	2.04e-05	0.000337293	16.0367	-7.25167	2.58596	P0AFJ7	pitA	Low-affinity inorganic phosphate transporter PitA	IHLTPAER	8	190	197	16.9228	16.8052	16.7268	16.2512	15.2716	15.5881	15.3866	15.3411	P0AFJ7	no	235	153	0.651064
-0.736491	4.65751	3.44308	2.2e-05	0.000360513	18.4113	-7.18983	2.50454	P0A6A3	ackA	Acetate kinase	LGVLGFEVDHER	12	349	360	18.7566	18.9139	18.7526	18.6949	17.8835	18.1552	17.9932	18.1401	P0A6A3	yes	236	154	0.652542
-0.722397	4.62801	3.41964	2.36e-05	0.000380505	18.1975	-7.13519	2.43221	P0AGG0	thiL	Thiamine-monophosphate kinase	DADYLIKR	8	182	189	18.6468	18.5851	18.5935	18.4093	17.772	17.7344	17.9447	17.8939	P0AGG0	yes	237	155	0.654008
-0.710444	4.58454	3.38096	2.6e-05	0.000415946	17.5904	-7.05522	2.32565	P06611	btuD	Vitamin B12 import yes protein BtuD	LGPLSGEVR	9	16	24	18.0247	17.9573	17.9294	17.8709	17.1785	17.1802	17.3045	17.2773	P06611	yes	238	156	0.655462
-1.62665	4.57709	3.3741	2.65e-05	0.000422567	16.8318	-7.04157	2.30738	P0A8N7	epmA	Elongation factor P--(R)-beta-lysine ligase	GLPQHPIDQNLIEALK	16	273	288	17.9684	18.0558	17.6577	16.8986	16.1417	16.0095	16.0754	15.8471	P0A8N7	yes	239	157	0.656904
-1.1506	4.5723	3.3705	2.68e-05	0.000426085	16.4306	-7.03281	2.29565	P30870	glnE	Bifunctional glutamine synthetase adenylyltransferase/adenylyl-removing enzyme	RGLTDNIK	8	310	317	17.2377	17.0284	17.147	16.6105	15.8555	15.7254	15.8253	16.015	P30870	yes	240	158	0.658333
-1.47853	4.5631	3.3619	2.73e-05	0.000434612	15.7824	-7.016	2.2731	P33919	radD	Putative DNA repair helicase RadD	DCIYELPLR	9	180	188	16.4146	16.5659	16.804	16.3022	15.0266	14.6907	15.5633	14.8918	P33919	yes	241	159	0.659751
-0.678449	4.55195	3.35399	2.81e-05	0.000442603	18.7989	-6.99565	2.24576	P0AG20	relA	GTP pyrophosphokinase	HIYSIWR	7	255	261	18.9874	19.0958	19.1291	19.34	18.4485	18.4272	18.5055	18.4573	P0AG20	yes	242	160	0.661157
-0.555897	4.54936	3.35228	2.82e-05	0.00044434	19.822	-6.99095	2.23943	P0AB77	kbl	2-amino-3-ketobutyrate coenzyme A ligase	AGMDSHGFGMASVR	14	67	80	20.137	20.0798	19.9947	20.1885	19.4861	19.572	19.618	19.5002	P0AB77	no	243	160	0.658436
-0.565756	4.54471	3.34821	2.85e-05	0.000448525	19.5309	-6.98247	2.22801	P37744	rfbA	Glucose-1-phosphate thymidylyltransferase 1	VSCPEEIAFRK	11	251	261	19.8137	19.8435	19.8878	19.7102	19.2059	19.2969	19.3125	19.1767	P37744	no	244	160	0.655738
-1.37373	4.54309	3.34689	2.86e-05	0.000449891	17.6053	-6.97953	2.22406	P0A6W9	gshA	Glutamate--cysteine ligase	TPSEEYAK	8	269	276	18.5074	18.4837	18.5632	17.6145	16.8987	16.8802	16.8715	17.0235	P0A6W9	yes	245	161	0.657143
-0.94742	4.53073	3.33628	2.95e-05	0.000461016	18.621	-6.95707	2.19376	P0A752	nadD	Nicotinate-nucleotide adenylyltransferase	NAPSYTAQTLK	11	80	90	19.3644	19.0339	18.7544	19.226	18.3162	18.1278	18.1261	18.0189	P0A752	yes	246	162	0.658537
-1.15371	4.52278	3.33008	3e-05	0.00046765	16.6999	-6.94264	2.17428	P0A8M3	thrS	Threonine--tRNA ligase	HSCAHLLGHAIK	12	73	84	17.3902	17.4552	17.0996	17.1618	16.2557	16.4258	15.7878	16.0228	P0A8M3	yes	247	163	0.659919
-0.525086	4.51175	3.32049	3.08e-05	0.00047809	20.1747	-6.92265	2.14723	P76550	yffS	Uncharacterized protein YffS	VHPEDRGEMELR	12	92	103	20.4421	20.4686	20.3186	20.5196	19.8557	19.9199	19.9138	19.9593	P76550	no	248	163	0.657258
-1.08506	4.43268	3.25313	3.69e-05	0.000558298	17.3763	-6.78058	1.95351	P07395	pheT	Phenylalanine--tRNA ligase beta subunit	EISRFPANRR	10	699	708	17.9398	18.1187	17.9398	17.6769	17.0045	16.9224	16.4148	16.9931	P07395	yes	249	164	0.658635
-0.895228	4.42935	3.25148	3.72e-05	0.000560424	17.003	-6.77462	1.94533	P25539	ribD	Riboflavin biosynthesis protein RibD	HVGPDVCLHLVGA	13	355	367	17.393	17.405	17.3756	17.6288	16.3026	16.5867	16.6281	16.7041	P25539	no	250	164	0.656
-1.21799	4.42817	3.25086	3.73e-05	0.000561226	14.9638	-6.77252	1.94244	P0A991	fbaB	Fructose-bisphosphate aldolase class 1	MAENNGGYK	9	240	248	15.6433	15.5595	15.7779	15.3105	14.392	14.2943	14.2451	14.4879	P0A991	no	251	164	0.653386
-1.54411	4.42724	3.25022	3.74e-05	0.000562057	15.8705	-6.77087	1.94018	P63389	yheS	Probable yes protein YheS	QLEAQLHDANER	12	93	104	16.9067	16.9209	16.7321	16.0104	14.7453	15.1336	15.2242	15.2904	P63389	yes	252	165	0.654762
-2.10259	4.41483	3.24004	3.85e-05	0.00057539	13.2049	-6.74876	1.90976	P0AFU4	glrR	Transcriptional regulatory protein GlrR	GEFREDLYYR	10	287	296	14.3171	14.2198	14.3326	14.1552	11.5444	12.638	11.8283	12.6037	P0AFU4	yes	253	166	0.656126
-0.682702	4.41374	3.23923	3.86e-05	0.000576467	19.224	-6.74682	1.90709	P0AES2	gudD	Glucarate dehydratase	LRHEEAMTPDAVVR	14	177	190	19.4913	19.4324	19.6476	19.69	18.8205	18.7724	19.0773	18.8603	P0AES2	no	254	166	0.653543
-1.74144	4.40965	3.2357	3.89e-05	0.000581167	14.0536	-6.73956	1.89709	P0A6J1	cysC	Adenylyl-sulfate kinase	ELHHGHR	7	21	27	15.1939	15.0607	14.9279	14.5146	13.2766	13.4116	13.3814	12.6618	P0A6J1	yes	255	167	0.654902
-0.795125	4.40332	3.23081	3.95e-05	0.00058774	17.2952	-6.72831	1.88158	P0A6X3	hfq	RNA-binding protein Hfq	NTVSQMVYK	9	48	56	17.6456	17.728	17.8362	17.5611	17.031	16.8785	16.743	16.9379	P0A6X3	yes	256	168	0.65625
-1.78264	4.38949	3.21941	4.08e-05	0.000603374	13.7203	-6.70378	1.8477	P27296	dinG	ATP-dependent DNA helicase DinG	LQEMSGLKEK	10	471	480	14.2692	14.3339	14.8611	14.9824	12.6569	13.1482	12.5816	12.9294	P27296	yes	257	169	0.657588
-0.773553	4.37054	3.20403	4.26e-05	0.000625137	17.454	-6.67026	1.80128	P30178	hcxB	Hydroxycarboxylate dehydrogenase B	ASPHDDDKPILLPGEWEVNTR	21	300	320	17.8265	17.9587	17.8631	17.7148	16.9525	17.1425	16.9534	17.2205	P30178	no	258	169	0.655039
-0.449779	4.35989	3.19556	4.37e-05	0.000637446	20.7899	-6.65147	1.77519	P67910	hldD	ADP-L-glycero-D-manno-heptose-6-epimerase	AAGYDKPFK	9	285	293	21.002	21.0951	21.002	20.9601	20.6083	20.559	20.5516	20.5411	P67910	no	259	169	0.65251
-0.597931	4.3586	3.19454	4.38e-05	0.000638933	19.2042	-6.64921	1.77205	P45425	nanK	N-acetylmannosamine kinase	AGQGDEQAQQLIHR	14	203	216	19.5377	19.4263	19.4798	19.5687	18.8076	18.8076	19.0461	18.9595	P45425	yes	260	170	0.653846
-0.71349	4.35096	3.18772	4.46e-05	0.00064906	17.3376	-6.63575	1.75333	P37671	yiaJ	DNA-binding transcriptional repressor YiaJ	SYWESHQHEIQPLTR	15	174	188	17.7635	17.7228	17.5897	17.7013	16.8702	17.0415	17.0485	16.963	P37671	no	261	170	0.651341
-1.78124	4.33362	3.17308	4.64e-05	0.000671298	13.5955	-6.60529	1.71088	P43672	uup	yes protein Uup	QLVKDFSAQVLR	12	333	344	14.6715	14.6768	14.435	14.1614	13.1007	12.4912	12.3032	12.9247	P43672	yes	262	171	0.652672
-0.680177	4.33238	3.17226	4.65e-05	0.000672578	19.2925	-6.60312	1.70784	P36938	pgm	Phosphoglucomutase	FMHLDKDGAIR	11	268	278	19.647	19.7398	19.5247	19.6189	19.1647	18.7499	18.9415	18.9536	P36938	no	263	171	0.65019
-1.42421	4.32756	3.16837	4.7e-05	0.000678629	16.4421	-6.59466	1.69603	P75736	ybfF	Esterase YbfF	QQAAAIMR	8	143	150	17.3127	17.3457	17.3291	16.6294	15.806	15.5614	15.3962	16.1564	P75736	no	264	171	0.647727
-0.592268	4.30505	3.15199	4.95e-05	0.00070471	19.6769	-6.55528	1.6409	P04079	guaA	GMP synthase [glutamine-hydrolyzing]	SVGVMGDGR	9	456	464	20.1199	19.8755	19.8226	20.0742	19.3857	19.3447	19.3641	19.4286	P04079	yes	265	172	0.649057
-1.34388	4.27597	3.12951	5.3e-05	0.000742147	15.4473	-6.50465	1.56973	P31129	dgcZ	Diguanylate cyclase DgcZ	VLDESFDHQLR	11	142	152	15.9904	15.9643	16.1764	16.3458	15.1967	14.336	14.7677	14.8009	P31129	no	266	172	0.646617
-0.762034	4.2738	3.1281	5.32e-05	0.000744554	18.8904	-6.50088	1.56442	P62615	ispE	4-diphosphocytidyl-2-C-methyl-D-erythritol kinase	GANLSPLHR	9	272	280	19.4118	19.3833	19.3575	18.9333	18.4786	18.5548	18.4455	18.5587	P62615	yes	267	173	0.64794
-1.99511	4.2688	3.12388	5.39e-05	0.000751832	13.5228	-6.49219	1.55217	P77360	yphC	Uncharacterized zinc-type alcohol dehydrogenase-like protein YphC	SSGICGSDVHYIYHQHR	17	36	52	14.4629	14.7167	14.5249	14.3767	12.6966	13.0693	12.6013	11.7336	P77360	no	268	173	0.645522
-0.558424	4.25588	3.11304	5.55e-05	0.000770832	18.9167	-6.46981	1.52055	P0A8X0	yjgA	UPF0307 protein YjgA	HNQQVVLFHKLENLR	15	108	122	19.3176	19.22	19.1316	19.1144	18.6078	18.6595	18.5979	18.6848	P0A8X0	no	269	173	0.643123
-0.737252	4.24449	3.10319	5.7e-05	0.000788509	17.9993	-6.4501	1.49266	P0AA43	rsuA	Ribosomal small subunit pseudouridine synthase A	LDKFIAQQLGVSR	13	3	15	18.1806	18.3695	18.4903	18.4313	17.4259	17.7211	17.7011	17.6745	P0AA43	no	270	173	0.640741
-0.669753	4.24122	3.10018	5.74e-05	0.000793993	17.831	-6.44445	1.48466	P0A6Z1	hscA	Chaperone protein HscA	EQAGIPDRSDNR	12	251	262	18.2073	18.2031	18.1817	18.0713	17.6306	17.3472	17.4788	17.5279	P0A6Z1	yes	271	174	0.642066
-0.587853	4.23841	3.09815	5.78e-05	0.000797725	21.6758	-6.4396	1.47779	P0A8U6	metJ	Met repressor	KITVSIPLKVLK	12	24	35	21.9282	22.1701	21.998	21.7825	21.2634	21.4221	21.3666	21.4753	P0A8U6	no	272	174	0.639706
-1.77165	4.2381	3.09809	5.78e-05	0.000797821	16.2969	-6.43907	1.47703	P06709	birA	Bifunctional ligase/repressor BirA	LIIGDKEIFGISR	13	278	290	17.4551	17.1587	16.8591	17.2579	15.1671	15.1139	16.3192	15.044	P06709	yes	273	175	0.641026
-0.98433	4.2194	3.08222	6.03e-05	0.00082753	15.8013	-6.40684	1.43127	P76085	paaK	Phenylacetate-coenzyme A ligase	QLGGDASGCSLR	12	198	209	16.4204	16.2287	16.3766	16.148	15.3042	15.5315	15.1799	15.2208	P76085	yes	274	176	0.642336
-0.839435	4.19238	3.06002	6.42e-05	0.000870914	17.5899	-6.36046	1.36516	P0A894	rapZ	RNase adapter protein RapZ	HTEVHNFIYQTR	12	212	223	18.3211	18.0396	17.7806	17.8969	17.0814	17.2378	17.141	17.2204	P0A894	yes	275	177	0.643636
-0.573426	4.17475	3.0444	6.69e-05	0.000902812	18.8529	-6.33029	1.322	P21893	recJ	Single-stranded-DNA-specific exonuclease RecJ	ILTWQGMSR	9	246	254	19.1237	19.1067	19.2233	19.1046	18.6044	18.4927	18.4653	18.7023	P21893	no	276	177	0.641304
-1.47522	4.14893	3.02209	7.1e-05	0.000950402	14.4812	-6.2863	1.25885	P30014	rnt	Ribonuclease T	TAVLFCEIVNR	11	190	200	15.2227	15.1163	15.4533	15.0828	13.3425	14.067	13.4998	14.065	P30014	no	277	177	0.638989
-1.2329	4.13582	3.01048	7.31e-05	0.000976168	15.1593	-6.26403	1.22678	P75838	ycaO	Ribosomal protein S12 methylthiotransferase accessory factor YcaO	GICGLPFTR	9	152	160	15.9429	15.629	15.6078	15.9232	14.9155	14.5763	14.3933	14.2861	P75838	no	278	177	0.636691
-0.975703	4.12625	3.00278	7.48e-05	0.000993615	16.9721	-6.2478	1.20337	P21693	dbpA	ATP-dependent RNA helicase DbpA	ELADQVAGELRR	12	82	93	17.2447	17.5415	17.799	17.2546	16.5088	16.2852	16.4902	16.6527	P21693	yes	279	178	0.637993
-1.07944	4.12528	3.00272	7.49e-05	0.000993761	15.2996	-6.24617	1.20101	P76010	ycgR	Flagellar brake protein YcgR	FLNVSPTVER	10	213	222	15.6866	15.7206	16.1095	15.8404	14.6333	14.9571	14.7198	14.7292	P76010	no	280	178	0.635714
-0.637086	4.12345	3.00132	7.53e-05	0.000996955	20.2962	-6.24306	1.19652	P00963	asnA	Aspartate--ammonia ligase	ALRPDEDR	8	98	105	20.6479	20.6971	20.7303	20.3838	19.7905	20.0322	19.9861	20.1019	P00963	yes	281	179	0.637011
-1.33439	4.11835	2.99696	7.61e-05	0.00100701	14.2057	-6.23443	1.18405	P0A7J7	rplK	Large ribosomal subunit protein uL11	ISRAQLQEIAQTK	13	101	113	14.9389	14.6833	14.7226	15.1469	13.7555	13.502	13.5784	13.3183	P0A7J7	no	282	179	0.634752
-0.942156	4.11483	2.99443	7.68e-05	0.0010129	21.444	-6.22849	1.17546	P05055	pnp	Polyribonucleotide nucleotidyltransferase	GDISEFAPR	9	546	554	21.953	21.9985	22.2764	21.4324	20.9742	20.8191	21.0625	21.0359	P05055	no	283	179	0.632509
-0.673376	4.1139	2.99375	7.69e-05	0.0010145	17.6448	-6.22691	1.17317	P77485	cusS	Sensor histidine kinase CusS	YTPTGETIVVR	11	390	400	17.9764	18.0176	18.0755	17.8564	17.3557	17.2195	17.4396	17.2175	P77485	yes	284	180	0.633803
-0.886157	4.11229	2.99262	7.72e-05	0.00101713	17.7992	-6.22418	1.16923	P0AC30	ftsX	Cell division protein FtsX	SSPKPVNR	8	40	47	18.2357	18.2382	18.5582	17.9368	17.3499	17.2704	17.2479	17.556	P0AC30	no	285	180	0.631579
-0.749821	4.10875	2.99055	7.78e-05	0.00102199	18.1249	-6.2182	1.16057	P0AGI8	trkA	Trk system potassium uptake protein TrkA	KADIVGVSSLRR	12	364	375	18.2843	18.3855	18.6576	18.6718	17.8437	17.7787	17.5948	17.7828	P0AGI8	no	286	180	0.629371
-0.616541	4.10396	2.98747	7.87e-05	0.00102926	19.738	-6.21012	1.14886	P0A9D4	cysE	Serine acetyltransferase	EGVMIGAGAK	10	198	207	20.0503	20.114	19.8954	20.1255	19.2146	19.5137	19.5642	19.4265	P0A9D4	no	287	180	0.627178
-0.748926	4.09335	2.97908	8.07e-05	0.00104934	16.7189	-6.19224	1.12293	P15640	purD	Phosphoribosylamine--glycine ligase	VLCVTALGHTVAEAQKR	17	384	400	17.0866	17.1869	17.072	17.028	16.3734	16.4665	16.331	16.2069	P15640	yes	288	181	0.628472
-0.693812	4.077	2.96585	8.38e-05	0.00108182	17.8298	-6.16471	1.08294	P0A814	ruvC	Crossover junction endodeoxyribonuclease RuvC	VTGYGVIR	8	13	20	18.1326	18.1003	18.3371	18.137	17.3305	17.552	17.4091	17.6401	P0A814	no	289	181	0.626298
-1.77376	4.07676	2.96585	8.38e-05	0.00108182	13.3546	-6.16432	1.08237	P0A9Y6	cspC	Cold shock-like protein CspC	GQVKWFNESK	10	6	15	14.4208	13.6336	14.5569	14.3547	12.6927	12.5251	12.544	12.1092	P0A9Y6	no	290	181	0.624138
-1.50099	4.06454	2.95673	8.62e-05	0.00110477	14.9318	-6.1438	1.05248	P39410	yjjJ	Toxin YjjJ	HIAQEMPEK	9	422	430	15.896	15.8992	15.8047	15.1295	14.3468	13.7739	14.5095	14.0952	P39410	no	291	181	0.621993
-0.652407	4.06418	2.95673	8.63e-05	0.00110477	19.6325	-6.14319	1.05159	P33221	purT	Formate-dependent phosphoribosylglycinamide formyltransferase	SHVINMLDGDALRR	14	56	69	19.9859	19.9886	19.7558	20.1046	19.395	19.3368	19.0844	19.409	P33221	yes	292	182	0.623288
-1.4119	4.05895	2.9528	8.73e-05	0.00111481	16.4948	-6.13443	1.03881	P0A715	kdsA	2-dehydro-3-deoxyphosphooctonate aldolase	DPFGAASGGR	10	208	217	17.4582	17.5803	17.011	16.7537	15.2747	15.8595	15.9075	16.1138	P0A715	no	293	182	0.62116
-0.903148	4.05205	2.94758	8.87e-05	0.0011283	16.8081	-6.12288	1.02195	P76226	ynjF	Inner membrane protein YnjF	IKPLLHQCVR	10	10	19	17.2294	17.3561	17.2701	17.1829	16.3564	16.6258	16.0183	16.4255	P76226	no	294	182	0.619048
-1.14708	4.04363	2.94128	9.04e-05	0.00114477	16.2929	-6.1088	1.00137	P39208	idnK	Thermosensitive gluconokinase	RAGHFMPVALLK	12	119	130	16.5379	16.8268	16.76	17.341	15.4669	15.7416	15.8261	15.8427	P39208	yes	295	183	0.620339
-0.400056	4.03598	2.93481	9.2e-05	0.00116195	20.9297	-6.09603	0.982673	P06612	topA	DNA topoisomerase 1	DLPTSGSAAKK	11	36	46	21.1457	21.1704	21.1206	21.0821	20.7496	20.6723	20.7546	20.742	P06612	no	296	183	0.618243
-0.770458	4.02413	2.92554	9.46e-05	0.00118703	16.7326	-6.07627	0.953709	P37005	lasT	Uncharacterized tRNA/rRNA methyltransferase LasT	TMGFSDLR	8	25	32	17.0743	17.3075	17.1095	16.9799	16.2167	16.3863	16.4106	16.3756	P37005	no	297	183	0.616162
-0.487237	4.00732	2.91083	9.83e-05	0.00122792	19.9993	-6.04831	0.912631	P17169	glmS	Glutamine--fructose-6-phosphate aminotransferase [isomerizing]	HPDTLLAAR	9	166	174	20.2535	20.3211	20.2764	20.1206	19.7209	19.709	19.724	19.8687	P17169	no	298	183	0.614094
-0.495675	3.99215	2.89993	0.000101823	0.00125913	19.7478	-6.02314	0.87557	P03004	dnaA	Chromosomal replication initiator protein DnaA	VVYMHSER	8	198	205	20.0603	19.9395	19.9487	20.0342	19.4349	19.492	19.4315	19.6416	P03004	yes	299	184	0.615385
-0.663102	3.98891	2.89728	0.000102585	0.00126683	17.9585	-6.01778	0.867658	P62620	ispG	4-hydroxy-3-methylbut-2-en-1-yl diphosphate synthase (flavodoxin)	VAEYGVDCLR	10	97	106	18.2727	18.2064	18.521	18.1602	17.5417	17.6173	17.6771	17.6719	P62620	no	300	184	0.613333
-1.22533	3.97258	2.88416	0.000106517	0.0013057	15.4657	-5.99077	0.827755	P0A8T7	rpoC	DNA-directed RNA polymerase subunit beta'	HRGVICEKCGVEVTQTK	17	80	96	16.1879	15.6874	15.9569	16.4814	15.0862	14.9224	14.6525	14.7512	P0A8T7	no	301	184	0.611296
-1.19669	3.96885	2.88111	0.000107436	0.00131489	15.2011	-5.9846	0.818641	P09029	purK	N5-carboxyaminoimidazole ribonucleotide synthase	QVCVLGNGQLGR	12	3	14	15.8	15.8251	15.9312	15.6416	14.3713	14.7871	14.2866	14.9661	P09029	yes	302	185	0.612583
-0.463426	3.9674	2.88011	0.000107795	0.00131791	22.6451	-5.98221	0.815096	P0A853	tnaA	Tryptophanase	YADMLAMSAKK	11	260	270	22.9376	22.8557	22.7487	22.9651	22.3422	22.3079	22.4852	22.518	P0A853	no	303	185	0.610561
-1.26355	3.94661	2.8616	0.000113081	0.00137532	14.2563	-5.94796	0.764314	P21165	pepQ	Xaa-Pro dipeptidase	IEDNVVIHENNVENMTR	17	422	438	14.9968	15.0051	14.6553	14.8951	13.5	13.9683	13.5132	13.5166	P21165	no	304	185	0.608553
-0.608042	3.93502	2.8525	0.000116138	0.00140444	17.6703	-5.92892	0.736021	P31552	caiC	Crotonobetaine/carnitine--CoA ligase	FCEQNMAK	8	483	490	17.8936	18.0559	18.0445	17.9034	17.2933	17.4625	17.3646	17.3448	P31552	no	305	185	0.606557
-0.870584	3.90784	2.83157	0.000123641	0.00147377	16.8019	-5.88438	0.66963	P25536	yhdE	dTTP/UTP pyrophosphatase	IVTGIEEQR	9	27	35	17.2741	17.3538	17.3824	16.9383	16.5855	16.4101	16.2203	16.2504	P25536	no	306	185	0.604575
-1.20226	3.90543	2.82983	0.000124327	0.00147968	14.5255	-5.88045	0.663761	P32664	nudC	NAD-capped RNA hydrolase NudC	RDDSILLAQHTR	12	137	148	15.1785	15.0241	15.3879	14.9163	13.7517	14.0568	14.1313	13.7578	P32664	no	307	185	0.602606
-0.46336	3.90489	2.82951	0.000124484	0.00148079	22.048	-5.87956	0.662428	P0AA39	rluC	Ribosomal large subunit pseudouridine synthase C	NILQSGER	8	198	205	22.3645	22.343	22.1519	22.2593	21.6628	21.8651	21.8423	21.895	P0AA39	no	308	185	0.600649
-0.786828	3.90269	2.82753	0.000125117	0.00148755	16.785	-5.87596	0.657052	P76503	fadI	3-ketoacyl-CoA thiolase FadI	MVVGELLAR	9	43	51	17.1309	16.9877	17.3235	17.2717	16.2409	16.4369	16.3302	16.5585	P76503	no	309	185	0.598706
-0.861352	3.89569	2.82157	0.000127149	0.00150809	17.4564	-5.86454	0.639969	P37666	ghrB	Glyoxylate/hydroxypyruvate reductase B	VEKNCVNPHVAD	12	313	324	18.0491	17.9552	17.9967	17.5475	16.8217	16.9894	17.0285	17.2635	P37666	no	310	185	0.596774
-0.497944	3.89563	2.82157	0.000127167	0.00150809	18.5345	-5.86444	0.639817	P00961	glyS	Glycine--tRNA ligase beta subunit	PTRPADFDAR	10	554	563	18.8146	18.7629	18.7358	18.8207	18.2955	18.2144	18.3224	18.3098	P00961	yes	311	186	0.598071
-0.754876	3.89379	2.82062	0.000127706	0.00151141	18.9045	-5.86144	0.635329	P77754	spy	Periplasmic chaperone Spy	GKFGPHQDMMFK	12	42	53	19.0962	19.2981	19.1825	19.5509	18.266	18.6448	18.5124	18.6849	P77754	no	312	186	0.596154
-1.13831	3.89201	2.81928	0.000128231	0.00151608	14.4481	-5.85853	0.630982	P07109	hisP	Histidine/lysine/arginine/ornithine transport yes protein HisP	HVSTHVIFLHQGK	13	217	229	15.1991	15.0912	14.9346	14.8444	13.8439	14.0799	13.7398	13.8524	P07109	yes	313	187	0.597444
-0.804869	3.87671	2.80596	0.000132828	0.0015633	17.1886	-5.83362	0.593639	P0A972	cspE	Cold shock-like protein CspE	GNVKWFNESK	10	6	15	17.4959	17.4126	17.6395	17.8161	16.8173	16.5413	16.8372	16.9488	P0A972	no	314	187	0.595541
-0.592369	3.86877	2.79977	0.000135278	0.00158573	19.1811	-5.82072	0.574266	P0AE78	corC	Magnesium and cobalt efflux protein CorC	QAVVVPESK	9	141	149	19.6976	19.4946	19.2855	19.4312	18.8327	18.9495	18.8221	18.9352	P0AE78	no	315	187	0.593651
-0.53858	3.8508	2.78506	0.000140995	0.00164036	19.7127	-5.79156	0.530397	P75864	rlmL	Ribosomal RNA large subunit methyltransferase K/L	AKNGPLDCVQK	11	365	375	19.9216	20.008	19.9688	20.0295	19.2492	19.5675	19.3875	19.5694	P75864	no	316	187	0.591772
-0.949377	3.84034	2.77736	0.000144431	0.00166971	15.6615	-5.77464	0.504879	P76149	sad	Succinate semialdehyde dehydrogenase [NAD(P)+] Sad	FVAAAAALK	9	288	296	16.0419	15.8554	16.3543	16.2934	15.238	15.1499	15.1152	15.2443	P76149	no	317	187	0.589905
-0.813372	3.84029	2.77736	0.000144448	0.00166971	16.2171	-5.77455	0.504752	P25741	waaP	Lipopolysaccharide core heptose(I) kinase WaaP	GKDAFAEVK	9	14	22	16.635	16.5586	16.7499	16.5516	15.7211	15.9509	15.6318	15.9378	P25741	yes	318	188	0.591195
-0.42416	3.83354	2.77266	0.000146711	0.00168789	23.4333	-5.76364	0.488282	P23857	pspE	Thiosulfate sulfurtransferase PspE	IATAVPDKNDTVK	13	52	64	23.7594	23.654	23.4923	23.6757	23.1825	23.1688	23.3239	23.2096	P23857	no	319	188	0.589342
-0.424804	3.8237	2.76548	0.000150071	0.00171599	20.4498	-5.74777	0.464285	P06989	hisI	Histidine biosynthesis bifunctional protein HisIE	SADPETSYTAK	11	127	137	20.6096	20.6886	20.6364	20.714	20.2989	20.2535	20.2764	20.1206	P06989	yes	320	189	0.590625
-0.750468	3.80273	2.74896	0.000157497	0.00178254	17.3522	-5.71399	0.413114	P0AB24	efeO	Iron uptake system component EfeO	EDDYEQK	7	201	207	17.9632	17.8018	17.5451	17.5994	16.7882	17.0566	17.0399	17.023	P0AB24	no	321	189	0.588785
-0.670022	3.79669	2.74471	0.000159703	0.00180007	18.3133	-5.70428	0.398382	P07913	tdh	L-threonine 3-dehydrogenase	TMLDTMNHGGR	11	248	258	18.7669	18.849	18.5535	18.4237	18.0037	17.9764	17.8497	18.0832	P07913	no	322	189	0.586957
-1.10638	3.78204	2.73379	0.000165182	0.00184589	15.6337	-5.68078	0.362649	P18775	dmsA	Dimethyl sulfoxide reductase DmsA	KRDPQGHHVAYK	12	621	632	16.2613	16.2711	16.076	16.1389	14.588	15.1853	15.4199	15.1287	P18775	no	323	189	0.585139
-0.687135	3.78037	2.73268	0.000165816	0.00185065	17.5164	-5.67811	0.35859	P0AEC5	barA	Signal transduction histidine-protein kinase BarA	YKPGSGISSR	10	784	793	17.8584	17.9511	18.0015	17.6289	17.1236	17.2999	17.0563	17.2116	P0AEC5	yes	324	190	0.58642
-1.20347	3.77594	2.72887	0.000167516	0.00186694	17.379	-5.67102	0.347788	P21514	pdeL	Cyclic di-GMP phosphodiesterase PdeL	NPIPVTPEAR	10	237	246	18.1871	18.2584	18.1559	17.3215	16.6333	17.0178	16.529	16.9289	P21514	no	325	190	0.584615
-0.421709	3.75984	2.71525	0.000173844	0.00192641	21.8367	-5.64527	0.308523	P0A8G6;K0JFS6	wrbA	NAD(P)H dehydrogenase (quinone)	FGNMSGQMR	9	80	88	22.027	22.0535	22.18	21.9298	21.5267	21.6419	21.6569	21.6781	P0A8G6	no	326	190	0.582822
-1.6933	3.75454	2.7116	0.000175977	0.00194268	13.7863	-5.63682	0.295608	P0A6C1	nfo	Endonuclease 4	GMHLNDAK	8	214	221	13.998	14.636	14.9119	14.986	12.7516	13.4878	12.8783	12.641	P0A6C1	no	327	190	0.58104
-0.66626	3.7325	2.69462	0.000185142	0.00202015	18.436	-5.6017	0.241859	P37047	cdaR	Carbohydrate diacid regulator	MAQDIVAR	8	10	17	18.7843	18.8242	18.8698	18.5982	18.2146	17.8134	18.1949	18.1886	P37047	no	328	190	0.579268
-0.56488	3.73172	2.69409	0.000185474	0.0020226	19.0719	-5.60046	0.23996	P46859	gntK	Thermoresistant gluconokinase	GDFDVIESR	9	112	120	19.316	19.3666	19.5319	19.2028	18.9093	18.6434	18.7724	18.8326	P46859	yes	329	191	0.580547
-0.709145	3.72916	2.69174	0.000186569	0.0020336	16.8352	-5.5964	0.233728	P37617	zntA	Zinc/cadmium/lead-transporting P-type ATPase	GGAALEQLGR	10	420	429	17.2561	17.1735	17.3167	17.013	16.3688	16.4142	16.5195	16.6202	P37617	yes	330	192	0.581818
-0.959551	3.72832	2.69109	0.000186932	0.0020366	15.6596	-5.59505	0.23167	P76403	trhP	tRNA hydroxylation protein P	SFYYCARTAQVYRK	14	294	307	16.3419	16.1227	16.2974	15.7955	15.2533	15.2984	15.0781	15.0895	P76403	no	331	192	0.58006
-0.91873	3.72444	2.68762	0.00018861	0.00205296	17.3461	-5.58889	0.222212	P04951	kdsB	3-deoxy-manno-octulosonate cytidylyltransferase	AVEAAGGEVCMTR	13	57	69	18.0518	17.8476	17.579	17.7435	16.9032	17.1975	16.5029	16.9434	P04951	no	332	192	0.578313
-0.469554	3.72087	2.68466	0.000190165	0.00206699	19.512	-5.58323	0.213523	P13857	rimL	Ribosomal-protein-serine acetyltransferase	NGFILEGCLK	10	148	157	19.8135	19.722	19.6743	19.7774	19.3439	19.3623	19.2576	19.1451	P13857	no	333	192	0.576577
-2.03845	3.70504	2.67186	0.000197223	0.00212882	13.846	-5.55814	0.174948	P09030	xthA	Exodeoxyribonuclease III	SMEKPSDHAPVWATFR	16	252	267	14.7241	15.199	14.7813	14.7564	12.4234	13.9413	12.7746	12.1677	P09030	no	334	192	0.57485
-0.545866	3.7045	2.67152	0.000197469	0.00213049	21.3191	-5.55728	0.173629	P0A8F4	udk	Uridine kinase	MKETVTVEPK	10	103	112	21.4904	21.519	21.6504	21.7082	21.2252	21.1699	20.913	20.8765	P0A8F4	yes	335	193	0.576119
-1.92597	3.70423	2.67145	0.00019759	0.00213081	13.87	-5.55686	0.17298	P15977	malQ	4-alpha-glucanotransferase	RKLSATLESMFADDGVNK	18	661	678	14.9756	15.1057	14.7117	14.5392	13.9405	12.7145	12.3412	12.632	P15977	no	336	193	0.574405
-1.19742	3.70383	2.67125	0.000197773	0.0021318	14.0248	-5.55622	0.172	P52007	yecM	Protein YecM	GEHERLPNPTLAVTDGK	17	152	168	14.4795	14.724	14.5496	14.7409	13.7446	13.3534	13.353	13.2533	P52007	no	337	193	0.5727
-0.832482	3.70099	2.66901	0.000199073	0.00214284	16.4261	-5.55172	0.165067	Q46915	gudX	Glucarate dehydratase-related protein	AMNSEAVVR	9	181	189	16.5586	16.8326	17.0435	16.9348	16.0176	15.8707	16.1875	15.9637	Q46915	no	338	193	0.571006
-0.894219	3.69561	2.66423	0.000201554	0.00216655	15.7864	-5.54321	0.15196	P24200	mcrA	Type IV methyl-directed restriction enzyme EcoKMcrA	TLSQPEGSR	9	169	177	16.259	15.9705	16.4824	16.2222	15.4899	15.2251	15.2831	15.359	P24200	no	339	193	0.569322
-0.69076	3.68505	2.65507	0.000206516	0.00221274	18.1455	-5.52652	0.126227	P25906	pdxI	Pyridoxine 4-dehydrogenase	HIGLSNVTPTQVAEAR	16	158	173	18.7876	18.5164	18.2823	18.3772	17.6679	17.7971	17.8888	17.8466	P25906	no	340	193	0.567647
-1.70289	3.68316	2.65422	0.000207414	0.00221706	13.9966	-5.52355	0.121634	P0AEC8	dcuS	Sensor histidine kinase DcuS	IKSPVIAGFLISK	13	392	404	14.792	14.7447	14.977	14.8784	12.265	13.7265	13.1906	13.3985	P0AEC8	yes	341	194	0.568915
-0.933412	3.683	2.65422	0.00020749	0.00221706	17.8439	-5.5233	0.121247	P0AEX3	kgtP	Alpha-ketoglutarate permease	ALKEAGSLK	9	228	236	18.13	18.093	18.4074	18.6119	16.9584	17.62	17.4559	17.4744	P0AEX3	no	342	194	0.567251
-0.426319	3.65959	2.63537	0.000218981	0.00231544	19.8042	-5.48642	0.0642213	P0A6P7	engB	Probable GTP-binding protein EngB	ALGEYLEKR	9	98	106	20.1108	20.054	19.9758	19.9287	19.6566	19.558	19.5642	19.5852	P0A6P7	no	343	194	0.565598
-0.784946	3.63767	2.61639	0.000230317	0.00241885	16.7317	-5.45201	0.0108413	P37747	glf	UDP-galactopyranose mutase	NMELFKK	7	318	324	16.9228	17.0308	17.3758	17.1675	16.1975	16.4857	16.2306	16.4432	P37747	no	344	194	0.563953
-1.30587	3.63319	2.6121	0.000232708	0.00244286	15.9912	-5.44498	-7.94e-05	P0A9F3	cysB	HTH-type transcriptional regulator CysB	SGKHLTQVTPAGQEIIR	17	52	68	15.9217	16.6576	16.8852	17.1121	15.4669	15.1554	15.2733	15.4575	P0A9F3	no	345	194	0.562319
-0.92956	3.62659	2.60687	0.000236271	0.00247247	14.9554	-5.43465	-0.0161492	P0A6V1	glgC	Glucose-1-phosphate adenylyltransferase	LKDLTNKR	8	33	40	15.2866	15.5312	15.3539	15.509	14.379	14.654	14.483	14.4464	P0A6V1	yes	346	195	0.563584
-1.18223	3.62194	2.60339	0.000238815	0.00249238	14.5498	-5.42738	-0.0274713	P22188	murE	UDP-N-acetylmuramoyl-L-alanyl-D-glutamate--2,6-diaminopimelate ligase	LHCAGKLWCVFGCGGDRDK	19	374	392	15.1506	14.9916	14.8112	15.61	13.8926	13.9429	13.9274	14.0717	P22188	yes	347	196	0.564841
-1.87526	3.61491	2.5983	0.000242711	0.00252175	14.8601	-5.41639	-0.0445801	P0A8W8	yfbU	UPF0304 protein YfbU	ELDREFGELKEETCR	15	46	60	15.8569	14.9529	15.7898	16.5912	13.7364	13.7343	13.6142	14.605	P0A8W8	no	348	196	0.563218
-1.33687	3.61313	2.59729	0.000243707	0.00252759	14.742	-5.41362	-0.0489095	P0A705	infB	Translation initiation factor IF-2	QTLIDHLNQKNSGPDKLTLQR	21	43	63	15.4945	15.2522	15.0292	15.866	14.5259	13.7471	13.9948	14.0265	P0A705	no	349	196	0.561605
-1.33845	3.60242	2.58831	0.000249796	0.00258041	14.8294	-5.3969	-0.0749982	P07013	priB	Primosomal replication protein N	KVSPSGIPHCQFVLEHR	17	18	34	14.9208	15.8578	15.6576	15.558	14.2641	13.9515	13.9082	14.5167	P07013	no	350	196	0.56
-0.735	3.56745	2.55889	0.000270739	0.00276128	17.4015	-5.34253	-0.160092	P0AFX4	rsd	Regulator of sigma D	KHLLVAYYNLVGIKPGK	17	27	43	18.1194	17.6648	17.6509	17.641	17.0732	17.1252	16.8805	17.0573	P0AFX4	no	351	196	0.558405
-1.09849	3.56403	2.55623	0.00027288	0.00277825	15.0539	-5.33722	-0.168412	P0AAH8	sapF	Putrescine export system yes protein SapF	LNTDLEPEQR	10	117	126	15.4434	15.6746	15.7209	15.5739	14.488	14.7488	14.0366	14.7454	P0AAH8	yes	352	197	0.559659
-2.0992	3.54987	2.5451	0.000281922	0.00285039	12.5739	-5.3153	-0.202854	P31548	thiQ	Thiamine import yes protein ThiQ	GEQVAILGPSGAGK	14	25	38	13.7272	14.1261	13.7443	12.8963	10.8762	11.8957	11.1965	12.1286	P31548	yes	353	198	0.560907
-0.365781	3.53837	2.53472	0.00028949	0.00291931	20.3803	-5.29752	-0.230837	P0A953	fabB	3-oxoacyl-[acyl-carrier-protein] synthase 1	SHVWGNVK	8	46	53	20.4874	20.5915	20.5823	20.5915	20.1946	20.2184	20.2184	20.1581	P0A953	no	354	198	0.559322
-0.922213	3.52971	2.52887	0.000295316	0.00295887	16.4987	-5.28417	-0.251883	P27828	wecB	UDP-N-acetylglucosamine 2-epimerase	LVGTDKQR	8	324	331	17.0673	17.1988	16.6585	16.9146	15.8866	16.322	15.7641	16.1777	P27828	no	355	198	0.557746
-0.694237	3.48895	2.49588	0.000324379	0.00319244	16.9524	-5.22148	-0.350996	Q46925	csdA	Cysteine desulfurase CsdA	SQFAEAQR	8	53	60	17.2459	17.346	17.5216	17.0846	16.5842	16.654	16.4663	16.7167	Q46925	no	356	198	0.55618
-1.23991	3.46572	2.47576	0.000342196	0.0033438	15.6429	-5.18594	-0.407434	P00936	cyaA	Adenylate cyclase	LDAINQLR	8	12	19	16.5894	16.5776	16.3228	15.5618	15.1121	15.2244	14.7909	14.9646	P00936	yes	357	199	0.557423
-0.453773	3.45008	2.46338	0.000354751	0.00344052	20.1903	-5.16206	-0.445452	P0AG14	sohB	Probable protease SohB	EMKEELAAALMDSHQQK	17	53	69	20.3422	20.3868	20.4435	20.4963	19.7841	19.9528	20.0058	20.111	P0AG14	no	358	199	0.555866
-1.19996	3.43579	2.45107	0.000366614	0.00353938	14.6369	-5.14031	-0.480155	P0CB39	eptC	Phosphoethanolamine transferase EptC	MSLYGYPR	8	252	259	15.0692	15.3361	15.3725	15.1696	13.5143	13.9424	14.2829	14.408	P0CB39	no	359	199	0.554318
-0.748916	3.43027	2.44681	0.000371306	0.00357431	16.05	-5.13191	-0.493568	P77610	ansP	L-asparagine permease	WLNAHEEGYHK	11	18	28	16.3899	16.553	16.2651	16.4899	15.4761	15.6648	15.7964	15.7651	P77610	no	360	199	0.552778
-0.698665	3.4293	2.44656	0.000372134	0.00357639	16.186	-5.13044	-0.49592	P0A9C5	glnA	Glutamine synthetase	RAEDYLR	7	111	117	16.4687	16.6891	16.4384	16.5451	15.7327	15.8766	15.7741	15.9634	P0A9C5	yes	361	200	0.554017
-1.05473	3.42851	2.44612	0.000372814	0.00357996	14.1578	-5.12923	-0.497844	P0A6E9	bioD2	ATP-dependent dethiobiotin synthetase BioD 2	GSKETPEGLR	10	43	52	14.6156	14.484	14.6777	14.9635	13.7132	13.6444	13.5032	13.6611	P0A6E9	yes	362	201	0.555249
-1.41011	3.42788	2.44567	0.000373355	0.00358369	15.6355	-5.12828	-0.499373	P33643	rluD	Ribosomal large subunit pseudouridine synthase D	THMAVHPMGKPAVTHYR	17	197	213	16.7468	16.8637	15.8831	15.8685	15.2251	14.461	14.9873	15.0482	P33643	no	363	201	0.553719
-1.13947	3.4159	2.43591	0.000383791	0.00366511	13.9151	-5.1101	-0.52845	P05637	apaH	Bis(5'-nucleosyl)-tetraphosphatase [symmetrical]	RQPLLQIDEEKK	12	104	115	14.6663	14.6346	14.4593	14.1791	13.5676	13.1962	13.3008	13.3168	P05637	no	364	201	0.552198
-1.37909	3.41584	2.43591	0.00038385	0.00366511	13.7204	-5.11	-0.52861	P27830	rffG	dTDP-glucose 4,6-dehydratase 2	VGETYNIGGHNER	13	245	257	14.7904	14.7445	13.8487	14.256	13.2148	12.9508	12.96	12.9977	P27830	no	365	201	0.550685
-0.668141	3.41301	2.4333	0.000386356	0.00368723	18.7571	-5.10571	-0.535474	P37773	mpl	UDP-N-acetylmuramate--L-alanyl-gamma-D-glutamyl-meso-2,6-diaminoheptandioate ligase	GNPCVEAVLEK	11	74	84	19.4799	19.0193	18.8997	18.9658	18.3138	18.4208	18.5208	18.4367	P37773	yes	366	202	0.551913
-0.757001	3.41246	2.43292	0.00038685	0.00369043	17.0753	-5.10487	-0.536821	P77735	yajO	1-deoxyxylulose-5-phosphate synthase YajO	LTRPWGETTAR	11	219	229	17.1554	17.4385	17.5085	17.713	16.7115	16.8617	16.4765	16.7377	P77735	no	367	202	0.550409
-0.46672	3.40574	2.42692	0.000392879	0.00374182	18.9513	-5.09469	-0.553129	P15081	gutM	Glucitol operon activator protein	AFDTLCQQGR	10	30	39	19.1216	19.2894	19.2828	19.0448	18.729	18.7768	18.6497	18.7163	P15081	no	368	202	0.548913
-0.451958	3.4014	2.42399	0.000396824	0.00376709	19.8887	-5.08812	-0.563661	P0A817	metK	S-adenosylmethionine synthase	KNGTLPWLRPDAK	13	154	166	20.1175	20.1864	20.073	20.0818	19.7681	19.4565	19.7056	19.7206	P0A817	yes	369	203	0.550136
-0.405991	3.39097	2.41458	0.000406475	0.00384964	22.8688	-5.07233	-0.588996	P27306	sthA	Soluble pyridine nucleotide transhydrogenase	IYDSDSILSMHHEPR	15	163	177	23.2145	23.1803	22.9841	22.9082	22.6672	22.6169	22.7043	22.6748	P27306	no	370	203	0.548649
-0.361289	3.39093	2.41458	0.000406511	0.00384964	21.3372	-5.07227	-0.589089	P0AE18	map	Methionine aminopeptidase	GFHEEPQVLHYDSR	14	176	189	21.5638	21.5823	21.4726	21.4526	21.1143	21.0951	21.265	21.1519	P0AE18	no	371	203	0.54717
-0.76733	3.37652	2.40229	0.000420222	0.00396017	17.1807	-5.05052	-0.624056	P76116	yncE	Uncharacterized protein YncE	AAEVLVVDTR	10	252	261	17.3177	17.6224	17.8248	17.4926	16.665	16.8927	16.5868	17.0438	P76116	no	372	203	0.545699
-1.54592	3.37551	2.40163	0.000421201	0.0039662	14.4685	-5.04899	-0.62651	P27278	nadR	Trifunctional NAD biosynthesis/regulator protein NadR	TVAILGGESSGK	12	233	244	15.7442	14.4194	15.7177	15.0846	13.9416	13.404	13.7152	13.7213	P27278	yes	373	204	0.546917
-1.00658	3.37047	2.39711	0.000426122	0.00400768	17.155	-5.04139	-0.638751	P08192	folC	Dihydrofolate synthase/folylpolyglutamate synthase	VRVQGQELPESAHTASFAEIESAR	24	93	116	17.998	17.8332	17.8036	16.9985	16.6146	16.7696	16.5942	16.6285	P08192	yes	374	205	0.548128
-1.79053	3.3689	2.39586	0.000427663	0.00401923	14.5278	-5.03903	-0.642554	P0A776	rppH	RNA pyrophosphohydrolase	QGQVMWAR	8	19	26	15.4339	15.2994	15.3884	15.5706	14.6903	12.7743	13.2917	13.7739	P0A776	no	375	205	0.546667
-0.590816	3.35975	2.38884	0.000436768	0.00408474	18.4771	-5.02525	-0.664756	P0AFH8	osmY	Osmotically-inducible protein Y	VDSSMNKVGNFMDDSAITAK	20	43	62	18.6291	18.822	19.0278	18.6111	18.2578	18.0718	18.1065	18.2907	P0AFH8	no	376	205	0.545213
-0.977468	3.35608	2.38573	0.000440473	0.00411404	14.7316	-5.01973	-0.673656	P31463	yidZ	HTH-type transcriptional regulator YidZ	INVTPSAVSK	10	32	41	15.5447	15.2174	15.0667	15.0527	14.0869	14.3102	14.3983	14.1761	P31463	no	377	205	0.543767
-1.50842	3.35208	2.38291	0.000444547	0.00414087	15.687	-5.01372	-0.683356	P09391	glpG	Rhomboid protease GlpG	YLAASWQAGHTGSGLHYR	18	64	81	16.9102	16.5239	16.0798	16.2508	14.2742	14.5548	15.5265	15.3756	P09391	no	378	205	0.542328
-0.589496	3.34215	2.37419	0.000454834	0.00422488	18.4992	-4.99879	-0.707458	P08200;Q1PI72	icd	Isocitrate dehydrogenase [NADP]	KISWMEIYTGEK	12	62	73	19.0021	18.9076	18.7463	18.5198	18.1575	18.2569	18.2844	18.119	P08200	no	379	205	0.540897
-0.438655	3.34177	2.37398	0.000455234	0.00422691	19.0705	-4.99822	-0.708383	P0C8J6	gatY	D-tagatose-1,6-bisphosphate aldolase subunit GatY	LGICKINVATELK	13	224	236	19.2241	19.3224	19.2272	19.3856	18.9158	18.9301	18.7443	18.8145	P0C8J6	no	380	205	0.539474
-0.739744	3.33493	2.36852	0.000462458	0.00428035	17.8232	-4.98796	-0.724968	P17443	murG	UDP-N-acetylglucosamine--N-acetylmuramyl-(pentapeptide) pyrophosphoryl-undecaprenol N-acetylglucosamine transferase	WLGTADRMEADLVPK	15	38	52	18.1698	18.2829	18.1196	18.1999	17.3558	17.1597	17.8768	17.421	P17443	no	381	205	0.538058
-0.487342	3.33354	2.36748	0.000463934	0.0042906	19.204	-4.98588	-0.728324	P33030	yeiR	Zinc chaperone YeiR	GLAALSLPEHQR	12	216	227	19.5026	19.3858	19.4524	19.45	18.7349	18.9923	19.1178	18.9964	P33030	no	382	205	0.536649
-0.399969	3.32714	2.36228	0.00047083	0.00434232	19.7374	-4.97628	-0.743865	P0A6E4	argG	Argininosuccinate synthase	HGLGMSDQIENR	12	271	282	19.928	19.9151	19.8699	20.0364	19.6214	19.4441	19.5068	19.5772	P0A6E4	yes	383	206	0.537859
-0.643022	3.31503	2.35321	0.000484137	0.00443394	16.6842	-4.95816	-0.773216	P17993	ubiG	Ubiquinone biosynthesis O-methyltransferase	KVLDVGCGGGILAESMAR	18	59	76	16.8221	17.1354	17.0822	16.983	16.4986	16.3548	16.2373	16.3599	P17993	no	384	206	0.536458
-0.308656	3.31499	2.35321	0.000484187	0.00443394	23.2843	-4.95809	-0.773326	P0AAC4	ybhL	Inner membrane protein YbhL	SDSIVQPR	8	7	14	23.3831	23.48	23.4015	23.4898	23.1301	23.0951	23.2125	23.0821	P0AAC4	no	385	206	0.535065
-0.680465	3.31292	2.35148	0.000486496	0.00445159	17.3929	-4.955	-0.778335	P0AED9	dcm	DNA-cytosine methyltransferase	ANHYCDPATHHFNEDIR	17	126	142	17.7809	17.8877	17.594	17.67	17.3743	16.9273	16.8919	17.0173	P0AED9	no	386	206	0.533679
-1.26599	3.2896	2.33172	0.000513339	0.00465882	14.7829	-4.92018	-0.834878	P0ABS1	dksA	RNA polymerase-binding transcription factor DksA	LEARPTADLCIDCKTLAEIR	20	126	145	15.6127	15.2589	14.8012	15.9907	14.0418	14.0441	14.3187	14.1949	P0ABS1	no	387	206	0.5323
-0.748852	3.28825	2.33105	0.000514936	0.00466604	16.1938	-4.91817	-0.838148	P64610	yrbL	Uncharacterized protein YrbL	LSEQSPLGTGR	11	4	14	16.5465	16.5405	16.6963	16.4894	15.6688	15.7194	15.7432	16.146	P64610	no	388	206	0.530928
-1.09786	3.28403	2.32801	0.000519966	0.00469884	13.9178	-4.91188	-0.848379	P40191	pdxK	Pyridoxine/pyridoxal/pyridoxamine kinase	SLLSDTLK	8	183	190	14.3626	14.7333	14.517	14.2541	13.1087	13.3747	13.4898	13.5024	P40191	yes	389	207	0.532134
-0.394914	3.26742	2.31508	0.000540237	0.00484088	19.9581	-4.88718	-0.888627	P0AAB6	galF	UTP--glucose-1-phosphate uridylyltransferase	QSVDAMLMTGDSYDCGKK	18	249	266	20.282	20.1221	20.0804	20.1376	19.8211	19.7587	19.657	19.8056	P0AAB6	no	390	207	0.530769
-1.08677	3.26628	2.31448	0.000541654	0.00484756	15.8694	-4.88549	-0.891382	P0A8G0	uvrC	UvrABC system protein C	DESHDHAIGGHRK	13	535	547	16.5313	16.5966	16.2666	16.2567	15.7138	15.198	15.6354	14.7569	P0A8G0	no	391	207	0.529412
-0.671726	3.25987	2.30921	0.000549709	0.00490676	18.8189	-4.87597	-0.906914	P21599	pykA	Pyruvate kinase II	VLEVQGMK	8	138	145	19.2568	19.222	19.3651	18.7749	18.2637	18.5781	18.5036	18.5865	P21599	yes	392	208	0.530612
-0.882659	3.25894	2.30844	0.000550885	0.00491537	17.282	-4.87459	-0.909162	P60757	hisG	ATP phosphoribosyltransferase	DGEMEESK	8	199	206	18.0161	17.9324	17.6793	17.2655	16.9718	17.0319	16.5466	16.8123	P60757	yes	393	209	0.531807
-0.531754	3.25446	2.30446	0.000556593	0.00496061	18.0816	-4.86795	-0.920008	P0ABT5	dusB	tRNA-dihydrouridine synthase B	TGWAPEHR	8	142	149	18.3811	18.163	18.4875	18.3584	17.8118	17.8711	17.6633	17.9169	P0ABT5	no	394	209	0.530457
-0.700998	3.24597	2.29714	0.00056758	0.00504503	16.7229	-4.85536	-0.94057	P39383	yjiL	Uncharacterized protein YjiL	MLESHLR	7	221	227	17.1253	16.9101	17.157	17.101	16.2789	16.3043	16.2116	16.6946	P39383	no	395	209	0.529114
-0.748937	3.24102	2.29302	0.000574085	0.00509309	15.7432	-4.84803	-0.952557	P33634	yfiE	Uncharacterized HTH-type transcriptional regulator YfiE	ESDPDGELR	9	85	93	16.0619	16.2794	15.9797	16.1498	15.397	15.5072	15.1521	15.4188	P33634	no	396	209	0.527778
-1.12644	3.24	2.29249	0.000575436	0.00509932	14.7013	-4.84652	-0.95503	P10442	rnhB	Ribonuclease HII	LAEHGATEHHRR	12	174	185	14.9391	15.2529	14.9996	15.8665	14.093	14.2149	14.1355	14.109	P10442	no	397	209	0.526448
-1.18767	3.23326	2.2874	0.000584433	0.00515943	14.6396	-4.83655	-0.971346	P0ABJ9	cydA	Cytochrome bd-I ubiquinol oxidase subunit 1	SGSTDQAVRDQFNSMKK	17	333	349	14.7033	15.1503	15.5435	15.5368	13.7668	14.3765	14.0205	14.0194	P0ABJ9	no	398	209	0.525126
-0.951457	3.23206	2.28685	0.000586056	0.00516594	15.2156	-4.83477	-0.974263	P37760	rfbD	dTDP-4-dehydrorhamnose reductase	AGIPLALNK	9	237	245	15.6342	16.0239	15.746	15.3611	14.957	14.6219	14.537	14.8435	P37760	no	399	209	0.52381
-1.01454	3.21851	2.27627	0.000604623	0.00529338	14.6208	-4.81476	-1.00706	P17444	betA	Oxygen-dependent choline dehydrogenase	THAMTDHIIFDGKR	14	218	231	15.4533	15.2944	14.7926	14.9721	14.0854	13.9971	14.3053	14.0664	P17444	no	400	209	0.5225
-0.508236	3.21312	2.27249	0.000612175	0.00533964	17.2783	-4.8068	-1.02011	P09126	hemD	Uroporphyrinogen-III synthase	ELIGDTLTAR	10	139	148	17.5587	17.4299	17.5843	17.5566	17.1121	16.9896	16.9934	17.0014	P09126	no	401	209	0.521197
-1.16629	3.21291	2.27244	0.000612471	0.00534023	17.3575	-4.80649	-1.02062	P0A9X9	cspA	Cold shock protein CspA	DVFVHFSAIQNDGYK	15	29	43	18.4139	18.1402	17.6081	17.6005	16.2196	17.1177	16.6551	17.1051	P0A9X9	no	402	209	0.5199
-0.419704	3.20554	2.26588	0.000622961	0.00542155	19.9527	-4.79562	-1.03847	P75829	ybjX	Uncharacterized protein YbjX	LHRPYLAANLSR	12	96	107	20.1591	20.1803	20.0466	20.2643	19.6888	19.9045	19.6427	19.7355	P75829	no	403	209	0.51861
-0.601567	3.20513	2.2658	0.000623552	0.00542246	16.9222	-4.79501	-1.03947	P0ABS5	dnaG	DNA primase	FGGNPENR	8	172	179	17.2594	17.2992	17.0225	17.3108	16.5258	16.7332	16.6987	16.5279	P0ABS5	no	404	209	0.517327
-0.835339	3.20063	2.26177	0.00063005	0.00547303	17.7169	-4.78838	-1.05036	P0AE01	trmJ	tRNA (cytidine/uridine-2'-O-)-methyltransferase TrmJ	ENHPGQVMNK	10	202	211	18.4046	18.2834	17.8771	17.9734	17.5312	17.386	16.8547	17.4252	P0AE01	no	405	209	0.516049
-1.02904	3.19997	2.2616	0.000631001	0.00547517	15.5843	-4.78742	-1.05195	P78061;A0A0G3HHZ6	puuA	Gamma-glutamylputrescine synthetase PuuA	QSDALGEFIENDHLRR	16	420	435	16.0905	16.3109	15.9228	16.0712	14.8619	15.4651	14.608	15.3442	P78061	yes	406	210	0.517241
-0.725887	3.19677	2.25905	0.000635662	0.00550741	17.7221	-4.78271	-1.05968	P77721	ydjF	Uncharacterized HTH-type transcriptional regulator YdjF	QATEVALLVDHSKFDRK	17	199	215	17.9656	17.8338	18.1216	18.4193	17.0861	17.4093	17.3879	17.5534	P77721	no	407	210	0.515971
-1.42192	3.19507	2.25783	0.000638156	0.00552287	17.1161	-4.78021	-1.0638	P0AG67	rpsA	Small ribosomal subunit protein bS1	KGDEIAAVVLQVDAER	16	411	426	18.1097	17.9468	16.9908	18.2608	15.7669	16.3678	16.861	16.6247	P0AG67	no	408	210	0.514706
-0.667196	3.19043	2.25432	0.000645012	0.00556774	16.334	-4.77338	-1.07503	P0AE82	cpxA	Sensor histidine kinase CpxA	MMTSQQR	7	235	241	16.6891	16.614	16.8375	16.53	15.8317	16.0497	15.9594	16.1609	P0AE82	yes	409	211	0.515892
-1.33921	3.18531	2.24985	0.000652662	0.0056253	13.8516	-4.76585	-1.08742	P75785	opgE	Phosphoethanolamine transferase OpgE	VDYNHLGTDIFDPKP	15	513	527	14.5251	14.593	14.9115	14.0552	13.6827	12.9557	12.8151	13.2745	P75785	no	410	211	0.514634
-1.21665	3.18492	2.24977	0.000653253	0.00562637	14.3008	-4.76528	-1.08837	P0A832;C3UPD1	smpB	SsrA-binding protein	AGKANISDSYVLLR	14	46	59	14.5281	14.9938	15.2327	14.8819	14.1368	13.7066	13.2242	13.7022	P0A832	no	411	211	0.513382
-1.52352	3.17988	2.24506	0.000660874	0.00568781	13.233	-4.75788	-1.10056	P05100	tag	DNA-3-methyladenine glycosylase 1	VAAMQEEDVER	11	68	78	14.1763	14.4299	13.4592	13.9134	12.1992	12.0511	12.9881	12.6465	P05100	no	412	211	0.512136
-0.958523	3.17908	2.24458	0.000662089	0.00569406	16.538	-4.7567	-1.10249	P0AFW8	rof	Protein rof	KNVEYLVVEAAGETR	15	47	61	17.2815	17.3013	16.6087	16.8773	15.983	16.4697	15.8182	15.9638	P0AFW8	no	413	211	0.510896
-0.417259	3.16611	2.23416	0.000682171	0.00583235	20.1707	-4.73766	-1.13388	P76256	tsaB	tRNA threonylcarbamoyladenosine biosynthesis protein TsaB	TVAVEHAEPVYLR	13	207	219	20.4676	20.4972	20.265	20.2877	19.83	19.9601	20.0292	20.0292	P76256	no	414	211	0.509662
-0.524784	3.16426	2.23263	0.000685082	0.00585294	17.2775	-4.73495	-1.13835	P19323	fhlA	Formate hydrogenlyase transcriptional activator FhlA	NIDSIPAETLR	11	577	587	17.6052	17.5333	17.641	17.38	17.0565	16.9661	16.9745	17.0631	P19323	yes	415	212	0.510843
-0.450147	3.15282	2.22262	0.00070336	0.00598935	17.9949	-4.71821	-1.16601	P76034	yciT	Uncharacterized HTH-type transcriptional regulator YciT	ASDLMHLEHSK	11	231	241	18.1402	18.1906	18.2775	18.2714	17.733	17.8037	17.6958	17.8467	P76034	no	416	212	0.509615
-0.781013	3.14843	2.21871	0.000710504	0.00604356	17.7178	-4.71179	-1.17662	P30958	mfd	Transcription-repair-coupling factor	SHHQAYAWLLTPHPK	15	906	920	18.2166	18.2554	17.5965	18.3646	17.2689	17.4877	17.3232	17.2292	P30958	yes	417	213	0.510791
-0.926754	3.13638	2.2106	0.000730498	0.00615747	15.0771	-4.69418	-1.20576	P77280	ydjJ	Uncharacterized zinc-type alcohol dehydrogenase-like protein YdjJ	YANRYPVTIEAISSGR	16	293	308	15.7389	15.8415	15.4346	15.147	14.5122	14.6375	14.5994	14.7059	P77280	no	418	213	0.509569
-0.922694	3.13462	2.20915	0.000733461	0.00617797	14.9625	-4.69161	-1.21001	P77775	yfcH	Epimerase family protein YfcH	WEEIACR	7	144	150	15.4069	15.0647	15.6536	15.57	14.3461	14.4817	14.4444	14.7322	P77775	no	419	213	0.508353
-1.17921	3.12703	2.20328	0.000746396	0.00626205	13.8815	-4.68053	-1.22836	P0ACP5	gntR	HTH-type transcriptional regulator GntR	HIAYLGAR	8	182	189	14.5628	14.1085	14.4914	14.7216	12.9845	13.0558	13.5326	13.5947	P0ACP5	no	420	213	0.507143
-0.777322	3.12649	2.20306	0.00074732	0.00626528	17.436	-4.67975	-1.22966	P52061	rdgB	dITP/XTP pyrophosphatase	VVLATGNVGK	10	4	13	18.111	17.9639	17.7369	17.487	16.7618	16.9978	17.1145	17.3155	P52061	no	421	213	0.505938
-0.649428	3.1226	2.19995	0.000754047	0.00631034	17.2863	-4.67407	-1.23907	P06966	dicA	HTH-type transcriptional regulator DicA	ISHVSVSQWER	11	32	42	17.8498	17.7407	17.5514	17.3023	16.8678	16.9373	16.9567	17.0848	P06966	no	422	213	0.504739
-1.11267	3.11381	2.19213	0.000769471	0.00642501	14.0933	-4.66126	-1.26032	P64557	ygfM	Uncharacterized protein YgfM	NQSTIGGEIAAR	12	99	110	14.7396	14.7331	14.6957	14.4302	13.4957	13.854	13.0588	13.7394	P64557	no	423	213	0.503546
-1.13979	3.11369	2.19213	0.000769679	0.00642501	15.8445	-4.66109	-1.2606	P0A6R3	fis	DNA-binding protein Fis	AALMMGINRGTLRK	14	77	90	16.2434	16.3752	15.9483	17.0906	15.5106	15.2811	15.381	14.9257	P0A6R3	no	424	213	0.502358
-0.780578	3.10723	2.18675	0.000781218	0.00650504	15.6024	-4.65169	-1.27622	P21156	cysD	Sulfate adenylyltransferase subunit 2	QLEAESIHIIR	11	11	21	16.0903	16.1165	16.0625	15.7014	15.1409	15.4027	15.0443	15.2605	P21156	yes	425	214	0.503529
-1.41073	3.10282	2.18301	0.000789187	0.00656133	15.8467	-4.64528	-1.28687	P0A809	ruvA	Holliday junction branch migration complex subunit RuvA	EEVGALVKLPGIGKK	15	105	119	16.9268	16.8955	16.9167	15.4692	15.2106	15.037	15.1523	15.1653	P0A809	yes	426	215	0.504695
-1.0909	3.10179	2.18224	0.000791059	0.00657289	14.5933	-4.64378	-1.28935	P0A9A9	fur	Ferric uptake regulation protein	RLIDMGEEIGLATVYR	16	42	57	15.262	14.7664	15.4961	15.0305	14.136	14.2328	13.618	14.2045	P0A9A9	no	427	215	0.503513
-0.948558	3.10094	2.18169	0.000792603	0.00658121	15.036	-4.64255	-1.2914	P37326	intS	Prophage integrase IntS	ILTVGKYPLMTLQEAR	16	49	64	15.442	15.7945	15.0743	15.7302	14.5335	14.6162	14.4118	14.6853	P37326	no	428	215	0.502336
-0.984599	3.09881	2.18019	0.000796512	0.00660408	14.8437	-4.63944	-1.29656	P30176	ybiA	N-glycosidase YbiA	LVEHTENDAYWGDGGHGKGK	20	123	142	15.2741	15.0739	15.2823	15.7136	14.2413	14.6242	14.0776	14.4623	P30176	no	429	215	0.501166
-0.662444	3.09661	2.17845	0.000800559	0.00663056	17.8904	-4.63625	-1.30188	P07862	ddlB	D-alanine--D-alanine ligase B	AWTTLGCK	8	244	251	18.3294	18.3167	18.4366	17.8037	17.4649	17.6154	17.5222	17.6342	P07862	yes	430	216	0.502326
-0.896183	3.09072	2.17317	0.000811477	0.0067116	14.4638	-4.6277	-1.31609	P52612	fliI	Flagellum-specific ATP synthase	EIALAIGEPPATK	13	283	295	14.8099	14.7945	15.1659	14.8772	14.1361	14.0384	13.8421	14.0462	P52612	yes	431	217	0.50348
-0.629069	3.08991	2.17268	0.000812993	0.00671922	19.5459	-4.62653	-1.31805	P10908	ugpQ	Glycerophosphodiester phosphodiesterase, cytoplasmic	VDAGSWYSK	9	79	87	19.7258	19.8238	20.1825	19.7095	19.1891	18.9459	19.39	19.4003	P10908	no	432	217	0.502315
-0.651437	3.06842	2.15609	0.000854243	0.00698096	16.2245	-4.59537	-1.36995	P0A986	cspI	Cold shock-like protein CspI	GFGFITPK	8	17	24	16.5911	16.5307	16.6678	16.4112	15.7107	16.0893	15.9172	15.8779	P0A986	no	433	217	0.501155
-0.480043	3.05948	2.14919	0.000872004	0.00709273	20.1129	-4.58244	-1.39153	P25397	tehB	Tellurite methyltransferase	THSEVLEAVK	10	18	27	20.436	20.321	20.1126	20.5418	19.7264	19.8635	19.923	19.9784	P25397	no	434	217	0.5
-1.80212	3.05281	2.14413	0.000885495	0.00717583	12.5555	-4.5728	-1.40762	P15043	recQ	ATP-dependent DNA helicase RecQ	HKLNAMGAFAEAQTCR	16	366	381	13.7253	13.3971	12.5933	14.1106	12.3025	11.4517	11.393	11.4705	P15043	yes	435	218	0.501149
-0.422246	3.05223	2.14399	0.000886685	0.00717814	19.5921	-4.57196	-1.40903	P60472	ispU	Ditrans,polycis-undecaprenyl-diphosphate synthase ((2E,6E)-farnesyl-diphosphate specific)	HVAIIMDGNGR	11	20	30	19.7422	19.7498	19.6881	20.0329	19.3695	19.3874	19.4031	19.3641	P60472	no	436	218	0.5
-0.642298	3.05108	2.14314	0.000889029	0.00719213	16.6711	-4.57031	-1.4118	P42599	ygjR	Uncharacterized oxidoreductase YgjR	QFVEAAHESGKYK	13	15	27	17.2708	16.9704	16.85	16.878	16.4625	16.29	16.4305	16.217	P42599	no	437	218	0.498856
-1.17946	3.04834	2.14131	0.000894655	0.0072226	13.4821	-4.56635	-1.41841	P0A8B2	yfcN	UPF0115 protein YfcN	KTTLSEEDQALFR	13	4	16	13.7943	14.0576	14.0627	14.3728	12.6361	13.1733	12.6515	13.1086	P0A8B2	no	438	218	0.497717
-0.905501	3.03754	2.13245	0.000917195	0.00737139	15.794	-4.55076	-1.44449	P39325	ytfQ	Galactofuranose-binding protein YtfQ	STLYLPDTAKEELEKK	16	298	313	16.3005	16.3642	16.4822	15.84	14.965	15.424	15.6108	15.365	P39325	yes	439	219	0.498861
-0.800188	3.03674	2.1318	0.00091889	0.00738247	15.7728	-4.5496	-1.44642	P22333	add	Adenosine deaminase	RVAFENIEDAAR	12	78	89	16.3324	16.1533	16.0304	16.1755	15.136	15.3742	15.2229	15.7577	P22333	no	440	219	0.497727
-0.370213	3.03077	2.12777	0.000931602	0.00745122	24.0202	-4.541	-1.46082	P0A968	cspD	Cold shock-like protein CspD	AGQSVQFDVHQGPK	14	44	57	24.3376	24.2679	24.2155	24.0002	23.8708	23.7369	23.821	23.9116	P0A968	no	441	219	0.496599
-0.422595	3.02971	2.12713	0.000933875	0.00746219	19.5837	-4.53948	-1.46337	P0A7D4	purA	Adenylosuccinate synthetase	EMKELEDR	8	83	90	19.7898	19.8064	19.9848	19.5991	19.3437	19.3649	19.3982	19.383	P0A7D4	no	442	219	0.495475
-1.12278	3.02556	2.1239	0.000942843	0.00751792	14.5087	-4.5335	-1.47339	Q47129	feaR	Transcriptional activator FeaR	LSTVTTSGVNLSR	13	46	58	14.913	14.7337	15.2053	15.4285	14.2391	13.6482	13.6404	14.2616	Q47129	no	443	219	0.494357
-1.07354	3.0049	2.10594	0.000988781	0.00783531	14.2672	-4.50379	-1.52322	P0AFQ7	ycfH	Uncharacterized metal-dependent hydrolase YcfH	ADTLAILREEK	11	136	146	14.8692	14.7828	15.2107	14.3531	13.5191	13.8076	13.6318	13.9632	P0AFQ7	no	444	219	0.493243
-1.5058	3.00148	2.10322	0.000996609	0.0078846	14.5628	-4.49887	-1.53148	Q93K97	nudF	ADP-ribose pyrophosphatase	LFNGQMSHEVR	11	40	50	15.2354	14.6653	15.4401	15.922	13.3517	13.3087	14.3374	14.2418	Q93K97	no	445	219	0.492135
-0.393972	2.99958	2.10172	0.00100096	0.0079119	18.8099	-4.49616	-1.53604	P0ADJ5	bcsF	Cellulose biosynthesis protein BcsF	YVKPAGTLR	9	45	53	18.9691	19.0766	19.0942	18.8876	18.66	18.5831	18.5809	18.6276	P0ADJ5	no	446	219	0.491031
-0.527668	2.98676	2.09115	0.00103094	0.00810673	17.2674	-4.47778	-1.56694	P0A7E3	pyrE	Orotate phosphoribosyltransferase	AYREEFGV	8	206	213	17.374	17.6712	17.6041	17.4757	16.995	17.1415	16.9151	16.9628	P0A7E3	no	447	219	0.489933
-0.37322	2.97686	2.08272	0.00105472	0.00826579	20.0622	-4.4636	-1.59081	P0AFH0	ogt	Methylated-DNA--protein-cysteine methyltransferase	NGTMTGYAGGVQR	13	146	158	20.2189	20.2523	20.3353	20.1888	19.7244	19.8911	19.8841	20.0028	P0AFH0	no	448	219	0.488839
-0.536525	2.97215	2.07888	0.00106623	0.00833918	18.4051	-4.45685	-1.60217	P07001	pntA	NAD(P) transhydrogenase subunit alpha	AIVEAAHEFGR	11	141	151	18.88	18.7487	18.6367	18.4279	18.0251	18.1157	18.0829	18.3236	P07001	no	449	219	0.487751
-0.342431	2.97134	2.07836	0.00106821	0.00834908	19.4787	-4.4557	-1.60411	P37759	rfbB	dTDP-glucose 4,6-dehydratase 1	EQITYVADRPGHDRR	15	289	303	19.6406	19.7206	19.6305	19.6079	19.2449	19.3014	19.3127	19.371	P37759	no	450	219	0.486667
-1.17343	2.97104	2.0782	0.00106896	0.00835215	13.4174	-4.45526	-1.60485	P52044	ygfI	Uncharacterized HTH-type transcriptional regulator YgfI	LSAIDNEIHNSGRR	14	78	91	13.6953	14.2768	14.2844	13.7599	12.5532	12.9935	13.0061	12.77	P52044	no	451	219	0.485588
-1.57822	2.96283	2.07116	0.00108935	0.00848871	14.2085	-4.44353	-1.62462	P07363	cheA	Chemotaxis protein CheA	NSLDHGIELPEKR	13	380	392	14.8165	14.4428	14.9439	15.7871	13.8	13.8308	12.6102	13.4365	P07363	yes	452	220	0.486726
-0.375401	2.96251	2.07113	0.00109016	0.00848935	19.5307	-4.44307	-1.6254	P37051	purU	Formyltetrahydrofolate deformylase	HELNIVQNNEFVDHR	15	30	44	19.6914	19.8189	19.7801	19.5831	19.2587	19.3689	19.3826	19.3617	P37051	no	453	220	0.485651
-1.11575	2.95895	2.06814	0.00109914	0.00854785	15.0189	-4.43798	-1.63398	Q46800	xdhB	Putative xanthine dehydrogenase FAD-binding subunit XdhB	LHLIQTMTK	9	269	277	15.4612	15.0718	15.8268	15.9474	14.912	14.4879	14.1017	14.3426	Q46800	no	454	220	0.484581
-0.367455	2.95826	2.0676	0.00110089	0.00855858	19.1404	-4.437	-1.63564	P0A870	talB	Transaldolase B	KFAIDQEKLEK	11	301	311	19.2399	19.372	19.4107	19.2739	18.9284	18.9628	18.9154	19.0201	P0A870	no	455	220	0.483516
-1.40131	2.95271	2.06292	0.00111505	0.00865136	12.8646	-4.42908	-1.64901	P05459	pdxB	Erythronate-4-phosphate dehydrogenase	SLKPGAILINACR	13	196	208	14.0279	13.5079	13.6891	13.0362	12.1714	11.8406	12.04	12.6039	P05459	no	456	220	0.482456
-0.683762	2.94775	2.05897	0.00112785	0.00873037	18.1631	-4.422	-1.66096	P38051	menF	Isochorismate synthase MenF	CIWTSLNK	8	322	329	18.5903	18.6962	18.6806	18.0528	17.6697	17.7207	17.8984	17.996	P38051	no	457	220	0.4814
-0.721402	2.94383	2.05562	0.00113808	0.00879785	16.647	-4.41641	-1.6704	Q46802	uacR	Putative uric acid sigma-54-dependent transcriptional regulator UacR	GAFTGASANGK	11	347	357	17.1518	17.0234	17.2095	16.6459	16.0335	16.3067	16.4796	16.3252	Q46802	yes	458	221	0.482533
-1.10186	2.94307	2.05501	0.00114006	0.00881024	16.9905	-4.41534	-1.67222	Q47150	dinJ	Antitoxin DinJ	ARIDEDLK	8	9	16	17.1045	17.2928	17.8745	17.8942	16.8136	16.515	15.7985	16.6313	Q47150	no	459	221	0.481481
-0.553789	2.94239	2.05462	0.00114184	0.00881817	17.6997	-4.41437	-1.67385	P21889	aspS	Aspartate--tRNA ligase	HLWLEVK	7	254	260	17.8489	17.896	18.0687	18.0926	17.5523	17.5854	17.1773	17.3761	P21889	yes	460	222	0.482609
-0.566878	2.94081	2.05361	0.00114602	0.0088387	19.271	-4.41211	-1.67767	P0A7J0	ribB	3,4-dihydroxy-2-butanone 4-phosphate synthase	AQAGGVLTR	9	142	150	19.6485	19.6646	19.4678	19.4369	18.6293	19.0108	19.0983	19.2119	P0A7J0	no	461	222	0.481562
-0.863657	2.93946	2.0524	0.00114959	0.00886332	16.2501	-4.41018	-1.68092	P00962	glnS	Glutamine--tRNA ligase	LNLEYTVMSK	10	262	271	16.6788	16.8285	16.7794	16.441	15.5013	16.3226	15.5914	15.8577	P00962	yes	462	223	0.482684
-0.648934	2.93427	2.04793	0.00116341	0.00895504	16.4065	-4.40279	-1.69342	P06987	hisB	Histidine biosynthesis bifunctional protein HisB	AEFTYQR	7	283	289	16.5886	16.7377	16.8368	16.7608	15.9619	15.8517	16.2182	16.2964	P06987	no	463	223	0.481641
-0.765289	2.92776	2.04243	0.00118097	0.00906926	16.604	-4.39353	-1.70908	P32125	mobB	Molybdopterin-guanine dinucleotide biosynthesis adapter protein	AGAAQTIVASQQR	13	63	75	16.7554	17.0213	16.9913	17.1785	15.7942	16.49	16.2299	16.3712	P32125	no	464	223	0.480603
-0.826458	2.9002	2.01999	0.00125834	0.00955023	16.5216	-4.35438	-1.77542	P0AF24	nagD	Ribonucleotide monophosphatase NagD	KPFYVGKPSPWIIR	14	170	183	16.9225	16.6958	16.9934	17.1274	16.373	16.4103	15.6515	15.9985	P0AF24	no	465	223	0.47957
-0.704906	2.89989	2.01982	0.00125924	0.00955393	16.195	-4.35394	-1.77616	P0A6V8	glk	Glucokinase	ADNRLPENLKPK	12	205	216	16.509	16.7013	16.7165	16.2631	15.8256	15.8556	15.623	16.0661	P0A6V8	yes	466	224	0.480687
-0.794177	2.89	2.01212	0.00128825	0.00972485	15.929	-4.33993	-1.79996	P17445	betB	Betaine aldehyde dehydrogenase	VMANSAASSLK	11	237	247	16.2803	16.4638	16.5511	16.009	15.3318	15.8185	15.6503	15.327	P17445	no	467	224	0.479657
-1.03632	2.88586	2.00885	0.0013006	0.00979829	15.378	-4.33406	-1.80992	P37025	thpR	RNA 2',3'-cyclic phosphodiesterase	SGCFQSNRPFHPHITLLR	18	113	130	15.9862	16.01	15.6787	15.9097	15.1585	14.9511	15.1739	14.1559	P37025	no	468	224	0.478632
-0.51146	2.88444	2.00802	0.00130486	0.00981696	16.6875	-4.33205	-1.81334	P0A8G3	uxaC	Uronate isomerase	GIMQQMNVK	9	144	152	16.9033	17.0312	16.8252	17.0134	16.4711	16.4285	16.4233	16.4043	P0A8G3	no	469	224	0.477612
-0.568821	2.8831	2.00711	0.00130887	0.0098376	19.0525	-4.33016	-1.81654	P62517	mdoH	Glucans biosynthesis glucosyltransferase H	SSMFPDPWR	9	87	95	19.2487	19.1371	19.7366	19.2251	18.88	18.7161	18.6828	18.7933	P62517	no	470	224	0.476596
-0.692187	2.87415	1.99969	0.00133615	0.0100072	15.7116	-4.31749	-1.83809	P39364	sgcQ	Putative sgc region protein SgcQ	TDSALLKR	8	197	204	15.9908	15.9049	16.1787	16.1563	15.3359	15.1618	15.3582	15.6062	P39364	no	471	224	0.475584
-0.564582	2.87248	1.99851	0.00134129	0.0100344	16.6976	-4.31513	-1.8421	P31473	ravA	ATPase RavA	LWLDKVQDK	9	175	183	16.9862	17.0276	17.0805	16.8253	16.5006	16.5131	16.2036	16.444	P31473	yes	472	225	0.476695
-0.80523	2.86145	1.98964	0.00137578	0.0102415	17.0523	-4.29956	-1.86861	P23003	trmA	tRNA/tmRNA (uracil-C(5))-methyltransferase	TKIELDQDYIDER	13	159	171	17.7469	17.7521	17.4337	16.8869	16.5725	16.6814	16.6131	16.7316	P23003	no	473	225	0.475687
-1.57746	2.84965	1.97991	0.00141368	0.0104735	13.2382	-4.2829	-1.89698	P0C0K3	srkA	Stress response kinase A	WADPAFPK	8	285	292	14.1653	13.9722	14.2809	13.6895	11.4322	13.0713	12.8298	12.4648	P0C0K3	yes	474	226	0.476793
-0.325825	2.84867	1.97907	0.00141688	0.0104938	19.4931	-4.28152	-1.89934	P13033	glpB	Anaerobic glycerol-3-phosphate dehydrogenase subunit B	NGVVNEIWTR	10	286	295	19.6682	19.685	19.6407	19.6301	19.3956	19.2474	19.3368	19.3408	P13033	no	475	226	0.475789
-0.475862	2.84344	1.97494	0.00143403	0.0105939	19.1231	-4.27415	-1.9119	P31680	djlA	Co-chaperone protein DjlA	LMSEHHPDKLVAK	13	228	240	19.2787	19.3371	19.2424	19.586	19.0576	18.8538	18.6926	18.9367	P31680	no	476	226	0.47479
-1.03785	2.83792	1.97038	0.00145239	0.0107058	14.7466	-4.26637	-1.92517	P23886	cydC	Glutathione/L-cysteine transport system yes/permease protein CydC	TVLMVTHR	8	525	532	15.5778	15.2076	15.1019	15.1746	13.9976	14.6505	13.7562	14.5062	P23886	yes	477	227	0.475891
-0.575607	2.83693	1.96966	0.00145571	0.0107235	17.1696	-4.26498	-1.92755	P0DMC5	rcsC	Sensor histidine kinase RcsC	EVMNHITANYLPLVVRK	17	547	563	17.4036	17.5613	17.4791	17.3857	16.561	17.0268	16.9134	17.026	P0DMC5	yes	478	228	0.476987
-1.17164	2.83217	1.9658	0.00147174	0.0108193	14.7046	-4.25828	-1.93898	P32099	lplA	Lipoate-protein ligase A	GFHHGTLLLNADLSR	15	147	161	15.3575	15.4859	14.6705	15.6476	13.7071	14.2214	13.9384	14.6082	P32099	yes	479	229	0.478079
-0.781077	2.80326	1.94167	0.00157304	0.0114375	15.3004	-4.21767	-2.0084	P76187	ydhF	Oxidoreductase YdhF	EENVIGHYITDRDHIIK	17	92	108	15.5833	15.8819	15.5844	15.7141	14.553	15.1719	14.9321	14.9824	P76187	no	480	229	0.477083
-0.692372	2.80302	1.94167	0.00157392	0.0114375	16.1706	-4.21733	-2.00899	P0AC28	ygfA	5-formyltetrahydrofolate cyclo-ligase	LGMGGGFYDR	10	127	136	16.7296	16.3728	16.6513	16.3135	15.7538	15.5732	15.9996	15.971	P0AC28	yes	481	230	0.47817
-0.444333	2.79932	1.93954	0.00158739	0.0114938	20.6894	-4.21214	-2.01787	P30850	rnb	Exoribonuclease 2	IIAVIHSEKER	11	60	70	20.7866	20.8029	20.8158	21.2411	20.4758	20.5021	20.4131	20.4781	P30850	no	482	230	0.477178
-1.62369	2.79542	1.93604	0.0016017	0.0115866	14.1452	-4.20668	-2.02723	P60869	ybjL	Putative transport protein YbjL	VGPELVAWTDGK	12	220	231	15.517	15.3151	14.9289	14.0669	12.5089	13.6629	13.2249	13.9366	P60869	no	483	230	0.47619
-1.03793	2.79518	1.93599	0.00160259	0.0115882	14.6738	-4.20634	-2.02781	P77364	glxK	Glycerate 3-kinase	IDSQTAGGKAPLGVASVAK	19	295	313	15.3991	15.018	15.1559	15.1981	13.5829	14.0548	14.3354	14.6462	P77364	yes	484	231	0.477273
-0.793765	2.79509	1.93599	0.00160291	0.0115882	15.7442	-4.20622	-2.02801	P0ACK5	deoR	Deoxyribose operon repressor	SASHYLLSDQK	11	62	72	16.0496	15.8585	16.3133	16.3431	15.2096	15.6008	15.0459	15.5331	P0ACK5	no	485	231	0.476289
-1.25299	2.79393	1.93537	0.00160719	0.0116047	13.7705	-4.2046	-2.03079	P0A993	fbp	Fructose-1,6-bisphosphatase class 1	IIHRDINK	8	35	42	14.3368	14.3875	14.5549	14.3086	12.2985	13.4443	13.3519	13.4811	P0A993	no	486	231	0.475309
-0.670839	2.77641	1.92178	0.00167336	0.0119735	15.8434	-4.18007	-2.07284	P25524	codA	Cytosine deaminase	FVETVAALAHHEGMGAR	17	226	242	16.2007	16.1607	16.3597	15.9942	15.4199	15.3208	15.5318	15.7595	P25524	no	487	231	0.474333
-0.70288	2.77525	1.92097	0.00167782	0.0119959	16.1173	-4.17845	-2.07562	P27126	waaS	Lipopolysaccharide core biosynthesis protein WaaS	QISYEENIRR	10	206	215	16.3577	16.2675	16.6272	16.6228	15.6904	16.065	15.5037	15.8045	P27126	no	488	231	0.473361
-0.769279	2.76559	1.91303	0.0017156	0.0122172	16.3597	-4.16494	-2.09881	P0A7B8	hslV	ATP-dependent protease subunit HslV	ALLENTELSAR	11	136	146	16.6929	16.8848	16.797	16.6028	15.6152	15.7355	16.3418	16.208	P0A7B8	yes	489	232	0.474438
-0.804009	2.76002	1.90875	0.00173773	0.0123381	15.2893	-4.15717	-2.11216	P00887	aroH	Phospho-2-dehydro-3-deoxyheptonate aldolase, Trp-sensitive	RQLEVCEDICQQIR	14	276	289	15.7282	15.5128	15.4052	16.1189	14.7939	15.0153	14.8992	14.8406	P00887	no	490	232	0.473469
-0.994515	2.75994	1.90875	0.00173803	0.0123381	17.003	-4.15706	-2.11234	P05793	ilvC	Ketol-acid reductoisomerase (NADP(+))	EETGKTAFETAPQYEGK	17	332	348	17.5733	17.6788	17.5707	17.1782	15.7277	16.6533	16.8674	16.7745	P05793	no	491	232	0.472505
-0.571301	2.74997	1.90059	0.00177839	0.0125722	16.7311	-4.14315	-2.13624	P32131	hemN	Oxygen-independent coproporphyrinogen III oxidase	ADQYLDALEQEIVHR	15	82	96	17.1547	17.0642	16.8143	17.0338	16.6731	16.4304	16.3898	16.2886	P32131	no	492	232	0.471545
-0.734802	2.74495	1.89688	0.00179908	0.01268	15.8014	-4.13615	-2.14829	P15254	purL	Phosphoribosylformylglycinamidine synthase	WQEGNEER	8	785	792	16.1118	16.1604	16.2556	16.1475	15.5613	15.8012	15.1323	15.2412	P15254	yes	493	233	0.472617
-1.0321	2.7241	1.87953	0.00188757	0.0131969	13.8746	-4.10712	-2.19826	P10423	iap	Alkaline phosphatase isozyme conversion protein	SWHNVTGSTVIAAHEGK	17	91	107	14.692	14.4516	14.4672	13.9518	13.0905	13.624	13.5305	13.1892	P10423	no	494	233	0.47166
-0.605752	2.72353	1.87925	0.00189003	0.0132053	17.0126	-4.10633	-2.19962	P0AEQ3	glnH	Glutamine-binding periplasmic protein	AIDFSDGYYK	10	100	109	17.352	17.4213	17.3014	17.1872	16.5933	16.9568	16.4051	16.8837	P0AEQ3	yes	495	234	0.472727
-0.969529	2.72106	1.87757	0.0019008	0.0132567	13.9495	-4.1029	-2.20553	P75823	ltaE	Low specificity L-threonine aldolase	LLSLENTHNGK	11	132	142	14.2735	14.2864	14.6653	14.5118	13.4981	13.7509	13.5539	13.0559	P75823	no	496	234	0.471774
-0.715079	2.71351	1.87112	0.00193417	0.013455	16.4418	-4.0924	-2.22363	P39310	ytfB	Cell division protein YtfB	VWHAPDNFR	9	14	22	16.8524	17.117	16.7392	16.4887	16.3821	16.1318	15.9212	15.9019	P39310	no	497	234	0.470825
-0.657952	2.71259	1.87065	0.00193823	0.0134694	16.1624	-4.09114	-2.22582	P0ADP2	yigI	Medium/long-chain acyl-CoA thioesterase YigI	FTATSSLLR	9	117	125	16.6609	16.3636	16.4043	16.5367	16.116	15.8565	15.5395	15.8216	P0ADP2	no	498	234	0.46988
-1.63246	2.69743	1.8591	0.0020071	0.0138325	12.6605	-4.07009	-2.26213	P21513	rne	Ribonuclease E	QHIAALGRPDFSSKIK	16	242	257	13.7713	13.724	13.0779	13.3338	12.4775	10.7752	11.9447	12.1797	P21513	no	499	234	0.468938
-1.1497	2.67753	1.84239	0.00210122	0.014375	15.151	-4.04252	-2.30977	P27859	tatD	3'-5' ssDNA/RNA exonuclease TatD	NFSTPEEQER	10	99	108	16.0754	15.9176	16.0855	14.8249	14.2943	14.6564	14.6029	14.751	P27859	no	500	234	0.468
-0.99071	2.67388	1.83912	0.00211897	0.0144837	14.7438	-4.03747	-2.31851	P0DPP7	yqiD	Protein YqiD	YLNSTREETAEKVE	14	43	56	14.9456	14.8306	15.6494	15.531	14.1163	14.5412	14.3501	13.9863	P0DPP7	no	501	234	0.467066
-0.336496	2.67235	1.83787	0.00212642	0.0145254	19.0301	-4.03536	-2.32216	P77783	ynfF	Probable dimethyl sulfoxide reductase chain YnfF	IHTTEALMK	9	3	11	19.15	19.2305	19.2062	19.2067	18.7481	18.8496	18.9289	18.9207	P77783	no	502	234	0.466135
-0.750506	2.67078	1.83679	0.00213414	0.0145618	14.9274	-4.03318	-2.32592	P46144	yedJ	Uncharacterized protein YedJ	LLKLPQTMQTAR	12	178	189	15.3428	15.4544	15.1097	15.3037	14.4739	14.7426	14.6965	14.2956	P46144	no	503	234	0.465209
-0.936621	2.66853	1.83505	0.0021452	0.0146201	14.693	-4.03008	-2.33129	P42593	fadH	2,4-dienoyl-CoA reductase [(2E)-enoyl-CoA-producing]	TTGWIHR	7	575	581	15.14	15.1081	14.8115	15.5856	13.945	14.4331	14.0203	14.5004	P42593	no	504	234	0.464286
-0.699325	2.66579	1.83329	0.00215879	0.0146794	17.0082	-4.02629	-2.33785	P0A786	pyrB	Aspartate carbamoyltransferase catalytic subunit	LSFETSMHR	9	58	66	17.5188	17.7206	17.2111	16.9809	16.8538	16.6821	16.6504	16.4479	P0A786	no	505	234	0.463366
-0.614418	2.65344	1.824	0.00222104	0.0149967	15.5959	-4.00923	-2.36738	P77766	rnm	5'-3' exoribonuclease Rnm	ASSMADVFKK	10	154	163	15.8258	15.9399	16.0754	15.7714	15.1813	15.2755	15.2678	15.4303	P77766	no	506	234	0.462451
-1.35513	2.65234	1.82304	0.0022267	0.0150302	15.1275	-4.00771	-2.37003	P0AF43	yjbB	Uncharacterized protein YjbB	LHQQNVQSIETSSLHLGLLGDMQR	24	495	518	15.572	15.9483	15.9306	15.7696	13.7972	14.9568	13.77	15.2759	P0AF43	no	507	234	0.461538
-1.06805	2.64667	1.81811	0.00225596	0.0152017	14.9307	-3.99989	-2.38358	P76043	ycjQ	D-guloside 3-dehydrogenase	ACSEPNPDYPR	11	284	294	15.7832	14.9196	15.9195	15.2366	14.5769	14.1006	14.1523	14.757	P76043	no	508	234	0.46063
-0.297161	2.64465	1.81647	0.00226647	0.0152592	20.3729	-3.9971	-2.38841	P31808	yciK	Uncharacterized oxidoreductase YciK	QDLLNDR	7	7	13	20.5372	20.5827	20.516	20.4501	20.1289	20.211	20.2489	20.3085	P31808	no	509	234	0.459725
-0.674473	2.64453	1.81647	0.00226712	0.0152592	16.9506	-3.99693	-2.38871	P24186	folD	Bifunctional protein FolD	IHPDKDVDGFHPYNVGR	17	114	130	17.4136	17.4207	16.9513	17.3658	16.4282	16.9892	16.4265	16.6094	P24186	no	510	234	0.458824
-1.0262	2.64066	1.8131	0.0022874	0.0153779	14.6585	-3.9916	-2.39795	P75960	cobB	NAD-dependent protein deacylase	DKVVPEAMEKPR	12	31	42	15.3516	15.2622	15.1072	14.9654	13.8428	14.8541	14.0616	13.8232	P75960	no	511	234	0.457926
-0.644269	2.63536	1.80896	0.00231547	0.0155251	16.4799	-3.9843	-2.41061	P45541	frlC	Fructoselysine 3-epimerase	ALLPEDER	8	269	276	16.708	16.6161	16.9258	16.9583	15.8109	16.3946	16.1947	16.231	P45541	no	512	234	0.457031
-0.532767	2.63473	1.80855	0.00231882	0.0155399	16.6801	-3.98343	-2.41211	P68739	nfi	Endonuclease V	AQQIELASSVIREDR	15	8	22	17.0785	16.8224	16.9948	16.8902	16.5547	16.2474	16.5427	16.31	P68739	no	513	234	0.45614
-0.951415	2.62522	1.80165	0.00237016	0.0157887	14.8543	-3.97033	-2.43484	P37613	panZ	PanD regulatory factor	LTIIRLEK	8	3	10	15.0297	15.497	15.441	15.3523	14.5108	14.7215	13.7687	14.5133	P37613	no	514	234	0.455253
-1.07353	2.62341	1.80033	0.00238009	0.0158367	13.7845	-3.96783	-2.43918	Q46857	dkgA	2,5-diketo-D-gluconic acid reductase A	LWNDDHK	7	77	83	14.327	14.3071	14.2144	14.4366	12.603	13.6028	13.5727	13.2125	Q46857	no	515	234	0.454369
-0.766697	2.6132	1.79248	0.00243668	0.0161258	15.8283	-3.95379	-2.46356	P45469	yraR	Putative NAD(P)-binding protein YraR	LTIARPSMLLGDR	13	141	153	15.9426	16.0539	16.4607	16.3893	15.5748	15.464	15.0517	15.6893	P45469	no	516	234	0.453488
-0.705255	2.61276	1.79216	0.00243915	0.0161375	15.2727	-3.95319	-2.46461	P0AAT9	ybeL	Uncharacterized protein YbeL	NGERDIDALVEQAR	14	21	34	15.5565	15.8501	15.5154	15.5794	15.1985	14.7487	14.7615	14.9716	P0AAT9	no	517	234	0.452611
-0.5311	2.61055	1.79044	0.0024516	0.0162016	17.925	-3.95015	-2.46989	Q46856	yqhD	Alcohol dehydrogenase YqhD	ALKEPENYDVR	11	231	241	18.3638	18.3877	18.1552	17.8554	17.6651	17.7996	17.5743	17.5987	Q46856	no	518	234	0.451737
-0.343083	2.5892	1.77241	0.00257511	0.0168885	18.9655	-3.92084	-2.52086	P69346	yefM	Antitoxin YefM	TISYSEAR	8	3	10	19.1156	19.0618	19.2436	19.1271	18.8993	18.8093	18.7574	18.7097	P69346	no	519	234	0.450867
-1.14649	2.58274	1.76778	0.0026137	0.0170696	13.7049	-3.91198	-2.53628	P0ABK2	cydB	Cytochrome bd-I ubiquinol oxidase subunit 2	TVGELHLR	8	192	199	13.9849	14.4043	14.745	13.9785	12.7644	13.3806	12.8046	13.5771	P0ABK2	no	520	234	0.45
-0.47626	2.57886	1.7645	0.00263721	0.017199	17.41	-3.90665	-2.54556	P08179	purN	Phosphoribosylglycinamide formyltransferase	LKMHENAAWLDGQR	14	189	202	17.6698	17.7557	17.6601	17.507	17.0415	17.2114	17.0474	17.3872	P08179	no	521	234	0.449136
-0.702884	2.57553	1.76153	0.00265749	0.0173167	16.1959	-3.90209	-2.5535	P0ACW4	ydcA	Uncharacterized protein YdcA	GGISHCTAGGKFVCNDGSISASK	23	30	52	16.5067	16.6051	16.69	16.3874	15.5297	16.1319	15.601	16.1151	P0ACW4	no	522	234	0.448276
-0.46376	2.56988	1.75734	0.00269229	0.0174849	18.0146	-3.89435	-2.56698	P0ACP1	cra	Catabolite repressor/activator	TAWKDDPR	8	203	210	18.3631	18.3025	18.3037	18.0167	17.6376	17.9058	17.6792	17.9084	P0ACP1	no	523	234	0.447419
-1.54483	2.56176	1.75115	0.00274311	0.0177359	15.841	-3.88324	-2.58635	P28904	treC	Trehalose-6-phosphate hydrolase	AHEFLHEMNRDVFTPR	16	229	244	16.3074	16.6709	16.1916	17.2839	13.9211	15.8201	14.8851	15.6482	P28904	no	524	234	0.446565
-0.431472	2.55993	1.74992	0.00275468	0.0177861	18.7115	-3.88074	-2.59071	P0ABH7	gltA	Citrate synthase	ILILHADHEQNASTSTVR	18	223	240	18.9353	18.9217	18.7238	19.1283	18.4961	18.6669	18.3776	18.4427	P0ABH7	no	525	234	0.445714
-0.280223	2.55131	1.74298	0.00280991	0.0180726	20.1486	-3.86895	-2.61127	P0A9K7	phoU	Phosphate-specific transport system accessory protein PhoU	HVGGDELDKLLAGKDSDK	18	224	241	20.3381	20.2559	20.2863	20.2746	19.9122	20.0413	20.0427	20.0378	P0A9K7	no	526	234	0.444867
-2.0769	2.54725	1.73964	0.00283629	0.0182121	14.0929	-3.8634	-2.62094	P31435	yicJ	Inner membrane symporter YicJ	TVMEQLAQGK	10	437	446	14.9861	14.9216	15.9308	14.6871	12.466	11.6785	13.6681	14.4053	P31435	no	527	234	0.444023
-0.385234	2.54618	1.73893	0.00284329	0.018242	18.9092	-3.86194	-2.6235	P56580	srlE	PTS system glucitol/sorbitol-specific EIIB component	KITEQSDGLLAK	12	139	150	19.1233	19.241	19.0956	18.9474	18.5891	18.7794	18.8437	18.6541	P56580	no	528	234	0.443182
-0.857802	2.5405	1.73456	0.00288069	0.0184262	15.0078	-3.85419	-2.63703	P27303	emrA	Multidrug export protein EmrA	IISPMTGYVSR	11	218	228	15.62	15.4055	15.4871	15.2342	14.8221	14.6544	14.0132	14.8259	P27303	no	529	234	0.442344
-0.819789	2.53797	1.73298	0.00289756	0.0184935	15.0552	-3.85073	-2.64307	P0A9I1	citE	Citrate lyase subunit beta	CSILQAAR	8	187	194	14.9845	15.6099	15.8352	15.4308	14.4494	14.7551	14.6668	14.7099	P0A9I1	no	530	234	0.441509
-0.261637	2.5363	1.73167	0.00290868	0.0185492	21.4645	-3.84846	-2.64703	P10371	hisA	1-(5-phosphoribosyl)-5-[(5-phosphoribosylamino)methylideneamino] imidazole-4-carboxamide isomerase	LHQGDYGK	8	16	23	21.5261	21.6453	21.5823	21.6276	21.3538	21.265	21.2989	21.417	P10371	no	531	234	0.440678
-0.625636	2.53424	1.72984	0.00292256	0.0186276	15.5523	-3.84564	-2.65196	P32141	yihT	Sulfofructosephosphate aldolase	EQAIIDAAK	9	174	182	16.0986	15.8911	15.8458	15.6249	15.1751	15.1503	15.2666	15.3659	P32141	no	532	234	0.43985
-0.449265	2.53334	1.72942	0.0029286	0.0186456	17.7249	-3.84441	-2.6541	P51025	frmB	S-formylglutathione hydrolase FrmB	YAAEHNIIVVAPDTSPR	17	68	84	17.9199	17.7923	18.0508	18.0354	17.3061	17.6572	17.4898	17.5482	P51025	no	533	234	0.439024
-0.97771	2.53278	1.72898	0.00293236	0.0186645	15.5733	-3.84365	-2.65542	P76213	cho	Excinuclease cho	TPDEAAMLR	9	67	75	15.7406	15.7855	16.4332	16.2895	15.4079	15.0353	14.4782	15.4166	P76213	no	534	234	0.438202
-0.412229	2.53065	1.72733	0.00294679	0.0187358	19.1174	-3.84074	-2.6605	P27241	waaZ	Probable 3-deoxy-manno-octulosonic acid transferase	FMHDNVK	7	227	233	19.1255	19.181	19.4948	19.4927	18.9385	18.9471	18.8457	18.9138	P27241	no	535	234	0.437383
-1.01181	2.51965	1.71833	0.00302241	0.019128	14.7548	-3.82574	-2.68672	P00370	gdhA	NADP-specific glutamate dehydrogenase	EVGFMAGMMK	10	175	184	15.059	15.0754	15.2152	15.6932	14.863	13.918	13.8765	14.338	P00370	no	536	234	0.436567
-0.325681	2.51792	1.71695	0.00303447	0.0191887	19.8532	-3.82338	-2.69084	P37769	kduD	2-dehydro-3-deoxy-D-gluconate 5-dehydrogenase	LMANEWAK	8	171	178	19.9638	19.9616	20.1581	19.9808	19.7352	19.6132	19.6143	19.7989	P37769	no	537	234	0.435754
-0.628762	2.51604	1.71543	0.00304762	0.0192562	16.9326	-3.82082	-2.69531	P39336	yjgL	Uncharacterized protein YjgL	NQPDNVIK	8	539	546	17.4542	17.4385	17.2377	16.8574	16.4758	16.7827	16.4443	16.7699	P39336	no	538	234	0.434944
-0.80471	2.5144	1.71402	0.00305917	0.0193187	14.226	-3.81859	-2.69922	P0CF91;P0CF92;P0CF93	insL1;insL2;insL3	Putative transposase InsL for insertion sequence element IS186A	AAVTGCTSGK	10	100	109	14.7366	14.538	14.5885	14.6501	14.0147	13.7958	14.0069	13.4769	P0CF91	no	539	234	0.434137
-1.40368	2.51428	1.71402	0.00306	0.0193187	15.8069	-3.81843	-2.69951	P33029	yeiQ	Uncharacterized oxidoreductase YeiQ	DVDLTQYADKLIAR	14	343	356	16.4534	16.5185	17.553	15.51	15.1768	15.2483	15.4107	14.5843	P33029	no	540	234	0.433333
-0.839221	2.51385	1.71371	0.00306301	0.0193324	14.9006	-3.81784	-2.70052	P0A9Q9	asd	Aspartate-semialdehyde dehydrogenase	CHSQAFTIK	9	273	281	15.3487	15.5937	15.3796	14.9589	14.792	14.6691	14.2945	14.1684	P0A9Q9	no	541	234	0.432532
-0.934459	2.51362	1.7136	0.00306463	0.0193375	15.0768	-3.81753	-2.70107	P0DP90;P0DP89	ilvG	Putative acetolactate synthase isozyme 2 large subunit	MPATCTLK	8	225	232	15.3012	15.398	16.0499	15.4272	14.0718	14.8549	14.8461	14.6657	P0DP90	no	542	234	0.431734
-0.953568	2.51234	1.71256	0.00307367	0.019384	13.6185	-3.81579	-2.70411	P75791	ybiU	Uncharacterized protein YbiU	FTLADLNIHGKR	12	404	415	14.0582	14.2056	13.8844	14.233	13.1466	13.0842	13.556	12.7801	P75791	no	543	234	0.430939
-0.320346	2.50705	1.709	0.00311138	0.0195436	19.1262	-3.80858	-2.71673	P0ADM4	yidQ	Uncharacterized protein YidQ	EGTYPGTR	8	32	39	19.266	19.3138	19.2944	19.2714	18.8478	18.9778	19.0858	18.9528	P0ADM4	no	544	234	0.430147
-0.40639	2.50691	1.709	0.00311239	0.0195436	19.1432	-3.80839	-2.71706	P69811	fruB	Multiphosphoryl transfer protein	NEHGLHARPGTMLVNTIK	18	294	311	19.5959	19.4084	19.2452	19.1362	18.9404	18.9597	18.9485	18.9116	P69811	no	545	234	0.429358
-0.677346	2.50669	1.7089	0.00311391	0.0195479	16.6444	-3.8081	-2.71757	P07623	metAS	Homoserine O-succinyltransferase	GFDDSFLAPHSR	12	182	193	17.0404	17.07	17.1619	16.6598	16.0722	16.6857	16.0852	16.3797	P07623	no	546	234	0.428571
-0.536245	2.50294	1.70632	0.00314093	0.0196646	17.4915	-3.80299	-2.7265	Q46809	yqeC	Uncharacterized protein YqeC	GMPLKAPDEHEPCIPK	16	127	142	17.8438	17.7208	17.9479	17.5259	16.917	17.3458	17.3114	17.3192	Q46809	yes	547	235	0.429616
-0.716235	2.49479	1.69991	0.00320042	0.0199566	15.0039	-3.79191	-2.7459	P0AC00	frlB	Fructoselysine 6-phosphate deglycase	RYYGGLVEY	9	332	340	15.4082	15.4295	15.4865	15.1238	14.6272	14.5619	14.4338	14.9603	P0AC00	no	548	235	0.428832
-0.675177	2.48754	1.69449	0.00325434	0.0202076	15.0423	-3.78204	-2.76316	P40711	arfB	Peptidyl-tRNA hydrolase ArfB	LLAASHHLISSDGVIVIK	18	56	73	15.4518	15.4825	15.2718	15.3137	14.4485	14.9503	14.7005	14.7197	P40711	no	549	235	0.428051
-0.679669	2.4796	1.68842	0.00331437	0.0204918	16.8006	-3.77126	-2.78205	P29680	hemE	Uroporphyrinogen decarboxylase	LSEQYHR	7	348	354	17.2536	17.3924	17.1994	16.7165	16.2326	16.5042	16.3258	16.7806	P29680	no	550	235	0.427273
-0.454108	2.46594	1.67798	0.00342025	0.0209906	16.9712	-3.75273	-2.81453	P00903	pabA	Aminodeoxychorismate synthase component 2	TSPITHNGEGVFR	13	104	116	17.3361	17.2788	17.0217	17.1562	16.8363	16.755	16.6814	16.7037	P00903	no	551	235	0.426497
-0.356722	2.46067	1.67383	0.00346206	0.021192	18.5315	-3.74557	-2.82707	P0ADV9	lptC	Lipopolysaccharide export system protein LptC	TSYEIQNK	8	180	187	18.6255	18.8479	18.7899	18.5763	18.3746	18.3404	18.361	18.3366	P0ADV9	no	552	235	0.425725
-0.778705	2.46029	1.6737	0.00346509	0.0211985	14.6954	-3.74505	-2.82798	P77744	abgR	HTH-type transcriptional regulator AbgR	AAYYLIQR	8	270	277	15.0001	14.7219	15.1911	15.4258	14.3542	14.1123	14.357	14.4007	P77744	no	553	235	0.424955
-0.811053	2.45488	1.67022	0.00350846	0.0213688	16.2997	-3.73773	-2.84082	P0AGD1	sodC	Superoxide dismutase [Cu-Zn]	ATDAVIAPR	9	124	132	16.5862	16.4913	16.8368	16.9066	15.4712	16.4081	16.0965	15.6009	P0AGD1	no	554	235	0.424188
-0.873834	2.4539	1.66947	0.00351638	0.0214058	13.8529	-3.73641	-2.84315	P00914	phrB	Deoxyribodipyrimidine photo-lyase	QWLPELR	7	418	424	14.4611	14.0886	14.2424	14.3671	13.179	13.8082	13.2792	13.3975	P00914	no	555	235	0.423423
-0.590175	2.44829	1.66533	0.0035621	0.0216108	17.5094	-3.72881	-2.85648	P25437	frmA	S-(hydroxymethyl)glutathione dehydrogenase	SQLPGMVEDAMK	12	321	332	17.6916	18.0411	17.9238	17.5613	17.2253	16.9778	17.0911	17.563	P25437	no	556	235	0.422662
-0.853786	2.44276	1.66083	0.00360779	0.0218359	15.9522	-3.72131	-2.86963	P23830	pssA	CDP-diacylglycerol--serine O-phosphatidyltransferase	ELELIREHTTIVK	13	404	416	16.6959	16.777	16.1455	15.8979	15.8571	15.2581	15.616	15.3698	P23830	no	557	235	0.421903
-1.1559	2.43893	1.65755	0.00363972	0.0220016	13.0038	-3.71613	-2.87873	P0A8V6	fadR	Fatty acid metabolism regulator protein	RYGHESGEIWHR	12	214	225	13.8975	13.062	13.3954	13.9724	12.5173	12.0043	12.4656	12.7164	P0A8V6	no	558	235	0.421147
-1.45641	2.43673	1.65579	0.00365826	0.0220907	13.3463	-3.71315	-2.88397	P27896	narQ	Nitrate/nitrite sensor protein NarQ	HANASEIAVSCVTAPDGNHTVYIR	24	484	507	14.4239	14.3813	13.9855	13.5071	12.8599	12.3147	13.5155	11.7821	P27896	yes	559	236	0.422182
-1.45316	2.43453	1.65393	0.00367681	0.0221855	12.3447	-3.71018	-2.88919	P05458	ptrA	Protease 3	GIIIHYVPALPR	12	276	287	13.2718	13.2919	13.498	12.2235	12.1811	11.3773	11.7863	11.1278	P05458	no	560	236	0.421429
-1.0124	2.43258	1.65238	0.00369333	0.0222651	15.2479	-3.70754	-2.89381	P0A6D7	aroK	Shikimate kinase 1	PLLHVETPPREVLEALANER	20	121	140	15.1815	16.3087	15.9401	15.5861	14.949	14.1914	14.9135	14.913	P0A6D7	yes	561	237	0.42246
-1.06805	2.41591	1.63889	0.00383788	0.0229672	14.1032	-3.68501	-2.9334	P0A998	ftnA	Bacterial non-heme ferritin	HAQEEMTHMQR	11	46	56	15.0016	14.3519	14.5145	14.6812	12.8479	14.0354	13.769	13.6246	P0A998	no	562	237	0.421708
-0.386651	2.39936	1.62703	0.00398697	0.0236031	19.082	-3.66267	-2.97268	P0AFP2	atl	DNA base-flipping protein	RLPEGSTLPWHR	12	74	85	19.3877	19.26	19.1101	19.3433	18.8688	19.0205	18.681	18.9842	P0AFP2	no	563	237	0.420959
-0.813096	2.38651	1.6169	0.0041067	0.0241604	15.074	-3.64534	-3.00316	P0AGL7	rsmE	Ribosomal RNA small subunit methyltransferase E	MEFTIQK	7	92	98	15.7766	15.1608	15.7725	15.2121	14.8353	14.8882	14.3263	14.6199	P0AGL7	no	564	237	0.420213
-0.795759	2.37553	1.60919	0.00421182	0.0245927	13.9159	-3.63056	-3.02918	Q46908	ygcR	Putative electron transfer flavoprotein subunit YgcR	GATLIDGQTVAEK	13	232	244	14.4369	14.2246	14.4014	14.1922	13.6566	13.5585	13.198	13.659	Q46908	no	565	237	0.419469
-0.73598	2.37048	1.60531	0.00426105	0.0248138	14.3143	-3.62377	-3.04115	P77795	ydcT	Uncharacterized ABC transporter yes protein YdcT	IEQVDSPR	8	213	220	14.5035	14.5978	14.9017	14.7261	14.0102	13.8518	13.7745	14.1487	P77795	yes	566	238	0.420495
-1.16589	2.3581	1.59652	0.00438431	0.0253208	14.063	-3.60711	-3.07049	P21179	katE	Catalase HPII	EKITHFDHERIPER	14	112	125	14.8822	14.8013	14.1909	14.7096	14.2243	13.324	13.6273	12.7448	P21179	no	567	238	0.419753
-1.26041	2.34761	1.58743	0.00449146	0.0258564	15.9624	-3.59302	-3.09533	P19624	pdxA	4-hydroxythreonine-4-phosphate dehydrogenase	KVVMMLATEELR	12	148	159	17.1631	16.9401	16.7821	15.4851	15.086	15.4907	14.9011	15.8508	P19624	no	568	238	0.419014
-0.932211	2.3373	1.57969	0.00459938	0.0263217	13.2401	-3.57917	-3.11974	P15032	recE	Exodeoxyribonuclease 8	TLDLGTAFHCR	11	644	654	13.7641	13.7047	13.5857	13.7704	12.3664	12.6764	13.0921	12.9611	P15032	no	569	238	0.418278
-1.08048	2.33603	1.57863	0.00461282	0.0263856	15.0433	-3.57747	-3.12274	P10907	ugpC	sn-glycerol-3-phosphate import yes protein UgpC	LELQQLHR	8	175	182	15.4301	15.6255	15.7345	15.5441	15.2014	14.6447	13.5817	14.5845	P10907	yes	570	239	0.419298
-0.458845	2.33433	1.57767	0.00463095	0.0264439	19.0664	-3.57518	-3.12677	P63177	rlmB	23S rRNA (guanosine-2'-O-)-methyltransferase RlmB	LALVMGAEGEGMRR	14	191	204	19.5255	19.4856	19.1966	18.9755	18.7304	18.8807	18.7961	18.9408	P63177	no	571	239	0.418564
-0.667192	2.33302	1.57668	0.00464494	0.0265044	15.2329	-3.57342	-3.12987	P0A6K6	deoB	Phosphopentomutase	ETFADIGQTLAK	12	382	393	15.4748	15.3009	15.7206	15.7697	14.8769	14.673	14.8937	15.1537	P0A6K6	no	572	239	0.417832
-0.683056	2.32885	1.57379	0.00468976	0.0266817	15.177	-3.56783	-3.13974	P0A8P6	xerC	Tyrosine recombinase XerC	HSFATHMLESSGDLR	15	244	258	15.4434	15.5647	15.2971	15.7689	14.903	15.0159	14.4881	14.9348	P0A8P6	no	573	239	0.417103
-0.601917	2.32755	1.57275	0.00470379	0.0267455	15.1513	-3.56609	-3.14281	P76223	ynjB	Protein YnjB	THYAINLK	8	59	66	15.2846	15.6737	15.5169	15.334	14.7618	14.8479	14.8639	14.9279	P76223	yes	574	240	0.418118
-1.3506	2.3275	1.57275	0.0047044	0.0267455	12.354	-3.56601	-3.14294	P76397	mdtA	Multidrug resistance protein MdtA	AGKPLVVEAWDR	12	254	265	13.6295	13.0507	13.2074	12.2297	11.5547	12.0191	11.9188	11.2221	P76397	no	575	240	0.417391
-1.50642	2.32083	1.56726	0.00477717	0.0270854	11.8905	-3.55707	-3.15871	P0A7E1	pyrD	Dihydroorotate dehydrogenase (quinone)	STEIIRR	7	275	281	12.7549	12.9422	13.054	11.8237	11.8404	10.5619	10.8975	11.2494	P0A7E1	no	576	240	0.416667
-0.313394	2.31006	1.55922	0.00489706	0.0275918	18.3593	-3.54265	-3.18418	P05719	hsdS	Type I restriction enzyme EcoKI specificity subunit	NAMMNCVK	8	345	352	18.5187	18.4701	18.5958	18.4793	18.2371	18.2061	18.1287	18.2385	P05719	no	577	240	0.415945
-0.426976	2.29745	1.54943	0.00504141	0.028221	16.8228	-3.52575	-3.214	P76192	ydhV	Uncharacterized oxidoreductase YdhV	ATTEEICR	8	145	152	17.078	16.9485	17.2006	16.9183	16.5712	16.5988	16.5778	16.6896	P76192	no	578	240	0.415225
-0.70849	2.29719	1.54927	0.00504442	0.028231	15.6012	-3.52541	-3.21461	P0ADV5	yhbW	Luciferase-like monooxygenase	IDLGLGRAPGSDQR	14	106	119	15.9818	16.2417	16.0307	15.5676	15.2589	15.6067	15.1223	15	P0ADV5	no	579	240	0.414508
-0.586467	2.29617	1.54867	0.00505627	0.0282702	16.6293	-3.52404	-3.21702	P27434	rodZ	Cytoskeleton protein RodZ	EQLGLSQQAVAERLCLK	17	24	40	17.0888	16.9376	16.655	17.0089	16.0765	16.4658	16.1604	16.6417	P27434	no	580	240	0.413793
-0.681105	2.29205	1.54538	0.0051045	0.0284852	16.149	-3.51853	-3.22677	P07650	deoA	Thymidine phosphorylase	DVGVAIIGQTSSLAPADKR	19	148	166	16.7983	16.7262	16.1664	16.2675	15.8242	16.0574	15.8536	15.4987	P07650	no	581	240	0.413081
-0.282895	2.29181	1.54525	0.00510729	0.028494	23.4151	-3.51821	-3.22733	P0A7N9	rpmG	Large ribosomal subunit protein bL33	KFDPVVR	7	38	44	23.417	23.48	23.632	23.6971	23.1749	23.2317	23.3101	23.3778	P0A7N9	no	582	240	0.412371
-0.798376	2.2843	1.53925	0.00519631	0.02889	14.9113	-3.50817	-3.24506	P37692	waaF	Lipopolysaccharide heptosyltransferase 2	AYVLPNSFK	9	84	92	15.3403	15.3576	15.4659	15.0783	14.5486	14.9097	13.9669	14.6233	P37692	no	583	240	0.411664
-0.345869	2.28426	1.53925	0.00519685	0.02889	17.6526	-3.50811	-3.24516	P26616	maeA	NAD-dependent malic enzyme	HCPRPIVMPLSNPTSR	16	407	422	17.8589	17.8198	17.7283	17.8952	17.5107	17.4788	17.5054	17.4238	P26616	no	584	240	0.410959
-0.711492	2.28322	1.53832	0.00520925	0.028952	17.3285	-3.50673	-3.24761	P0A761	nanE	Putative N-acetylmannosamine-6-phosphate 2-epimerase	IHHHGLLAMTDCSTPEDGLACQK	23	122	144	17.9957	17.8417	17.037	17.8627	17.0591	16.9418	16.7449	17.1453	P0A761	no	585	240	0.410256
-0.377503	2.28212	1.53753	0.00522246	0.0290047	17.5676	-3.50526	-3.25021	Q46808	yqeB	Uncharacterized protein YqeB	HSAQMLVR	8	32	39	17.7512	17.8541	17.776	17.6442	17.275	17.3067	17.4534	17.4803	Q46808	no	586	240	0.409556
-0.730496	2.27926	1.53537	0.00525704	0.0291497	15.1962	-3.50143	-3.25698	P0C0U4	rimK	Ribosomal protein bS6--L-glutamate ligase	KLPHFDAVIPR	11	54	64	15.6262	15.5984	15.6505	15.3709	15.0387	15.2138	14.4295	14.642	P0C0U4	yes	587	241	0.410562
-0.389495	2.27045	1.52874	0.00536476	0.0295976	19.1322	-3.48965	-3.27778	P27240	waaY	Lipopolysaccharide core heptose(II) kinase WaaY	IQQSINALHQHGMVSGDPHR	20	144	163	19.3745	19.4864	19.4217	19.0253	18.8742	18.9377	18.897	19.0411	P27240	yes	588	242	0.411565
-0.407733	2.26869	1.5274	0.00538648	0.0296893	17.9555	-3.48731	-3.28192	P75767	ybhK	Putative gluconeogenesis factor	SEGGIAWGDMR	11	54	64	18.1478	18.0251	18.1741	18.2907	17.7427	17.7101	17.5735	17.9805	P75767	no	589	242	0.410866
-0.745342	2.26853	1.52734	0.0053885	0.0296934	16.7233	-3.48709	-3.28231	P03835	insG	Transposase InsG for insertion sequence element IS4	KKWPGLGNEVTAR	13	263	275	17.1837	17.3066	17.318	16.5755	16.18	16.5888	15.9667	16.6669	P03835	no	590	242	0.410169
-0.486123	2.26576	1.52549	0.00542301	0.0298202	17.1761	-3.48339	-3.28885	P39285	mscM	Miniconductance mechanosensitive channel MscM	DLTGSVTKINTR	12	944	955	17.3231	17.3585	17.625	17.3701	16.6542	17.1597	16.914	17.0042	P39285	no	591	242	0.409475
-0.921778	2.2634	1.52344	0.00545254	0.0299614	15.6008	-3.48024	-3.29442	P33570	tktB	Transketolase 2	LGWHHPPFEIPK	12	276	287	16.3924	16.5569	15.8991	15.3983	14.8904	15.5001	14.9191	15.25	P33570	no	592	242	0.408784
-1.28857	2.26259	1.52294	0.0054627	0.0299959	13.0205	-3.47916	-3.29633	P38035	rtcR	Transcriptional regulatory protein RtcR	QRQEDIEPNLDYEVER	16	363	378	13.6835	13.2112	14.0047	13.7597	12.5052	13.1342	12.367	11.4984	P38035	yes	593	243	0.409781
-0.758301	2.25845	1.51951	0.00551508	0.0302337	14.5886	-3.47363	-3.30611	P0AFR0	rssA	NTE family protein RssA	LMDLSWQR	8	73	80	15.236	15.1801	14.8329	14.6222	13.9654	14.1696	14.233	14.4698	P0AFR0	no	594	243	0.409091
-0.515055	2.25396	1.51594	0.00557236	0.0304833	16.7472	-3.46764	-3.3167	P0AA73	yhbE	Uncharacterized inner membrane transporter YhbE	HTTVVSQPR	9	310	318	16.9598	17.2033	17.1624	16.6935	16.6248	16.338	16.4545	16.5414	P0AA73	no	595	243	0.408403
-0.652767	2.24847	1.51273	0.00564323	0.0307096	14.7239	-3.46032	-3.32964	P0A6Z6	nikR	Nickel-responsive regulator	SEAIRDILR	9	29	37	14.9475	14.9469	15.1775	15.1292	14.1972	14.4404	14.6568	14.2958	P0A6Z6	no	596	243	0.407718
-0.751042	2.24349	1.50889	0.00570835	0.0309821	14.7787	-3.45367	-3.3414	P75968	ymfE	Uncharacterized protein YmfE	IKEFFTK	7	224	230	15.1438	15.0942	15.4735	14.9052	14.5958	14.5108	13.9679	14.538	P75968	no	597	243	0.407035
-0.94512	2.24346	1.50889	0.00570874	0.0309821	15.8404	-3.45363	-3.34147	P29131	ftsN	Cell division protein FtsN	MAGHTNCIR	9	306	314	16.1214	16.3027	16.6597	16.168	15.6117	15.8659	14.5215	15.4722	P29131	no	598	243	0.406355
-0.807748	2.24054	1.50676	0.00574724	0.0311344	14.3733	-3.44974	-3.34835	P77808	yfaY	NMN amidohydrolase-like protein YfaY	GEGLVLHEAWLK	12	87	98	14.9219	14.9343	14.7338	14.5186	14.1935	13.5023	14.2705	13.9114	P77808	no	599	243	0.405676
-0.562448	2.22774	1.49624	0.00591915	0.0318979	17.5537	-3.43268	-3.37853	P64536	yeiS	Uncharacterized protein YeiS	NAPEPVYVWR	10	38	47	17.8302	17.8638	18.2227	17.4232	17.0852	17.3069	17.4089	17.2891	P64536	no	600	243	0.405
-0.856459	2.22652	1.49537	0.00593586	0.0319618	15.0984	-3.43105	-3.38141	P75682	yagE	Putative 2-dehydro-3-deoxy-D-gluconate aldolase YagE	AWRDGDVAK	9	229	237	15.199	15.084	15.7022	16.1214	14.8453	14.4844	14.5018	14.8493	P75682	no	601	243	0.404326
-0.879586	2.22441	1.49386	0.00596473	0.0320728	14.4294	-3.42824	-3.38638	P51020	mhpE	4-hydroxy-2-oxovalerate aldolase	HQYSLENVR	9	22	30	14.5357	14.8622	14.9784	15.1003	14.3829	13.9705	13.4003	14.2047	P51020	no	602	243	0.403654
-1.09497	2.22025	1.49071	0.0060221	0.0323068	14.7029	-3.42271	-3.39617	P05194	aroD	3-dehydroquinate dehydratase	ASAPGQISVNDLR	13	231	243	14.9049	15.6425	15.4367	15.0174	14.722	14.6082	13.3613	13.93	P05194	no	603	243	0.402985
-1.31378	2.21519	1.48734	0.00609273	0.0325583	14.4976	-3.41597	-3.4081	P30139	thiG	Thiazole synthase	LEIHPDAR	8	96	103	15.3793	15.2438	14.4769	15.5178	13.7489	13.6423	13.0529	14.9185	P30139	no	604	243	0.402318
-0.687953	2.20191	1.47714	0.00628183	0.033332	15.0401	-3.39831	-3.43936	P45524	yheT	Putative esterase YheT	FTPYWQR	7	43	49	15.023	15.2833	15.7196	15.5102	14.8687	14.8036	14.5723	14.5398	P45524	no	605	243	0.401653
-0.799463	2.19561	1.47221	0.00637373	0.0337122	16.907	-3.38992	-3.45421	P77475	yqaB	Fructose-1-phosphate phosphatase YqaB	HHKPAPDTFLLCAQR	15	140	154	17.3945	17.4782	16.608	17.7461	16.4977	16.7705	16.1425	16.6183	P77475	no	606	243	0.40099
-0.315924	2.18969	1.46777	0.00646122	0.0340591	20.2935	-3.38205	-3.46815	P0AAC0	uspE	Universal stress protein E	GQHLLAMK	8	223	230	20.6655	20.3576	20.3949	20.388	20.2837	20.1132	20.065	20.0804	P0AAC0	no	607	243	0.400329
-0.525925	2.18821	1.46659	0.00648316	0.0341516	15.8422	-3.38009	-3.47161	P03813	ygeA	Broad specificity amino-acid racemase YgeA	AITGAGMTR	9	111	119	15.9272	16.3307	16.1606	16.0024	15.6006	15.4488	15.5297	15.7381	P03813	no	608	243	0.399671
-0.357024	2.18093	1.46167	0.00659273	0.0345404	18.8655	-3.37042	-3.48874	Q46851	gpr	L-glyceraldehyde 3-phosphate reductase	YLNGIPQDSR	10	234	243	19.1065	19.187	19.1145	18.768	18.7294	18.6421	18.6913	18.6852	Q46851	no	609	243	0.399015
-0.45485	2.17989	1.46127	0.00660854	0.0345725	17.8244	-3.36904	-3.49118	P52598	ygbI	Uncharacterized HTH-type transcriptional regulator YgbI	GISTPAEDKVTVKR	14	180	193	17.9087	17.882	18.2026	18.2141	17.4744	17.4206	17.6435	17.8496	P52598	no	610	243	0.398361
-0.332656	2.17691	1.45871	0.00665411	0.0347771	19.411	-3.36508	-3.4982	P34209	ydcF	Protein YdcF	VHTAIVVQDPTMQRR	15	144	158	19.5104	19.5263	19.6027	19.6699	19.027	19.2729	19.4195	19.2593	P34209	no	611	243	0.397709
-0.350412	2.17407	1.45664	0.00669782	0.0349429	19.0069	-3.3613	-3.50489	P06720	melA	Alpha-galactosidase	ELEEYKK	7	309	315	19.2618	19.2928	19.2493	18.9245	18.7885	18.8219	18.941	18.7753	P06720	no	612	243	0.397059
-0.491344	2.17185	1.4551	0.00673215	0.0350671	17.6089	-3.35836	-3.51011	P0AF20	nagC	N-acetylglucosamine repressor	VPLDDCTIK	9	290	298	18.1047	17.7538	17.652	17.9076	17.0627	17.5094	17.3299	17.5506	P0AF20	no	613	243	0.396411
-0.394639	2.17054	1.45399	0.00675243	0.035157	17.9542	-3.35662	-3.51318	P21151	fadA	3-ketoacyl-CoA thiolase FadA	AHELGLKPR	9	256	264	18.1565	18.2563	18.1615	18.0319	17.9047	17.7227	17.5133	17.887	P21151	no	614	243	0.395765
-0.425011	2.17003	1.45358	0.00676032	0.0351902	17.4335	-3.35595	-3.51437	P0AFU2	yfbS	Uncharacterized transporter YfbS	YGANVIGVER	10	255	264	17.7346	17.7126	17.6548	17.4819	17.2616	17.3217	16.9528	17.3478	P0AFU2	no	615	243	0.395122
-0.372401	2.16944	1.45318	0.00676954	0.0352225	18.3238	-3.35516	-3.51576	P0AE39	ypdB	Transcriptional regulatory protein YpdB	LKDLDFEVPVSR	12	221	232	18.6664	18.4019	18.588	18.3838	17.9478	18.154	18.1953	18.2534	P0AE39	no	616	243	0.394481
-1.0993	2.16251	1.44819	0.00687839	0.0356298	14.048	-3.34597	-3.53205	Q6BF17	dgoD	D-galactonate dehydratase	LAAQTHIPLAAGER	14	223	236	14.177	15.0871	14.5324	14.5941	13.8823	13.451	12.6695	13.9907	Q6BF17	no	617	243	0.393841
-1.06385	2.15428	1.44212	0.00701009	0.0361313	15.5238	-3.33504	-3.5514	P0AB83	nth	Endonuclease III	AALEALPGVGR	11	109	119	16.2801	16.5367	15.9703	15.4358	14.6234	15.7237	15.2092	14.4111	P0AB83	no	618	243	0.393204
-0.738753	2.15386	1.44194	0.00701676	0.0361457	15.253	-3.3345	-3.55237	P0ACM9	yihL	Uncharacterized HTH-type transcriptional regulator YihL	KGWFVTQPR	9	66	74	15.6346	15.9174	15.7848	15.1527	15.2243	14.9858	14.6051	14.7194	P0ACM9	no	619	243	0.392569
-1.45865	2.15123	1.44005	0.00705938	0.0363038	13.3545	-3.33101	-3.55855	P39353	nanY	2,7-anhydro-N-acetylneuraminate hydratase	HFLVHETQEEDDDRR	15	268	282	14.0251	14.3047	13.8516	14.1538	13.3453	13.5192	11.4477	12.1885	P39353	no	620	243	0.391935
-1.66831	2.14985	1.43889	0.00708184	0.0364006	14.6453	-3.32918	-3.56179	P0AD70	ampH	D-alanyl-D-alanine-carboxypeptidase/endopeptidase AmpH	EQPGGAAHRPVFVWPTR	17	145	161	15.9591	15.5832	15.1505	15.225	14.9576	14.7046	13.0079	12.5745	P0AD70	no	621	243	0.391304
-0.563175	2.13977	1.4311	0.00724816	0.0370594	18.3731	-3.31582	-3.58547	P0A6U5	rsmG	Ribosomal RNA small subunit methyltransferase G	AFASLNDMVSWCHHLPGEQGR	21	140	160	18.5372	18.6042	18.4046	19.0726	17.7446	18.0275	18.282	18.3117	P0A6U5	no	622	243	0.390675
-0.436349	2.13868	1.4302	0.0072664	0.0371364	18.5241	-3.31437	-3.58803	P42596	rlmG	Ribosomal RNA large subunit methyltransferase G	VLGPTTTTLAWKK	13	158	170	18.8514	18.9058	18.8649	18.3468	18.2839	18.3097	18.2283	18.4017	P42596	no	623	243	0.390048
-0.30089	2.13606	1.42834	0.00731041	0.0372959	19.9058	-3.3109	-3.59419	P00350	gnd	6-phosphogluconate dehydrogenase, decarboxylating	RIDKEGVFHTEWLD	14	455	468	20.0567	20.0654	20.1367	19.966	19.7737	19.8406	19.8572	19.5498	P00350	no	624	243	0.389423
-0.486017	2.12987	1.42338	0.0074154	0.0377242	15.9839	-3.30269	-3.60872	P0A7A7	plsB	Glycerol-3-phosphate acyltransferase	EKESLPQMLR	10	445	454	16.4456	16.0473	16.2931	16.1216	15.699	15.6767	15.7702	15.8176	P0A7A7	no	625	243	0.3888
-0.542138	2.12021	1.41589	0.00758219	0.0383805	15.9748	-3.2899	-3.63139	P0A6B7	iscS	Cysteine desulfurase IscS	AVLDTCRQLER	11	106	116	16.193	16.1589	16.348	16.2835	15.4689	15.4962	15.8751	15.9747	P0A6B7	no	626	243	0.388179
-0.755573	2.11266	1.40967	0.00771503	0.0389342	14.0088	-3.27992	-3.64908	P38104	rspA	Starvation-sensing protein RspA	LTPIEAAR	8	217	224	14.3609	14.0467	14.3114	14.8274	13.6778	13.6051	13.5595	13.6816	P38104	no	627	243	0.38756
-0.714487	2.11135	1.40864	0.00773831	0.0390263	15.0439	-3.27819	-3.65215	P77256	ydjG	NADH-specific methylglyoxal reductase	ANKVWFQR	8	240	247	15.4312	15.2847	15.7439	15.1449	14.7803	14.6535	14.2827	15.0303	P77256	no	628	243	0.386943
-0.847763	2.09192	1.39314	0.0080924	0.0404446	13.4645	-3.25249	-3.69769	P21866	kdpE	KDP operon transcriptional regulatory protein KdpE	RHSATTAPDPLVK	13	118	130	13.8194	13.7822	14.0327	13.9192	13.2319	12.905	13.426	12.5997	P21866	no	629	243	0.386328
-0.930671	2.08874	1.39079	0.00815201	0.0406641	14.0265	-3.24828	-3.70516	P39384	yjiM	Putative dehydratase subunit YjiM	FGHEISEDALRDAIALK	17	157	173	14.4913	14.1274	14.2621	15.0867	13.2545	13.7202	13.2632	14.0069	P39384	no	630	243	0.385714
-0.464542	2.08599	1.38879	0.00820362	0.0408516	17.3237	-3.24466	-3.71157	P0A8N0	matP	Macrodomain Ter protein	HFNAEHQHTR	10	81	90	17.532	17.3942	17.8432	17.4542	16.8265	17.0934	17.246	17.1996	P0A8N0	no	631	243	0.385103
-0.30122	2.08282	1.38637	0.00826383	0.0410804	19.1595	-3.24046	-3.71901	P37749	wbbI	Beta-1,6-galactofuranosyltransferase WbbI	YMSQDKIK	8	132	139	19.202	19.2908	19.4776	19.2702	19.0296	18.9117	18.9775	19.1169	P37749	no	632	243	0.384494
-0.895191	2.07974	1.38402	0.00832261	0.041303	14.6402	-3.23639	-3.72622	P76569	yfgD	Uncharacterized protein YfgD	IYHNPRCSK	9	7	15	14.8364	14.6326	15.4606	15.4217	14.512	14.2557	13.6093	14.3936	P76569	no	633	243	0.383886
-0.282892	2.07662	1.3821	0.00838266	0.0414862	22.0621	-3.23227	-3.73353	P0A862	tpx	Thiol peroxidase	AQTFTLVAK	9	25	33	22.3962	22.1642	22.0292	22.2244	21.9601	21.8423	22.0224	21.8576	P0A862	no	634	243	0.383281
-0.685685	2.07573	1.38157	0.00839988	0.0415362	16.1672	-3.23109	-3.73562	P77739	yniA	Probable ketoamine kinase YniA	LFGGQHLVIAQQSLDR	16	267	282	16.9977	16.7742	16.0185	16.25	15.7495	15.8401	15.8141	15.8939	P77739	yes	635	244	0.384252
-0.653706	2.073	1.37973	0.00845275	0.0417126	15.8949	-3.22749	-3.74199	P04995;A0A0G3HGF9;Q2A0K9;Q2A0L0	sbcB	Exodeoxyribonuclease I	NLPALDITFVDKR	13	390	402	16.4889	16.3894	15.7941	16.2147	15.3557	15.3316	15.6909	15.8941	P04995	no	636	244	0.383648
-1.32072	2.06669	1.37483	0.00857659	0.0421863	13.4597	-3.21915	-3.75678	P0AAF3	araG	Arabinose import yes protein AraG	KPSHAIAAGMMLCPEDR	17	324	340	13.3617	15.0712	14.06	13.9872	12.5877	12.3062	12.6424	13.661	P0AAF3	yes	637	245	0.384615
-0.611155	2.0642	1.37271	0.00862581	0.0423926	16.021	-3.21587	-3.76259	P08390	usg	USG-1 protein	RIVDEVRK	8	215	222	16.4044	16.3491	16.4194	16.1333	15.7892	15.3798	15.5189	16.1736	P08390	no	638	245	0.384013
-0.446051	2.05679	1.36758	0.00877433	0.0428965	17.1981	-3.20609	-3.77993	P0A7I4	prfC	Peptide chain release factor RF3	IQANMDPK	8	303	310	17.5894	17.555	17.2572	17.2829	16.7774	17.0333	16.8914	17.1982	P0A7I4	no	639	245	0.383412
-0.478127	2.04983	1.3618	0.00891609	0.0434711	17.5464	-3.1969	-3.79621	P77279	fetA	Probable iron export yes protein FetA	NIAELSGGEKQR	12	134	145	17.5049	17.6057	17.9038	18.1276	17.4486	17.2642	17.1808	17.3359	P77279	yes	640	246	0.384375
-0.409949	2.04932	1.36139	0.00892642	0.0435123	16.5669	-3.19624	-3.79738	P39180	flu	Antigen 43	LGAFSVVEGK	10	328	337	16.6695	16.7848	16.8505	16.7824	16.4724	16.3659	16.1719	16.4373	P39180	no	641	246	0.383775
-0.6625	2.04779	1.36022	0.00895793	0.0436294	14.3924	-3.19422	-3.80096	P17109	menD	2-succinyl-5-enolpyruvyl-6-hydroxy-3-cyclohexene-1-carboxylate synthase	DAFGEAQLAHR	11	365	375	14.5894	14.874	14.5283	14.9031	14.2151	13.8624	14.2531	13.9142	P17109	no	642	246	0.383178
-0.34124	2.04696	1.35977	0.00897521	0.0436749	18.1937	-3.19312	-3.80292	P76502	sixA	Phosphohistidine phosphatase SixA	LMANWLK	7	33	39	18.4403	18.2398	18.5179	18.2593	18.0247	18.0613	18.1214	17.8849	P76502	no	643	246	0.382582
-0.649512	2.04181	1.35541	0.00908223	0.044115	15.5794	-3.18633	-3.81495	P0A9G8	modE	DNA-binding transcriptional dual regulator ModE	DHDDVQQHVDVLLADGK	17	139	155	16.1484	16.1531	15.8665	15.4487	15.0384	15.2414	15.1936	15.5454	P0A9G8	no	644	246	0.381988
-0.569138	2.03712	1.35154	0.00918084	0.0445105	15.9544	-3.18015	-3.82591	P37197	yhjA	Probable cytochrome c peroxidase	GDVPTLDGAVK	11	417	427	16.1946	16.0863	16.3446	16.3304	15.7815	15.9011	15.2211	15.7757	P37197	no	645	246	0.381395
-0.661936	2.03563	1.35051	0.00921242	0.0446159	14.0695	-3.17818	-3.82939	P75777	ybhG	UPF0194 membrane protein YbhG	NLDQAQPGR	9	251	259	14.4388	14.1864	14.4538	14.5226	13.7844	13.6051	13.9451	13.6193	P75777	yes	646	247	0.382353
-0.784726	2.03421	1.34944	0.00924257	0.0447261	15.3803	-3.17631	-3.83271	P08660	lysC	Lysine-sensitive aspartokinase 3	ERDVQAQWFDVR	12	132	143	15.5346	16.0128	15.9576	15.5856	14.5455	15.6287	14.7609	15.0166	P08660	yes	647	248	0.383308
-0.632602	2.03077	1.34681	0.00931597	0.0449973	15.81	-3.17178	-3.84073	P69931	hda	DnaA regulatory inactivator Hda	LQPLSDEDKLQALQLR	16	162	177	16.5232	16.3685	15.8208	15.7928	15.6054	15.5885	15.4235	15.3575	P69931	no	648	248	0.382716
-0.691324	2.02723	1.3439	0.00939236	0.0453006	15.5981	-3.16711	-3.84901	P31459	dgoK	2-dehydro-3-deoxygalactonokinase	AWLYQGDHCLESR	13	17	29	15.9317	16.1133	16.0348	15.6952	15.2254	14.8734	15.0867	15.8242	P31459	yes	649	249	0.383667
-0.654478	2.02117	1.33891	0.00952432	0.0458233	15.2112	-3.15912	-3.86316	P52073	glcE	Glycolate oxidase subunit GlcE	NVAGYDLSR	9	143	151	15.302	15.5246	15.8668	15.4603	14.7362	15.2692	14.5947	14.9356	P52073	no	650	249	0.383077
-0.393164	2.01765	1.3363	0.00960169	0.0461004	17.1454	-3.15449	-3.87136	P0AFP6	ybgI	GTP cyclohydrolase 1 type 2 homolog	EQGLHFYAAGHHATER	16	205	220	17.3695	17.1955	17.5512	17.2516	16.8435	16.8982	16.9699	17.0835	P0AFP6	no	651	249	0.382488
-0.387144	2.0161	1.3351	0.00963599	0.046227	18.6937	-3.15245	-3.87498	P66948	bepA	Beta-barrel assembly-enhancing protease	AEGYALAGR	9	434	442	19.0502	18.9168	18.8513	18.7308	18.2292	18.7256	18.4667	18.5791	P66948	no	652	249	0.381902
-0.592619	2.01303	1.33278	0.00970433	0.0464756	15.2625	-3.14841	-3.88214	P0A799	pgk	Phosphoglycerate kinase	EPARPMVAIVGGSK	14	180	193	15.4644	15.6759	15.6612	15.4338	15.0691	14.9442	14.5977	15.2538	P0A799	yes	653	250	0.382848
-0.951212	2.01284	1.33274	0.00970861	0.0464797	14.6494	-3.14816	-3.88259	P12998	bioF	8-amino-7-oxononanoate synthase	LSHASLLEAASLSPSQLR	18	131	148	15.7454	14.9185	14.6281	15.2081	14.2247	13.6181	14.7442	14.1083	P12998	no	654	250	0.382263
-0.662638	2.01055	1.33091	0.00976005	0.0466757	14.9838	-3.14513	-3.88794	P23878	fepC	Ferric enterobactin transport yes protein FepC	LRGEQLTLGYGK	12	8	19	15.0924	15.121	15.3827	15.6643	14.3748	14.4981	14.8378	14.8992	P23878	yes	655	251	0.383206
-0.485546	2.00566	1.32725	0.0098705	0.0470711	16.6038	-3.1387	-3.89934	P76556	eutP	Probable acetate kinase EutP	IAFVGSVGAGK	11	4	14	16.6923	16.7669	17.0086	16.9187	16.5911	16.5433	16.1677	16.1422	P76556	yes	656	252	0.384146
-0.668904	2.00403	1.326	0.00990761	0.0472061	16.3674	-3.13655	-3.90314	P76372	wzzB	Chain length determinant protein	KNLQDSLR	8	176	183	16.9044	16.7211	16.7326	16.4492	15.4007	16.2689	16.1262	16.3359	P76372	no	657	252	0.383562
-0.989493	2.00385	1.326	0.00991173	0.0472061	12.8544	-3.13631	-3.90357	P77398	arnA	Bifunctional polymyxin resistance protein ArnA	LDNLNAAR	8	498	505	13.1812	12.8087	13.6066	13.7999	12.2385	12.6276	12.5325	12.0399	P77398	no	658	252	0.382979
-0.698355	1.99871	1.32211	0.0100296	0.0476305	14.8255	-3.12955	-3.91554	P28248	dcd	dCTP deaminase	DIEAWLDEGR	10	7	16	15.3695	15.4894	14.8937	14.946	14.4732	14.7237	14.1003	14.608	P28248	no	659	252	0.382398
-0.350924	1.99285	1.31762	0.010166	0.0481258	17.211	-3.12184	-3.92921	P60595	hisH	Imidazole glycerol phosphate synthase subunit HisH	VYPQAGNR	8	121	128	17.4711	17.3972	17.2993	17.378	16.9279	17.011	17.0162	17.1868	P60595	no	660	252	0.381818
-0.490919	1.99057	1.3162	0.0102194	0.0482837	17.0026	-3.11884	-3.93452	P0A6U8	glgA	Glycogen synthase	DTLEDKAENKR	11	268	278	17.1687	17.2082	17.3534	17.262	16.5166	16.7401	17.1852	16.5867	P0A6U8	no	661	252	0.381241
-0.918189	1.98281	1.31022	0.0104037	0.0489532	14.1679	-3.10862	-3.95261	P0ADH5	fimB	Type 1 fimbriae regulatory protein FimB	NFLTHSEIESLLK	13	11	23	14.3307	14.4347	14.8107	14.932	13.8486	12.9391	13.8846	14.163	P0ADH5	no	662	252	0.380665
-0.896426	1.97668	1.30522	0.0105518	0.0495198	14.4323	-3.10055	-3.9669	P09151	leuA	2-isopropylmalate synthase	RFHGVGLATDIVESSAK	17	474	490	15.0691	14.9128	14.6192	14.9209	13.6241	14.6402	13.3937	14.2782	P09151	no	663	252	0.38009
-0.740743	1.97142	1.3018	0.0106801	0.0499114	15.7678	-3.09365	-3.97913	P06149	dld	Quinone-dependent D-lactate dehydrogenase	HAHDYDYVHR	10	222	231	16.2367	16.17	15.6422	16.5038	15.4646	15.8592	15.3356	14.9302	P06149	no	664	252	0.379518
-2.13747	1.97124	1.3017	0.0106847	0.0499226	14.3072	-3.0934	-3.97956	P25535	ubiI	2-octaprenylphenol hydroxylase	NKADIPLTFWDYQHHALVATIR	22	172	193	15.3758	15.0551	14.8263	16.2465	13.9817	13.2233	10.9492	14.7996	P25535	no	665	252	0.378947
-0.772536	1.96532	1.29639	0.0108313	0.0505365	14.2878	-3.08562	-3.99334	P05020	pyrC	Dihydroorotase	NIHQQALR	8	229	236	14.8747	14.7285	14.8075	14.2858	13.9125	14.175	13.378	14.1408	P05020	no	666	252	0.378378
-0.672095	1.96178	1.29355	0.01092	0.0508691	15.8627	-3.08096	-4.00158	P0AEZ1	metF	5,10-methylenetetrahydrofolate reductase	DYWNNGIR	8	105	112	15.6199	16.2116	16.2361	16.7274	15.5928	15.5919	15.409	15.513	P0AEZ1	no	667	252	0.377811
-0.618677	1.95966	1.29204	0.0109733	0.0510462	14.8156	-3.07818	-4.00651	P64488	yeaR	Uncharacterized protein YeaR	LSVMHGAVK	9	43	51	15.1571	15.514	14.8061	15.0224	14.4801	14.4826	14.431	14.6311	P64488	no	668	252	0.377246
-0.420525	1.95791	1.29107	0.0110177	0.0511605	17.2982	-3.07588	-4.01058	P31979	nuoF	NADH-quinone oxidoreductase subunit F	LRDDKQPVWLDEYR	14	17	30	17.275	17.5267	17.5148	17.7175	17.0551	17.0613	16.9139	17.3216	P31979	no	669	252	0.376682
-1.06362	1.95721	1.29063	0.0110354	0.0512123	13.5231	-3.07496	-4.01221	P36649	cueO	Multicopper oxidase CueO	ILSENGKPPAAHR	13	454	466	13.7496	13.7431	13.8832	14.8438	12.6988	12.9237	12.6441	13.6987	P36649	no	670	252	0.376119
-0.411014	1.9553	1.28914	0.0110842	0.0513876	17.5153	-3.07244	-4.01667	P68187	malK	Maltose/maltodextrin import yes protein MalK	RLHKEPGV	8	364	371	17.5432	17.6034	17.7139	18.0228	17.2449	17.4907	17.2082	17.2953	P68187	yes	671	253	0.377049
-0.839705	1.95315	1.28751	0.0111391	0.0515805	16.3201	-3.06962	-4.02166	P36995	cspB	Cold shock-like protein CspB	DVFVHFSAIQNDNYR	15	29	43	17.0523	16.9743	16.0305	16.9026	15.2482	16.2532	16.0615	16.038	P36995	no	672	253	0.376488
-1.11232	1.95264	1.28709	0.0111521	0.0516307	13.2192	-3.06895	-4.02284	P77596	yagF	D-xylonate dehydratase YagF	INRKVPR	7	336	342	13.7027	14.2727	13.5021	13.6238	12.6325	11.769	13.3368	12.9137	P77596	no	673	253	0.375929
-0.96983	1.95071	1.28568	0.0112018	0.0517988	13.8853	-3.06642	-4.02733	P0AD44	yfhG	Uncharacterized protein YfhG	QQHHVLQQQLELTTR	15	179	193	14.5563	14.6755	13.9861	14.2631	12.5757	13.445	13.8341	13.747	P0AD44	no	674	253	0.375371
-1.00114	1.94895	1.28444	0.0112473	0.0519475	12.6784	-3.0641	-4.03142	P76545	yffN	Uncharacterized protein YffN	YLDFAEDREHAESVATK	17	7	23	13.4471	12.8344	13.282	13.1525	12.3141	12.4629	11.4826	12.4519	P76545	no	675	253	0.374815
-0.677604	1.9466	1.28277	0.0113083	0.0521467	17.5088	-3.06102	-4.03689	P77536	ykgF	Uncharacterized electron transport protein YkgF	MVDELGHWEEWRDR	14	41	54	17.7312	17.694	18.1437	17.8217	17.4499	17.4919	16.4491	17.2893	P77536	no	676	253	0.37426
-0.413644	1.9444	1.28117	0.0113657	0.052339	16.9727	-3.05813	-4.042	P39380	kptA	RNA 2'-phosphotransferase	HYVHLSADEATAR	13	126	138	17.1985	17.1652	17.0522	17.3023	16.8984	16.9674	16.6451	16.5528	P39380	no	677	253	0.373708
-0.331319	1.93969	1.27766	0.0114897	0.0527638	17.9762	-3.05194	-4.05295	P75745	pxpC	5-oxoprolinase subunit C	DGDRLPIGK	9	146	154	18.1191	18.1592	18.3442	17.945	17.8476	17.8022	17.7813	17.8111	P75745	yes	678	254	0.374631
-0.862033	1.93893	1.27699	0.0115098	0.0528459	13.2531	-3.05094	-4.05472	P77376	ydgJ	Uncharacterized oxidoreductase YdgJ	HVVVDKPFTVTLSQAR	16	90	105	13.9782	13.791	13.1342	13.8331	12.563	12.9629	12.685	13.0775	P77376	no	679	254	0.37408
-0.264605	1.93583	1.27444	0.0115924	0.0531565	20.1445	-3.04686	-4.06193	P76506	mlaA	Intermembrane phospholipid transport system lipoprotein MlaA	QSSDPYIMVR	10	205	214	20.1818	20.2563	20.4779	20.1912	20.063	19.9664	19.973	20.0464	P76506	yes	680	255	0.375
-1.29223	1.93582	1.27444	0.0115926	0.0531565	13.5507	-3.04685	-4.06195	P0AD19	yohK	Inner membrane protein YohK	GLAMGTASHALGTAR	15	178	192	14.2631	14.8279	14.0708	13.6254	12.3579	12.027	13.688	13.5454	P0AD19	no	681	255	0.374449
-0.763701	1.93309	1.27226	0.0116656	0.0534245	15.025	-3.04327	-4.06829	P36672	treB	PTS system trehalose-specific EIIBC component	PKEIEQLPMVK	11	45	55	15.5849	15.5008	15.2505	15.2912	14.279	14.9097	14.1795	15.2043	P36672	no	682	255	0.3739
-0.407329	1.92822	1.26858	0.0117971	0.0538786	16.0735	-3.03688	-4.0796	P76104	rlhA	23S rRNA 5-hydroxycytidine C2501 synthase	YKDMSYVK	8	245	252	16.3794	16.2713	16.1865	16.2713	15.7429	15.9568	15.8894	15.89	P76104	no	683	255	0.373353
-1.02841	1.92774	1.26827	0.0118102	0.0539172	14.2864	-3.03624	-4.08071	P75793	ybiW	Probable dehydratase YbiW	VLHEVCPWWR	10	119	128	14.5059	14.7447	14.9786	14.9732	14.4622	13.1165	13.1806	14.3295	P75793	no	684	255	0.372807
-0.421231	1.9213	1.26344	0.0119868	0.0545207	18.4333	-3.02778	-4.09568	P27248	gcvT	Aminomethyltransferase	VTKPVFVR	8	351	358	18.8433	18.7584	18.7254	18.2486	18.1096	18.1421	18.2456	18.3935	P27248	no	685	255	0.372263
-0.729264	1.91878	1.26143	0.0120565	0.0547736	13.4508	-3.02447	-4.10153	P0AES4	gyrA	DNA gyrase subunit A	TAVAEYPTKSR	11	756	766	13.5027	13.8196	13.8907	14.0488	13.0442	13.0096	13.3038	12.9871	P0AES4	yes	686	256	0.373178
-0.541135	1.91767	1.26057	0.0120874	0.0548818	17.2824	-3.02301	-4.10411	P0A7R5	rpsJ	Small ribosomal subunit protein uS10	DARDQYEIR	9	60	68	17.2683	17.3508	17.6384	17.9545	17.2609	16.6808	17.0317	17.0741	P0A7R5	no	687	256	0.372635
-0.679921	1.91225	1.25688	0.0122392	0.0553499	14.8238	-3.0159	-4.11669	P0ADT2	ygiB	UPF0441 protein YgiB	YTDATGKNYGAAQPGR	16	160	175	15.0558	14.8909	15.1469	15.5614	14.89	14.4073	14.1779	14.4602	P0ADT2	no	688	256	0.372093
-0.629024	1.91205	1.25681	0.0122448	0.0553593	18.5945	-3.01564	-4.11715	P04335	frsA	Esterase FrsA	IVMSDAER	8	73	80	19.2861	18.5958	19.216	18.5381	17.8982	18.1569	18.4281	18.6366	P04335	no	689	256	0.371553
-0.598834	1.90359	1.25062	0.0124856	0.0561538	14.818	-3.00454	-4.13677	P38097	dgcE	Probable diguanylate cyclase DgcE	VTVYEPQQAAAHSER	15	840	854	15.3523	15.1866	15.016	14.9149	14.8055	14.5576	14.2431	14.4683	P38097	no	690	256	0.371014
-0.671082	1.90294	1.25022	0.0125043	0.0562057	18.4806	-3.00368	-4.13828	P0ADZ7	yajC	Sec translocon accessory complex subunit YajC	KLMDSIAKGDEVLTNGGLVGR	21	51	71	18.9641	19.1587	19.0115	18.1303	17.9125	18.581	18.0316	18.0552	P0ADZ7	no	691	256	0.370478
-1.15629	1.90243	1.24979	0.0125191	0.056261	15.4735	-3.00301	-4.13947	P0AGJ7	trmL	tRNA (cytidine(34)-2'-O)-methyltransferase	LHIIEPMGFAWDDKR	15	29	43	16.7822	15.3666	15.5423	16.5154	15.2062	14.6308	15.5995	14.1447	P0AGJ7	no	692	256	0.369942
-1.27203	1.90151	1.24929	0.0125456	0.0563261	13.2313	-3.0018	-4.1416	P12008	aroC	Chorismate synthase	REPDQVK	7	60	66	13.3054	13.7068	14.3778	14.0795	13.0502	12.78	11.3813	13.1699	P12008	no	693	256	0.369408
-0.989157	1.9002	1.24865	0.0125835	0.0564094	12.9681	-3.00008	-4.14464	P23721	serC	Phosphoserine aminotransferase	VLFCHGGGR	9	69	77	13.5066	13.6093	13.7697	12.9652	12.8713	12.8584	11.8752	12.2893	P23721	no	694	256	0.368876
-0.765409	1.89399	1.24377	0.0127648	0.0570462	14.3036	-2.99194	-4.15904	P07003	poxB	Pyruvate dehydrogenase [ubiquinone]	QTVAAYIAK	9	3	11	15.0882	14.7818	14.5251	14.3502	13.7177	14.0535	13.5624	14.35	P07003	no	695	256	0.368345
-0.584561	1.89355	1.24362	0.0127775	0.0570665	15.3598	-2.99137	-4.16004	P24192	hypD	Hydrogenase maturation factor HypD	FDAEAHFR	8	302	309	15.8762	15.7216	15.8319	15.1786	14.9585	15.2373	15.0617	15.0126	P24192	no	696	256	0.367816
-0.431089	1.88771	1.23883	0.0129505	0.0576993	16.773	-2.9837	-4.17358	P0A9L8	proC	Pyrroline-5-carboxylate reductase	AAVIEAMTK	9	250	258	17.0362	17.0138	16.9333	16.9708	16.687	16.468	16.26	16.8148	P0A9L8	no	697	256	0.367288
-0.98279	1.88483	1.23702	0.0130367	0.0579397	12.4788	-2.97992	-4.18026	P32674	pflD	Probable dehydratase PflD	FAISEEDKR	9	101	109	12.8176	12.8241	12.8371	13.4019	11.9903	11.3936	12.2431	12.3225	P32674	no	698	256	0.366762
-0.324206	1.88465	1.23694	0.0130421	0.057951	18.2018	-2.97969	-4.18067	P76389	yegH	UPF0053 protein YegH	HDIEHIDLNAPEEEIR	16	310	325	18.3531	18.3748	18.2762	18.4514	18.2372	17.9145	17.8975	18.1095	P76389	no	699	256	0.366237
-0.749118	1.87357	1.22791	0.0133791	0.0591682	14.6973	-2.96515	-4.20634	P25666	htrL	Protein HtrL	NGKPTTVIVIDIK	13	67	79	15.0807	15.2836	14.9194	15.0038	14.1099	14.9133	13.8056	14.4622	P25666	no	700	256	0.365714
-0.211585	1.8613	1.2181	0.0137624	0.0605205	20.6293	-2.94907	-4.23473	P15028	fecB	Fe(3+) dicitrate-binding periplasmic protein FecB	AHLKPWQSVGTR	12	76	87	20.802	20.7522	20.6562	20.7298	20.4451	20.5908	20.5139	20.5441	P15028	yes	701	257	0.366619
-0.752238	1.86036	1.21749	0.0137926	0.0606056	14.6824	-2.94782	-4.23692	P77432	lsrK	Autoinducer-2 kinase	THTPDPEKHELYQDSR	16	487	502	15.3626	14.4217	15.244	15.2057	13.9828	14.1876	14.4691	14.5855	P77432	no	702	257	0.366097
-0.317201	1.85659	1.2144	0.0139127	0.061038	18.4073	-2.94288	-4.24564	P0AE85	cpxP	Periplasmic protein CpxP	STQSHMFDGISLTEHQR	17	40	56	18.3793	18.6041	18.5457	18.7343	18.1597	18.3595	18.1524	18.323	P0AE85	no	703	257	0.365576
-0.574517	1.85361	1.21224	0.0140084	0.0613417	16.0177	-2.93898	-4.25252	P29013	ycgB	Uncharacterized protein YcgB	SREEYLQSQVNMLWR	15	204	218	16.4186	16.1804	16.0441	16.5767	15.378	16.0416	15.9393	15.5628	P29013	no	704	257	0.365057
-1.25193	1.84957	1.20923	0.0141395	0.0617691	13.4498	-2.93368	-4.26187	P0A8I3	yaaA	DNA-binding and peroxide stress resistance protein YaaA	LNAEIIKPVFLDEKNGK	17	184	200	13.9551	13.6669	14.3876	14.2934	12.0378	13.8865	12.0806	13.2904	P0A8I3	no	705	257	0.364539
-0.201108	1.84661	1.207	0.0142362	0.0620869	23.3674	-2.9298	-4.26872	P0ACD4	iscU	Iron-sulfur cluster assembly scaffold protein IscU	SLDEAQAIK	9	81	89	23.5165	23.5285	23.5165	23.3101	23.2961	23.2229	23.2961	23.2521	P0ACD4	no	706	257	0.364023
-0.620727	1.84412	1.20539	0.014318	0.0623179	15.3423	-2.92654	-4.27447	P75746	pxpA	5-oxoprolinase subunit A	HVKPHGMLYNQAAK	14	102	115	15.89	15.7397	15.6844	15.2968	14.7515	15.4896	14.9279	14.9589	P75746	yes	707	258	0.364922
-0.361389	1.84177	1.20362	0.0143957	0.062572	17.9527	-2.92346	-4.2799	P0A8T1	prmA	Ribosomal protein L11 methyltransferase	NGVSDRLELYLPK	13	204	216	18.3597	18.2676	17.8574	18.0489	17.7414	17.7488	17.7967	17.8011	P0A8T1	no	708	258	0.364407
-0.505863	1.84029	1.20255	0.0144448	0.0627267	15.7104	-2.92152	-4.28332	P0AB03	ycbJ	Uncharacterized protein YcbJ	RNFDLASK	8	283	290	15.7473	16.0285	16.0069	16.0707	15.1592	15.6422	15.3579	15.6706	P0AB03	no	709	258	0.363893
-0.655499	1.83313	1.19668	0.0146848	0.0635796	14.7165	-2.91214	-4.29985	P0ABF4	eutM	Bacterial microcompartment shell protein EutM	AATDAGAAAAQR	12	54	65	14.8444	14.7984	15.4318	15.1026	14.0846	14.7033	14.5154	14.2519	P0ABF4	no	710	258	0.36338
-0.657208	1.82937	1.19372	0.0148127	0.0640144	14.9921	-2.90721	-4.30855	P32177	fdhD	Sulfur carrier protein FdhD	DDLQHPR	7	27	33	15.6727	15.5379	14.7608	15.3113	14.5102	14.6181	14.8717	14.654	P32177	no	711	258	0.362869
-0.702575	1.82896	1.19347	0.0148267	0.0640513	14.0127	-2.90667	-4.30949	P06961	cca	Multifunctional CCA protein	LVEQLCQR	8	280	287	14.566	14.2968	14.5243	14.0688	13.4919	14.1183	13.4707	13.5647	P06961	yes	712	259	0.363764
-0.37163	1.82764	1.19224	0.0148717	0.0642337	17.6723	-2.90494	-4.31253	Q57261	truD	tRNA pseudouridine synthase D	EVSNRDDVEQR	11	137	147	17.9793	17.8567	18.0333	17.5632	17.5955	17.3744	17.4373	17.5389	Q57261	no	713	259	0.363254
-0.751472	1.82627	1.19119	0.0149187	0.0643891	14.7966	-2.90315	-4.3157	P37679	sgbU	Putative L-ribulose-5-phosphate 3-epimerase SgbU	NHQLGIYEK	9	3	11	15.034	15.0065	15.4892	15.1595	15.0534	14.0133	14.0777	14.5388	P37679	no	714	259	0.362745
-0.408035	1.82276	1.18864	0.0150398	0.0647678	16.468	-2.89855	-4.3238	P0A796	pfkA	ATP-dependent 6-phosphofructokinase isozyme 1	YSVSDMINR	9	56	64	16.809	16.6427	16.8421	16.3945	16.2837	16.2651	16.2037	16.3037	P0A796	yes	715	260	0.363636
-0.474502	1.82243	1.1884	0.0150511	0.0648044	16.0794	-2.89812	-4.32455	P30871	ygiF	Inorganic triphosphatase	IRGENGRYEMTMK	13	57	69	16.455	16.3369	16.3557	16.1192	15.519	15.8589	16.092	15.8989	P30871	no	716	260	0.363128
-0.952945	1.82179	1.18791	0.0150735	0.0648768	14.0224	-2.89727	-4.32604	P0AG63	rpsQ	Small ribosomal subunit protein uS17	VVSDKMEKSIVVAIER	16	12	27	14.1758	14.3066	14.3041	15.2091	13.7892	13.506	12.8396	14.049	P0AG63	no	717	260	0.362622
-0.45819	1.81893	1.18561	0.015173	0.065221	15.7298	-2.89353	-4.33264	P32684	rluF	Dual-specificity RNA pseudouridine synthase RluF	DNIVDFVNHSKR	12	88	99	16.2186	16.0184	15.758	15.8403	15.4223	15.6016	15.4969	15.4818	P32684	no	718	260	0.362117
-0.508024	1.81893	1.18561	0.015173	0.065221	19.3294	-2.89353	-4.33264	P0AAX8	ybiS	Probable L,D-transpeptidase YbiS	ATTEPDGSR	9	240	248	19.9831	19.7649	19.0685	19.5171	19.2852	19.023	19.0881	18.9051	P0AAX8	no	719	260	0.361613
-0.811477	1.81522	1.18278	0.0153032	0.0656476	13.502	-2.88867	-4.3412	P11350	narI	Respiratory nitrate reductase 1 gamma chain	AASSQMLDR	9	37	45	13.8756	14.0248	14.2317	13.4988	13.5067	13.073	12.6263	13.1789	P11350	no	720	260	0.361111
-0.499058	1.81483	1.18255	0.0153169	0.0656823	15.1812	-2.88816	-4.3421	P32144	csqR	HTH-type transcriptional repressor CsqR	EVSQTEEK	8	76	83	15.5474	15.4608	15.3677	15.3468	14.8711	14.8593	15.2229	14.7732	P32144	no	721	260	0.36061
-0.767516	1.81118	1.17967	0.0154461	0.066119	13.1553	-2.88338	-4.35051	P09099	xylB	Xylulose kinase	CAQECTLLEAR	11	101	111	13.4933	13.7035	13.6365	13.323	12.6627	12.4539	12.7998	13.1697	P09099	yes	722	261	0.361496
-0.313776	1.80912	1.17812	0.0155194	0.0663553	18.2943	-2.88068	-4.35525	P30748	moaD	Molybdopterin synthase sulfur carrier subunit	QHMAAQSDRWALALEDGK	18	33	50	18.3294	18.4621	18.3756	18.6378	18.0483	18.2227	18.0178	18.2609	P30748	no	723	261	0.360996
-0.483606	1.80832	1.1774	0.0155481	0.0664655	16.9465	-2.87964	-4.3571	P0AC13	folP	Dihydropteroate synthase	KSMIGQLLNVGPSER	15	221	235	17.421	17.034	16.8537	17.4446	16.6351	16.9511	16.5153	16.7173	P0AC13	no	724	261	0.360497
-0.763564	1.80377	1.17404	0.0157119	0.0669817	13.678	-2.87367	-4.3676	P0A867	talA	Transaldolase A	HYHPQDATTNPSLLLK	16	25	40	14.3296	14.256	13.6719	13.9815	13.7207	13.3709	13.041	13.0521	P0A867	no	725	261	0.36
-0.434758	1.79783	1.16993	0.0159282	0.0676193	15.9566	-2.86589	-4.38128	P31658	hchA	Protein/nucleic acid deglycase 1	ILVIAADER	9	51	59	16.2726	16.2572	16.2443	15.9219	15.8986	15.5937	15.7564	15.7082	P31658	no	726	261	0.359504
-0.546393	1.78833	1.16185	0.0162805	0.0688892	16.7448	-2.85345	-4.40317	P39288	queG	Epoxyqueuosine reductase	QYHGEMDWMAR	11	47	57	16.9584	17.0126	17.0348	17.0663	15.8819	16.5241	16.8292	16.6514	P39288	no	727	261	0.35901
-0.595204	1.78429	1.1582	0.0164326	0.0694697	15.0454	-2.84816	-4.41246	P33232	lldD	L-lactate dehydrogenase	GDIAILADSGIR	12	299	310	15.51	15.488	15.2321	15.1419	14.7937	14.9806	14.2834	14.9335	P33232	no	728	261	0.358516
-0.424767	1.78055	1.15517	0.0165749	0.0699571	16.9921	-2.84325	-4.42109	P0ACN4	allR	HTH-type transcriptional repressor AllR	GRPGQAEPVAQK	12	8	19	17.1805	17.2442	17.4704	16.9228	16.5421	16.857	16.7917	16.928	P0ACN4	no	729	261	0.358025
-0.920545	1.78008	1.15493	0.0165928	0.0699947	12.6533	-2.84264	-4.42216	P76121	yddH	Uncharacterized protein YddH	CLAWMECR	8	121	128	12.8756	13.0854	13.3936	13.0996	12.0851	11.8768	12.8887	11.9215	P76121	no	730	261	0.357534
-0.596277	1.77949	1.15458	0.0166155	0.0700526	16.4016	-2.84186	-4.42353	P23524	garK	Glycerate 2-kinase	LKDCVIR	7	183	189	17.0219	17.0517	16.5508	16.1746	15.9572	15.9428	16.3445	16.1694	P23524	yes	731	262	0.358413
-0.770127	1.76998	1.14734	0.0169831	0.071229	13.1717	-2.82941	-4.4454	P28305	pabC	Aminodeoxychorismate lyase	GYSTLNSGPATR	12	91	102	13.2741	13.4506	13.6788	13.8235	12.9268	12.8106	12.3709	13.0382	P28305	no	732	262	0.357923
-1.03461	1.76743	1.14581	0.0170832	0.0714814	14.7476	-2.82607	-4.45126	P0ADF8	ilvN	Acetolactate synthase isozyme 1 small subunit	NHPGVMTHVCGLFARR	16	17	32	15.4376	15.1089	15.2733	15.2398	13.2994	15.0814	13.7218	14.8185	P0ADF8	no	733	262	0.357435
-0.971603	1.76243	1.14236	0.017281	0.0720504	12.5345	-2.81953	-4.46276	P56258	wecF	TDP-N-acetylfucosamine:lipid II N-acetylfucosaminyltransferase	GDLSFFAK	8	144	151	13.2198	13.2369	13.1745	12.4502	12.2049	11.7778	11.6132	12.599	P56258	no	734	262	0.356948
-0.425117	1.75974	1.13999	0.0173883	0.0724459	16.2808	-2.81601	-4.46894	P46850	rtcB	RNA-splicing ligase RtcB	QAIETAVPHGR	11	101	111	16.6354	16.4028	16.5803	16.3551	15.9013	16.3439	15.9552	16.0727	P46850	no	735	262	0.356463
-0.624348	1.75608	1.13733	0.0175355	0.0728899	14.5051	-2.81121	-4.47735	P0A7B3	nadK	NAD kinase	CDYHLNLIHPK	11	263	273	14.6011	14.8573	14.7823	15.0285	14.2322	13.9101	14.0051	14.6245	P0A7B3	yes	736	263	0.357337
-0.495288	1.75562	1.1371	0.0175543	0.0729292	15.8383	-2.8106	-4.47842	P77695	gnsB	Protein GnsB	EVTSIQFTAREK	12	32	43	16.0225	15.8177	16.2134	16.2901	15.2916	15.7397	15.7854	15.5457	P77695	no	737	263	0.356852
-0.808329	1.75433	1.13605	0.0176063	0.0731063	15.3232	-2.80892	-4.48138	P0A9Q5	accD	Acetyl-coenzyme A carboxylase carboxyl transferase subunit beta	CDSCGQVLYRAELER	15	27	41	15.4513	15.4792	15.3077	16.6712	14.7833	14.8615	14.8626	15.1686	P0A9Q5	yes	738	264	0.357724
-0.476989	1.75026	1.13305	0.0177723	0.0736118	16.9586	-2.80358	-4.49073	P0AAS0	ylaC	Inner membrane protein YlaC	VADVHKEQLQK	11	123	133	17.3206	17.4925	17.2563	16.7189	16.6266	16.697	16.6708	16.8859	P0AAS0	no	739	264	0.35724
-0.27549	1.7497	1.13265	0.0177951	0.0736803	19.4069	-2.80285	-4.49202	P0AFU8	ribC	Riboflavin synthase	LVSIDEKPNFR	11	12	22	19.6329	19.4982	19.4001	19.6474	19.2708	19.1697	19.4535	19.1826	P0AFU8	no	740	264	0.356757
-0.465776	1.74845	1.13162	0.0178466	0.073855	16.0023	-2.80121	-4.49489	P27298	prlC	Oligopeptidase A	DVDVWHPDVR	10	383	392	16.2635	16.1831	15.9954	16.4989	15.609	15.607	15.8943	15.9675	P27298	no	741	264	0.356275
-0.668192	1.74475	1.12904	0.0179993	0.0742955	15.1317	-2.79637	-4.50339	P76182	rsxD	Ion-translocating oxidoreductase complex subunit D	IASSPYTHNQR	11	5	15	15.4422	15.6714	15.8192	14.9303	14.9427	14.7692	14.4023	15.0761	P76182	no	742	264	0.355795
-0.627141	1.74252	1.12724	0.0180917	0.0746033	14.7402	-2.79345	-4.5085	P0AFR2	dauA	C4-dicarboxylic acid transporter DauA	LAFFPNR	7	546	552	14.9394	15.091	15.3768	14.8077	14.1856	14.325	14.303	14.8928	P0AFR2	no	743	264	0.355316
-0.854493	1.73629	1.12315	0.0183531	0.0753087	15.3871	-2.78529	-4.5228	P27129	waaJ	Lipopolysaccharide 1,2-glucosyltransferase	DVEPMQEK	8	157	164	15.7797	16.0224	15.7978	15.6576	14.2498	14.4868	15.7026	15.4004	P27129	no	744	264	0.354839
-1.25422	1.73541	1.12269	0.0183904	0.0753894	11.64	-2.78414	-4.52482	P28249	asmA	Protein AsmA	HLQDEAKR	8	585	592	12.3556	12.7955	12.4242	11.4931	11.4397	10.1631	11.5493	10.8995	P28249	no	745	264	0.354362
-1.0774	1.73527	1.12269	0.0183962	0.0753894	12.9776	-2.78396	-4.52513	P45799	nudE	ADP compounds hydrolase NudE	SLQKPTILNVETVAR	15	4	18	13.6464	13.798	13.6946	12.9261	12.1393	12.6326	13.3065	11.6771	P45799	no	746	264	0.353887
-0.708031	1.73504	1.12259	0.018406	0.0754061	14.2942	-2.78366	-4.52567	P0A729	yceF	7-methyl-GTP pyrophosphatase	HLSEAEIDNYVRK	13	129	141	14.7668	14.4718	14.7364	14.6178	14.5026	14.0974	13.6458	13.5148	P0A729	no	747	264	0.353414
-0.451113	1.73426	1.12231	0.0184389	0.0754562	17.4824	-2.78264	-4.52745	P28630	holA	DNA polymerase III subunit delta	GMMGEALNR	9	284	292	17.9219	17.8164	17.8595	17.2342	17.2461	17.3177	17.3885	17.0753	P28630	no	748	264	0.352941
-0.575606	1.73029	1.11906	0.0186085	0.0760219	15.2406	-2.77744	-4.53657	P75764	ybhJ	Uncharacterized protein YbhJ	ATAELENQR	9	589	597	15.7452	15.7477	15.2833	15.3373	15.3665	14.7367	14.8096	14.8983	P75764	no	749	264	0.35247
-0.390874	1.72627	1.11634	0.0187814	0.0765002	17.0942	-2.77218	-4.54577	P0AEJ6	eutB	Ethanolamine ammonia-lyase large subunit	AVGAEFNR	8	270	277	17.0668	17.2055	17.3592	17.527	16.9834	17.0633	16.7004	16.848	P0AEJ6	no	750	264	0.352
-0.366031	1.72401	1.11445	0.0188796	0.0768334	17.4879	-2.76921	-4.55097	P0A873	trmD	tRNA (guanine-N(1)-)-methyltransferase	YEGIDER	7	115	121	17.8707	17.5736	17.4519	17.7874	17.1889	17.2189	17.3032	17.5083	P0A873	no	751	264	0.351531
-0.630453	1.72307	1.11366	0.0189204	0.0769725	14.5219	-2.76798	-4.55312	P0A9S3	gatD	Galactitol 1-phosphate 5-dehydrogenase	RDGGFAEYIVVK	12	113	124	15.2247	14.5422	14.7101	14.8713	14.5467	14.2395	14.1067	13.9337	P0A9S3	no	752	264	0.351064
-0.66336	1.71963	1.11133	0.0190709	0.0773872	16.2741	-2.76348	-4.56101	P0A8Y3	yihX	Alpha-D-glucose 1-phosphate phosphatase YihX	KSFHMGEAFHQHER	14	36	49	17.1979	16.5792	15.9997	16.6464	16.1952	16.08	15.6288	15.8658	P0A8Y3	no	753	264	0.350598
-0.818383	1.71689	1.10938	0.0191916	0.0777365	14.8309	-2.75989	-4.56728	P76549	yffR	Uncharacterized protein YffR	YHFSNETEFK	10	92	101	15.497	15.1626	15.4359	14.8649	14.4074	14.9439	13.6009	14.7346	P76549	no	754	264	0.350133
-0.789119	1.71297	1.10688	0.0193657	0.0781836	14.3712	-2.75475	-4.57627	P0AFD4	nuoH	NADH-quinone oxidoreductase subunit H	LLGLFQNR	8	39	46	14.9605	14.2051	15.1597	14.738	14.2057	13.418	14.3914	13.8916	P0AFD4	no	755	264	0.349669
-0.294105	1.71101	1.10536	0.0194532	0.078458	17.3711	-2.75219	-4.58075	Q46861	ygiQ	UPF0313 protein YgiQ	ATLVYTQR	8	140	147	17.4762	17.6195	17.5344	17.4425	17.2295	17.1982	17.1394	17.329	Q46861	no	756	264	0.349206
-0.818671	1.7083	1.10334	0.019575	0.0788242	15.9267	-2.74864	-4.58697	P0A898	ybeY	Endoribonuclease YbeY	VVDTAESHSLNLTYR	15	45	59	16.9456	16.2608	15.8128	16.3249	15.0863	15.0949	16.2069	15.6815	P0A898	no	757	264	0.348745
-0.600259	1.70778	1.10298	0.0195983	0.0788905	14.5352	-2.74796	-4.58815	P21420	nmpC	Putative outer membrane porin protein NmpC	TDTQVNAGK	9	218	226	14.92	15.029	14.6256	14.7666	14.4484	14.3961	14.309	13.7868	P21420	no	758	264	0.348285
-0.826962	1.70755	1.10281	0.0196089	0.0789196	13.989	-2.74765	-4.58868	P62399	rplE	Large ribosomal subunit protein uL5	LLDNAAADLAAISGQKPLITKAR	23	49	71	13.6515	14.5546	14.6427	14.7609	13.327	13.2453	13.8344	13.8951	P62399	no	759	264	0.347826
-0.570814	1.70308	1.10014	0.0198117	0.0794069	16.795	-2.7418	-4.59892	P0AB61	yciN	Protein YciN	HLAHVLSEKYHLVD	14	70	83	16.994	17.1443	16.939	17.2442	16.0522	17.0783	16.2724	16.6353	P0AB61	no	760	264	0.347368
-0.299762	1.7011	1.09876	0.0199021	0.0796598	17.2437	-2.73921	-4.60344	P26458	appB	Cytochrome bd-II ubiquinol oxidase subunit 2	RNENELY	7	372	378	17.3802	17.425	17.3241	17.445	17.2011	17.1581	17.0122	17.0039	P26458	no	761	264	0.346912
-0.888567	1.69987	1.09813	0.0199584	0.0797754	14.0801	-2.73761	-4.60625	P25526	gabD	Succinate-semialdehyde dehydrogenase [NADP(+)] GabD	AVAKVEEHIADALEK	15	336	350	14.1134	14.1422	14.3267	15.5153	13.6771	13.9011	13.4644	13.5008	P25526	no	762	264	0.346457
-0.379111	1.69728	1.09613	0.0200779	0.0801432	17.171	-2.73421	-4.61218	P64612	zapE	Cell division protein ZapE	QHCDVMNVDAGVDYR	15	200	214	17.2899	17.5046	17.1132	17.5345	16.8707	17.1701	16.8465	17.0386	P64612	yes	763	265	0.347313
-0.476911	1.69508	1.09446	0.0201798	0.0804534	16.2392	-2.73133	-4.61721	P27294	inaA	Protein InaA	NGMSGVQCVER	11	29	39	16.4849	16.299	16.6707	16.456	16.0033	15.9172	15.6881	16.3943	P27294	no	764	265	0.346859
-0.54018	1.6937	1.09352	0.0202441	0.080627	16.7044	-2.72952	-4.62037	P0A978	cspG	Cold shock-like protein CspG	TLNENQKVEFSIEQGQR	17	44	60	17.052	16.9124	16.4862	17.4473	16.2793	16.6886	16.3744	16.3949	P0A978	no	765	265	0.346405
-0.806306	1.69268	1.09272	0.0202917	0.0807755	15.3698	-2.72818	-4.62271	P0A8Z3	ybgC	Acyl-CoA thioester hydrolase YbgC	GTSLVFTQR	9	87	95	15.8809	15.5372	15.2797	16.3941	15.3741	14.3846	14.7537	15.3542	P0A8Z3	no	766	265	0.345953
-0.640738	1.69175	1.0922	0.0203352	0.0808725	13.5581	-2.72697	-4.62483	P0ABC3	hflC	Modulator of FtsH protease HflC	SQGQEEAEKLR	11	240	250	13.621	13.9758	13.9858	13.9313	13.3137	13.064	13.4797	13.0936	P0ABC3	no	767	265	0.345502
-0.268412	1.69164	1.0922	0.0203404	0.0808725	21.8501	-2.72682	-4.62509	P0A9Q1;A5PFJ8	arcA	Aerobic respiration control protein ArcA	KHFESTPDTPEIIATIHGEGYR	22	210	231	21.9171	21.9098	21.8802	22.2302	21.5356	21.7955	21.8269	21.7056	P0A9Q1	no	768	265	0.345052
-0.552367	1.68673	1.08877	0.0205716	0.0815137	15.4777	-2.72039	-4.63631	P25748	galS	HTH-type transcriptional regulator GalS	ASHCFMPTLVR	11	315	325	15.7977	15.9077	15.7652	15.545	15.0969	15.0762	15.7157	14.9174	P25748	no	769	265	0.344603
-0.64523	1.68619	1.08842	0.0205973	0.0815789	14.4655	-2.71968	-4.63755	P76586	yphH	Uncharacterized protein YphH	QTGFNPFDRDEGPSVK	16	352	367	14.6291	14.6172	15.0528	14.8533	14.0229	14.4803	14.3897	13.6786	P76586	no	770	265	0.344156
-0.378264	1.6816	1.08477	0.0208163	0.0822683	17.5316	-2.71367	-4.64805	P0A6T9	gcvH	Glycine cleavage system H protein	EHEWLRK	7	13	19	18.0002	17.7557	17.381	17.7463	17.2368	17.343	17.4474	17.3427	P0A6T9	no	771	265	0.343709
-0.396737	1.68155	1.08477	0.0208185	0.0822683	18.0035	-2.71361	-4.64815	P45523	fkpA	FKBP-type peptidyl-prolyl cis-trans isomerase FkpA	YMENSLKEQEKLGIK	15	59	73	17.9696	18.2349	17.9773	18.6258	17.8126	17.7864	17.7846	17.8371	P45523	no	772	265	0.343264
-0.707018	1.67856	1.08229	0.0209626	0.0827395	14.7928	-2.70968	-4.655	P0AB06	ycbK	Uncharacterized protein YcbK	SIDTNNELR	9	113	121	14.8599	15.373	14.8829	15.4696	14.6831	14.5036	13.8116	14.7589	P0AB06	no	773	265	0.34282
-0.903047	1.67764	1.08159	0.0210067	0.0828715	13.2277	-2.70849	-4.65708	P39280	epmB	L-lysine 2,3-aminomutase	TPLDLQLR	8	333	340	13.6447	13.51	14.273	13.2892	13.2716	12.6553	13.0245	12.1533	P39280	no	774	265	0.342377
-0.547506	1.67534	1.08018	0.0211182	0.0831423	15.0606	-2.70548	-4.66234	P06846	ebgR	HTH-type transcriptional regulator EbgR	IHSEMMGSQGVNLVYEK	17	287	303	15.4955	15.0525	15.5484	15.2409	14.4469	14.9341	15.0213	14.745	P06846	no	775	265	0.341935
-0.727251	1.66321	1.07162	0.0217167	0.0847973	14.3382	-2.68958	-4.69005	P0ADS9	yggN	Uncharacterized protein YggN	QEKDFQQFGK	10	209	218	14.2255	14.7919	14.5759	15.214	14.0913	14.3681	13.5754	13.8634	P0ADS9	no	776	265	0.341495
-0.914403	1.66159	1.07056	0.0217976	0.0850046	12.4114	-2.68746	-4.69374	P0AAJ3	fdnH	Formate dehydrogenase, nitrate-inducible, iron-sulfur subunit	EVDDDEEDHHE	11	284	294	13.1683	12.8063	13.1961	12.3035	11.7669	12.4638	11.7045	11.8814	P0AAJ3	no	777	265	0.341055
-0.636056	1.6585	1.06829	0.0219531	0.0854497	14.6717	-2.68342	-4.70078	P30855	evgS	Sensor protein EvgS	SQTATLLHTDSQQR	14	65	78	15.0397	14.8	15.033	15.0862	14.1379	13.8959	14.8535	14.5273	P30855	yes	778	266	0.341902
-0.518993	1.6552	1.06601	0.0221207	0.0858999	15.5189	-2.67909	-4.70831	P30745	moaA	GTP 3',8-cyclase	DFCATCNR	8	255	262	16.0433	15.7608	15.8854	15.4239	15.1844	15.1416	15.1062	15.6053	P30745	no	779	266	0.341463
-0.575496	1.65338	1.06476	0.0222138	0.0861469	15.7126	-2.6767	-4.71247	P0AED5	uvrY	Response regulator UvrY	LNIHGDVELTHLAIR	15	192	206	16.1814	16.128	15.4324	16.2597	15.2055	15.5547	15.6681	15.2712	P0AED5	no	780	266	0.341026
-0.416364	1.64605	1.05852	0.0225917	0.0873941	16.2843	-2.6671	-4.72917	P0ADU7	yqiB	Uncharacterized protein YqiB	YDYPNKK	7	102	108	16.2465	16.3743	16.6783	16.671	15.9127	16.1254	16.2538	16.0128	P0ADU7	no	781	266	0.340589
-0.587283	1.64424	1.05728	0.0226861	0.087644	15.2975	-2.66473	-4.7333	P0ACI0	rob	Right origin-binding protein	RSPEWSAFGIRPPLR	15	105	119	15.2668	15.3168	15.7098	16.0711	15.0187	14.8491	14.8455	15.302	P0ACI0	no	782	266	0.340153
-1.22476	1.64219	1.05588	0.0227936	0.0879273	12.3554	-2.66204	-4.73798	P0AB26	yceB	Uncharacterized lipoprotein YceB	EDGSQGEAMAK	11	157	167	13.4753	13.283	13.0043	12.1084	12.3954	12.2769	10.7246	11.5751	P0AB26	no	783	266	0.339719
-0.39473	1.63643	1.05126	0.0230979	0.088866	17.452	-2.65449	-4.7511	P68398	tadA	tRNA-specific adenosine deaminase	VIGEGWNRPIGR	12	40	51	18.0554	17.5227	17.5478	17.4718	17.3581	17.1034	17.2034	17.3538	P68398	no	784	266	0.339286
-0.741415	1.63591	1.05089	0.0231256	0.0889432	12.9718	-2.6538	-4.75229	P0A9F6	gcvA	Glycine cleavage system transcriptional activator	HTLLHDASR	9	189	197	13.401	13.2744	13.0238	13.6707	12.4354	12.7339	12.3398	12.8951	P0A9F6	no	785	266	0.338854
-0.873771	1.63281	1.04826	0.023291	0.0894835	13.1443	-2.64975	-4.75933	P25740	waaG	Lipopolysaccharide glucosyltransferase WaaG	HNTLLFVVGQDKPR	14	227	240	13.6064	13.7743	12.9945	13.9495	13.2309	12.9513	12.2635	12.3839	P25740	no	786	266	0.338422
-0.536643	1.6326	1.04815	0.0233026	0.0895056	14.503	-2.64947	-4.75982	P33596	recX	Regulatory protein RecX	IRQELNQK	8	92	99	14.8845	14.9317	14.5377	14.7314	14.2938	13.9479	14.2624	14.4346	P33596	no	787	266	0.337992
-1.13469	1.62484	1.04275	0.0237224	0.0906254	13.8291	-2.6393	-4.77747	P0AFA5	nfrB	Bacteriophage adsorption protein B	TSNMICVR	8	306	313	15.1424	14.4868	14.8156	13.1411	12.9894	13.1938	13.9784	12.8855	P0AFA5	no	788	266	0.337563
-0.518734	1.62449	1.04261	0.0237416	0.0906545	16.3188	-2.63884	-4.77828	P0AA99	yafK	Putative L,D-transpeptidase YafK	NQLKPDSR	8	101	108	16.71	16.76	16.1644	16.6782	16.261	16.3632	15.7086	15.9048	P0AA99	no	789	266	0.337136
-1.3147	1.62222	1.04091	0.023866	0.0910103	13.4477	-2.63586	-4.78344	P77316	ybdR	Uncharacterized zinc-type alcohol dehydrogenase-like protein YbdR	HGDIFGHEFMGEVVETGKDVK	21	54	74	14.1798	13.1881	14.5523	14.5001	13.2253	11.2864	13.2082	13.4416	P77316	no	790	266	0.336709
-0.69669	1.62087	1.03992	0.0239402	0.0912184	14.3341	-2.6341	-4.7865	P0ACZ8	cusR	Transcriptional regulatory protein CusR	LLIVEDEK	8	3	10	14.7875	15.1322	14.0764	14.7335	13.8317	14.3741	13.8779	13.8592	P0ACZ8	no	791	266	0.336283
-0.725906	1.6184	1.03837	0.0240766	0.0915438	15.2258	-2.63086	-4.79212	P0AEN1	fre	NAD(P)H-flavin reductase	HPGLQVVPVVEQPEAGWR	18	159	176	16.1908	15.9261	15.1515	15.0867	14.9262	14.5007	15.1395	14.8852	P0AEN1	no	792	266	0.335859
-0.37274	1.61782	1.03807	0.0241091	0.0916076	16.429	-2.63009	-4.79345	P32176	fdoG	Formate dehydrogenase-O major subunit	LTEHFHYWTK	10	898	907	16.5689	16.5895	16.5057	16.7972	16.0609	16.4561	16.1753	16.2782	P32176	no	793	266	0.335435
-0.311823	1.61702	1.03749	0.0241533	0.0917306	16.8082	-2.62905	-4.79526	P23865	prc	Tail-specific protease	IAKDPEFQNIMK	12	579	590	16.9585	17.0838	16.8156	16.9987	16.638	16.5917	16.6673	16.7123	P23865	no	794	266	0.335013
-1.04763	1.60833	1.03105	0.0246416	0.0930998	14.3688	-2.61765	-4.81501	P0AGA2	secY	Protein translocase subunit SecY	QPGLDFQSAK	10	4	13	14.9241	15.3412	15.5493	13.7559	13.2837	13.5828	14.4221	14.0913	P0AGA2	no	795	266	0.334591
-0.321448	1.59726	1.02306	0.025278	0.0948298	17.1353	-2.60313	-4.84016	P0AG27	yibN	Uncharacterized protein YibN	LINKEDAVVVDLR	13	48	60	17.2801	17.3468	17.2021	17.355	16.8291	17.2069	16.8789	16.9834	P0AG27	no	796	266	0.334171
-0.424391	1.59421	1.02107	0.0254558	0.0952653	16.4855	-2.59914	-4.84708	P09831	gltB	Glutamate synthase [NADPH] large chain	PISQGGLLK	9	777	785	16.605	16.4223	16.9705	16.7931	16.2679	16.4452	16.3724	16.0078	P09831	no	797	266	0.333752
-0.695001	1.59085	1.01876	0.0256539	0.0957717	13.6623	-2.59472	-4.85471	P0CI31	hcaB	3-phenylpropionate-dihydrodiol/cinnamic acid-dihydrodiol dehydrogenase	AVDQILTR	8	70	77	13.9201	13.8169	14.387	13.9153	13.3676	13.6534	12.7982	13.4401	P0CI31	no	798	266	0.333333
-0.463774	1.58976	1.01788	0.025718	0.0959661	16.5397	-2.5933	-4.85717	P75728	ubiF	3-demethoxyubiquinol 3-hydroxylase	NLGLMAAER	9	368	376	16.8191	16.413	17.0133	16.841	16.5319	16.3153	15.9419	16.4422	P75728	no	799	266	0.332916
-0.243521	1.58883	1.01722	0.0257732	0.0961135	19.2315	-2.59208	-4.85928	P0A9H7	cfa	Cyclopropane-fatty-acyl-phospholipid synthase	LQLKPGMR	8	163	170	19.426	19.4033	19.359	19.2246	19.0042	19.1608	19.0132	19.2607	P0A9H7	no	800	266	0.3325
-1.29889	1.58841	1.01693	0.0257983	0.0961766	11.812	-2.59152	-4.86025	P25516	acnA	Aconitate hydratase A	RGNHEVMMR	9	710	718	13.1293	11.9902	12.6361	12.0902	10.3554	11.8368	10.4107	12.0472	P25516	no	801	266	0.332085
-0.495027	1.58284	1.0131	0.0261309	0.0970286	15.8711	-2.58422	-4.87286	P0A830	dctA	Aerobic C4-dicarboxylate transport protein	AVAVYADQAK	10	116	125	16.125	16.062	16.364	15.9234	16.0132	15.2459	15.7	15.5352	P0A830	no	802	266	0.331671
-1.68419	1.57791	1.00921	0.0264293	0.0979027	15.1591	-2.57775	-4.88404	P23871	hemH	Ferrochelatase	ELASALGMAPEK	12	217	228	14.821	17.3038	17.5209	14.3591	14.0306	14.1755	14.8812	14.1808	P23871	no	803	266	0.331258
-0.617148	1.57582	1.00731	0.0265568	0.0983314	13.8458	-2.57501	-4.88878	P0A8X2	yceI	Protein YceI	LIGQGDDPWGGKR	13	140	152	14.4796	14.1955	13.7633	14.1791	13.4924	13.6552	13.297	13.7044	P0A8X2	no	804	266	0.330846
-0.86773	1.57581	1.00731	0.0265577	0.0983314	13.6518	-2.57499	-4.88881	P23882	fmt	Methionyl-tRNA formyltransferase	KAMSAQDLLNSRR	13	293	305	13.9347	14.7175	13.2083	14.4822	12.9894	13.2214	13.4886	13.1725	P23882	no	805	266	0.330435
-0.77645	1.57325	1.00542	0.0267145	0.0987593	15.402	-2.57163	-4.8946	P77307	fetB	Probable iron export permease protein FetB	HQLVVTQLK	9	249	257	16.0468	16.0917	16.0751	14.9471	15.4643	15.1076	15.0368	14.4462	P77307	yes	806	267	0.331266
-0.387718	1.57049	1.00329	0.0268853	0.0992447	19.3611	-2.568	-4.90087	P0A9L5	ppiC	Peptidyl-prolyl cis-trans isomerase C	TAAALHILVKEEK	13	4	16	19.9032	19.6975	19.3041	19.3153	18.9094	19.2963	19.3207	19.1428	P0A9L5	no	807	267	0.330855
-0.652784	1.56416	0.998474	0.0272799	0.100352	17.1035	-2.55969	-4.9152	P33343	yehD	Uncharacterized fimbrial-like protein YehD	TAEGQYAIPFK	11	143	153	17.5711	17.6721	17.8271	16.6493	16.3036	16.9717	16.8781	16.955	P33343	no	808	267	0.330446
-0.816012	1.55973	0.995209	0.0275595	0.101109	13.6828	-2.55388	-4.92522	P00960	glyQ	Glycine--tRNA ligase alpha subunit	TLTKAVAEAYYASR	14	278	291	14.1416	13.5521	14.0405	14.6291	13.6517	13.7079	12.9111	12.8286	P00960	yes	809	268	0.331273
-0.594523	1.55785	0.993608	0.0276787	0.101483	15.2178	-2.55142	-4.92946	P11875	argS	Arginine--tRNA ligase	EGEPMGVIIQKK	12	296	307	15.4607	15.6196	15.5846	15.3954	14.916	14.2849	15.1255	15.3557	P11875	yes	810	269	0.332099
-0.720761	1.55474	0.991248	0.0278776	0.102036	13.8257	-2.54733	-4.9365	P0ADQ2	fabY	Probable acyltransferase FabY	RVTCSAREDAVEFFAK	16	120	135	13.7701	14.2688	14.1296	14.5759	13.4935	14.0044	13.0297	13.3336	P0ADQ2	no	811	269	0.331689
-0.467788	1.55456	0.991224	0.0278897	0.102041	15.6846	-2.54708	-4.93692	P42616	yqjC	Protein YqjC	GDADKIAKR	9	95	103	15.7989	15.7454	15.7718	16.358	15.6274	15.4354	15.285	15.4552	P42616	no	812	269	0.331281
-0.658474	1.55434	0.991224	0.0279036	0.102041	14.2405	-2.5468	-4.93741	P76543	yffL	Uncharacterized protein YffL	NSQLGWCR	8	147	154	14.7351	14.6312	14.9915	13.921	14.1207	13.8898	13.8222	13.8122	P76543	no	813	269	0.330873
-0.377367	1.55431	0.991224	0.0279054	0.102041	19.5014	-2.54676	-4.93748	P24203	yjiA	Zinc chaperone YjiA	YKGMLWIDGEPNR	13	258	270	19.829	19.875	19.833	19.2231	19.1259	19.4441	19.2715	19.4092	P24203	no	814	269	0.330467
-0.63769	1.55357	0.99068	0.0279533	0.102169	17.1004	-2.54579	-4.93916	P08194	glpT	Glycerol-3-phosphate transporter	AEQELTAK	8	235	242	17.7971	17.8796	17.3197	16.6806	16.8953	16.4051	16.8863	16.9394	P08194	no	815	269	0.330061
-0.773024	1.54491	0.983928	0.0285162	0.10377	13.4079	-2.53441	-4.95873	P0AE06	acrA	Multidrug efflux pump subunit AcrA	IAEVRPQVSGIILKR	15	65	79	13.6734	14.1041	13.3131	14.0872	12.5366	13.2478	13.4624	12.8389	P0AE06	no	816	269	0.329657
-0.953955	1.5434	0.982762	0.0286152	0.104049	13.7231	-2.53244	-4.96214	P78067	ynjE	Thiosulfate sulfurtransferase YnjE	SADDITAMWK	10	362	371	13.6886	14.4369	14.0266	14.6482	12.4781	14.0911	12.8558	13.5595	P78067	no	817	269	0.329253
-1.06308	1.53574	0.97713	0.0291243	0.105407	12.879	-2.52237	-4.97944	Q46920	queF	NADPH-dependent 7-cyano-7-deazaguanine reductase	SLNRDPLGLK	10	36	45	12.9392	13.7549	13.997	12.9512	11.9431	11.5401	12.8358	13.071	Q46920	no	818	269	0.328851
-0.778986	1.53448	0.976068	0.0292094	0.105665	14.0154	-2.52071	-4.9823	P55734	ygaP	Inner membrane protein YgaP	LRHEQIIFHCQAGKR	15	55	69	13.9725	15.0317	14.3624	14.2531	13.7501	14.2173	13.2531	13.2833	P55734	no	819	269	0.328449
-0.287993	1.53404	0.975895	0.029239	0.105707	19.8094	-2.52013	-4.98329	P37623	acpT	4'-phosphopantetheinyl transferase AcpT	EQAPQGPR	8	23	30	19.9971	20.0186	19.8817	19.9162	19.7432	19.8394	19.3231	19.7559	P37623	no	820	269	0.328049
-0.347228	1.53182	0.974151	0.0293885	0.106133	16.5761	-2.51722	-4.98829	P00893	ilvI	Acetolactate synthase isozyme 3 large subunit	SYNPTTTGHK	10	184	193	16.8268	16.7028	16.8436	16.6258	16.6177	16.47	16.2204	16.302	P00893	no	821	269	0.327649
-0.696801	1.53149	0.973887	0.0294109	0.106197	15.2694	-2.51678	-4.98904	P0A9H1	mug	G/U mismatch-specific DNA glycosylase	LVDRPTVQANEVSKQELHAGGR	22	69	90	15.2001	15.6503	15.2638	16.3569	14.8871	15.25	15.0483	14.4984	P0A9H1	no	822	269	0.327251
-0.828618	1.53127	0.973802	0.0294258	0.106218	12.157	-2.51649	-4.98953	P0A6L0	deoC	Deoxyribose-phosphate aldolase	TLKEQGTPEIR	11	59	69	12.4045	13.1326	12.4005	12.3475	11.6399	11.8161	11.5232	11.9914	P0A6L0	no	823	269	0.326853
-1.06484	1.52196	0.967238	0.0300635	0.107836	13.493	-2.50425	-5.01054	P77337	ydiS	Probable electron transfer flavoprotein-quinone oxidoreductase YdiS	SLGMVPASDPHHYAVGVK	18	169	186	14.3306	14.5625	13.0013	14.2075	13.4626	12.0786	13.517	12.7843	P77337	no	824	269	0.326456
-1.14454	1.52058	0.966407	0.0301595	0.108042	15.0908	-2.50243	-5.01366	P26647	plsC	1-acyl-sn-glycerol-3-phosphate acyltransferase	AHGTIAEVVNHFK	13	124	136	15.5999	15.7056	16.0155	15.3312	15.529	13.784	13.361	15.4	P26647	no	825	269	0.326061
-0.481602	1.50741	0.956349	0.0310876	0.110573	15.169	-2.48512	-5.04332	P09169;P34210	ompT	Protease 7	KVSQLDWK	8	58	65	15.4834	15.4743	15.0826	15.5989	15.1929	14.6572	14.9973	14.8654	P09169	no	826	269	0.325666
-0.257808	1.5071	0.956233	0.0311102	0.110603	18.8123	-2.4847	-5.04403	P0ACG8	hslR	Heat shock protein 15	EMIEGGKVHYNGQR	14	29	42	19.0023	18.7977	18.8756	19.0892	18.5721	18.6394	18.6587	18.8633	P0ACG8	no	827	269	0.325272
[truncated: 596 more rows]
