# Supplementary material for: High-throughput peptide-centric local stability assay extends protein–ligand identification to membrane proteins, tissues and bacteria
Source: Nat Struct Mol Biol. 2025 Nov 5;33(1):184–92. doi: 10.1038/s41594-025-01699-y (PMC12819154; doi:10.1038/s41594-025-01699-y)
Supplement: Supplementary file 7 — HT-PELSA peptide-level results for identifying dasatinib targets in both cleared and crude K562 cell lysates. [file 41594_2025_1699_MOESM7_ESM.xlsx]

## Sheet: Info
Supplementray Data 5
Overall
This file summarizes HT-PELSA peptide-level Bayes test results of identifying dasatininb targets in both cleared and crude K562 cell lysates. For protein-level results, each protein was represented by the peptide with lowest p value. For the peptides shared by mutiple proteins,each peptide was assigned to the first protein listed in the Protein.Id column (See UID column).

## Sheet: Cleared_dasatinib
Log2FC	Log10P.Value	Log10adj.P.Val	P.Value	adj.P.Val	AveExpr	t	B	Protein.Ids	UID	Genes	name	sequence	length	start	end	control_1	control_2	control_3	control_4	D1_1	D1_2	D1_3	D1_4	is.kinase	is.contam	protein_regulation
-2.49648	12.8066	7.78961	1.56092e-13	1.62327e-08	17.6933	-40.2737	10.2403	P00519;P42684	P00519	ABL1	Tyrosine-protein kinase ABL1	VADFGLSR	8	379	386	18.8688	18.9032	19.0176	18.9766	16.4541	16.4391	16.5428	16.3443	yes	no	stabilized proteins
1.67854	11.9892	7.27326	1.02508e-12	5.33013e-08	18.6645	34.0341	10.0239	Q06187	Q06187	BTK	Tyrosine-protein kinase BTK	WSPPEVLMYSK	11	563	573	17.7517	17.8563	17.7684	17.9245	19.5213	19.5261	19.5128	19.455	yes	no	destabilized proteins
1.36844	11.1832	6.64328	6.55886e-12	2.27361e-07	20.4019	28.8138	9.73867	Q02750	Q02750	MAP2K1	Dual specificity mitogen-activated protein kinase kinase 1	SYMSPER	7	228	234	19.6932	19.8431	19.6973	19.6372	21.1579	21.0951	21.0762	21.0154	yes	no	destabilized proteins
-1.67398	10.9873	6.6318	1.02976e-11	2.33453e-07	18.3533	-27.6684	9.65647	Q9Y6R4	Q9Y6R4	MAP3K4	Mitogen-activated protein kinase kinase kinase 4	LGDFGCSVK	9	1479	1487	19.3085	19.1458	19.0953	19.2115	17.4231	17.4741	17.5944	17.5736	yes	no	stabilized proteins
1.2379	10.9498	6.6318	1.12243e-11	2.33453e-07	19.0486	27.4547	9.64014	Q06187	Q06187	BTK	Tyrosine-protein kinase BTK	FTNSETAEHIAQGLR	15	601	615	18.5393	18.3855	18.3793	18.4143	19.7013	19.6712	19.6529	19.6446	yes	no	destabilized proteins
-2.60107	10.7025	6.46365	1.9838e-11	3.43838e-07	16.1632	-26.0821	9.5269	Q9Y6R4	Q9Y6R4	MAP3K4	Mitogen-activated protein kinase kinase kinase 4	YFGVELHR	8	1405	1412	17.5828	17.3505	17.5447	17.3772	14.8827	14.7289	14.8455	14.9936	yes	no	stabilized proteins
1.08477	10.5494	6.41878	2.82212e-11	3.81259e-07	18.9593	25.2663	9.45203	Q06187	Q06187	BTK	Tyrosine-protein kinase BTK	STGDPQGVIR	10	323	332	18.3528	18.4544	18.3973	18.4633	19.4396	19.5161	19.5316	19.5197	yes	no	destabilized proteins
-4.02743	10.5327	6.41878	2.93293e-11	3.81259e-07	16.2598	-25.1786	9.44362	P00519;P42684	P00519	ABL1	Tyrosine-protein kinase ABL1	YSLTVAVK	8	264	271	18.1705	18.205	18.3744	18.3442	14.4632	14.1716	14.5906	13.759	yes	no	stabilized proteins
-1.8654	10.4685	6.40578	3.39978e-11	3.92841e-07	16.7134	-24.8452	9.41093	Q9Y6R4	Q9Y6R4	MAP3K4	Mitogen-activated protein kinase kinase kinase 4	WTASQLLDHSFVK	13	1590	1602	17.64	17.6586	17.692	17.5938	15.7553	15.8273	15.8685	15.6717	yes	no	stabilized proteins
-1.65691	10.0331	6.01607	9.2666e-11	9.6367e-07	18.3262	-22.6921	9.17041	Q9Y6R4	Q9Y6R4	MAP3K4	Mitogen-activated protein kinase kinase kinase 4	GANIFLTSSGLIK	13	1466	1478	19.1462	19.1794	19.2105	19.0825	17.3788	17.7249	17.4737	17.4134	yes	no	stabilized proteins
0.979584	9.83058	5.85497	1.47713e-10	1.39648e-06	18.8817	21.7531	9.04689	Q06187	Q06187	BTK	Tyrosine-protein kinase BTK	YTVSVFAK	8	315	322	18.4173	18.4334	18.3834	18.3334	19.4234	19.4093	19.2911	19.3619	yes	no	destabilized proteins
1.1844	9.68705	5.78372	2.05563e-10	1.64544e-06	19.8124	21.1102	8.95459	Q16512	Q16512	PKN1	Serine/threonine-protein kinase N1	VLLSEFRPSGELFAIK	16	629	644	19.3411	19.1998	19.228	19.1119	20.4375	20.5069	20.3752	20.2989	yes	no	destabilized proteins
1.04603	9.68434	5.78372	2.06852e-10	1.64544e-06	19.1522	21.0982	8.95281	Q06187	Q06187	BTK	Tyrosine-protein kinase BTK	LKYPVSQQNK	10	373	382	18.6628	18.6067	18.5357	18.7115	19.7615	19.6358	19.6197	19.6839	yes	no	destabilized proteins
-2.44442	9.64037	5.78372	2.28892e-10	1.64544e-06	15.757	-20.905	8.9237	O14976	O14976	GAK	Cyclin-G-associated kinase	AIIQEVCFMK	10	81	90	16.8888	16.9603	17.119	16.9488	14.4693	14.466	14.4233	14.7806	yes	no	stabilized proteins
-1.3199	9.62464	5.78372	2.37336e-10	1.64544e-06	17.7266	-20.8363	8.9132	Q16539	Q16539	MAPK14	Mitogen-activated protein kinase 14	DLLIDEWK	8	331	338	18.4564	18.3784	18.4185	18.293	17.0211	17.1521	17.1292	16.9644	yes	no	stabilized proteins
0.90451	9.51372	5.70083	3.06396e-10	1.99146e-06	19.0652	20.358	8.83771	Q16512;Q6P5Z2;Q16513	Q16512	PKN1	Serine/threonine-protein kinase N1	IADFGLCK	8	756	763	18.7002	18.571	18.5876	18.593	19.4643	19.489	19.5659	19.5506	yes	no	destabilized proteins
-1.852	9.24356	5.457	5.70747e-10	3.49143e-06	17.581	-19.2361	8.64326	Q9Y6R4	Q9Y6R4	MAP3K4	Mitogen-activated protein kinase kinase kinase 4	IFEGIKHPNLVR	12	1393	1404	18.4256	18.4515	18.4555	18.6952	16.3999	16.7167	16.6596	16.8436	yes	no	stabilized proteins
1.12357	9.06323	5.30149	8.64512e-10	4.99467e-06	17.9772	18.5201	8.50486	Q16512	Q16512	PKN1	Serine/threonine-protein kinase N1	TLGWEALLAR	10	876	885	17.3575	17.4871	17.3213	17.4956	18.634	18.4986	18.4815	18.5416	yes	no	destabilized proteins
-1.21091	8.95721	5.24261	1.10353e-09	5.71997e-06	17.3394	-18.1109	8.42018	O14976	O14976	GAK	Cyclin-G-associated kinase	AMLQVNPEER	10	294	303	17.8832	18.0419	18.0145	17.8396	16.6725	16.7793	16.7406	16.7431	yes	no	stabilized proteins
-3.16753	8.94893	5.24261	1.1248e-09	5.71997e-06	15.3597	-18.0793	8.41346	P00519	P00519	ABL1	Tyrosine-protein kinase ABL1	NCLVGENHLVK	11	368	378	16.8926	16.8256	16.9755	17.08	13.9952	13.233	13.9385	13.9369	yes	no	stabilized proteins
-1.85866	8.9374	5.24261	1.15506e-09	5.71997e-06	17.7181	-18.0354	8.40408	Q9Y6R4	Q9Y6R4	MAP3K4	Mitogen-activated protein kinase kinase kinase 4	VGMGHKPPIPER	12	1558	1569	18.7606	18.5343	18.5356	18.7595	16.4912	16.8095	16.8602	16.9945	yes	no	stabilized proteins
1.45918	8.88762	5.21303	1.29533e-09	6.12304e-06	16.8559	17.847	8.36324	Q16512	Q16512	PKN1	Serine/threonine-protein kinase N1	DEVESLMCEK	10	655	664	16.2912	15.9709	16.171	16.0721	17.6235	17.6013	17.5805	17.5365	yes	no	destabilized proteins
-1.84157	8.8403	5.18502	1.44445e-09	6.53105e-06	16.5904	-17.6696	8.3239	Q9Y6R4	Q9Y6R4	MAP3K4	Mitogen-activated protein kinase kinase kinase 4	TIKETADELK	10	1383	1392	17.5933	17.5023	17.5413	17.4077	15.5847	15.4761	15.6777	15.9398	yes	no	stabilized proteins
-2.7184	8.7138	5.09136	1.93288e-09	8.10282e-06	15.1668	-17.2034	8.21623	O14976	O14976	GAK	Cyclin-G-associated kinase	AIIQEVCFMKK	11	81	91	16.176	16.5574	16.8478	16.5229	13.7778	13.9698	13.7818	13.7012	yes	no	stabilized proteins
1.13557	8.71043	5.09136	1.94791e-09	8.10282e-06	18.3617	17.1911	8.21332	Q16512	Q16512	PKN1	Serine/threonine-protein kinase N1	FLSAEAIGIMR	11	837	847	17.8888	17.7119	17.6894	17.8856	18.8942	18.8137	19.0143	18.9958	yes	no	destabilized proteins
-1.5265	8.56395	4.96476	2.72931e-09	1.08454e-05	18.2705	-16.6659	8.08394	Q9Y6R4	Q9Y6R4	MAP3K4	Mitogen-activated protein kinase kinase kinase 4	FQPNDHK	7	1376	1382	19.022	19.0815	19.0762	18.9554	17.3913	17.8311	17.4059	17.4008	yes	no	stabilized proteins
-1.80977	8.5504	4.96476	2.81578e-09	1.08454e-05	16.9648	-16.6181	8.07173	Q9Y6R4	Q9Y6R4	MAP3K4	Mitogen-activated protein kinase kinase kinase 4	QITIAINVLHEHGIVHR	17	1446	1462	17.9662	17.5995	18.0696	17.8432	16.2005	16.1626	15.9223	15.954	yes	no	stabilized proteins
1.07725	8.50346	4.93564	3.13718e-09	1.15974e-05	17.2814	16.4535	8.02906	Q16512	Q16512	PKN1	Serine/threonine-protein kinase N1	KSPLTLEDFK	10	607	616	16.6717	16.8711	16.7426	16.6858	17.7687	17.8291	17.8501	17.8323	yes	no	destabilized proteins
-1.90414	8.49025	4.93564	3.23407e-09	1.15974e-05	16.3435	-16.4074	8.01696	Q9Y6R4	Q9Y6R4	MAP3K4	Mitogen-activated protein kinase kinase kinase 4	DFLSHCLESDPK	12	1576	1587	17.2254	17.4252	17.4594	17.0722	15.1643	15.5176	15.4804	15.4034	yes	no	stabilized proteins
-1.20666	8.46949	4.93245	3.39242e-09	1.16828e-05	17.0638	-16.3352	7.99786	O14976	O14976	GAK	Cyclin-G-associated kinase	GPLSCDTVLK	10	141	150	17.6688	17.6735	17.7443	17.582	16.334	16.5231	16.5608	16.4239	yes	no	stabilized proteins
1.31586	8.4581	4.93245	3.48259e-09	1.16828e-05	18.3494	16.2958	7.98734	Q16512	Q16512	PKN1	Serine/threonine-protein kinase N1	SPLTLEDFK	9	608	616	17.8124	17.8313	17.5434	17.5788	19.0502	19.1309	18.8536	18.9946	yes	no	destabilized proteins
-0.626794	8.44091	4.92905	3.62321e-09	1.17748e-05	19.1829	-16.2364	7.9714	Q13188;Q13043	Q13188	STK4	Serine/threonine-protein kinase 4	AGNILLNTEGHAK	13	152	164	19.4757	19.4712	19.5417	19.4967	18.8914	18.8583	18.8191	18.9093	yes	no	stabilized proteins
0.903478	8.35813	4.87098	4.38399e-09	1.34593e-05	17.7942	15.9532	7.89368	Q16512;Q16513	Q16512	PKN1	Serine/threonine-protein kinase N1	EGMGYGDR	8	764	771	17.3682	17.2925	17.3271	17.3821	18.1388	18.3166	18.2735	18.2548	yes	no	destabilized proteins
-0.627425	8.35651	4.87098	4.40039e-09	1.34593e-05	19.2489	-15.9477	7.89214	Q13043	Q13043	STK4	Serine/threonine-protein kinase 4	ATATQLLQHPFVR	13	270	282	19.5367	19.5667	19.5203	19.6267	18.9212	18.9381	18.979	18.9024	yes	no	stabilized proteins
-1.17359	8.31324	4.8403	4.86141e-09	1.44445e-05	17.4518	-15.8015	7.85084	Q16539	Q16539	MAPK14	Mitogen-activated protein kinase 14	DLKPSNLAVNEDCELK	16	150	165	17.9805	18.0977	18.0659	18.0103	16.991	16.8242	16.952	16.693	yes	no	stabilized proteins
1.03084	8.29551	4.8348	5.06396e-09	1.46284e-05	18.5257	15.7419	7.83379	Q06187	Q06187	BTK	Tyrosine-protein kinase BTK	SQAEQLLK	8	289	296	17.8884	18.159	17.9596	18.0341	19.1649	19.0273	18.9668	19.0055	yes	no	destabilized proteins
0.497532	8.27775	4.82895	5.27531e-09	1.4827e-05	20.2262	15.6825	7.81664	Q02750;P36507	Q02750	MAP2K2	Dual specificity mitogen-activated protein kinase kinase 2	LEAFLTQK	8	54	61	20.002	19.9316	20.002	19.9742	20.4874	20.4972	20.4576	20.4576	yes	no	destabilized proteins
-1.1372	8.13351	4.69629	7.35337e-09	2.01239e-05	17.524	-15.2074	7.6745	Q16539	Q16539	MAPK14	Mitogen-activated protein kinase 14	TLFPGTDHIDQLK	13	221	233	18.1508	18.1175	18.0541	18.0481	16.9452	16.8504	16.8678	17.1583	yes	no	stabilized proteins
0.892853	8.01884	4.60219	9.57542e-09	2.49924e-05	19.248	14.8391	7.5579	Q13418	Q13418	ILK	Integrin-linked protein kinase	DFNEECPR	8	234	241	18.6457	18.9121	18.846	18.8027	19.6989	19.7649	19.7285	19.5857	yes	no	destabilized proteins
-0.697223	8.01321	4.60219	9.70041e-09	2.49924e-05	18.7071	-14.8212	7.55209	P41240	P41240	CSK	Tyrosine-protein kinase CSK	SGWALNMK	8	186	193	19.0021	19.0922	19.0832	19.0454	18.4581	18.3296	18.3291	18.3173	yes	no	stabilized proteins
-1.19105	8.00642	4.60219	9.85336e-09	2.49924e-05	16.8465	-14.7997	7.54507	P53671	P53671	LIMK2	LIM domain kinase 2	GFFGQAIK	8	340	347	17.4454	17.5778	17.3774	17.3673	16.2609	16.3316	16.1156	16.2957	yes	no	stabilized proteins
-0.546913	7.98726	4.5935	1.02976e-08	2.54975e-05	19.7385	-14.7391	7.52522	Q9NRN7	Q9NRN7	AASDHPPT	L-aminoadipate-semialdehyde dehydrogenase-phosphopantetheinyl transferase	IGQFVFAR	8	48	55	20.002	20.0426	20.0292	19.9742	19.5271	19.4319	19.4811	19.4202	no	no	stabilized proteins
-0.605633	7.96038	4.57684	1.09552e-08	2.64948e-05	19.2635	-14.6545	7.49721	Q9P289;Q9Y6E0	Q9P289	STK26	Serine/threonine-protein kinase 26	GSFGEVFK	8	33	40	19.6043	19.6251	19.5215	19.5143	18.935	19.0105	18.9642	18.933	yes	no	stabilized proteins
1.12831	7.87979	4.50623	1.3189e-08	3.11723e-05	18.1372	14.4034	7.41217	Q06187	Q06187	BTK	Tyrosine-protein kinase BTK	SQAEQLLKQEGK	12	289	300	17.3488	17.6271	17.6354	17.6809	18.8076	18.6411	18.756	18.6007	yes	no	destabilized proteins
-0.837643	7.84379	4.48	1.43288e-08	3.31135e-05	17.5756	-14.2925	7.37368	Q9Y4K4	Q9Y4K4	MAP4K5	Mitogen-activated protein kinase kinase kinase kinase 5	LLTHTFVAQPGLSR	14	271	284	17.918	18.0187	17.9802	18.0608	17.0905	17.1477	17.1609	17.2281	yes	no	stabilized proteins
-1.74051	7.82392	4.46967	1.49996e-08	3.39101e-05	15.4899	-14.2317	7.35229	O14976	O14976	GAK	Cyclin-G-associated kinase	IFYQTCR	7	151	157	16.5197	16.138	16.4863	16.2963	14.6705	14.5862	14.5975	14.6242	yes	no	stabilized proteins
-0.799356	7.78319	4.43828	1.64745e-08	3.64521e-05	17.8618	-14.1076	7.30814	Q13043	Q13043	STK4	Serine/threonine-protein kinase 4	DLINEAMDVK	10	292	301	18.3109	18.1562	18.2883	18.2904	17.4096	17.4371	17.5378	17.4639	yes	no	stabilized proteins
-1.98435	7.77149	4.43572	1.69244e-08	3.66673e-05	15.8858	-14.0721	7.29538	Q9Y6R4	Q9Y6R4	MAP3K4	Mitogen-activated protein kinase kinase kinase 4	RPWHEYEHNFQIMYK	15	1543	1557	16.8508	16.9081	17.0159	16.737	15.1446	14.6482	15.1192	14.6623	yes	no	stabilized proteins
-2.9805	7.75548	4.42866	1.756e-08	3.72681e-05	14.7758	-14.0237	7.27787	P42680	P42680	TEC	Tyrosine-protein kinase Tec	GCLLNFLR	8	448	455	16.0787	16.452	16.2883	16.2451	12.7611	13.5673	13.7088	13.105	yes	no	stabilized proteins
-1.00891	7.72893	4.41089	1.86667e-08	3.88245e-05	18.571	-13.9439	7.24869	Q9NRN7	Q9NRN7	AASDHPPT	L-aminoadipate-semialdehyde dehydrogenase-phosphopantetheinyl transferase	IDEHHFVAVALR	12	235	246	19.1722	19.0757	18.9268	19.1269	17.9942	17.9817	18.2582	18.0319	no	no	stabilized proteins
0.550759	7.57911	4.26968	2.63564e-08	5.37434e-05	20.1486	13.5005	7.08073	Q02750	Q02750	MAP2K1	Dual specificity mitogen-activated protein kinase kinase 1	KLEELELDEQQR	12	36	47	19.9141	19.913	19.7872	19.8786	20.4775	20.4576	20.3645	20.3962	yes	no	destabilized proteins
-1.57358	7.45944	4.15843	3.47186e-08	6.94331e-05	16.49	-13.1555	6.94255	Q16539	Q16539	MAPK14	Mitogen-activated protein kinase 14	KLSRPFQSIIHAK	13	54	66	17.264	17.2961	17.2927	17.2542	15.4895	15.6009	15.6393	16.083	yes	no	stabilized proteins
1.4664	7.44243	4.1534	3.61052e-08	7.02422e-05	16.3844	13.1071	6.92262	Q16512	Q16512	PKN1	Serine/threonine-protein kinase N1	VLLSEFR	7	629	635	15.4677	15.6753	15.9368	15.5249	17.192	17.1878	17.0876	17.0029	yes	no	destabilized proteins
0.422418	7.43802	4.1534	3.6474e-08	7.02422e-05	19.9834	13.0946	6.91743	Q9UL54;Q9H2K8;Q7L7X3	Q9UL54	TAOK3	Serine/threonine-protein kinase TAO3	ELDNLQYR	8	299	306	19.8051	19.7431	19.7999	19.7405	20.1825	20.1946	20.2066	20.1946	yes	no	destabilized proteins
-1.82795	7.4131	4.13645	3.86279e-08	7.30377e-05	16.5352	-13.024	6.88807	Q9Y2K2	Q9Y2K2	SIK3	Serine/threonine-protein kinase SIK3	IGYYEIDR	8	63	70	17.3521	17.6302	17.5106	17.3037	15.961	15.6975	15.5805	15.2458	yes	no	stabilized proteins
1.18115	7.29603	4.02927	5.05795e-08	9.34819e-05	16.5503	12.697	6.74806	Q02750;P36507	Q02750	MAP2K2	Dual specificity mitogen-activated protein kinase kinase 2	DVKPSNILVNSRGEIK	16	194	209	15.7486	16.0455	15.932	16.113	17.0881	17.1113	17.1756	17.1887	yes	no	destabilized proteins
-0.683848	7.29041	4.02927	5.12382e-08	9.34819e-05	18.1135	-12.6815	6.74126	Q9P289;Q9Y6E0	Q9P289	STK26	Serine/threonine-protein kinase 26	YYGSYLK	7	85	91	18.4889	18.4913	18.4562	18.3852	17.7913	17.664	17.8289	17.802	yes	no	stabilized proteins
-1.31939	7.18215	3.92857	6.57428e-08	0.000117877	16.6232	-12.3859	6.60858	Q16539	Q16539	MAPK14	Mitogen-activated protein kinase 14	MLVLDSDKR	9	288	296	17.3086	17.2363	17.2279	17.3588	15.8904	15.8934	15.7928	16.2775	yes	no	stabilized proteins
-2.50077	7.1599	3.91374	6.91994e-08	0.000121972	13.4037	-12.3259	6.58095	Q9Y2K2	Q9Y2K2	SIK3	Serine/threonine-protein kinase SIK3	LSMEQICK	8	306	313	14.6707	14.6476	14.7534	14.5447	12.2074	12.1661	12.3177	11.9221	yes	no	stabilized proteins
-0.766638	7.04108	3.80222	9.0975e-08	0.000157681	18.9538	-12.0097	6.43128	P41240	P41240	CSK	Tyrosine-protein kinase CSK	GSLVDYLR	8	272	279	19.331	19.3198	19.4787	19.2188	18.6573	18.635	18.5494	18.44	yes	no	stabilized proteins
1.76704	6.96928	3.7376	1.07329e-07	0.000182977	16.0221	11.8221	6.33914	Q13163	Q13163	MAP2K5	Dual specificity mitogen-activated protein kinase kinase 5	DVKPSNMLVNTR	12	283	294	15.0267	15.5891	14.9848	14.9535	16.968	17.0406	16.6944	16.9193	yes	no	destabilized proteins
2.59082	6.922	3.69739	1.19673e-07	0.000200731	13.9119	11.6999	6.27776	P07947	P07947	YES1	Tyrosine-protein kinase Yes	LTTVCPTVKPQTQGLAK	17	251	267	12.3581	12.9565	12.8901	12.261	15.2541	14.9714	15.3906	15.213	yes	no	destabilized proteins
-0.943388	6.88821	3.67054	1.29358e-07	0.000213531	16.7241	-11.6133	6.23354	Q13043	Q13043	STK4	Serine/threonine-protein kinase 4	LGEGSYGSVYK	11	36	46	17.2523	17.1495	17.1777	17.2038	16.3369	16.3696	16.1897	16.1134	yes	no	stabilized proteins
-1.29	6.86685	3.65917	1.35878e-07	0.000219193	15.9326	-11.5588	6.20546	Q16539	Q16539	MAPK14	Mitogen-activated protein kinase 14	YIHSADIIHR	10	140	149	16.4387	16.5189	16.5471	16.8056	15.249	15.2083	15.2562	15.4369	yes	no	stabilized proteins
-1.50646	6.86327	3.65917	1.37004e-07	0.000219193	15.1366	-11.5497	6.20073	P23458	P23458	JAK1	Tyrosine-protein kinase JAK1	NVLVESEHQVK	11	1008	1018	15.8112	15.9932	15.8203	15.9346	14.3731	14.2779	14.5815	14.3009	yes	no	stabilized proteins
-1.10217	6.82572	3.62825	1.49376e-07	0.000235367	16.9547	-11.4545	6.15104	Q9Y4K4	Q9Y4K4	MAP4K5	Mitogen-activated protein kinase kinase kinase kinase 5	LADFGVAAK	9	156	164	17.5916	17.407	17.4896	17.5347	16.5687	16.4246	16.1358	16.4851	yes	no	stabilized proteins
-0.993143	6.81703	3.62609	1.52396e-07	0.000236541	16.321	-11.4326	6.13949	O60674	O60674	JAK2	Tyrosine-protein kinase JAK2	VLPQDKEYYK	10	1000	1009	16.6591	16.8781	16.8644	16.8685	15.7645	15.8522	15.8455	15.8352	yes	no	stabilized proteins
0.464289	6.80049	3.616	1.58309e-07	0.000242106	19.1912	11.3909	6.11746	Q02750;P36507	Q02750	MAP2K2	Dual specificity mitogen-activated protein kinase kinase 2	RLEAFLTQK	9	53	61	18.9622	19.0161	18.9118	18.9461	19.3856	19.4477	19.4747	19.3853	yes	no	destabilized proteins
-0.639434	6.74223	3.56407	1.81037e-07	0.000272851	19.244	-11.2453	6.0393	P41240	P41240	CSK	Tyrosine-protein kinase CSK	VSDFGLTK	8	330	337	19.6776	19.5387	19.5006	19.5378	19.0349	18.9691	18.8068	18.8862	yes	no	stabilized proteins
-0.606286	6.65786	3.48595	2.19855e-07	0.000326624	18.5286	-11.0371	5.92463	Q9UKE5	Q9UKE5	TNIK	TRAF2 and NCK-interacting protein kinase	NHSQRPATEQLMK	13	273	285	18.8706	18.8159	18.7706	18.8697	18.1276	18.2225	18.1977	18.354	yes	no	stabilized proteins
1.0399	6.65136	3.48561	2.23171e-07	0.00032688	17.345	11.0212	5.91572	Q16512	Q16512	PKN1	Serine/threonine-protein kinase N1	FLSAEAIGIMRR	12	837	848	16.9063	16.5543	16.9323	16.9072	17.902	17.8848	17.9663	17.7067	yes	no	destabilized proteins
0.445239	6.47907	3.31939	3.31844e-07	0.000479302	19.7859	10.6067	5.67584	P36507	P36507	MAP2K2	Dual specificity mitogen-activated protein kinase kinase 2	KLEELELDEQQKK	13	40	52	19.6437	19.5178	19.4912	19.6002	19.9742	20.0559	19.9882	20.0156	yes	no	destabilized proteins
-0.591414	6.4296	3.27592	3.71874e-07	0.000529763	18.4764	-10.4902	5.60563	P41240	P41240	CSK	Tyrosine-protein kinase CSK	NVLVSEDNVAK	11	319	329	18.8894	18.7148	18.7468	18.7376	18.1887	18.2416	18.0702	18.2224	yes	no	stabilized proteins
-0.502746	6.40715	3.25937	3.91607e-07	0.000550335	18.6974	-10.4376	5.57357	Q06203	Q06203	PPAT	Amidophosphoribosyltransferase	TFIQPNMR	8	356	363	18.9616	18.9096	18.9665	18.9576	18.3988	18.3599	18.5162	18.5093	no	no	stabilized proteins
1.08297	6.37643	3.23449	4.20306e-07	0.000582791	17.2223	10.3661	5.52951	Q16512	Q16512	PKN1	Serine/threonine-protein kinase N1	RLPPPFVPTLSGR	13	886	898	16.6045	16.6472	17.0159	16.4559	17.7725	17.7028	17.7776	17.8024	yes	no	destabilized proteins
-0.641192	6.35177	3.21558	4.44863e-07	0.000608725	18.4536	-10.3089	5.49397	P41240	P41240	CSK	Tyrosine-protein kinase CSK	SVLGGDCLLK	10	284	293	18.7109	18.8565	18.8923	18.6372	18.2043	18.1049	18.1382	18.0847	yes	no	stabilized proteins
-1.29154	6.29754	3.16702	5.04038e-07	0.00068074	16.4706	-10.1841	5.41529	P29597	P29597	TYK2	Non-receptor tyrosine-protein kinase TYK2	EITQLSHLGQGTR	13	588	600	17.1262	17.0855	17.1404	17.1132	16.1854	15.8981	15.6883	15.5273	yes	no	stabilized proteins
-0.709402	6.29141	3.1665	5.11196e-07	0.000681556	17.0493	-10.1701	5.40636	P43405	P43405	SYK	Tyrosine-protein kinase SYK	GSEVTAMLEKGER	13	578	590	17.4328	17.4615	17.3601	17.3618	16.6405	16.7517	16.7838	16.6025	yes	no	stabilized proteins
-0.776651	6.18655	3.07264	6.50799e-07	0.000845989	17.7651	-9.93266	5.25211	Q13188;Q13043	Q13188	STK4	Serine/threonine-protein kinase 4	YYGSYFK	7	88	94	18.0535	18.2264	18.2436	18.0904	17.5595	17.2905	17.4124	17.2449	yes	no	stabilized proteins
-0.850057	6.08687	2.97834	8.18715e-07	0.00105113	17.0995	-9.7111	5.10304	O60674	O60674	JAK2	Tyrosine-protein kinase JAK2	NILVENENR	9	981	989	17.3475	17.6689	17.5049	17.5766	16.7968	16.5371	16.7405	16.6233	yes	no	stabilized proteins
-0.660244	6.08148	2.97828	8.28941e-07	0.00105128	17.4946	-9.69924	5.09491	Q9P289	Q9P289	STK26	Serine/threonine-protein kinase 26	TQQVVAIK	8	46	53	17.8398	17.8653	17.7867	17.8072	17.2067	17.1925	17.2639	16.995	yes	no	stabilized proteins
1.15357	6.07221	2.97428	8.46816e-07	0.00106101	15.9953	9.67887	5.08093	Q16512	Q16512	PKN1	Serine/threonine-protein kinase N1	DAEDVKKQPFFR	12	864	875	15.2527	15.6959	15.2315	15.494	16.5799	16.5911	16.6215	16.4958	yes	no	destabilized proteins
-0.57413	6.02667	2.93394	9.40435e-07	0.00116428	17.9745	-9.57925	5.0119	Q9NRN7	Q9NRN7	AASDHPPT	L-aminoadipate-semialdehyde dehydrogenase-phosphopantetheinyl transferase	HQDVPSQDDSKPTQR	15	253	267	18.2958	18.2867	18.1613	18.3023	17.7339	17.6806	17.7655	17.5696	no	no	stabilized proteins
-1.1854	6.01307	2.92548	9.70346e-07	0.00118718	17.047	-9.54967	4.99119	Q16539	Q16539	MAPK14	Mitogen-activated protein kinase 14	TIWEVPER	8	16	23	17.7736	17.7288	17.3594	17.6971	16.7464	16.5172	16.3401	16.2137	yes	no	stabilized proteins
1.21088	5.96766	2.88529	1.0773e-06	0.00130231	15.2605	9.4514	4.92174	Q06187	Q06187	BTK	Tyrosine-protein kinase BTK	KPLPPEPAAAPVSTSELKK	19	200	218	14.5423	14.7574	14.7751	14.5454	15.915	15.982	15.705	15.8617	yes	no	destabilized proteins
-0.986202	5.96277	2.88529	1.0895e-06	0.00130231	16.1374	-9.44086	4.91423	Q9Y4K4	Q9Y4K4	MAP4K5	Mitogen-activated protein kinase kinase kinase kinase 5	NVHTGELAAVK	11	39	49	16.4611	16.724	16.7448	16.5921	15.7823	15.6045	15.4995	15.6909	yes	no	stabilized proteins
0.492502	5.95065	2.87812	1.12034e-06	0.00132397	18.3552	9.41478	4.89559	Q06187	Q06187	BTK	Tyrosine-protein kinase BTK	NCLVNDQGVVK	11	526	536	18.1485	18.0786	18.0595	18.1492	18.7073	18.5358	18.6098	18.5528	yes	no	destabilized proteins
0.933335	5.89744	2.82982	1.26638e-06	0.00147973	16.1587	9.301	4.81339	Q8TB40	Q8TB40	ABHD4	(Lyso)-N-acylphosphatidylethanolamine lipase	VAGPWGPGLVQR	12	209	220	15.5442	15.6068	15.8687	15.7485	16.5707	16.7232	16.5716	16.6359	no	no	destabilized proteins
-1.83198	5.84774	2.78497	1.41992e-06	0.0016407	14.9551	-9.19571	4.73602	Q9Y2K2	Q9Y2K2	SIK3	Serine/threonine-protein kinase SIK3	GNFAVVKR	8	75	82	15.7337	15.6728	16.1512	15.9266	14.2006	13.4958	14.3304	14.1295	yes	no	stabilized proteins
-0.490451	5.82345	2.76548	1.5016e-06	0.00171602	18.8341	-9.14459	4.69801	P11216	P11216	PYGB	Glycogen phosphorylase, brain form	GLAGLGDVAEVR	12	18	29	19.1229	19.0517	19.0793	19.0633	18.4702	18.6012	18.7203	18.5636	no	no	stabilized proteins
-2.85433	5.79606	2.74284	1.59932e-06	0.00180783	13.4982	-9.08724	4.65499	O14976	O14976	GAK	Cyclin-G-associated kinase	GQLVEFLKK	9	128	136	15.0933	15.0202	15.043	14.545	12.3147	11.2279	11.9872	12.7542	yes	no	stabilized proteins
-0.601603	5.75475	2.70622	1.75894e-06	0.00196687	17.3128	-9.00123	4.58977	P41240	P41240	CSK	Tyrosine-protein kinase CSK	EQLEHIK	7	438	444	17.6188	17.7445	17.5472	17.5438	17.0805	16.9633	16.9912	17.0129	yes	no	stabilized proteins
-1.67532	5.7347	2.69082	1.84202e-06	0.00203787	14.0571	-8.95973	4.55799	Q9UL54	Q9UL54	TAOK2	Serine/threonine-protein kinase TAO2	LRHPNTIQYR	10	83	92	15.0295	15.066	14.8469	14.6368	13.2923	13.4254	13.1213	13.0389	yes	no	destabilized proteins
-0.421643	5.67394	2.63465	2.11867e-06	0.00231925	18.2713	-8.83481	4.46109	P06737;P11217;P11216	P06737	PYGB	Glycogen phosphorylase, brain form	NLAENISR	8	271	278	18.4347	18.484	18.4677	18.5422	18.0909	18.0312	18.1087	18.0114	no	no	stabilized proteins
1.70327	5.66773	2.63299	2.14918e-06	0.00232814	13.897	8.82213	4.45114	Q13163	Q13163	MAP2K5	Dual specificity mitogen-activated protein kinase kinase 5	DTLGHGNGGTVYK	13	170	182	12.6711	13.1731	13.1589	13.1785	14.6449	14.798	14.8161	14.7356	yes	no	destabilized proteins
0.492718	5.57768	2.54745	2.64434e-06	0.002835	19.2516	8.6397	4.30593	Q02750	Q02750	MAP2K1	Dual specificity mitogen-activated protein kinase kinase 1	KLEELELDEQQRK	13	36	48	19.1028	18.9175	18.8962	19.1043	19.4354	19.5142	19.4762	19.5659	yes	no	destabilized proteins
-0.304321	5.52401	2.49823	2.99217e-06	0.00317518	20.0417	-8.53234	4.21854	P46781	P46781	RPS9	40S ribosomal protein S9	ELLTLDEKDPRR	12	59	70	20.1206	20.2302	20.1825	20.2419	19.9065	19.8833	19.8885	19.8797	no	no	stabilized proteins
-0.917114	5.51715	2.49577	3.03987e-06	0.00319321	16.0715	-8.51867	4.20731	Q9Y4K4	Q9Y4K4	MAP4K5	Mitogen-activated protein kinase kinase kinase kinase 5	VGSGTYGDVYK	11	26	36	16.5863	16.4379	16.5602	16.536	15.6992	15.8015	15.5478	15.4034	yes	no	stabilized proteins
0.619911	5.38955	2.37254	4.07807e-06	0.00424095	18.3339	8.26775	3.99684	P54753;P29320;P29323;Q15375;P54762;P29317;Q9UF33;P54760;Q06187;P29322;P54756	P54753	BTK	Tyrosine-protein kinase BTK	VSDFGLSR	8	537	544	18.205	18.0557	18.0032	17.8318	18.7342	18.6565	18.639	18.5457	yes	no	destabilized proteins
0.751432	5.3433	2.33181	4.53623e-06	0.00465792	16.8281	8.17819	3.91972	Q16513	Q16513	PKN2	Serine/threonine-protein kinase N2	IFETVNSVR	9	708	716	16.4602	16.3515	16.6658	16.332	17.3396	17.1722	17.1914	17.1122	yes	no	destabilized proteins
0.306694	5.34022	2.33181	4.56861e-06	0.00465792	19.2292	8.17223	3.91455	Q13418	Q13418	ILK	Integrin-linked protein kinase	WQGNDIVVK	9	212	220	19.0671	19.0366	19.1404	19.0595	19.3992	19.3798	19.3718	19.3795	yes	no	destabilized proteins
-1.22504	5.2936	2.28943	5.08623e-06	0.00513531	15.0198	-8.08273	3.83633	P23458	P23458	JAK1	Tyrosine-protein kinase JAK1	YAVQICK	7	983	989	15.3584	15.8092	15.6948	15.6667	14.3847	14.2643	14.6404	14.3395	yes	no	stabilized proteins
-0.630936	5.28506	2.28509	5.18728e-06	0.00518698	17.21	-8.0664	3.82194	Q9Y2U5;Q99759	Q9Y2U5	MAP3K2	Mitogen-activated protein kinase kinase kinase 2	LLGQGAFGR	9	361	369	17.4998	17.555	17.4016	17.6455	16.9444	16.8522	17.0153	16.7663	yes	no	stabilized proteins
-0.222578	5.27848	2.28433	5.26651e-06	0.00519596	21.4406	-8.05383	3.81085	P46781	P46781	RPS9	40S ribosomal protein S9	HIDFSLR	7	156	162	21.5731	21.5356	21.5823	21.5165	21.3376	21.3376	21.3101	21.3321	no	no	stabilized proteins
-0.513652	5.27604	2.28433	5.29619e-06	0.00519596	18.0057	-8.04918	3.80673	P41240	P41240	CSK	Tyrosine-protein kinase CSK	NCWHLDAAMRPSFLQLR	17	421	437	18.3963	18.2439	18.227	18.183	17.7803	17.7692	17.6263	17.8198	yes	no	stabilized proteins
-1.0518	5.26989	2.28226	5.37168e-06	0.00522078	15.2601	-8.03746	3.79636	P53671	P53671	LIMK2	LIM domain kinase 2	SLDHPNVLK	9	382	390	15.7231	15.703	15.9484	15.7696	14.9349	14.7411	14.6937	14.5672	yes	no	stabilized proteins
-1.00648	5.24817	2.26458	5.64722e-06	0.00543775	15.9582	-7.99616	3.75964	O60674	O60674	JAK2	Tyrosine-protein kinase JAK2	LLQYTSQICK	10	953	962	16.6293	16.1688	16.4676	16.5803	15.322	15.3604	15.5154	15.6222	yes	no	stabilized proteins
-0.280056	5.23468	2.25509	5.82538e-06	0.00555784	20.2535	-7.9706	3.73679	P46781	P46781	RPS9	40S ribosomal protein S9	KQVVNIPSFIVR	12	139	150	20.3962	20.3857	20.417	20.3752	20.1946	20.0951	20.0821	20.0821	no	no	stabilized proteins
-1.38669	5.19376	2.21815	6.40083e-06	0.00605135	14.8249	-7.89341	3.66726	P29597	P29597	TYK2	Non-receptor tyrosine-protein kinase TYK2	TLNLSQLSFHR	11	573	583	15.4057	15.69	15.3803	15.5969	14.5071	13.9073	13.8889	14.2229	yes	no	stabilized proteins
-1.09405	5.1565	2.18482	6.97422e-06	0.00653402	15.3072	-7.82359	3.60365	O60674	O60674	JAK2	Tyrosine-protein kinase JAK2	GNFGSVEMCR	10	858	867	15.6855	15.8388	16.1724	15.7201	14.6765	14.6939	14.8478	14.8224	yes	no	stabilized proteins
0.206292	5.15211	2.18431	7.04523e-06	0.00654162	22.274	7.81538	3.59612	Q13177;Q13153;O75914	Q13177	PAK2	Serine/threonine-protein kinase PAK 2	LLQTSNITK	9	105	113	22.2006	22.155	22.1946	22.1332	22.3645	22.3778	22.3805	22.3857	yes	no	destabilized proteins
-2.95471	5.1353	2.17137	7.32314e-06	0.00673949	13.486	-7.78406	3.56732	P42684	P42684	ABL2	Tyrosine-protein kinase ABL2	NCLVGENHVVK	11	414	424	14.6804	14.9572	15.1604	15.0554	11.2877	11.5202	11.9649	13.2618	yes	no	stabilized proteins
-0.857952	5.10778	2.14768	7.80217e-06	0.00711735	15.9071	-7.73296	3.52004	P55263	P55263	ADK	Adenosine kinase	TGCTFPEKPDFH	12	351	362	16.3325	16.3801	16.4406	16.1912	15.618	15.5643	15.4485	15.2819	no	no	stabilized proteins
-1.15935	5.05414	2.09783	8.82787e-06	0.007983	15.2202	-7.63404	3.42744	Q9Y4K4	Q9Y4K4	MAP4K5	Mitogen-activated protein kinase kinase kinase kinase 5	ETLQGLAYLHTK	12	123	134	15.5703	15.6144	16.1289	15.8859	14.7163	14.5509	14.5553	14.7396	yes	no	stabilized proteins
1.40239	5.04384	2.09128	9.03993e-06	0.0081043	14.7112	7.61513	3.40958	Q13163	Q13163	MAP2K5	Dual specificity mitogen-activated protein kinase kinase 5	KILANGQMNEQDIR	14	154	167	14.1298	14.3054	13.7381	13.8666	15.567	15.6209	15.369	15.0926	yes	no	destabilized proteins
-1.06346	5.03618	2.08735	9.20075e-06	0.00817797	16.4977	-7.60111	3.3963	Q9NRN7	Q9NRN7	AASDHPPT	L-aminoadipate-semialdehyde dehydrogenase-phosphopantetheinyl transferase	LNIPWNHIR	9	75	83	16.7832	16.8443	17.3497	17.1404	15.9032	15.8084	15.8995	16.2526	no	no	stabilized proteins
-1.69354	5.02366	2.07853	9.46987e-06	0.00834585	13.8632	-7.57821	3.37455	P23458	P23458	JAK1	Tyrosine-protein kinase JAK1	NLYHENIVK	9	931	939	14.8585	15.1005	14.341	14.5397	13.1692	13.1717	13.0105	12.7142	yes	no	stabilized proteins
-1.77404	5.00536	2.0639	9.8773e-06	0.00863176	16.5587	-7.54485	3.34273	O14976	O14976	GAK	Cyclin-G-associated kinase	DLKVENLLLSNQGTIK	16	173	188	17.4862	17.2927	17.6723	17.3316	15.7201	16.0634	16.081	14.822	yes	no	stabilized proteins
1.30819	4.96205	2.02423	1.09131e-05	0.00945747	14.5964	7.46629	3.26714	Q02750;P36507	Q02750	MAP2K2	Dual specificity mitogen-activated protein kinase kinase 2	CLIKNPAERADLK	13	349	361	14.111	13.7897	13.7815	14.0868	15.1648	15.1301	15.1036	15.6033	yes	no	destabilized proteins
-1.0093	4.90679	1.97257	1.23939e-05	0.010652	15.4923	-7.36686	3.17016	P55263	P55263	ADK	Adenosine kinase	SLIANLAAANCYKK	14	150	163	15.7385	16.0662	16.1133	16.0698	15.1283	15.0829	14.7314	15.008	no	no	stabilized proteins
0.695791	4.87199	1.94134	1.3428e-05	0.0114461	17.8087	7.30472	3.10879	P36507	P36507	MAP2K2	Dual specificity mitogen-activated protein kinase kinase 2	KLEELELDEQQK	12	40	51	17.2194	17.6412	17.664	17.3186	18.1971	18.1388	18.1572	18.1333	yes	no	destabilized proteins
-0.93746	4.8468	1.92322	1.42297e-05	0.0119339	16.2373	-7.25996	3.06423	Q16539	Q16539	MAPK14	Mitogen-activated protein kinase 14	HTDDEMTGYVATR	13	174	186	16.777	16.8614	16.6363	16.5495	15.8992	15.9819	15.7634	15.4297	yes	no	stabilized proteins
1.29015	4.83967	1.91958	1.44652e-05	0.0120344	15.6615	7.24733	3.05159	Q16512	Q16512	PKN1	Serine/threonine-protein kinase N1	PSGELFAIK	9	636	644	14.9887	15.0194	15.0622	14.9954	16.1961	16.6409	15.7759	16.6134	yes	no	destabilized proteins
-1.21844	4.78196	1.86876	1.6521e-05	0.0135282	16.4067	-7.14561	2.94896	Q13043	Q13043	STK4	Serine/threonine-protein kinase 4	ETGQIVAIK	9	51	59	16.7995	17.1887	17.1573	16.9181	15.6374	15.6107	15.5805	16.361	yes	no	stabilized proteins
-1.00023	4.76772	1.85792	1.70718e-05	0.01387	15.6979	-7.12065	2.92354	Q13043	Q13043	STK4	Serine/threonine-protein kinase 4	KLDEDSLTKQPEEVFDVLEK	20	16	35	15.9775	16.3932	16.2631	16.1581	15.2557	15.2209	14.8934	15.4211	yes	no	stabilized proteins
-0.967991	4.7604	1.85398	1.73622e-05	0.0139966	15.4336	-7.10784	2.91045	Q8NI60	Q8NI60	COQ8A	Atypical kinase COQ8A, mitochondrial	VALLDFGATR	10	503	512	15.9958	15.8785	15.9077	15.8884	14.8475	14.8945	15.289	14.7673	yes	no	stabilized proteins
0.246754	4.66889	1.7681	2.14343e-05	0.0170569	20.0875	6.94907	2.7461	Q13418	Q13418	ILK	Integrin-linked protein kinase	LNENHSGELWK	11	199	209	19.9842	19.9471	19.9405	19.9846	20.1531	20.2482	20.2595	20.1827	yes	no	destabilized proteins
-0.603051	4.66784	1.7681	2.14863e-05	0.0170569	17.6547	-6.94726	2.7442	P41240	P41240	CSK	Tyrosine-protein kinase CSK	EASSTQDTGKLPVK	14	338	351	18.1468	17.9245	17.8635	17.89	17.4482	17.4655	17.1443	17.3545	yes	no	stabilized proteins
-1.86287	4.65898	1.76254	2.19292e-05	0.0172766	14.5872	-6.93201	2.72821	P29597	P29597	TYK2	Non-receptor tyrosine-protein kinase TYK2	LGLAEGTSPFIK	12	745	756	15.6832	15.5032	15.6544	15.2337	14.3173	13.9513	13.3887	12.9656	yes	no	stabilized proteins
-0.25947	4.64109	1.74793	2.28514e-05	0.0178677	20.4002	-6.9013	2.69586	Q15759;O15264;P45984;P53779;P53778;P45983;Q16539	Q15759	MAPK8	Mitogen-activated protein kinase 8	ILDFGLAR	8	167	174	20.4775	20.5165	20.6186	20.5069	20.2302	20.265	20.3101	20.2764	yes	no	stabilized proteins
-1.31881	4.63644	1.74653	2.30975e-05	0.0179254	15.8969	-6.89333	2.68745	P53671	P53671	LIMK2	LIM domain kinase 2	TLDFGLNVK	9	553	561	16.9243	16.1561	16.262	16.883	15.1682	15.4638	14.948	15.3701	yes	no	stabilized proteins
-0.217523	4.62181	1.73812	2.38885e-05	0.018276	21.4994	-6.8683	2.66095	P46781	P46781	RPS9	40S ribosomal protein S9	LFEGNALLR	9	71	79	21.6364	21.5823	21.6453	21.5685	21.4425	21.3538	21.3699	21.3962	no	no	stabilized proteins
-1.28059	4.62159	1.73812	2.39008e-05	0.018276	14.6504	-6.86792	2.66055	O60674	O60674	JAK2	Tyrosine-protein kinase JAK2	SLQHDNIVK	9	904	912	15.4582	15.4505	14.9103	15.3439	14.2023	14.2141	13.8947	13.7295	yes	no	stabilized proteins
-0.278021	4.55977	1.67949	2.75567e-05	0.0209177	19.1036	-6.7628	2.54816	P22830	P22830	FECH	Ferrochelatase, mitochondrial	LFLDRDLMTLPIQNK	15	92	106	19.2211	19.2887	19.2708	19.19	18.9583	18.9254	19.0244	18.9504	no	no	stabilized proteins
0.343029	4.55171	1.67458	2.80731e-05	0.0211553	18.3295	6.74916	2.53345	Q02750;P36507	Q02750	MAP2K2	Dual specificity mitogen-activated protein kinase kinase 2	LIHLEIKPAIR	11	102	112	18.1228	18.2282	18.1412	18.1398	18.506	18.5547	18.5394	18.4039	yes	no	destabilized proteins
-1.01021	4.53516	1.66117	2.91635e-05	0.0218189	15.9961	-6.72123	2.50322	Q13043	Q13043	STK4	Serine/threonine-protein kinase 4	EISIMQQCDSPHVVK	15	73	87	16.6586	16.6269	16.2999	16.4195	15.663	15.7326	15.4861	15.0823	yes	no	stabilized proteins
-0.771866	4.51351	1.64263	3.0654e-05	0.0227702	16.1326	-6.68481	2.46361	P41240	P41240	CSK	Tyrosine-protein kinase CSK	IPLKDVVPR	9	390	398	16.6804	16.3914	16.3279	16.6744	15.6762	15.7075	15.9324	15.6705	yes	no	stabilized proteins
-0.945352	4.50058	1.63279	3.15806e-05	0.0232922	15.2954	-6.66311	2.43991	Q9Y2K2	Q9Y2K2	SIK3	Serine/threonine-protein kinase SIK3	LIAECQQLKEER	12	329	340	15.6797	15.7748	15.9307	15.6872	14.7778	14.7772	15.1255	14.6106	yes	no	stabilized proteins
-1.69613	4.47863	1.61391	3.32174e-05	0.0243268	13.993	-6.62638	2.39962	P53671	P53671	LIMK2	LIM domain kinase 2	DLNSHNCLIK	10	451	460	15.0645	14.8247	15.1156	14.3594	13.5661	12.7086	12.8802	13.4248	yes	no	stabilized proteins
-0.396544	4.47493	1.61326	3.35018e-05	0.0243635	18.6558	-6.6202	2.39282	Q8N4C8;O95819;Q9UKE5	Q8N4C8	TNIK	TRAF2 and NCK-interacting protein kinase	NIATYYGAFIK	11	81	91	18.8685	18.9064	18.8818	18.7595	18.298	18.5335	18.5243	18.4743	yes	no	stabilized proteins
-0.510868	4.4522	1.59356	3.53017e-05	0.0254942	17.284	-6.58233	2.35099	P46781	P46781	RPS9	40S ribosomal protein S9	QVVNIPSFIVRLDSQK	16	140	155	17.5009	17.4925	17.4779	17.6864	17.0956	17.1221	16.8689	17.0277	no	no	stabilized proteins
-0.335692	4.4483	1.59266	3.56202e-05	0.0255468	19.3635	-6.57584	2.34381	Q6PHR2	Q6PHR2	ULK3	Serine/threonine-protein kinase ULK3	VIELPLRPLLSR	12	230	241	19.4596	19.5624	19.6007	19.5027	19.2497	19.1205	19.1221	19.2904	yes	no	stabilized proteins
-1.06016	4.44058	1.58792	3.62596e-05	0.0258272	14.9037	-6.563	2.32957	Q8IVH8	Q8IVH8	MAP4K3	Mitogen-activated protein kinase kinase kinase kinase 3	RNPQEDFELIQR	12	10	21	15.1967	15.6236	15.6004	15.3146	14.1053	14.4029	14.4739	14.5125	yes	no	stabilized proteins
-0.532149	4.43191	1.58222	3.69901e-05	0.0261684	17.5815	-6.54863	2.31358	Q9UKE5	Q9UKE5	TNIK	TRAF2 and NCK-interacting protein kinase	GNTLKEEWIAYICR	14	122	135	17.9063	17.9877	17.8041	17.6922	17.4038	17.3788	17.339	17.1402	yes	no	stabilized proteins
-0.751434	4.41917	1.57242	3.80916e-05	0.0267655	17.5532	-6.52752	2.29005	Q13043	Q13043	STK4	Serine/threonine-protein kinase 4	KPELWSDNFTDFVK	14	246	259	18.0595	17.728	17.863	18.0649	17.4996	17.0794	16.9599	17.1709	yes	no	stabilized proteins
0.681876	4.41149	1.56767	3.87711e-05	0.0270601	16.4388	6.51482	2.27586	Q06187	Q06187	BTK	Tyrosine-protein kinase BTK	VYTIMYSCWHEK	12	626	637	16.0502	16.1495	15.8865	16.3053	16.8318	16.7619	16.6408	16.8845	yes	no	destabilized proteins
-0.181352	4.36304	1.52213	4.33468e-05	0.030052	20.5829	-6.43504	2.18609	Q9P289	Q9P289	STK26	Serine/threonine-protein kinase 26	EFIDACLNKDPSFRPTAK	18	249	266	20.6714	20.6628	20.6886	20.6714	20.4676	20.4874	20.5069	20.5069	yes	no	stabilized proteins
-0.46055	4.3549	1.51687	4.41671e-05	0.030418	18.0264	-6.42169	2.17096	P43405;Q8NFD2;P43403	P43405	SYK	Tyrosine-protein kinase SYK	ISDFGLSK	8	510	517	18.2806	18.3045	18.2792	18.1625	17.9444	17.7352	17.8752	17.6297	yes	no	stabilized proteins
-0.538223	4.3516	1.51644	4.4504e-05	0.0304483	16.8399	-6.41628	2.16483	Q13470	Q13470	TNK1	Non-receptor tyrosine-protein kinase TNK1	VADFGLVRPLGGAR	14	261	274	17.0338	17.095	17.2645	17.0428	16.7189	16.4819	16.5151	16.5673	yes	no	stabilized proteins
-0.719128	4.33826	1.50595	4.5892e-05	0.0311927	17.1342	-6.39447	2.14002	Q9UKE5	Q9UKE5	TNIK	TRAF2 and NCK-interacting protein kinase	KFQSFIESCLVK	12	261	272	17.7424	17.3338	17.3472	17.5516	16.6563	16.5874	16.8947	16.9602	yes	no	stabilized proteins
-0.269372	4.31029	1.4808	4.89453e-05	0.033052	18.5265	-6.34885	2.0879	Q9NRN7	Q9NRN7	AASDHPPT	L-aminoadipate-semialdehyde dehydrogenase-phosphopantetheinyl transferase	KFTNKEWETIR	11	151	161	18.6817	18.6218	18.6337	18.7076	18.3607	18.4126	18.4001	18.3939	no	no	stabilized proteins
0.408767	4.27155	1.44487	5.3512e-05	0.0359028	17.8235	6.286	2.01551	Q16513	Q16513	PKN2	Serine/threonine-protein kinase N2	FQFNLQDFR	9	650	658	17.621	17.6388	17.4691	17.7477	17.9857	18.0841	17.9921	18.0497	yes	no	destabilized proteins
0.619335	4.23726	1.41453	5.79087e-05	0.0385012	16.1013	6.23068	1.95123	P10398	P10398	ARAF	Serine/threonine-protein kinase A-Raf	RLLSDCLK	8	544	551	15.7481	15.7913	15.7717	15.8552	16.3835	16.2323	16.5786	16.4493	yes	no	destabilized proteins
-1.29991	4.23563	1.41453	5.81254e-05	0.0385012	14.686	-6.22807	1.94818	P29597	P29597	TYK2	Non-receptor tyrosine-protein kinase TYK2	LRVEGSGDPEEGKMDDEDPLVPGR	24	608	631	14.7425	15.3923	15.5436	15.6653	14.2618	13.9648	13.9148	14.0026	yes	no	stabilized proteins
-1.34503	4.19002	1.37167	6.45619e-05	0.042494	14.7782	-6.15496	1.86239	O43353	O43353	RIPK2	Receptor-interacting serine/threonine-protein kinase 2	KTEYPDVAWPLR	12	110	121	15.8369	15.1582	15.6859	15.1218	14.3399	14.1964	14.2445	13.642	yes	no	stabilized proteins
-0.181482	4.15721	1.3416	6.96289e-05	0.0455408	21.9499	-6.10267	1.80047	P46781	P46781	RPS9	40S ribosomal protein S9	LIGEYGLR	8	31	38	22.0122	22.0393	22.0886	22.0224	21.895	21.8614	21.8689	21.8113	no	no	stabilized proteins
-0.276004	4.13555	1.32266	7.31905e-05	0.0475711	19.1299	-6.06829	1.7595	P41240	P41240	CSK	Tyrosine-protein kinase CSK	EGIIPANYVQK	11	57	67	19.3497	19.1733	19.2349	19.3136	18.9811	18.9712	18.9924	19.0229	yes	no	stabilized proteins
-0.352953	4.12213	1.31194	7.54874e-05	0.0487593	17.7972	-6.04705	1.73408	P43405	P43405	SYK	Tyrosine-protein kinase SYK	NVLLVTQHYAK	11	499	509	17.8673	18.0433	18.0511	17.9329	17.653	17.5775	17.6212	17.631	yes	no	stabilized proteins
-1.25712	4.08868	1.28118	8.15309e-05	0.0523378	15.4796	-5.99429	1.67062	Q9Y4K4	Q9Y4K4	MAP4K5	Mitogen-activated protein kinase kinase kinase kinase 5	GANILLTDHGDVK	13	143	155	16.1694	16.1611	16.0388	16.0635	15.3839	14.9392	14.8966	14.1846	yes	no	stabilized proteins
-0.443937	4.07458	1.26976	8.42216e-05	0.0537334	16.7938	-5.97212	1.64381	O75175	O75175	CNOT3	CCR4-NOT transcription complex subunit 3	KKEGFTFEYR	10	736	745	17.0995	17.0115	16.9148	17.0372	16.5834	16.6008	16.4778	16.6253	no	no	stabilized proteins
-0.31102	4.06964	1.26917	8.51847e-05	0.0538055	17.7379	-5.96437	1.63442	P22830	P22830	FECH	Ferrochelatase, mitochondrial	DLMTLPIQNK	10	97	106	17.892	17.8574	17.8765	17.9475	17.6071	17.5243	17.5817	17.6163	no	no	stabilized proteins
0.287527	4.0687	1.26917	8.53694e-05	0.0538055	19.5674	5.9629	1.63263	Q13177	Q13177	PAK2	Serine/threonine-protein kinase PAK 2	YLSFTPPEK	9	139	147	19.4791	19.4509	19.4707	19.294	19.6433	19.7576	19.7107	19.7332	yes	no	destabilized proteins
-0.449283	4.05129	1.25439	8.88609e-05	0.0556687	16.7452	-5.93562	1.59948	O00506	O00506	STK25	Serine/threonine-protein kinase 25	YFGSYLK	7	81	87	16.9622	17.0734	16.96	16.8839	16.5846	16.4913	16.566	16.4404	yes	no	stabilized proteins
1.52072	4.03523	1.2419	9.22091e-05	0.0572922	15.2859	5.91052	1.56885	Q16512	Q16512	PKN1	Serine/threonine-protein kinase N1	KGDIVARDEVESLMCEK	17	648	664	15.1451	14.3513	14.8656	13.7404	15.9099	16.1165	16.2308	15.9281	yes	no	destabilized proteins
-0.690797	4.0336	1.2419	9.25543e-05	0.0572922	16.1868	-5.90799	1.56576	Q8IXH7	Q8IXH7	NELFCD	Negative elongation factor C/D	FPVVAMGVLK	10	420	429	16.3462	16.6611	16.6265	16.4949	15.6442	15.974	15.7267	16.0205	no	no	stabilized proteins
0.66408	4.0199	1.23149	9.55211e-05	0.058683	15.8663	5.88662	1.5396	Q8NB16	Q8NB16	MLKL	Mixed lineage kinase domain-like protein	ENEVSTLYK	9	211	219	15.5225	15.5022	15.7463	15.3663	16.3348	16.1475	16.2065	16.1048	yes	no	destabilized proteins
-0.42756	4.01805	1.23149	9.59297e-05	0.058683	17.0919	-5.88374	1.53605	O00506	O00506	STK25	Serine/threonine-protein kinase 25	GSFGEVYK	8	29	36	17.2174	17.3358	17.4015	17.2679	16.8474	16.8241	16.833	17.0078	yes	no	stabilized proteins
-0.206424	4.00946	1.22545	9.78453e-05	0.0595048	21.0648	-5.87037	1.51965	P46781	P46781	RPS9	40S ribosomal protein S9	LQTQVFK	7	110	116	21.1642	21.1825	21.2302	21.0951	21.002	20.9171	20.9672	20.9601	no	no	stabilized proteins
0.329961	4.00228	1.2208	9.94754e-05	0.0601444	18.7306	5.85922	1.50592	P04049;P15056;P10398	P04049	ARAF	Serine/threonine-protein kinase A-Raf	DQIIFMVGR	9	516	524	18.6741	18.5108	18.5418	18.5358	18.7766	18.9262	18.9902	18.8894	yes	no	destabilized proteins
0.451749	3.98585	1.20689	0.000103311	0.0621027	17.7858	5.83372	1.47448	Q02750	Q02750	MAP2K1	Dual specificity mitogen-activated protein kinase kinase 1	LEELELDEQQRK	12	37	48	17.5392	17.6783	17.3571	17.665	17.9033	18.0888	18.0339	18.0207	yes	no	destabilized proteins
0.453714	3.97773	1.20203	0.000105262	0.062802	18.0315	5.82114	1.45892	P36507	P36507	MAP2K2	Dual specificity mitogen-activated protein kinase kinase 2	LEELELDEQQKK	12	41	52	17.9512	17.6492	17.7171	17.9013	18.3904	18.2498	18.2478	18.1456	yes	no	destabilized proteins
0.262046	3.9757	1.20203	0.000105755	0.062802	18.3116	5.818	1.45503	P36507	P36507	MAP2K2	Dual specificity mitogen-activated protein kinase kinase 2	ELEAIFGRPVVDGEEGEPHSISPR	24	274	297	18.2099	18.1368	18.217	18.1588	18.4145	18.4243	18.4878	18.4439	yes	no	destabilized proteins
-1.83737	3.97352	1.20203	0.000106287	0.062802	14.6393	-5.81463	1.45085	Q15050	Q15050	RRS1	Ribosome biogenesis regulatory protein homolog	KTNLVWDEVSGQWRR	15	128	142	15.5664	15.7997	15.2509	15.6149	14.8336	13.4683	13.3477	13.2328	no	no	non-targtet
-0.616378	3.95279	1.18375	0.000111484	0.0655012	16.2361	-5.7826	1.41108	Q7Z6K3	Q7Z6K3	PTAR1	Protein prenyltransferase alpha subunit repeat-containing protein 1	LGVESWCVK	9	54	62	16.7697	16.4855	16.4751	16.4468	16.043	16.0282	15.7961	15.8443	no	no	non-targtet
-0.221227	3.92545	1.15886	0.000118726	0.0693642	20.2743	-5.74053	1.35855	P46781	P46781	RPS9	40S ribosomal protein S9	SRLDQELK	8	23	30	20.3752	20.3857	20.4576	20.3211	20.2184	20.1825	20.1332	20.1206	no	no	stabilized proteins
-1.00297	3.92189	1.15773	0.000119705	0.0695451	16.017	-5.73505	1.3517	P29597	P29597	TYK2	Non-receptor tyrosine-protein kinase TYK2	LSDPGVGLGALSR	13	757	769	16.4565	16.2041	16.7614	16.6519	15.3055	15.3234	15.4132	16.0199	yes	no	stabilized proteins
-0.528955	3.91762	1.15588	0.000120888	0.0698421	17.2975	-5.7285	1.34348	Q13188;Q13043	Q13188	STK4	Serine/threonine-protein kinase 4	GLEYLHFMR	9	136	144	17.5163	17.4607	17.8188	17.4522	16.9972	16.9768	17.1925	16.9658	yes	no	stabilized proteins
-0.690158	3.9093	1.14997	0.000123226	0.0708	15.7162	-5.71573	1.32746	Q8NI60	Q8NI60	COQ8A	Atypical kinase COQ8A, mitochondrial	TLNNDLGPNWR	11	315	325	16.2295	15.9779	16.0464	15.9912	15.1517	15.3547	15.5558	15.4221	yes	no	stabilized proteins
-1.62458	3.89783	1.14089	0.000126523	0.0722947	13.5015	-5.69817	1.30537	P55263	P55263	ADK	Adenosine kinase	VAHHASENNR	10	199	208	14.192	14.278	14.2074	14.5779	12.3787	12.0967	12.9206	13.361	no	no	stabilized proteins
-0.401771	3.89285	1.1383	0.000127981	0.0727284	17.5483	-5.69056	1.29577	P27708	P27708	CAD	CAD protein	FLSSAAAVSKEHPVVISK	18	1110	1127	17.8677	17.8125	17.6461	17.6706	17.3976	17.2422	17.3269	17.4232	no	no	non-targtet
-0.221785	3.88889	1.1367	0.000129153	0.0729956	20.3609	-5.68451	1.28814	Q9P289;Q9Y6E0	Q9P289	STK26	Serine/threonine-protein kinase 26	GLDYLHSEK	9	131	139	20.4972	20.4476	20.4067	20.5356	20.1946	20.2302	20.265	20.3101	yes	no	stabilized proteins
0.322773	3.88238	1.13255	0.000131104	0.0736974	19.2035	5.67456	1.27558	P36507	P36507	MAP2K2	Dual specificity mitogen-activated protein kinase kinase 2	RSEVEEVDFAGWLCK	15	371	385	19.106	19.1455	18.8694	19.0475	19.377	19.3384	19.3421	19.4019	yes	no	destabilized proteins
0.374945	3.87864	1.13115	0.000132239	0.0739357	19.967	5.66885	1.26836	Q02750;P36507	Q02750	MAP2K2	Dual specificity mitogen-activated protein kinase kinase 2	DVKPSNILVNSR	12	194	205	19.5812	19.9601	19.8098	19.767	20.1825	20.1457	20.1946	20.0951	yes	no	destabilized proteins
0.228405	3.87021	1.12505	0.00013483	0.0749814	19.8401	5.65599	1.25209	O00154	O00154	ACOT7	Cytosolic acyl coenzyme A thioester hydrolase	SLPVPQLVPETEDEKKR	17	341	357	19.7689	19.7525	19.7443	19.638	19.9786	19.8971	19.997	19.9447	no	no	non-targtet
-0.433947	3.85568	1.11283	0.00013942	0.0771213	17.0449	-5.63386	1.224	Q99460	Q99460	PSMD1	26S proteasome non-ATPase regulatory subunit 1	VINDKHDDVMAK	12	716	727	17.3838	17.3148	17.0975	17.2515	16.7458	16.8579	16.8384	16.8697	no	no	non-targtet
-1.22431	3.84618	1.10563	0.000142503	0.0784098	15.9716	-5.61942	1.20563	P36404	P36404	ARL2	ADP-ribosylation factor-like protein 2	LAGATLLIFANK	12	115	126	15.8738	16.5728	16.7496	17.1387	15.4385	15.4909	15.1675	15.3408	no	no	non-targtet
-0.365579	3.8187	1.08045	0.000151809	0.0830908	17.3291	-5.57776	1.15243	Q9NRN7	Q9NRN7	AASDHPPT	L-aminoadipate-semialdehyde dehydrogenase-phosphopantetheinyl transferase	SIQPEEKER	9	39	47	17.5377	17.5959	17.4507	17.4634	17.1305	17.1475	17.2448	17.0626	no	no	stabilized proteins
0.363484	3.80926	1.07329	0.000155144	0.0844715	18.4537	5.56349	1.13413	Q96IZ6;Q6P1Q9	Q96IZ6	METTL2A	tRNA N(3)-methylcytidine methyltransferase METTL2A	NNEDGPGLIMEEQHK	15	128	142	18.218	18.298	18.4113	18.1605	18.6368	18.7107	18.6885	18.5057	no	no	non-targtet
-0.39555	3.79374	1.06003	0.000160792	0.0870905	16.8292	-5.54005	1.104	P43405	P43405	SYK	Tyrosine-protein kinase SYK	EVYLDRK	7	362	368	17.0807	17.0577	17.019	16.9505	16.6573	16.7135	16.5776	16.5774	yes	no	stabilized proteins
-0.374052	3.77369	1.04224	0.000168389	0.0907329	17.2205	-5.50986	1.06505	P30291	P30291	WEE1	Wee1-like protein kinase	YTTEFHELEK	10	295	304	17.4433	17.3084	17.5221	17.3564	17.0558	16.9669	17.0683	17.043	yes	no	non-targtet
0.308269	3.76436	1.03658	0.000172043	0.0919231	18.6447	5.49585	1.04691	Q9UHD2	Q9UHD2	TBK1	Serine/threonine-protein kinase TBK1	AITGVVCYACR	11	417	427	18.3966	18.4754	18.6069	18.4833	18.8982	18.8046	18.7614	18.7312	yes	no	non-targtet
-0.192063	3.7627	1.03658	0.000172704	0.0919231	19.9739	-5.49335	1.04368	Q9P289;Q9Y6E0	Q9P289	STK26	Serine/threonine-protein kinase 26	KTSYLTELIDR	11	280	290	20.113	20.022	20.0794	20.0653	19.8902	19.92	19.8639	19.8374	yes	no	stabilized proteins
1.47557	3.76133	1.03658	0.00017325	0.0919231	12.5338	5.49129	1.04101	P78330	P78330	PSPH	Phosphoserine phosphatase	MVSHSELRK	9	1	9	11.7572	11.6046	12.1471	11.6753	13.4879	13.5113	13.0667	13.0205	no	no	non-targtet
0.660362	3.74638	1.02384	0.000179317	0.0946592	15.6272	5.46888	1.01191	Q13163	Q13163	MAP2K5	Dual specificity mitogen-activated protein kinase kinase 5	YRDTLGHGNGGTVYK	15	168	182	15.5145	15.0837	15.3393	15.2508	15.9627	15.8964	16.0571	15.9134	yes	no	destabilized proteins
0.189177	3.74238	1.02203	0.000180977	0.0950529	22.4673	5.46288	1.00411	Q13177	Q13177	PAK2	Serine/threonine-protein kinase PAK 2	FYDSNTVK	8	129	136	22.2877	22.4349	22.3565	22.4118	22.5309	22.5662	22.5938	22.5568	yes	no	destabilized proteins
-1.06128	3.72174	1.00358	0.000189786	0.0991791	14.9284	-5.43202	0.963872	Q9H2K8	Q9H2K8	TAOK3	Serine/threonine-protein kinase TAO3	QLKHPNTIEYK	11	78	88	15.5704	15.551	15.724	14.9906	14.7753	14.1878	14.3516	14.2762	yes	no	non-targtet
-0.729847	3.68527	0.969292	0.00020641	0.107327	15.2912	-5.37772	0.89265	Q8NI60	Q8NI60	COQ8A	Atypical kinase COQ8A, mitochondrial	DKLEYFEERPFAAASIGQVHLAR	23	326	348	15.712	15.5317	15.7924	15.5884	14.7203	15.0411	15.1147	14.8289	yes	no	stabilized proteins
0.485999	3.68192	0.968104	0.00020801	0.107621	16.1207	5.37274	0.886091	Q562F6	Q562F6	SGO2	Shugoshin 2	CTPFYFKEPSLR	12	1249	1260	15.8861	15.8928	15.9672	15.7646	16.4015	16.2761	16.4112	16.3658	no	no	non-targtet
-0.276129	3.63765	0.925994	0.000230329	0.118579	18.1665	-5.3072	0.799391	Q8N4C8;O95819;Q9UKE5	Q8N4C8	TNIK	TRAF2 and NCK-interacting protein kinase	DIKGQNVLLTENAEVK	16	153	168	18.4051	18.2957	18.2348	18.2826	18.0309	18.0579	18.0523	17.9725	yes	no	stabilized proteins
0.195899	3.60933	0.899821	0.000245848	0.125944	19.7425	5.26548	0.743801	P32119	P32119	PRDX2	Peroxiredoxin-2	KEGGLGPLNIPLLADVTR	18	92	109	19.6815	19.6575	19.6466	19.5925	19.8808	19.7794	19.8371	19.8644	no	no	non-targtet
-0.982272	3.59644	0.889061	0.000253257	0.129104	15.9358	-5.24654	0.718456	P53671	P53671	LIMK2	LIM domain kinase 2	SMDPFPWQQK	10	419	428	15.8275	16.7981	16.4721	16.6099	15.4359	15.4919	15.2246	15.6261	yes	no	stabilized proteins
-0.475446	3.59258	0.887327	0.000255516	0.12962	16.8114	-5.24088	0.71087	P53667	P53667	LIMK1	LIM domain kinase 1	TMDFGLNVR	9	556	564	17.1397	17.1038	16.9776	16.9756	16.7398	16.5079	16.3937	16.6534	yes	no	non-targtet
-0.362994	3.5843	0.881161	0.000260434	0.131474	17.4909	-5.22874	0.694581	P30291	P30291	WEE1	Wee1-like protein kinase	ISSPQVEEGDSR	12	470	481	17.5672	17.6885	17.635	17.7988	17.4154	17.2266	17.3276	17.2679	yes	no	non-targtet
0.627528	3.56897	0.867931	0.000269793	0.135541	15.9186	5.20629	0.664394	Q9UBC2	Q9UBC2	EPS15L1	Epidermal growth factor receptor substrate 15-like 1	ALEKEPVPSALPPSLIPPSKR	21	194	214	15.4574	15.5585	15.6924	15.7112	16.2682	16.3843	15.9557	16.3215	no	no	non-targtet
0.871112	3.56578	0.866834	0.000271782	0.135883	14.7127	5.20163	0.658111	P42680	P42680	TEC	Tyrosine-protein kinase Tec	NDVHWWR	7	212	218	14.5821	14.2465	14.1021	14.1779	14.9496	15.3946	15.1193	15.1296	yes	no	stabilized proteins
-0.513244	3.55101	0.8556	0.000281181	0.139444	16.0061	-5.18006	0.629011	Q8IZX4;P21675	Q8IZX4	TAF1	Transcription initiation factor TFIID subunit 1	NIENMLQNK	9	1103	1111	16.4165	16.2414	16.2963	16.0969	15.7319	15.8004	15.7382	15.7275	yes	no	non-targtet
0.951066	3.55039	0.8556	0.000281586	0.139444	15.3399	5.17915	0.627777	P62140	P62140	PPP1CB	Serine/threonine-protein phosphatase PP1-beta catalytic subunit	ICGDIHGQYTDLLR	14	60	73	14.8058	15.0198	14.4363	15.1954	15.7254	16.0689	15.9455	15.5217	no	no	non-targtet
-0.481703	3.53994	0.84721	0.000288445	0.142164	17.2566	-5.16391	0.60716	P43405	P43405	SYK	Tyrosine-protein kinase SYK	GSEVTAMLEK	10	578	587	17.5943	17.4394	17.6498	17.3065	16.9533	17.0194	17.2016	16.889	yes	no	stabilized proteins
-0.518728	3.5185	0.827832	0.000303037	0.148651	16.3583	-5.13272	0.564846	O00411	O00411	POLRMT	DNA-directed RNA polymerase, mitochondrial	LHSEPILQDLSR	12	1174	1185	16.7401	16.597	16.7069	16.4267	16.1423	16.2253	15.9434	16.0848	no	no	non-targtet
0.225331	3.51448	0.825852	0.000305858	0.14933	18.932	5.12688	0.556897	Q9UKN8	Q9UKN8	GTF3C4	General transcription factor 3C polypeptide 4	CFLTYQSCQSLIYRR	15	773	787	18.8194	18.7891	18.7617	18.9073	18.9986	19.067	19.0491	19.0641	no	no	non-targtet
0.412145	3.50375	0.817152	0.000313511	0.152352	17.7104	5.1113	0.53568	P40818	P40818	USP8	Ubiquitin carboxyl-terminal hydrolase 8	SYSSPDITQAIQEEEKR	17	716	732	17.5051	17.7045	17.39	17.4177	17.9745	18.0359	17.824	17.8314	no	no	non-targtet
0.867037	3.49238	0.809897	0.000321824	0.154918	15.8298	5.09483	0.513202	P36507	P36507	MAP2K2	Dual specificity mitogen-activated protein kinase kinase 2	RIPEEILGK	9	164	172	15.6854	15.5831	15.4119	14.9049	16.4284	16.0497	16.4124	16.1629	yes	no	destabilized proteins
-0.872965	3.49207	0.809897	0.000322052	0.154918	14.7205	-5.09438	0.512593	Q9UL54	Q9UL54	TAOK2	Serine/threonine-protein kinase TAO2	AGNILLSEPGLVK	13	154	166	15.0442	15.1001	15.3649	15.1187	14.085	14.4534	14.5614	14.0361	yes	no	destabilized proteins
-0.152898	3.49045	0.809897	0.000323262	0.154918	21.7509	-5.09203	0.50937	P41252	P41252	IARS1	Isoleucine--tRNA ligase, cytoplasmic	TGTIVVEGHELHDEDIR	17	930	946	21.8876	21.823	21.7955	21.8034	21.654	21.6584	21.6757	21.7098	no	no	non-targtet
0.268467	3.47185	0.793294	0.000337407	0.160956	17.7513	5.06513	0.472546	Q01105	Q01105	SET	Protein SET	LNEQASEEILKVEQK	15	58	72	17.6861	17.5773	17.6257	17.5793	17.9051	17.8702	17.8411	17.9258	no	no	non-targtet
-0.182462	3.46689	0.79033	0.000341276	0.162058	21.4339	-5.05798	0.462736	O00506;Q9P289;Q9Y6E0	O00506	STK26	Serine/threonine-protein kinase 26	LADFGVAGQLTDTQIKR	17	160	176	21.5731	21.5117	21.4425	21.5731	21.3211	21.391	21.3484	21.3101	yes	no	stabilized proteins
-0.881743	3.45605	0.78146	0.000349908	0.165402	14.9835	-5.04233	0.441235	P29597	P29597	TYK2	Non-receptor tyrosine-protein kinase TYK2	NLVHGNVCGR	10	729	738	15.3014	15.4504	15.548	15.3979	14.9578	14.1558	14.5489	14.5082	yes	no	stabilized proteins
-0.697867	3.42779	0.757139	0.000373427	0.174929	14.9841	-5.00168	0.385178	Q9UKE5	Q9UKE5	TNIK	TRAF2 and NCK-interacting protein kinase	GLSHLHQHK	9	140	148	15.2918	15.2728	15.5267	15.2407	14.8209	14.5039	14.6166	14.5991	yes	no	stabilized proteins
1.52056	3.40259	0.733885	0.000395741	0.18455	13.8329	4.96554	0.335093	Q16512;Q16513	Q16512	PKN1	Serine/threonine-protein kinase N1	IADFGLCKEGMGYGDR	16	756	771	13.6679	12.809	13.0519	12.7616	15.293	14.6766	14.4576	13.9455	yes	no	destabilized proteins
-1.07327	3.39051	0.723751	0.000406901	0.188907	15.4705	-4.94826	0.311069	Q13470	Q13470	TNK1	Non-receptor tyrosine-protein kinase TNK1	CLIPEGAVCR	10	109	118	15.7201	15.6473	16.2359	16.4254	15.4228	14.8097	14.5803	14.9228	yes	no	stabilized proteins
-0.410688	3.38701	0.722187	0.000410192	0.189589	16.2391	-4.94326	0.304106	Q9H1J1	Q9H1J1	UPF3A	Regulator of nonsense transcripts 3A	KGSQDSGAPGEAMER	15	399	413	16.5141	16.4458	16.4114	16.4064	16.0584	16.0827	15.9588	16.035	no	no	non-targtet
0.262732	3.3728	0.709902	0.000423836	0.195028	18.8058	4.92297	0.275815	Q13418	Q13418	ILK	Integrin-linked protein kinase	QLNFLTK	7	192	198	18.5377	18.7334	18.7367	18.6898	18.9019	18.9235	19.0123	18.9109	yes	no	destabilized proteins
-1.41995	3.36614	0.705155	0.00043039	0.197172	14.9532	-4.91347	0.26254	P23458	P23458	JAK1	Tyrosine-protein kinase JAK1	SLKPESGGNHIADLKK	16	909	924	16.1015	15.7675	15.2883	15.4952	14.5493	14.6776	13.3194	14.4263	yes	no	stabilized proteins
-0.62294	3.36187	0.703316	0.000434636	0.198009	15.3096	-4.90739	0.254044	O15021	O15021	MAST4	Microtubule-associated serine/threonine-protein kinase 4	GLQNSPAVSLPDPEFKR	17	1882	1898	15.7325	15.5995	15.4903	15.6618	14.8225	15.0717	15.1508	14.9474	yes	no	non-targtet
0.28504	3.36049	0.703316	0.000436025	0.198009	17.7576	4.90542	0.251283	P78371	P78371	CCT2	T-complex protein 1 subunit beta	STLGPKGMDKILLSSGR	17	41	57	17.5554	17.5833	17.6598	17.6617	17.9082	17.8925	17.8099	17.9897	no	no	non-targtet
1.24268	3.35658	0.7013	0.000439966	0.19893	15.2209	4.89986	0.243494	Q13418	Q13418	ILK	Integrin-linked protein kinase	SRDFNEECPR	10	232	241	15.1086	14.9616	14.5046	13.8232	15.8264	15.6371	16.1703	15.7351	yes	no	destabilized proteins
-0.482361	3.3368	0.683399	0.000460474	0.207301	16.805	-4.87172	0.204034	O75175	O75175	CNOT3	CCR4-NOT transcription complex subunit 3	YLEDRDLQ	8	746	753	17.0841	17.0024	16.9758	17.1226	16.5488	16.2944	16.7061	16.7062	no	no	stabilized proteins
0.193018	3.33409	0.682571	0.00046335	0.207696	19.2459	4.86788	0.198638	Q9UHD2	Q9UHD2	TBK1	Serine/threonine-protein kinase TBK1	YDLDGDASMAK	11	406	416	19.1077	19.1597	19.1702	19.16	19.3438	19.2933	19.3196	19.413	yes	no	non-targtet
0.160421	3.3311	0.681448	0.000466551	0.208234	22.0548	4.86364	0.19267	Q13177;O75914	Q13177	PAK2	Serine/threonine-protein kinase PAK 2	KNPQAVLDVLK	11	118	128	21.9098	22.002	21.9985	21.9882	22.1765	22.1704	22.1079	22.0854	yes	no	destabilized proteins
-0.445288	3.32304	0.675251	0.000475287	0.211227	16.4494	-4.85221	0.176585	Q9Y6E2	Q9Y6E2	BZW2	eIF5-mimic protein 1	GKSVFLDQMK	10	390	399	16.6536	16.6536	16.5959	16.7849	16.3647	16.0761	16.2991	16.167	no	no	non-targtet
0.276178	3.31661	0.670667	0.000482384	0.213468	18.9725	4.84309	0.16373	P48729	P48729	CSNK1A1	Casein kinase I isoform alpha	TSLPWQGLK	9	217	225	18.8771	18.7849	18.9323	18.7432	19.2129	19.0027	19.0919	19.1347	yes	no	non-targtet
-1.07173	3.30126	0.657166	0.000499733	0.220209	13.5658	-4.82137	0.133066	O75663	O75663	TIPRL	TIP41-like protein	GTLLGESLKLK	11	118	128	14.347	13.9121	13.9692	14.1782	13.1539	12.6855	13.3388	12.9415	no	no	non-targtet
-0.295986	3.29389	0.651633	0.000508285	0.223032	17.928	-4.81096	0.118332	Q9H2K8	Q9H2K8	TAOK3	Serine/threonine-protein kinase TAO3	VLIDLIQR	8	285	292	18.1893	18.1163	17.9404	18.0581	17.8149	17.7676	17.8139	17.7237	yes	no	non-targtet
-1.2395	3.28727	0.646839	0.000516095	0.225508	13.6919	-4.8016	0.105086	O14976	O14976	GAK	Cyclin-G-associated kinase	AVQHMHR	7	158	164	13.95	14.1417	14.6734	14.4815	13.4793	12.7821	13.343	12.6843	yes	no	stabilized proteins
-0.345269	3.25822	0.619611	0.000551796	0.240098	18.6454	-4.76067	0.0469331	Q9Y6B6;Q9NR31	Q9Y6B6	SAR1A	GTP-binding protein SAR1a	LVFLGLDNAGK	11	28	38	18.8956	18.8309	18.878	18.6678	18.3766	18.3485	18.632	18.5341	no	no	non-targtet
0.948359	3.25138	0.614588	0.000560551	0.242892	13.9632	4.75105	0.0332351	Q06187	Q06187	BTK	Tyrosine-protein kinase BTK	HRFQTQQLLEMCK	13	491	503	13.7267	13.5133	13.4738	13.2421	14.5779	14.1847	14.2969	14.6899	yes	no	destabilized proteins
-0.584513	3.23072	0.595726	0.000587872	0.253673	16.4981	-4.72204	-0.00820243	P16591	P16591	FER	Tyrosine-protein kinase Fer	MSAPQHCPEDISK	13	779	791	17.006	16.7318	16.8717	16.5517	16.0011	16.2546	16.4561	16.1114	yes	no	non-targtet
-0.768274	3.22767	0.594477	0.000592012	0.254404	15.9057	-4.71776	-0.0143164	Q13043	Q13043	STK4	Serine/threonine-protein kinase 4	AIHKETGQIVAIK	13	47	59	15.8593	16.4917	16.5674	16.2408	15.3557	15.3864	15.5634	15.7806	yes	no	stabilized proteins
0.439727	3.22147	0.593344	0.000600529	0.255068	17.4228	4.70907	-0.0267653	Q16513	Q16513	PKN2	Serine/threonine-protein kinase N2	LIDWSALMDKK	11	918	928	17.1385	17.3491	16.9614	17.3628	17.6916	17.654	17.7137	17.5114	yes	no	destabilized proteins
-1.27568	3.22016	0.593344	0.00060234	0.255068	15.1935	-4.70724	-0.0293893	P23458	P23458	JAK1	Tyrosine-protein kinase JAK1	MIGPTHGQMTVTR	13	1091	1103	15.3144	16.2523	15.9055	15.8533	14.9916	13.9678	15.0595	14.2038	yes	no	stabilized proteins
1.00464	3.21814	0.593344	0.00060515	0.255068	14.4582	4.70441	-0.0334469	P35241	P35241	RDX	Radixin	KTQNDVLHAENVKAGR	16	544	559	13.8568	14.0694	14.2559	13.6413	15.4173	14.5843	14.935	14.9054	no	no	non-targtet
0.202374	3.21798	0.593344	0.000605365	0.255068	18.6088	4.70419	-0.0337554	Q9UKE5	Q9UKE5	TNIK	TRAF2 and NCK-interacting protein kinase	TTSISPALAR	10	676	685	18.5588	18.4741	18.5209	18.4769	18.726	18.7534	18.6765	18.6843	yes	no	stabilized proteins
-0.224407	3.21766	0.593344	0.000605821	0.255068	18.6069	-4.70374	-0.0344129	Q14677	Q14677	CLINT1	Clathrin interactor 1	GEFKDEEETVTTK	13	248	260	18.8119	18.6907	18.6774	18.6964	18.5632	18.4763	18.4832	18.456	no	no	non-targtet
-0.32752	3.21127	0.588709	0.000614801	0.257805	17.873	-4.69479	-0.0472416	Q9NRN7	Q9NRN7	AASDHPPT	L-aminoadipate-semialdehyde dehydrogenase-phosphopantetheinyl transferase	FTNKEWETIR	10	152	161	18.1146	18.0412	17.9973	17.994	17.8809	17.7295	17.6585	17.5681	no	no	stabilized proteins
1.07835	3.20303	0.58222	0.000626573	0.261686	13.6933	4.68327	-0.0637827	Q01780	Q01780	EXOSC10	Exosome component 10	TARREDESYGYVLPNHMMLK	20	520	539	13.1366	13.5774	13.0819	12.8207	14.1055	14.6106	14.1153	14.0986	no	no	non-targtet
0.425999	3.19492	0.575853	0.000638379	0.26555	16.3377	4.67195	-0.08007	Q6WKZ4	Q6WKZ4	RAB11FIP1	Rab11 family-interacting protein 1	KLEEMGLNLR	10	790	799	16.0292	16.2123	16.1766	16.0805	16.631	16.3929	16.6174	16.5614	no	no	non-targtet
-0.225376	3.1918	0.574467	0.000642981	0.266399	18.2506	-4.66759	-0.0863389	Q8N4C8;O95819;Q9UKE5	Q8N4C8	TNIK	TRAF2 and NCK-interacting protein kinase	NIATYYGAFIKK	12	81	92	18.3837	18.4247	18.327	18.3177	18.1522	18.0932	18.1927	18.1135	yes	no	stabilized proteins
0.877321	3.17952	0.563909	0.00066143	0.272955	14.4401	4.65045	-0.111036	Q96NA2	Q96NA2	RILP	Rab-interacting lysosomal protein	IQSFFGLWYR	10	340	349	13.5613	14.1436	14.148	14.153	15.0003	14.7174	15.031	14.7664	no	no	non-targtet
0.940243	3.16768	0.55379	0.000679708	0.279389	17.0336	4.63396	-0.134847	P36507	P36507	MAP2K2	Dual specificity mitogen-activated protein kinase kinase 2	VGELKDDDFERISELGAGNGGVVTK	25	64	88	16.8787	15.9226	16.6339	16.8187	17.7319	17.6203	17.5981	17.0644	yes	no	destabilized proteins
1.89424	3.15814	0.547517	0.000694797	0.283454	12.5826	4.6207	-0.154036	Q32P44	Q32P44	EML3	Echinoderm microtubule-associated protein-like 3	RNSSSSSSPSERPR	14	154	167	12.6027	11.4707	10.5982	11.8702	12.9755	13.8936	13.7259	13.5239	no	no	non-targtet
-0.114237	3.15799	0.547517	0.000695047	0.283454	21.9118	-4.62048	-0.154351	P41252	P41252	IARS1	Isoleucine--tRNA ligase, cytoplasmic	TIPIKYPLK	9	840	848	21.953	21.9742	21.9812	21.9672	21.8461	21.8614	21.8423	21.8689	no	no	non-targtet
-0.558375	3.14821	0.539445	0.000710865	0.288772	16.7579	-4.6069	-0.174025	Q86VI3	Q86VI3	IQGAP3	Ras GTPase-activating-like protein IQGAP3	ACQVPEPEER	10	1253	1262	16.9518	17.2152	16.8835	17.0981	16.1294	16.635	16.6145	16.536	no	no	non-targtet
-0.303584	3.14139	0.53431	0.000722129	0.292207	17.3978	-4.59742	-0.187777	Q15019	Q15019	SEPTIN2	Septin-2	YLHDESGLNR	10	129	138	17.6182	17.4723	17.5745	17.5332	17.2226	17.1313	17.305	17.325	no	no	non-targtet
-0.328008	3.13822	0.53285	0.000727417	0.29319	17.1433	-4.59302	-0.19416	Q15019	Q15019	SEPTIN2	Septin-2	YLHDESGLNRR	11	129	139	17.2739	17.3435	17.3481	17.2636	16.9196	16.9143	16.9441	17.139	no	no	non-targtet
-0.311447	3.13656	0.53285	0.000730199	0.29319	17.6327	-4.59072	-0.197499	P52272	P52272	HNRNPM	Heterogeneous nuclear ribonucleoprotein M	EVFSMAGVVVR	11	222	232	17.8598	17.9102	17.7437	17.6401	17.5139	17.434	17.451	17.509	no	no	non-targtet
-1.16535	3.12879	0.52676	0.00074337	0.297331	13.7418	-4.57996	-0.213145	O60674	O60674	JAK2	Tyrosine-protein kinase JAK2	YDPLQDNTGEVVAVKK	16	868	883	14.1775	14.2071	14.6223	14.2909	13.2879	13.3112	12.4875	13.5498	yes	no	stabilized proteins
-0.33681	3.12664	0.52627	0.000747071	0.297666	17.527	-4.57697	-0.217491	P46781	P46781	RPS9	40S ribosomal protein S9	RLQTQVFK	8	109	116	17.6117	17.7383	17.8367	17.5948	17.2561	17.4769	17.3498	17.3514	no	no	stabilized proteins
-0.27894	3.11257	0.51386	0.000771673	0.306295	18.3352	-4.55749	-0.245862	O94927	O94927	HAUS5	HAUS augmin-like complex subunit 5	TVGVLVSQR	9	300	308	18.604	18.4191	18.4709	18.4048	18.079	18.1842	18.2695	18.2502	no	no	non-targtet
-0.250549	3.10515	0.508096	0.000784967	0.310387	17.7322	-4.54723	-0.260826	Q8TD16	Q8TD16	BICD2	Protein bicaudal D homolog 2	VLELQTELK	9	118	126	17.8393	17.9165	17.777	17.8969	17.664	17.577	17.6039	17.5826	no	no	non-targtet
0.466561	3.09319	0.497783	0.000806886	0.317846	16.0085	4.53071	-0.284963	Q9BQG0	Q9BQG0	MYBBP1A	Myb-binding protein 1A	LSLVIRSPSLLQSGAK	16	1302	1317	15.7764	15.7604	15.7902	15.7739	16.4324	16.2863	16.1868	16.0616	no	no	non-targtet
0.671408	3.08946	0.495754	0.000813844	0.319335	15.9224	4.52556	-0.29249	Q9H814	Q9H814	PHAX	Phosphorylated adapter RNA export protein	RRTPGGVFLNLLK	13	282	294	15.3557	15.8924	15.4907	15.608	16.3716	16.0851	16.0432	16.5324	no	no	non-targtet
-0.668516	3.08624	0.495754	0.0008199	0.319335	15.0874	-4.52112	-0.298991	P29597	P29597	TYK2	Non-receptor tyrosine-protein kinase TYK2	SPSEKEHFYQR	11	819	829	15.328	15.4567	15.4399	15.4618	14.7774	14.4239	14.8248	14.9862	yes	no	stabilized proteins
-0.32139	3.08493	0.495754	0.000822367	0.319335	17.0745	-4.51932	-0.301625	P22830	P22830	FECH	Ferrochelatase, mitochondrial	LLDELSPNTAPHK	13	146	158	17.2791	17.3429	17.1681	17.1506	16.9155	16.9259	16.8337	16.98	no	no	stabilized proteins
-0.189762	3.08463	0.495754	0.000822948	0.319335	20.6359	-4.51889	-0.302245	P46781	P46781	RPS9	40S ribosomal protein S9	ELLTLDEKDPR	11	59	69	20.758	20.683	20.7837	20.6984	20.6306	20.4762	20.4836	20.5737	no	no	stabilized proteins
-0.349875	3.08205	0.494792	0.00082785	0.320043	17.0571	-4.51534	-0.307454	P22830	P22830	FECH	Ferrochelatase, mitochondrial	ALADLVHSHIQSNELCSK	18	380	397	17.1621	17.3705	17.2513	17.1442	16.9902	16.7838	16.8386	16.9161	no	no	stabilized proteins
0.844768	3.0728	0.487529	0.000845677	0.32544	14.0742	4.50259	-0.326142	Q13630	Q13630	GFUS	GDP-L-fucose synthase	SSGSALTVWGTGNPRR	16	200	215	13.7638	13.8042	13.3677	13.6716	14.4637	14.4617	14.7492	14.3117	no	no	non-targtet
-0.383342	3.07157	0.487529	0.000848072	0.32544	17.5995	-4.5009	-0.328624	P43405	P43405	SYK	Tyrosine-protein kinase SYK	MGCPAGCPR	9	591	599	17.8019	17.8672	17.8839	17.6117	17.5474	17.507	17.3268	17.25	yes	no	stabilized proteins
-1.85766	3.06789	0.485447	0.000855291	0.327004	11.9513	-4.49583	-0.336062	Q9NVM4	Q9NVM4	PRMT7	Protein arginine N-methyltransferase 7	QVSSSAACHSR	11	255	265	12.5591	12.9719	12.8987	13.0908	11.184	11.7434	11.3424	9.82001	no	no	non-targtet
-0.557477	3.06147	0.480621	0.000868027	0.330658	16.0042	-4.48699	-0.349035	Q8NBS9	Q8NBS9	TXNDC5	Thioredoxin domain-containing protein 5	LFKPGQEAVK	10	141	150	16.5839	16.1483	16.0372	16.3624	15.6545	15.7664	15.7358	15.7452	no	no	non-targtet
0.441443	3.0593	0.480042	0.00087237	0.331099	18.2305	4.48401	-0.353416	Q14152	Q14152	EIF3A	Eukaryotic translation initiation factor 3 subunit A	RGDDSRPGPWR	11	1160	1170	17.939	18.3387	17.9872	17.7742	18.4113	18.4796	18.3973	18.5167	no	no	non-targtet
-1.50718	3.05426	0.476588	0.000882544	0.333743	12.28	-4.47709	-0.363597	P53667	P53667	LIMK1	LIM domain kinase 1	CLEHPNVLK	9	390	398	12.3686	13.3935	13.3342	13.038	11.3012	11.2097	12.1176	11.4772	yes	no	non-targtet
-2.32305	3.05146	0.475357	0.000888269	0.334691	15.5482	-4.47323	-0.369274	P53671	P53671	LIMK2	LIM domain kinase 2	GIASGMAYLHSMCIIHR	17	434	450	16.6545	16.9656	16.8493	16.3696	14.5225	15.1658	15.4459	12.4126	yes	no	stabilized proteins
-0.290618	3.04978	0.475253	0.0008917	0.33477	19.293	-4.47093	-0.37266	Q9NYF8	Q9NYF8	BCLAF1	Bcl-2-associated transcription factor 1	SIFDHIKLPQASK	13	587	599	19.578	19.2496	19.48	19.4456	19.0959	19.1137	19.2459	19.1354	no	no	non-targtet
0.644721	3.03769	0.464722	0.000916884	0.342987	16.4012	4.45432	-0.397126	Q93009	Q93009	USP7	Ubiquitin carboxyl-terminal hydrolase 7	VFYELQHSDKPVGTKK	16	263	278	16.3346	15.9933	15.6374	16.3499	16.7342	16.7264	16.7738	16.6596	no	no	non-targtet
0.373509	3.03185	0.460448	0.000929282	0.346379	16.4667	4.44632	-0.408929	Q9Y5B9	Q9Y5B9	SUPT16H	FACT complex subunit SPT16	EGIVKQDSLVINLNR	15	643	657	16.2801	16.4235	16.2388	16.1775	16.725	16.6363	16.6061	16.6466	no	no	non-targtet
1.47028	3.03007	0.460216	0.000933111	0.346564	14.9629	4.44387	-0.412543	P12270	P12270	TPR	Nucleoprotein TPR	LLVALRELGETR	12	553	564	14.5912	15.0527	13.9772	13.2901	15.7317	15.8989	15.971	15.1906	no	no	non-targtet
0.638935	3.01977	0.451471	0.000955492	0.353614	15.3205	4.42977	-0.43338	P36507	P36507	MAP2K2	Dual specificity mitogen-activated protein kinase kinase 2	EKHQIMHR	8	186	193	14.7665	15.1053	15.2185	14.9137	15.4212	15.7789	15.7515	15.6082	yes	no	destabilized proteins
-0.633465	3.00369	0.436932	0.000991537	0.365652	15.4515	-4.40776	-0.46595	Q8IY22	Q8IY22	CMIP	C-Maf-inducing protein	SVVVASSEIHVEVER	15	394	408	15.9641	15.729	15.4468	15.9332	14.9433	15.2274	15.1987	15.1698	no	no	non-targtet
-1.00698	2.99861	0.433385	0.00100321	0.36865	13.7595	-4.40081	-0.476251	Q9Y4K4	Q9Y4K4	MAP4K5	Mitogen-activated protein kinase kinase kinase kinase 5	WSSTFHNFVK	10	246	255	14.0464	14.5906	13.9031	14.512	13.3056	13.5445	13.0254	13.1486	yes	no	stabilized proteins
-0.169523	2.98856	0.42494	0.00102668	0.37589	21.1328	-4.38709	-0.496608	Q13177	Q13177	PAK2	Serine/threonine-protein kinase PAK 2	LAKPLSSLTPLIMAAK	16	502	517	21.2771	21.1695	21.2363	21.1875	21.1329	20.9992	21.0593	21.001	yes	no	destabilized proteins
1.55631	2.9871	0.42494	0.00103014	0.37589	14.2555	4.3851	-0.499567	P41252	P41252	IARS1	Isoleucine--tRNA ligase, cytoplasmic	FGNWLKDAR	9	445	453	13.1905	13.8395	14.4128	12.4665	14.7947	15.258	14.8171	15.2648	no	no	non-targtet
-0.591991	2.97449	0.414067	0.00106049	0.385419	15.4935	-4.3679	-0.525139	P98082	P98082	DAB2	Disabled homolog 2	KGPEKTDEYLLAR	13	30	42	15.6553	15.725	15.8974	15.8802	14.8937	15.3813	15.2826	15.2322	no	no	non-targtet
1.147	2.97319	0.414067	0.00106367	0.385419	14.3984	4.36613	-0.527773	Q06187	Q06187	BTK	Tyrosine-protein kinase BTK	KPLPPEPAAAPVSTSELK	18	200	217	14.3649	14.2037	13.0679	13.6629	15.1207	14.8871	15.0125	14.8672	yes	no	destabilized proteins
-0.303251	2.96931	0.412495	0.00107323	0.386816	17.4779	-4.36084	-0.535656	O43353	O43353	RIPK2	Receptor-interacting serine/threonine-protein kinase 2	CLIELEPVLR	10	286	295	17.5589	17.6881	17.6502	17.621	17.1661	17.3926	17.425	17.3214	yes	no	stabilized proteins
-0.618121	2.96861	0.412495	0.00107497	0.386816	15.208	-4.35988	-0.53708	Q12851	Q12851	MAP4K2	Mitogen-activated protein kinase kinase kinase kinase 2	VGAGTYGDVYK	11	22	32	15.4882	15.7869	15.4813	15.312	15.003	14.7897	15.013	14.7902	yes	no	non-targtet
0.186977	2.9666	0.411989	0.00107994	0.387268	19.2219	4.35715	-0.541151	Q05655	Q05655	PRKCD	Protein kinase C delta type	FEHLLED	7	670	676	19.0333	19.1636	19.1598	19.1568	19.278	19.3469	19.2896	19.3469	yes	no	non-targtet
-0.695618	2.96505	0.411935	0.0010838	0.387316	15.6908	-4.35504	-0.544293	Q9Y618	Q9Y618	NCOR2	Nuclear receptor corepressor 2	PLVPPVSGHATIAR	14	1980	1993	16.1269	15.7873	15.7986	16.4418	15.1349	15.3117	15.5078	15.4178	no	no	non-targtet
0.184916	2.96308	0.411453	0.00108873	0.387746	19.2762	4.35235	-0.548294	Q9UHD2	Q9UHD2	TBK1	Serine/threonine-protein kinase TBK1	DVVGGMNHLR	10	118	127	19.1028	19.1742	19.2545	19.2032	19.4017	19.3696	19.3189	19.3842	yes	no	non-targtet
1.13677	2.95686	0.409766	0.00110443	0.389255	14.6608	4.34389	-0.560912	Q9H2K8	Q9H2K8	TAOK3	Serine/threonine-protein kinase TAO3	HDESTRELEYR	11	652	662	14.7362	13.9733	14.2034	13.4566	15.2693	15.4611	14.7798	15.4065	yes	no	non-targtet
-0.165541	2.95631	0.409766	0.00110582	0.389255	22.076	-4.34315	-0.562022	Q9P289	Q9P289	STK26	Serine/threonine-protein kinase 26	NNPPTLVGDFTK	12	234	245	22.239	22.1426	22.0559	22.1976	22.0224	21.9777	21.9777	21.9951	yes	no	stabilized proteins
-0.497886	2.95562	0.409766	0.0011076	0.389255	15.2619	-4.3422	-0.563432	Q8NDX5	Q8NDX5	PHC3	Polyhomeotic-like protein 3	HQQIPLHSPPSK	12	308	319	15.5525	15.4757	15.4854	15.5297	14.9968	14.9611	15.1135	14.9804	no	no	non-targtet
1.12598	2.95548	0.409766	0.00110794	0.389255	13.9458	4.34202	-0.563709	P42680	P42680	TEC	Tyrosine-protein kinase Tec	HAFGSIPEIIEYHK	14	318	331	13.4821	13.8548	13.4816	12.7128	14.8164	14.1819	14.4742	14.5626	yes	no	stabilized proteins
-0.523942	2.95078	0.408365	0.00112001	0.390512	16.5714	-4.33562	-0.573258	P30291	P30291	WEE1	Wee1-like protein kinase	DLLLQVGR	8	405	412	16.9305	16.8407	17.0115	16.5506	16.1838	16.2994	16.568	16.1864	yes	no	non-targtet
-0.554462	2.94983	0.408365	0.00112245	0.390512	15.7892	-4.33433	-0.57518	Q9UPT5	Q9UPT5	EXOC7	Exocyst complex component 7	ALEDFADNIKNDPDKEYNMPK	21	475	495	16.1433	16.2066	16.0048	15.9109	15.5702	15.2123	15.6248	15.6404	no	no	non-targtet
0.581897	2.9497	0.408365	0.00112279	0.390512	16.2307	4.33416	-0.575442	P09012	P09012	SNRPA	U1 small nuclear ribonucleoprotein A	SMQGFPFYDKPMR	13	71	83	16.1955	16.0862	15.5654	15.912	16.4359	16.5813	16.6503	16.4191	no	no	non-targtet
-0.971858	2.94339	0.403501	0.00113923	0.394911	14.2516	-4.32557	-0.588262	P50851	P50851	LRBA	Lipopolysaccharide-responsive and beige-like anchor protein	SFGQTPSQLLIEPHPPR	17	2473	2489	14.8644	14.6517	14.8819	14.5519	14.1719	13.6739	13.2117	14.0051	no	no	non-targtet
-0.740214	2.9313	0.392854	0.0011714	0.404712	15.1158	-4.30916	-0.612822	Q9HBI1	Q9HBI1	PARVB	Beta-parvin	ARPEDVVNLDLK	12	336	347	15.43	15.4416	15.597	15.4749	14.408	15.1554	14.8774	14.5419	no	no	non-targtet
-0.253132	2.92705	0.390159	0.0011829	0.407232	17.8349	-4.3034	-0.621447	O75312	O75312	ZPR1	Zinc finger protein ZPR1	MDQIIEGNMK	10	391	400	17.9035	18.0297	17.898	18.0147	17.8056	17.6893	17.6953	17.6432	no	no	non-targtet
0.400019	2.92499	0.390159	0.00118853	0.407232	17.1419	4.3006	-0.625633	Q9NYL2	Q9NYL2	MAP3K20	Mitogen-activated protein kinase kinase kinase 20	LLLLEEEDLKDMGIVSK	17	378	394	16.8156	16.8345	17.0699	17.0477	17.1481	17.3826	17.5036	17.3333	yes	no	non-targtet
-0.268662	2.92428	0.390159	0.00119048	0.407232	18.0696	-4.29964	-0.627079	O95433	O95433	AHSA1	Activator of 90 kDa heat shock protein ATPase homolog 1	WGEGDPRWIVEER	13	4	16	18.3682	18.196	18.1293	18.1224	17.8856	17.9539	17.9855	17.9163	no	no	non-targtet
-1.42597	2.92287	0.390159	0.00119435	0.407232	13.8598	-4.29772	-0.629948	Q13905	Q13905	RAPGEF1	Rap guanine nucleotide exchange factor 1	VVDNSPPPALPPK	13	277	289	15.1134	14.9862	14.6404	13.5514	13.2	13.3063	12.6725	13.4086	no	no	non-targtet
0.228946	2.91738	0.386093	0.00120954	0.411062	17.6409	4.29029	-0.6411	Q9UPT5	Q9UPT5	EXOC7	Exocyst complex component 7	LEEYLGSMAK	10	109	118	17.4884	17.5923	17.5133	17.5118	17.7469	17.8045	17.7411	17.7292	no	no	non-targtet
-0.539993	2.91315	0.384123	0.00122138	0.412931	15.5828	-4.28455	-0.6497	Q92785	Q92785	DPF2	Zinc finger protein ubi-d4	SGHPSCLQFTPVMMAAVK	18	301	318	15.8356	16.0715	15.6379	15.8664	15.1936	15.375	15.2397	15.443	no	no	non-targtet
-0.757524	2.91258	0.384123	0.00122298	0.412931	14.0253	-4.28378	-0.650856	Q9H2K8	Q9H2K8	TAOK3	Serine/threonine-protein kinase TAO3	HPNTIEYK	8	81	88	14.4363	14.3329	14.4382	14.4088	13.7057	13.4565	13.5428	13.8812	yes	no	non-targtet
-0.852993	2.90418	0.377127	0.00124688	0.419636	14.3385	-4.27241	-0.667941	Q8TBX8	Q8TBX8	PIP4K2C	Phosphatidylinositol 5-phosphate 4-kinase type-2 gamma	NPPSESEGSDGR	12	129	140	14.9242	15.0689	14.3778	14.6891	13.9101	13.7858	14.2053	13.747	no	no	non-targtet
-0.489603	2.90013	0.374482	0.00125855	0.4222	16.0621	-4.26693	-0.676175	P52948	P52948	NUP98	Nuclear pore complex protein Nup98-Nup96	ETFLTQK	7	1602	1608	16.3012	16.4315	16.1874	16.3075	15.8544	15.6279	15.721	16.066	no	no	non-targtet
-0.119348	2.89841	0.374165	0.00126353	0.422508	20.949	-4.26461	-0.679662	Q13177;Q13153;O75914	Q13177	PAK2	Serine/threonine-protein kinase PAK 2	LTDFGFCAQITPEQSKR	17	384	400	21.0088	21.0224	20.9812	21.0224	20.895	20.9171	20.8727	20.8727	yes	no	destabilized proteins
-1.00671	2.88837	0.366432	0.00129309	0.430098	15.0543	-4.25104	-0.700088	O43353	O43353	RIPK2	Receptor-interacting serine/threonine-protein kinase 2	HLHIHTPLLDSER	13	48	60	15.6749	15.6911	15.5178	15.3468	14.4758	13.8283	14.8475	15.0521	yes	no	stabilized proteins
-0.803934	2.8879	0.366432	0.00129451	0.430098	15.0634	-4.25039	-0.701057	Q9H2P9	Q9H2P9	DPH5	Diphthine methyl ester synthase	QNGMHTLCLLDIK	13	154	166	15.7191	15.5274	15.3559	15.2591	14.4975	14.3369	14.6664	15.1451	no	no	non-targtet
-0.791693	2.88385	0.365282	0.00130661	0.431239	15.0818	-4.24493	-0.709283	O00471	O00471	EXOC5	Exocyst complex component 5	KTDFKPEDENNVLIQYTNACVK	22	557	578	15.4546	15.411	15.5426	15.5024	14.2055	14.5685	15.1212	14.8486	no	no	non-targtet
-0.820825	2.8811	0.365282	0.00131494	0.431239	14.7632	-4.24121	-0.714895	P06400	P06400	RB1	Retinoblastoma-associated protein	LRFDIEGSDEADGSKHLPGESK	22	875	896	15.1305	15.4807	14.7479	15.3355	14.1653	14.3134	14.683	14.2496	no	no	non-targtet
0.426725	2.87892	0.365282	0.00132154	0.431239	16.5768	4.23827	-0.719326	O60313	O60313	OPA1	Dynamin-like 120 kDa protein, mitochondrial	SPVKVTLSEGPHHVALFK	18	325	342	16.6142	16.3688	16.3113	16.1593	16.7184	16.8536	16.8279	16.7606	no	no	non-targtet
-0.170984	2.87879	0.365282	0.00132193	0.431239	19.0597	-4.2381	-0.719582	O14733	O14733	MAP2K7	Dual specificity mitogen-activated protein kinase kinase 7	HMLGLPSTLFTPR	13	73	85	19.14	19.1298	19.0924	19.2187	18.9967	18.9485	18.9772	18.9746	yes	no	non-targtet
1.29289	2.87878	0.365282	0.00132196	0.431239	12.6173	4.23809	-0.719601	P35789	P35789	ZNF93	Zinc finger protein 93	AFHLSTHLTTHK	12	545	556	11.5215	11.7326	11.9849	12.6445	12.9013	13.3897	13.4633	13.3008	no	no	non-targtet
1.14755	2.8785	0.365282	0.00132282	0.431239	13.4499	4.2377	-0.720179	Q96B97	Q96B97	SH3KBP1	SH3 domain-containing kinase-binding protein 1	KPPPPSAPVIK	11	339	349	13.0089	12.7979	13.1078	12.5901	13.6795	14.2163	14.611	13.5881	no	no	non-targtet
-1.20504	2.87298	0.361119	0.00133975	0.435392	14.6535	-4.23025	-0.731419	Q13200	Q13200	PSMD2	26S proteasome non-ATPase regulatory subunit 2	SETELKDTYAR	11	546	556	15.3806	15.2988	15.0754	15.2692	13.6604	14.1286	13.4459	14.969	no	no	non-targtet
-1.03585	2.86973	0.359435	0.00134981	0.437084	14.6979	-4.22587	-0.738034	Q9C0D2	Q9C0D2	CEP295	Centrosomal protein of 295 kDa	SDSTIPLSHPK	11	1225	1235	15.4775	14.972	14.905	15.5088	14.4171	14.5896	14.1811	13.5322	no	no	non-targtet
-0.201899	2.86859	0.359435	0.00135336	0.437084	18.9001	-4.22433	-0.740356	P41240	P41240	CSK	Tyrosine-protein kinase CSK	WTAPEALR	8	352	359	19.0536	18.9545	18.9986	18.9976	18.8315	18.8789	18.7875	18.6989	yes	no	stabilized proteins
-0.587318	2.86308	0.355274	0.00137063	0.441292	15.5633	-4.2169	-0.751571	Q7Z4I7;P48059	Q7Z4I7	LIMS1	LIM and senescent cell antigen-like-containing domain protein 1	QWHVEHFVCAK	11	211	221	15.6474	15.8623	15.8152	16.1027	15.1573	15.4346	15.4217	15.0649	no	no	non-targtet
-0.830954	2.85414	0.348399	0.00139914	0.448333	14.52	-4.20486	-0.769781	Q92539	Q92539	LPIN2	Phosphatidate phosphatase LPIN2	SDSELEVKPAESLLR	15	243	257	14.696	15.1997	15.0157	14.8306	14.3992	13.9797	13.7253	14.3139	no	no	non-targtet
0.148234	2.85332	0.348399	0.00140178	0.448333	23.744	4.20376	-0.771446	P13796	P13796	LCP1	Plastin-2	AACLPLPGYR	10	40	49	23.6209	23.7182	23.6865	23.654	23.8858	23.8385	23.8093	23.7389	no	no	non-targtet
0.654354	2.85219	0.348399	0.00140543	0.448333	15.344	4.20223	-0.773751	Q32NC0	Q32NC0	C18orf21	UPF0711 protein C18orf21	NYTLSFK	7	79	85	14.8494	15.3801	15.0078	14.8301	15.5528	15.6238	15.9248	15.5835	no	no	non-targtet
-0.280413	2.85079	0.348333	0.00140996	0.448402	18.7503	-4.20035	-0.776596	O94763	O94763	URI1	Unconventional prefoldin RPB5 interactor 1	NSTGSGHSAQELPTIR	16	371	386	18.7908	18.7452	18.9739	19.0519	18.6654	18.5822	18.571	18.6216	no	no	non-targtet
-0.327794	2.84924	0.348102	0.00141502	0.44864	16.6078	-4.19826	-0.779768	Q9P289;Q9Y6E0	Q9P289	STK26	Serine/threonine-protein kinase 26	EILKGLDYLHSEK	13	127	139	16.6915	16.8919	16.7622	16.741	16.5117	16.4584	16.4055	16.3999	yes	no	stabilized proteins
-0.238524	2.84754	0.347729	0.00142056	0.449025	17.6617	-4.19598	-0.78322	Q9NWH9	Q9NWH9	SLTM	SAFB-like transcription modulator	AGAGMITQHSSNASPINR	18	989	1006	17.7998	17.7615	17.7431	17.8196	17.5686	17.5823	17.4362	17.5828	no	no	non-targtet
0.40939	2.84508	0.346582	0.00142864	0.450213	16.5557	4.19266	-0.788243	Q8TDN6	Q8TDN6	BRIX1	Ribosome biogenesis protein BRX1 homolog	LFVINEVCEMKNCNK	15	100	114	16.3388	16.3901	16.4584	16.2169	16.592	16.9058	16.6657	16.8783	no	no	non-targtet
-0.835226	2.84176	0.345489	0.0014396	0.451347	14.1859	-4.1882	-0.795005	Q8N9B5	Q8N9B5	JMY	Junction-mediating and -regulatory protein	RVSSPMDEVLASLKR	15	886	900	14.718	14.7175	14.136	14.8427	13.886	13.7035	13.6118	13.872	no	no	non-targtet
0.334104	2.84042	0.345489	0.00144404	0.451347	16.8939	4.1864	-0.797729	O14974	O14974	PPP1R12A	Protein phosphatase 1 regulatory subunit 12A	ESETSREDEYK	11	745	755	16.5837	16.8001	16.7541	16.7693	17.0657	17.1389	17.1135	16.9255	no	no	non-targtet
0.68227	2.84005	0.345489	0.00144526	0.451347	15.7696	4.1859	-0.798479	P27448	P27448	MARK3	MAP/microtubule affinity-regulating kinase 3	IPFYMSTDCENLLKR	15	272	286	15.3113	15.6146	15.7533	15.0345	16.3294	15.9104	16.1558	16.0472	yes	no	non-targtet
-0.424267	2.83225	0.339673	0.00147147	0.457432	16.4121	-4.17541	-0.814384	Q9H2P9	Q9H2P9	DPH5	Diphthine methyl ester synthase	VKEQSLENLIK	11	167	177	16.4704	16.7219	16.5917	16.7131	16.4033	16.1994	16.0469	16.1504	no	no	non-targtet
-0.219363	2.83114	0.339673	0.00147522	0.457432	18.8287	-4.17393	-0.816638	Q9H2G2	Q9H2G2	SLK	STE20-like serine/threonine-protein kinase	QTLDALNYLHDNK	13	138	150	18.9546	19.0104	18.9696	18.8188	18.7278	18.7686	18.6288	18.7507	yes	no	non-targtet
0.123782	2.82912	0.339673	0.00148212	0.457432	21.2861	4.1712	-0.820773	P08670	P08670	VIM	Vimentin	MFGGPGTASRPSSSR	15	14	28	21.2535	21.2066	21.2184	21.2184	21.3156	21.391	21.3156	21.3699	no	no	non-targtet
0.132051	2.82905	0.339673	0.00148234	0.457432	20.2874	4.17112	-0.820903	P51570	P51570	GALK1	Galactokinase	EVQLEELEAAR	11	257	267	20.2302	20.2066	20.2302	20.2184	20.3962	20.3752	20.3211	20.3211	no	no	non-targtet
-1.24681	2.82677	0.338681	0.00149014	0.458478	11.5843	-4.16806	-0.825549	Q96QE3	Q96QE3	ATAD5	ATPase family AAA domain-containing protein 5	FLHYFEGIHLDIPK	14	1820	1833	12.1934	12.3333	12.0145	12.2895	11.2328	10.8341	10.8783	10.8982	no	no	non-targtet
-0.300177	2.82079	0.334386	0.0015108	0.463035	16.8291	-4.16003	-0.837742	P16591	P16591	FER	Tyrosine-protein kinase Fer	CWDYKPENRPK	11	796	806	17.0863	16.9165	16.9187	16.9954	16.6518	16.6649	16.6533	16.7462	yes	no	non-targtet
0.454817	2.81933	0.334386	0.00151588	0.463035	16.2118	4.15807	-0.840716	O60645	O60645	EXOC3	Exocyst complex component 3	KLMDLECSR	9	144	152	16.0366	15.9721	15.9003	16.0286	16.5553	16.3985	16.6223	16.1808	no	no	non-targtet
-0.309309	2.81864	0.334386	0.00151831	0.463035	16.8892	-4.15714	-0.842132	O43683	O43683	BUB1	Mitotic checkpoint serine/threonine-protein kinase BUB1	TEFQLGSK	8	778	785	16.9729	17.0826	17.0917	17.0282	16.7487	16.7646	16.8252	16.5998	yes	no	non-targtet
0.36909	2.81428	0.331297	0.00153363	0.466341	17.5779	4.15129	-0.851027	P02549	P02549	SPTA1	Spectrin alpha chain, erythrocytic 1	KFDEFQK	7	1119	1125	17.4194	17.5169	17.5346	17.1028	17.7693	17.7351	17.7789	17.7666	no	no	non-targtet
0.730386	2.81025	0.328535	0.00154793	0.469316	14.9296	4.14588	-0.859247	O60890	O60890	OPHN1	Oligophrenin-1	TLTMTPMEQKPGAK	14	297	310	14.295	14.2649	14.8919	14.8056	15.285	15.1734	15.3256	15.3949	no	no	non-targtet
-0.901285	2.80561	0.325155	0.00156457	0.472982	13.9344	-4.13965	-0.86872	O60674	O60674	JAK2	Tyrosine-protein kinase JAK2	GMEYLGTKR	9	963	971	14.0758	14.7523	14.3347	14.3775	13.7376	13.3343	13.1861	13.6772	yes	no	stabilized proteins
-1.26115	2.80248	0.324532	0.00157588	0.473662	13.5494	-4.13546	-0.875103	Q8IYI0	Q8IYI0	SHLD1	Shieldin complex subunit 1	DITHFLLQQNVMK	13	191	203	14.3069	14.2055	13.8909	14.3167	13.6424	13.2631	12.4107	12.3592	no	no	non-targtet
-0.202918	2.80246	0.324532	0.00157593	0.473662	19.729	-4.13544	-0.875129	Q9Y266	Q9Y266	NUDC	Nuclear migration protein nudC	DMVVDIQR	8	197	204	19.8126	19.9348	19.7399	19.8345	19.5669	19.5957	19.6252	19.7225	no	no	non-targtet
0.629795	2.7962	0.319523	0.00159882	0.479156	15.8293	4.12705	-0.887908	Q15386	Q15386	UBE3C	Ubiquitin-protein ligase E3C	VVEGFTDEEKRK	12	999	1010	15.6867	15.6246	15.5972	15.149	15.8496	16.3012	16.0821	16.3439	no	no	non-targtet
-0.462385	2.7901	0.315405	0.00162145	0.483721	16.6087	-4.11888	-0.90037	Q9Y5B6	Q9Y5B6	PAXBP1	PAX3- and PAX7-binding protein 1	DRLDSMK	7	397	403	16.8968	16.759	17.005	16.6985	16.355	16.5916	16.1158	16.4474	no	no	non-targtet
-0.731106	2.78857	0.315405	0.00162715	0.483721	14.853	-4.11684	-0.903479	Q9BQC6	Q9BQC6	MRPL57	Ribosomal protein 63, mitochondrial	FIADQLDHLNVTK	13	87	99	15.0916	15.4391	15.1944	15.1492	14.6837	14.2291	14.2268	14.8103	no	no	non-targtet
-0.210071	2.78835	0.315405	0.001628	0.483721	18.3523	-4.11654	-0.903942	P27708	P27708	CAD	CAD protein	FLSSAAAVSK	10	1110	1119	18.4744	18.4741	18.4555	18.4256	18.3661	18.1812	18.2192	18.2228	no	no	non-targtet
0.270117	2.78479	0.313091	0.00164138	0.486305	18.8364	4.11178	-0.911196	P41252	P41252	IARS1	Isoleucine--tRNA ligase, cytoplasmic	WIDFDNDYK	9	141	149	18.7073	18.6971	18.5768	18.8243	19.1147	18.9865	18.9347	18.85	no	no	non-targtet
0.436815	2.78282	0.312353	0.00164885	0.487132	16.1709	4.10914	-0.915225	P10398	P10398	ARAF	Serine/threonine-protein kinase A-Raf	VSQPTAEQAQAFKNEMQVLRK	21	340	360	16.0847	15.9443	15.878	15.9032	16.3946	16.3573	16.6042	16.2013	yes	no	destabilized proteins
1.9233	2.77697	0.307733	0.00167122	0.492342	11.0524	4.10132	-0.927174	Q9UH65	Q9UH65	SWAP70	Switch-associated protein 70	DKVAHHEGLIR	11	536	546	10.0192	11.2812	9.4045	9.6582	12.2428	11.3998	12.0005	12.4132	no	no	non-targtet
-0.375585	2.77281	0.304805	0.00168729	0.495673	16.1843	-4.09576	-0.935662	P53618	P53618	COPB1	Coatomer subunit beta	NDLEKGDVK	9	28	36	16.5026	16.2799	16.4399	16.266	16.0352	16.0081	15.978	15.9647	no	no	non-targtet
-0.283749	2.77114	0.304358	0.0016938	0.496184	16.8098	-4.09353	-0.939077	P51531	P51531	SMARCA2	Probable global transcription activator SNF2L2	GQPLPETLQLAVQGKR	16	195	210	16.989	16.9655	16.8996	16.9527	16.6572	16.6746	16.5969	16.743	no	no	non-targtet
0.219107	2.76956	0.304006	0.00169995	0.496586	19.6882	4.09142	-0.942291	Q9UKL0	Q9UKL0	RCOR1	REST corepressor 1	EVPPTETVPQVK	12	286	297	19.5532	19.4628	19.6664	19.6323	19.7677	19.8984	19.8128	19.7122	no	no	non-targtet
0.645116	2.76653	0.303212	0.00171187	0.497494	14.4553	4.08737	-0.94849	O43242	O43242	PSMD3	26S proteasome non-ATPase regulatory subunit 3	HDADGQATLLNLLLR	15	242	256	14.0196	14.1076	14.2629	14.1408	14.953	14.6446	14.66	14.8537	no	no	non-targtet
0.210886	2.76634	0.303212	0.00171263	0.497494	19.9128	4.08711	-0.948881	P22626	P22626	HNRNPA2B1	Heterogeneous nuclear ribonucleoproteins A2/B1	DYFEEYGK	8	130	137	19.8634	19.91	19.6777	19.7784	20.0951	19.9882	19.9742	20.0156	no	no	non-targtet
0.532098	2.76447	0.30256	0.00171999	0.498241	15.6798	4.08463	-0.952687	Q5THK1	Q5THK1	PRR14L	Protein PRR14L	VKGEETEEHQR	11	1333	1343	15.5042	15.3021	15.6688	15.18	16.0868	15.9584	15.8379	15.9003	no	no	non-targtet
-0.261963	2.7583	0.297596	0.00174461	0.503969	18.5398	-4.07639	-0.965296	P22059	P22059	OSBP	Oxysterol-binding protein 1	VQPVIGENGGDAR	13	655	667	18.7432	18.6312	18.5796	18.729	18.5683	18.2893	18.3859	18.3917	no	no	non-targtet
-0.518812	2.75255	0.293995	0.00176785	0.508165	15.0644	-4.06872	-0.97704	Q13177	Q13177	PAK2	Serine/threonine-protein kinase PAK 2	FYDSNTVKQK	10	129	138	15.2887	15.4386	15.16	15.4077	14.784	14.8102	14.7977	14.8278	yes	no	destabilized proteins
0.252766	2.75164	0.293995	0.00177157	0.508165	17.747	4.0675	-0.978903	Q9NTJ3	Q9NTJ3	SMC4	Structural maintenance of chromosomes protein 4	VEILNEHRGEK	11	274	284	17.6453	17.7176	17.5986	17.5209	17.8535	17.9747	17.8081	17.8572	no	no	non-targtet
0.191927	2.7511	0.293995	0.00177379	0.508165	18.6206	4.06677	-0.980018	Q16644;O43930;Q96PN8;P49137;P51817	Q16644	MAPKAPK2	MAP kinase-activated protein kinase 2	LTDFGFAK	8	205	212	18.4643	18.5166	18.5502	18.5674	18.7422	18.6572	18.7905	18.6763	yes	no	non-targtet
-0.631743	2.74653	0.291039	0.00179255	0.511636	16.1502	-4.06068	-0.989355	P49327	P49327	FASN	Fatty acid synthase	AINCATSGVVGLVNCLRR	18	1445	1462	16.8931	16.4654	16.3075	16.1982	15.7707	15.6012	15.8964	16.0691	no	no	non-targtet
0.285669	2.74575	0.291039	0.00179575	0.511636	17.4703	4.05965	-0.990937	Q92888	Q92888	ARHGEF1	Rho guanine nucleotide exchange factor 1	QEVISELLVTEAAHVR	16	418	433	17.276	17.4562	17.3593	17.2186	17.608	17.6835	17.6577	17.5034	no	no	non-targtet
-0.306446	2.74172	0.288193	0.00181251	0.515	16.7545	-4.05427	-0.999182	Q1MSJ5	Q1MSJ5	CSPP1	Centrosome and spindle pole-associated protein 1	ANEEVGISNLK	11	279	289	16.9583	16.8502	17.0085	16.814	16.5396	16.5944	16.6577	16.6135	no	no	non-targtet
-0.629344	2.73979	0.287443	0.0018206	0.515889	14.5796	-4.0517	-1.00314	Q6PHR2	Q6PHR2	ULK3	Serine/threonine-protein kinase ULK3	NISHLDLKPQNILLSSLEKPHLK	23	132	154	15.0342	14.8859	14.7902	14.8668	14.294	14.048	14.2662	14.4515	yes	no	stabilized proteins
-0.483247	2.73836	0.287433	0.00182658	0.515902	16.5444	-4.0498	-1.00605	Q9H2P9	Q9H2P9	DPH5	Diphthine methyl ester synthase	EALEEFYGR	9	43	51	17.0606	16.8366	16.5844	16.6625	16.1311	16.2288	16.3562	16.4952	no	no	non-targtet
-0.190408	2.73741	0.287433	0.00183057	0.515902	19.9066	-4.04854	-1.00798	P49327	P49327	FASN	Fatty acid synthase	FCFTPHTEEGCLSER	15	1117	1131	20.0951	20.0292	19.8675	20.0156	19.8432	19.7776	19.8192	19.8058	no	no	non-targtet
-0.207657	2.73414	0.285703	0.00184441	0.517961	19.3258	-4.04418	-1.01467	Q09161	Q09161	NCBP1	Nuclear cap-binding protein subunit 1	TLAESDEGKLHVLR	14	575	588	19.482	19.4084	19.4381	19.3899	19.1227	19.1491	19.2972	19.3188	no	no	non-targtet
-0.680159	2.73334	0.285703	0.00184783	0.517961	14.5319	-4.04311	-1.01632	P41240	P41240	CSK	Tyrosine-protein kinase CSK	HSNLVQLLGVIVEEK	15	245	259	15.1195	14.8418	14.9042	14.6222	14.2244	14.3049	14.2696	13.9683	yes	no	stabilized proteins
-1.23837	2.72672	0.283142	0.00187622	0.521024	14.6222	-4.03429	-1.02986	P12694	P12694	BCKDHA	2-oxoisovalerate dehydrogenase subunit alpha, mitochondrial	KVMEAFEQAER	11	389	399	14.9604	14.9738	15.5914	15.44	13.7223	13.4974	13.7846	15.0078	no	no	non-targtet
-0.405388	2.72513	0.283142	0.00188309	0.521024	16.1316	-4.03218	-1.0331	P50219	P50219	MNX1	Motor neuron and pancreas homeobox protein 1	TAFTSQQLLELEHQFK	16	246	261	16.3641	16.2546	16.2856	16.4328	16.0963	15.7571	15.922	15.9401	no	no	non-targtet
-0.355848	2.72442	0.283142	0.00188617	0.521024	19.3025	-4.03124	-1.03456	P46781	P46781	RPS9	40S ribosomal protein S9	MKLDYILGLK	10	92	101	19.6113	19.2634	19.4193	19.6276	19.1535	18.9905	19.041	19.3132	no	no	stabilized proteins
0.306581	2.72393	0.283142	0.0018883	0.521024	16.4908	4.03059	-1.03556	Q9UHD2	Q9UHD2	TBK1	Serine/threonine-protein kinase TBK1	INLEAAELGEISDIHTK	17	488	504	16.3737	16.3962	16.3264	16.2537	16.6787	16.6427	16.6172	16.6377	yes	no	non-targtet
0.240603	2.7222	0.283142	0.00189582	0.521024	17.1813	4.02829	-1.03909	P56192	P56192	MARS1	Methionine--tRNA ligase, cytoplasmic	FGGGQAK	7	817	823	17.039	17.0339	17.0714	17.0997	17.256	17.3459	17.3241	17.2804	no	no	non-targtet
-2.99239	2.72168	0.283142	0.00189809	0.521024	18.5823	-4.0276	-1.04015	P48426;P78356	P48426	PIP4K2A	Phosphatidylinositol 5-phosphate 4-kinase type-2 alpha	DVEFLAQLK	9	262	270	20.0821	20.1206	20.0292	20.0821	16.1408	20.1332	16.1159	15.9546	no	no	non-targtet
0.729695	2.72116	0.283142	0.00190037	0.521024	14.5056	4.0269	-1.04121	Q27J81	Q27J81	INF2	Inverted formin-2	CSNEEVAAMIR	11	650	660	13.996	14.1186	13.9687	14.4796	15.044	15.0133	14.6021	14.8222	no	no	non-targtet
-0.410147	2.72039	0.283142	0.00190377	0.521024	16.497	-4.02587	-1.0428	P57076	P57076	CFAP298	Cilia- and flagella-associated protein 298	EPIISSEEQK	10	231	240	16.8199	16.646	16.4946	16.8477	16.4043	16.3249	16.2977	16.1407	no	no	non-targtet
0.393469	2.72037	0.283142	0.00190385	0.521024	15.9864	4.02585	-1.04284	Q9P275	Q9P275	USP36	Ubiquitin carboxyl-terminal hydrolase 36	AVSPAPQSSSR	11	740	750	15.833	15.8198	15.8256	15.6803	16.1338	16.3285	16.0921	16.1782	no	no	non-targtet
0.464915	2.71649	0.281343	0.00192094	0.523187	16.3943	4.02069	-1.05078	Q13459	Q13459	MYO9B	Unconventional myosin-IXb	PGQLERPTSLALDSR	15	1245	1259	16.2037	16.2826	16.3162	15.8449	16.6122	16.7604	16.6404	16.4941	no	no	non-targtet
-0.207799	2.71629	0.281343	0.00192182	0.523187	20.109	-4.02042	-1.05119	P49915	P49915	GMPS	GMP synthase [glutamine-hydrolyzing]	THHNDTELIR	10	390	399	20.3101	20.1332	20.1206	20.2877	20.0691	20.0156	19.9201	20.0156	no	no	non-targtet
-0.427827	2.7137	0.279891	0.0019333	0.524939	17.3428	-4.01698	-1.05648	Q13616	Q13616	CUL1	Cullin-1	FINNNAVTK	9	402	410	17.686	17.4559	17.6172	17.4678	16.7978	17.2589	17.2792	17.1797	no	no	non-targtet
0.301787	2.71158	0.2789	0.00194278	0.526138	16.9443	4.01416	-1.06082	Q9H2G2	Q9H2G2	SLK	STE20-like serine/threonine-protein kinase	AVEDINEHITDAQLEAMTELHDR	23	393	415	16.771	16.9427	16.7829	16.6771	17.1619	17.0752	17.0773	17.0664	yes	no	non-targtet
-0.480074	2.70841	0.277449	0.001957	0.5279	16.1028	-4.00995	-1.06731	Q96IZ5	Q96IZ5	RBM41	RNA-binding protein 41	KLTQPIEFVPEDEIQR	16	270	285	16.4062	16.0731	16.442	16.4502	15.8294	15.9389	16.0191	15.6638	no	no	non-targtet
0.479841	2.70787	0.277449	0.00195943	0.5279	16.1074	4.00923	-1.06841	P07948	P07948	LYN	Tyrosine-protein kinase Lyn	EGFIPSNYVAK	11	110	120	15.8713	16.0799	15.6562	15.8628	16.3078	16.2444	16.5878	16.2495	yes	no	non-targtet
-0.38144	2.70481	0.275509	0.0019733	0.530263	16.3383	-4.00516	-1.07468	Q6UUV7	Q6UUV7	CRTC3	CREB-regulated transcription coactivator 3	RQPPVSPLTLSPGPEAHQGFSR	22	386	407	16.5394	16.6455	16.4719	16.4592	16.2782	16.1201	16.2175	15.9746	no	no	non-targtet
0.718228	2.69769	0.269518	0.00200588	0.537628	15.6478	3.99572	-1.08923	Q14119	Q14119	VEZF1	Vascular endothelial zinc finger 1	TCMSEETSNQK	11	326	336	14.9211	15.577	15.6879	14.9688	16.1252	16.0317	15.8643	16.0066	no	no	non-targtet
-0.321847	2.69443	0.267374	0.00202101	0.540289	16.9523	-3.99139	-1.09591	Q13825	Q13825	AUH	Methylglutaconyl-CoA hydratase, mitochondrial	EFLPQGPVAMR	11	277	287	16.9594	17.1502	17.2765	17.0668	16.7936	16.8542	16.7914	16.7263	no	no	non-targtet
0.470897	2.693	0.267052	0.0020277	0.540689	16.467	3.98948	-1.09885	Q96JI7	Q96JI7	SPG11	Spatacsin	RVAELAELPVDNLVIK	16	1691	1706	16.5151	15.9734	16.1339	16.3039	16.5654	16.6834	16.8141	16.747	no	no	non-targtet
-1.09592	2.68944	0.264604	0.00204439	0.543746	16.2997	-3.98476	-1.10613	Q9NRN7	Q9NRN7	AASDHPPT	L-aminoadipate-semialdehyde dehydrogenase-phosphopantetheinyl transferase	SFKDEWTQLDMFYR	14	162	175	16.4513	17.2125	16.8288	16.898	16.5578	14.9913	15.8847	15.5731	no	no	stabilized proteins
0.630152	2.68664	0.263299	0.00205761	0.545383	15.0009	3.98105	-1.11186	Q5T160	Q5T160	RARS2	Probable arginine--tRNA ligase, mitochondrial	IVVEFSSPNVAKK	13	127	139	14.7241	14.3429	14.8877	14.7887	15.2379	15.3346	15.179	15.5125	no	no	non-targtet
-0.396329	2.68512	0.263299	0.0020648	0.545383	16.4065	-3.97904	-1.11497	Q9BVJ6	Q9BVJ6	UTP14A	U3 small nucleolar RNA-associated protein 14 homolog A	KVNPAAALEELEKIEK	16	273	288	16.4572	16.5374	16.5707	16.8535	16.149	16.1693	16.2746	16.2405	no	no	non-targtet
0.72587	2.68371	0.263299	0.00207151	0.545383	15.0447	3.97717	-1.11785	Q96SZ5	Q96SZ5	ADO	2-aminoethanethiol dioxygenase	QACLTFRGSGGGR	13	16	28	14.6227	15.1429	14.4422	14.5192	15.6385	15.3611	15.4841	15.1467	no	no	non-targtet
-0.644059	2.68371	0.263299	0.00207153	0.545383	16.5922	-3.97717	-1.11786	Q86VM9	Q86VM9	ZC3H18	Zinc finger CCCH domain-containing protein 18	KEQEPDFEEKR	11	319	329	17.2331	16.9784	16.3905	17.0549	16.2085	16.0635	16.4072	16.4014	no	no	non-targtet
0.72708	2.67868	0.259365	0.00209567	0.550345	16.1766	3.9705	-1.12816	P11142;P54652	P11142	HSPA8	Heat shock cognate 71 kDa protein	RNTTIPTK	8	416	423	15.4811	15.9144	16.1173	15.7394	16.7733	16.8604	16.4647	16.0621	no	no	non-targtet
1.3846	2.67427	0.256051	0.00211705	0.55456	12.3895	3.96466	-1.13719	Q9NWT6	Q9NWT6	HIF1AN	Hypoxia-inducible factor 1-alpha inhibitor	RIEYPLKAHQK	11	305	315	12.1081	12.2703	11.1191	11.2916	12.523	13.1781	13.3158	13.3103	no	no	non-targtet
-1.2889	2.67237	0.255787	0.0021263	0.554898	13.06	-3.96215	-1.14106	P55263	P55263	ADK	Adenosine kinase	VAQWMIQQPHK	11	89	99	13.8578	12.9741	14.3387	13.6472	12.4735	12.7978	12.5136	11.8773	no	no	stabilized proteins
0.185926	2.67182	0.255787	0.00212901	0.554898	18.459	3.96141	-1.1422	Q99952	Q99952	PTPN18	Tyrosine-protein phosphatase non-receptor type 18	SAEEAPLYSK	10	382	391	18.3027	18.3441	18.4368	18.3806	18.5721	18.5496	18.5881	18.4982	no	no	non-targtet
-0.225312	2.66924	0.254288	0.00214173	0.556817	19.0303	-3.95799	-1.14749	P49756	P49756	RBM25	RNA-binding protein 25	LVPLDYGEDDKNATK	15	712	726	19.2087	19.1482	19.0526	19.1624	19.0161	18.8491	18.9973	18.808	no	no	non-targtet
-0.751927	2.66762	0.254088	0.00214969	0.557073	14.6744	-3.95585	-1.15079	Q96EV8	Q96EV8	DTNBP1	Dysbindin	ERLLSVQQDFTSGLK	15	7	21	15.1978	15.2077	14.7176	15.0781	14.3294	13.994	14.1907	14.6795	no	no	non-targtet
-0.302656	2.66687	0.254088	0.00215343	0.557073	17.6008	-3.95486	-1.15234	P23381	P23381	WARS1	Tryptophan--tRNA ligase, cytoplasmic	IDKELINR	8	112	119	17.8882	17.6565	17.5889	17.875	17.4207	17.4026	17.5064	17.4682	no	no	non-targtet
-0.200968	2.66427	0.252567	0.00216636	0.559027	19.9474	-3.95141	-1.15766	Q14157	Q14157	UBAP2L	Ubiquitin-associated protein 2-like	IDLAVLLGK	9	282	290	19.9742	20.0426	20.0292	20.1457	19.7891	19.7869	19.9742	19.8376	no	no	non-targtet
-0.453439	2.6623	0.251926	0.00217618	0.559853	16.2858	-3.94881	-1.16169	P57740	P57740	NUP107	Nuclear pore complex protein Nup107	HMNSVPQKPALIPQPTFTEK	20	766	785	16.4855	16.6027	16.4693	16.4924	16.1952	16.1661	16.1513	15.7235	no	no	non-targtet
0.617875	2.66073	0.251926	0.00218407	0.559853	14.7136	3.94674	-1.16491	Q14147	Q14147	DHX34	Probable ATP-dependent RNA helicase DHX34	EHQVVVVAGDTGCGK	15	177	191	14.599	14.2833	14.5697	14.1666	14.9516	14.9693	15.0381	15.131	no	no	non-targtet
0.764468	2.65967	0.251926	0.00218943	0.559853	15.8266	3.94532	-1.16709	Q14008	Q14008	CKAP5	Cytoskeleton-associated protein 5	WNFTTPRDEYIEQLK	15	1183	1197	15.3484	15.7307	14.8739	15.8245	16.3356	16.3793	16.1228	15.9976	no	no	non-targtet
0.188994	2.65934	0.251926	0.00219109	0.559853	18.3472	3.94489	-1.16776	P00352	P00352	ALDH1A1	Aldehyde dehydrogenase 1A1	LECGGGPWGNK	11	368	378	18.3316	18.2573	18.2571	18.1649	18.4478	18.4241	18.4513	18.4437	no	no	non-targtet
0.402123	2.65418	0.249122	0.0022173	0.56348	15.8923	3.93806	-1.17834	P98170	P98170	XIAP	E3 ubiquitin-protein ligase XIAP	SFQNWPDYAHLTPR	14	169	182	15.6144	15.8424	15.6952	15.6131	16.1287	16.1259	16.1502	15.9688	no	no	non-targtet
0.690792	2.65399	0.249122	0.00221823	0.56348	16.735	3.93782	-1.17872	Q9UBU9	Q9UBU9	NXF1	Nuclear RNA export factor 1	AKGEIPEVAFMK	12	608	619	16.9312	16.2797	16.2469	16.1005	16.8802	16.8499	17.3024	17.289	no	no	non-targtet
-0.32508	2.65335	0.249122	0.00222154	0.56348	17.0727	-3.93696	-1.18004	P30291	P30291	WEE1	Wee1-like protein kinase	FLANEVLQENYTHLPK	16	482	497	17.2364	17.2956	17.2677	17.1411	17.0943	16.8837	16.7445	16.918	yes	no	non-targtet
-0.262433	2.64891	0.246627	0.00224436	0.566726	17.3989	-3.93109	-1.18914	P52306	P52306	RAP1GDS1	Rap1 GTPase-GDP dissociation stimulator 1	LMDLLDR	7	362	368	17.6115	17.4479	17.5275	17.5335	17.2689	17.2031	17.3932	17.2054	no	no	non-targtet
1.0689	2.64874	0.246627	0.00224524	0.566726	13.0911	3.93087	-1.18949	Q5THK1	Q5THK1	PRR14L	Protein PRR14L	EPEKEISGR	9	419	427	12.6396	13.1456	12.4171	12.0244	13.5336	13.8167	13.598	13.554	no	no	non-targtet
0.328507	2.64662	0.245557	0.00225624	0.568124	16.5685	3.92806	-1.19384	Q9UHD2	Q9UHD2	TBK1	Serine/threonine-protein kinase TBK1	KYEAFLNK	8	608	615	16.4062	16.3375	16.535	16.3382	16.799	16.6314	16.8057	16.6948	yes	no	non-targtet
0.43226	2.6454	0.245388	0.00226258	0.568345	15.814	3.92645	-1.19633	Q8NFD5	Q8NFD5	ARID1B	AT-rich interactive domain-containing protein 1B	IERGEEPPPEVFSTGDTK	18	1226	1243	15.4789	15.6556	15.6341	15.6229	16.201	15.9595	16.0921	15.868	no	no	non-targtet
-0.27419	2.64196	0.244103	0.00228055	0.570029	18.3595	-3.92191	-1.20338	Q9H4L5	Q9H4L5	OSBPL3	Oxysterol-binding protein-related protein 3	NFVFWQDVR	9	644	652	18.4289	18.5003	18.5455	18.5119	18.3634	18.2943	18.0208	18.2113	no	no	non-targtet
-0.391657	2.64034	0.244103	0.00228905	0.570029	16.594	-3.91978	-1.20669	P30291	P30291	WEE1	Wee1-like protein kinase	SKKPLAGSVDEQNALR	16	330	345	16.8646	16.8786	16.6425	16.7735	16.503	16.2481	16.5735	16.2679	yes	no	non-targtet
0.696014	2.63994	0.244103	0.0022912	0.570029	14.953	3.91924	-1.20752	Q9H0W5	Q9H0W5	CCDC8	Coiled-coil domain-containing protein 8	PKINWASFRR	10	267	276	14.847	14.6034	14.6399	14.3298	15.2985	15.5901	15.3921	14.9235	no	no	non-targtet
-0.424198	2.63993	0.244103	0.00229121	0.570029	17.1979	-3.91924	-1.20753	Q13188	Q13188	STK3	Serine/threonine-protein kinase 3	NAKPVSILR	9	280	288	17.55	17.2281	17.379	17.4828	16.9874	16.7068	17.2164	17.0326	yes	no	stabilized proteins
-0.311919	2.63871	0.243918	0.00229767	0.570271	17.697	-3.91762	-1.21003	Q12769	Q12769	NUP160	Nuclear pore complex protein Nup160	SEDGEIVSTPR	11	949	959	17.949	17.7847	17.8308	17.8471	17.388	17.7099	17.6414	17.4247	no	no	non-targtet
0.381773	2.6368	0.243037	0.00230783	0.57143	16.601	3.91509	-1.21396	Q76FK4	Q76FK4	NOL8	Nucleolar protein 8	SKNPISRPLEGK	12	668	679	16.5741	16.3623	16.4543	16.2498	16.9333	16.753	16.8477	16.6336	no	no	non-targtet
-0.359963	2.63403	0.2413	0.0023226	0.57372	16.4765	-3.91143	-1.21964	P16591	P16591	FER	Tyrosine-protein kinase Fer	ELTIIKR	7	813	819	16.7948	16.5969	16.5497	16.6847	16.1659	16.2563	16.3321	16.4318	yes	no	non-targtet
-0.53341	2.63058	0.238884	0.0023411	0.57692	15.4713	-3.90688	-1.2267	Q14160	Q14160	SCRIB	Protein scribble homolog	GSTPYKGDDEGIFISR	16	747	762	15.896	15.7052	15.7634	15.5872	15.5146	15.1294	15.0932	15.0809	no	no	non-targtet
-0.945808	2.62939	0.238717	0.00234755	0.577142	12.7632	-3.90531	-1.22915	Q9BSB4	Q9BSB4	ATG101	Autophagy-related protein 101	RLIKDTLAL	9	210	218	12.9644	13.5304	13.2506	13.199	12.1928	12.4494	12.3041	12.2148	no	no	non-targtet
-0.910273	2.62835	0.238703	0.00235317	0.57716	13.4151	-3.90393	-1.23128	Q14839	Q14839	CHD4	Chromodomain-helicase-DNA-binding protein 4	HDYWLLAGIINHGYAR	16	1733	1748	13.7579	14.0722	13.7919	13.8588	13.2472	13.1775	12.921	12.4942	no	no	non-targtet
-0.896961	2.62641	0.237793	0.00236367	0.578371	14.2902	-3.90138	-1.23524	Q09013	Q09013	DMPK	Myotonin-protein kinase	DIKPDNILLDR	11	195	205	14.4398	14.9248	15.0374	14.5525	13.9873	14.1341	13.9624	13.2829	yes	no	non-targtet
-0.48353	2.62032	0.233735	0.00239709	0.583802	16.0037	-3.89334	-1.24775	Q8NEY1	Q8NEY1	NAV1	Neuron navigator 1	TPLAPLAPNLGKPSRIPR	18	159	176	16.2667	16.2357	15.9967	16.4829	15.6425	15.9384	15.6428	15.8242	no	no	non-targtet
1.47504	2.61578	0.230218	0.00242224	0.588548	11.9459	3.88736	-1.25704	Q8N2Y8	Q8N2Y8	RUSC2	AP-4 complex accessory subunit RUSC2	NPGCSGSGDQHCR	13	239	251	11.4376	11.6214	11.3827	10.3918	12.6032	13.3793	12.2284	12.5228	no	no	non-targtet
-0.23692	2.612	0.228773	0.00244344	0.590509	17.3684	-3.88238	-1.2648	Q96JP5	Q96JP5	ZFP91	E3 ubiquitin-protein ligase ZFP91	KAEYPRR	7	73	79	17.3989	17.4995	17.5284	17.5205	17.3235	17.2366	17.1939	17.2456	no	no	non-targtet
0.366372	2.61144	0.228773	0.00244656	0.590509	16.6564	3.88164	-1.26594	Q9BW27	Q9BW27	NUP85	Nuclear pore complex protein Nup85	LFNESHGIFLGLQR	14	71	84	16.5074	16.4498	16.5118	16.4236	16.628	16.7725	17.0197	16.9381	no	no	non-targtet
-0.435801	2.61022	0.228773	0.00245346	0.590509	16.139	-3.88003	-1.26845	Q9Y2U5	Q9Y2U5	MAP3K2	Mitogen-activated protein kinase kinase kinase 2	LQTICLSGTGMK	12	508	519	16.4046	16.0959	16.4924	16.4348	16.0829	15.8172	15.8714	15.9131	yes	no	stabilized proteins
0.134768	2.60851	0.228773	0.00246315	0.590509	19.1234	3.87778	-1.27196	Q9UHD2	Q9UHD2	TBK1	Serine/threonine-protein kinase TBK1	VIGEDGQSVYK	11	144	154	19.0603	19.0422	19.063	19.0585	19.2027	19.1716	19.1892	19.1997	yes	no	non-targtet
-0.515378	2.60829	0.228773	0.00246438	0.590509	15.8875	-3.87749	-1.2724	Q96SL8	Q96SL8	FIZ1	Flt3-interacting zinc finger protein 1	LLLGPAGGGVPK	12	293	304	15.9125	16.2253	16.1444	16.2987	15.5093	15.9395	15.5898	15.4808	no	no	non-targtet
0.107876	2.60653	0.228617	0.0024744	0.590722	22.2087	3.87517	-1.27602	P27708	P27708	CAD	CAD protein	VPQFSFSR	8	1263	1270	22.1174	22.1642	22.1886	22.1488	22.2448	22.3045	22.2477	22.2535	no	no	non-targtet
-0.496323	2.60614	0.228617	0.00247663	0.590722	15.3094	-3.87465	-1.27682	Q9P2N6	Q9P2N6	KANSL3	KAT8 regulatory NSL complex subunit 3	KKSEGLTQSMVDR	13	446	458	15.5332	15.6341	15.4244	15.6385	14.9633	14.9923	15.2885	15.001	no	no	non-targtet
-0.284486	2.60495	0.228419	0.00248344	0.590991	17.1301	-3.87308	-1.27927	Q9H4L5	Q9H4L5	OSBPL3	Oxysterol-binding protein-related protein 3	WIEHYGEIVIK	11	699	709	17.2045	17.2617	17.4268	17.1963	17.0006	17.0082	17.0456	16.8969	no	no	non-targtet
1.06989	2.60379	0.22826	0.00249003	0.591207	13.4809	3.87157	-1.28163	Q9BSL1	Q9BSL1	UBAC1	Ubiquitin-associated domain-containing protein 1	ERCLKHCAHGSLEDPK	16	41	56	12.3641	12.9497	13.0886	13.3815	14.5248	13.732	13.8113	13.9954	no	no	non-targtet
-0.662933	2.60184	0.227787	0.00250128	0.591852	15.5369	-3.86899	-1.28564	Q68EM7	Q68EM7	ARHGAP17	Rho GTPase-activating protein 17	WAEKPAFGTPLEEHLKR	17	244	260	15.9874	15.7745	15.7142	15.9976	15.635	15.2945	14.8032	15.0892	no	no	non-targtet
2.17742	2.60067	0.227787	0.00250802	0.591852	14.7656	3.86745	-1.28804	Q9Y314	Q9Y314	NOSIP	Nitric oxide synthase-interacting protein	DMVDPVTGDKLTDRDIIVLQR	21	258	278	12.6354	13.6339	12.6346	15.8037	15.7333	15.7268	15.9606	15.9965	no	no	non-targtet
0.154625	2.60013	0.227787	0.00251115	0.591852	18.8428	3.86674	-1.28915	P04040	P04040	CAT	Catalase	LGPNYLHIPVNCPYR	15	366	380	18.8079	18.7933	18.715	18.7457	18.9393	18.8978	18.9227	18.9206	no	no	non-targtet
-0.542434	2.59937	0.227787	0.00251552	0.591852	15.9915	-3.86574	-1.2907	P17252	P17252	PRKCA	Protein kinase C alpha type	AEVADEKLHVTVR	13	166	178	16.391	16.5519	16.1176	15.9903	15.7052	15.5666	15.952	15.6572	yes	no	non-targtet
0.865284	2.59591	0.225306	0.00253565	0.595243	14.891	3.86118	-1.2978	P05423	P05423	POLR3D	DNA-directed RNA polymerase III subunit RPC4	DDFLDDPGLR	10	161	170	14.4524	14.6915	14.8523	13.8373	15.6462	15.3195	15.2811	15.0479	no	no	non-targtet
0.323354	2.5919	0.22234	0.00255917	0.599322	17.682	3.85591	-1.30603	Q02790	Q02790	FKBP4	Peptidyl-prolyl cis-trans isomerase FKBP4	FQIPPNAELKYELHLK	16	235	250	17.3224	17.7339	17.4132	17.6117	17.8624	17.837	17.8414	17.8338	no	no	non-targtet
-0.640986	2.58968	0.22234	0.00257226	0.599322	14.2536	-3.85299	-1.31058	Q9Y450	Q9Y450	HBS1L	HBS1-like protein	ALSGVLEQDRVQSLKDK	17	115	131	14.4886	14.6415	14.5851	14.5812	14.1604	13.7771	13.9768	13.8181	no	no	non-targtet
-0.451509	2.58939	0.22234	0.002574	0.599322	16.8298	-3.85261	-1.31118	Q8IY67	Q8IY67	RAVER1	Ribonucleoprotein PTB-binding 1	VSFCAPGPPGR	11	294	304	17.1536	17.0638	17.1389	16.8659	16.4859	16.6351	16.9181	16.3771	no	no	non-targtet
-0.752038	2.58807	0.22234	0.00258185	0.599322	14.6585	-3.85087	-1.31389	Q96MK2	Q96MK2	RIPOR3	RIPOR family member 3	VLSCPATTLLNQLKK	15	703	717	15.0419	15.2862	14.6518	15.1581	14.1558	14.1412	14.1401	14.6928	no	no	non-targtet
0.278397	2.58525	0.221372	0.00259867	0.60066	16.7995	3.84716	-1.31968	Q03936;O75437;Q14593	Q03936	ZNF92	Zinc finger protein 92	YGHENLQLR	9	106	114	16.6645	16.6811	16.6632	16.6326	16.8107	16.9625	17.0079	16.9738	no	no	non-targtet
0.38718	2.58517	0.221372	0.00259916	0.60066	16.2057	3.84705	-1.31985	Q5VYS8	Q5VYS8	TUT7	Terminal uridylyltransferase 7	NPIYSQPAWMNDSHK	15	81	95	15.8887	16.0399	15.9244	16.1952	16.4109	16.5285	16.3032	16.3543	no	no	non-targtet
0.218771	2.57788	0.215146	0.00264317	0.609332	18.6526	3.83746	-1.33481	P22314	P22314	UBA1	Ubiquitin-like modifier-activating enzyme 1	NFPNAIEHTLQWAR	14	636	649	18.5815	18.5824	18.5425	18.4665	18.7308	18.6594	18.7526	18.9052	no	no	non-targtet
0.17732	2.57631	0.215146	0.00265271	0.609332	19.1411	3.83541	-1.33802	Q13177	Q13177	PAK2	Serine/threonine-protein kinase PAK 2	DGFPSGTPALNAK	13	148	160	19.0399	19.1589	18.9961	19.015	19.2546	19.1647	19.2611	19.2388	yes	no	destabilized proteins
-0.969864	2.57606	0.215146	0.00265426	0.609332	13.3224	-3.83507	-1.33855	Q8NG06	Q8NG06	TRIM58	E3 ubiquitin-protein ligase TRIM58	KELEDALTQEANVGK	15	152	166	13.8108	13.484	14.0476	13.8868	12.683	13.3499	12.84	12.4769	no	no	non-targtet
0.775197	2.56602	0.206085	0.00271629	0.622179	16.0119	3.82189	-1.35914	P13674	P13674	P4HA1	Prolyl 4-hydroxylase subunit alpha-1	ATISNPITGDLETVHYR	17	363	379	15.7602	15.7605	16.0566	14.9198	16.4359	16.5465	16.3448	16.2708	no	no	non-targtet
-1.03146	2.56508	0.206085	0.00272219	0.622179	13.6255	-3.82065	-1.36107	Q9Y4C1	Q9Y4C1	KDM3A	Lysine-specific demethylase 3A	LSLTDNQIVSK	11	158	168	14.4064	14.5808	13.8613	13.7164	13.1424	13.3447	13.3594	12.5924	no	no	non-targtet
-0.509315	2.56331	0.205267	0.00273331	0.623351	15.8259	-3.81833	-1.36471	Q14693	Q14693	LPIN1	Phosphatidate phosphatase LPIN1	LCEVVDHVFPLLK	13	842	854	16.0171	16.0295	15.8804	16.3952	15.5302	15.7736	15.4137	15.5674	no	no	non-targtet
-0.406199	2.56161	0.204518	0.00274403	0.624427	18.0526	-3.8161	-1.3682	Q9NRN7	Q9NRN7	AASDHPPT	L-aminoadipate-semialdehyde dehydrogenase-phosphopantetheinyl transferase	AEWLLAVR	8	31	38	18.3207	18.3139	18.1844	18.2038	18.2263	17.6745	17.7908	17.7064	no	no	stabilized proteins
1.12872	2.56042	0.204274	0.00275159	0.624779	13.6285	3.81453	-1.37065	P25205	P25205	MCM3	DNA replication licensing factor MCM3	GSSGVGLTAAVTTDQETGER	20	372	391	12.9837	12.4116	13.0534	13.8078	14.5601	13.8478	14.1609	14.2026	no	no	non-targtet
0.254046	2.55888	0.203689	0.00276131	0.62562	17.2934	3.81252	-1.3738	P18206	P18206	VCL	Vinculin	QVATALQNLQTK	12	465	476	17.1868	17.2542	17.0823	17.1424	17.4048	17.3534	17.5273	17.3963	no	no	non-targtet
-0.611248	2.55782	0.203572	0.00276807	0.625789	14.9337	-3.81112	-1.37598	P11216	P11216	PYGB	Glycogen phosphorylase, brain form	GLAGLGDVAEVRK	13	18	30	15.1928	15.2903	15.1328	15.3414	14.4401	14.9443	14.7436	14.3842	no	no	stabilized proteins
-0.952002	2.55257	0.199267	0.00280173	0.632024	13.2962	-3.80424	-1.38676	O95391	O95391	SLU7	Pre-mRNA-splicing factor SLU7	KKELEEQR	8	36	43	13.6231	13.8858	13.7882	13.7915	13.072	12.205	12.9906	13.0131	no	no	non-targtet
0.302059	2.54994	0.197578	0.00281874	0.634486	18.6267	3.80079	-1.39216	P46940	P46940	IQGAP1	Ras GTPase-activating-like protein IQGAP1	DRLQYFR	7	827	833	18.5727	18.3606	18.6834	18.2859	18.843	18.7601	18.7863	18.7214	no	no	non-targtet
-1.02193	2.54816	0.196735	0.00283033	0.635718	13.9682	-3.79845	-1.39582	Q03252	Q03252	LMNB2	Lamin-B2	ISEKEEVTTR	10	78	87	14.5986	14.2645	14.4737	14.58	13.2276	14.2459	13.4215	12.9341	no	no	non-targtet
-0.715506	2.54682	0.196333	0.00283907	0.636307	14.9505	-3.7967	-1.39857	Q9UL54;Q7L7X3	Q9UL54	TAOK1	Serine/threonine-protein kinase TAO1	NFVDSCLQK	9	256	264	15.3008	15.3925	15.2517	15.2881	14.7941	14.341	14.2038	15.0322	yes	no	destabilized proteins
-0.194182	2.54496	0.195918	0.0028513	0.636915	19.1514	-3.79425	-1.4024	Q9BXP5	Q9BXP5	SRRT	Serrate RNA effector molecule homolog	MLDAAVIK	8	249	256	19.3249	19.2561	19.1953	19.2175	18.9792	18.9817	19.1009	19.1552	no	no	non-targtet
-0.580902	2.54454	0.195918	0.00285404	0.636915	15.907	-3.7937	-1.40325	P22681	P22681	CBL	E3 ubiquitin-protein ligase CBL	KSSGAGGGSGSGGSGSGGLIGLMK	24	7	30	16.3189	16.2794	15.9935	16.1982	15.3882	16.0002	15.7349	15.343	no	no	non-targtet
-0.221702	2.54076	0.193479	0.00287902	0.640503	19.0271	-3.78874	-1.41103	P49327	P49327	FASN	Fatty acid synthase	HFLLEEDKPEEPTAHAFVSTLTR	23	1516	1538	19.3031	19.1479	18.9978	19.103	18.9281	18.8849	18.9361	18.9159	no	no	non-targtet
-0.301086	2.53947	0.193479	0.00288753	0.640503	17.361	-3.78706	-1.41366	Q96P48	Q96P48	ARAP1	Arf-GAP with Rho-GAP domain, ANK repeat and PH domain-containing protein 1	DLPDGLFTR	9	1037	1045	17.4306	17.5565	17.4784	17.5805	17.1638	17.2688	17.0348	17.3743	no	no	non-targtet
-0.513953	2.53858	0.193479	0.00289345	0.640503	16.3927	-3.78589	-1.41549	Q92616	Q92616	GCN1	eIF-2-alpha kinase activator GCN1	VKPPKYLLDSCAPLLR	16	236	251	16.6567	16.7496	16.5729	16.6194	16.4822	15.7664	16.2386	16.0556	no	no	non-targtet
-0.367655	2.53728	0.193479	0.00290218	0.640503	15.8176	-3.78418	-1.41818	Q8N9Z2	Q8N9Z2	CCDC71L	Coiled-coil domain-containing protein 71L	DVYGYSSCR	9	97	105	16.0254	16.0963	15.8954	15.9885	15.6779	15.6205	15.6074	15.6292	no	no	non-targtet
0.147471	2.53633	0.193479	0.00290848	0.640503	20.928	3.78295	-1.42011	O00425	O00425	IGF2BP3	Insulin-like growth factor 2 mRNA-binding protein 3	IAPAEAPDAK	10	441	450	20.7471	20.8727	20.9171	20.8802	21.002	21.0224	21.0224	20.9601	no	no	non-targtet
0.685966	2.53627	0.193479	0.0029089	0.640503	16.2598	3.78286	-1.42024	O15021	O15021	MAST4	Microtubule-associated serine/threonine-protein kinase 4	LLTCLGQNLHSPDLARPR	18	1937	1954	15.3983	16.0939	15.8096	16.3652	16.787	16.5762	16.3762	16.6716	yes	no	non-targtet
0.834954	2.53563	0.193479	0.00291323	0.640503	13.7843	3.78202	-1.42157	P33176	P33176	KIF5B	Kinesin-1 heavy chain	CKQLESTQTESNKK	14	608	621	13.1126	13.1462	13.3883	13.8203	14.2825	14.2859	14.3157	13.9231	no	no	non-targtet
-0.281117	2.53437	0.193136	0.00292169	0.641008	16.6468	-3.78037	-1.42415	Q92576	Q92576	PHF3	PHD finger protein 3	QDQQQLDRPFNR	12	1904	1915	16.7709	16.8565	16.7172	16.8047	16.4762	16.4493	16.5819	16.5175	no	no	non-targtet
0.217799	2.5294	0.189081	0.00295532	0.647022	18.8079	3.77386	-1.43436	P56192	P56192	MARS1	Methionine--tRNA ligase, cytoplasmic	SCPVVQSSQHLFLDLPKLEK	20	440	459	18.6305	18.6349	18.6754	18.8553	18.9916	18.8896	18.85	18.936	no	no	non-targtet
-0.28739	2.52418	0.184783	0.00299099	0.653457	16.9635	-3.76703	-1.44507	Q9Y266	Q9Y266	NUDC	Nuclear migration protein nudC	VEESSWLIEDGKVVTVHLEK	20	228	247	17.0672	17.0962	17.0644	17.2009	16.6622	16.9075	16.853	16.8564	no	no	non-targtet
0.998202	2.52106	0.183051	0.00301259	0.656068	13.2291	3.76294	-1.45149	Q96NA8	Q96NA8	TSNARE1	t-SNARE domain-containing protein 1	QGCQPLECAR	10	24	33	12.8866	13.2405	12.6868	12.1061	13.6694	13.6831	13.8121	13.7483	no	no	non-targtet
-0.649977	2.52063	0.183051	0.00301556	0.656068	14.9757	-3.76238	-1.45237	P49841	P49841	GSK3B	Glycogen synthase kinase-3 beta	AKQTLPVIYVK	11	149	159	15.5996	15.2204	15.1213	15.2615	14.6596	14.2798	14.7865	14.8768	yes	no	non-targtet
0.350811	2.5191	0.182738	0.00302625	0.656541	16.3744	3.76037	-1.45553	Q9BVR0;O95714	Q9BVR0	HERC2	E3 ubiquitin-protein ligase HERC2	DKWQPLLSTVTGVHK	15	1604	1618	16.0239	16.1913	16.2809	16.3	16.5651	16.6306	16.5744	16.4293	no	no	non-targtet
0.839363	2.51787	0.182738	0.0030348	0.656541	14.006	3.75877	-1.45805	P22694;P17612	P22694	PRKACA	cAMP-dependent protein kinase catalytic subunit alpha	QIEHTLNEK	9	85	93	13.7968	13.3053	13.5724	13.6707	13.9549	14.4496	14.8399	14.4583	yes	no	non-targtet
0.815552	2.51745	0.182738	0.00303771	0.656541	13.723	3.75822	-1.4589	P35612	P35612	ADD2	Beta-adducin	EQNRQDVK	8	504	511	13.1515	13.074	13.6476	13.3879	13.8611	14.0163	14.3661	14.2796	no	no	non-targtet
-0.627085	2.5167	0.182738	0.00304299	0.656541	15.3626	-3.75724	-1.46045	Q9BY44	Q9BY44	EIF2A	Eukaryotic translation initiation factor 2A	DGTLFAWGNGEK	12	47	58	15.6077	15.9088	15.9501	15.2381	15.187	15.1084	14.958	14.9429	no	no	non-targtet
-0.900517	2.51361	0.180547	0.00306473	0.659862	18.0897	-3.75319	-1.4668	Q9UNN5	Q9UNN5	FAF1	FAS-associated factor 1	LSLEQALPPEPK	12	555	566	17.6231	18.7582	19.0467	18.7318	17.8131	17.7028	17.5928	17.4491	no	no	non-targtet
-1.10129	2.51237	0.180205	0.00307349	0.660381	13.2123	-3.75157	-1.46935	Q9UID3	Q9UID3	VPS51	Vacuolar protein sorting-associated protein 51 homolog	LGHHLQGLR	9	407	415	13.7642	13.7683	13.467	14.0522	12.5907	12.1346	12.5106	13.4106	no	no	non-targtet
-0.290963	2.50699	0.175728	0.00311175	0.667224	16.7936	-3.74455	-1.4804	P52758	P52758	RIDA	2-iminobutanoate/2-iminopropanoate deaminase	AAYQVAALPK	10	108	117	16.9598	16.9987	16.8118	16.9862	16.615	16.5499	16.7205	16.7072	no	no	non-targtet
-0.449912	2.50544	0.175072	0.00312289	0.668234	15.3655	-3.74252	-1.48358	Q5JTV8	Q5JTV8	TOR1AIP1	Torsin-1A-interacting protein 1	MQNDSILK	8	301	308	15.4661	15.629	15.6269	15.6398	15.0992	15.2809	15.1894	14.9927	no	no	non-targtet
-0.263564	2.50119	0.172541	0.00315361	0.672139	17.9256	-3.73696	-1.49232	P23921	P23921	RRM1	Ribonucleoside-diphosphate reductase large subunit	DFSYNYFGFK	10	140	149	18.2222	17.982	18.1192	17.9061	17.7997	17.8313	17.7294	17.8148	no	no	non-targtet
0.340565	2.50057	0.172541	0.00315809	0.672139	15.9786	3.73615	-1.49359	O60287	O60287	URB1	Nucleolar pre-ribosomal-associated protein 1	MMQTILHFPQNR	12	1602	1613	15.7389	15.8722	15.7709	15.8512	16.1685	16.1566	16.1898	16.0805	no	no	non-targtet
0.484992	2.4998	0.172541	0.00316372	0.672139	15.9665	3.73514	-1.49518	Q15075	Q15075	EEA1	Early endosome antigen 1	LREAQNDLEQVLR	13	504	516	15.7033	15.6018	16.0242	15.5666	16.2911	16.397	16.0998	16.0481	no	no	non-targtet
0.733551	2.49885	0.172541	0.00317064	0.672139	14.8183	3.7339	-1.49713	Q8WTT2	Q8WTT2	NOC3L	Nucleolar complex protein 3 homolog	MHIAALASAILSDPENNIKK	20	216	235	14.2196	14.5081	14.1259	14.9524	15.3996	15.1343	15.2097	14.9965	no	no	non-targtet
0.631181	2.49801	0.172541	0.00317677	0.672139	14.9086	3.73281	-1.49886	Q14790	Q14790	CASP8	Caspase-8	SKPRGYCLIINNHNFAK	17	230	246	14.451	14.994	14.6227	14.3043	15.2407	15.1138	15.3477	15.1945	no	no	non-targtet
-0.95584	2.49758	0.172541	0.00317992	0.672139	14.6623	-3.73224	-1.49974	Q8IXQ6	Q8IXQ6	PARP9	Protein mono-ADP-ribosyltransferase PARP9	EIHLVSNEDPTVAAFK	16	274	289	14.984	15.2797	15.2436	15.0538	13.5347	13.9526	14.8924	14.358	no	no	non-targtet
0.136083	2.49552	0.171361	0.00319505	0.673967	21.0944	3.72955	-1.50398	P40855	P40855	PEX19	Peroxisomal biogenesis factor 19	ELAEEEPHLVEQFQK	15	93	107	20.9812	21.0493	21.1079	20.9672	21.2006	21.1395	21.1704	21.1395	no	no	non-targtet
-0.197235	2.49432	0.171043	0.00320387	0.674461	20.4485	-3.72799	-1.50644	O14980	O14980	XPO1	Exportin-1	AVGHPFVIQLGR	12	701	712	20.647	20.5426	20.485	20.5141	20.2416	20.2851	20.4273	20.4456	no	no	non-targtet
0.231297	2.48945	0.167046	0.00324005	0.680698	17.2507	3.72162	-1.51646	O43353	O43353	RIPK2	Receptor-interacting serine/threonine-protein kinase 2	MMSLSQSR	8	172	179	17.1964	17.169	17.091	17.084	17.3905	17.4233	17.3026	17.3491	yes	no	stabilized proteins
0.528677	2.48797	0.166443	0.0032511	0.681643	18.4941	3.71969	-1.51951	P31153	P31153	MAT2A	S-adenosylmethionine synthase isoform type-2	RNGTLPWLRPDSK	13	169	181	17.7581	18.3404	18.5982	18.2225	18.748	18.5825	18.8786	18.8248	no	no	non-targtet
-0.330731	2.48472	0.164436	0.00327554	0.6848	17.038	-3.71544	-1.52619	O75312	O75312	ZPR1	Zinc finger protein ZPR1	FTTLEGLLK	9	351	359	17.3554	17.2295	17.1487	17.08	16.7091	16.883	17.0446	16.854	no	no	non-targtet
0.2241	2.48398	0.164436	0.00328113	0.6848	17.7935	3.71448	-1.52771	Q9UHD2	Q9UHD2	TBK1	Serine/threonine-protein kinase TBK1	LSPGGSLADAWAHQEGTHPK	20	526	545	17.6567	17.7233	17.7736	17.5719	17.9131	17.9621	17.8297	17.9172	yes	no	non-targtet
-1.37376	2.48334	0.164436	0.00328591	0.6848	13.46	-3.71365	-1.52902	Q8IVH8	Q8IVH8	MAP4K3	Mitogen-activated protein kinase kinase kinase kinase 3	ETLQGLYYLHSK	12	119	130	14.0812	14.4131	13.7481	14.3452	12.4218	12.2304	13.9926	12.4477	yes	no	stabilized proteins
-0.297609	2.48057	0.163152	0.00330694	0.686829	16.5118	-3.71003	-1.53471	P30291	P30291	WEE1	Wee1-like protein kinase	RLDGCIYAIKR	11	319	329	16.6251	16.608	16.7167	16.6927	16.2926	16.289	16.4113	16.4591	yes	no	non-targtet
0.319882	2.48008	0.163152	0.00331072	0.686829	16.8892	3.70938	-1.53573	Q86UP2	Q86UP2	KTN1	Kinectin	SGVIQDALKK	10	312	321	16.6567	16.6975	16.8004	16.7625	16.8306	17.1631	17.0823	17.1206	no	no	non-targtet
-0.313958	2.47946	0.163152	0.00331546	0.686829	16.8045	-3.70857	-1.53701	P53992	P53992	SEC24C	Protein transport protein Sec24C	LFLFHTSLPIAEAPGK	16	639	654	17.0169	17.0229	16.8099	16.9963	16.6122	16.5119	16.6965	16.7697	no	no	non-targtet
-0.284883	2.47774	0.162544	0.00332858	0.687791	17.9937	-3.70634	-1.54054	P57737	P57737	CORO7	Coronin-7	IVWVCDGR	8	687	694	18.1809	18.2468	18.0046	18.1122	17.904	17.6524	17.8844	17.9642	no	no	non-targtet
-0.8492	2.47712	0.162544	0.00333333	0.687791	13.3151	-3.70553	-1.54181	Q06187	Q06187	BTK	Tyrosine-protein kinase BTK	LFLLTVHKLSYYEYDFER	18	29	46	13.8259	14.0289	13.5653	13.539	12.9121	12.691	13.2103	12.7488	yes	no	destabilized proteins
0.133421	2.47408	0.160361	0.00335677	0.691256	21.0135	3.70156	-1.54807	Q9Y6E2	Q9Y6E2	BZW2	eIF5-mimic protein 1	EKFEPTVFR	9	23	31	20.9243	20.9098	21.0359	20.9171	21.1079	21.0691	21.1079	21.0359	no	no	non-targtet
0.296054	2.47114	0.158434	0.00337958	0.69433	17.4771	3.69772	-1.55412	P60228	P60228	EIF3E	Eukaryotic translation initiation factor 3 subunit E	QEYLDTLYR	9	125	133	17.4071	17.3782	17.3348	17.196	17.7402	17.7379	17.566	17.4563	no	no	non-targtet
-0.416633	2.47043	0.158434	0.00338505	0.69433	15.8029	-3.69681	-1.55556	Q8NFF5	Q8NFF5	FLAD1	FAD synthase	HPQLEAVLMGTRR	13	478	490	15.8778	15.8576	16.1447	16.1647	15.6816	15.5626	15.532	15.6021	no	no	non-targtet
-0.725187	2.46869	0.157549	0.00339865	0.695747	14.1423	-3.69454	-1.55914	Q96IQ9	Q96IQ9	ZNF414	Zinc finger protein 414	RPQGGSDAPSGACR	14	299	312	14.7064	14.0979	14.5099	14.7054	13.8536	13.8733	13.5565	13.8354	no	no	non-targtet
0.399401	2.46615	0.156729	0.00341862	0.697061	15.8822	3.69122	-1.56438	Q13573	Q13573	SNW1	SNW domain-containing protein 1	GPPSPPAPVMHSPSR	15	221	235	15.5125	15.6165	15.8311	15.7696	15.9861	16.0437	16.1709	16.1267	no	no	non-targtet
0.351468	2.46514	0.156729	0.00342657	0.697061	16.1312	3.6899	-1.56645	Q9H479	Q9H479	FN3K	Fructosamine-3-kinase	LQAQLDLIEKDYADR	15	173	187	16.1176	15.8301	15.9327	15.9415	16.3689	16.3453	16.2738	16.2397	no	no	non-targtet
-0.530935	2.46479	0.156729	0.00342937	0.697061	15.7939	-3.68944	-1.56718	Q6P3S1	Q6P3S1	DENND1B	DENN domain-containing protein 1B	GGALFNTAMTK	11	429	439	16.3626	16.1476	15.8979	15.8293	15.6175	15.5585	15.6688	15.269	no	no	non-targtet
0.594648	2.46447	0.156729	0.00343188	0.697061	16.5997	3.68903	-1.56784	Q9UHD2	Q9UHD2	TBK1	Serine/threonine-protein kinase TBK1	KYEAFLNKSEEWIR	14	608	621	15.9324	16.137	16.7362	16.4039	16.7326	16.7226	17.0718	17.061	yes	no	non-targtet
0.438289	2.46309	0.156203	0.00344275	0.697906	16.1786	3.68724	-1.57066	P58107	P58107	EPPK1	Epiplakin	AEIIDQDLYERLEHGQATAK	20	575	594	15.8835	15.8255	15.8326	16.2961	16.515	16.3351	16.3582	16.3826	no	no	non-targtet
0.604691	2.45987	0.155047	0.0034684	0.699766	15.5709	3.68303	-1.57729	Q9Y6G9	Q9Y6G9	DYNC1LI1	Cytoplasmic dynein 1 light intermediate chain 1	KFCLQYGAALIYTSVKENK	19	273	291	15.1301	15.2584	15.4936	15.1919	16.2878	15.9096	15.7737	15.5217	no	no	non-targtet
-0.33729	2.45953	0.155047	0.00347114	0.699766	16.7013	-3.68259	-1.57799	Q9NWZ5	Q9NWZ5	UCKL1	Uridine-cytidine kinase-like 1	GSGNTVAIDLIVQHVHSQLEER	22	282	303	16.7762	16.9039	16.8839	16.9157	16.3022	16.565	16.5954	16.668	no	no	non-targtet
-0.674224	2.4594	0.155047	0.00347219	0.699766	14.0936	-3.68242	-1.57827	Q13470	Q13470	TNK1	Non-receptor tyrosine-protein kinase TNK1	ALYSLALR	8	351	358	14.3413	14.3437	14.6732	14.3645	13.8971	13.5482	13.934	13.6465	yes	no	stabilized proteins
0.320951	2.45775	0.155047	0.0034854	0.699766	17.3965	3.68027	-1.58166	O94763	O94763	URI1	Unconventional prefoldin RPB5 interactor 1	MSDAAGDIVDIR	12	151	162	17.3171	17.2853	17.2866	17.0551	17.6105	17.5376	17.713	17.3667	no	no	non-targtet
0.968097	2.4569	0.155047	0.00349221	0.699766	12.6896	3.67916	-1.5834	Q8N594	Q8N594	MPND	MPN domain-containing protein	SPSEPAHPEATTPGKR	16	214	229	11.9807	12.268	12.5597	12.0136	13.0123	13.2422	12.9451	13.4948	no	no	non-targtet
-0.282866	2.45529	0.155047	0.00350515	0.699766	17.1549	-3.67707	-1.58671	Q8WUF5	Q8WUF5	PPP1R13L	RelA-associated inhibitor	AMLPGSPLFTR	11	390	400	17.3357	17.3499	17.2211	17.2786	16.8622	16.9621	17.0758	17.1538	no	no	non-targtet
-0.628541	2.45468	0.155047	0.0035101	0.699766	15.0756	-3.67627	-1.58797	Q86VP1	Q86VP1	TAX1BP1	Tax1-binding protein 1	LQLCLAEK	8	325	332	15.3263	15.613	15.3548	15.2653	14.364	15.0836	14.7323	14.8652	no	no	non-targtet
-0.122207	2.45439	0.155047	0.00351246	0.699766	20.5818	-3.67589	-1.58857	Q13247	Q13247	SRSF6	Serine/arginine-rich splicing factor 6	QAGEVTYADAHKER	14	132	145	20.6453	20.6364	20.6714	20.6186	20.4576	20.5165	20.5731	20.5356	no	no	non-targtet
-0.363874	2.45319	0.155047	0.00352219	0.699766	16.4765	-3.67433	-1.59104	P42684	P42684	ABL2	Tyrosine-protein kinase ABL2	VPVLISPTLK	10	931	940	16.772	16.5503	16.6124	16.6989	16.4227	16.2807	16.3983	16.0765	yes	no	stabilized proteins
-0.340394	2.45312	0.155047	0.0035227	0.699766	16.7668	-3.67425	-1.59117	P29597	P29597	TYK2	Non-receptor tyrosine-protein kinase TYK2	SGWKQEIDILR	11	942	952	16.7368	16.905	17.1437	16.9624	16.545	16.693	16.5753	16.573	yes	no	stabilized proteins
-0.190461	2.45272	0.155047	0.00352595	0.699766	20.6803	-3.67372	-1.59199	P46781	P46781	RPS9	40S ribosomal protein S9	IEDFLER	7	102	108	20.8034	20.7056	20.8876	20.7056	20.68	20.4775	20.6096	20.5731	no	no	stabilized proteins
0.3791	2.44777	0.150925	0.00356636	0.706439	16.1739	3.66728	-1.60217	Q8WUB8	Q8WUB8	PHF10	PHD finger protein 10	SDEVIDLMIK	10	143	152	15.9455	16.102	16.0463	15.8437	16.5168	16.3543	16.3953	16.1874	no	no	non-targtet
-0.203372	2.44482	0.148798	0.0035907	0.709908	18.8914	-3.66343	-1.60825	P11387	P11387	TOP1	DNA topoisomerase 1	KVPEPDNKK	9	184	192	19.0219	18.8963	19.0342	19.0198	18.7144	18.8072	18.7181	18.919	no	no	non-targtet
0.523742	2.44025	0.145057	0.00362865	0.71605	15.7879	3.65749	-1.61765	Q99956	Q99956	DUSP9	Dual specificity protein phosphatase 9	LHLSLNDAYDLVKR	14	309	322	15.645	15.6727	15.2578	15.5286	15.9205	16.327	15.807	16.1446	no	no	non-targtet
0.303751	2.43651	0.142542	0.00366011	0.720208	16.9559	3.65261	-1.62536	Q9BVP2	Q9BVP2	GNL3	Guanine nucleotide-binding protein-like 3	KLETNPDIKPSNVEPMEK	18	91	108	16.8602	16.8303	16.7523	16.7734	17.3213	17.0099	17.0166	17.0833	no	no	non-targtet
-1.26329	2.43609	0.142542	0.00366358	0.720208	13.8626	-3.65208	-1.62621	Q5ST30	Q5ST30	VARS2	Valine--tRNA ligase, mitochondrial	VTPAHSPADAEMGAR	15	393	407	14.3318	14.5383	14.7701	14.3369	12.0913	13.2627	13.8419	13.728	no	no	non-targtet
-0.405442	2.43414	0.142107	0.00368009	0.720931	16.1007	-3.64953	-1.63022	P25787	P25787	PSMA2	Proteasome subunit alpha type-2	HIGLVYSGMGPDYR	14	71	84	16.4485	16.1897	16.3639	16.2118	15.7094	15.8209	16.0548	16.0069	no	no	non-targtet
-0.228188	2.43402	0.142107	0.00368112	0.720931	18.1675	-3.64938	-1.63047	Q12931	Q12931	TRAP1	Heat shock protein 75 kDa, mitochondrial	FFIDQSK	7	425	431	18.3847	18.2996	18.1345	18.3075	18.0219	17.9721	18.1063	18.1134	no	no	non-targtet
0.18293	2.43298	0.141886	0.00368992	0.721296	18.7179	3.64803	-1.63261	Q06124	Q06124	PTPN11	Tyrosine-protein phosphatase non-receptor type 11	GVDCDIDVPK	10	483	492	18.6242	18.6945	18.6786	18.5085	18.7947	18.8549	18.8196	18.7684	no	no	non-targtet
-0.393444	2.43097	0.141416	0.00370709	0.722078	16.9196	-3.64541	-1.63676	Q7LBC6	Q7LBC6	KDM3B	Lysine-specific demethylase 3B	NIIYHAVK	8	1738	1745	17.3467	17.0245	17.1499	16.9442	16.872	16.7118	16.8151	16.4927	no	no	non-targtet
-0.826663	2.43088	0.141416	0.0037078	0.722078	14.0808	-3.6453	-1.63693	P62081	P62081	RPS7	40S ribosomal protein S7	VHLDKAQQNNVEHKVETFSGVYK	23	156	178	14.8759	14.2839	14.2314	14.5851	13.3974	13.3904	13.8452	14.0368	no	no	non-targtet
-0.22666	2.42855	0.14006	0.00372778	0.724335	17.6717	-3.64226	-1.64173	O60641;Q13492	O60641	PICALM	Phosphatidylinositol-binding clathrin assembly protein	FIQYLASR	8	93	100	17.8136	17.9063	17.7189	17.7014	17.5836	17.4896	17.5659	17.5944	no	no	non-targtet
0.665741	2.4279	0.14006	0.00373333	0.724335	15.3247	3.64142	-1.64306	Q14126	Q14126	DSG2	Desmoglein-2	VATPLPDPMASR	12	920	931	14.8091	15.3203	15.2643	14.5735	15.4426	15.7464	15.5903	15.8508	no	no	non-targtet
0.150709	2.4259	0.138863	0.00375062	0.726335	20.1579	3.63881	-1.64719	P41252	P41252	IARS1	Isoleucine--tRNA ligase, cytoplasmic	VENMVDQLLR	10	419	428	20.0513	20.1158	20.155	20.0082	20.2827	20.2595	20.2212	20.1697	no	no	non-targtet
-0.307829	2.42277	0.136542	0.00377774	0.730227	16.3162	-3.63475	-1.65363	P15822	P15822	HIVEP1	Zinc finger protein 40	ASPVSFQELNR	11	1157	1167	16.5688	16.357	16.4582	16.4964	16.1582	16.2276	16.1381	16.125	no	no	non-targtet
-0.19155	2.41918	0.133908	0.00380908	0.73467	21.2184	-3.63008	-1.66102	Q13177	Q13177	PAK2	Serine/threonine-protein kinase PAK 2	TIVSIGDPK	9	238	246	21.3752	21.2361	21.265	21.3805	20.9812	21.2125	21.1143	21.1825	yes	no	destabilized proteins
-0.819398	2.41796	0.133908	0.00381981	0.73467	15.5587	-3.62849	-1.66353	Q8NI60	Q8NI60	COQ8A	Atypical kinase COQ8A, mitochondrial	ELALECDYQR	10	401	410	15.8429	16.0082	16.2428	15.7799	15.3185	15.2587	15.6071	14.4118	yes	no	stabilized proteins
-0.609445	2.41772	0.133908	0.00382192	0.73467	14.6988	-3.62818	-1.66402	Q9H8V3	Q9H8V3	ECT2	Protein ECT2	ALMTSHGSVEGR	12	854	865	15.0104	14.8601	14.8163	15.3273	14.5075	14.2513	14.5537	14.2638	no	no	non-targtet
0.776055	2.41483	0.133838	0.00384739	0.734788	14.2514	3.62443	-1.66996	Q9NXZ1	Q9NXZ1	SAGE1	Sarcoma antigen 1	SMSSWLDKQEDAAVTHSICEER	22	64	85	13.7924	14.3721	13.5992	13.6899	14.8218	14.7134	14.3155	14.7069	no	no	non-targtet
-0.481445	2.41483	0.133838	0.00384746	0.734788	15.1719	-3.62442	-1.66998	P53675;Q00610	P53675	CLTC	Clathrin heavy chain 1	VVGAMQLYSVDR	12	177	188	15.5671	15.5342	15.2755	15.2736	15.0477	14.8399	14.8787	14.9584	no	no	non-targtet
-0.462605	2.41468	0.133838	0.00384872	0.734788	16.5734	-3.62424	-1.67027	Q9GZR2	Q9GZR2	REXO4	RNA exonuclease 4	KEWESMAR	8	399	406	16.8228	16.8018	16.6495	16.9446	16.6156	16.4881	16.2529	16.0117	no	no	non-targtet
0.309619	2.41445	0.133838	0.00385079	0.734788	16.5513	3.62394	-1.67075	O15511	O15511	ARPC5	Actin-related protein 2/3 complex subunit 5	QGNMTAALQAALK	13	48	60	16.395	16.4287	16.3214	16.4411	16.6632	16.559	16.7648	16.8376	no	no	non-targtet
-0.461671	2.41326	0.133448	0.00386132	0.735447	15.6432	-3.62239	-1.67319	Q7Z6B0	Q7Z6B0	CCDC91	Coiled-coil domain-containing protein 91	IKQDVESLMEKHNVLEK	17	155	171	15.7092	15.9632	15.7955	16.0282	15.4615	15.1598	15.5256	15.5026	no	no	non-targtet
-0.336216	2.41143	0.132406	0.00387769	0.737215	15.9611	-3.62001	-1.67697	Q92900	Q92900	UPF1	Regulator of nonsense transcripts 1	LLGHEVEDVIIK	12	456	467	16.1946	16.0282	16.2021	16.0917	15.8189	15.8057	15.7494	15.7978	no	no	non-targtet
-0.182725	2.40612	0.127896	0.00392533	0.74491	18.5321	-3.61312	-1.68789	Q9Y678	Q9Y678	COPG1	Coatomer subunit gamma-1	VFNETPINPR	10	33	42	18.6934	18.6876	18.5448	18.5679	18.4636	18.4455	18.4732	18.3805	no	no	non-targtet
-0.308399	2.40405	0.127396	0.00394413	0.745768	16.7599	-3.61043	-1.69216	Q9UPN4	Q9UPN4	CEP131	Centrosomal protein of 131 kDa	TRKEEAWLLNR	11	874	884	17.0653	16.8265	16.8429	16.9215	16.6442	16.5979	16.4671	16.7134	no	no	non-targtet
-0.56438	2.40404	0.127396	0.00394419	0.745768	16.0005	-3.61042	-1.69217	Q6PJT7	Q6PJT7	ZC3H14	Zinc finger CCCH domain-containing protein 14	RIPVLSPKPAVAPPAPPSSSQLCR	24	660	683	15.9109	16.3491	16.3396	16.5312	15.9997	15.7149	15.7518	15.4069	no	no	non-targtet
0.522106	2.40251	0.126658	0.00395809	0.747037	15.1004	3.60843	-1.69532	Q70Z53	Q70Z53	FRA10AC1	Protein FRA10AC1	GPLPETDEK	9	292	300	14.5122	15.0133	14.9797	14.8522	15.407	15.383	15.3194	15.3364	no	no	non-targtet
-0.247345	2.40114	0.12636	0.00397059	0.747549	17.7098	-3.60666	-1.69814	Q2M2I8	Q2M2I8	AAK1	AP2-associated protein kinase 1	MFVNNEHDLQVCKR	14	76	89	17.6873	17.9341	17.8667	17.8458	17.5074	17.5228	17.642	17.6723	yes	no	non-targtet
-0.516163	2.40064	0.12636	0.00397518	0.747549	15.1854	-3.60601	-1.69917	Q9Y678	Q9Y678	COPG1	Coatomer subunit gamma-1	SPFAYCMMIR	10	225	234	15.54	15.486	15.5098	15.2381	14.9213	14.6691	14.9901	15.1287	no	no	non-targtet
0.383753	2.39576	0.122819	0.00402012	0.75367	16.2347	3.59967	-1.70922	Q9H3R0	Q9H3R0	KDM4C	Lysine-specific demethylase 4C	LGPPAEGEVVQVK	13	934	946	16.2322	15.839	16.1236	15.9766	16.3033	16.449	16.4177	16.5363	no	no	non-targtet
-0.274377	2.39553	0.122819	0.00402222	0.75367	16.7696	-3.59937	-1.70969	P48634	P48634	PRRC2A	Protein PRRC2A	GIPPEEPGAPPR	12	936	947	16.8597	16.9007	16.8399	17.027	16.6851	16.6262	16.6804	16.5381	no	no	non-targtet
-0.553922	2.39299	0.121445	0.00404589	0.756058	15.6228	-3.59607	-1.71493	P49327	P49327	FASN	Fatty acid synthase	MKVVEVLAGHGHLYSR	16	1240	1255	15.8866	16.2208	15.6453	15.8464	15.5578	15.0413	15.3424	15.4419	no	no	non-targtet
-0.991949	2.3926	0.121445	0.00404951	0.756058	13.0717	-3.59556	-1.71573	O95067	O95067	CCNB2	G2/mitotic-specific cyclin-B2	EMETLILK	8	248	255	13.6749	13.36	14.0453	13.1906	12.4015	12.637	12.2569	13.0077	no	no	non-targtet
-0.547145	2.39116	0.12079	0.0040629	0.757199	16.7315	-3.5937	-1.71869	Q9H2K8	Q9H2K8	TAOK3	Serine/threonine-protein kinase TAO3	FVDYCLQK	8	253	260	16.9404	16.7886	17.241	17.0502	16.7293	16.2542	16.7385	16.1096	yes	no	non-targtet
-1.12961	2.38846	0.118864	0.00408827	0.760565	13.4713	-3.5902	-1.72425	Q9BT92	Q9BT92	TCHP	Trichoplein keratin filament-binding protein	LKEVEATK	8	229	236	13.8674	14.0734	14.2528	13.9507	13.763	12.6807	13.0205	12.1616	no	no	non-targtet
-0.872128	2.38463	0.116742	0.00412451	0.764289	12.7512	-3.58523	-1.73214	Q96J02;Q9H0M0	Q96J02	ITCH	E3 ubiquitin-protein ligase Itchy homolog	SYEQLKEK	8	882	889	13.3305	13.1635	13.022	13.2331	12.5441	12.2468	12.4444	12.0253	no	no	non-targtet
0.783588	2.38445	0.116742	0.00412618	0.764289	13.8807	3.585	-1.73251	Q9BUN5	Q9BUN5	CCDC28B	Coiled-coil domain-containing protein 28B	LQAFGKECSFEQLEHVR	17	107	123	13.0543	13.5072	13.5028	13.8913	14.2732	14.0704	14.4814	14.2651	no	no	non-targtet
-0.400086	2.38336	0.116742	0.00413661	0.764289	16.0945	-3.58358	-1.73476	P20618	P20618	PSMB1	Proteasome subunit beta type-1	LSEGFSIHTR	10	57	66	16.3998	16.2848	16.1252	16.3686	16.0499	15.6707	15.9742	15.8833	no	no	non-targtet
0.378152	2.38254	0.116742	0.00414439	0.764289	16.8602	3.58252	-1.73645	Q9BR61	Q9BR61	ACBD6	Acyl-CoA-binding domain-containing protein 6	VGNCNTPKPSFFDFEGK	17	77	93	16.3889	16.8986	16.7568	16.6402	16.9468	17.0907	17.1404	17.0193	no	no	non-targtet
-0.491885	2.38247	0.116742	0.00414504	0.764289	15.8235	-3.58243	-1.73658	Q13188	Q13188	STK3	Serine/threonine-protein kinase 3	LGEGSYGSVFK	11	33	43	16.3486	16.0929	16.0263	15.8098	15.5158	15.5984	15.8028	15.3931	yes	no	stabilized proteins
-0.403435	2.37944	0.114989	0.00417406	0.767381	15.9935	-3.5785	-1.74282	Q16576;Q09028	Q16576	RBBP7	Histone-binding protein RBBP7	RLNVWDLSK	9	340	348	16.1181	16.3062	16.2491	16.1074	15.9766	15.5986	15.8948	15.6971	no	no	non-targtet
0.4598	2.37899	0.114989	0.00417844	0.767381	15.195	3.57791	-1.74376	Q9BVG4	Q9BVG4	PBDC1	Protein PBDC1	ADSGEEENTKNGGEK	15	179	193	14.8563	15.1486	15.0218	14.8337	15.4421	15.5163	15.3516	15.3896	no	no	non-targtet
1.10268	2.37841	0.114989	0.00418394	0.767381	12.6117	3.57717	-1.74494	O94953	O94953	KDM4B	Lysine-specific demethylase 4B	EAEGAEEDGRGK	12	433	444	12.0725	12.028	11.4179	12.7228	12.9118	13.2946	13.1935	13.252	no	no	non-targtet
-0.611554	2.37676	0.1141	0.00419991	0.768953	15.3427	-3.57503	-1.74835	Q99816	Q99816	TSG101	Tumor susceptibility gene 101 protein	DLKPVLDSYVFNDGSSR	17	34	50	15.4474	15.6136	15.3946	16.1382	15.2228	14.9299	15.019	14.9758	no	no	non-targtet
-0.72398	2.37213	0.11023	0.00424496	0.775835	16.5687	-3.56902	-1.75789	O00566	O00566	MPHOSPH10	U3 small nucleolar ribonucleoprotein protein MPP10	ATGRPECFLTIQEGLASK	18	21	38	16.3923	17.3024	16.9233	17.1048	16.2538	16.5818	16.247	15.7442	no	no	non-targtet
0.347944	2.37033	0.1097	0.00426254	0.776784	15.8804	3.5667	-1.76158	P41252	P41252	IARS1	Isoleucine--tRNA ligase, cytoplasmic	KNYPDPVSIIQK	12	606	617	15.7012	15.6992	15.6578	15.7674	15.9889	16.1437	15.9553	16.1294	no	no	non-targtet
-1.15141	2.37007	0.1097	0.00426509	0.776784	12.569	-3.56636	-1.76212	Q96EA4	Q96EA4	SPDL1	Protein Spindly	ETSSKLEK	8	573	580	13.1835	13.3641	13.4318	12.5995	12.6895	11.581	11.8192	11.8835	no	no	non-targtet
0.919627	2.36815	0.108533	0.00428405	0.778874	14.4253	3.56386	-1.76609	P12956	P12956	XRCC6	X-ray repair cross-complementing protein 6	KMPFTEKIMATPEQVGK	17	445	461	13.8072	14.0475	13.4696	14.5378	14.6494	15.1674	15.2412	14.4825	no	no	non-targtet
-0.171135	2.36661	0.107754	0.00429925	0.780273	18.7847	-3.56187	-1.76925	Q9Y4R8	Q9Y4R8	TELO2	Telomere length regulation protein TEL2 homolog	ALEGLVYR	8	537	544	18.8813	18.8871	18.8889	18.8238	18.7746	18.7243	18.7093	18.5883	no	no	non-targtet
0.354791	2.36403	0.106455	0.00432485	0.782609	16.3676	3.55853	-1.77456	P16157	P16157	ANK1	Ankyrin-1	VAELLLERDAHPNAAGK	17	551	567	16.0347	16.3362	16.1656	16.2243	16.4124	16.71	16.5742	16.4834	no	no	non-targtet
-0.620954	2.3638	0.106455	0.00432717	0.782609	14.9412	-3.55823	-1.77504	Q14562	Q14562	DHX8	ATP-dependent RNA helicase DHX8	TMLDEDDVKVAVDVLK	16	132	147	15.3562	15.3304	15.0718	15.2484	14.3706	15.051	14.4158	14.6857	no	no	non-targtet
-0.551616	2.36235	0.105759	0.00434165	0.783864	15.1559	-3.55635	-1.77803	Q9Y376	Q9Y376	CAB39	Calcium-binding protein 39	LLGELLLDR	9	232	240	15.4475	15.3851	15.4493	15.4451	14.4823	15.0995	15.0651	14.8736	no	no	non-targtet
1.04093	2.36123	0.1054	0.00435279	0.784513	13.1162	3.55491	-1.78032	Q9C0H5	Q9C0H5	ARHGAP39	Rho GTPase-activating protein 39	SHNVDLPESR	10	11	20	12.2368	12.7091	12.8664	12.5708	13.6303	13.613	14.2716	13.032	no	no	non-targtet
0.597189	2.35792	0.10284	0.00438611	0.789152	14.5282	3.55062	-1.78715	P26640	P26640	VARS1	Valine--tRNA ligase	TLLSVPGYKEK	11	499	509	14.2336	14.0819	14.0217	14.5815	14.7949	14.8103	14.813	14.8892	no	no	non-targtet
0.346842	2.35577	0.101945	0.00440788	0.790778	16.0945	3.54784	-1.79157	P36507	P36507	MAP2K2	Dual specificity mitogen-activated protein kinase kinase 2	LNQPGTPTR	9	389	397	15.9101	16.0262	15.8829	15.8652	16.3191	16.4073	16.2206	16.1248	yes	no	destabilized proteins
-0.503471	2.35549	0.101945	0.00441076	0.790778	16.0815	-3.54747	-1.79216	Q9UKE5	Q9UKE5	TNIK	TRAF2 and NCK-interacting protein kinase	TEPILESPLQR	11	714	724	16.6358	16.327	16.0253	16.3447	15.6913	15.7354	15.7789	16.1133	yes	no	stabilized proteins
-0.499762	2.35433	0.101945	0.00442255	0.790778	15.5455	-3.54597	-1.79455	Q96N21	Q96N21	TEPSIN	AP-4 complex accessory subunit Tepsin	APQTSSQR	8	499	506	15.7552	15.5877	15.7511	16.0877	15.5298	15.3027	15.1395	15.2106	no	no	non-targtet
-0.209625	2.35403	0.101945	0.00442557	0.790778	17.4929	-3.54559	-1.79516	Q99615	Q99615	DNAJC7	DnaJ homolog subfamily C member 7	FREALGDAQQSVR	13	78	90	17.6496	17.581	17.5272	17.6331	17.4017	17.4575	17.3739	17.3195	no	no	non-targtet
-0.647645	2.35086	0.0998491	0.00445801	0.794604	16.8484	-3.54148	-1.80169	Q09666	Q09666	AHNAK	Neuroblast differentiation-associated protein AHNAK	VKGGVDVTLPR	11	583	593	17.4006	16.9777	17.1335	17.1772	16.208	16.1975	16.5664	17.1265	no	no	non-targtet
-0.657432	2.35044	0.0998491	0.00446227	0.794604	15.1501	-3.54094	-1.80254	P62995	P62995	TRA2B	Transformer-2 protein homolog beta	SRGFAFVYFENVDDAK	16	158	173	15.5972	15.3826	15.546	15.3897	14.2816	15.1321	15.0525	14.8194	no	no	non-targtet
-0.339769	2.34822	0.0984748	0.00448515	0.797123	16.8137	-3.53807	-1.80712	P16591;P07332	P16591	FER	Tyrosine-protein kinase Fer	WTAPEALNYGR	11	726	736	17.0801	17.0566	16.7614	17.0361	16.7989	16.6925	16.5203	16.5634	yes	no	non-targtet
0.0996357	2.34759	0.0984748	0.00449174	0.797123	22.6111	3.53724	-1.80843	P56192	P56192	MARS1	Methionine--tRNA ligase, cytoplasmic	ITQDIFQQLLKR	12	365	376	22.5592	22.5285	22.5522	22.6051	22.7035	22.6475	22.632	22.6606	no	no	non-targtet
-1.13468	2.34598	0.0980872	0.00450839	0.797834	17.9769	-3.53517	-1.81174	P62829	P62829	RPL23	60S ribosomal protein L23	RKDGVFLYFEDNAGVIVNNK	20	90	109	19.3919	17.4293	18.5838	18.7721	16.9718	17.5779	17.496	17.5927	no	no	non-targtet
-0.172536	2.34572	0.0980872	0.00451109	0.797834	19.4761	-3.53483	-1.81228	P41252	P41252	IARS1	Isoleucine--tRNA ligase, cytoplasmic	AEPDHMVLGK	10	894	903	19.6347	19.4564	19.6208	19.5376	19.3171	19.4206	19.3719	19.4497	no	no	non-targtet
-0.531215	2.34097	0.0940724	0.00456073	0.805244	15.9202	-3.52868	-1.82207	P53667	P53667	LIMK1	LIM domain kinase 1	NVVVADFGLAR	11	473	483	16.3586	16.4186	15.9622	16.004	15.7309	15.8627	15.3143	15.7107	yes	no	non-targtet
-0.858028	2.33905	0.0928974	0.00458085	0.807426	14.7088	-3.52621	-1.82601	P35251	P35251	RFC1	Replication factor C subunit 1	IPIICMCNDRNHPK	14	746	759	15.5964	15.0999	15.1748	14.6802	14.5915	13.9199	13.9254	14.6824	no	no	non-targtet
-0.258434	2.33827	0.0928485	0.00458913	0.807517	18.51	-3.52519	-1.82762	P53618	P53618	COPB1	Coatomer subunit beta	LKEAELLEPLMPAIR	15	127	141	18.7473	18.7564	18.4261	18.6272	18.3294	18.3118	18.4636	18.4183	no	no	non-targtet
-0.397002	2.33679	0.0921065	0.00460476	0.808898	15.8315	-3.52329	-1.83067	Q9BY44	Q9BY44	EIF2A	Eukaryotic translation initiation factor 2A	AVCLEFSPK	9	78	86	16.1921	16.1531	15.8469	15.9278	15.6508	15.6999	15.5392	15.6419	no	no	non-targtet
-0.164131	2.33261	0.089207	0.00464932	0.814316	19.1833	-3.51788	-1.83928	Q09161	Q09161	NCBP1	Nuclear cap-binding protein subunit 1	ATNDEIFSILK	11	512	522	19.2428	19.1997	19.3749	19.2442	19.1321	19.0513	19.0762	19.1455	no	no	non-targtet
0.284531	2.33243	0.089207	0.00465127	0.814316	18.0303	3.51764	-1.83966	P51531	P51531	SMARCA2	Probable global transcription activator SNF2L2	QSALLINGTLK	11	715	725	17.6913	18.0091	18.0475	17.8042	18.2657	18.1949	18.1453	18.0844	no	no	non-targtet
-0.501752	2.32288	0.0803852	0.0047547	0.831026	15.0776	-3.5053	-1.85934	Q6UB99	Q6UB99	ANKRD11	Ankyrin repeat domain-containing protein 11	AILLENDLSTENKLK	15	671	685	15.5195	15.4382	15.0555	15.3007	14.8347	14.7298	14.7999	14.9425	no	no	non-targtet
-0.854995	2.31933	0.0775636	0.00479374	0.836443	14.5292	-3.50071	-1.86665	Q92794	Q92794	KAT6A	Histone acetyltransferase KAT6A	SVILECLYHQNDK	13	697	709	15.0783	14.274	15.355	15.1195	14.1458	13.696	14.3233	14.2416	no	no	non-targtet
0.275891	2.3184	0.077366	0.00480397	0.836824	17.1706	3.49951	-1.86856	Q5UIP0	Q5UIP0	RIF1	Telomere-associated protein RIF1	MTGEEGKEVITEIEKK	16	37	52	16.8908	16.9687	17.1667	17.1045	17.2303	17.3657	17.3899	17.2483	no	no	non-targtet
0.151266	2.31766	0.0773493	0.0048122	0.836856	18.9575	3.49855	-1.87009	O75116	O75116	ROCK2	Rho-associated protein kinase 2	IELQMTLDSK	10	1103	1112	18.8845	18.8206	18.9694	18.8528	19.0562	19.0421	19.0331	19.0009	yes	no	non-targtet
-0.17169	2.31527	0.0756914	0.00483868	0.840057	18.1096	-3.49547	-1.875	P41252	P41252	IARS1	Isoleucine--tRNA ligase, cytoplasmic	KKCNLVPTDEITVYYK	16	999	1014	18.1988	18.1822	18.2403	18.1605	18.0527	17.9889	17.9686	18.085	no	no	non-targtet
-0.451865	2.31398	0.0751235	0.0048531	0.841156	16.2806	-3.49381	-1.87767	P62330	P62330	ARF6	ADP-ribosylation factor 6	QDLPDAMKPHEIQEK	15	124	138	16.7173	16.4051	16.3396	16.5642	16.3354	15.7776	16.0515	16.0542	no	no	non-targtet
0.372056	2.31145	0.0747577	0.00488151	0.841865	16.1498	3.49053	-1.88289	O60610	O60610	DIAPH1	Protein diaphanous homolog 1	HLQIEIEGLIDQMIDKTKVEK	21	456	476	16.1714	16.0492	15.7715	15.8631	16.2951	16.2796	16.374	16.3947	no	no	non-targtet
0.261238	2.31103	0.0747577	0.00488614	0.841865	16.7325	3.49	-1.88374	Q86UE4	Q86UE4	MTDH	Protein LYRIC	WNSVSPASAGK	11	304	314	16.5664	16.7007	16.5407	16.5999	16.9432	16.7924	16.8882	16.8287	no	no	non-targtet
-0.289953	2.31081	0.0747577	0.00488861	0.841865	17.266	-3.48972	-1.88419	P22830	P22830	FECH	Ferrochelatase, mitochondrial	YVHPLTEEAIEEMER	15	165	179	17.4689	17.2942	17.5374	17.3435	17.3053	17.01	17.0974	17.0714	no	no	stabilized proteins
0.162829	2.31056	0.0747577	0.00489143	0.841865	20.729	3.48939	-1.88471	P36507	P36507	MAP2K2	Dual specificity mitogen-activated protein kinase kinase 2	ISELGAGNGGVVTK	14	75	88	20.6186	20.7056	20.7307	20.5356	20.85	20.8651	20.7796	20.7471	yes	no	destabilized proteins
-0.245824	2.31001	0.0747577	0.00489767	0.841865	17.8649	-3.48868	-1.88585	Q15021	Q15021	NCAPD2	Condensin complex subunit 1	QLYLNPK	7	699	705	18.0068	17.8856	17.9713	18.0876	17.6002	17.7765	17.7071	17.8843	no	no	non-targtet
-0.721061	2.30758	0.0730428	0.00492517	0.845196	13.5619	-3.48554	-1.89086	Q96T23	Q96T23	RSF1	Remodeling and spacing factor 1	QLVNGEVSDER	11	440	450	13.9183	13.6165	14.1027	14.0521	13.2098	13.2372	13.0046	13.3538	no	no	non-targtet
-0.28561	2.30614	0.0727192	0.00494147	0.845826	17.4862	-3.48369	-1.89381	Q8NFD5	Q8NFD5	ARID1B	AT-rich interactive domain-containing protein 1B	INHESQWPSHVSQR	14	1576	1589	17.6627	17.5309	17.6711	17.6513	17.2063	17.3808	17.2299	17.5566	no	no	non-targtet
0.194527	2.30572	0.0727192	0.00494631	0.845826	17.7473	3.48314	-1.89469	Q15154	Q15154	PCM1	Pericentriolar material 1 protein	NQLDTNGR	8	1242	1249	17.6087	17.6492	17.6888	17.6537	17.9469	17.8352	17.8188	17.7776	no	no	non-targtet
0.37345	2.30484	0.0727192	0.00495632	0.845826	16.2414	3.482	-1.8965	Q5H9F3	Q5H9F3	BCORL1	BCL-6 corepressor-like protein 1	NGDPSTWVK	9	696	704	15.9056	16.2945	16.0192	15.9992	16.3114	16.4823	16.3662	16.5524	no	no	non-targtet
0.770841	2.30418	0.0727192	0.00496382	0.845826	14.3068	3.48116	-1.89785	P32519	P32519	ELF1	ETS-related transcription factor Elf-1	ESEDHLKENTEK	12	573	584	13.6145	13.5517	14.23	14.2893	14.5658	14.9613	14.4793	14.7625	no	no	non-targtet
0.467764	2.30369	0.0727192	0.00496951	0.845826	15.6637	3.48051	-1.89888	O75390	O75390	CS	Citrate synthase, mitochondrial	GFSIPECQK	9	95	103	15.5218	15.5182	15.466	15.2134	15.5849	16.0301	15.9762	15.9993	no	no	non-targtet
-0.344206	2.30148	0.0722425	0.00499487	0.846754	19.0492	-3.47766	-1.90344	Q8N4C8;O95819;Q9UKE5	Q8N4C8	TNIK	TRAF2 and NCK-interacting protein kinase	LVDFGVSAQLDR	12	169	180	19.2899	19.2833	18.923	19.389	18.6618	18.9906	18.8863	18.9698	yes	no	stabilized proteins
0.120363	2.30035	0.0722425	0.00500782	0.846754	20.196	3.47621	-1.90575	Q9UQ88;P21127	Q9UQ88	CDK11A	Cyclin-dependent kinase 11A	SVEEFQCLNR	10	422	431	20.0691	20.1457	20.1704	20.1581	20.2535	20.2184	20.265	20.2877	no	no	non-targtet
0.29619	2.30009	0.0722425	0.00501078	0.846754	16.4078	3.47588	-1.90628	Q8N3X1	Q8N3X1	FNBP4	Formin-binding protein 4	TKMPSLVK	8	941	948	16.2789	16.3724	16.2558	16.1319	16.5092	16.5447	16.6424	16.5274	no	no	non-targtet
-0.250476	2.30004	0.0722425	0.00501144	0.846754	17.0387	-3.47581	-1.9064	O95628	O95628	CNOT4	CCR4-NOT transcription complex subunit 4	KALADLIEK	9	413	421	17.309	17.081	17.159	17.1067	16.8566	16.8995	16.9407	16.9571	no	no	non-targtet
-0.322941	2.29946	0.0722425	0.00501811	0.846754	16.9151	-3.47506	-1.90759	P43405	P43405	SYK	Tyrosine-protein kinase SYK	LLTLEDKELGSGNFGTVK	18	369	386	17.0835	17.1603	16.9911	17.0712	16.6464	16.9161	16.8904	16.5614	yes	no	stabilized proteins
-0.65727	2.29897	0.0722425	0.00502382	0.846754	14.217	-3.47442	-1.90861	Q9BZI7	Q9BZI7	UPF3B	Regulator of nonsense transcripts 3B	NQEDIILFR	9	103	111	14.5706	14.5819	14.7494	14.2805	14.1823	13.9358	13.8018	13.6334	no	no	non-targtet
0.308791	2.29628	0.0711457	0.00505499	0.848896	17.5878	3.47096	-1.91414	Q96I99	Q96I99	SUCLG2	Succinate--CoA ligase [GDP-forming] subunit beta, mitochondrial	FFVADTANEALEAAKR	16	59	74	17.6245	17.5204	17.4245	17.1642	17.775	17.7151	17.7812	17.6975	no	no	non-targtet
-0.531835	2.29579	0.0711457	0.0050607	0.848896	14.6063	-3.47032	-1.91515	P52294	P52294	KPNA1	Importin subunit alpha-5	SLNPDEMRR	9	18	26	14.8998	14.7692	14.8476	14.9721	14.2722	14.1869	14.5771	14.3252	no	no	non-targtet
-0.507743	2.29566	0.0711457	0.0050622	0.848896	15.735	-3.47016	-1.91542	P22830	P22830	FECH	Ferrochelatase, mitochondrial	RAESLNGNPLFSK	13	367	379	15.7075	16.0062	16.3583	15.8834	15.4338	15.6428	15.3235	15.5243	no	no	stabilized proteins
-0.597799	2.29506	0.0711457	0.00506918	0.848896	15.3916	-3.46939	-1.91665	O15360	O15360	FANCA	Fanconi anemia group A protein	ASDAVQMQR	9	336	344	16.0813	15.5566	15.5623	15.5618	14.9286	14.8079	15.287	15.3473	no	no	non-targtet
-0.467569	2.29402	0.0709031	0.00508132	0.84937	16.0349	-3.46805	-1.91879	Q14980	Q14980	NUMA1	Nuclear mitotic apparatus protein 1	YVQELAAVRADAETR	15	1476	1490	16.1837	16.6125	15.9902	16.2885	15.6753	15.8257	15.9592	15.7445	no	no	non-targtet
-0.314187	2.29342	0.0709031	0.00508835	0.84937	17.4013	-3.46727	-1.92003	Q9H0B6	Q9H0B6	KLC2	Kinesin light chain 2	AVIQGLETLRGEHR	14	23	36	17.5489	17.7408	17.6058	17.3382	17.3405	17.2646	17.2891	17.0827	no	no	non-targtet
-0.713841	2.29025	0.0684274	0.00512565	0.854226	14.1642	-3.46318	-1.92657	Q15843	Q15843	NEDD8	NEDD8	IKERVEEK	8	26	33	14.6735	14.6822	14.2624	14.4664	13.4401	13.9975	13.6679	14.1237	no	no	non-targtet
0.796771	2.28929	0.0681576	0.00513705	0.854757	13.2812	3.46194	-1.92856	O75564	O75564	JRK	Jerky protein homolog	GIQHLPVAYK	10	246	255	12.8183	13.1127	13.0787	12.5215	13.6176	13.6228	13.9387	13.5392	no	no	non-targtet
-0.500112	2.28671	0.0662784	0.00516759	0.858463	15.6045	-3.45862	-1.93386	Q9H9J4	Q9H9J4	USP42	Ubiquitin carboxyl-terminal hydrolase 42	VTSLETVAQFR	11	1261	1271	15.75	15.8684	15.9776	15.8223	15.6995	15.1867	15.4408	15.0909	no	no	non-targtet
0.28453	2.28392	0.0641764	0.00520095	0.862628	16.7036	3.45501	-1.93962	P31749	P31749	AKT1	RAC-alpha serine/threonine-protein kinase	VTMNEFEYLK	10	145	154	16.477	16.6274	16.5725	16.5685	16.8344	16.6928	16.9718	16.8845	yes	no	non-targtet
-1.15819	2.28285	0.063801	0.00521375	0.863374	12.8334	-3.45364	-1.94182	P0CG12	P0CG12	DERPC	Decreased expression in renal and prostate cancer protein	PVGLGPGPNPNLR	13	202	214	14.0978	13.2029	13.6036	12.7456	12.2897	11.9748	12.7929	11.9598	no	no	non-targtet
-0.373153	2.2818	0.063487	0.00522639	0.863999	15.7243	-3.45228	-1.94399	Q8IW35	Q8IW35	CEP97	Centrosomal protein of 97 kDa	MAPAYLPR	8	163	170	15.9361	15.9729	15.9239	15.8108	15.4081	15.4645	15.6839	15.5945	no	no	non-targtet
-1.00575	2.28074	0.063487	0.00523918	0.863999	13.9725	-3.45091	-1.94618	P35579	P35579	MYH9	Myosin-9	QLEEAEEEAQRANASRR	17	1878	1894	14.158	14.4938	14.594	14.6555	13.9131	12.588	13.8972	13.4801	no	no	non-targtet
-0.395612	2.28047	0.063487	0.00524245	0.863999	16.016	-3.45056	-1.94673	O00541	O00541	PES1	Pescadillo homolog	KLQLSLADFRR	11	26	36	16.0981	16.1349	16.4838	16.1386	15.8044	15.9722	15.7325	15.7638	no	no	non-targtet
0.244212	2.27791	0.0622544	0.00527336	0.866454	17.0368	3.44727	-1.952	Q04759	Q04759	PRKCQ	Protein kinase C theta type	DMNEFETEGFFALHQR	16	130	145	16.8437	16.8813	16.955	16.9788	17.1218	17.2764	17.1571	17.0803	yes	no	non-targtet
0.502369	2.27786	0.0622544	0.00527401	0.866454	15.3891	3.4472	-1.95211	Q96PY6	Q96PY6	NEK1	Serine/threonine-protein kinase Nek1	YGIPLAYK	8	315	322	15.1101	15.3788	15.2854	14.7772	15.5634	15.667	15.6158	15.7147	yes	no	non-targtet
-0.155131	2.27437	0.0595671	0.00531655	0.871832	19.3922	-3.44271	-1.9593	P30153	P30153	PPP2R1A	Serine/threonine-protein phosphatase 2A 65 kDa regulatory subunit A alpha isoform	VLAMSGDPNYLHR	13	486	498	19.5254	19.476	19.3814	19.4963	19.2671	19.2948	19.2962	19.4004	no	no	non-targtet
-0.272742	2.2738	0.0595671	0.00532351	0.871832	17.5918	-3.44197	-1.96047	P25440	P25440	BRD2	Bromodomain-containing protein 2	VVHIIQAR	8	665	672	17.8554	17.5846	17.6972	17.7754	17.3261	17.4339	17.4396	17.6222	yes	no	non-targtet
-0.328522	2.26919	0.057273	0.00538029	0.87645	16.853	-3.43604	-1.96997	P52756	P52756	RBM5	RNA-binding protein 5	GSAYGLSGADSYKDAVR	17	788	804	17.144	16.9323	16.9351	17.0575	16.6123	16.5089	16.7363	16.8972	no	no	non-targtet
0.122198	2.26907	0.057273	0.00538181	0.87645	19.7046	3.43588	-1.97022	Q13200	Q13200	PSMD2	26S proteasome non-ATPase regulatory subunit 2	SSTTSMTSVPKPLK	14	84	97	19.6725	19.6951	19.6172	19.5893	19.7726	19.7598	19.7672	19.7633	no	no	non-targtet
-0.410983	2.26873	0.057273	0.00538609	0.87645	16.4232	-3.43543	-1.97093	Q8TD26	Q8TD26	CHD6	Chromodomain-helicase-DNA-binding protein 6	ESFLAPVFTKDEQK	14	2163	2176	16.3618	16.7062	16.7936	16.6531	16.3924	16.0398	16.3478	16.0908	no	no	non-targtet
0.47755	2.26741	0.057273	0.00540239	0.87645	16.6071	3.43374	-1.97363	Q9BV73	Q9BV73	CEP250	Centrosome-associated protein CEP250	LQDELELTR	9	2211	2219	16.3291	16.6128	15.9722	16.5594	16.9515	17.008	16.7292	16.6949	no	no	non-targtet
0.464147	2.26734	0.057273	0.00540326	0.87645	15.1895	3.43365	-1.97378	Q13490;Q13489	Q13490	BIRC2	Baculoviral IAP repeat-containing protein 2	AGFYYTGVNDK	11	70	80	14.8718	14.7642	15.0086	15.1854	15.539	15.3587	15.3691	15.4196	no	no	non-targtet
0.33108	2.26687	0.057273	0.00540914	0.87645	16.1903	3.43304	-1.97475	P53667	P53667	LIMK1	LIM domain kinase 1	ILEINGTPIR	10	223	232	15.9151	15.9763	16.1173	16.0904	16.261	16.517	16.3412	16.3042	yes	no	non-targtet
0.883602	2.26536	0.057273	0.00542805	0.87645	14.5148	3.43109	-1.97788	O15078	O15078	CEP290	Centrosomal protein of 290 kDa	NTCIIEDLKNELQR	14	381	394	13.7336	13.6118	14.4121	14.5345	15.3144	15.1224	14.9174	14.4721	no	no	non-targtet
-0.138994	2.26524	0.057273	0.00542946	0.87645	19.8851	-3.43095	-1.97811	Q13177;Q13153	Q13177	PAK2	Serine/threonine-protein kinase PAK 2	CLEMDVEKR	9	480	488	19.9919	19.9106	19.9699	19.9459	19.9109	19.8053	19.7884	19.7577	yes	no	destabilized proteins
0.793131	2.26518	0.057273	0.00543023	0.87645	15.0443	3.43087	-1.97824	P25054	P25054	APC	Adenomatous polyposis coli protein	QSLYGDYVFDTNRHDDNR	18	793	810	13.9168	15.1568	14.8446	14.6729	15.4201	15.2681	15.5133	15.5621	no	no	non-targtet
0.341858	2.26415	0.057273	0.00544314	0.87645	17.3328	3.42954	-1.98036	Q9Y4W2	Q9Y4W2	LAS1L	Ribosomal biogenesis protein LAS1L	RFSAGQWEAR	10	439	448	17.0414	17.4395	16.925	17.2417	17.4805	17.5527	17.5096	17.4722	no	no	non-targtet
0.184892	2.26311	0.057273	0.00545623	0.87645	19.4792	3.4282	-1.98251	Q96SB4	Q96SB4	SRPK1	SRSF protein kinase 1	IIHTDIKPENILLSVNEQYIR	21	209	229	19.3324	19.4259	19.4431	19.3456	19.6335	19.6594	19.5692	19.4245	yes	no	non-targtet
-0.130447	2.26301	0.057273	0.00545741	0.87645	19.918	-3.42807	-1.98271	P78344	P78344	EIF4G2	Eukaryotic translation initiation factor 4 gamma 2	MCSLMLSK	8	281	288	19.9728	19.9742	20.0357	19.9503	19.7874	19.8568	19.9193	19.8477	no	no	non-targtet
-0.709453	2.26271	0.057273	0.00546127	0.87645	14.2033	-3.42768	-1.98334	Q86UP2	Q86UP2	KTN1	Kinectin	SSKGELTTLIHQLQEKDK	18	322	339	14.5842	14.2492	14.5114	14.8871	13.5375	13.7824	13.8777	14.1966	no	no	non-targtet
0.363913	2.26116	0.0570538	0.0054808	0.876892	16.3508	3.42568	-1.98653	P14625	P14625	HSP90B1	Endoplasmin	IADDKYNDTFWKEFGTNIK	19	475	493	16.345	16.0946	16.0552	16.1806	16.7264	16.3381	16.5496	16.5169	no	no	non-targtet
-0.96839	2.26115	0.0570538	0.00548089	0.876892	12.6304	-3.42567	-1.98655	P55197	P55197	MLLT10	Protein AF-10	AQTSGIEEETVK	12	453	464	13.6504	13.1461	13.0014	12.6605	12.2166	12.3173	11.8819	12.169	no	no	non-targtet
-0.445866	2.26035	0.056922	0.00549099	0.877158	15.3468	-3.42464	-1.9882	Q12851	Q12851	MAP4K2	Mitogen-activated protein kinase kinase kinase kinase 2	LLQHPFTTQQLPR	13	267	279	15.6089	15.7743	15.4541	15.4418	15.0745	15.2968	15.0063	15.1181	yes	no	non-targtet
-0.637793	2.25958	0.0568203	0.00550071	0.877364	14.899	-3.42365	-1.98978	P81274	P81274	GPSM2	G-protein-signaling modulator 2	KYKTNSSTK	9	454	462	15.4524	15.2851	15.1165	15.0175	14.7588	14.6869	14.7802	14.0943	no	no	non-targtet
1.01566	2.25835	0.0562506	0.00551638	0.878516	12.8172	3.42206	-1.99233	P23396	P23396	RPS3	40S ribosomal protein S3	GCEVVVSGKLRGQR	14	133	146	11.5527	12.4231	12.7102	12.5515	13.2773	13.2816	13.5713	13.1698	no	no	non-targtet
0.513212	2.25629	0.0548571	0.00554259	0.881339	14.6647	3.41941	-1.99657	Q6DN03;Q16778;P23527;P06899;Q6DRA6;P33778;Q8N257	Q6DN03	H2BC11;H2BC17;H2BC19P;H2BC20P;H2BC21;H2BC3	Histone H2B type 1-J	ESYSIYVYKVLK	12	36	47	14.385	14.4747	14.4242	14.3484	15.0569	15.05	14.6869	14.8914	no	no	non-targtet
0.346962	2.25334	0.0525745	0.00558031	0.885983	16.2491	3.41562	-2.00264	Q14781	Q14781	CBX2	Chromobox protein homolog 2	GVPATNPAPGK	11	380	390	16.2127	15.9071	16.0061	16.1763	16.276	16.4644	16.4353	16.5145	no	no	non-targtet
0.28355	2.2508	0.0506974	0.00561304	0.889821	16.7971	3.41235	-2.00788	Q9BVV6	Q9BVV6	KIAA0586	Protein TALPID3	LPDLPQNSVK	10	449	458	16.6958	16.7543	16.4861	16.6852	16.9577	17.0352	16.9284	16.8343	no	no	non-targtet
0.141777	2.2497	0.0502569	0.0056273	0.890724	20.3226	3.41093	-2.01015	Q9Y6G9	Q9Y6G9	DYNC1LI1	Cytoplasmic dynein 1 light intermediate chain 1	GLEYLYLNVHDEDRDDQTR	19	98	116	20.2877	20.3211	20.1332	20.265	20.417	20.3752	20.3962	20.3857	no	no	non-targtet
-0.358469	2.24888	0.0500987	0.00563792	0.891048	16.3951	-3.40988	-2.01184	O00471	O00471	EXOC5	Exocyst complex component 5	LIQNVFEIK	9	275	283	16.64	16.7466	16.494	16.4168	16.1059	16.1135	16.4054	16.2387	no	no	non-targtet
-0.954338	2.24702	0.0488976	0.00566213	0.893516	13.1878	-3.40748	-2.01567	Q8NFD5	Q8NFD5	ARID1B	AT-rich interactive domain-containing protein 1B	RAPPGPRPAPGAR	13	26	38	14.2388	13.5106	13.541	13.3693	12.9977	12.9845	12.2276	12.6325	no	no	non-targtet
-0.722523	2.24451	0.0486804	0.0056949	0.893963	14.1739	-3.40426	-2.02084	P51956	P51956	NEK3	Serine/threonine-protein kinase Nek3	SKNIFLTQNGK	11	130	140	14.6986	14.7549	14.2192	14.4679	13.643	14.2783	13.6924	13.6368	yes	no	non-targtet
0.502407	2.24419	0.0486804	0.00569921	0.893963	16.1034	3.40384	-2.02152	P61313	P61313	RPL15	60S ribosomal protein L15	GATYGKPVHHGVNQLKFAR	19	78	96	15.937	15.6008	15.9393	15.9315	16.4939	16.6845	16.2045	16.0352	no	no	non-targtet
0.321688	2.24409	0.0486804	0.00570044	0.893963	16.703	3.40372	-2.02171	Q14153	Q14153	FAM53B	Protein FAM53B	YSNGFSTMQR	10	155	164	16.3935	16.5493	16.5813	16.6447	16.6411	16.9347	16.957	16.9227	no	no	non-targtet
-0.582665	2.24399	0.0486804	0.00570182	0.893963	14.548	-3.40358	-2.02193	Q96GM5	Q96GM5	SMARCD1	SWI/SNF-related matrix-associated actin-dependent regulator of chromatin subfamily D member 1	LLEDSALSKYDATK	14	215	228	14.7131	15.0832	14.8357	14.7254	14.2477	14.4143	14.4039	13.9609	no	no	non-targtet
-0.247228	2.24296	0.0486804	0.00571536	0.893963	16.6272	-3.40225	-2.02405	Q8TEQ0	Q8TEQ0	SNX29	Sorting nexin-29	ESTQNVTSLLK	11	198	208	16.7581	16.7157	16.7409	16.7887	16.453	16.554	16.5551	16.4523	no	no	non-targtet
-0.221818	2.24287	0.0486804	0.00571654	0.893963	18.5552	-3.40214	-2.02423	Q9Y266	Q9Y266	NUDC	Nuclear migration protein nudC	DMVVDIQRR	9	197	205	18.803	18.7571	18.5199	18.5843	18.4587	18.3897	18.4258	18.5029	no	no	non-targtet
-0.988824	2.24209	0.048551	0.00572684	0.894229	14.1791	-3.40113	-2.02585	Q86WX3	Q86WX3	RPS19BP1	Active regulator of SIRT1	GLELLAASEAPRDPPGQAK	19	9	27	13.9407	14.9916	14.8864	14.8753	14.2613	13.8197	13.1998	13.458	no	no	non-targtet
-0.523334	2.24062	0.0479012	0.00574623	0.895569	15.2181	-3.39924	-2.02887	Q12815	Q12815	TROAP	Tastin	SCLTAIHCFHEAR	13	717	729	15.5603	15.479	15.4876	15.3921	15.1199	14.5628	14.9591	15.1839	no	no	non-targtet
-0.646321	2.24013	0.0479012	0.00575264	0.895569	16.2752	-3.39862	-2.02987	Q13825	Q13825	AUH	Methylglutaconyl-CoA hydratase, mitochondrial	LAIIPGGGGTQR	12	212	223	16.7667	16.4292	17.0665	16.1312	15.6881	15.8788	15.9584	16.2829	no	no	non-targtet
-0.837743	2.23934	0.0477537	0.00576321	0.895873	13.5759	-3.3976	-2.03151	P14316	P14316	IRF2	Interferon regulatory factor 2	KIFQIPWMHAAR	12	32	43	13.7884	14.0453	13.808	14.3373	13.1519	12.9242	12.8653	13.6866	no	no	non-targtet
-0.290569	2.23812	0.0474188	0.00577942	0.896564	16.3508	-3.39603	-2.03403	Q12824	Q12824	SMARCB1	SWI/SNF-related matrix-associated actin-dependent regulator of chromatin subfamily B member 1	IVASSHGKK	9	63	71	16.5817	16.3911	16.4364	16.575	16.2804	16.1737	16.1684	16.1994	no	no	non-targtet
-0.317409	2.23479	0.0474188	0.0058239	0.896564	17.0068	-3.39174	-2.04089	O95861	O95861	BPNT1	3'(2'),5'-bisphosphate nucleotidase 1	NYDYYASR	8	290	297	17.385	17.0905	17.0365	17.15	16.9316	16.6671	16.8781	16.9156	no	no	non-targtet
0.606881	2.23428	0.0474188	0.00583071	0.896564	15.313	3.39109	-2.04194	P48556	P48556	PSMD8	26S proteasome non-ATPase regulatory subunit 8	SPNLSKCGEELGR	13	106	118	14.5054	15.3842	14.976	15.1725	15.5885	15.6459	15.4951	15.7361	no	no	non-targtet
0.537794	2.23373	0.0474188	0.00583805	0.896564	17.1976	3.39039	-2.04306	O75533	O75533	SF3B1	Splicing factor 3B subunit 1	IADREDEYKK	10	112	121	16.6507	16.6581	17.082	17.3238	17.2615	17.3847	17.8038	17.4157	no	no	non-targtet
0.408793	2.23357	0.0474188	0.00584017	0.896564	15.8364	3.39019	-2.04339	Q92556;Q96JJ3	Q92556	ELMO1	Engulfment and cell motility protein 1	DIIFELR	7	322	328	15.5278	15.6411	15.6492	15.7098	16.1243	16.2381	16.0392	15.7614	no	no	non-targtet
-0.890176	2.23355	0.0474188	0.00584052	0.896564	13.0345	-3.39015	-2.04344	Q9NZ71	Q9NZ71	RTEL1	Regulator of telomere elongation helicase 1	QDYGAVFLCDHR	12	703	714	13.5245	13.554	13.0583	13.7817	12.7643	12.5318	12.8854	12.1763	no	no	non-targtet
0.478606	2.23352	0.0474188	0.00584093	0.896564	15.0477	3.39011	-2.04351	Q9BW04	Q9BW04	SARG	Specifically androgen-regulated gene protein	KLPPNIVLK	9	300	308	14.6406	14.6993	14.7968	15.0968	15.2454	15.267	15.3425	15.2929	no	no	non-targtet
-0.505749	2.23342	0.0474188	0.00584219	0.896564	15.068	-3.38999	-2.0437	P43246	P43246	MSH2	DNA mismatch repair protein Msh2	DKQMFHIITGPNMGGK	16	660	675	15.4101	15.0481	15.3896	15.4358	15.0133	14.6268	14.7389	14.8816	no	no	non-targtet
-0.583625	2.23283	0.0474188	0.00585013	0.896564	14.8867	-3.38923	-2.04492	O14757	O14757	CHEK1	Serine/threonine-protein kinase Chk1	MCGTLPYVAPELLKR	15	167	181	15.3855	15.1182	15.0908	15.1197	14.7011	14.9197	14.5302	14.2286	yes	no	non-targtet
-0.277857	2.23256	0.0474188	0.00585386	0.896564	16.6008	-3.38888	-2.04549	P29590	P29590	PML	Protein PML	SSPEQPRPSTSK	12	504	515	16.7057	16.6755	16.7774	16.8004	16.306	16.4981	16.5383	16.5051	no	no	non-targtet
1.22138	2.23146	0.0470453	0.00586873	0.897335	11.7237	3.38746	-2.04776	Q8IX01	Q8IX01	SUGP2	SURP and G-patch domain-containing protein 2	CSLKPEHR	8	371	378	11.7966	11.1654	10.3301	11.1601	12.4631	12.2492	12.1317	12.4937	no	no	non-targtet
-1.11317	2.23029	0.0470453	0.00588446	0.897335	13.0596	-3.38597	-2.05015	Q92547	Q92547	TOPBP1	DNA topoisomerase 2-binding protein 1	GVHIVSEHWLLDCAQECK	18	965	982	13.3808	13.7492	13.5828	13.752	13.0105	12.5553	12.9132	11.533	no	no	non-targtet
-0.244958	2.22987	0.0470453	0.00589015	0.897335	16.8085	-3.38543	-2.05102	Q96ST2	Q96ST2	IWS1	Protein IWS1 homolog	KLTLLPAVVMHLK	13	587	599	16.8482	16.9083	16.9303	17.0369	16.661	16.6358	16.7337	16.7134	no	no	non-targtet
-0.300945	2.22945	0.0470453	0.00589588	0.897335	17.4523	-3.38488	-2.05189	Q9Y446	Q9Y446	PKP3	Plakophilin-3	GAEGPEAER	9	32	40	17.7094	17.5642	17.618	17.5196	17.0934	17.4401	17.2107	17.4633	no	no	non-targtet
0.224858	2.229	0.0470453	0.00590205	0.897335	17.2515	3.3843	-2.05283	Q9BV44	Q9BV44	THUMPD3	tRNA (guanine(6)-N2)-methyltransferase THUMP3	KINQNSSK	8	148	155	17.094	17.1988	17.2033	17.0603	17.4619	17.3561	17.3031	17.3349	no	no	non-targtet
-0.582951	2.22547	0.0441559	0.00595013	0.903325	14.2648	-3.37977	-2.06009	Q8IUG5	Q8IUG5	MYO18B	Unconventional myosin-XVIIIb	DMLLSPTLRPR	11	2373	2383	14.4092	14.5234	14.7831	14.5093	14.1167	13.9403	14.0748	13.7614	no	no	non-targtet
0.379098	2.22282	0.043226	0.00598666	0.905261	16.4209	3.37635	-2.06557	Q5FBB7	Q5FBB7	SGO1	Shugoshin 1	LIQPGTFTK	9	259	267	16.0724	16.4063	16.0274	16.4192	16.5911	16.6873	16.4794	16.6838	no	no	non-targtet
0.530231	2.22241	0.043226	0.00599228	0.905261	15.2215	3.37583	-2.06641	Q8IY81	Q8IY81	FTSJ3	pre-rRNA 2'-O-ribose RNA methyltransferase FTSJ3	KAEAVVNTVDISEREK	16	763	778	15.1015	15.188	14.5409	14.9953	15.5387	15.4952	15.3653	15.5474	no	no	non-targtet
0.198864	2.22191	0.043226	0.00599921	0.905261	17.3513	3.37518	-2.06744	O43865;Q96HN2	O43865	AHCYL1	S-adenosylhomocysteine hydrolase-like protein 1	TPELTWER	8	411	418	17.2865	17.1717	17.2668	17.2827	17.4857	17.4076	17.4304	17.4794	no	no	non-targtet
-0.282767	2.22155	0.043226	0.00600416	0.905261	16.8913	-3.37472	-2.06818	Q16555	Q16555	DPYSL2	Dihydropyrimidinase-related protein 2	IVLEDGTLHVTEGSGR	16	452	467	17.141	17.125	16.872	16.9927	16.8569	16.6453	16.7548	16.7427	no	no	non-targtet
0.71348	2.22139	0.043226	0.00600641	0.905261	14.2619	3.37451	-2.06852	Q02818	Q02818	NUCB1	Nucleobindin-1	YEMLKEHERR	10	179	188	14.2655	13.4805	13.7498	14.125	14.4853	14.4314	14.7444	14.8136	no	no	non-targtet
-0.615783	2.22043	0.0429029	0.00601959	0.905935	14.8714	-3.37329	-2.07048	Q05D60	Q05D60	DEUP1	Deuterosome assembly protein 1	ELFSVMQDQPNHEK	14	330	343	15.1756	15.2833	15.0846	15.1738	14.0838	14.6071	14.9316	14.6316	no	no	non-targtet
-0.244051	2.21774	0.0417501	0.00605699	0.908343	17.9576	-3.36983	-2.07603	Q6PKG0	Q6PKG0	LARP1	La-related protein 1	HKWVPLQIDMKPEVPR	16	250	265	18.1693	17.9893	18.1754	17.9844	17.7492	17.7356	17.9691	17.8883	no	no	non-targtet
0.48385	2.2174	0.0417501	0.00606178	0.908343	16.4871	3.36939	-2.07674	O15014	O15014	ZNF609	Zinc finger protein 609	DTSKPTPGTSLFTPSEGAASKK	22	98	119	16.1562	16.4359	16.4782	15.9102	16.9545	16.7697	16.7526	16.4391	no	no	non-targtet
0.291696	2.21709	0.0417501	0.00606613	0.908343	16.8846	3.36899	-2.07738	P41252	P41252	IARS1	Isoleucine--tRNA ligase, cytoplasmic	KYRPLFDYFLK	11	288	298	16.8351	16.577	16.7039	16.8391	17.1556	17.0377	17.0324	16.8962	no	no	non-targtet
-0.382301	2.21677	0.0417501	0.00607053	0.908343	15.9931	-3.36859	-2.07803	O00221	O00221	NFKBIE	NF-kappa-B inhibitor epsilon	GLMGISSTLCK	11	448	458	16.4482	16.1738	16.0291	16.0858	15.7369	15.7432	15.8148	15.9127	no	no	non-targtet
0.165237	2.21475	0.0407782	0.00609881	0.910378	19.229	3.36599	-2.08219	P07737	P07737	PFN1	Profilin-1	CYEMASHLRR	10	128	137	19.0574	19.1943	19.2106	19.1232	19.4084	19.2749	19.253	19.3101	no	no	non-targtet
0.357633	2.21455	0.0407782	0.00610164	0.910378	16.2945	3.36573	-2.0826	Q96RP9	Q96RP9	GFM1	Elongation factor G, mitochondrial	DNSHPFVGLAFK	12	348	359	16.301	16.2333	16.0572	15.8711	16.5091	16.4287	16.5306	16.4249	no	no	non-targtet
0.643905	2.21353	0.0405624	0.00611599	0.910831	14.5591	3.36442	-2.08471	P56192	P56192	MARS1	Methionine--tRNA ligase, cytoplasmic	GEDVLGSVRR	10	110	119	14.6267	14.2688	14.2454	13.8077	15.0424	14.783	14.9373	14.7616	no	no	non-targtet
-0.683839	2.21309	0.0405624	0.00612219	0.910831	14.201	-3.36386	-2.08561	Q96EK5	Q96EK5	KIFBP	KIF-binding protein	AAHYCHSTLKR	11	227	237	14.4262	14.4939	14.8885	14.3631	14.2092	13.5378	13.8651	13.8243	no	no	non-targtet
-0.968507	2.21206	0.0401458	0.00613683	0.911705	13.9905	-3.36252	-2.08775	Q10713	Q10713	PMPCA	Mitochondrial-processing peptidase subunit alpha	SVAQYTGGIAKLER	14	289	302	13.945	15.1075	14.4064	14.44	13.7569	13.5736	12.867	13.8273	no	no	non-targtet
0.273046	2.21031	0.0390221	0.00616152	0.914067	16.759	3.36028	-2.09135	P42566	P42566	EPS15	Epidermal growth factor receptor substrate 15	LDSPDPFK	8	794	801	16.6371	16.6516	16.6395	16.5615	16.8393	16.8178	17.083	16.8419	no	no	non-targtet
-0.141956	2.20842	0.0377511	0.00618839	0.916746	19.9848	-3.35786	-2.09524	P78344	P78344	EIF4G2	Eukaryotic translation initiation factor 4 gamma 2	LQDEFENR	8	171	178	20.0292	20.0821	20.0559	20.0559	19.8696	19.9068	20.0292	19.8497	no	no	non-targtet
-0.668585	2.20679	0.036742	0.00621162	0.918878	14.6874	-3.35577	-2.0986	Q9Y2L1	Q9Y2L1	DIS3	Exosome complex exonuclease RRP44	KIHEEFSEHALLR	13	677	689	14.9671	15.1389	15.0248	14.9561	14.8614	14.3226	13.8933	14.3353	no	no	non-targtet
0.627867	2.20416	0.0356478	0.00624945	0.921196	14.099	3.35238	-2.10403	Q8N108	Q8N108	MIER1	Mesoderm induction early response protein 1	AYGKDFHLIQANKVR	15	302	316	13.8678	13.5185	13.7168	14.0371	14.4209	14.5833	14.1988	14.4487	no	no	non-targtet
-1.01883	2.2031	0.0356478	0.00626472	0.921196	12.5179	-3.35102	-2.10622	Q2QGD7	Q2QGD7	ZXDC	Zinc finger protein ZXDC	GGQHGGGPGPLR	12	14	25	12.6234	13.2014	12.9829	13.3015	11.5609	12.0449	12.5852	11.8429	no	no	non-targtet
0.360686	2.20259	0.0356478	0.00627204	0.921196	15.5753	3.35037	-2.10726	Q8IWJ2	Q8IWJ2	GCC2	GRIP and coiled-coil domain-containing protein 2	YECELENLR	9	295	303	15.3878	15.3483	15.5481	15.2956	15.7322	15.7426	15.7763	15.7715	no	no	non-targtet
0.355759	2.20169	0.0356478	0.00628502	0.921196	15.8541	3.34921	-2.10912	P07948	P07948	LYN	Tyrosine-protein kinase Lyn	VLEEHGEWWK	10	92	101	15.5443	15.6761	15.7643	15.7201	15.9022	16.1854	16.0554	15.9848	yes	no	non-targtet
0.516556	2.20161	0.0356478	0.00628616	0.921196	15.0559	3.34911	-2.10928	Q01082	Q01082	SPTBN1	Spectrin beta chain, non-erythrocytic 1	KHQILEQAVEDYAETVHQLSK	21	1633	1653	14.6328	14.6559	14.8901	15.0116	15.1651	15.2776	15.6005	15.2135	no	no	non-targtet
-0.232039	2.20121	0.0356478	0.00629198	0.921196	17.3816	-3.3486	-2.11011	Q6ZNJ1	Q6ZNJ1	NBEAL2	Neurobeachin-like protein 2	VLDQDTDAIAVHVVR	15	372	386	17.6087	17.4119	17.5546	17.4151	17.2287	17.3216	17.1856	17.3262	no	no	non-targtet
-0.238506	2.20093	0.0356478	0.00629602	0.921196	18.6156	-3.34824	-2.11068	P36543	P36543	ATP6V1E1	V-type proton ATPase subunit E 1	ARDDLITDLLNEAK	14	86	99	18.7258	18.6066	18.6898	18.9172	18.4422	18.4165	18.4877	18.639	no	no	non-targtet
0.190941	2.20046	0.0356478	0.00630291	0.921196	17.7452	3.34763	-2.11166	Q96T51	Q96T51	RUFY1	RUN and FYVE domain-containing protein 1	ELELQIGMK	9	420	428	17.6638	17.5859	17.6357	17.7133	17.7719	17.7961	17.9087	17.8857	no	no	non-targtet
-0.21944	2.20018	0.0356478	0.00630702	0.921196	17.278	-3.34727	-2.11224	Q9H4A6	Q9H4A6	GOLPH3	Golgi phosphoprotein 3	LQLEACGMR	9	103	111	17.3971	17.363	17.3927	17.3979	17.2038	17.1639	17.2668	17.0385	no	no	non-targtet
0.124103	2.19925	0.0355337	0.0063205	0.921438	19.1445	3.34607	-2.11416	P51580	P51580	TPMT	Thiopurine S-methyltransferase	HLDTFLK	7	52	58	19.0977	19.0584	19.1205	19.0532	19.181	19.2302	19.1912	19.2237	no	no	non-targtet
0.0999321	2.19884	0.0355337	0.00632639	0.921438	23.0427	3.34555	-2.11499	P31948	P31948	STIP1	Stress-induced-phosphoprotein 1	KFMNPFNMPNLYQK	14	123	136	22.9956	23.0117	22.9565	23.0073	23.1319	23.1344	23.0508	23.0535	no	no	non-targtet
0.633799	2.19745	0.0347521	0.00634667	0.923098	14.5977	3.34377	-2.11786	Q9NX02	Q9NX02	NLRP2	NACHT, LRR and PYD domains-containing protein 2	SSLLCLDLGLNHIGVK	16	925	940	14.5916	14.254	13.9819	14.2957	14.6272	15.1375	14.7689	15.1248	no	no	non-targtet
1.29194	2.19584	0.034528	0.00637032	0.923575	12.0645	3.3417	-2.12119	Q92878	Q92878	RAD50	DNA repair protein RAD50	KQMEKDNSELEEK	13	280	292	11.5836	11.3134	10.5177	12.2595	12.5796	13.0592	12.8524	12.3508	no	no	non-targtet
-0.335668	2.19504	0.034528	0.00638202	0.923575	16.0489	-3.34067	-2.12283	Q9Y2K5	Q9Y2K5	R3HDM2	R3H domain-containing protein 2	ASSFSGISILTR	12	347	358	16.257	16.0871	16.2958	16.2271	15.8457	15.8528	16.0519	15.7739	no	no	non-targtet
-0.167375	2.19421	0.034528	0.00639424	0.923575	19.8364	-3.33961	-2.12454	P49327	P49327	FASN	Fatty acid synthase	YSGTLNLDR	9	1996	2004	20.0292	19.9601	19.7955	19.8957	19.8141	19.7164	19.7648	19.7157	no	no	non-targtet
0.708806	2.19408	0.034528	0.00639624	0.923575	14.1543	3.33943	-2.12482	Q9Y5T5	Q9Y5T5	USP16	Ubiquitin carboxyl-terminal hydrolase 16	QMLISLAPPVLTLHLK	16	683	698	13.4916	13.7603	13.6928	14.2548	14.704	14.2777	14.6956	14.3574	no	no	non-targtet
-0.301291	2.19403	0.034528	0.00639694	0.923575	18.0808	-3.33937	-2.12492	O00410	O00410	IPO5	Importin-5	EHIMQMLQNPDWK	13	361	373	18.3243	18.3465	18.1358	18.119	17.7501	17.864	17.9309	18.1756	no	no	non-targtet
-0.137063	2.1936	0.034528	0.00640323	0.923575	19.1913	-3.33882	-2.1258	Q09161	Q09161	NCBP1	Nuclear cap-binding protein subunit 1	DGVLEEQIER	10	685	694	19.2821	19.2383	19.2588	19.26	19.1708	19.1633	19.1201	19.0368	no	no	non-targtet
0.355883	2.19182	0.0333502	0.00642952	0.926083	15.7184	3.33654	-2.12947	P53667	P53667	LIMK1	LIM domain kinase 1	NSIHVGDR	8	215	222	15.4689	15.7164	15.4823	15.4944	15.8381	15.9127	15.8559	15.9787	yes	no	non-targtet
0.558431	2.19098	0.0331127	0.00644195	0.926589	17.5434	3.33546	-2.1312	Q9H832	Q9H832	UBE2Z	Ubiquitin-conjugating enzyme E2 Z	LHLQGQTMQDPFGEKR	16	290	305	17.2191	17.0199	17.7867	17.0309	18.1033	17.5621	17.6753	17.9496	no	no	non-targtet
0.529904	2.18968	0.0328968	0.00646128	0.92705	15.2943	3.33379	-2.13388	P06753	P06753	TPM3	Tropomyosin alpha-3 chain	CSELEEELK	9	191	199	14.941	14.8071	15.2053	15.1641	15.4277	15.6765	15.8489	15.2839	no	no	non-targtet
-0.168592	2.18957	0.0328968	0.00646298	0.92705	19.3395	-3.33364	-2.13412	P49756	P49756	RBM25	RNA-binding protein 25	CGLVLSWK	8	110	117	19.5491	19.3573	19.3766	19.4124	19.1783	19.2449	19.322	19.2758	no	no	non-targtet
-0.538058	2.18793	0.031856	0.00648742	0.929274	14.7545	-3.33154	-2.1375	Q9NZM4	Q9NZM4	BICRA	BRD4-interacting chromatin-remodeling complex-associated protein	FHQVPSGIILQNK	13	963	975	15.2386	14.9967	14.8724	14.9865	14.4572	14.7052	14.5675	14.2122	no	no	non-targtet
0.405727	2.18637	0.0317776	0.00651075	0.929442	16.0296	3.32954	-2.14071	Q16513	Q16513	PKN2	Serine/threonine-protein kinase N2	FLSTEAISIMR	11	879	889	15.7058	15.9232	15.8305	15.8475	16.0288	16.4322	16.052	16.417	yes	no	destabilized proteins
0.29388	2.18588	0.0317776	0.00651809	0.929442	16.9645	3.32891	-2.14172	Q8N6M0	Q8N6M0	OTUD6B	Deubiquitinase OTUD6B	KQLTEDVAKLEK	12	46	57	16.7828	16.9127	16.6225	16.9522	17.1632	16.9803	17.1855	17.1168	no	no	non-targtet
0.765634	2.18414	0.0317776	0.00654427	0.929442	14.5822	3.32668	-2.14531	P48382	P48382	RFX5	DNA-binding protein RFX5	NGLENPEGGAHKKPER	16	268	283	14.1778	13.552	14.3342	14.7335	15.0623	14.8162	14.9255	15.056	no	no	non-targtet
-0.233598	2.18335	0.0317776	0.00655619	0.929442	17.6204	-3.32566	-2.14694	Q03701	Q03701	CEBPZ	CCAAT/enhancer-binding protein zeta	RKGTDDFDFAGSFQGPR	17	948	964	17.6238	17.8358	17.705	17.7841	17.6149	17.5388	17.377	17.4835	no	no	non-targtet
-0.134167	2.18325	0.0317776	0.00655768	0.929442	19.7153	-3.32554	-2.14714	Q15398	Q15398	DLGAP5	Disks large-associated protein 5	TLFLSIPESR	10	679	688	19.8341	19.7435	19.7609	19.791	19.5981	19.5947	19.7026	19.6974	no	no	non-targtet
-0.258307	2.18277	0.0317776	0.00656491	0.929442	16.6495	-3.32492	-2.14813	P30291	P30291	WEE1	Wee1-like protein kinase	EVYAHAVLGQHSHVVR	16	346	361	16.6995	16.8699	16.7314	16.814	16.4969	16.5193	16.6131	16.4522	yes	no	non-targtet
-0.222356	2.18241	0.0317776	0.00657042	0.929442	18.4285	-3.32446	-2.14888	Q14157	Q14157	UBAP2L	Ubiquitin-associated protein 2-like	NPSDSAVHSPFTKR	14	408	421	18.5887	18.4388	18.4988	18.6324	18.3439	18.3613	18.418	18.146	no	no	non-targtet
0.50607	2.18228	0.0317776	0.00657238	0.929442	15.7436	3.32429	-2.14915	P04083	P04083	ANXA1	Annexin A1	GVDEATIIDILTKRNNAQR	19	59	77	15.8049	15.3513	15.6192	15.1866	16.1795	16.1192	15.8235	15.8642	no	no	non-targtet
-0.704961	2.18216	0.0317776	0.00657413	0.929442	13.4367	-3.32414	-2.14938	Q9UQ35	Q9UQ35	SRRM2	Serine/arginine repetitive matrix protein 2	YSHSGSSSPDTK	12	967	978	13.7618	13.8829	13.8762	13.6357	13.2813	13.1544	13.1568	12.7443	no	no	non-targtet
0.411915	2.17938	0.0317776	0.0066163	0.929442	15.4802	3.32058	-2.15511	Q9UNY4	Q9UNY4	TTF2	Transcription termination factor 2	HSEAADSPR	9	902	910	15.2932	15.3424	15.1198	15.3417	15.7051	15.8314	15.7435	15.4647	no	no	non-targtet
0.11404	2.17846	0.0317776	0.00663037	0.929442	19.515	3.31939	-2.15701	P22570	P22570	FDXR	NADPH:adrenodoxin oxidoreductase, mitochondrial	CAFWGNVEVGR	11	105	115	19.4823	19.4361	19.469	19.4447	19.5965	19.5707	19.5891	19.532	no	no	non-targtet
-0.612308	2.17758	0.0317776	0.00664378	0.929442	15.1883	-3.31827	-2.15882	Q8NHU6	Q8NHU6	TDRD7	Tudor domain-containing protein 7	YTSGLWASALPK	12	352	363	15.4549	15.4142	15.6139	15.4946	15.3439	14.4086	14.975	14.8008	no	no	non-targtet
-0.409445	2.17749	0.0317776	0.00664522	0.929442	16.9658	-3.31815	-2.15901	Q06203	Q06203	PPAT	Amidophosphoribosyltransferase	CGLPYVEVLCK	11	339	349	17.3073	16.9863	17.0306	17.358	16.6155	16.5434	16.8496	17.036	no	no	stabilized proteins
0.877815	2.1771	0.0317776	0.00665122	0.929442	12.9434	3.31765	-2.15982	Q4G0J3	Q4G0J3	LARP7	La-related protein 7	SRPTSEGSDIESTEPQKQCSK	21	254	274	12.4957	12.8359	12.2169	12.4696	13.6788	13.6814	13.0982	13.0709	no	no	non-targtet
-0.575508	2.17615	0.0317776	0.00666582	0.929442	14.4911	-3.31642	-2.16179	Q9H5V9	Q9H5V9	STEEP1	STING ER exit protein	RLQELAELEAKK	12	198	209	14.7757	14.9707	14.7687	14.6004	14.4018	14.0991	14.3822	13.9304	no	no	non-targtet
-0.785756	2.17598	0.0317776	0.0066683	0.929442	15.1129	-3.31622	-2.16212	P63172	P63172	DYNLT1	Dynein light chain Tctex-type 1	YIVTCVIMQK	10	63	72	15.6623	15.5887	15.1683	15.6036	14.7404	14.0791	14.7146	15.3459	no	no	non-targtet
-0.427582	2.1757	0.0317776	0.00667274	0.929442	15.8009	-3.31584	-2.16272	Q92830;Q92831	Q92830	KAT2B	Histone acetyltransferase KAT2B	VYPGLSCFK	9	684	692	16.1019	15.9096	16.0782	15.969	15.7068	15.2462	15.7412	15.6543	no	no	non-targtet
0.545359	2.17382	0.0317776	0.00670168	0.929442	15.2626	3.31343	-2.16659	Q8IW41	Q8IW41	MAPKAPK5	MAP kinase-activated protein kinase 5	DLKPENLLFK	10	148	157	15.0889	15.1808	14.5419	15.1481	15.6782	15.3626	15.6198	15.4805	yes	no	non-targtet
-0.11031	2.17351	0.0317776	0.00670641	0.929442	20.1928	-3.31304	-2.16722	O75400	O75400	PRPF40A	Pre-mRNA-processing factor 40 homolog A	KEEEESQPAKK	11	376	386	20.2046	20.2666	20.2299	20.2906	20.1082	20.137	20.175	20.1303	no	no	non-targtet
-0.236387	2.17312	0.0317776	0.00671237	0.929442	19.6538	-3.31255	-2.16802	Q14241	Q14241	ELOA	Elongin-A	MAFVNSVAKPPR	12	689	700	19.7451	19.7934	19.8436	19.7059	19.5258	19.3083	19.6183	19.6899	no	no	non-targtet
-0.305558	2.173	0.0317776	0.00671435	0.929442	16.908	-3.31238	-2.16828	Q9NSI8	Q9NSI8	SAMSN1	SAM domain-containing protein SAMSN-1	DIKESHLIELNIENPDDRR	19	275	293	16.9	17.1933	17.1502	16.9995	16.5794	16.7627	16.7923	16.8863	no	no	non-targtet
-0.31872	2.17294	0.0317776	0.00671515	0.929442	17.4853	-3.31232	-2.16839	Q9NTZ6	Q9NTZ6	RBM12	RNA-binding protein 12	VDAVHLLK	8	329	336	17.9602	17.5913	17.4414	17.5856	17.2935	17.3415	17.3377	17.331	no	no	non-targtet
0.222734	2.17277	0.0317776	0.00671792	0.929442	17.9194	3.31209	-2.16876	Q8NI27	Q8NI27	THOC2	THO complex subunit 2	YITSCEMVMAPVHEAVVSLHVSK	23	849	871	17.9693	17.7124	17.8066	17.7438	17.9936	18.1321	18.0325	17.9649	no	no	non-targtet
-0.680572	2.17231	0.0317776	0.00672492	0.929442	15.4652	-3.31151	-2.16969	Q9UJX3	Q9UJX3	ANAPC7	Anaphase-promoting complex subunit 7	INMMLANLYK	10	137	146	15.7869	15.8591	15.6449	15.9308	14.9777	14.5557	15.6602	15.3058	no	no	non-targtet
-0.27725	2.17226	0.0317776	0.00672571	0.929442	17.6508	-3.31144	-2.16979	P48634	P48634	PRRC2A	Protein PRRC2A	VLPSPARPFPASLGR	15	2033	2047	17.6714	17.8287	17.9852	17.6722	17.6198	17.5838	17.4631	17.3819	no	no	non-targtet
0.232161	2.1716	0.0317776	0.00673601	0.929442	17.1297	3.31059	-2.17117	Q96S38	Q96S38	RPS6KC1	Ribosomal protein S6 kinase delta-1	SFPAHLAADSDSPSTQLR	18	549	566	16.8879	16.9781	17.0744	17.1143	17.2262	17.2273	17.3061	17.2237	yes	no	non-targtet
-0.202726	2.1712	0.0317776	0.00674211	0.929442	19.4372	-3.31008	-2.17198	Q9H267	Q9H267	VPS33B	Vacuolar protein sorting-associated protein 33B	TEHALLEGFNIR	12	366	377	19.6959	19.3866	19.5154	19.5562	19.2744	19.4086	19.2895	19.3707	no	no	non-targtet
0.308004	2.17077	0.0317776	0.00674892	0.929442	17.3184	3.30952	-2.17288	Q9UIA9	Q9UIA9	XPO7	Exportin-7	VENYPEVIR	9	349	357	17.1524	16.9482	17.3754	17.1816	17.5865	17.4363	17.5325	17.3344	no	no	non-targtet
-0.542986	2.17037	0.0317776	0.00675502	0.929442	15.2984	-3.30902	-2.17369	Q92759	Q92759	GTF2H4	General transcription factor IIH subunit 4	LYGHPATCLAVFR	13	34	46	15.479	15.4608	15.7764	15.5633	14.6134	15.2467	14.9925	15.255	no	no	non-targtet
0.128057	2.17026	0.0317776	0.00675672	0.929442	23.3594	3.30888	-2.17391	P30085	P30085	CMPK1	UMP-CMP kinase	MKPLVVFVLGGPGAGK	16	1	16	23.2282	23.2822	23.4061	23.265	23.4802	23.4114	23.3978	23.4044	no	no	non-targtet
-0.456037	2.16771	0.0305147	0.00679665	0.932149	15.3222	-3.3056	-2.17919	P40763	P40763	STAT3	Signal transducer and activator of transcription 3	IVARCLWEESR	11	104	114	15.5335	15.6347	15.5817	15.451	15.4165	15.022	15.0086	14.9296	no	no	non-targtet
-0.606392	2.16735	0.0305147	0.00680223	0.932149	15.1867	-3.30514	-2.17992	Q13470	Q13470	TNK1	Non-receptor tyrosine-protein kinase TNK1	NLLLASPR	8	250	257	15.592	15.2444	15.6891	15.4338	15.3801	14.6705	14.842	14.6413	yes	no	stabilized proteins
0.615262	2.16728	0.0305147	0.00680329	0.932149	16.5695	3.30505	-2.18006	O15067	O15067	PFAS	Phosphoribosylformylglycinamidine synthase	IVLVDDRECPVR	12	598	609	16.57	15.7972	16.7254	15.9547	16.9948	16.7801	16.7504	16.9832	no	no	non-targtet
0.148528	2.16509	0.029157	0.00683769	0.935068	18.3296	3.30224	-2.18458	Q8NG31	Q8NG31	KNL1	Kinetochore scaffold 1	QNTAFQDLSINSADKIHITR	20	394	413	18.2354	18.2825	18.2534	18.2501	18.3698	18.3947	18.4735	18.3776	no	no	non-targtet
0.591091	2.16294	0.029157	0.00687166	0.935068	14.6743	3.29948	-2.18902	Q659A1	Q659A1	ICE2	Little elongation complex subunit 2	ERNQIFHEVPLK	12	337	348	14.0276	14.4653	14.4841	14.538	15.2197	14.8584	14.7193	15.082	no	no	non-targtet
0.107244	2.16282	0.029157	0.00687357	0.935068	21.4373	3.29933	-2.18927	Q9Y230	Q9Y230	RUVBL2	RuvB-like 2	FVQCPDGELQKR	12	224	235	21.3538	21.4576	21.3857	21.3376	21.4775	21.5165	21.502	21.4676	no	no	non-targtet
-0.720476	2.1624	0.029157	0.00688025	0.935068	15.6083	-3.29879	-2.19014	Q8TEW0	Q8TEW0	PARD3	Partitioning defective 3 homolog	TNQDAMETLRR	11	654	664	16.1016	15.8909	15.6521	16.2296	14.5691	15.2947	15.5483	15.5802	no	no	non-targtet
-0.486523	2.16218	0.029157	0.00688363	0.935068	16.4722	-3.29851	-2.19058	Q9H9T3	Q9H9T3	ELP3	Elongator complex protein 3	HLSDMLTYGCTR	12	231	242	16.8931	16.6571	16.4858	16.8258	16.2124	15.9388	16.1169	16.6476	no	no	non-targtet
-1.19349	2.16143	0.029157	0.00689557	0.935068	13.6881	-3.29755	-2.19213	Q6PID6	Q6PID6	TTC33	Tetratricopeptide repeat protein 33	KEILLEGCAEK	11	48	58	14.0745	14.2848	14.103	14.6772	12.5081	13.4243	14.0907	12.3424	no	no	non-targtet
0.434251	2.16122	0.029157	0.0068989	0.935068	15.7643	3.29728	-2.19256	Q6L8Q7	Q6L8Q7	PDE12	2',5'-phosphodiesterase 12	YIMAGFPVCPK	11	172	182	15.8846	15.5482	15.4593	15.2967	16.041	16.0216	15.9421	15.9211	no	no	non-targtet
-0.389443	2.16059	0.029157	0.00690884	0.935068	16.361	-3.29648	-2.19385	Q9H9A6	Q9H9A6	LRRC40	Leucine-rich repeat-containing protein 40	LTFLDLR	7	474	480	16.4906	16.721	16.6545	16.3568	16.1586	15.9579	16.1348	16.4139	no	no	non-targtet
0.857531	2.16041	0.029157	0.00691175	0.935068	13.1375	3.29624	-2.19423	Q96NA2	Q96NA2	RILP	Rab-interacting lysosomal protein	RLREENER	8	90	97	12.5722	12.7555	12.7987	12.7086	13.7056	13.8494	13.7851	12.925	no	no	non-targtet
-0.687237	2.15975	0.029157	0.00692224	0.935068	13.5406	-3.2954	-2.19558	Q8ND04	Q8ND04	SMG8	Nonsense-mediated mRNA decay factor SMG8	EFLWQHVELVLSKK	14	412	425	13.9881	14.1385	13.6781	13.732	13.0414	13.4023	13.1232	13.2209	no	no	non-targtet
-0.369968	2.15967	0.029157	0.0069235	0.935068	15.78	-3.2953	-2.19575	P67870	P67870	CSNK2B	Casein kinase II subunit beta	GIAQMLEK	8	93	100	16.0409	16.0756	15.8737	15.8697	15.5831	15.6838	15.7042	15.4089	no	no	non-targtet
-0.705675	2.15807	0.0282971	0.00694907	0.936921	13.5438	-3.29325	-2.19905	Q96Q15	Q96Q15	SMG1	Serine/threonine-protein kinase SMG1	QVLEEIFFLKR	11	3015	3025	13.9376	13.7564	13.6642	14.2284	12.9942	13.3791	13.2653	13.1252	yes	no	non-targtet
-0.426105	2.15769	0.0282971	0.00695524	0.936921	15.1148	-3.29275	-2.19984	Q9NW08	Q9NW08	POLR3B	DNA-directed RNA polymerase III subunit RPC2	VILIQEQLSK	10	177	186	15.2512	15.2889	15.299	15.4723	14.9647	14.7728	15.0316	14.8379	no	no	non-targtet
-0.532718	2.15544	0.0268388	0.00699132	0.940072	14.8233	-3.28987	-2.20447	P35789	P35789	ZNF93	Zinc finger protein 93	AFIWSSVLTR	10	377	386	15.1792	14.8333	14.9781	15.3681	14.6777	14.3918	14.4944	14.6639	no	no	non-targtet
0.167279	2.15511	0.0268388	0.00699671	0.940072	20.0002	3.28944	-2.20517	Q02750	Q02750	MAP2K1	Dual specificity mitogen-activated protein kinase kinase 1	IPEQILGK	8	161	168	20.002	19.9459	19.8011	19.9173	19.9882	20.0691	20.1079	20.1704	yes	no	destabilized proteins
-0.20916	2.15438	0.026678	0.00700834	0.94042	17.4377	-3.28852	-2.20665	P52701	P52701	MSH6	DNA mismatch repair protein Msh6	FPDLTVELNR	10	902	911	17.5469	17.5137	17.5417	17.5669	17.2024	17.3936	17.4172	17.3192	no	no	non-targtet
-0.427604	2.15283	0.0262538	0.00703352	0.941339	15.2003	-3.28652	-2.20986	P10619	P10619	CTSA	Lysosomal protective protein	SMNSQYLK	8	376	383	15.5094	15.5382	15.2763	15.3324	15.095	14.8544	14.9211	15.0755	no	no	non-targtet
-0.202802	2.15279	0.0262538	0.00703407	0.941339	17.9559	-3.28648	-2.20993	Q8N4C8	Q8N4C8	MINK1	Misshapen-like kinase 1	GNALKEDCIAYICR	14	122	135	18.0675	18.0398	18.0275	18.0942	17.9986	17.8869	17.7658	17.7666	yes	no	stabilized proteins
-0.539573	2.15224	0.0262538	0.00704306	0.941339	15.541	-3.28577	-2.21108	Q9Y678	Q9Y678	COPG1	Coatomer subunit gamma-1	SDKVPDNK	8	816	823	16.0221	15.7359	15.663	15.8221	15.0195	15.3501	15.6902	15.025	no	no	non-targtet
-0.204354	2.15172	0.0262538	0.0070514	0.941339	18.4564	-3.28511	-2.21214	P30044	P30044	PRDX5	Peroxiredoxin-5, mitochondrial	THLPGFVEQAEALKAK	16	103	118	18.5206	18.4992	18.6357	18.579	18.1826	18.3947	18.3997	18.4399	no	no	non-targtet
-0.329617	2.14967	0.0261341	0.00708481	0.941599	16.2708	-3.28248	-2.21637	Q8N3R9	Q8N3R9	PALS1	Protein PALS1	EGKNPKPEELR	11	612	622	16.5758	16.3955	16.2732	16.4979	16.2206	16.0155	15.9999	16.1879	no	no	non-targtet
0.758064	2.14958	0.0261341	0.00708626	0.941599	14.7812	3.28236	-2.21655	Q2VIR3;P41091	Q2VIR3	EIF2S3	Eukaryotic translation initiation factor 2 subunit 3	HILILQNKIDLVK	13	184	196	14.6285	14.653	14.4278	13.8995	15.3729	14.948	15.5869	14.7332	no	no	non-targtet
0.319002	2.14895	0.0261341	0.00709657	0.941599	17.0953	3.28156	-2.21785	Q9HBL8	Q9HBL8	NMRAL1	NmrA-like family domain-containing protein 1	MTPEDYEKLGFPGAR	15	241	255	16.8238	16.6971	17.0846	17.1374	17.2384	17.2677	17.2152	17.2977	no	no	non-targtet
-0.152912	2.14881	0.0261341	0.00709896	0.941599	19.1702	-3.28137	-2.21816	Q05655	Q05655	PRKCD	Protein kinase C delta type	DLKLDNVLLDRDGHIK	16	473	488	19.1611	19.2726	19.2955	19.2576	19.0218	19.066	19.1723	19.1151	yes	no	non-targtet
-0.516247	2.14844	0.0261341	0.00710494	0.941599	15.4081	-3.2809	-2.21891	Q2TBE0	Q2TBE0	CWF19L2	CWF19-like protein 2	DKRPGSLETCR	11	338	348	15.64	15.4231	15.8223	15.7794	15.0889	15.3799	15.3284	14.8026	no	no	non-targtet
0.316075	2.14809	0.0261341	0.00711063	0.941599	16.121	3.28045	-2.21963	Q16513	Q16513	PKN2	Serine/threonine-protein kinase N2	KVKPPFIPTIR	11	928	938	16.0882	15.9172	16.0098	15.8367	16.3948	16.2732	16.1931	16.2552	yes	no	destabilized proteins
-0.975053	2.14772	0.0261341	0.00711673	0.941599	13.872	-3.27998	-2.22039	Q8WVV9	Q8WVV9	HNRNPLL	Heterogeneous nuclear ribonucleoprotein L-like	NDNDSWDYTKPYLGRR	16	252	267	14.4144	14.0339	14.3844	14.6055	12.9614	12.7937	13.6312	14.1517	no	no	non-targtet
-0.579802	2.14572	0.0257404	0.00714952	0.942453	16.548	-3.27742	-2.22451	Q9H2K8	Q9H2K8	TAOK3	Serine/threonine-protein kinase TAO3	IPQERPTSAELLR	13	261	273	16.8549	17.1204	16.6561	16.7202	16.4263	15.7966	16.7064	16.1031	yes	no	non-targtet
-0.165631	2.14465	0.0257404	0.00716728	0.942453	17.9721	-3.27604	-2.22673	Q9UNN5	Q9UNN5	FAF1	FAS-associated factor 1	KEQEEEREAIR	11	544	554	18.1104	18.0128	18.0165	18.0798	17.8902	17.9235	17.8295	17.9138	no	no	non-targtet
-0.577058	2.14441	0.0257404	0.00717123	0.942453	14.2477	-3.27573	-2.22722	Q86YM7	Q86YM7	HOMER1	Homer protein homolog 1	SQNEQEAFR	9	315	323	14.4488	14.5916	14.438	14.6664	13.968	13.6781	13.9868	14.2038	no	no	non-targtet
-0.44059	2.14408	0.0257404	0.00717667	0.942453	15.1376	-3.27531	-2.2279	Q53R41	Q53R41	FASTKD1	FAST kinase domain-containing protein 1, mitochondrial	ITQELTFLHFQR	12	381	392	15.4381	15.3207	15.3691	15.3038	15.1388	14.9805	14.7509	14.7991	no	no	non-targtet
-0.140151	2.14404	0.0257404	0.00717732	0.942453	18.6786	-3.27526	-2.22799	Q16630	Q16630	CPSF6	Cleavage and polyadenylation specificity factor subunit 6	GFALVGVGSEASSK	14	125	138	18.8109	18.7399	18.7047	18.739	18.6488	18.5794	18.6237	18.5821	no	no	non-targtet
-0.40501	2.14402	0.0257404	0.00717755	0.942453	16.8981	-3.27524	-2.22801	P35221	P35221	CTNNA1	Catenin alpha-1	NTSDVISAAKK	11	738	748	16.8481	17.2494	17.1635	17.1414	16.8235	16.9267	16.6409	16.3912	no	no	non-targtet
0.185274	2.14341	0.0257237	0.00718764	0.942489	17.8738	3.27446	-2.22927	Q15047	Q15047	SETDB1	Histone-lysine N-methyltransferase SETDB1	AVTNCESLVKDFYSK	15	88	102	17.781	17.799	17.7839	17.7607	18.0752	18.0016	17.9022	17.8867	no	no	non-targtet
-0.290204	2.14266	0.0257237	0.00720013	0.942489	19.6152	-3.27349	-2.23083	P07437;Q13885;Q3ZCM7;P04350;P68371;Q9BVA1;Q9BUF5;Q13509;Q9H4B7;A6NNZ2	P07437	TUBB4B	Tubulin beta-4B chain	FPGQLNADLRK	11	242	252	19.7253	19.7478	19.7397	19.8284	19.4658	19.3313	19.7858	19.2976	no	no	non-targtet
-0.439009	2.14198	0.0257237	0.00721137	0.942489	16.0075	-3.27263	-2.23222	Q86XN8	Q86XN8	MEX3D	RNA-binding protein MEX3D	TPATQAIHIFS	11	641	651	16.1244	16.2441	16.246	16.2934	15.6345	16.1953	15.62	15.702	no	no	non-targtet
-0.110685	2.14182	0.0257237	0.00721408	0.942489	20.6116	-3.27242	-2.23256	P52594	P52594	AGFG1	Arf-GAP domain and FG repeat-containing protein 1	SLLGDSAPTLHLNK	14	162	175	20.6364	20.68	20.654	20.6971	20.4874	20.5915	20.5545	20.5915	no	no	non-targtet
-0.350791	2.14095	0.0254047	0.00722845	0.943182	16.3078	-3.27131	-2.23434	Q9NWZ3	Q9NWZ3	IRAK4	Interleukin-1 receptor-associated kinase 4	KLAAMVDITTEELK	14	214	227	16.481	16.5044	16.6526	16.2948	16.2554	16.0861	16.2381	15.9501	yes	no	non-targtet
0.286869	2.13916	0.0241582	0.00725833	0.945893	16.8767	3.26902	-2.23803	P08243	P08243	ASNS	Asparagine synthetase [glutamine-hydrolyzing]	ELYLFDVLR	9	396	404	16.8739	16.6507	16.7969	16.6117	17.0993	17.0112	16.8619	17.1083	no	no	non-targtet
0.46325	2.1384	0.0239662	0.00727108	0.946311	15.624	3.26804	-2.23961	Q9HCD6	Q9HCD6	TANC2	Protein TANC2	YSQTPQIGR	9	1711	1719	15.1057	15.2556	15.7293	15.479	15.7838	15.812	15.9285	15.8983	no	no	non-targtet
0.703054	2.13731	0.0239662	0.00728933	0.946311	15.0041	3.26664	-2.24185	Q9Y2T2	Q9Y2T2	AP3M1	AP-3 complex subunit mu-1	VLTWDVGK	8	338	345	15.2041	14.66	14.185	14.561	15.1887	15.1174	15.4683	15.648	no	no	non-targtet
-0.533686	2.13701	0.0239662	0.00729448	0.946311	15.5171	-3.26625	-2.24248	Q14966	Q14966	ZNF638	Zinc finger protein 638	GNMDEKEEKEFNTK	14	1305	1318	15.7876	15.9459	15.5936	15.8087	15.5381	15.4698	14.8461	15.1471	no	no	non-targtet
-0.297693	2.1368	0.0239662	0.00729793	0.946311	17.4381	-3.26599	-2.24291	Q9UG63	Q9UG63	ABCF2	ATP-binding cassette sub-family F member 2	ILHGLGFTPAMQR	13	211	223	17.6475	17.7044	17.5105	17.4855	17.3712	17.0488	17.4545	17.2826	no	no	non-targtet
-1.16066	2.13433	0.0233939	0.0073395	0.947559	13.011	-3.26283	-2.24799	O95201	O95201	ZNF205	Zinc finger protein 205	LDHTQQNFYR	10	141	150	13.2063	13.7539	13.4673	13.9375	13.1645	12.8411	12.161	11.5559	no	no	non-targtet
0.451997	2.13367	0.0233939	0.00735067	0.947559	15.6606	3.26198	-2.24935	O00192	O00192	ARVCF	Splicing regulator ARVCF	NLSYHVHKEVPGADR	15	577	591	15.4372	15.5252	15.1798	15.5962	16.041	15.9571	15.5896	15.9587	no	no	non-targtet
-0.333821	2.13361	0.0233939	0.0073518	0.947559	15.9214	-3.2619	-2.24949	O95466	O95466	FMNL1	Formin-like protein 1	ATLIEANR	8	707	714	16.0043	16.0483	16.0784	16.2221	15.7212	15.7942	15.8763	15.6261	no	no	non-targtet
0.535243	2.13296	0.0233939	0.00736281	0.947559	14.74	3.26106	-2.25083	Q6I9Y2	Q6I9Y2	THOC7	THO complex subunit 7 homolog	LLIDGDGAGDDR	12	14	25	14.7096	14.1239	14.5713	14.4849	15.0434	14.862	15.0884	15.0368	no	no	non-targtet
0.593985	2.13172	0.0233939	0.00738384	0.947559	15.8199	3.25948	-2.25338	O94832	O94832	MYO1D	Unconventional myosin-Id	DLIVCLFSKQPTHESR	16	926	941	15.442	15.2114	15.3112	16.1269	15.9987	16.0617	16.1184	16.2887	no	no	non-targtet
-0.215838	2.13085	0.0233939	0.00739858	0.947559	17.8798	-3.25837	-2.25517	Q96HI0	Q96HI0	SENP5	Sentrin-specific protease 5	YGSLVPLSEKEVLGR	15	514	528	18.0261	18.0311	17.8274	18.0663	17.7798	17.8303	17.667	17.8105	no	no	non-targtet
-0.26752	2.13056	0.0233939	0.00740355	0.947559	17.8626	-3.258	-2.25577	Q9BVJ6	Q9BVJ6	UTP14A	U3 small nucleolar RNA-associated protein 14 homolog A	TVELPLNKEEIER	13	115	127	17.769	18.1107	18.0779	18.0279	17.7963	17.5819	17.8011	17.7361	no	no	non-targtet
-0.2903	2.12982	0.0233939	0.00741625	0.947559	17.4142	-3.25704	-2.25731	Q9H2U1	Q9H2U1	DHX36	ATP-dependent DNA/RNA helicase DHX36	SSGGGYGGGPAGGHGGNR	18	17	34	17.6954	17.4974	17.3935	17.6511	17.1923	17.1327	17.4494	17.3018	no	no	non-targtet
0.0987748	2.12981	0.0233939	0.00741643	0.947559	22.5623	3.25703	-2.25733	P56192	P56192	MARS1	Methionine--tRNA ligase, cytoplasmic	LEEWLGR	7	461	467	22.4501	22.5568	22.5404	22.5045	22.5754	22.6342	22.6119	22.6253	no	no	non-targtet
-0.892896	2.12955	0.0233939	0.00742071	0.947559	12.6525	-3.25671	-2.25784	O14727	O14727	APAF1	Apoptotic protease-activating factor 1	AHEDEVLCCAFSTDDR	16	655	670	13.2901	13.4323	12.8997	12.7736	12.0436	12.5205	11.9218	12.3381	no	no	non-targtet
0.643432	2.12832	0.0233939	0.00744179	0.947559	14.3982	3.25513	-2.26038	Q12955	Q12955	ANK3	Ankyrin-3	NANVNLSNK	9	687	695	14.2166	14.3732	13.6133	14.1028	14.5804	14.8755	14.5795	14.8442	no	no	non-targtet
-0.142255	2.12793	0.0233939	0.00744851	0.947559	18.9293	-3.25463	-2.26119	P08397	P08397	HMBS	Porphobilinogen deaminase	FPHLEFR	7	158	164	19.0211	19.0016	19.0202	18.9587	18.9468	18.8024	18.8565	18.827	no	no	non-targtet
-0.219136	2.1278	0.0233939	0.00745072	0.947559	17.2384	-3.25446	-2.26146	P49750	P49750	YLPM1	YLP motif-containing protein 1	DYVPDRMDWER	11	1388	1398	17.3488	17.4147	17.3688	17.2595	17.1528	17.0142	17.1449	17.2033	no	no	non-targtet
-0.424963	2.12709	0.0233939	0.00746289	0.947559	16.1714	-3.25356	-2.26292	Q9HBI1;Q9NVD7	Q9HBI1	PARVB	Beta-parvin	VLYNLFTK	8	352	359	16.3971	16.6099	16.3618	16.1666	15.7031	15.8846	16.2061	16.0417	no	no	non-targtet
0.798402	2.12655	0.0233939	0.0074722	0.947559	14.072	3.25286	-2.26403	Q13573	Q13573	SNW1	SNW domain-containing protein 1	EHEHEGK	7	525	531	13.6922	13.5521	13.3853	14.0614	14.8355	14.2835	14.8002	13.9654	no	no	non-targtet
-0.473932	2.12649	0.0233939	0.00747319	0.947559	14.9929	-3.25279	-2.26415	Q8NFF5	Q8NFF5	FLAD1	FAD synthase	ALGGEGWEKLSLVPSSAR	18	211	228	15.2367	15.3277	15.1745	15.1806	15.0608	14.609	14.7229	14.6312	no	no	non-targtet
0.228945	2.12631	0.0233939	0.00747627	0.947559	18.0695	3.25256	-2.26452	Q92572	Q92572	AP3S1	AP-3 complex subunit sigma-1	VPNLPSFK	8	186	193	17.7573	18.029	18.0019	18.0318	18.1749	18.0846	18.2474	18.2288	no	no	non-targtet
0.557125	2.12619	0.0233939	0.00747846	0.947559	14.6967	3.2524	-2.26478	P52948	P52948	NUP98	Nuclear pore complex protein Nup98-Nup96	LYQTPLELK	9	1214	1222	14.5608	14.0566	14.3905	14.6648	15.0013	15.1414	14.8502	14.9083	no	no	non-targtet
-0.37173	2.12606	0.0233939	0.00748068	0.947559	16.4105	-3.25223	-2.26505	Q6ZN28	Q6ZN28	MACC1	Metastasis-associated in colon cancer protein 1	MAWLSQR	7	180	186	16.688	16.4624	16.7467	16.4885	16.4719	16.0973	16.2785	16.0509	no	no	non-targtet
-0.574557	2.12445	0.0223132	0.00750845	0.949919	15.4805	-3.25017	-2.26837	Q9UGU0	Q9UGU0	TCF20	Transcription factor 20	GFGLEGVPEKR	11	437	447	15.3877	15.9428	16.0697	15.671	15.1948	14.9997	15.0314	15.5472	no	no	non-targtet
-0.422224	2.12378	0.0221744	0.00751999	0.950223	18.2024	-3.24932	-2.26974	P68402	P68402	PAFAH1B2	Platelet-activating factor acetylhydrolase IB subunit alpha2	IIVLGLLPR	9	134	142	18.3611	18.4787	18.2656	18.5486	17.8211	17.6384	18.2145	18.2911	no	no	non-targtet
0.186541	2.12288	0.0219926	0.00753566	0.950621	18.2437	3.24816	-2.27161	P30622	P30622	CLIP1	CAP-Gly domain-containing linker protein 1	VELLNQLEEEKR	12	425	436	18.0135	18.2445	18.1157	18.2279	18.3307	18.3376	18.3482	18.3314	no	no	non-targtet
0.233247	2.12255	0.0219926	0.00754142	0.950621	17.3005	3.24774	-2.27229	Q86UP2	Q86UP2	KTN1	Kinectin	WEEVQSYIR	9	497	505	17.1194	17.2243	17.272	17.1198	17.4797	17.5132	17.3907	17.2849	no	no	non-targtet
0.160712	2.12019	0.0207919	0.00758238	0.953253	19.094	3.24472	-2.27714	P36578	P36578	RPL4	60S ribosomal protein L4	LRVDKAAAAAAALQAK	16	349	364	19.0238	18.976	18.9198	19.1348	19.144	19.2234	19.1718	19.1581	no	no	non-targtet
0.401936	2.11986	0.0207919	0.00758829	0.953253	15.6151	3.24429	-2.27784	P48643	P48643	CCT5	T-complex protein 1 subunit epsilon	LMGLEALKSHIMAAK	15	28	42	15.43	15.5016	15.5265	15.1983	15.8102	15.914	15.6169	15.923	no	no	non-targtet
0.484841	2.11956	0.0207919	0.00759354	0.953253	15.6683	3.24391	-2.27846	Q9NVK5	Q9NVK5	FGFR1OP2	FGFR1 oncogene partner 2	LRDHDDAAESLIEQTTALNK	20	19	38	15.0555	15.7414	15.4257	15.4808	15.9016	16.0222	15.9933	15.7256	no	no	non-targtet
-0.473549	2.11925	0.0207919	0.00759896	0.953253	15.5437	-3.24351	-2.2791	Q9UI26	Q9UI26	IPO11	Importin-11	LTVDDFEFR	9	541	549	16.0226	15.6016	15.6084	15.8892	15.0272	15.3084	15.478	15.4142	no	no	non-targtet
0.747138	2.11742	0.0198523	0.00763102	0.955317	14.0252	3.24117	-2.28286	P49815	P49815	TSC2	Tuberin	KFEEHAVEALWK	12	72	83	13.6609	13.9058	13.9618	13.078	14.503	14.4997	14.4876	14.1047	no	no	non-targtet
-0.502839	2.11678	0.0198523	0.00764218	0.955317	14.8486	-3.24036	-2.28417	Q13111	Q13111	CHAF1A	Chromatin assembly factor 1 subunit A	QHSSTSPFPTSTPLRR	16	305	320	15.0941	14.9768	14.9612	15.3679	14.7182	14.3734	14.6828	14.6143	no	no	non-targtet
-0.255875	2.11596	0.0198523	0.00765675	0.955317	17.056	-3.2393	-2.28588	Q9H019	Q9H019	MTFR1L	Mitochondrial fission regulator 1-like	IGTNLPLKPCAR	12	28	39	17.2213	17.1438	17.1576	17.2132	16.8478	16.9226	17.1244	16.8175	no	no	non-targtet
-0.18249	2.11346	0.0198523	0.00770091	0.955317	20.0384	-3.2361	-2.29103	P54577	P54577	YARS1	Tyrosine--tRNA ligase, cytoplasmic	APWELLELR	9	85	93	20.2535	19.9742	20.1704	20.1206	19.9459	19.867	19.9601	20.0156	no	no	non-targtet
-1.02091	2.11335	0.0198523	0.00770276	0.955317	13.251	-3.23597	-2.29124	Q5TAQ9	Q5TAQ9	DCAF8	DDB1- and CUL4-associated factor 8	LQHGLEGHTGCVNTLHFNQR	20	185	204	14.1745	13.5418	13.5051	13.8244	13.0714	13.3699	12.0361	12.4846	no	no	non-targtet
-0.496574	2.11328	0.0198523	0.00770401	0.955317	14.7864	-3.23588	-2.29139	Q92625	Q92625	ANKS1A	Ankyrin repeat and SAM domain-containing protein 1A	RVGYLTGLPTTNSR	14	565	578	15.1744	14.8614	14.9267	15.1764	14.5075	14.6658	14.3332	14.6461	no	no	non-targtet
0.182506	2.11311	0.0198523	0.00770704	0.955317	17.9973	3.23566	-2.29174	Q9UHD2	Q9UHD2	TBK1	Serine/threonine-protein kinase TBK1	LAYNEEQIHKFDK	13	575	587	17.8826	17.8283	18.0417	17.8715	18.1118	18.0842	18.074	18.0842	yes	no	non-targtet
0.38215	2.1127	0.0198523	0.00771441	0.955317	15.5474	3.23513	-2.29259	O60610	O60610	DIAPH1	Protein diaphanous homolog 1	AEMDEVERFQPLLDGLK	17	287	303	15.312	15.3968	15.3115	15.4051	15.8047	15.6016	15.9353	15.6122	no	no	non-targtet
0.525475	2.11249	0.0198523	0.00771809	0.955317	14.9692	3.23486	-2.29302	Q14690	Q14690	PDCD11	Protein RRP5 homolog	YLDYEKQHGTEK	12	1838	1849	14.4701	15.0147	14.7772	14.5639	15.4611	15.1965	15.2011	15.0691	no	no	non-targtet
-0.473137	2.11245	0.0198523	0.00771882	0.955317	15.0421	-3.23481	-2.29311	P23327	P23327	HRC	Sarcoplasmic reticulum histidine-rich calcium-binding protein	EMSHHPPGHTVVK	13	460	472	15.0773	15.4894	15.4022	15.1458	14.9018	14.6432	14.8872	14.79	no	no	non-targtet
-0.310862	2.11228	0.0198523	0.00772188	0.955317	16.647	-3.23459	-2.29346	O14965	O14965	AURKA	Aurora kinase A	QWALEDFEIGRPLGK	15	127	141	16.5775	16.8813	16.8544	16.8964	16.5688	16.3477	16.5822	16.4675	yes	no	non-targtet
-0.354657	2.11111	0.0198523	0.00774264	0.955317	16.1672	-3.2331	-2.29587	Q96S99	Q96S99	PLEKHF1	Pleckstrin homology domain-containing family F member 1	QEWISHIEECVRR	13	120	132	16.4874	16.3201	16.252	16.3188	16.0141	16.0801	15.7344	16.1312	no	no	non-targtet
0.32536	2.11069	0.0198523	0.0077502	0.955317	17.0324	3.23256	-2.29674	P49588	P49588	AARS1	Alanine--tRNA ligase, cytoplasmic	ASEWVQQVSGLMDGKGGGK	19	916	934	16.9895	16.6495	16.9458	16.8943	17.4365	17.1306	17.1279	17.0855	no	no	non-targtet
0.555373	2.11028	0.0198523	0.00775751	0.955317	15.1658	3.23203	-2.29758	Q96DP5	Q96DP5	MTFMT	Methionyl-tRNA formyltransferase, mitochondrial	FPYGILNVHPSCLPR	15	138	152	14.7364	14.6235	14.9319	15.2606	15.3483	15.2274	15.4749	15.7232	no	no	non-targtet
0.470426	2.10969	0.0198523	0.00776806	0.955317	15.2178	3.23128	-2.2988	Q15437	Q15437	SEC23B	Protein transport protein Sec23B	FLQPVHK	7	231	237	15.0715	15.2075	14.9117	14.7397	15.3517	15.3077	15.518	15.6346	no	no	non-targtet
-0.334429	2.109	0.0198523	0.0077803	0.955317	16.1309	-3.2304	-2.30021	Q8N1G1	Q8N1G1	REXO1	RNA exonuclease 1 homolog	SAEAPALAPR	10	121	130	16.3265	16.3372	16.2271	16.3016	16.11	16.092	15.8884	15.7644	no	no	non-targtet
0.872603	2.10856	0.0198523	0.00778832	0.955317	14.7866	3.22983	-2.30113	Q8WYN0	Q8WYN0	ATG4A	Cysteine protease ATG4A	SIGEWFGPNTVAQVLKK	17	141	157	14.8923	13.4829	14.5397	14.4863	15.1738	15.4223	14.911	15.3846	no	no	non-targtet
-0.321115	2.10789	0.0198523	0.00780026	0.955317	16.7157	-3.22898	-2.3025	Q92878	Q92878	RAD50	DNA repair protein RAD50	EAQLTSSK	8	231	238	16.9601	16.8708	16.6477	17.0266	16.4687	16.55	16.479	16.7231	no	no	non-targtet
-0.170302	2.10786	0.0198523	0.00780076	0.955317	17.9787	-3.22894	-2.30256	P49757	P49757	NUMB	Protein numb homolog	VSFCAPDRNFDR	12	114	125	18.1273	18.0717	17.9929	18.0637	17.9118	17.8192	17.9437	17.8996	no	no	non-targtet
0.250832	2.10749	0.0198523	0.00780743	0.955317	16.9292	3.22847	-2.30333	P41252	P41252	IARS1	Isoleucine--tRNA ligase, cytoplasmic	VREELIDKK	9	809	817	16.7649	16.7153	16.8458	16.8892	17.1952	16.9548	17.0094	17.0591	no	no	non-targtet
-0.687777	2.10588	0.0198523	0.00783645	0.955317	13.9672	-3.22641	-2.30665	O15050	O15050	TRANK1	TPR and ankyrin repeat-containing protein 1	STAPGHTSQLK	11	626	636	14.6164	14.0903	14.1141	14.4234	13.8207	13.5503	13.2718	13.8503	no	no	non-targtet
0.780633	2.10577	0.0198523	0.00783841	0.955317	14.0112	3.22627	-2.30687	P14618	P14618	PKM	Pyruvate kinase PKM	YRPRAPIIAVTR	12	444	455	13.5532	13.0649	14.0022	13.8633	14.7515	14.2055	14.1981	14.4511	no	no	non-targtet
-0.470838	2.10493	0.0198523	0.00785364	0.955317	15.4021	-3.22519	-2.30861	Q15020	Q15020	SART3	Squamous cell carcinoma antigen recognized by T-cells 3	YKPYEEALLQAEAPR	15	295	309	15.4093	15.7296	15.4367	15.9746	15.1966	15.0968	15.2427	15.1307	no	no	non-targtet
-0.286582	2.10483	0.0198523	0.0078555	0.955317	16.1658	-3.22506	-2.30882	O95239	O95239	KIF4A	Chromosome-associated kinesin KIF4A	EMCDVEQVLSK	11	1169	1179	16.1865	16.3945	16.3469	16.3084	15.9985	16.0954	16.0013	15.9949	no	no	non-targtet
-0.385277	2.1047	0.0198523	0.00785784	0.955317	16.3541	-3.22489	-2.30909	P43405	P43405	SYK	Tyrosine-protein kinase SYK	LRNYYYDVVN	10	626	635	16.3001	16.6981	16.7246	16.4644	16.1427	16.1361	16.3694	15.9979	yes	no	stabilized proteins
0.516401	2.10417	0.0198523	0.00786732	0.955317	15.3975	3.22422	-2.31017	Q01105	Q01105	SET	Protein SET	VLSKEFHLNESGDPSSK	17	151	167	15.2262	15.2335	14.693	15.4046	15.5102	15.6611	15.6651	15.7863	no	no	non-targtet
0.128872	2.1041	0.0198523	0.00786872	0.955317	19.9614	3.22412	-2.31033	Q9BUJ2	Q9BUJ2	HNRNPUL1	Heterogeneous nuclear ribonucleoprotein U-like protein 1	SGGGGYSQNR	10	662	671	19.8539	19.9882	19.9225	19.8231	20.0292	20.0156	20.0292	20.0292	no	no	non-targtet
0.538349	2.10376	0.0198523	0.00787479	0.955317	14.668	3.22369	-2.31102	P59923	P59923	ZNF445	Zinc finger protein 445	TGKDSEVSGSNSLDLK	16	384	399	14.4358	14.5476	14.2228	14.3889	14.5998	15.1453	15.0252	14.9782	no	no	non-targtet
-0.235478	2.10337	0.0198523	0.00788182	0.955317	17.4437	-3.2232	-2.31182	Q9UPN3	Q9UPN3	MACF1	Microtubule-actin cross-linking factor 1, isoforms 1/2/3/4/5	SLGQVSLTHPYSECDFK	17	2882	2898	17.5719	17.4103	17.7132	17.5504	17.2936	17.2539	17.4001	17.3562	no	no	non-targtet
0.701075	2.10283	0.0198101	0.00789178	0.95541	14.5035	3.2225	-2.31295	P51587	P51587	BRCA2	Breast cancer type 2 susceptibility protein	VSLVENIHVLGK	12	2171	2182	14.2051	14.6956	13.6139	14.0974	14.8251	14.9844	14.8414	14.7655	no	no	non-targtet
0.374319	2.10149	0.0197192	0.00791605	0.95561	15.8631	3.22079	-2.3157	Q16513	Q16513	PKN2	Serine/threonine-protein kinase N2	LGASEKDAEDVKK	13	900	912	15.7764	15.6143	15.7558	15.5572	16.2696	15.9301	16.0999	15.9014	yes	no	destabilized proteins
-0.824659	2.10081	0.0197192	0.00792849	0.95561	13.6062	-3.21992	-2.3171	P18031	P18031	PTPN1	Tyrosine-protein phosphatase non-receptor type 1	ELSHEDLEPPPEHIPPPPRPPKR	23	293	315	13.9265	13.595	14.0342	14.5185	13.4509	12.7454	13.2078	13.3715	no	no	non-targtet
-0.405043	2.10063	0.0197192	0.00793178	0.95561	16.3604	-3.21969	-2.31747	Q9UJX4	Q9UJX4	ANAPC5	Anaphase-promoting complex subunit 5	KAEALEAAIENLNEAK	16	683	698	16.6613	16.6722	16.3919	16.5265	16.2159	15.8013	16.2807	16.3338	no	no	non-targtet
-0.49989	2.10028	0.0197192	0.00793818	0.95561	14.3144	-3.21924	-2.31819	Q5VZ89	Q5VZ89	DENND4C	DENN domain-containing protein 4C	LFDRPQELKLCFSR	14	718	731	14.4687	14.5391	14.6434	14.6063	14.0447	13.9577	14.0881	14.1676	no	no	non-targtet
-0.21141	2.09994	0.0197192	0.00794438	0.95561	18.8016	-3.21881	-2.31889	Q8TEQ6	Q8TEQ6	GEMIN5	Gem-associated protein 5	EEKNEPLSLPELTKR	15	1423	1437	18.917	19.0145	18.9219	18.7759	18.5915	18.7385	18.6188	18.8348	no	no	non-targtet
-0.268432	2.09905	0.0197192	0.00796073	0.95561	17.5555	-3.21766	-2.32073	Q96CS2	Q96CS2	HAUS1	HAUS augmin-like complex subunit 1	AKSEEFR	7	187	193	17.7757	17.634	17.6676	17.6816	17.41	17.6131	17.4635	17.1986	no	no	non-targtet
-0.480727	2.0988	0.0197192	0.00796526	0.95561	14.7506	-3.21735	-2.32124	P23919	P23919	DTYMK	Thymidylate kinase	AELLRFPERSTEIGK	15	37	51	15.1587	14.9207	14.9419	14.9425	14.7397	14.3644	14.4886	14.4483	no	no	non-targtet
0.206911	2.09871	0.0197192	0.00796694	0.95561	18.6476	3.21723	-2.32143	P22102	P22102	GART	Trifunctional purine biosynthetic protein adenosine-3	TVAPMPPAQDHK	12	208	219	18.3955	18.611	18.6538	18.5163	18.8216	18.6458	18.7191	18.8177	no	no	non-targtet
-0.34298	2.09777	0.0196362	0.00798418	0.955793	15.6716	-3.21603	-2.32337	P38398	P38398	BRCA1	Breast cancer type 1 susceptibility protein	DKPVDNAK	8	936	943	15.8061	15.7691	15.9139	15.8832	15.4086	15.6518	15.4626	15.4775	no	no	non-targtet
0.271128	2.09749	0.0196362	0.00798923	0.955793	16.4219	3.21568	-2.32393	P26640	P26640	VARS1	Valine--tRNA ligase	VDEAIALFQK	10	1253	1262	16.1959	16.421	16.2683	16.2601	16.6234	16.5912	16.5093	16.5058	no	no	non-targtet
-0.954166	2.09565	0.0196362	0.00802329	0.955793	12.9867	-3.21331	-2.32774	P62837	P62837	UBE2D2	Ubiquitin-conjugating enzyme E2 D2	IHKELNDLAR	10	6	15	13.719	13.3578	13.4176	13.3606	12.8095	12.2622	11.8762	13.0905	no	no	non-targtet
0.146185	2.09545	0.0196362	0.00802699	0.955793	19.1342	3.21306	-2.32815	P46109	P46109	CRKL	Crk-like protein	SAWYMGPVSR	10	12	21	19.0971	19.0474	19.0602	19.0398	19.3047	19.2323	19.1255	19.1666	no	no	non-targtet
-0.376262	2.09422	0.0196362	0.00804977	0.955793	15.5847	-3.21148	-2.33069	Q6DN90	Q6DN90	IQSEC1	IQ motif and SEC7 domain-containing protein 1	GVVRPSMSQCSSLK	14	881	894	15.8633	15.7943	15.6176	15.8162	15.3654	15.3795	15.2634	15.5781	no	no	non-targtet
0.347373	2.09406	0.0196362	0.00805267	0.955793	16.0914	3.21128	-2.33101	Q9ULW0	Q9ULW0	TPX2	Targeting protein for Xklp2	HTVPCMPPAK	10	194	203	15.7153	16.1342	15.9503	15.871	16.3528	16.2788	16.1675	16.2612	no	no	non-targtet
-1.02389	2.09391	0.0196362	0.00805553	0.955793	13.3823	-3.21109	-2.33133	Q9NQT8	Q9NQT8	KIF13B	Kinesin-like protein KIF13B	GKRPSPLAHQPVPR	14	1477	1490	14.1532	14.2919	13.8577	13.2741	13.4707	12.1747	12.9077	12.9284	no	no	non-targtet
-0.651477	2.09262	0.0196362	0.00807948	0.955793	14.5118	-3.20944	-2.33399	P14625	P14625	HSP90B1	Endoplasmin	DISTNYYASQKKTFEINPR	19	672	690	14.9834	14.9139	14.5618	14.8911	13.8788	14.0679	14.6955	14.1021	no	no	non-targtet
0.109029	2.09162	0.0196362	0.00809801	0.955793	19.8598	3.20817	-2.33604	O95777	O95777	LSM8	U6 snRNA-associated Sm-like protein LSm8	AEPLNSVAH	9	88	96	19.7577	19.8387	19.8246	19.8002	19.923	19.9025	19.9459	19.886	no	no	non-targtet
0.171413	2.09142	0.0196362	0.00810174	0.955793	18.5617	3.20791	-2.33645	O75874	O75874	IDH1	Isocitrate dehydrogenase [NADP] cytoplasmic	CATITPDEK	9	73	81	18.3858	18.4899	18.6035	18.4249	18.6721	18.6812	18.6142	18.6221	no	no	non-targtet
-0.578912	2.09133	0.0196362	0.00810337	0.955793	15.0628	-3.2078	-2.33663	P09884	P09884	POLA1	DNA polymerase alpha catalytic subunit	KLAVTKPNNIK	11	125	135	15.5035	15.0399	15.2827	15.5829	14.6522	14.4343	14.9675	15.0393	no	no	non-targtet
-0.500704	2.09073	0.0196362	0.00811456	0.955793	15.2365	-3.20703	-2.33787	Q9H2P9	Q9H2P9	DPH5	Diphthine methyl ester synthase	KIYEPPR	7	180	186	15.4982	15.4008	15.6391	15.4094	14.9638	15.1473	15.2279	14.6057	no	no	non-targtet
-0.905267	2.09035	0.0196362	0.00812174	0.955793	13.0065	-3.20654	-2.33866	Q99973	Q99973	TEP1	Telomerase protein component 1	NQCLATLPDLK	11	49	59	13.0779	13.3894	13.6094	13.7599	12.2324	12.3024	13.1594	12.5213	no	no	non-targtet
-0.797212	2.08995	0.0196362	0.00812932	0.955793	13.4304	-3.20602	-2.33949	Q96K80	Q96K80	ZC3H10	Zinc finger CCCH domain-containing protein 10	FIHGSKEDEDGYKK	14	94	107	13.9856	13.8565	13.9954	13.4785	13.4556	13.198	12.6243	12.8493	no	no	non-targtet
-0.739071	2.08975	0.0196362	0.00813304	0.955793	13.8459	-3.20577	-2.3399	Q86XK3	Q86XK3	SFR1	Swi5-dependent recombination DNA repair protein 1 homolog	NQDFTFK	7	7	13	14.0721	14.3695	14.0599	14.3604	12.9768	13.8251	13.3611	13.7426	no	no	non-targtet
0.462485	2.0889	0.0196362	0.00814897	0.955793	15.2773	3.20468	-2.34166	O95208	O95208	EPN2	Epsin-2	GSSQPNLSTSHSEQEYGK	18	171	188	15.0468	14.7494	15.3266	15.0613	15.5586	15.5777	15.3694	15.5284	no	no	non-targtet
-1.28333	2.08881	0.0196362	0.00815068	0.955793	15.0901	-3.20457	-2.34184	Q9UKJ3	Q9UKJ3	GPATCH8	G patch domain-containing protein 8	LPPSLGNKPVLPLIGKLPATR	21	1135	1155	16.0606	15.827	15.4256	15.614	13.0488	15.3009	14.3745	15.0696	no	no	non-targtet
-0.562112	2.0888	0.0196362	0.00815074	0.955793	15.1113	-3.20456	-2.34185	Q13490	Q13490	BIRC2	Baculoviral IAP repeat-containing protein 2	MKYDFSCELYR	11	39	49	15.143	15.6054	15.4859	15.335	14.698	14.5646	15.2518	14.8065	no	no	non-targtet
0.334598	2.0885	0.0196362	0.00815641	0.955793	16.6143	3.20418	-2.34247	P22234	P22234	PAICS	Bifunctional phosphoribosylaminoimidazole carboxylase/phosphoribosylaminoimidazole succinocarboxamide synthetase	EVYELLDSPGKVLLQSK	17	20	36	16.517	16.5509	16.2642	16.4557	16.5593	16.7369	16.8777	16.9523	no	no	non-targtet
0.289106	2.08835	0.0196362	0.00815929	0.955793	19.3421	3.20398	-2.34279	P08237	P08237	PFKM	ATP-dependent 6-phosphofructokinase, muscle type	VLVVHDGFEGLAK	13	433	445	18.9058	19.3301	19.3316	19.2228	19.4734	19.6152	19.5145	19.3436	no	no	non-targtet
0.361272	2.08823	0.0196362	0.00816147	0.955793	16.0451	3.20383	-2.34303	Q86WN1	Q86WN1	FCHSD1	F-BAR and double SH3 domains protein 1	VKPAQEVK	8	8	15	15.6657	16.0701	15.8735	15.8483	16.3209	16.2623	16.2714	16.0483	no	no	non-targtet
0.187297	2.08702	0.0189169	0.00818421	0.957377	20.8471	3.20229	-2.34552	Q13310	Q13310	PABPC4	Polyadenylate-binding protein 4	FSPAGPVLSIR	11	31	41	20.68	20.7223	20.9316	20.68	20.9882	20.9171	21.0156	20.8423	no	no	non-targtet
-0.141169	2.08568	0.018417	0.00820965	0.95848	18.8661	-3.20056	-2.3483	P25789	P25789	PSMA4	Proteasome subunit alpha type-4	LSAEKVEIATLTR	13	206	218	18.9511	18.9765	18.9482	18.8708	18.7305	18.7906	18.8027	18.8582	no	no	non-targtet
0.735942	2.085	0.018417	0.00822235	0.95848	14.832	3.1997	-2.34968	Q15776	Q15776	ZKSCAN8	Zinc finger protein with KRAB and SCAN domains 8	AFSQSAGLILHQR	13	414	426	14.6339	14.8015	14.6775	13.7433	15.2996	14.993	15.0837	15.4236	no	no	non-targtet
-0.157112	2.08481	0.018417	0.00822601	0.95848	18.0389	-3.19946	-2.35008	O00422	O00422	SAP18	Histone deacetylase complex subunit SAP18	KKGTHFNFAIVFTDVK	16	82	97	18.0917	18.0971	18.0956	18.1856	17.9128	17.9495	18.0028	17.9764	no	no	non-targtet
0.461578	2.0845	0.018417	0.00823195	0.95848	15.9907	3.19906	-2.35073	P46939	P46939	UTRN	Utrophin	FQLFQKPANFEQR	13	1431	1443	15.5122	15.5564	16.0542	15.917	16.2149	16.4567	16.0491	16.1654	no	no	non-targtet
0.540899	2.08394	0.018417	0.00824246	0.95848	14.9414	3.19835	-2.35187	Q8NDI1	Q8NDI1	EHBP1	EH domain-binding protein 1	LNFLDEAEK	9	252	260	14.9439	14.4689	14.6108	14.6601	14.9858	15.231	15.5491	15.0815	no	no	non-targtet
-0.280567	2.08222	0.018417	0.00827524	0.95848	19.489	-3.19614	-2.35542	Q9Y266	Q9Y266	NUDC	Nuclear migration protein nudC	VVTVHLEK	8	240	247	19.7568	19.6138	19.4594	19.6869	19.1104	19.3384	19.3886	19.5573	no	no	non-targtet
0.628776	2.08219	0.018417	0.00827583	0.95848	13.7712	3.1961	-2.35548	Q92628	Q92628	KIAA0232	Uncharacterized protein KIAA0232	NSAFEENEHCSNLSTR	16	694	709	13.5904	13.6807	13.2464	13.3099	13.8854	14.1035	14.1463	14.2073	no	no	non-targtet
1.09425	2.08191	0.018417	0.00828115	0.95848	14.349	3.19575	-2.35606	P39023	P39023	RPL3	60S ribosomal protein L3	VLTLRKSLLVQTK	13	344	356	13.2691	13.8667	14.0761	13.9955	15.1398	15.7494	14.7714	13.9238	no	no	non-targtet
-0.2786	2.08163	0.018417	0.00828655	0.95848	16.3008	-3.19538	-2.35664	Q15813	Q15813	TBCE	Tubulin-specific chaperone E	HLEVLNVSENK	11	180	190	16.4377	16.4653	16.4353	16.4223	16.0736	16.0995	16.1527	16.3203	no	no	non-targtet
0.207443	2.08149	0.018417	0.00828906	0.95848	16.9767	3.19522	-2.35691	O95071	O95071	UBR5	E3 ubiquitin-protein ligase UBR5	VTFKDEPGEGSGVAR	15	2279	2293	16.8398	16.8705	16.8493	16.9325	17.0852	17.1444	17.0365	17.0557	no	no	non-targtet
0.213273	2.08118	0.018417	0.00829502	0.95848	17.1332	3.19482	-2.35756	P55145	P55145	MANF	Mesencephalic astrocyte-derived neurotrophic factor	QIDLSTVDLK	10	124	133	17.0034	16.9681	17.0659	17.0688	17.3274	17.14	17.2623	17.2296	no	no	non-targtet
-0.461048	2.08068	0.0183956	0.00830464	0.958527	15.0346	-3.19417	-2.35859	O14841	O14841	OPLAH	5-oxoprolinase	YVQGFCR	7	248	254	15.229	15.444	15.2829	15.1048	14.9745	14.5751	14.7903	14.8766	no	no	non-targtet
-1.10438	2.07907	0.0174486	0.00833547	0.960619	12.2959	-3.19212	-2.36191	Q9P260	Q9P260	RELCH	RAB11-binding protein RELCH	GMSEALVDKR	10	994	1003	13.1881	12.7628	12.3229	13.1186	12.1074	11.9554	10.9542	11.9579	no	no	non-targtet
0.312179	2.07877	0.0174486	0.00834124	0.960619	16.7305	3.19173	-2.36253	Q05084	Q05084	ICA1	Islet cell autoantigen 1	DLQASLQEPAK	11	437	447	16.6838	16.3358	16.581	16.6971	16.7755	17.0146	16.9246	16.8316	no	no	non-targtet
0.354697	2.07807	0.0172325	0.00835464	0.961098	16.3572	3.19084	-2.36397	Q9UL03	Q9UL03	INTS6	Integrator complex subunit 6	VVQETGIK	8	478	485	15.9675	16.3119	16.3353	16.1046	16.7367	16.4252	16.5074	16.4687	no	no	non-targtet
-0.367834	2.07752	0.0171648	0.00836518	0.961247	17.227	-3.19014	-2.3651	P49327	P49327	FASN	Fatty acid synthase	VVEVLAGHGHLYSR	14	1242	1255	17.6794	17.4244	17.1791	17.361	16.9279	16.8672	17.1049	17.2725	no	no	non-targtet
-0.203371	2.0745	0.0159106	0.00842367	0.964028	17.4619	-3.18627	-2.37133	Q09161	Q09161	NCBP1	Nuclear cap-binding protein subunit 1	LFVWEILHSTIRK	13	635	647	17.5969	17.5407	17.5698	17.5468	17.4669	17.2412	17.325	17.4076	no	no	non-targtet
0.49225	2.07324	0.0159106	0.00844821	0.964028	16.268	3.18466	-2.37394	Q86UE4	Q86UE4	MTDH	Protein LYRIC	QNSVPPSQTK	10	552	561	15.8674	16.3424	16.2959	15.5817	16.557	16.4546	16.5415	16.5034	no	no	non-targtet
0.642258	2.07293	0.0159106	0.00845413	0.964028	14.609	3.18427	-2.37456	Q3V6T2	Q3V6T2	CCDC88A	Girdin	TQQMNNDLEKLTHELEK	17	918	934	13.8663	14.5919	14.1275	14.5658	15.2299	14.8275	14.8035	14.8597	no	no	non-targtet
0.111793	2.07292	0.0159106	0.00845427	0.964028	21.8305	3.18426	-2.37458	Q08211	Q08211	DHX9	ATP-dependent RNA helicase A	LQISHEAAACITGLR	15	1090	1104	21.6886	21.7796	21.7995	21.8307	21.8576	21.895	21.9316	21.8614	no	no	non-targtet
0.415939	2.07214	0.0159106	0.00846958	0.964028	15.1969	3.18326	-2.3762	Q15257	Q15257	PTPA	Serine/threonine-protein phosphatase 2A activator	LVALLNTLDR	10	112	121	15.0853	15.076	14.8273	14.9671	15.5676	15.2492	15.4031	15.3996	no	no	non-targtet
-0.343479	2.07135	0.0159106	0.008485	0.964028	17.147	-3.18225	-2.37783	Q9BW71	Q9BW71	HIRIP3	HIRA-interacting protein 3	TAWNPLGEAAPPGELYRR	18	509	526	17.3751	17.2717	17.0747	17.5532	17.0128	17.0195	16.7587	17.1099	no	no	non-targtet
-0.35297	2.07011	0.0159106	0.00850932	0.964028	16.0294	-3.18066	-2.38039	O43765	O43765	SGTA	Small glutamine-rich tetratricopeptide repeat-containing protein alpha	LAYAIIQFLHDQLR	14	7	20	16.2039	16.0711	16.1178	16.4308	15.9014	15.9188	15.9086	15.6829	no	no	non-targtet
0.503715	2.07002	0.0159106	0.00851101	0.964028	14.5951	3.18055	-2.38057	Q02818	Q02818	NUCB1	Nucleobindin-1	RFEEELAAR	9	349	357	14.2379	14.5978	14.3864	14.1509	14.766	14.8045	14.975	14.8424	no	no	non-targtet
-0.365444	2.06957	0.0159106	0.00851972	0.964028	16.0947	-3.17998	-2.38148	Q10713	Q10713	PMPCA	Mitochondrial-processing peptidase subunit alpha	EVLHSYLR	8	236	243	16.4629	16.2231	16.0835	16.3401	15.7939	16.1244	15.879	15.8506	no	no	non-targtet
-0.821316	2.06915	0.0159106	0.00852809	0.964028	13.8195	-3.17943	-2.38236	Q96RT1	Q96RT1	ERBIN	Erbin	DLKPHEDQQDINKDVGVK	18	517	534	14.5887	13.6383	14.2983	14.3952	13.1635	13.4831	13.1404	13.8483	no	no	non-targtet
-0.241299	2.06865	0.0159106	0.00853791	0.964028	18.6701	-3.1788	-2.38339	Q8N5M4	Q8N5M4	TTC9C	Tetratricopeptide repeat protein 9C	HYLLAAVNRQPK	12	129	140	18.9259	18.6499	18.6794	18.9079	18.6714	18.5613	18.552	18.4132	no	no	non-targtet
-0.339561	2.06646	0.0159106	0.008581	0.964028	15.7101	-3.176	-2.3879	O15143	O15143	ARPC1B	Actin-related protein 2/3 complex subunit 1B	NAYVWTLK	8	75	82	15.7919	15.9045	15.839	15.9842	15.4735	15.4781	15.5151	15.6946	no	no	non-targtet
0.121877	2.06579	0.0159106	0.00859438	0.964028	19.3305	3.17514	-2.38929	Q9NR50	Q9NR50	EIF2B3	Translation initiation factor eIF-2B subunit gamma	SVIGSSCLIK	10	373	382	19.251	19.283	19.2907	19.2537	19.3969	19.3699	19.3402	19.4588	no	no	non-targtet
-0.409622	2.06578	0.0159106	0.00859448	0.964028	17.0155	-3.17513	-2.3893	Q6DT37	Q6DT37	CDC42BPG	Serine/threonine-protein kinase MRCK gamma	GAFGEVTVVR	10	80	89	17.2245	17.1801	17.0577	17.4189	16.4915	17.0699	17.0075	16.6738	yes	no	non-targtet
0.751323	2.06542	0.0159106	0.00860159	0.964028	14.9194	3.17467	-2.39004	P42330	P42330	AKR1C3	Aldo-keto reductase family 1 member C3	SKALEVTK	8	32	39	13.9327	14.9247	15.0131	14.3044	15.3568	15.5155	15.2671	15.0408	no	no	non-targtet
-0.120038	2.06492	0.0159106	0.0086116	0.964028	20.404	-3.17403	-2.39108	P52272	P52272	HNRNPM	Heterogeneous nuclear ribonucleoprotein M	MEESMKK	7	121	127	20.421	20.4695	20.5501	20.4154	20.2982	20.354	20.3772	20.3465	no	no	non-targtet
1.00846	2.06463	0.0159106	0.00861735	0.964028	12.7027	3.17366	-2.39168	Q96AY4	Q96AY4	TTC28	Tetratricopeptide repeat protein 28	SQEESNPK	8	2149	2156	12.7183	12.3839	11.3322	12.3596	13.2238	13.1745	13.0693	13.3601	no	no	non-targtet
-0.142708	2.06418	0.0159106	0.00862614	0.964028	22.8522	-3.17309	-2.39259	P52272	P52272	HNRNPM	Heterogeneous nuclear ribonucleoprotein M	INEILSNALK	10	372	381	22.8783	22.8858	23.0443	22.8858	22.7286	22.7265	22.8727	22.7955	no	no	non-targtet
0.946482	2.06388	0.0159106	0.00863222	0.964028	14.3485	3.1727	-2.39322	Q68DK7	Q68DK7	MSL1	Male-specific lethal 1 homolog	KLKEPGPPLASSQGGSPAPSPAGCGGK	27	51	77	13.7699	14.1037	13.5228	14.1046	15.0946	14.3885	15.6081	14.1957	no	no	non-targtet
-0.90808	2.06361	0.0159106	0.00863764	0.964028	14.4451	-3.17235	-2.39379	Q9Y3Q8	Q9Y3Q8	TSC22D4	TSC22 domain family protein 4	VVKLPHGLGEPYR	13	74	86	15.4416	14.1777	14.7567	15.2205	13.7852	13.6621	14.5311	13.9857	no	no	non-targtet
0.164974	2.06267	0.0159106	0.00865619	0.964028	18.0144	3.17116	-2.39571	P07814	P07814	EPRS1	Bifunctional glutamate/proline--tRNA ligase	AKIDMSSNNGCMRDPTLYR	19	340	358	17.9528	17.9029	17.9077	17.9642	18.0291	18.0603	18.1838	18.1141	no	no	non-targtet
-0.275061	2.06209	0.0159106	0.00866782	0.964028	16.7213	-3.17042	-2.39691	Q9H4L5	Q9H4L5	OSBPL3	Oxysterol-binding protein-related protein 3	NLHDDSCYCK	10	710	719	16.8846	16.847	16.8777	16.8261	16.6308	16.7735	16.433	16.4977	no	no	non-targtet
-0.305409	2.06205	0.0159106	0.0086687	0.964028	15.9187	-3.17036	-2.397	Q9UPN3	Q9UPN3	MACF1	Microtubule-actin cross-linking factor 1, isoforms 1/2/3/4/5	SDDKLCGTLK	10	3222	3231	16.0939	15.9537	16.1696	16.0683	15.6894	15.788	15.765	15.8214	no	no	non-targtet
-0.128783	2.06173	0.0159106	0.00867501	0.964028	19.0066	-3.16996	-2.39765	Q86UY5	Q86UY5	FAM83A	Protein FAM83A	SVEGEIYCAK	10	222	231	19.0299	19.0436	19.0602	19.1501	18.9416	18.9444	18.9224	18.9603	no	no	non-targtet
-0.142913	2.06153	0.0159106	0.00867893	0.964028	19.1576	-3.1697	-2.39805	Q96S82	Q96S82	UBL7	Ubiquitin-like protein 7	SMPSSSYR	8	211	218	19.2967	19.1459	19.1891	19.2845	19.0519	19.0699	19.1331	19.0897	no	no	non-targtet
0.985414	2.0602	0.0159106	0.00870558	0.964028	13.2228	3.168	-2.4008	Q2M2Z5	Q2M2Z5	KIZ	Centrosomal protein kizuna	EQEVSSGCGDKSKK	14	536	549	12.761	11.9311	13.2187	13.0096	14.121	13.8054	13.589	13.3466	no	no	non-targtet
-0.211044	2.05963	0.0159106	0.0087171	0.964028	18.976	-3.16727	-2.40198	P41252	P41252	IARS1	Isoleucine--tRNA ligase, cytoplasmic	EIVVIHQDPEALKDIK	16	849	864	19.2849	18.9982	18.9659	19.0772	18.9089	18.8086	18.8334	18.931	no	no	non-targtet
-0.157502	2.05869	0.0159106	0.00873594	0.964028	18.2852	-3.16607	-2.40391	Q09161	Q09161	NCBP1	Nuclear cap-binding protein subunit 1	SFSHSFSALAK	11	558	568	18.3879	18.3719	18.3465	18.3498	18.249	18.288	18.1472	18.1418	no	no	non-targtet
-0.66799	2.05777	0.0159106	0.00875442	0.964028	14.104	-3.1649	-2.4058	Q13496	Q13496	MTM1	Myotubularin	LEELQLANSAK	11	571	581	14.9191	14.3805	14.4316	14.0207	13.7686	13.7574	13.6585	13.8955	no	no	non-targtet
-0.839673	2.05748	0.0159106	0.00876026	0.964028	13.3643	-3.16453	-2.4064	O00257	O00257	CBX4	E3 SUMO-protein ligase CBX4	PKPLVVQVPTFAR	13	76	88	13.831	13.4324	13.9861	13.887	13.2907	12.5773	13.3524	12.5576	no	no	non-targtet
0.098578	2.05712	0.0159106	0.00876763	0.964028	21.0456	3.16406	-2.40715	P11142	P11142	HSPA8	Heat shock cognate 71 kDa protein	YKAEDEK	7	525	531	21.0426	20.9812	21.0156	20.9459	21.0951	21.0691	21.0886	21.1269	no	no	non-targtet
0.174246	2.05685	0.0159106	0.00877309	0.964028	18.1953	3.16372	-2.40771	Q8N1F7	Q8N1F7	NUP93	Nuclear pore complex protein Nup93	CHAVHVALVLFELK	14	487	500	18.2419	18.0566	18.087	18.0472	18.3114	18.2547	18.2522	18.3113	no	no	non-targtet
-0.642264	2.05613	0.0159106	0.00878762	0.964028	15.5134	-3.1628	-2.40919	Q6PIY7	Q6PIY7	TENT2	Poly(A) RNA polymerase GLD2	FHSPHQEPTVVNQIVPLSGER	21	93	113	16.0473	15.2764	16.052	15.9624	15.5432	15.3206	14.8523	15.0529	no	no	non-targtet
0.130123	2.05563	0.0159106	0.00879769	0.964028	24.6016	3.16216	-2.41022	Q9UQ80	Q9UQ80	PA2G4	Proliferation-associated protein 2G4	MGVVECAK	8	291	298	24.4992	24.4562	24.6549	24.5357	24.7241	24.6327	24.655	24.6547	no	no	non-targtet
0.617136	2.05547	0.0159106	0.00880095	0.964028	13.7724	3.16196	-2.41055	Q7Z3T8	Q7Z3T8	ZFYVE16	Zinc finger FYVE domain-containing protein 16	VFCGVCCNRK	10	775	784	13.6738	13.5766	13.1201	13.4846	14.0361	14.0874	14.0753	14.125	no	no	non-targtet
-0.876066	2.05465	0.0159106	0.00881751	0.964028	14.3918	-3.16092	-2.41223	Q96N67	Q96N67	DOCK7	Dedicator of cytokinesis protein 7	PGSFLLTSTSGR	12	1304	1315	15.024	14.9732	15.0179	14.3041	14.0883	13.5486	14.6641	13.5139	no	no	non-targtet
-0.205754	2.05411	0.0159106	0.00882859	0.964028	16.8744	-3.16022	-2.41336	O15047	O15047	SETD1A	Histone-lysine N-methyltransferase SETD1A	RSENSYQDAFSR	12	300	311	16.9954	16.9524	16.9638	16.9974	16.7934	16.7499	16.7269	16.8159	no	no	non-targtet
0.20914	2.05346	0.0159106	0.00884175	0.964028	17.0751	3.15939	-2.41469	Q5T9S5	Q5T9S5	CCDC18	Coiled-coil domain-containing protein 18	LESELENKDEILR	13	343	355	16.9612	16.9511	16.9107	17.059	17.1835	17.2531	17.1594	17.1227	no	no	non-targtet
0.525192	2.05307	0.0159106	0.00884974	0.964028	15.1094	3.15889	-2.4155	Q86YR5	Q86YR5	GPSM1	G-protein-signaling modulator 1	KYQEGPDAER	10	454	463	14.793	14.8434	14.5925	15.1583	15.2914	15.2273	15.7055	15.2637	no	no	non-targtet
0.361389	2.05288	0.0159106	0.00885366	0.964028	16.4138	3.15865	-2.41589	Q96CB8	Q96CB8	INTS12	Integrator complex subunit 12	SVSCDNVSK	9	376	384	15.9438	16.4665	16.3004	16.2219	16.7033	16.6522	16.5158	16.5068	no	no	non-targtet
-0.669326	2.05179	0.0159106	0.00887583	0.964028	15.5908	-3.15726	-2.41813	Q8WVY7	Q8WVY7	UBLCP1	Ubiquitin-like domain-containing CTD phosphatase 1	EYKVEILNPPREGK	14	124	137	15.893	15.8413	16.1104	15.857	15.8182	15.117	15.444	14.6452	no	no	non-targtet
-0.626858	2.05048	0.0159106	0.00890271	0.964028	15.109	-3.15558	-2.42084	Q9H2G2	Q9H2G2	SLK	STE20-like serine/threonine-protein kinase	QYDQEIENLEKQQK	14	873	886	15.0186	15.417	15.557	15.6971	14.6609	14.432	15.2031	14.8863	yes	no	non-targtet
-0.26013	2.05012	0.0159106	0.00891011	0.964028	17.356	-3.15512	-2.42158	Q6P4R8	Q6P4R8	NFRKB	Nuclear factor related to kappa-B-binding protein	ITPDMMATLAK	11	972	982	17.4772	17.4341	17.5289	17.504	17.0995	17.1635	17.4714	17.1693	no	no	non-targtet
-0.565181	2.04968	0.0159106	0.008919	0.964028	14.9567	-3.15457	-2.42247	Q9NYU2	Q9NYU2	UGGT1	UDP-glucose:glycoprotein glucosyltransferase 1	QLLYDAIK	8	776	783	15.1115	15.4265	15.1027	15.3166	14.402	14.6465	14.5177	15.1303	no	no	non-targtet
-0.563458	2.04897	0.0159106	0.00893362	0.964028	14.3864	-3.15366	-2.42394	P58005	P58005	SESN3	Sestrin-3	AQDYTWENHGFSLVNR	16	351	366	14.517	14.6236	14.5554	14.9765	13.8453	14.2472	14.0912	14.235	no	no	non-targtet
0.120898	2.04845	0.0159106	0.00894429	0.964028	20.0081	3.153	-2.42501	P41252	P41252	IARS1	Isoleucine--tRNA ligase, cytoplasmic	SDTPLIYK	8	403	410	20.0156	19.8973	19.9316	19.9459	20.0691	20.0426	20.0292	20.1332	no	no	non-targtet
-0.689493	2.0483	0.0159106	0.0089475	0.964028	14.2274	-3.1528	-2.42533	Q96L73	Q96L73	NSD1	Histone-lysine N-methyltransferase, H3 lysine-36 specific	LLNNMHEK	8	838	845	14.6844	14.4904	14.7624	14.3512	14.2384	13.9877	13.335	13.9694	no	no	non-targtet
0.924793	2.04814	0.0159106	0.0089507	0.964028	13.8593	3.1526	-2.42565	Q969L4	Q969L4	LSM10	U7 snRNA-associated Sm-like protein LSm10	DESVAHGR	8	35	42	14.1722	12.7071	13.5457	13.1628	14.0267	14.5376	14.371	14.3516	no	no	non-targtet
-0.192036	2.04774	0.0159106	0.00895903	0.964028	17.7934	-3.15208	-2.42648	Q16594;Q9HBM6	Q16594	TAF9	Transcription initiation factor TFIID subunit 9	DMGITEYEPR	10	25	34	17.9695	17.8072	17.8214	17.9595	17.7527	17.6448	17.7463	17.6457	no	no	non-targtet
-0.48397	2.04743	0.0159106	0.0089654	0.964028	16.3096	-3.15169	-2.42712	Q9UPN3	Q9UPN3	MACF1	Microtubule-actin cross-linking factor 1, isoforms 1/2/3/4/5	LDNFLGEVR	9	6631	6639	16.75	16.6103	16.6075	16.2386	16.1715	15.7034	16.0012	16.3945	no	no	non-targtet
0.102644	2.04723	0.0159106	0.00896964	0.964028	20.9338	3.15143	-2.42754	P11940;Q9H361	P11940	PABPC1	Polyadenylate-binding protein 1	AVDEMNGKELNGK	13	247	259	20.8408	20.9228	20.9152	20.851	20.9919	21.0072	21.0047	20.9366	no	no	non-targtet
-0.256288	2.0459	0.0159106	0.00899708	0.964028	19.6785	-3.14973	-2.43027	Q9BZL1	Q9BZL1	UBL5	Ubiquitin-like protein 5	LIAAQTGTR	9	30	38	19.6539	19.8707	19.8632	19.8387	19.6316	19.7644	19.4044	19.4009	no	no	non-targtet
0.120458	2.04504	0.0159106	0.00901486	0.964028	20.6532	3.14864	-2.43204	P11021	P11021	HSPA5	Endoplasmic reticulum chaperone BiP	NELESYAYSLK	11	563	573	20.5165	20.6096	20.5915	20.654	20.7471	20.7471	20.6453	20.714	no	no	non-targtet
-0.335396	2.04451	0.0159106	0.00902582	0.964028	16.6096	-3.14796	-2.43313	O75175	O75175	CNOT3	CCR4-NOT transcription complex subunit 3	EGFTFEYR	8	738	745	16.6356	16.7951	16.8412	16.8372	16.3908	16.7382	16.3278	16.3107	no	no	stabilized proteins
0.424041	2.04399	0.0159106	0.00903663	0.964028	16.4191	3.1473	-2.4342	Q9NYL2	Q9NYL2	MAP3K20	Mitogen-activated protein kinase kinase kinase 20	LKMWEQK	7	315	321	16.3702	16.1145	16.3785	15.9653	16.78	16.412	16.4534	16.8793	yes	no	non-targtet
-0.434546	2.04337	0.0159106	0.00904969	0.964028	14.835	-3.1465	-2.43549	P28290	P28290	ITPRID2	Protein ITPRID2	SKTPLVAR	8	1138	1145	15.0489	15.0939	14.9116	15.1546	14.5644	14.5214	14.6321	14.7529	no	no	non-targtet
-0.471174	2.0426	0.0159106	0.00906557	0.964028	14.8453	-3.14552	-2.43706	O43310	O43310	CTIF	CBP80/20-dependent translation initiation factor	VLPAWQGYHPMPHEVEIAHTK	21	164	184	15.0495	15.0246	15.0499	15.1996	14.8008	14.3724	14.5151	14.7506	no	no	non-targtet
-0.32961	2.04243	0.0159106	0.00906917	0.964028	16.0484	-3.1453	-2.43742	O75643	O75643	SNRNP200	U5 small nuclear ribonucleoprotein 200 kDa helicase	DLLPYGFAIHHAGMTR	16	776	791	16.1479	16.2077	16.1435	16.3536	16.0355	15.9547	15.7195	15.8245	no	no	non-targtet
-0.381029	2.04231	0.0159106	0.00907172	0.964028	16.1757	-3.14515	-2.43767	O96013	O96013	PAK4	Serine/threonine-protein kinase PAK 4	DIKSDSILLTHDGR	14	440	453	16.4888	16.3892	16.0677	16.5194	15.8891	16.1207	15.8469	16.0842	yes	no	non-targtet
-0.402706	2.04161	0.0159106	0.00908637	0.964028	15.4415	-3.14425	-2.43911	P53992	P53992	SEC24C	Protein transport protein Sec24C	VLHFYNVK	8	555	562	15.8536	15.6302	15.4982	15.5893	15.3583	15.0447	15.2816	15.2759	no	no	non-targtet
0.33162	2.04082	0.0159106	0.00910298	0.964028	16.548	3.14324	-2.44075	Q86VP1	Q86VP1	TAX1BP1	Tax1-binding protein 1	QLADAVAELK	10	404	413	16.488	16.3321	16.2168	16.4917	16.7109	16.9173	16.5031	16.7238	no	no	non-targtet
-0.758258	2.04052	0.0159106	0.00910928	0.964028	15.4039	-3.14286	-2.44137	O15417	O15417	TNRC18	Trinucleotide repeat-containing gene 18 protein	GPAGPAAQQAAK	12	481	492	15.9749	15.9022	15.6367	15.6182	14.3368	15.0943	14.9532	15.7148	no	no	non-targtet
0.217502	2.04024	0.0159106	0.00911516	0.964028	21.8768	3.1425	-2.44194	P55010	P55010	EIF5	Eukaryotic translation initiation factor 5	VLTLSDDLER	10	225	234	21.8689	21.7876	21.8614	21.5545	22.0756	22.019	22.0054	21.8423	no	no	non-targtet
-0.497601	2.03947	0.0159106	0.00913118	0.964028	15.4857	-3.14153	-2.44351	Q92688	Q92688	ANP32B	Acidic leucine-rich nuclear phosphoprotein 32 family member B	LPNLTHLNLSGNKLK	15	87	101	15.7374	15.4345	15.9383	15.8279	15.3494	15.0556	15.5345	15.0082	no	no	non-targtet
-0.157963	2.03899	0.0159106	0.00914127	0.964028	19.4008	-3.14091	-2.4445	P52272	P52272	HNRNPM	Heterogeneous nuclear ribonucleoprotein M	MLKDKFNECGHVLYADIK	18	668	685	19.4998	19.4126	19.5225	19.4843	19.2045	19.3696	19.4202	19.2931	no	no	non-targtet
0.247381	2.03877	0.0159106	0.00914604	0.964028	17.9388	3.14062	-2.44497	P05937	P05937	CALB1	Calbindin	LAEYTDLMLK	10	143	152	17.8934	17.6368	18.0115	17.7187	18.081	17.9942	18.1159	18.0588	no	no	non-targtet
-0.429046	2.03746	0.0159106	0.00917363	0.964028	14.7782	-3.13895	-2.44766	P51956	P51956	NEK3	Serine/threonine-protein kinase Nek3	VKLGDFGSAR	10	141	150	15.1248	14.8728	14.9366	15.0368	14.5945	14.5344	14.5326	14.5934	yes	no	non-targtet
0.603881	2.03739	0.0159106	0.00917503	0.964028	14.3234	3.13887	-2.4478	Q8IYN0	Q8IYN0	ZNF100	Zinc finger protein 100	AFNWFSTLTTHR	12	241	252	13.686	14.3269	14.1823	13.8904	14.63	14.8289	14.6261	14.4162	no	no	non-targtet
-0.423699	2.03716	0.0159106	0.00918001	0.964028	15.4176	-3.13857	-2.44829	O43149	O43149	ZZEF1	Zinc finger ZZ-type and EF-hand domain-containing protein 1	AVQGAELSEAGNGKR	15	1994	2008	15.8225	15.5173	15.5016	15.6762	15.376	15.2859	15.1928	14.968	no	no	non-targtet
0.334673	2.03675	0.0159106	0.00918855	0.964028	16.1522	3.13805	-2.44912	Q9UPN3	Q9UPN3	MACF1	Microtubule-actin cross-linking factor 1, isoforms 1/2/3/4/5	QLIGTQREDQTAVSVR	16	2113	2128	16.002	15.9225	15.8114	16.2037	16.2059	16.4308	16.3333	16.3083	no	no	non-targtet
-0.503428	2.03608	0.0159106	0.0092028	0.964028	15.0175	-3.13719	-2.45051	Q5VVQ6	Q5VVQ6	YOD1	Ubiquitin thioesterase OTU1	AGPAGAWPVGSR	12	31	42	15.3725	15.0949	15.2283	15.3811	15.0826	14.8632	14.5239	14.5933	no	no	non-targtet
-0.278875	2.03593	0.0159106	0.00920594	0.964028	17.213	-3.137	-2.45081	Q14558;O60256	Q14558	PRPSAP2	Phosphoribosyl pyrophosphate synthase-associated protein 2	EKPPITVVGDVGGR	14	250	263	17.3319	17.521	17.3364	17.2203	16.8945	17.1559	17.2139	17.0299	no	no	non-targtet
0.855593	2.03531	0.0159106	0.00921905	0.964028	13.5566	3.13621	-2.45208	Q8IWZ6	Q8IWZ6	BBS7	Bardet-Biedl syndrome 7 protein	LALIQITTSKPVR	13	216	228	13.4536	13.1459	12.8819	13.0337	13.9743	14.1678	14.486	13.3094	no	no	non-targtet
1.2397	2.03349	0.0159106	0.00925774	0.964028	11.9938	3.13389	-2.45583	Q9Y5K6	Q9Y5K6	CD2AP	CD2-associated protein	DLEEEKTMR	9	614	622	10.3662	11.8226	11.9177	11.3892	12.8495	12.755	12.0391	12.8108	no	no	non-targtet
-0.142442	2.03316	0.0159106	0.00926497	0.964028	18.5437	-3.13346	-2.45653	Q9H307	Q9H307	PNN	Pinin	TLQEQLEK	8	7	14	18.6393	18.583	18.5869	18.6503	18.4323	18.4762	18.4327	18.5485	no	no	non-targtet
-0.203657	2.0324	0.0159106	0.00928106	0.964028	17.4384	-3.1325	-2.45808	Q9UHD8	Q9UHD8	SEPTIN9	Septin-9	VVNIVPVIAK	10	436	445	17.6184	17.4362	17.5096	17.5968	17.2991	17.3866	17.2651	17.3955	no	no	non-targtet
-0.618092	2.03137	0.0159106	0.00930321	0.964028	14.831	-3.13118	-2.46022	Q76L83	Q76L83	ASXL2	Putative Polycomb group protein ASXL2	QHQQPFQVSPQPFLNRGDR	19	592	610	15.2964	14.9463	15.019	15.2984	14.2373	14.5332	14.278	15.0392	no	no	non-targtet
-0.137047	2.03126	0.0159106	0.00930553	0.964028	18.3732	-3.13104	-2.46044	P27708	P27708	CAD	CAD protein	ELSDLESAR	9	1067	1075	18.4207	18.4803	18.4604	18.4055	18.2738	18.2838	18.3272	18.3339	no	no	non-targtet
-0.250403	2.03114	0.0159106	0.00930808	0.964028	16.7089	-3.13089	-2.46068	Q9Y244	Q9Y244	POMP	Proteasome maturation protein	NIQGLFAPLK	10	69	78	16.8377	16.9731	16.7356	16.79	16.5625	16.5282	16.6804	16.5638	no	no	non-targtet
-0.175148	2.03101	0.0159106	0.00931083	0.964028	19.488	-3.13072	-2.46095	O95819	O95819	MAP4K4	Mitogen-activated protein kinase kinase kinase kinase 4	NYMQRPSTEQLLK	13	273	285	19.666	19.4602	19.6047	19.5715	19.2744	19.46	19.3914	19.4759	yes	no	non-targtet
-0.454452	2.02992	0.0159106	0.00933437	0.964028	14.5733	-3.12932	-2.46321	Q08211	Q08211	DHX9	ATP-dependent RNA helicase A	AGYGAGVGGGYR	12	1208	1219	14.8376	14.8452	14.7566	14.7628	14.3837	14.4858	14.2743	14.2407	no	no	non-targtet
-0.230155	2.02814	0.0159106	0.00937255	0.964028	17.2998	-3.12706	-2.46686	Q96A73	Q96A73	KIAA1191	Putative monooxygenase p33MONOX	GAQKPSPLELIR	12	246	257	17.3533	17.5024	17.3795	17.4242	17.1286	17.2539	17.3085	17.0478	no	no	non-targtet
0.192607	2.02798	0.0159106	0.00937609	0.964028	20.8361	3.12685	-2.4672	P0DME0;Q01105	P0DME0	SET	Protein SET	VEVTEFEDIK	10	123	132	20.6276	20.6886	20.8876	20.7553	20.9601	20.7876	20.9459	21.0359	no	no	non-targtet
0.264835	2.02796	0.0159106	0.00937648	0.964028	17.041	3.12683	-2.46724	O95573	O95573	ACSL3	Fatty acid CoA ligase Acsl3	VGAPLVCCEIK	11	497	507	16.7919	17.0804	16.9836	16.7785	17.1189	17.2825	17.1458	17.1465	no	no	non-targtet
-0.326826	2.02782	0.0159106	0.00937956	0.964028	16.1431	-3.12664	-2.46753	Q9UQ84	Q9UQ84	EXO1	Exonuclease 1	FATFLQR	7	483	489	16.3044	16.3077	16.2117	16.4021	15.8154	15.9663	16.2019	15.935	no	no	non-targtet
0.114314	2.02745	0.0159106	0.00938747	0.964028	20.5633	3.12618	-2.46828	P04083	P04083	ANXA1	Annexin A1	DLAKDITSDTSGDFR	15	163	177	20.5356	20.5451	20.4273	20.5165	20.6714	20.6186	20.6186	20.5731	no	no	non-targtet
0.173008	2.02716	0.0159106	0.00939372	0.964028	17.9812	3.12581	-2.46888	Q7Z6J9	Q7Z6J9	TSEN54	tRNA-splicing endonuclease subunit Sen54	EHHAEAAQFQEDVNADPEVQR	21	354	374	17.887	17.8301	17.9718	17.8898	18.0237	18.1656	18.0602	18.0213	no	no	non-targtet
0.834711	2.02703	0.0159106	0.00939655	0.964028	13.4874	3.12564	-2.46915	Q16222	Q16222	UAP1	UDP-N-acetylhexosamine pyrophosphorylase	DVVNVYEPQLQHHVAQKK	18	340	357	13.3033	13.1192	12.3871	13.4704	13.9811	13.7672	14.1689	13.7016	no	no	non-targtet
-0.366866	2.02671	0.0159106	0.00940345	0.964028	15.9804	-3.12523	-2.46981	Q8IWE2	Q8IWE2	FAM114A1	Protein NOXP20	SLLSSASATVGHGLTAVK	18	136	153	16.1052	16.1292	16.4313	15.9897	15.6559	15.9022	15.8614	15.7684	no	no	non-targtet
-0.356334	2.02617	0.0159106	0.00941526	0.964028	15.995	-3.12454	-2.47093	Q99460	Q99460	PSMD1	26S proteasome non-ATPase regulatory subunit 1	NNNTDLMILK	10	345	354	16.1222	16.1471	16.1123	16.3111	15.8188	15.7801	16.0564	15.612	no	no	non-targtet
-0.315807	2.02583	0.0159106	0.00942267	0.964028	15.9904	-3.1241	-2.47163	P02545	P02545	LMNA	Prelamin-A/C	EAALSTALSEKR	12	145	156	16.1201	16.338	16.0608	16.0744	15.7957	15.7695	15.8426	15.9223	no	no	non-targtet
1.39846	2.02582	0.0159106	0.00942291	0.964028	11.5391	3.12409	-2.47165	P23743	P23743	DGKA	Diacylglycerol kinase alpha	YTVHDQCAMK	10	240	249	10.7743	10.8354	11.375	10.3747	13.02	12.9093	11.4799	11.544	no	no	non-targtet
-0.27831	2.02532	0.0159106	0.00943373	0.964028	18.175	-3.12345	-2.47268	P22830	P22830	FECH	Ferrochelatase, mitochondrial	LEYCNPYR	8	291	298	18.3224	18.3279	18.4814	18.1247	17.9881	18.2271	18.0756	17.8524	no	no	stabilized proteins
-0.602299	2.02522	0.0159106	0.0094358	0.964028	14.7007	-3.12333	-2.47288	Q8NC56	Q8NC56	LEMD2	LEM domain-containing protein 2	LREDAPLR	8	68	75	15.4577	14.9866	14.9626	14.6006	14.6153	14.3175	14.3875	14.278	no	no	non-targtet
1.00591	2.02478	0.0159106	0.00944544	0.964028	13.3172	3.12276	-2.47379	B7ZLF3	B7ZLF3	LOC728743	Zinc finger and SCAN domain-containing protein 2-like	IHSGEKPHQCAQCGR	15	117	131	13.0437	12.9995	12.0585	13.1553	13.1915	13.8577	14.3746	13.8567	no	no	non-targtet
-0.380001	2.02415	0.0159106	0.00945915	0.964028	16.3996	-3.12196	-2.47509	Q9Y6E0	Q9Y6E0	STK24	Serine/threonine-protein kinase 24	ADPEELFTK	9	30	38	16.7182	16.5722	16.7027	16.3654	16.3157	16.3994	16.2006	15.9228	yes	no	non-targtet
-0.249952	2.02377	0.0159106	0.00946742	0.964028	17.1052	-3.12148	-2.47587	O00232	O00232	PSMD12	26S proteasome non-ATPase regulatory subunit 12	VEFILEQMR	9	183	191	17.3768	17.2053	17.2011	17.1375	16.9894	16.8315	17.0986	17.0013	no	no	non-targtet
0.620841	2.02327	0.0159106	0.00947819	0.964028	14.7426	3.12084	-2.47689	Q8N3Z3	Q8N3Z3	GTPBP8	GTP-binding protein 8	IFDPSPEDIAR	11	70	80	14.3491	14.9228	14.0476	14.4094	15.1861	15.1112	15.141	14.7739	no	no	non-targtet
0.288195	2.02295	0.0159106	0.00948529	0.964028	16.6141	3.12043	-2.47756	Q8NB16	Q8NB16	MLKL	Mixed lineage kinase domain-like protein	LHHSEAPELHGK	12	320	331	16.6238	16.4251	16.5256	16.3054	16.7193	16.8479	16.8296	16.636	yes	no	destabilized proteins
0.705784	2.02268	0.0159106	0.00949121	0.964028	14.0855	3.12008	-2.47812	Q15149	Q15149	PLEC	Plectin	LSVYQAMK	8	4084	4091	13.1658	13.7742	14.1847	13.8059	14.5398	14.5184	14.4336	14.2619	no	no	non-targtet
-0.422028	2.0217	0.0159106	0.00951259	0.964028	17.1934	-3.11884	-2.48013	Q53HL2	Q53HL2	CDCA8	Borealin	LLASDLQR	8	241	248	17.2827	17.5513	17.4234	17.3602	16.5611	16.9623	17.0876	17.3184	no	no	non-targtet
0.554727	2.02147	0.0159106	0.00951776	0.964028	16.2064	3.11854	-2.48062	Q8IYX8	Q8IYX8	CEP57L1	Centrosomal protein CEP57L1	DISIQLSSAQSR	12	114	125	15.8367	15.6133	16.401	15.8653	16.8737	16.4265	16.428	16.207	no	no	non-targtet
-0.32309	2.02131	0.0159106	0.00952117	0.964028	16.7273	-3.11834	-2.48094	Q7L5N1	Q7L5N1	COPS6	COP9 signalosome complex subunit 6	SQEGRPVQVIGALIGK	16	60	75	17.0503	17.0106	16.6103	16.8843	16.6802	16.5613	16.4578	16.5639	no	no	non-targtet
0.2546	2.0213	0.0159106	0.00952139	0.964028	17.6631	3.11832	-2.48096	Q9ULX6	Q9ULX6	AKAP8L	A-kinase anchor protein 8-like	TFYEDEMASHLDSK	14	398	411	17.4851	17.4476	17.7367	17.4738	17.9566	17.7358	17.6851	17.7841	no	no	non-targtet
0.167609	2.02003	0.0159106	0.00954919	0.964028	19.4126	3.11671	-2.48357	P49005	P49005	POLD2	DNA polymerase delta subunit 2	AMPLQPSILR	10	100	109	19.2772	19.4333	19.2227	19.3818	19.4017	19.5524	19.539	19.4924	no	no	non-targtet
0.0866426	2.01993	0.0159106	0.00955152	0.964028	20.7361	3.11657	-2.48378	Q07955	Q07955	SRSF1	Serine/arginine-rich splicing factor 1	IYVGNLPPDIR	11	18	28	20.6971	20.6886	20.68	20.7056	20.7715	20.7955	20.7553	20.7955	no	no	non-targtet
0.329388	2.01863	0.0159106	0.00958005	0.964028	16.579	3.11492	-2.48645	Q08379	Q08379	GOLGA2	Golgin subfamily A member 2	AQLEAHLGQVMESVR	15	373	387	16.2891	16.6422	16.4264	16.2997	16.8823	16.6589	16.5869	16.8468	no	no	non-targtet
-0.660887	2.0182	0.0159106	0.00958967	0.964028	14.224	-3.11436	-2.48735	P62316	P62316	SNRPD2	Small nuclear ribonucleoprotein Sm D2	VKAFDRHCNMVLENVK	16	56	71	14.5438	14.8493	14.57	14.2547	13.9913	14.0446	14.1191	13.4192	no	no	non-targtet
-0.833579	2.01748	0.0159106	0.00960559	0.964028	13.8782	-3.11344	-2.48884	O95201	O95201	ZNF205	Zinc finger protein 205	VQTSSVAALGNVKPFR	16	207	222	14.3618	14.5099	14.5263	13.782	13.1443	13.1734	14.1103	13.4177	no	no	non-targtet
0.631325	2.01669	0.0159106	0.00962301	0.964028	14.5208	3.11244	-2.49046	Q9H981	Q9H981	ACTR8	Actin-related protein 8	KTAISLFEGK	10	498	507	14.4018	14.403	13.717	14.2985	14.9742	14.8543	15.0093	14.5079	no	no	non-targtet
0.265001	2.01621	0.0159106	0.00963361	0.964028	16.9011	3.11183	-2.49144	Q8TEP8	Q8TEP8	CEP192	Centrosomal protein of 192 kDa	GIVPDLNSECASKDVLVK	18	343	360	16.7724	16.9475	16.6731	16.6814	17.1051	17.1072	16.9056	17.0166	no	no	non-targtet
0.324356	2.01571	0.0159106	0.00964463	0.964028	16.7683	3.1112	-2.49246	Q13625	Q13625	TP53BP2	Apoptosis-stimulating of p53 protein 2	KVRPFSMFDAVDQSNAPPSFGTLR	24	453	476	16.416	16.6875	16.6856	16.6355	16.7203	16.8483	17.0246	17.1288	no	no	non-targtet
0.661916	2.01552	0.0159106	0.00964885	0.964028	13.7917	3.11095	-2.49285	P35580;P35579	P35580	MYH9	Myosin-9	QLKDKADFCIIHYAGK	16	561	576	13.7532	13.2012	13.5479	13.3406	13.9079	14.2341	14.408	13.9405	no	no	non-targtet
-0.308239	2.01526	0.0159106	0.00965476	0.964028	16.791	-3.11061	-2.4934	Q9UBK9	Q9UBK9	UXT	Protein UXT	AHIHMLLEGLR	11	133	143	16.8684	16.7683	17.0958	17.0482	16.4588	16.6911	16.615	16.7828	no	no	non-targtet
-0.38772	2.01479	0.0159106	0.00966518	0.964028	15.5681	-3.11002	-2.49437	Q5VYK3	Q5VYK3	ECPAS	Proteasome adapter and scaffold protein ECM29	LHLVESLLSRIPSSK	15	838	852	15.5901	15.8064	15.7331	15.9184	15.3726	15.1623	15.469	15.4932	no	no	non-targtet
-0.487681	2.01444	0.0159106	0.0096729	0.964028	14.5142	-3.10957	-2.49508	P46013	P46013	MKI67	Proliferation marker protein Ki-67	DSLSKPEK	8	459	466	14.6848	14.7764	14.6189	14.9522	14.341	14.3772	14.2607	14.1027	no	no	non-targtet
0.406708	2.01373	0.0159106	0.00968879	0.964028	15.9241	3.10866	-2.49655	Q8NI77	Q8NI77	KIF18A	Kinesin-like protein KIF18A	ELQPIVYTPEDCRK	14	699	712	15.6528	15.6955	15.8467	15.6881	15.7526	16.2385	16.2796	16.2392	no	no	non-targtet
-0.510576	2.01362	0.0159106	0.00969126	0.964028	14.6173	-3.10852	-2.49678	Q9H270	Q9H270	VPS11	Vacuolar protein sorting-associated protein 11 homolog	IRQEIQELK	9	803	811	14.7818	15.0005	14.8666	14.8413	14.5078	14.0407	14.3438	14.5556	no	no	non-targtet
0.459219	2.01211	0.0159106	0.00972503	0.964028	15.7686	3.10659	-2.49989	Q9BZE9	Q9BZE9	ASPSCR1	Tether containing UBX domain for GLUT4	ECLQHPGGATPVCVYTR	17	126	142	15.4159	15.5018	15.527	15.7111	15.8542	16.147	15.6736	16.3179	no	no	non-targtet
0.881936	2.01196	0.0159106	0.00972841	0.964028	13.7373	3.1064	-2.5002	Q7Z589	Q7Z589	EMSY	BRCA2-interacting transcriptional repressor EMSY	CRESCSSPSTVGSSLTTR	18	1207	1224	12.9994	13.4873	14.0198	12.6789	14.043	14.4361	14.155	14.0791	no	no	non-targtet
-0.131786	2.01191	0.0159106	0.00972955	0.964028	19.178	-3.10634	-2.50031	Q9UPT8	Q9UPT8	ZC3H4	Zinc finger CCCH domain-containing protein 4	AVNIPLDPLPGHPLRDPR	18	936	953	19.2848	19.2103	19.2111	19.2695	19.154	19.0622	19.1707	19.0616	no	no	non-targtet
0.336759	2.01076	0.0159106	0.00975539	0.964028	15.8719	3.10487	-2.50268	Q92750	Q92750	TAF4B	Transcription initiation factor TFIID subunit 4B	SIIVSGATAPR	11	379	389	15.8879	15.7175	15.5983	15.6103	15.9843	16.076	16.1618	15.939	no	no	non-targtet
-0.657221	2.00937	0.0159106	0.00978653	0.964028	13.8746	-3.1031	-2.50553	Q4L180	Q4L180	FILIP1L	Filamin A-interacting protein 1-like	RISDPQVFSK	10	789	798	14.0356	14.3532	13.9789	14.4453	13.8596	13.511	13.2194	13.5941	no	no	non-targtet
0.403114	2.00883	0.0159106	0.00979871	0.964028	16.7492	3.10241	-2.50664	P31751	P31751	AKT2	RAC-beta serine/threonine-protein kinase	LPFYNQDHER	10	348	357	16.1164	16.5777	16.7985	16.6979	17.0399	16.9322	16.9082	16.9227	yes	no	non-targtet
0.37061	2.00858	0.0159106	0.00980447	0.964028	15.9974	3.10209	-2.50717	P30622	P30622	CLIP1	CAP-Gly domain-containing linker protein 1	SKLDKAEDQHLVEMEDTLNK	20	715	734	15.7471	15.6042	16.1274	15.7698	16.1645	16.1438	16.253	16.1697	no	no	non-targtet
-0.42713	2.00836	0.0159106	0.00980933	0.964028	15.9761	-3.10181	-2.50761	Q86YT6	Q86YT6	MIB1	E3 ubiquitin-protein ligase MIB1	LQQQLQDIK	9	950	958	15.9717	16.1147	16.3391	16.3332	15.8902	15.4992	15.6464	16.0144	no	no	non-targtet
0.407331	2.00754	0.0159106	0.0098279	0.964028	16.3687	3.10076	-2.5093	Q9Y448	Q9Y448	KNSTRN	Small kinetochore-associated protein	DLTQKVELLEK	11	202	212	16.3581	16.0297	16.3578	15.9145	16.564	16.7791	16.6209	16.3253	no	no	non-targtet
-0.3634	2.00574	0.0159106	0.00986863	0.964028	15.4335	-3.09847	-2.513	Q9Y2L1	Q9Y2L1	DIS3	Exosome complex exonuclease RRP44	IIVAIDGWPR	10	398	407	15.7168	15.6876	15.545	15.5116	15.1849	15.1909	15.4021	15.2294	no	no	non-targtet
0.805551	2.00517	0.0159106	0.00988176	0.964028	14.0609	3.09773	-2.51419	Q8WTW3	Q8WTW3	COG1	Conserved oligomeric Golgi complex subunit 1	DPAALFETHGAEEIR	15	17	31	14.217	13.2173	13.1765	14.0216	14.6171	14.2532	14.452	14.5324	no	no	non-targtet
-0.400412	2.00495	0.0159106	0.00988665	0.964028	16.0932	-3.09746	-2.51464	Q9UHB7	Q9UHB7	AFF4	AF4/FMR2 family member 4	TEDKNSAGHKPSSNR	15	784	798	16.27	16.3897	16.1698	16.3443	15.8376	15.7168	16.2667	15.751	no	no	non-targtet
0.188231	2.00385	0.0159106	0.00991164	0.964028	17.4206	3.09606	-2.51689	O00231	O00231	PSMD11	26S proteasome non-ATPase regulatory subunit 11	DDPIISTHLAK	11	315	325	17.3174	17.3463	17.3425	17.2996	17.6344	17.4633	17.4893	17.4717	no	no	non-targtet
0.14553	2.00368	0.0159106	0.00991573	0.964028	21.6408	3.09583	-2.51726	Q08211	Q08211	DHX9	ATP-dependent RNA helicase A	KVQSDGQIVLVDDWIK	16	1074	1089	21.5309	21.6051	21.4476	21.6886	21.6671	21.7553	21.7348	21.6971	no	no	non-targtet
-0.171073	2.00342	0.0159106	0.00992167	0.964028	18.0341	-3.0955	-2.5178	O95394	O95394	PGM3	Phosphoacetylglucosamine mutase	AFVRPSGTEDVVR	13	493	505	18.2142	18.0919	18.0279	18.1445	17.9477	17.8851	17.989	17.9725	no	no	non-targtet
-0.357124	2.00307	0.0159106	0.00992963	0.964028	16.092	-3.09506	-2.51852	P26358	P26358	DNMT1	DNA (cytosine-5)-methyltransferase 1	NFVSFKR	7	1270	1276	16.2636	16.3678	16.1107	16.34	15.6654	16.0372	16.0767	15.8743	no	no	non-targtet
-0.552555	2.00304	0.0159106	0.00993026	0.964028	16.6803	-3.09502	-2.51857	Q6SPF0	Q6SPF0	SAMD1	Sterile alpha motif domain-containing protein 1	TDVLTGLSIR	10	499	508	16.8606	16.7596	17.2645	16.9418	15.8418	16.7103	16.4086	16.6556	no	no	non-targtet
-0.588185	2.00199	0.0159106	0.00995418	0.964028	14.7705	-3.09369	-2.52073	Q9BWE0	Q9BWE0	REPIN1	Replication initiator 1	IHTGEKPYPCKECGR	15	285	299	15.4101	14.8814	15.0034	14.9635	14.6006	14.3476	14.8203	14.1372	no	no	non-targtet
0.148789	2.00197	0.0159106	0.00995476	0.964028	18.008	3.09366	-2.52078	P41252	P41252	IARS1	Isoleucine--tRNA ligase, cytoplasmic	MGITEYNNQCRAIVMR	16	111	126	17.886	17.9341	17.9539	17.9606	18.0644	18.0399	18.1254	18.1	no	no	non-targtet
-0.210885	2.0019	0.0159106	0.00995639	0.964028	17.8551	-3.09357	-2.52092	Q9C0C7	Q9C0C7	AMBRA1	Activating molecule in BECN1-regulated autophagy protein 1	GQPGLATHSSVNR	13	825	837	18.073	17.9384	17.8442	17.9865	17.713	17.7476	17.885	17.6529	no	no	non-targtet
-1.12236	2.00118	0.0159106	0.00997293	0.964028	11.4524	-3.09265	-2.52241	O14686	O14686	KMT2D	Histone-lysine N-methyltransferase 2D	KGEAEGPGGKEK	12	4832	4843	11.5903	12.4182	12.101	11.9449	10.5988	10.7744	11.5826	10.6092	no	no	non-targtet
-0.716203	2.00098	0.0159106	0.00997736	0.964028	13.8414	-3.0924	-2.52281	Q15007	Q15007	WTAP	Pre-mRNA-splicing regulator WTAP	TNEEPLPK	8	2	9	14.122	13.7111	14.3015	14.6633	13.5494	13.4224	13.6757	13.2856	no	no	non-targtet
-0.517854	2.00071	0.0159106	0.00998358	0.964028	15.7326	-3.09205	-2.52336	Q96EE3	Q96EE3	SEH1L	Nucleoporin SEH1	AHSPMIAVGSDDSSPNAMAK	20	177	196	16.1854	15.7638	15.8513	16.1656	15.6751	15.1273	15.3003	15.7921	no	no	non-targtet
0.616265	2.00053	0.0159106	0.00998784	0.964028	14.7557	3.09182	-2.52375	Q86VQ0	Q86VQ0	LCA5	Lebercilin	NLELSTNSFQR	11	245	255	14.0018	14.8953	14.4114	14.4817	15.1167	14.8848	15.3071	14.9467	no	no	non-targtet
0.504876	1.99874	0.0159106	0.0100292	0.964028	14.7766	3.08953	-2.52744	Q12982	Q12982	BNIP2	BCL2/adenovirus E1B 19 kDa protein-interacting protein 2	QDEPKNEQ	8	307	314	14.5639	14.1927	14.8086	14.5316	15.014	15.0275	14.9188	15.156	no	no	non-targtet
0.591032	1.99571	0.0159106	0.0100992	0.964028	14.6538	3.08568	-2.53366	Q2TAC2	Q2TAC2	CCDC57	Coiled-coil domain-containing protein 57	AGELQDLEAMSR	12	246	257	13.9539	14.7441	14.4982	14.2371	14.9161	15.0859	14.7491	15.0463	no	no	non-targtet
-0.740839	1.9955	0.0159106	0.0101041	0.964028	14.1957	-3.08541	-2.5341	Q9H7N4	Q9H7N4	SCAF1	Splicing factor, arginine/serine-rich 19	ALDGGDRDR	9	772	780	14.9244	14.7865	14.0481	14.5054	14.0827	14.0095	13.3653	13.8435	no	no	non-targtet
-0.470189	1.99497	0.0159106	0.0101165	0.964028	14.9055	-3.08473	-2.5352	Q8N3X6	Q8N3X6	LCORL	Ligand-dependent nuclear receptor corepressor-like protein	QFAIEYISK	9	167	175	15.2298	15.3118	15.0128	15.008	14.8941	14.5874	14.7312	14.469	no	no	non-targtet
-0.248143	1.9949	0.0159106	0.0101182	0.964028	17.8194	-3.08463	-2.53534	P02545	P02545	LMNA	Prelamin-A/C	VAVEEVDEEGKFVR	14	440	453	18.1392	17.8126	17.8658	17.9563	17.8387	17.6147	17.7181	17.6099	no	no	non-targtet
0.759144	1.99445	0.0159106	0.0101286	0.964028	15.0886	3.08407	-2.53626	O15347	O15347	HMGB3	High mobility group protein B3	PKGKMSAYAFFVQTCR	16	9	24	14.0841	14.6996	14.7333	15.319	15.8814	15.4877	15.3638	15.1397	no	no	non-targtet
-0.688197	1.9943	0.0159106	0.0101322	0.964028	14.7078	-3.08387	-2.53658	Q13356	Q13356	PPIL2	RING-type E3 ubiquitin-protein ligase PPIL2	EFKGDEILAATMKAPEK	17	214	230	15.2537	15.0519	14.9701	14.932	13.7881	14.1752	14.7003	14.7913	no	no	non-targtet
0.397439	1.99408	0.0159106	0.0101373	0.964028	16.6185	3.08359	-2.53703	P61978	P61978	HNRNPK	Heterogeneous nuclear ribonucleoprotein K	NTDEMVELRILLQSKNAGAVIGK	23	38	60	16.2707	16.1497	16.5753	16.6833	16.6225	16.9003	16.7546	16.9915	no	no	non-targtet
-0.719845	1.99359	0.0159106	0.0101486	0.964028	13.5388	-3.08297	-2.53803	O75152;A0A8V8TLD8;A0A1B0GTU1;P0DQW0	O75152	ZC3H11A	Zinc finger CCCH domain-containing protein 11A	TEGPSKTDDSTSGAR	15	382	396	13.9136	13.5089	14.2485	13.9237	12.9217	13.0433	13.4858	13.2645	no	no	non-targtet
2.19135	1.99355	0.0159106	0.0101497	0.964028	13.8194	3.08291	-2.53812	P61247	P61247	RPS3A	40S ribosomal protein S3a	KTSYAQHQQVRQIR	14	152	165	12.5371	11.6881	12.6448	14.0251	15.5008	16.5827	14.8496	12.7273	no	no	non-targtet
0.757253	1.99342	0.0159106	0.0101526	0.964028	14.7584	3.08275	-2.53838	Q99618	Q99618	CDCA3	Cell division cycle-associated protein 3	SVPVTPARPPPHNK	14	6	19	13.5963	14.6727	14.4176	14.8324	15.2286	15.2122	15.1958	14.9114	no	no	non-targtet
-0.415948	1.9932	0.0159106	0.0101579	0.964028	16.1911	-3.08247	-2.53884	P54198	P54198	HIRA	Protein HIRA	SKATPGAPALTSMTPTAVER	20	573	592	16.3299	16.3317	16.4952	16.4394	16.1775	15.8411	15.6517	16.2622	no	no	non-targtet
-0.264693	1.99283	0.0159106	0.0101665	0.964028	16.6288	-3.08199	-2.53961	Q96Q15;Q6P435	Q96Q15	SMG1	Serine/threonine-protein kinase SMG1	SWNDWQPR	8	24	31	16.8279	16.7353	16.7675	16.7138	16.6084	16.4187	16.349	16.6097	yes	no	non-targtet
-0.187697	1.99251	0.0159106	0.010174	0.964028	18.6447	-3.08159	-2.54026	Q9NZL4	Q9NZL4	HSPBP1	Hsp70-binding protein 1	YLEAGAAGLR	10	153	162	18.8424	18.8365	18.568	18.7073	18.5532	18.538	18.5726	18.5397	no	no	non-targtet
-0.297406	1.99233	0.0159106	0.0101782	0.964028	16.4697	-3.08136	-2.54063	Q9BY77	Q9BY77	POLDIP3	Polymerase delta-interacting protein 3	INVVNNHQAK	10	169	178	16.4811	16.512	16.6861	16.7945	16.3064	16.3258	16.4391	16.2128	no	no	non-targtet
-0.443786	1.99156	0.0159106	0.0101962	0.964028	14.7831	-3.08038	-2.54221	Q05655	Q05655	PRKCD	Protein kinase C delta type	KPTMYPEWK	9	48	56	14.9298	15.0502	15.1177	14.9223	14.3501	14.6582	14.6001	14.6364	yes	no	non-targtet
-0.374178	1.99146	0.0159106	0.0101986	0.964028	16.0918	-3.08025	-2.54242	Q01664	Q01664	TFAP4	Transcription factor AP-4	AVIVKPVR	8	295	302	16.3954	16.3814	16.2335	16.1053	16.2056	15.7965	15.7956	15.8212	no	no	non-targtet
0.326896	1.99119	0.0159106	0.0102048	0.964028	16.8404	3.07991	-2.54297	P55212	P55212	CASP6	Caspase-6	RGHPAGGEENMTETDAFYK	19	9	27	16.4452	16.8789	16.8751	16.5087	16.9968	16.9964	17.0246	16.9977	no	no	non-targtet
-0.640908	1.99077	0.0159106	0.0102148	0.964028	13.9719	-3.07937	-2.54384	Q8NI60	Q8NI60	COQ8A	Atypical kinase COQ8A, mitochondrial	MGGSFLICSK	10	613	622	14.2484	14.5833	14.2759	14.062	13.8938	13.8044	13.6361	13.2716	yes	no	stabilized proteins
0.498429	1.99075	0.0159106	0.0102153	0.964028	14.7922	3.07934	-2.54389	Q9Y217	Q9Y217	MTMR6	Myotubularin-related protein 6	YMYVMDTRPK	10	233	242	14.3369	14.4453	14.8773	14.5125	14.89	15.1993	15.02	15.0565	no	no	non-targtet
-0.22354	1.99059	0.0159106	0.0102191	0.964028	16.8628	-3.07914	-2.54422	Q14203	Q14203	DCTN1	Dynactin subunit 1	QMEVAQANR	9	575	583	16.8888	17.0879	17.0233	16.8983	16.7613	16.7546	16.7305	16.7578	no	no	non-targtet
0.197349	1.99017	0.0159106	0.0102289	0.964028	17.3893	3.07861	-2.54507	Q9Y5S9	Q9Y5S9	RBM8A	RNA-binding protein 8A	NIHLNLDR	8	101	108	17.2571	17.2833	17.3192	17.3027	17.5224	17.4952	17.3558	17.5784	no	no	non-targtet
0.835804	1.99002	0.0159106	0.0102325	0.964028	14.4335	3.07841	-2.54539	Q12888	Q12888	TP53BP1	TP53-binding protein 1	GNLLHFPSSQGEEEK	15	1060	1074	14.3642	13.2243	14.1664	14.3074	14.7897	15.2438	14.437	14.935	no	no	non-targtet
-0.111207	1.98944	0.0159106	0.010246	0.964028	21.516	-3.07768	-2.54657	P61088	P61088	UBE2N	Ubiquitin-conjugating enzyme E2 N	ICLDILK	7	86	92	21.6141	21.5915	21.5356	21.5451	21.4273	21.391	21.4972	21.5261	no	no	non-targtet
-0.198862	1.98924	0.0159106	0.0102509	0.964028	18.4843	-3.07742	-2.54699	Q9H910	Q9H910	JPT2	Jupiter microtubule associated homolog 2	MFQVPDSEGGR	11	1	11	18.5835	18.6193	18.4723	18.6599	18.2547	18.3314	18.438	18.5155	no	no	non-targtet
0.458788	1.9892	0.0159106	0.0102517	0.964028	15.8273	3.07737	-2.54707	Q9Y3D9	Q9Y3D9	MRPS23	28S ribosomal protein S23, mitochondrial	EVPQDQHLEAPADQSK	16	170	185	15.8	15.1349	15.6709	15.7859	15.9728	16.1441	16.0188	16.091	no	no	non-targtet
0.771352	1.98906	0.0159106	0.0102552	0.964028	14.1676	3.07718	-2.54737	P11387	P11387	TOP1	DNA topoisomerase 1	SKHSNSEHKDSEK	13	47	59	14.2227	13.5783	13.5471	13.7796	14.9715	14.5463	14.7469	13.9484	no	no	non-targtet
-0.308249	1.98881	0.0159106	0.010261	0.964028	17.0369	-3.07687	-2.54788	P43405	P43405	SYK	Tyrosine-protein kinase SYK	YLEESNFVHR	10	484	493	16.9043	17.2409	17.3913	17.2276	16.8229	16.9188	16.9815	16.808	yes	no	stabilized proteins
-0.642412	1.98809	0.0159106	0.0102781	0.964028	14.2136	-3.07594	-2.54937	Q03252	Q03252	LMNB2	Lamin-B2	ELEEAMAGERDKFR	14	337	350	14.5542	14.768	14.6501	14.1669	13.7746	14.3136	13.8099	13.6715	no	no	non-targtet
0.265903	1.98804	0.0159106	0.0102793	0.964028	16.9243	3.07588	-2.54947	Q6DKK2	Q6DKK2	TTC19	Tetratricopeptide repeat protein 19, mitochondrial	EIYQEALK	8	339	346	16.6327	16.8319	16.8076	16.8929	17.1061	17.2002	16.9184	17.0041	no	no	non-targtet
0.0939626	1.98596	0.0159106	0.0103285	0.964028	21.6997	3.07323	-2.55375	P07237	P07237	P4HB	Protein disulfide-isomerase	ALAPEYAK	8	58	65	21.6276	21.654	21.6929	21.6364	21.7512	21.7471	21.6929	21.7955	no	no	non-targtet
-0.109171	1.98478	0.0159106	0.0103566	0.964028	20.0495	-3.07173	-2.55617	P20073	P20073	ANXA7	Annexin A7	DLLSSVSR	8	390	397	20.1581	20.1332	20.0559	20.0691	20.0292	19.9742	20.002	19.9742	no	no	non-targtet
0.113474	1.98418	0.0159106	0.0103711	0.964028	21.2313	3.07096	-2.55742	P62195	P62195	PSMC5	26S proteasome regulatory subunit 8	EVIELPVKHPELFEALGIAQPK	22	163	184	21.1269	21.2006	21.2066	21.1642	21.3211	21.3538	21.2707	21.2066	no	no	non-targtet
0.258278	1.98376	0.0159106	0.0103811	0.964028	16.4487	3.07043	-2.55828	Q9HAV7	Q9HAV7	GRPEL1	GrpE protein homolog 1, mitochondrial	FDPYEHEALFHTPVEGK	17	170	186	16.4344	16.2357	16.2207	16.3874	16.5521	16.6367	16.5545	16.5679	no	no	non-targtet
-0.296776	1.98344	0.0159106	0.0103886	0.964028	16.4328	-3.07002	-2.55893	P29597;P23458	P29597	TYK2	Non-receptor tyrosine-protein kinase TYK2	DLGEGHFGK	9	902	910	16.5898	16.5723	16.4958	16.6667	16.3461	16.4404	16.0694	16.2816	yes	no	stabilized proteins
0.784633	1.98337	0.0159106	0.0103904	0.964028	13.6867	3.06993	-2.55909	Q13769	Q13769	THOC5	THO complex subunit 5 homolog	RIQSCVHFMTLK	12	88	99	12.9513	12.9589	13.3085	13.9587	13.9437	14.1158	14.309	13.9475	no	no	non-targtet
0.113265	1.98311	0.0159106	0.0103965	0.964028	21.3459	3.0696	-2.55961	Q14152	Q14152	EIF3A	Eukaryotic translation initiation factor 3 subunit A	EDAPIGPHLQSMPSEQIR	18	503	520	21.2184	21.343	21.3538	21.2419	21.4375	21.4118	21.3752	21.3857	no	no	non-targtet
0.949941	1.98301	0.0159106	0.010399	0.964028	12.5379	3.06947	-2.55983	P17480	P17480	UBTF	Nucleolar transcription factor 1	TPQQLWYTHEKK	12	201	212	12.3483	11.7957	12.3831	11.7244	13.0317	13.4412	13.1532	12.4253	no	no	non-targtet
0.552288	1.98286	0.0159106	0.0104025	0.964028	15.0973	3.06928	-2.56013	Q96FK6	Q96FK6	WDR89	WD repeat-containing protein 89	VHSNDSYKR	9	375	383	14.6333	15.0593	14.4809	15.1111	15.1374	15.4711	15.6048	15.2804	no	no	non-targtet
-0.166902	1.98232	0.0159106	0.0104155	0.964028	18.3915	-3.06859	-2.56125	Q8N183	Q8N183	NDUFAF2	NADH dehydrogenase [ubiquinone] 1 alpha subcomplex assembly factor 2	TFQPGSWMPR	10	153	162	18.473	18.3947	18.4661	18.5658	18.3464	18.3864	18.2711	18.228	no	no	non-targtet
-0.688601	1.98108	0.0159106	0.0104453	0.964028	16.1822	-3.06701	-2.5638	O95714	O95714	HERC2	E3 ubiquitin-protein ligase HERC2	KADLENHNK	9	1212	1220	16.3225	16.4909	16.2732	17.0194	15.9635	16.4375	15.5075	15.443	no	no	non-targtet
0.153366	1.98081	0.0159106	0.0104517	0.964028	18.9038	3.06667	-2.56435	Q7Z4H3	Q7Z4H3	HDDC2	5'-deoxynucleotidase HDDC2	MAVMAMVIKDDR	12	53	64	18.9235	18.7424	18.7742	18.8685	18.991	18.9435	18.9453	19.0421	no	no	non-targtet
0.191736	1.98074	0.0159106	0.0104536	0.964028	17.2951	3.06657	-2.56451	Q9NVQ4	Q9NVQ4	FAIM	Fas apoptotic inhibitory molecule 1	TTNTWVLHMDGENFR	15	96	110	17.2468	17.1883	17.1713	17.1903	17.437	17.4319	17.4174	17.2774	no	no	non-targtet
-0.360787	1.98068	0.0159106	0.010455	0.964028	15.5384	-3.0665	-2.56463	Q5VYS8	Q5VYS8	TUT7	Terminal uridylyltransferase 7	EDKPIQCTPQK	11	1407	1417	15.9073	15.6806	15.6393	15.6478	15.4688	15.4161	15.2312	15.3159	no	no	non-targtet
0.320442	1.98014	0.0159106	0.010468	0.964028	16.6483	3.0658	-2.56574	P57772	P57772	EEFSEC	Selenocysteine-specific elongation factor	SEPSQHVVLSLTFK	14	569	582	16.4001	16.2954	16.5986	16.6582	16.6167	16.8047	16.9061	16.9067	no	no	non-targtet
0.191587	1.97989	0.0159106	0.0104739	0.964028	17.357	3.06549	-2.56624	P78347	P78347	GTF2I	General transcription factor II-I	EDLQLDKPASGVK	13	444	456	17.2879	17.2372	17.2835	17.2364	17.3662	17.5493	17.4919	17.4039	no	no	non-targtet
0.433786	1.97828	0.0159106	0.0105128	0.964028	17.0551	3.06344	-2.56956	Q9UKN8	Q9UKN8	GTF3C4	General transcription factor 3C polypeptide 4	ILYQSMQK	8	583	590	16.6194	16.977	17.1536	16.603	17.5519	17.3166	17.2048	17.0148	no	no	non-targtet
-0.245875	1.97775	0.0159106	0.0105256	0.964028	18.7639	-3.06277	-2.57065	O15014	O15014	ZNF609	Zinc finger protein 609	APSLTDLVK	9	1053	1061	18.9758	18.7672	19.0514	18.753	18.5215	18.6504	18.5799	18.812	no	no	non-targtet
-0.33484	1.97702	0.0159106	0.0105435	0.964028	16.9571	-3.06183	-2.57217	Q14258	Q14258	TRIM25	E3 ubiquitin/ISG15 ligase TRIM25	DEFEFLEK	8	303	310	17.2747	17.3053	17.0146	16.9035	16.8015	16.8827	16.9029	16.5717	no	no	non-targtet
-0.305567	1.97679	0.0159106	0.010549	0.964028	16.7957	-3.06154	-2.57263	Q5T3I0	Q5T3I0	GPATCH4	G patch domain-containing protein 4	GQDPGAPQLQSESKPPK	17	187	203	16.8469	17.048	16.9108	16.9882	16.3742	16.6639	16.7228	16.8107	no	no	non-targtet
0.631836	1.97618	0.0159106	0.0105638	0.964028	14.3271	3.06076	-2.57389	Q63HN8	Q63HN8	RNF213	E3 ubiquitin-protein ligase RNF213	TQTGHVLGNPQR	12	4553	4564	14.1939	14.4104	13.6172	13.8233	14.7392	14.4172	14.6395	14.7762	no	no	non-targtet
-0.893794	1.97577	0.0159106	0.0105738	0.964028	13.3572	-3.06024	-2.57474	Q96JM7	Q96JM7	L3MBTL3	Lethal(3)malignant brain tumor-like protein 3	DQHADDVKEDFEER	14	630	643	14.2717	13.2448	13.8448	13.8552	13.3886	12.7384	12.4109	13.1034	no	no	non-targtet
0.23471	1.97471	0.0159106	0.0105995	0.964028	17.9474	3.05889	-2.57691	Q71RC2	Q71RC2	LARP4	La-related protein 4	GTGLNPNAK	9	12	20	17.6772	17.9042	17.9866	17.7523	17.9379	18.0446	18.1389	18.1378	no	no	non-targtet
0.448683	1.97464	0.0159106	0.0106012	0.964028	15.6799	3.0588	-2.57705	Q9UKN8	Q9UKN8	GTF3C4	General transcription factor 3C polypeptide 4	KIESSGVTYFWR	12	564	575	15.539	15.4563	15.1331	15.6938	16.1321	15.9697	15.8268	15.6883	no	no	non-targtet
0.470658	1.9743	0.0159106	0.0106097	0.964028	15.0627	3.05836	-2.57777	Q15057	Q15057	ACAP2	Arf-GAP with coiled-coil, ANK repeat and PH domain-containing protein 2	AQLQNFVKEDLRK	13	107	119	15.0091	14.8889	14.5622	14.8491	15.1911	15.1355	15.5641	15.3012	no	no	non-targtet
-0.463528	1.974	0.0159106	0.010617	0.964028	15.3854	-3.05798	-2.57838	Q8N6N3	Q8N6N3	C1orf52	UPF0690 protein C1orf52	PAFLYNPLNK	10	69	78	15.3781	15.757	15.5464	15.7873	15.4904	15.0353	15.0432	15.0458	no	no	non-targtet
-0.456911	1.97393	0.0159106	0.0106187	0.964028	15.5789	-3.05789	-2.57852	P78560	P78560	CRADD	Death domain-containing protein CRADD	TMLLLDILPSRGPK	14	54	67	15.922	15.7406	15.8375	15.7293	15.4167	14.9244	15.4845	15.5762	no	no	non-targtet
-0.166323	1.97302	0.0159106	0.0106408	0.964028	18.8693	-3.05674	-2.58039	Q8N5C7	Q8N5C7	DTWD1	tRNA-uridine aminocarboxypropyltransferase 1	DISFHLQK	8	151	158	19.0815	18.9288	18.877	18.9225	18.7403	18.7165	18.8416	18.846	no	no	non-targtet
0.124626	1.97291	0.0159106	0.0106437	0.964028	19.5412	3.05659	-2.58063	P11021	P11021	HSPA5	Endoplasmic reticulum chaperone BiP	MVNDAEKFAEEDKK	14	541	554	19.494	19.4087	19.5464	19.4667	19.6292	19.6012	19.5463	19.6375	no	no	non-targtet
0.292004	1.97259	0.0159106	0.0106514	0.964028	17.461	3.05619	-2.58127	Q14181	Q14181	POLA2	DNA polymerase alpha subunit B	SVILEGDREHSSGAQIPVDLSELK	24	269	292	17.0402	17.3223	17.4941	17.4035	17.6253	17.729	17.5837	17.4902	no	no	non-targtet
-0.481313	1.97145	0.0159106	0.0106795	0.964028	15.1974	-3.05473	-2.58363	Q12851	Q12851	MAP4K2	Mitogen-activated protein kinase kinase kinase kinase 2	DVSLQDPR	8	6	13	15.7756	15.312	15.4973	15.1675	14.8556	14.9027	15.1709	14.8978	yes	no	non-targtet
-0.20016	1.9714	0.0159106	0.0106807	0.964028	16.9405	-3.05467	-2.58373	Q9ULM3	Q9ULM3	YEATS2	YEATS domain-containing protein 2	LSNNMEQRPSR	11	165	175	17.0707	17.0264	17.0355	17.03	16.888	16.89	16.7703	16.8136	no	no	non-targtet
0.195981	1.97054	0.0159106	0.0107019	0.964028	18.3025	3.05357	-2.5855	Q96J02	Q96J02	ITCH	E3 ubiquitin-protein ligase Itchy homolog	TTWDRPEPLPPGWER	15	352	366	18.1124	18.0759	18.3246	18.3052	18.3585	18.3728	18.4269	18.4438	no	no	non-targtet
-0.501994	1.97051	0.0159106	0.0107025	0.964028	16.063	-3.05354	-2.58555	O15013	O15013	ARHGEF10	Rho guanine nucleotide exchange factor 10	HLAVHPPESLAVVANAKPNK	20	722	741	16.8067	16.2643	16.2268	15.9582	15.7081	15.7605	15.7386	16.0408	no	no	non-targtet
-0.796246	1.97043	0.0159106	0.0107046	0.964028	14.8147	-3.05343	-2.58573	P49711	P49711	CTCF	Transcriptional repressor CTCF	KTFQCELCSYTCPRR	15	264	278	15.1427	15.476	14.6721	15.5607	14.9466	13.7979	14.4102	14.5118	no	no	non-targtet
0.208592	1.96917	0.0159106	0.0107357	0.964028	17.7485	3.05182	-2.58832	Q9UL46	Q9UL46	PSME2	Proteasome activator complex subunit 2	IVNPKGEEKPSMY	13	227	239	17.7083	17.7279	17.6205	17.52	17.7671	17.9868	17.842	17.8151	no	no	non-targtet
-0.418954	1.96866	0.0159106	0.0107484	0.964028	16.1157	-3.05117	-2.58938	Q6R327	Q6R327	RICTOR	Rapamycin-insensitive companion of mTOR	RAQSLKAPSIATIK	14	1299	1312	16.4674	16.074	16.3126	16.4468	15.8571	15.9693	15.6098	16.1887	no	no	non-targtet
-0.197494	1.96826	0.0159106	0.0107581	0.964028	17.3927	-3.05067	-2.59019	Q96T58	Q96T58	SPEN	Msx2-interacting protein	VLPYSNITVR	10	1294	1303	17.4592	17.5319	17.5519	17.423	17.2039	17.3354	17.3852	17.2515	no	no	non-targtet
-0.410142	1.96807	0.0159106	0.0107628	0.964028	15.2442	-3.05042	-2.59058	P04049	P04049	RAF1	RAF proto-oncogene serine/threonine-protein kinase	LYKNCPK	7	573	579	15.5196	15.5065	15.5492	15.2216	15.2177	14.8894	15.001	15.0482	yes	no	destabilized proteins
-0.254718	1.9678	0.0159106	0.0107696	0.964028	16.9239	-3.05008	-2.59114	P52948	P52948	NUP98	Nuclear pore complex protein Nup98-Nup96	LLAPHIGRLPMPEDYAMDELR	21	1782	1802	17.0474	17.22	16.9878	16.9501	16.9352	16.7484	16.7877	16.715	no	no	non-targtet
0.167378	1.96508	0.0159106	0.0108372	0.964028	17.5587	3.04661	-2.59674	Q96T76	Q96T76	MMS19	MMS19 nucleotide excision repair protein homolog	CFAGLLNK	8	760	767	17.4378	17.4221	17.5181	17.5221	17.6705	17.6043	17.6399	17.6549	no	no	non-targtet
0.328371	1.96485	0.0159106	0.0108429	0.964028	17.5559	3.04632	-2.59721	Q5JPH6	Q5JPH6	EARS2	Probable glutamate--tRNA ligase, mitochondrial	DVLNPVYVER	10	392	401	17.2708	17.5684	17.4193	17.3082	17.9561	17.759	17.7494	17.4156	no	no	non-targtet
-0.827442	1.96459	0.0159106	0.0108494	0.964028	12.4798	-3.04599	-2.59774	Q9ULX6	Q9ULX6	AKAP8L	A-kinase anchor protein 8-like	QTADFLQEYVTNKTKK	16	427	442	12.6621	12.5139	13.1801	13.2181	12.1281	12.0306	12.0418	12.0639	no	no	non-targtet
-0.164306	1.96452	0.0159106	0.0108513	0.964028	17.5815	-3.04589	-2.5979	Q07960	Q07960	ARHGAP1	Rho GTPase-activating protein 1	LEQLGIPR	8	201	208	17.6267	17.7212	17.6823	17.6243	17.5034	17.4633	17.4981	17.5327	no	no	non-targtet
0.275273	1.96419	0.0159106	0.0108594	0.964028	16.7399	3.04548	-2.59857	Q15051	Q15051	IQCB1	IQ calmodulin-binding motif-containing protein 1	HIQAPWWK	8	559	566	16.7715	16.3965	16.5677	16.6732	16.891	16.83	16.9498	16.8392	no	no	non-targtet
-0.295082	1.96416	0.0159106	0.0108603	0.964028	16.6779	-3.04543	-2.59864	Q9H6Z4	Q9H6Z4	RANBP3	Ran-binding protein 3	VLSPPKLNEVSSDANR	16	331	346	16.949	16.7787	16.8277	16.7461	16.7386	16.579	16.343	16.4606	no	no	non-targtet
-0.959906	1.96265	0.0159106	0.0108981	0.964028	13.441	-3.04351	-2.60174	Q14451	Q14451	GRB7	Growth factor receptor-bound protein 7	HLHPSCLGSPPLR	13	353	365	13.9542	14.0274	13.5683	14.1341	12.1913	12.6764	13.3809	13.5958	no	no	non-targtet
0.581788	1.96144	0.0159106	0.0109284	0.964028	13.9283	3.04197	-2.60423	Q9H1K1	Q9H1K1	ISCU	Iron-sulfur cluster assembly enzyme ISCU	GKTVEEALTIK	11	111	121	13.8324	13.7908	13.3212	13.6053	14.144	14.3102	14.3194	14.1032	no	no	non-targtet
-0.169695	1.9614	0.0159106	0.0109295	0.964028	17.6742	-3.04192	-2.60431	Q9H4L5	Q9H4L5	OSBPL3	Oxysterol-binding protein-related protein 3	LDHPVLW	7	881	887	17.7312	17.688	17.826	17.7909	17.6455	17.5455	17.5899	17.5764	no	no	non-targtet
-0.544935	1.9606	0.0159106	0.0109495	0.964028	15.0939	-3.0409	-2.60596	Q12849	Q12849	GRSF1	G-rich sequence factor 1	WVLGALLR	8	6	13	15.5063	15.1497	15.3882	15.4215	14.7684	14.3714	14.9999	15.1462	no	no	non-targtet
-0.911321	1.96055	0.0159106	0.010951	0.964028	13.5964	-3.04083	-2.60608	Q96PX1;O60291	Q96PX1	MGRN1	E3 ubiquitin-protein ligase MGRN1	YQANNCPICR	10	308	317	14.0727	14.4064	13.8197	13.9096	13.0211	12.8661	12.6629	14.013	no	no	non-targtet
0.157311	1.96053	0.0159106	0.0109514	0.964028	18.0289	3.04081	-2.60611	Q14692	Q14692	BMS1	Ribosome biogenesis protein BMS1 homolog	QQQAAPNLR	9	682	690	17.905	17.946	17.9432	18.0069	18.0367	18.094	18.1835	18.1162	no	no	non-targtet
-0.699434	1.95958	0.0159106	0.0109753	0.964028	14.3853	-3.0396	-2.60805	P27694	P27694	RPA1	Replication protein A 70 kDa DNA-binding subunit	GDTNIKPILQVINIR	15	17	31	14.8665	14.6308	14.4459	14.9969	14.2916	14.4453	13.8971	13.5084	no	no	non-targtet
0.800923	1.95947	0.0159106	0.0109782	0.964028	13.4703	3.03945	-2.6083	P54198	P54198	HIRA	Protein HIRA	NGSSAKPSCPYCCCAVGSKDR	21	287	307	13.484	13.1413	13.0655	12.5887	14.073	13.3993	14.1822	13.8287	no	no	non-targtet
-0.324482	1.95935	0.0159106	0.0109811	0.964028	15.9686	-3.03931	-2.60853	P09417	P09417	QDPR	Dihydropteridine reductase	NRPSSGSLIQVVTTEGR	17	220	236	16.2225	16.0255	16.2961	15.9794	15.7763	15.8708	15.7119	15.8664	no	no	non-targtet
0.278072	1.95897	0.0159106	0.0109908	0.964028	16.0351	3.03882	-2.60932	O15078	O15078	CEP290	Centrosomal protein of 290 kDa	VNKYNEDLEQQIK	13	2310	2322	15.7889	15.9453	15.9193	15.9308	16.1547	16.1361	16.2661	16.1399	no	no	non-targtet
-0.134982	1.95881	0.0159106	0.0109948	0.964028	18.6079	-3.03861	-2.60965	O75822	O75822	EIF3J	Eukaryotic translation initiation factor 3 subunit J	KRQEEIK	7	90	96	18.678	18.6161	18.6595	18.7478	18.5813	18.5145	18.5388	18.5269	no	no	non-targtet
-0.825218	1.95874	0.0159106	0.0109966	0.964028	13.1389	-3.03853	-2.60979	Q9NQW6	Q9NQW6	ANLN	Anillin	FKETERPSIK	10	681	690	13.3908	13.0781	14.0161	13.7212	12.4022	12.9558	12.9586	12.5887	no	no	non-targtet
-0.97358	1.9586	0.0159106	0.0110003	0.964028	12.6251	-3.03834	-2.61009	Q5M775	Q5M775	SPECC1	Cytospin-B	VKNEEPTTQEGK	12	451	462	13.7306	13.0371	12.879	12.801	12.6589	11.6959	12.3368	11.8618	no	no	non-targtet
-0.202725	1.95831	0.0159106	0.0110074	0.964028	16.9091	-3.03798	-2.61067	Q9BXL7	Q9BXL7	CARD11	Caspase recruitment domain-containing protein 11	LLTEKQEELDPESELGK	17	940	956	16.993	17.053	16.9316	17.0642	16.7861	16.7835	16.8337	16.8277	no	no	non-targtet
0.515583	1.958	0.0159106	0.0110155	0.964028	15.4426	3.03758	-2.61132	O94915	O94915	FRYL	Protein furry homolog-like	QFNLEIIK	8	2221	2228	14.9729	15.0613	15.6866	15.0182	15.7493	15.8618	15.6755	15.5148	no	no	non-targtet
-0.261355	1.95726	0.0159106	0.0110341	0.964028	19.0576	-3.03664	-2.61283	O14980	O14980	XPO1	Exportin-1	IYLDMLNVYK	10	713	722	19.3367	19.2226	19.0685	19.125	18.8783	18.709	19.1405	18.9797	no	no	non-targtet
0.385895	1.95695	0.0159106	0.0110421	0.964028	15.9834	3.03624	-2.61349	Q9Y5Y2	Q9Y5Y2	NUBP2	Cytosolic Fe-S cluster assembly factor NUBP2	AVHQCDRGWAPVFLDR	16	68	83	15.6414	15.6014	16.0033	15.9158	16.2932	16.0571	16.3349	16.0203	no	no	non-targtet
-0.296249	1.95641	0.0159106	0.0110559	0.964028	17.5911	-3.03555	-2.6146	Q7Z460	Q7Z460	CLASP1	CLIP-associating protein 1	GPPVTPSSEKR	11	707	717	17.9763	17.548	17.6123	17.8204	17.5031	17.2854	17.4221	17.5614	no	no	non-targtet
0.196802	1.95552	0.0159106	0.0110786	0.964028	17.5163	3.03442	-2.61643	Q8NG68	Q8NG68	TTL	Tubulin--tyrosine ligase	LGHEPGLVQLVNYYR	15	52	66	17.4571	17.4035	17.4123	17.3987	17.7608	17.518	17.6209	17.5592	no	no	non-targtet
0.0842506	1.95481	0.0159106	0.0110965	0.964028	21.6139	3.03352	-2.61788	P57081	P57081	WDR4	tRNA (guanine-N(7)-)-methyltransferase non-catalytic subunit WDR4	ATFDNVTSYLK	11	363	373	21.5356	21.5915	21.5731	21.5869	21.6628	21.6886	21.6453	21.6276	no	no	non-targtet
0.4925	1.95465	0.0159106	0.0111008	0.964028	14.3822	3.03331	-2.61822	Q96Q89	Q96Q89	KIF20B	Kinesin-like protein KIF20B	LEQDILEKESIILK	14	1183	1196	13.9614	14.2931	14.2923	13.997	14.5602	14.5964	14.6532	14.704	no	no	non-targtet
0.377642	1.95295	0.0159106	0.0111443	0.964028	16.1091	3.03114	-2.62172	Q14669	Q14669	TRIP12	E3 ubiquitin-protein ligase TRIP12	SPTTTQSPK	9	1030	1038	15.9704	15.7611	15.8299	16.1198	16.1217	16.1552	16.5534	16.3615	no	no	non-targtet
0.199196	1.9523	0.0159106	0.0111609	0.964028	17.5757	3.03032	-2.62305	Q9BRU9	Q9BRU9	UTP23	rRNA-processing protein UTP23 homolog	ISGPNPLSCLK	11	199	209	17.5002	17.4261	17.5848	17.3932	17.5999	17.6378	17.6799	17.7835	no	no	non-targtet
-0.972036	1.95226	0.0159106	0.0111619	0.964028	11.7432	-3.03026	-2.62313	Q9UPG8	Q9UPG8	PLAGL2	Zinc finger protein PLAGL2	KHPCDHCDRR	10	190	199	11.7838	12.1435	12.829	12.1606	11.276	11.3076	11.1824	11.2628	no	no	non-targtet
-0.186871	1.95053	0.0159106	0.0112066	0.964028	17.7382	-3.02805	-2.6267	Q9HAN9	Q9HAN9	NMNAT1	Nicotinamide/nicotinic acid mononucleotide adenylyltransferase 1	NAGVILAPLQR	11	262	272	17.8201	17.7393	17.9439	17.8232	17.5574	17.6988	17.6317	17.6912	no	no	non-targtet
-0.379962	1.95034	0.0159106	0.0112113	0.964028	15.4532	-3.02782	-2.62708	Q9Y6E0	Q9Y6E0	STK24	Serine/threonine-protein kinase 24	ADPEELFTKLEK	12	30	41	15.554	15.7444	15.5259	15.7485	15.3103	15.3559	15.0398	15.347	yes	no	non-targtet
0.148292	1.9503	0.0159106	0.0112125	0.964028	26.3731	3.02776	-2.62717	P68104;Q5VTE0;Q05639	P68104	EEF1A2	Elongation factor 1-alpha 2	EHALLAYTLGVK	12	135	146	26.3745	26.3805	26.1412	26.2998	26.4386	26.4575	26.4041	26.4891	no	no	non-targtet
0.359793	1.94976	0.0159106	0.0112263	0.964028	16.3879	3.02708	-2.62827	Q7Z6B0	Q7Z6B0	CCDC91	Coiled-coil domain-containing protein 91	AGHEALSIIVDEYK	14	205	218	16.0996	16.2042	16.2688	16.2596	16.2538	16.5109	16.7987	16.708	no	no	non-targtet
0.461675	1.94886	0.0159106	0.0112496	0.964028	15.9971	3.02593	-2.63013	Q9H160	Q9H160	ING2	Inhibitor of growth protein 2	DLCHMANGIEDCDDQPPKEK	20	162	181	15.3896	16.1739	15.8011	15.7006	16.3172	16.1365	16.3486	16.1096	no	no	non-targtet
0.385584	1.94821	0.0159106	0.0112664	0.964028	15.3214	3.02511	-2.63146	Q6NZI2	Q6NZI2	CAVIN1	Caveolae-associated protein 1	SLKESEALPEK	11	171	181	14.9496	15.2126	15.0868	15.2653	15.4688	15.61	15.6047	15.373	no	no	non-targtet
-0.19837	1.94751	0.0159106	0.0112846	0.964028	18.4986	-3.02421	-2.6329	Q86UX7	Q86UX7	FERMT3	Fermitin family homolog 3	HPEELSLLRAPEKK	14	135	148	18.7842	18.616	18.4422	18.5487	18.3846	18.4075	18.3915	18.414	no	no	non-targtet
-0.657299	1.94684	0.0159106	0.0113021	0.964028	13.8891	-3.02335	-2.63429	Q5T1V6	Q5T1V6	DDX59	Probable ATP-dependent RNA helicase DDX59	QIILWVEDPAKK	12	419	430	14.4717	14.3069	13.8189	14.2735	13.3714	13.347	13.6385	13.8849	no	no	non-targtet
-0.154704	1.94683	0.0159106	0.0113024	0.964028	18.9061	-3.02334	-2.63431	Q09666	Q09666	AHNAK	Neuroblast differentiation-associated protein AHNAK	VSAPEVSVGHK	11	331	341	19.0966	18.8653	18.9718	19.0001	18.8758	18.8158	18.8144	18.8089	no	no	non-targtet
-0.755606	1.94541	0.0159106	0.0113394	0.964028	15.6599	-3.02153	-2.63723	P30040	P30040	ERP29	Endoplasmic reticulum resident protein 29	FDTQYPYGEK	10	60	69	16.4628	16.2648	15.5146	15.9084	15.8292	15.4896	14.75	15.0594	no	no	non-targtet
1.07211	1.94482	0.0159106	0.0113548	0.964028	12.3684	3.02078	-2.63845	Q5VT06	Q5VT06	CEP350	Centrosome-associated protein 350	GHHDDSDEEASPEK	14	1643	1656	12.4666	11.848	11.5397	11.4753	13.4693	13.2538	12.3295	12.5654	no	no	non-targtet
-0.476076	1.94466	0.0159106	0.0113591	0.964028	15.2454	-3.02057	-2.63878	Q7Z569	Q7Z569	BRAP	BRCA1-associated protein	CTVCLER	7	264	270	15.6788	15.6719	15.3786	15.2043	15.2796	15.0109	14.9124	14.8264	no	no	non-targtet
-0.678503	1.94465	0.0159106	0.0113592	0.964028	14.1115	-3.02057	-2.63879	Q9Y2X0	Q9Y2X0	MED16	Mediator of RNA polymerase II transcription subunit 16	LHLGACPTEECKACTR	16	785	800	15.0626	14.0995	14.32	14.3211	13.6486	13.736	13.9292	13.7754	no	no	non-targtet
-0.526929	1.94431	0.0159106	0.0113682	0.964028	14.9736	-3.02013	-2.6395	Q9Y2U5	Q9Y2U5	MAP3K2	Mitogen-activated protein kinase kinase kinase 2	AYGALTENVTR	11	451	461	15.1764	15.5058	15.0762	15.1898	14.4807	14.6693	15.1235	14.5669	yes	no	stabilized proteins
0.580474	1.94417	0.0159106	0.0113719	0.964028	14.4635	3.01995	-2.63979	Q9UL18	Q9UL18	AGO1	Protein argonaute-1	LFCADKNER	9	713	721	14.4783	14.3358	13.985	13.8938	14.9303	14.9192	14.6873	14.4781	no	no	non-targtet
0.381646	1.94312	0.0159106	0.0113994	0.964028	16.3699	3.01861	-2.64195	Q05086	Q05086	UBE3A	Ubiquitin-protein ligase E3A	LEMIAMENPADLKK	14	540	553	16.466	16.2678	16.0493	15.9333	16.5842	16.3707	16.5571	16.7311	no	no	non-targtet
0.794314	1.94307	0.0159106	0.0114006	0.964028	14.6107	3.01855	-2.64205	Q9NSV4	Q9NSV4	DIAPH3	Protein diaphanous homolog 3	KVSVEDFLTDLNNFR	15	991	1005	13.5795	14.6475	14.1331	14.4943	15.4415	14.4886	15.0226	15.0788	no	no	non-targtet
0.19361	1.94305	0.0159106	0.0114011	0.964028	17.8877	3.01853	-2.64208	P12270	P12270	TPR	Nucleoprotein TPR	DPDTEEYRK	9	1348	1356	17.7358	17.9316	17.7586	17.7376	18.0034	18.0733	17.978	17.8832	no	no	non-targtet
0.156516	1.94245	0.0159106	0.011417	0.964028	17.9693	3.01776	-2.64333	Q9NR09	Q9NR09	BIRC6	Baculoviral IAP repeat-containing protein 6	GTPSGTQSSR	10	4716	4725	17.8966	17.9667	17.8462	17.8546	18.0387	17.9993	18.0436	18.1086	no	no	non-targtet
1.49655	1.94188	0.0159106	0.011432	0.964028	14.6352	3.01703	-2.6445	O43663	O43663	PRC1	Protein regulator of cytokinesis 1	LPPSGSKPVAASTCSGK	17	518	534	12.9785	15.3788	14.5482	12.6423	15.3824	15.6226	15.211	15.318	no	no	non-targtet
-0.554987	1.94153	0.0159106	0.0114411	0.964028	14.6124	-3.01659	-2.64522	P02545	P02545	LMNA	Prelamin-A/C	GQVAKLEAALGEAKK	15	167	181	15.0213	14.5226	14.7589	15.2567	14.257	14.2515	14.3396	14.4914	no	no	non-targtet
0.154816	1.94078	0.0159106	0.0114609	0.964028	18.466	3.01563	-2.64676	P56192	P56192	MARS1	Methionine--tRNA ligase, cytoplasmic	MRLFVSDGVPGCLPVLAAAGRAR	23	1	23	18.369	18.3875	18.3382	18.4598	18.491	18.6487	18.539	18.4951	no	no	non-targtet
0.628988	1.94053	0.0159106	0.0114675	0.964028	13.3999	3.01532	-2.64727	Q6V9R5	Q6V9R5	ZNF562	Zinc finger protein 562	SSTLTQHR	8	384	391	13.2111	12.9485	12.9401	13.2421	13.6423	13.5258	13.8771	13.8125	no	no	non-targtet
-0.396243	1.94033	0.0159106	0.0114729	0.964028	15.2219	-3.01506	-2.64769	O43896	O43896	KIF1C	Kinesin-like protein KIF1C	AHIDKLTGILQEVK	14	835	848	15.6057	15.3566	15.3831	15.3346	14.9485	14.8917	15.051	15.2039	no	no	non-targtet
-0.932662	1.94024	0.0159106	0.0114752	0.964028	13.469	-3.01494	-2.64787	A3KN83;Q9Y2G9	A3KN83	SBNO1	Protein strawberry notch homolog 1	RLESLGALTHGDRR	14	1012	1025	13.753	13.9169	14.1731	13.8984	12.078	13.0314	13.5289	13.3726	no	no	non-targtet
0.31599	1.94015	0.0159106	0.0114775	0.964028	16.1613	3.01483	-2.64805	P78537	P78537	BLOC1S1	Biogenesis of lysosome-related organelles complex 1 subunit 1	RGPGVPSPQPDVTMLSR	17	16	32	15.8166	16.1158	15.9087	16.1723	16.3841	16.3422	16.2188	16.3322	no	no	non-targtet
0.201331	1.93859	0.0159106	0.011519	0.964028	20.5598	3.01284	-2.65127	P36507	P36507	MAP2K2	Dual specificity mitogen-activated protein kinase kinase 2	VQHRPSGLIMAR	12	89	100	20.4706	20.4394	20.3776	20.5488	20.438	20.691	20.7554	20.7573	yes	no	destabilized proteins
0.45051	1.93844	0.0159106	0.0115228	0.964028	15.6044	3.01265	-2.65158	O60313	O60313	OPA1	Dynamin-like 120 kDa protein, mitochondrial	VTLSEGPHHVALFK	14	329	342	15.4279	15.0002	15.6866	15.4019	15.9375	15.9104	15.7954	15.6753	no	no	non-targtet
0.603241	1.93842	0.0159106	0.0115234	0.964028	14.3585	3.01262	-2.65162	Q9HBD1	Q9HBD1	RC3H2	Roquin-2	KQSLGEDHVILEEQK	15	1117	1131	14.4034	13.8987	14.0291	13.8963	14.3657	15.0237	14.524	14.7271	no	no	non-targtet
-0.661708	1.93772	0.0159106	0.0115419	0.964028	14.4949	-3.01174	-2.65305	Q2TB18	Q2TB18	ASTE1	Protein asteroid homolog 1	TILPTQVENMQQPNAHR	17	351	367	14.6017	14.7471	15.0581	14.8963	14.5473	13.9576	14.4727	13.6787	no	no	non-targtet
-0.619905	1.93744	0.0159106	0.0115495	0.964028	14.477	-3.01137	-2.65364	Q6P2C8	Q6P2C8	MED27	Mediator of RNA polymerase II transcription subunit 27	TLEAFHDTCRQ	11	301	311	14.8483	14.9213	14.6719	14.7062	13.8283	14.4837	13.8308	14.5252	no	no	non-targtet
0.404934	1.93711	0.0159106	0.0115582	0.964028	14.8551	3.01095	-2.65432	Q93009	Q93009	USP7	Ubiquitin carboxyl-terminal hydrolase 7	HCTNAYMLVYIR	12	509	520	14.5523	14.5735	14.7732	14.7115	15.108	15.0111	15.001	15.1102	no	no	non-targtet
-0.543714	1.93695	0.0159106	0.0115623	0.964028	15.1657	-3.01076	-2.65463	Q8TEH3	Q8TEH3	DENND1A	DENN domain-containing protein 1A	KTPELGIVPPPPIPRPAK	18	706	723	15.7583	15.1773	15.5207	15.2938	15.0385	14.6077	15.2168	14.7123	no	no	non-targtet
0.710251	1.93687	0.0159106	0.0115646	0.964028	13.0536	3.01065	-2.65481	Q9UQ35	Q9UQ35	SRRM2	Serine/arginine repetitive matrix protein 2	GRSECDSSPEPK	12	1476	1487	12.9397	12.9563	12.3596	12.5382	13.4315	13.3711	13.4892	13.343	no	no	non-targtet
-0.179787	1.93647	0.0159106	0.0115752	0.964028	17.1802	-3.01014	-2.65563	P22059	P22059	OSBP	Oxysterol-binding protein 1	GHEAEESR	8	670	677	17.3345	17.2767	17.2546	17.2145	17.0783	17.0993	17.089	17.0946	no	no	non-targtet
0.869184	1.93614	0.0159106	0.011584	0.964028	14.921	3.00972	-2.65631	Q96L94	Q96L94	SNX22	Sorting nexin-22	ASNWGTLR	8	116	123	15.1157	15.0346	13.8055	13.9899	15.5134	15.1416	15.2216	15.5457	no	no	non-targtet
-0.391205	1.93544	0.0159106	0.0116028	0.964028	15.8686	-3.00882	-2.65776	Q15029	Q15029	EFTUD2	116 kDa U5 small nuclear ribonucleoprotein component	NVTLCGHLHHGK	12	131	142	16.0543	16.1778	16.1718	15.853	15.4126	15.7675	15.8959	15.6162	no	no	non-targtet
0.242406	1.93442	0.0159106	0.0116301	0.964028	17.4891	3.00752	-2.65985	P12814	P12814	ACTN1	Alpha-actinin-1	LSNRPAFMPSEGR	13	347	359	17.4956	17.4024	17.3407	17.233	17.7119	17.4384	17.5832	17.7078	no	no	non-targtet
-0.175718	1.93437	0.0159106	0.0116313	0.964028	17.318	-3.00746	-2.65995	P78537	P78537	BLOC1S1	Biogenesis of lysosome-related organelles complex 1 subunit 1	EIGDVENWAR	10	118	127	17.4463	17.3382	17.4025	17.4364	17.1943	17.2122	17.2678	17.2462	no	no	non-targtet
0.87466	1.93422	0.0159106	0.0116354	0.964028	14.7143	3.00727	-2.66027	Q9P258	Q9P258	RCC2	Protein RCC2	IEYDCELVPR	10	301	310	14.1481	14.4429	14.9996	13.517	14.6336	15.3999	15.2925	15.2803	no	no	non-targtet
-1.57826	1.93379	0.0159106	0.011647	0.964028	10.1551	-3.00672	-2.66115	Q8IWV7	Q8IWV7	UBR1	E3 ubiquitin-protein ligase UBR1	NDEITHDKEKAER	13	1007	1019	9.58513	10.8926	11.4334	11.8659	9.42026	9.13045	9.43187	9.48127	no	no	non-targtet
0.674977	1.93301	0.0159106	0.0116678	0.964028	15.4978	3.00573	-2.66275	O14561	O14561	NDUFAB1	Acyl carrier protein, mitochondrial	LMCPQEIVDYIADKK	15	138	152	15.4223	14.3729	15.2979	15.5482	15.7535	15.8275	16.0042	15.756	no	no	non-targtet
0.809354	1.93287	0.0159106	0.0116717	0.964028	13.6604	3.00555	-2.66305	P46934;Q96PU5	P46934	NEDD4	E3 ubiquitin-protein ligase NEDD4	LLDGFFIRPFYK	12	1070	1081	12.7887	13.1929	13.9126	13.1286	14.1498	13.6605	14.1201	14.3299	no	no	non-targtet
-0.295973	1.93273	0.0159106	0.0116753	0.964028	15.7141	-3.00537	-2.66332	Q9Y5A9	Q9Y5A9	YTHDF2	YTH domain-containing family protein 2	TKNGIAGSSLPPPPIK	16	255	270	15.9513	15.8312	15.842	15.8239	15.5385	15.5581	15.6227	15.5453	no	no	non-targtet
-0.324753	1.93247	0.0159106	0.0116824	0.964028	16.2383	-3.00504	-2.66387	P09661	P09661	SNRPA1	U2 small nuclear ribonucleoprotein A'	SLTYLSILR	9	114	122	16.4338	16.5089	16.2334	16.4268	16.0101	15.8734	16.191	16.2293	no	no	non-targtet
-1.32622	1.93067	0.0159106	0.0117308	0.964028	13.9171	-3.00275	-2.66756	A2RTX5	A2RTX5	TARS3	Threonine--tRNA ligase 2, cytoplasmic	ESEADSEVKHQPIFIK	16	117	132	15.3478	13.8963	14.4694	14.6075	12.6765	13.4422	12.3875	14.51	no	no	non-targtet
-0.456922	1.9306	0.0159106	0.0117329	0.964028	15.1851	-3.00265	-2.66772	Q9NZW5	Q9NZW5	PALS2	Protein PALS2	DTITPQQVFVK	11	211	221	15.5633	15.6241	15.1832	15.2837	14.8933	15.1998	14.9474	14.7862	no	no	non-targtet
-0.398201	1.93043	0.0159106	0.0117374	0.964028	16.1725	-3.00244	-2.66806	O43747	O43747	AP1G1	AP-1 complex subunit gamma-1	IEFTFER	7	717	723	16.283	16.4574	16.6904	16.0556	15.9183	15.9423	15.9035	16.1295	no	no	non-targtet
-0.599039	1.92921	0.0159106	0.0117704	0.964028	15.1861	-3.00088	-2.67057	P49916	P49916	LIG3	DNA ligase 3	VLHNAQEVEKEPGQR	15	454	468	15.7126	15.4488	15.5081	15.2729	14.6868	15.3618	14.4303	15.0673	no	no	non-targtet
-0.260231	1.92866	0.0159106	0.0117854	0.964028	16.6836	-3.00018	-2.67171	Q96EZ8	Q96EZ8	MCRS1	Microspherule protein 1	SKQPLQVTK	9	122	130	16.6904	16.7593	16.8615	16.9438	16.5282	16.6982	16.5238	16.4639	no	no	non-targtet
-0.168992	1.92702	0.0159106	0.0118298	0.964028	19.8139	-2.9981	-2.67507	P0CG12	P0CG12	DERPC	Decreased expression in renal and prostate cancer protein	SGFLGTNPAPR	11	215	225	19.9034	19.8483	19.8817	19.9601	19.6449	19.7231	19.9035	19.6461	no	no	non-targtet
0.463641	1.92675	0.0159106	0.0118373	0.964028	14.9096	2.99775	-2.67564	Q9UBP6	Q9UBP6	METTL1	tRNA (guanine-N(7)-)-methyltransferase	VSDYVQDR	8	112	119	14.5134	14.6803	14.9584	14.5592	15.129	15.127	14.9702	15.3396	no	no	non-targtet
0.302837	1.92655	0.0159106	0.0118428	0.964028	17.2233	2.99749	-2.67605	O95602	O95602	POLR1A	DNA-directed RNA polymerase I subunit RPA1	QLLTPATGAPKPQGTK	16	521	536	16.8142	17.1459	17.3426	16.9846	17.4031	17.4232	17.3512	17.3212	no	no	non-targtet
0.456585	1.92645	0.0159106	0.0118453	0.964028	16.6465	2.99737	-2.67624	Q9BS31	Q9BS31	ZNF649	Zinc finger protein 649	GNLNIHQR	8	331	338	16.5583	16.7098	16.2942	16.1108	17.1449	16.8965	16.9387	16.5192	no	no	non-targtet
-0.156082	1.92636	0.0159106	0.011848	0.964028	18.6231	-2.99725	-2.67644	P41252	P41252	IARS1	Isoleucine--tRNA ligase, cytoplasmic	GSELEITLTR	10	1062	1071	18.5845	18.7936	18.7337	18.6929	18.5415	18.5806	18.57	18.4883	no	no	non-targtet
0.583939	1.926	0.0159106	0.0118577	0.964028	15.0444	2.9968	-2.67717	Q8TB40	Q8TB40	ABHD4	(Lyso)-N-acylphosphatidylethanolamine lipase	TLHTFDLLGFGR	12	96	107	14.2513	15.0021	14.8152	14.9412	15.1118	15.5581	15.1357	15.5399	no	no	destabilized proteins
-0.251259	1.92527	0.0159106	0.0118775	0.964028	17.7806	-2.99587	-2.67867	Q15046	Q15046	KARS1	Lysine--tRNA ligase	FELFVMKK	8	486	493	17.9674	17.8051	18.016	17.8365	17.5994	17.7743	17.7931	17.4531	no	no	non-targtet
0.498891	1.92526	0.0159106	0.011878	0.964028	14.6877	2.99585	-2.6787	P32780	P32780	GTF2H1	General transcription factor IIH subunit 1	AKLQESIEYEDLGKNNSVK	19	352	370	14.1214	14.4116	14.6687	14.5511	15.0835	14.7798	14.874	15.011	no	no	non-targtet
-0.618073	1.92499	0.0159106	0.0118854	0.964028	14.059	-2.9955	-2.67926	Q9UIC8	Q9UIC8	LCMT1	Leucine carboxyl methyltransferase 1	RFAVSIGYWHDPYIQHFVR	19	38	56	14.4921	14.4209	14.0745	14.4846	13.3433	13.784	13.8257	14.0468	no	no	non-targtet
0.342817	1.92471	0.0159106	0.0118928	0.964028	16.144	2.99516	-2.67982	Q06323	Q06323	PSME1	Proteasome activator complex subunit 1	KGEDEDKGPPCGPVNCNEK	19	91	109	15.7891	16.1627	16.1211	15.8175	16.368	16.427	16.2575	16.2091	no	no	non-targtet
-0.521195	1.92448	0.0159106	0.0118994	0.964028	15.1954	-2.99485	-2.68031	P35658	P35658	NUP214	Nuclear pore complex protein Nup214	DAGGMVIDMK	10	147	156	15.6314	15.4319	15.4117	15.349	15.032	14.5534	15.3522	14.8015	no	no	non-targtet
-0.562957	1.92406	0.0159106	0.0119109	0.964028	15.6334	-2.99432	-2.68118	Q96RP9	Q96RP9	GFM1	Elongation factor G, mitochondrial	GFLDACEKGPLSGHK	15	589	603	16.0685	16.3978	15.505	15.6882	15.4941	15.4998	15.3091	15.1047	no	no	non-targtet
0.142674	1.92353	0.0159106	0.0119253	0.964028	18.913	2.99365	-2.68225	Q9UIA9	Q9UIA9	XPO7	Exportin-7	QLYETTDTTTR	11	17	27	18.8447	18.7252	18.9185	18.8782	18.9915	18.9524	18.986	19.0073	no	no	non-targtet
1.04245	1.92283	0.0159106	0.0119445	0.964028	13.3094	2.99276	-2.68369	Q8WWW8	Q8WWW8	GAB3	GRB2-associated-binding protein 3	EDEESYIEMEEHR	13	501	513	11.9856	13.5372	12.7036	12.9261	14.1759	13.3865	13.4803	14.2796	no	no	non-targtet
-0.298226	1.92189	0.0159106	0.0119703	0.964028	16.6044	-2.99156	-2.68562	P35580	P35580	MYH10	Myosin-10	KVIQYLAHVASSHK	14	190	203	16.8253	16.8311	16.6368	16.7207	16.6203	16.3861	16.2431	16.5715	no	no	non-targtet
0.252808	1.92187	0.0159106	0.011971	0.964028	17.3976	2.99153	-2.68568	P48729;Q8N752	P48729	CSNK1A1	Casein kinase I isoform alpha	IEYVHTK	7	124	130	17.3861	17.0236	17.3534	17.3215	17.5001	17.5929	17.5627	17.4401	yes	no	non-targtet
-0.448065	1.92122	0.0159106	0.0119889	0.964028	16.4389	-2.9907	-2.68701	P42694	P42694	HELZ	Probable helicase with zinc finger domain	FLEQGICR	8	187	194	16.5706	16.446	16.6568	16.9785	16.2247	16.3832	15.8214	16.4303	no	no	non-targtet
0.403146	1.92103	0.0159106	0.0119942	0.964028	16.1462	2.99046	-2.6874	Q8WXW3	Q8WXW3	PIBF1	Progesterone-induced-blocking factor 1	QNMELSVR	8	326	333	15.5934	16.0015	15.938	16.2457	16.4993	16.284	16.2261	16.3818	no	no	non-targtet
0.179894	1.92085	0.0159106	0.0119992	0.964028	18.4373	2.99023	-2.68777	O43818	O43818	RRP9	U3 small nucleolar RNA-interacting protein 2	LKEDVLEQR	9	112	120	18.224	18.3807	18.4275	18.357	18.585	18.5164	18.5998	18.4077	no	no	non-targtet
0.504032	1.92038	0.0159106	0.0120121	0.964028	16.3726	2.98963	-2.68874	Q96EY7	Q96EY7	PTCD3	Pentatricopeptide repeat domain-containing protein 3, mitochondrial	FIGPDQHR	8	447	454	16.2229	16.4026	15.7567	16.1003	16.6114	16.8774	16.1902	16.8196	no	no	non-targtet
-0.854765	1.91954	0.0159106	0.0120353	0.964028	15.3284	-2.98857	-2.69046	Q96Q11	Q96Q11	TRNT1	CCA tRNA nucleotidyltransferase 1, mitochondrial	SGYQMEKDELLSYIK	15	418	432	16.0648	15.5321	15.3135	16.1128	14.0076	15.139	15.3684	15.0891	no	no	non-targtet
-0.542602	1.91925	0.0159106	0.0120433	0.964028	14.9476	-2.9882	-2.69105	Q92698	Q92698	RAD54L	DNA repair and recombination protein RAD54-like	ELTSIVNR	8	383	390	15.5591	14.8991	15.1794	15.2379	14.765	14.8039	14.3096	14.8265	no	no	non-targtet
-0.703234	1.91907	0.0159106	0.0120483	0.964028	13.8297	-2.98797	-2.69143	O43426	O43426	SYNJ1	Synaptojanin-1	AQLSVQTSPVPTPDPKR	17	1338	1354	14.4429	13.9501	14.0242	14.308	13.6283	13.8175	13.5243	12.9422	no	no	non-targtet
0.343941	1.9183	0.0159106	0.0120698	0.964028	16.2369	2.98698	-2.69302	Q5TC82	Q5TC82	RC3H1	Roquin-1	GASCTFAHSQEELEK	15	431	445	16.1035	16.1638	16.0829	15.9094	16.3617	16.4633	16.6482	16.1623	no	no	non-targtet
0.148995	1.91809	0.0159106	0.0120755	0.964028	18.1771	2.98672	-2.69344	O75150	O75150	RNF40	E3 ubiquitin-protein ligase BRE1B	AKAEVDELR	9	696	704	18.0734	18.0781	18.2011	18.0581	18.265	18.2492	18.2782	18.2142	no	no	non-targtet
0.503097	1.91796	0.0159106	0.0120791	0.964028	15.5247	2.98656	-2.69371	Q3SY69	Q3SY69	ALDH1L2	Mitochondrial 10-formyltetrahydrofolate dehydrogenase	LGFTGSTPIGK	11	667	677	14.8374	15.6622	15.4641	15.129	15.7255	15.794	15.8438	15.7419	no	no	non-targtet
0.141035	1.91796	0.0159106	0.0120793	0.964028	19.4885	2.98655	-2.69372	Q9GZT3	Q9GZT3	SLIRP	SRA stem-loop-interacting RNA-binding protein, mitochondrial	SINQPVAFVR	10	15	24	19.401	19.3887	19.4586	19.4235	19.6488	19.6234	19.4953	19.4684	no	no	non-targtet
-0.236006	1.91671	0.0159106	0.012114	0.964028	16.8465	-2.98496	-2.69628	P49756	P49756	RBM25	RNA-binding protein 25	CGLVLSWKR	9	110	118	17.135	16.8777	16.8879	16.9575	16.7376	16.6602	16.781	16.7352	no	no	non-targtet
-0.862749	1.9165	0.0159106	0.0121198	0.964028	13.5725	-2.98469	-2.69671	Q9GZT3	Q9GZT3	SLIRP	SRA stem-loop-interacting RNA-binding protein, mitochondrial	NALQQENHIIDGVKVQVHTR	20	75	94	14.0408	13.7554	13.7049	14.5146	13.6671	13.4224	12.8677	12.6075	no	no	non-targtet
-0.4713	1.91608	0.0159106	0.0121317	0.964028	15.7843	-2.98415	-2.69759	Q8WWW8	Q8WWW8	GAB3	GRB2-associated-binding protein 3	ADVEGQSLR	9	356	364	16.025	16.1278	16.1139	15.8129	15.9754	15.2194	15.5705	15.4291	no	no	non-targtet
-0.345693	1.91599	0.0159106	0.0121341	0.964028	15.8059	-2.98404	-2.69776	Q13459	Q13459	MYO9B	Unconventional myosin-IXb	QALQETLHR	9	946	954	15.8356	15.8257	16.0666	16.187	15.5699	15.5659	15.6991	15.6972	no	no	non-targtet
0.373423	1.91532	0.0159106	0.012153	0.964028	17.7076	2.98318	-2.69915	Q5JSL3	Q5JSL3	DOCK11	Dedicator of cytokinesis protein 11	RQCNVDIK	8	795	802	17.5694	17.1634	17.4617	17.8889	18.0034	17.9324	17.8805	17.7607	no	no	non-targtet
-0.223366	1.9138	0.0159106	0.0121954	0.964028	16.7611	-2.98125	-2.70227	Q9UPN7	Q9UPN7	PPP6R1	Serine/threonine-protein phosphatase 6 regulatory subunit 1	VMGILINR	8	127	134	16.8119	16.8014	16.9965	16.8813	16.674	16.5858	16.652	16.6859	no	no	non-targtet
-0.120218	1.91261	0.0159106	0.0122291	0.964028	20.5652	-2.97973	-2.70473	Q9P289;Q9Y6E0	Q9P289	STK26	Serine/threonine-protein kinase 26	TSYLTELIDR	10	281	290	20.6276	20.6186	20.6276	20.6276	20.6276	20.4676	20.4676	20.4576	yes	no	stabilized proteins
-0.352506	1.91246	0.0159106	0.0122332	0.964028	16.6341	-2.97954	-2.70503	Q8WWH5	Q8WWH5	TRUB1	Pseudouridylate synthase TRUB1	GVLVVGIGSGTK	12	126	137	17.0206	17.0158	16.6733	16.5316	16.3772	16.5774	16.3851	16.4917	no	no	non-targtet
-0.410944	1.91194	0.0159106	0.0122478	0.964028	15.8935	-2.97888	-2.7061	Q9P1U1;P61158	Q9P1U1	ACTR3	Actin-related protein 3	HNPVFGVMS	9	410	418	15.923	16.2942	16.0686	16.1102	15.657	15.3918	15.9886	15.7149	no	no	non-targtet
1.03862	1.91189	0.0159106	0.0122492	0.964028	12.3221	2.97882	-2.7062	Q69YQ0	Q69YQ0	SPECC1L	Cytospin-A	STSTGNKESSSTR	13	111	123	12.3266	11.0866	12.0061	11.7916	13.0768	12.4532	13.3236	12.5119	no	no	non-targtet
-0.27739	1.91189	0.0159106	0.0122493	0.964028	20.4303	-2.97881	-2.70621	P46781	P46781	RPS9	40S ribosomal protein S9	QVVNIPSFIVR	11	140	150	20.6886	20.2535	20.7796	20.5545	20.3211	20.3321	20.1704	20.343	no	no	stabilized proteins
-0.867554	1.91164	0.0159106	0.0122563	0.964028	12.9432	-2.9785	-2.70672	Q96JH7	Q96JH7	VCPIP1	Deubiquitinating protein VCPIP1	TLHKEELNMSKTER	14	701	714	13.584	12.967	14.0423	12.9147	12.5764	12.4679	12.564	12.4296	no	no	non-targtet
-0.413638	1.91106	0.0159106	0.0122727	0.964028	15.1445	-2.97776	-2.70791	Q9Y5A6	Q9Y5A6	ZSCAN21	Zinc finger and SCAN domain-containing protein 21	AFGQSSDLLK	10	340	349	15.2859	15.4845	15.1711	15.4639	14.7764	14.9648	15.1295	14.8801	no	no	non-targtet
0.978165	1.91094	0.0159106	0.012276	0.964028	16.2817	2.97761	-2.70815	P43487	P43487	RANBP1	Ran-specific GTPase-activating protein	TLEEDEEELFKMRAK	15	40	54	15.5611	15.5685	16.1845	15.8561	17.2558	17.6097	16.4396	15.7778	no	no	non-targtet
0.122102	1.91035	0.0159106	0.0122928	0.964028	18.9055	2.97685	-2.70937	Q9HBL8	Q9HBL8	NMRAL1	NmrA-like family domain-containing protein 1	DIGVPMTSVR	10	142	151	18.7882	18.8752	18.8844	18.83	18.9928	18.969	18.9203	18.9842	no	no	non-targtet
-0.491974	1.90999	0.0159106	0.012303	0.964028	16.7735	-2.97639	-2.71011	Q9NXV2	Q9NXV2	KCTD5	BTB/POZ domain-containing protein KCTD5	GGIGAGLGGGLCR	13	14	26	16.885	17.1498	17.3197	16.7235	16.9951	16.434	16.2699	16.4111	no	no	non-targtet
-0.576242	1.90956	0.0159106	0.0123151	0.964028	13.8611	-2.97585	-2.71099	P24539	P24539	ATP5PB	ATP synthase F(0) complex subunit B1, mitochondrial	HVVQSISTQQEKETIAK	17	222	238	14.2176	14.161	14.0182	14.2001	13.8113	13.2914	13.4607	13.7285	no	no	non-targtet
0.439715	1.9086	0.0159106	0.0123424	0.964028	14.661	2.97462	-2.71297	A0JNW5	A0JNW5	BLTP3B	Bridge-like lipid transfer protein family member 3B	SVTVNHMSDNR	11	922	932	14.5295	14.4247	14.2257	14.5848	14.9461	14.9009	14.8367	14.8399	no	no	non-targtet
0.270461	1.90834	0.0159106	0.0123497	0.964028	16.4917	2.9743	-2.7135	Q6P3X3	Q6P3X3	TTC27	Tetratricopeptide repeat protein 27	AEEILRQELEK	11	485	495	16.3177	16.3243	16.432	16.3518	16.473	16.546	16.7879	16.7009	no	no	non-targtet
0.296904	1.90792	0.0159106	0.0123616	0.964028	16.2745	2.97376	-2.71436	Q8IWC1	Q8IWC1	MAP7D3	MAP7 domain-containing protein 3	IMPIQHTLSVQSASSTVK	18	542	559	16.0465	16.0836	16.2195	16.1546	16.2626	16.6034	16.4918	16.334	no	no	non-targtet
-0.251809	1.90763	0.0159106	0.0123699	0.964028	19.5416	-2.97339	-2.71496	P49327	P49327	FASN	Fatty acid synthase	GILADEDSSRPVWLK	15	1430	1444	19.7504	19.8007	19.4564	19.6626	19.4585	19.2344	19.3719	19.5981	no	no	non-targtet
-0.30919	1.90729	0.0159106	0.0123797	0.964028	16.6773	-2.97295	-2.71567	Q92538	Q92538	GBF1	Golgi-specific brefeldin A-resistance guanine nucleotide exchange factor 1	AVGMASDIPGLHLPGGGRLPPEHGK	25	634	658	16.9698	16.8161	16.683	16.8587	16.6145	16.6446	16.5791	16.2526	no	no	non-targtet
-0.135115	1.9062	0.0159106	0.0124109	0.964028	18.56	-2.97156	-2.71791	O60645	O60645	EXOC3	Exocyst complex component 3	ETQDLIEQGALLQAHRK	17	128	144	18.6193	18.6399	18.601	18.6501	18.5406	18.5188	18.5084	18.4018	no	no	non-targtet
0.271192	1.9061	0.0159106	0.0124136	0.964028	17.3654	2.97144	-2.71811	Q13439	Q13439	GOLGA4	Golgin subfamily A member 4	NKPTELLEENTEEK	14	1894	1907	17.0084	17.205	17.3714	17.3345	17.6711	17.4126	17.4951	17.4252	no	no	non-targtet
0.409172	1.90568	0.0159106	0.0124256	0.964028	17.4821	2.97091	-2.71897	Q92541	Q92541	RTF1	RNA polymerase-associated protein RTF1 homolog	NQQMDPFTRR	10	588	597	17.3127	17.3666	17.1428	17.2882	17.7091	18.0397	17.7677	17.2304	no	no	non-targtet
-0.18413	1.90482	0.0159106	0.0124502	0.964028	17.5157	-2.96981	-2.72074	Q7Z6E9	Q7Z6E9	RBBP6	E3 ubiquitin-protein ligase RBBP6	GVDKDFESSSMK	12	1155	1166	17.6364	17.5778	17.505	17.712	17.4182	17.4096	17.4792	17.3876	no	no	non-targtet
0.21236	1.90481	0.0159106	0.0124505	0.964028	18.4108	2.9698	-2.72076	Q02790	Q02790	FKBP4	Peptidyl-prolyl cis-trans isomerase FKBP4	ALELDSNNEKGLFR	14	345	358	18.4431	18.3063	18.106	18.363	18.5935	18.5678	18.4682	18.4383	no	no	non-targtet
0.598922	1.90419	0.0159106	0.0124683	0.964028	15.4161	2.96901	-2.72204	Q9NTJ3	Q9NTJ3	SMC4	Structural maintenance of chromosomes protein 4	AKEALIAASETLK	13	523	535	15.5429	14.5793	14.9162	15.4282	15.8296	15.6857	15.8174	15.5296	no	no	non-targtet
0.266062	1.90379	0.0159106	0.0124798	0.964028	16.8004	2.9685	-2.72286	P51825	P51825	AFF1	AF4/FMR2 family member 1	VSQPAAPPEGPR	12	522	533	16.5707	16.5856	16.9131	16.6001	16.8661	16.9679	16.9428	16.957	no	no	non-targtet
0.110953	1.90321	0.0159106	0.0124965	0.964028	19.8824	2.96776	-2.72405	P25705	P25705	ATP5F1A	ATP synthase subunit alpha, mitochondrial	VVDALGNAIDGK	12	150	161	19.7603	19.8063	19.8997	19.8412	19.9459	19.9601	19.9195	19.9258	no	no	non-targtet
0.12202	1.9032	0.0159106	0.0124968	0.964028	20.0974	2.96775	-2.72407	Q13435	Q13435	SF3B2	Splicing factor 3B subunit 2	EHELLEQQKR	10	174	183	19.9665	19.9807	20.0923	20.106	20.2013	20.1683	20.1304	20.1337	no	no	non-targtet
-0.284448	1.90309	0.0159106	0.0125001	0.964028	17.7333	-2.9676	-2.72431	Q5VZE5	Q5VZE5	NAA35	N-alpha-acetyltransferase 35, NatC auxiliary subunit	IMEEQQK	7	550	556	18.0398	17.5715	17.9461	17.9444	17.6283	17.4802	17.5581	17.6976	no	no	non-targtet
0.50112	1.90214	0.0159106	0.0125274	0.964028	14.7979	2.96639	-2.72626	Q92688	Q92688	ANP32B	Acidic leucine-rich nuclear phosphoprotein 32 family member B	RETDDEGEDD	10	242	251	14.6602	14.2674	14.8708	14.3907	14.9303	15.0579	15.2191	14.9864	no	no	non-targtet
0.511356	1.90154	0.0159106	0.0125447	0.964028	14.5541	2.96563	-2.72749	P28702	P28702	RXRB	Retinoic acid receptor RXR-beta	DKDGDGEGAGGAPEEMPVDR	20	284	303	14.2853	14.5983	14.1207	14.1894	14.8488	15.049	14.7061	14.6351	no	no	non-targtet
0.147354	1.9014	0.0159106	0.0125488	0.964028	18.5137	2.96545	-2.72778	Q9P032	Q9P032	NDUFAF4	NADH dehydrogenase [ubiquinone] 1 alpha subcomplex assembly factor 4	MKPSVAPR	8	25	32	18.361	18.3842	18.5248	18.4901	18.5935	18.6213	18.5771	18.5575	no	no	non-targtet
0.304261	1.9004	0.0159106	0.0125776	0.964028	16.9043	2.96418	-2.72983	Q9H869	Q9H869	YY1AP1	YY1-associated protein 1	EVHQTLILDPAQR	13	153	165	16.6169	16.6277	17.0635	16.7004	16.9909	17.1147	17.127	16.9929	no	no	non-targtet
-0.212529	1.90018	0.0159106	0.0125842	0.964028	17.3967	-2.96389	-2.7303	Q09161	Q09161	NCBP1	Nuclear cap-binding protein subunit 1	FIMILTEHLVR	11	717	727	17.4562	17.5186	17.463	17.5742	17.4176	17.1303	17.3302	17.2838	no	no	non-targtet
0.319685	1.90012	0.0159106	0.0125856	0.964028	17.1228	2.96383	-2.7304	Q86UW6	Q86UW6	N4BP2	NEDD4-binding protein 2	HELSNFVGDWPVDK	14	782	795	16.6845	16.935	17.0502	17.182	17.4304	17.2682	17.3206	17.1112	no	no	non-targtet
-0.250138	1.89976	0.0159106	0.0125963	0.964028	16.7965	-2.96336	-2.73116	Q8NEV1;P68400	Q8NEV1	CSNK2A1;CSNK2A3	Casein kinase II subunit alpha	ARVYTDVNTHRPR	13	9	21	16.8934	16.8467	16.9705	16.9757	16.5235	16.7379	16.6	16.8245	yes	no	non-targtet
0.0886304	1.89907	0.0159106	0.0126163	0.964028	21.5364	2.96248	-2.73257	O14776	O14776	TCERG1	Transcription elongation regulator 1	LIVAYVDDLDRR	12	1070	1081	21.5261	21.4923	21.4775	21.4726	21.6409	21.5592	21.5592	21.5638	no	no	non-targtet
0.612718	1.89816	0.0159106	0.0126427	0.964028	14.5229	2.96133	-2.73444	Q8WXW3	Q8WXW3	PIBF1	Progesterone-induced-blocking factor 1	NILAEELSTNKNQLK	15	206	220	13.9583	14.4959	14.2081	14.2037	14.7788	14.6459	15.3408	14.5514	no	no	non-targtet
0.164493	1.89801	0.0159106	0.0126471	0.964028	18.1807	2.96113	-2.73475	O43707	O43707	ACTN4	Alpha-actinin-4	ICDQWDALGSLTHSRR	16	498	513	18.177	18.1481	17.9748	18.0941	18.25	18.3041	18.286	18.2118	no	no	non-targtet
-0.523667	1.89798	0.0159106	0.0126481	0.964028	15.7094	-2.96109	-2.73482	Q9Y244	Q9Y244	POMP	Proteasome maturation protein	KGFSCVKNELLPSHPLELSEK	21	33	53	15.8895	15.8942	15.7819	16.3193	15.4282	15.0061	15.7997	15.5563	no	no	non-targtet
-0.335693	1.89707	0.0159106	0.0126744	0.964028	15.8244	-2.95994	-2.73667	Q14166	Q14166	TTLL12	Tubulin--tyrosine ligase-like protein 12	HFTVMNYDPDVVLK	14	511	524	15.9092	16.0715	15.9779	16.0103	15.7823	15.418	15.7804	15.6454	no	no	non-targtet
-0.23829	1.89669	0.0159106	0.0126856	0.964028	16.8248	-2.95945	-2.73746	Q14160	Q14160	SCRIB	Protein scribble homolog	LRVQSPEPPAPER	13	1471	1483	16.7985	17.0451	16.993	16.9391	16.6434	16.7875	16.7641	16.6276	no	no	non-targtet
-0.563809	1.89599	0.0159106	0.012706	0.964028	14.3868	-2.95856	-2.7389	P98175	P98175	RBM10	RNA-binding protein 10	SEAEQKLPLGTR	12	241	252	14.6888	14.511	14.7259	14.7491	13.6927	14.2402	14.0498	14.4369	no	no	non-targtet
0.273627	1.89557	0.0159106	0.0127185	0.964028	16.0958	2.95802	-2.73978	Q8IYR2	Q8IYR2	SMYD4	SET and MYND domain-containing protein 4	TLNYGLGESEK	11	390	400	15.9687	16.0313	16.0271	15.8089	16.2836	16.2475	16.2181	16.1813	no	no	non-targtet
0.932746	1.89549	0.0159106	0.0127206	0.964028	14.5689	2.95793	-2.73993	Q13576	Q13576	IQGAP2	Ras GTPase-activating-like protein IQGAP2	TLEQTGHVSSENK	13	1380	1392	13.8988	15.1187	13.77	13.6228	15.5719	14.7901	14.8522	14.927	no	no	non-targtet
0.202013	1.89472	0.0159106	0.0127431	0.964028	17.0017	2.95695	-2.74151	Q9UQE7	Q9UQE7	SMC3	Structural maintenance of chromosomes protein 3	LHTLEEEKEELAQYQKWDK	19	200	218	17.0084	16.8701	16.8971	16.8273	17.1077	17.0736	17.1615	17.0681	no	no	non-targtet
-0.645579	1.8944	0.0159106	0.0127527	0.964028	14.6155	-2.95653	-2.74218	P23368	P23368	ME2	NAD-dependent malic enzyme, mitochondrial	LCLYTACAGIRPDR	14	184	197	15.0569	14.7877	15.1335	14.7752	14.0805	14.4069	13.847	14.8365	no	no	non-targtet
0.809166	1.89437	0.0159106	0.0127535	0.964028	13.8626	2.9565	-2.74223	P46926;Q8TDQ7	P46926	GNPDA1	Glucosamine-6-phosphate isomerase 1	YFTLGLPTGSTPLGCYKK	18	34	51	13.291	13.9289	13.2815	13.3308	14.5839	14.7908	13.938	13.7562	no	no	non-targtet
-0.128846	1.89413	0.0159106	0.0127607	0.964028	18.6412	-2.95618	-2.74274	P0DPB6	P0DPB6	POLR1D	DNA-directed RNA polymerases I and III subunit RPAC2	GTLPAVEPFQR	11	88	98	18.7068	18.7304	18.6355	18.7499	18.604	18.5329	18.5916	18.5788	no	no	non-targtet
0.369797	1.89403	0.0159106	0.0127635	0.964028	17.7723	2.95606	-2.74294	Q9H1B7	Q9H1B7	IRF2BPL	Probable E3 ubiquitin-protein ligase IRF2BPL	SRFEYPPPPVSLGSSSHTAR	20	169	188	17.8648	17.4609	17.6652	17.3586	18.247	17.9173	17.7022	17.9621	no	no	non-targtet
-0.10193	1.8933	0.0159106	0.0127848	0.964028	20.9138	-2.95514	-2.74443	O43390	O43390	HNRNPR	Heterogeneous nuclear ribonucleoprotein R	SFSEFGKLER	10	360	369	21.0156	20.9098	20.9388	20.9951	20.8113	20.8651	20.8727	20.9024	no	no	non-targtet
-0.232222	1.89269	0.0159106	0.0128029	0.964028	17.916	-2.95436	-2.74569	Q9BTC0	Q9BTC0	DIDO1	Death-inducer obliterator 1	SIMFNLKDPK	10	727	736	18.2229	17.9089	17.9485	18.0483	17.8653	17.8366	17.8558	17.642	no	no	non-targtet
0.62595	1.89267	0.0159106	0.0128036	0.964028	14.5423	2.95433	-2.74574	Q9UIF9	Q9UIF9	BAZ2A	Bromodomain adjacent to zinc finger domain protein 2A	NPMDFSTMR	9	1836	1844	13.8928	14.3144	14.76	13.9502	15.0226	14.9488	14.8283	14.6215	no	no	non-targtet
0.500161	1.89254	0.0159106	0.0128073	0.964028	14.2441	2.95417	-2.74599	Q6ZMI0	Q6ZMI0	PPP1R21	Protein phosphatase 1 regulatory subunit 21	QREEIDTLK	9	759	767	13.9621	13.8534	14.0037	14.1567	14.5086	14.5027	14.2894	14.6759	no	no	non-targtet
0.328575	1.89227	0.0159106	0.0128155	0.964028	17.7261	2.95381	-2.74656	Q92878	Q92878	RAD50	DNA repair protein RAD50	RDEMLGLVPMR	11	726	736	17.5087	17.4062	17.6214	17.7109	18.0156	18.1353	17.8275	17.5831	no	no	non-targtet
-0.229745	1.89197	0.0159106	0.0128241	0.964028	16.7021	-2.95344	-2.74716	Q9Y2X7	Q9Y2X7	GIT1	ARF GTPase-activating protein GIT1	LQAENLQLR	9	464	472	16.9236	16.6999	16.8325	16.8118	16.502	16.6382	16.6144	16.5942	no	no	non-targtet
0.526536	1.89184	0.0159106	0.0128281	0.964028	15.7303	2.95327	-2.74744	P28715	P28715	ERCC5	DNA excision repair protein ERCC-5	QYEDEGGFLKEVESR	15	265	279	15.1399	15.7478	15.8573	15.123	16.1146	15.9462	16.0966	15.8168	no	no	non-targtet
0.290897	1.89179	0.0159106	0.0128295	0.964028	16.9427	2.95321	-2.74754	O15357	O15357	INPPL1	Phosphatidylinositol 3,4,5-trisphosphate 5-phosphatase 2	DSQEDWTTFTHDR	13	351	363	16.5251	16.9617	16.9633	16.7388	17.0669	17.1132	17.0716	17.1008	no	no	non-targtet
-0.351482	1.89062	0.0159106	0.012864	0.964028	16.1754	-2.95172	-2.74994	Q9P289	Q9P289	STK26	Serine/threonine-protein kinase 26	KTSYLTELIDRFK	13	280	292	16.274	16.3712	16.2971	16.4622	15.7237	15.9772	16.025	16.2727	yes	no	stabilized proteins
-0.211126	1.89046	0.0159106	0.012869	0.964028	18.4517	-2.95151	-2.75028	P78371	P78371	CCT2	T-complex protein 1 subunit beta	IHPQTIIAGWR	11	121	131	18.5997	18.6212	18.6596	18.3486	18.4448	18.3609	18.3318	18.2472	no	no	non-targtet
-0.342484	1.88926	0.0159106	0.0129044	0.964028	15.7995	-2.94999	-2.75273	O43290	O43290	SART1	U4/U6.U5 tri-snRNP-associated protein 1	EKDLAEKR	8	213	220	15.726	16.0911	16.078	15.988	15.5467	15.7516	15.6491	15.5658	no	no	non-targtet
-0.230593	1.88921	0.0159106	0.0129059	0.964028	16.7742	-2.94992	-2.75284	Q9BY77	Q9BY77	POLDIP3	Polymerase delta-interacting protein 3	LVHPGVAEVVFVK	13	311	323	16.9587	16.8643	16.8774	16.8577	16.6073	16.6504	16.8137	16.5643	no	no	non-targtet
-0.160351	1.88877	0.0159106	0.012919	0.964028	18.1082	-2.94936	-2.75375	Q13823	Q13823	GNL2	Nucleolar GTP-binding protein 2	FQEEMDTVMKDPYKVVMK	18	95	112	18.1231	18.1595	18.1964	18.2745	17.9826	17.9667	18.0676	18.0952	no	no	non-targtet
0.427145	1.88855	0.0159106	0.0129255	0.964028	15.3612	2.94908	-2.7542	P46100	P46100	ATRX	Transcriptional regulator ATRX	NSSDSAIDNPKPNKLPK	17	702	718	15.0921	15.4181	15.0075	15.0729	15.4561	15.8541	15.4386	15.5502	no	no	non-targtet
-0.837751	1.88846	0.0159106	0.0129281	0.964028	14.1595	-2.94897	-2.75438	P07858	P07858	CTSB	Cathepsin B	HYGYNSYSVSNSEKDIMAEIYK	22	224	245	14.764	14.7672	14.4357	14.3465	14.1865	12.968	13.5325	14.2754	no	no	non-targtet
0.735228	1.88829	0.0159106	0.0129334	0.964028	13.7555	2.94874	-2.75474	P55197	P55197	MLLT10	Protein AF-10	FTNANFQEVSAHTSSGKDVSETR	23	289	311	13.9372	13.4409	13.1037	13.0698	14.2807	14.3672	14.1016	13.743	no	no	non-targtet
0.299015	1.8881	0.0159106	0.0129391	0.964028	16.0455	2.9485	-2.75513	Q9NSI8	Q9NSI8	SAMSN1	SAM domain-containing protein SAMSN-1	VHTDFTPSPYDTDSLKIK	18	170	187	15.8036	15.9834	15.971	15.8258	16.295	16.238	16.2296	16.0173	no	no	non-targtet
0.494055	1.88756	0.0159106	0.012955	0.964028	15.0767	2.94782	-2.75623	P30038	P30038	ALDH4A1	Delta-1-pyrroline-5-carboxylate dehydrogenase, mitochondrial	QVAQNLDRFHTFPR	14	297	310	14.444	15.0398	14.7329	15.1019	15.2925	15.4881	15.3084	15.206	no	no	non-targtet
-0.136961	1.88691	0.0159106	0.0129746	0.964028	20.9589	-2.94699	-2.75758	Q96PK6	Q96PK6	RBM14	RNA-binding protein 14	AQPSVSLGAPYR	12	275	286	21.0559	21.0224	21.0224	21.0088	20.7471	20.9951	20.9171	20.9024	no	no	non-targtet
0.502521	1.88682	0.0159106	0.012977	0.964028	15.0034	2.94688	-2.75775	Q13490	Q13490	BIRC2	Baculoviral IAP repeat-containing protein 2	TVNDIVSALLNAEDEKREEEK	21	426	446	14.4517	14.8915	14.6287	15.0365	15.3068	14.9828	15.4616	15.2673	no	no	non-targtet
-0.216677	1.88677	0.0159106	0.0129785	0.964028	21.743	-2.94682	-2.75785	Q9Y266	Q9Y266	NUDC	Nuclear migration protein nudC	LKPNLGNGADLPNYR	15	159	173	22.002	21.9207	21.6714	21.8113	21.4526	21.654	21.7013	21.7307	no	no	non-targtet
0.415887	1.88646	0.0159106	0.0129879	0.964028	17.2908	2.94642	-2.75849	Q7L775	Q7L775	EPM2AIP1	EPM2A-interacting protein 1	EVLPEHVSVLQGVDLSPDITR	21	131	151	16.6529	17.2798	17.4112	16.9878	17.6677	17.4512	17.4745	17.4017	no	no	non-targtet
-0.558865	1.88646	0.0159106	0.0129879	0.964028	14.6328	-2.94642	-2.7585	Q96RS6	Q96RS6	NUDCD1	NudC domain-containing protein 1	KNEGLTWPELVIGDK	15	351	365	15.1427	14.5028	14.9457	15.0578	14.6625	14.2402	14.3649	14.1459	no	no	non-targtet
0.500087	1.88643	0.0159106	0.0129889	0.964028	16.0128	2.94638	-2.75856	Q13111	Q13111	CHAF1A	Chromatin assembly factor 1 subunit A	SLPATPQGK	9	255	263	15.7146	16.2228	15.649	15.4645	16.5079	16.3647	16.2279	15.9508	no	no	non-targtet
0.552199	1.88485	0.0159106	0.0130363	0.964028	14.6801	2.94436	-2.76182	O95239	O95239	KIF4A	Chromosome-associated kinesin KIF4A	HVATEYQENKAPGKK	15	1195	1209	14.2213	14.4694	14.6991	14.2262	15.353	14.915	14.7092	14.8476	no	no	non-targtet
0.147567	1.88481	0.0159106	0.0130375	0.964028	19.3633	2.94431	-2.7619	P36507	P36507	MAP2K2	Dual specificity mitogen-activated protein kinase kinase 2	AKVGELKDDDFER	13	62	74	19.378	19.2555	19.1651	19.3593	19.4677	19.4347	19.392	19.4538	yes	no	destabilized proteins
0.174387	1.88462	0.0159106	0.0130431	0.964028	20.0706	2.94407	-2.76228	P41252	P41252	IARS1	Isoleucine--tRNA ligase, cytoplasmic	AVPSWFVR	8	411	418	20.0821	19.7802	20.0559	20.0156	20.1825	20.1825	20.1206	20.1457	no	no	non-targtet
-0.350984	1.88433	0.0159106	0.0130519	0.964028	15.2314	-2.9437	-2.76288	Q96DB5	Q96DB5	RMDN1	Regulator of microtubule dynamics protein 1	ALEKNESSFASHK	13	153	165	15.4321	15.3865	15.4706	15.3383	15.0573	15.0493	14.9433	15.1738	no	no	non-targtet
-0.343892	1.88399	0.0159106	0.013062	0.964028	15.7977	-2.94327	-2.76357	Q9BX69	Q9BX69	CARD6	Caspase recruitment domain-containing protein 6	ASWVMGRPFGSEQRPK	16	749	764	16.0481	15.9905	15.96	15.88	15.5271	15.7342	15.8206	15.4212	no	no	non-targtet
0.920667	1.88385	0.0159106	0.0130661	0.964028	13.0971	2.9431	-2.76386	Q9NQ39;P46783	Q9NQ39	RPS10	40S ribosomal protein S10	AMQSLKSR	8	48	55	11.9959	12.6956	13.0744	12.7811	13.4394	14.011	13.806	12.9733	no	no	non-targtet
0.134024	1.88363	0.0159106	0.0130727	0.964028	20.5386	2.94282	-2.76431	P49792	P49792	RANBP2	E3 SUMO-protein ligase RanBP2	SGFEDMFAK	9	1534	1542	20.4775	20.5632	20.3993	20.4465	20.6244	20.6814	20.6094	20.5073	no	no	non-targtet
0.114309	1.8833	0.0159106	0.0130828	0.964028	19.1557	2.94239	-2.76499	Q9UGI8	Q9UGI8	TES	Testin	MGLGHEQGFGAPCLKCK	17	10	26	19.1072	19.0476	19.1269	19.1126	19.2597	19.174	19.192	19.2259	no	no	non-targtet
-0.454307	1.88159	0.0159106	0.0131345	0.964028	15.1316	-2.94021	-2.76852	Q5VWN6	Q5VWN6	TASOR2	Protein TASOR 2	ETPLPVSLPSDK	12	1144	1155	15.5057	15.4653	15.2439	15.2201	14.6473	14.925	15.216	14.8294	no	no	non-targtet
-0.303424	1.8815	0.0159106	0.013137	0.964028	15.607	-2.9401	-2.76869	O15498	O15498	YKT6	Synaptobrevin homolog YKT6	ASVKEQDYLCHVYVR	15	57	71	15.6673	15.7608	15.7824	15.8245	15.3891	15.4466	15.5025	15.4831	no	no	non-targtet
0.196394	1.87992	0.0159106	0.013185	0.964028	17.144	2.93809	-2.77194	Q14289	Q14289	PTK2B	Protein-tyrosine kinase 2-beta	SNFELLEK	8	199	206	16.9559	17.0892	17.1447	16.9933	17.2333	17.2453	17.2881	17.2019	yes	no	non-targtet
0.406211	1.879	0.0159106	0.013213	0.964028	15.0879	2.93691	-2.77384	Q96RE7	Q96RE7	NACC1	Nucleus accumbens-associated protein 1	VKTEQQESDSVQCMPVAKR	19	166	184	14.8088	15.0565	14.8656	14.8082	15.2578	15.516	15.2553	15.1349	no	no	non-targtet
-0.802041	1.87828	0.0159106	0.013235	0.964028	15.6654	-2.93599	-2.77532	Q14008	Q14008	CKAP5	Cytoskeleton-associated protein 5	AVNPFLADVDKLK	13	474	486	16.1146	15.9905	15.8374	16.3229	14.4878	14.9303	15.738	15.9013	no	no	non-targtet
0.122792	1.87819	0.0159106	0.0132376	0.964028	21.6625	2.93589	-2.7755	P0DME0;Q01105	P0DME0	SET	Protein SET	EFHLNESGDPSSK	13	155	167	21.6497	21.5545	21.6886	21.5117	21.7876	21.7098	21.6843	21.714	no	no	non-targtet
0.215316	1.8781	0.0159106	0.0132405	0.964028	17.4731	2.93577	-2.77569	Q07157	Q07157	TJP1	Tight junction protein ZO-1	THFEYEKESPYGLSFNKGEVFR	22	523	544	17.2816	17.2552	17.515	17.4101	17.5768	17.4811	17.6637	17.6015	no	no	non-targtet
0.515047	1.87739	0.0159106	0.013262	0.964028	15.8255	2.93487	-2.77714	Q9BRT9	Q9BRT9	GINS4	DNA replication complex GINS protein SLD5	FFPHVLEK	8	103	110	15.6308	15.3653	15.2918	15.984	15.7932	16.4059	15.9593	16.1737	no	no	non-targtet
-0.526583	1.87732	0.0159106	0.0132643	0.964028	14.154	-2.93477	-2.7773	P11216	P11216	PYGB	Glycogen phosphorylase, brain form	NNTVNTMR	8	236	243	14.1619	14.6668	14.383	14.4575	13.8513	13.8276	14.0716	13.8124	no	no	stabilized proteins
0.251055	1.87682	0.0159106	0.0132793	0.964028	16.5696	2.93414	-2.77831	Q9UGP4	Q9UGP4	LIMD1	LIM domain-containing protein 1	ADYFGACVKCSK	12	466	477	16.4455	16.4353	16.5802	16.3151	16.8132	16.6808	16.6447	16.6417	no	no	non-targtet
0.380322	1.87675	0.0159106	0.0132815	0.964028	16.4132	2.93405	-2.77845	O75534	O75534	CSDE1	Cold shock domain-containing protein E1	VNKTHSVNGITEEADPTIYSGK	22	579	600	16.5371	16.0649	16.0489	16.2413	16.711	16.4162	16.4828	16.8034	no	no	non-targtet
0.140394	1.87675	0.0159106	0.0132817	0.964028	24.966	2.93405	-2.77846	P62736;P68133;P60709;P63261;P63267;P68032	P62736	ACTB;ACTG1	Actin, cytoplasmic 1	DSYVGDEAQSK	11	51	61	24.9134	24.7796	24.945	24.945	24.945	25.0062	25.0484	25.1449	no	no	non-targtet
-0.433276	1.87652	0.0159106	0.0132886	0.964028	15.8156	-2.93376	-2.77893	O75175	O75175	CNOT3	CCR4-NOT transcription complex subunit 3	YMMWFQR	7	702	708	15.9724	16.1611	16.0396	15.9558	15.8511	15.5402	15.8109	15.1936	no	no	stabilized proteins
0.632677	1.87638	0.0159106	0.0132929	0.964028	13.8112	2.93358	-2.77922	O94906	O94906	PRPF6	Pre-mRNA-processing factor 6	LLLKSVRETNPHHPPAWIASAR	22	296	317	13.5357	13.6468	13.1811	13.6159	13.8373	13.9267	14.3794	14.3667	no	no	non-targtet
0.391527	1.87606	0.0159106	0.0133027	0.964028	16.119	2.93317	-2.77988	P50748	P50748	KNTC1	Kinetochore-associated protein 1	HCGKPVPPDTAPCEILK	17	2186	2202	15.7431	16.1934	15.6887	16.0678	16.4074	16.0961	16.3351	16.4205	no	no	non-targtet
-0.32033	1.87575	0.0159106	0.0133122	0.964028	15.8163	-2.93277	-2.78052	Q14667	Q14667	BLTP2	Bridge-like lipid transfer protein family member 2	LLIGLSVGDKNPGKK	15	2214	2228	15.8398	15.8947	16.1274	16.044	15.6134	15.7779	15.677	15.5562	no	no	non-targtet
0.629122	1.87485	0.0159106	0.0133399	0.964028	16.5322	2.93163	-2.78237	P04083	P04083	ANXA1	Annexin A1	KGTDVNVFNTILTTRSYPQLR	21	214	234	15.7891	15.9933	16.4136	16.6746	16.9031	17.3507	16.6875	16.4458	no	no	non-targtet
0.572744	1.87478	0.0159106	0.013342	0.964028	13.908	2.93154	-2.78251	P49711	P49711	CTCF	Transcriptional repressor CTCF	HADNCAGPDGVEGENGGETKK	21	573	593	13.4558	13.4907	13.6633	13.8768	14.3371	14.134	14.3654	13.941	no	no	non-targtet
-0.186386	1.87398	0.0159106	0.0133665	0.964028	17.3158	-2.93052	-2.78415	O60313	O60313	OPA1	Dynamin-like 120 kDa protein, mitochondrial	TQEQCVHNETKNELEK	16	782	797	17.3761	17.3352	17.4797	17.4451	17.3032	17.1917	17.1586	17.237	no	no	non-targtet
0.393826	1.87371	0.0159106	0.0133749	0.964028	15.6545	2.93018	-2.78471	Q96RQ3	Q96RQ3	MCCC1	Methylcrotonoyl-CoA carboxylase subunit alpha, mitochondrial	IIEEAPAPGIK	11	285	295	15.6254	15.2535	15.2339	15.7174	15.8579	15.9194	15.8054	15.8228	no	no	non-targtet
-0.800464	1.87329	0.0159106	0.0133878	0.964028	13.312	-2.92964	-2.78557	Q9BR76	Q9BR76	CORO1B	Coronin-1B	HVFGQPVKNDQCYEDIR	17	14	30	13.5773	13.7451	13.9422	13.5845	12.4732	13.4446	12.5093	13.2202	no	no	non-targtet
-0.13029	1.87305	0.0159106	0.0133953	0.964028	18.689	-2.92933	-2.78607	O95819	O95819	MAP4K4	Mitogen-activated protein kinase kinase kinase kinase 4	GNTLKEDWIAYISR	14	122	135	18.6695	18.8176	18.768	18.7614	18.5986	18.6319	18.6155	18.6492	yes	no	non-targtet
0.267356	1.87286	0.0159106	0.0134012	0.964028	18.0744	2.92909	-2.78646	Q9HBL8	Q9HBL8	NMRAL1	NmrA-like family domain-containing protein 1	MTPEDYEK	8	241	248	17.848	17.7827	18.1122	18.0198	18.0196	18.1738	18.2354	18.4034	no	no	non-targtet
-0.224951	1.87277	0.0159106	0.0134039	0.964028	16.5443	-2.92898	-2.78664	A5YKK6	A5YKK6	CNOT1	CCR4-NOT transcription complex subunit 1	ECHLLVLK	8	1686	1693	16.7288	16.6377	16.6475	16.613	16.4346	16.4542	16.3405	16.4978	no	no	non-targtet
0.175917	1.87257	0.0159106	0.01341	0.964028	19.5684	2.92873	-2.78705	P22626	P22626	HNRNPA2B1	Heterogeneous nuclear ribonucleoproteins A2/B1	LTDCVVMRDPASK	13	47	59	19.4792	19.4616	19.6427	19.3385	19.7218	19.6827	19.6492	19.5719	no	no	non-targtet
-0.848145	1.87231	0.0159106	0.0134181	0.964028	12.6293	-2.92839	-2.78759	Q08257	Q08257	CRYZ	Quinone oxidoreductase	EVNYIDKIK	9	202	210	12.6574	13.0995	13.0636	13.3929	11.7695	12.4029	12.615	12.0334	no	no	non-targtet
0.643571	1.87197	0.0159106	0.0134286	0.964028	14.4436	2.92796	-2.78829	A6NFI3	A6NFI3	ZNF316	Zinc finger protein 316	RTHTGERPFPCPECGAR	17	739	755	13.6368	14.1636	14.1161	14.5707	14.7157	15.0017	14.9047	14.4394	no	no	non-targtet
-0.449592	1.87103	0.0159106	0.0134577	0.964028	15.4013	-2.92676	-2.79022	Q9NYP9	Q9NYP9	MIS18A	Protein Mis18-alpha	GCAGGCECGDKGK	13	12	24	15.633	15.5848	15.3657	15.9207	14.8914	15.1913	15.265	15.3582	no	no	non-targtet
0.185986	1.87088	0.0159106	0.0134623	0.964028	17.3784	2.92657	-2.79052	Q17RN3	Q17RN3	FAM98C	Protein FAM98C	ALCGGDGAAALREPGAGLR	19	96	114	17.2223	17.3657	17.3224	17.2312	17.4964	17.3849	17.5357	17.4686	no	no	non-targtet
0.356565	1.87047	0.0159106	0.013475	0.964028	15.2706	2.92605	-2.79137	Q7L014	Q7L014	DDX46	Probable ATP-dependent RNA helicase DDX46	DAGNFDQNK	9	147	155	15.1968	15.1463	14.9837	15.0423	15.3986	15.5893	15.3612	15.4463	no	no	non-targtet
-0.257764	1.87012	0.0159106	0.013486	0.964028	18.9854	-2.9256	-2.79209	Q9Y6B6;Q9NR31	Q9Y6B6	SAR1A	GTP-binding protein SAR1a	TTLLHMLKDDR	11	39	49	19.0248	19.1217	19.2919	19.0189	18.693	18.7627	19.107	18.8634	no	no	non-targtet
-0.359439	1.86924	0.0159106	0.0135132	0.964028	15.8949	-2.92448	-2.79389	Q96SI9	Q96SI9	STRBP	Spermatid perinuclear RNA-binding protein	AIDLMNALMR	10	385	394	16.0541	16.0448	15.8722	16.3274	15.9124	15.6387	15.6965	15.6131	no	no	non-targtet
0.699543	1.86804	0.0159106	0.0135506	0.964028	13.1583	2.92295	-2.79636	Q9UL63	Q9UL63	MKLN1	Muskelin	SLQEEEPCPR	10	575	584	13.1836	12.87	12.718	12.4628	13.3355	13.7333	13.4163	13.5472	no	no	non-targtet
0.763699	1.86797	0.0159106	0.013553	0.964028	13.7214	2.92286	-2.79651	P20585	P20585	MSH3	DNA mismatch repair protein Msh3	SKELEGLINTKR	12	1090	1101	12.9218	13.7945	13.4893	13.1525	14.2832	13.8895	14.5221	13.7182	no	no	non-targtet
-0.192403	1.8676	0.0159106	0.0135645	0.964028	17.522	-2.92239	-2.79727	Q86XP3	Q86XP3	DDX42	ATP-dependent RNA helicase DDX42	VSYLVFDEADR	11	401	411	17.634	17.5976	17.5288	17.7123	17.402	17.3198	17.5161	17.4652	no	no	non-targtet
0.124952	1.86743	0.0159106	0.0135696	0.964028	20.2641	2.92218	-2.79761	O14562	O14562	UBFD1	Ubiquitin domain-containing protein UBFD1	LPTVPLSGMYNK	12	213	224	20.2877	20.265	20.1206	20.1332	20.3321	20.343	20.3211	20.3101	no	no	non-targtet
-0.14229	1.86729	0.0159106	0.013574	0.964028	20.126	-2.922	-2.7979	Q9Y5A9	Q9Y5A9	YTHDF2	YTH domain-containing family protein 2	SASSLLEQRPK	11	2	12	20.1457	20.2302	20.1825	20.2302	19.9091	20.0951	20.1332	20.0821	no	no	non-targtet
0.199982	1.86677	0.0159106	0.0135902	0.964028	16.8367	2.92134	-2.79896	Q8N9T8	Q8N9T8	KRI1	Protein KRI1 homolog	DATFYNR	7	84	90	16.6815	16.7497	16.7496	16.7662	16.9888	16.8552	16.9599	16.9428	no	no	non-targtet
1.01297	1.86666	0.0159106	0.0135938	0.964028	13.8479	2.92119	-2.7992	Q04637;O43432	Q04637	EIF4G1	Eukaryotic translation initiation factor 4 gamma 1	LKMLTEAIMHDCVVK	15	908	922	12.6006	13.9948	14.111	12.6595	14.4035	14.3677	14.2236	14.4229	no	no	non-targtet
0.779622	1.86602	0.0159106	0.0136139	0.964028	14.2553	2.92038	-2.80052	Q9H4H8	Q9H4H8	FAM83D	Protein FAM83D	VETHFQPR	8	131	138	13.7138	14.578	13.7666	13.4034	15.0831	14.3488	14.7194	14.4291	no	no	non-targtet
0.371129	1.866	0.0159106	0.0136144	0.964028	15.888	2.92036	-2.80055	Q8NAP3	Q8NAP3	ZBTB38	Zinc finger and BTB domain-containing protein 38	TLAEHSYAVSSVAEAYR	17	217	233	15.838	15.7369	15.6235	15.6115	16.0723	15.9185	15.9131	16.3905	no	no	non-targtet
0.333343	1.86581	0.0159106	0.0136204	0.964028	15.6262	2.92011	-2.80095	Q03468	Q03468	ERCC6	DNA excision repair protein ERCC-6	ASQLVDVEK	9	123	131	15.5077	15.4557	15.543	15.3319	15.7781	15.9461	15.6277	15.8198	no	no	non-targtet
-0.474204	1.86526	0.0159106	0.0136377	0.964028	16.1932	-2.91941	-2.80208	Q15025	Q15025	TNIP1	TNFAIP3-interacting protein 1	VPEVVALGAAEK	12	290	301	16.4823	16.4301	16.1935	16.6154	15.6039	16.4309	15.9072	15.8826	no	no	non-targtet
0.225927	1.86511	0.0159106	0.0136423	0.964028	17.0017	2.91923	-2.80238	Q9UH65	Q9UH65	SWAP70	Switch-associated protein 70	VAHHEGLIR	9	538	546	16.8279	16.9322	16.8061	16.9889	16.9742	17.1932	17.1844	17.1071	no	no	non-targtet
-0.104955	1.86507	0.0159106	0.0136436	0.964028	20.2405	-2.91917	-2.80246	P78344	P78344	EIF4G2	Eukaryotic translation initiation factor 4 gamma 2	TAGNSEFLGK	10	32	41	20.2764	20.343	20.2535	20.2989	20.1206	20.2302	20.1946	20.2066	no	no	non-targtet
0.966598	1.86457	0.0159106	0.0136592	0.964028	13.1573	2.91854	-2.80348	Q9NRY5	Q9NRY5	FAM114A2	Protein FAM114A2	SLTKPLAENEEGEK	14	343	356	12.7791	13.2622	12.8423	11.8123	13.9123	13.0961	13.8395	13.7144	no	no	non-targtet
-1.16381	1.86365	0.0159106	0.0136883	0.964028	14.4938	-2.91736	-2.80538	Q8WVY7	Q8WVY7	UBLCP1	Ubiquitin-like domain-containing CTD phosphatase 1	ITFMLDSAAMITVHTPRR	18	207	224	15.3645	15.0463	15.2698	14.6223	13.1691	15.2344	14.0326	13.2116	no	no	non-targtet
-0.579958	1.86363	0.0159106	0.013689	0.964028	14.0084	-2.91733	-2.80543	Q53GT1	Q53GT1	KLHL22	Kelch-like protein 22	LHDKLDPSPLR	11	257	267	13.9983	14.5544	14.1462	14.4946	13.6234	13.7556	13.9258	13.5689	no	no	non-targtet
-0.615009	1.86293	0.0159106	0.013711	0.964028	13.6666	-2.91645	-2.80686	Q9NW08	Q9NW08	POLR3B	DNA-directed RNA polymerase III subunit RPC2	YTNQTFDK	8	782	789	13.6838	13.8776	14.2125	14.1223	13.0881	13.4811	13.5118	13.3553	no	no	non-targtet
0.690828	1.86245	0.0159106	0.0137262	0.964028	13.4351	2.91583	-2.80785	Q9NSV4	Q9NSV4	DIAPH3	Protein diaphanous homolog 3	MMEDMNLNEDKK	12	129	140	13.1815	13.0323	13.0219	13.1233	13.7832	14.3139	13.4404	13.5847	no	no	non-targtet
0.0845007	1.86244	0.0159106	0.0137264	0.964028	23.4706	2.91583	-2.80786	P26583	P26583	HMGB2	High mobility group protein B2	SKFEDMAK	8	58	65	23.3949	23.4671	23.4097	23.4415	23.5351	23.5494	23.464	23.5028	no	no	non-targtet
-0.500287	1.86231	0.0159106	0.0137305	0.964028	14.5817	-2.91566	-2.80813	Q96CN9	Q96CN9	GCC1	GRIP and coiled-coil domain-containing protein 1	SPLDSHGEESSLDVNVLKDK	20	416	435	14.8061	15.0612	14.6098	14.8503	14.6085	14.3621	14.1212	14.2344	no	no	non-targtet
-0.18358	1.86213	0.0159106	0.0137364	0.964028	17.7566	-2.91542	-2.80851	Q66K14	Q66K14	TBC1D9B	TBC1 domain family member 9B	YLDNVVNK	8	730	737	17.9951	17.8204	17.7703	17.8079	17.6811	17.6242	17.6224	17.7318	no	no	non-targtet
0.543744	1.86191	0.0159106	0.0137434	0.964028	15.2843	2.91514	-2.80897	Q96L93	Q96L93	KIF16B	Kinesin-like protein KIF16B	DLLAEKEKFEEER	13	671	683	15.0022	15.5078	14.638	14.9016	15.3371	15.6121	15.7919	15.4834	no	no	non-targtet
-0.469148	1.86119	0.0159106	0.013766	0.964028	16.1714	-2.91423	-2.81043	Q9H1B7	Q9H1B7	IRF2BPL	Probable E3 ubiquitin-protein ligase IRF2BPL	LLGDLLPEAVR	11	473	483	16.7561	16.4167	16.1234	16.3278	15.5528	16.2001	16.0458	15.9487	no	no	non-targtet
-1.04586	1.86081	0.0159106	0.013778	0.964028	12.641	-2.91375	-2.81121	Q9H307	Q9H307	PNN	Pinin	NEEQKAEQEEGK	12	300	311	12.9342	12.8681	13.1278	13.7255	12.466	11.5258	11.6233	12.8571	no	no	non-targtet
-0.596689	1.86071	0.0159106	0.0137813	0.964028	14.2227	-2.91362	-2.81143	O75165	O75165	DNAJC13	DnaJ homolog subfamily C member 13	DMFEKVNK	8	1341	1348	14.3851	14.4673	14.3355	14.8962	14.2009	13.7252	14.1087	13.6625	no	no	non-targtet
0.439545	1.85969	0.0159106	0.0138137	0.964028	15.7608	2.91232	-2.81352	P04083	P04083	ANXA1	Annexin A1	RDLAKDITSDTSGDFR	16	162	177	15.5703	15.4255	15.5366	15.6318	15.9852	16.2362	15.5383	16.1626	no	no	non-targtet
-0.296134	1.85906	0.0159106	0.0138337	0.964028	17.5129	-2.91152	-2.81481	Q9H6Z4	Q9H6Z4	RANBP3	Ran-binding protein 3	VFLISASSK	9	487	495	17.8789	17.6757	17.3667	17.7226	17.2016	17.4037	17.4191	17.435	no	no	non-targtet
0.783363	1.85905	0.0159106	0.0138341	0.964028	12.6529	2.9115	-2.81484	P59923	P59923	ZNF445	Zinc finger protein 445	QYDCHESEKTPNVEPK	16	817	832	12.0199	12.0681	12.4216	12.5354	12.6484	13.0097	13.2013	13.3189	no	no	non-targtet
-0.399743	1.85864	0.0159106	0.0138472	0.964028	15.4092	-2.91098	-2.81568	P06748	P06748	NPM1	Nucleophosmin	TPKGPSSVEDIK	12	237	248	15.4751	15.6851	15.5278	15.7483	15.3311	15.4238	15.0969	14.9855	no	no	non-targtet
0.13505	1.85802	0.0159106	0.0138669	0.964028	18.5833	2.91019	-2.81695	P34932	P34932	HSPA4	Heat shock 70 kDa protein 4	DKLSGEYEK	9	630	638	18.4619	18.5311	18.5402	18.5298	18.6546	18.7166	18.6635	18.5685	no	no	non-targtet
0.860653	1.85801	0.0159106	0.0138673	0.964028	12.4677	2.91018	-2.81698	P19367	P19367	HK1	Hexokinase-1	GKFNTSDVSAIEKNK	15	332	346	11.7573	12.1951	12.3055	11.8914	12.668	12.4937	13.4125	13.0178	no	no	non-targtet
-0.695118	1.85801	0.0159106	0.0138673	0.964028	15.3476	-2.91017	-2.81698	Q0VDG4	Q0VDG4	SCRN3	Secernin-3	KGWWDGKK	8	210	217	15.9367	15.7488	15.2653	15.8301	15.6804	14.4791	14.9975	14.8434	no	no	non-targtet
-0.758974	1.85758	0.0159106	0.0138808	0.964028	13.9262	-2.90964	-2.81785	O14976	O14976	GAK	Cyclin-G-associated kinase	RAPHLHTLYNICR	13	478	490	14.683	13.9894	14.3073	14.2431	14.1709	13.0922	13.6221	13.3018	yes	no	stabilized proteins
0.247158	1.85719	0.0159106	0.0138933	0.964028	17.2077	2.90914	-2.81865	Q6P996	Q6P996	PDXDC1	Pyridoxal-dependent decarboxylase domain-containing protein 1	GSDALSETSSVSHIEDLEK	19	713	731	16.8877	17.139	17.2382	17.0717	17.2415	17.4615	17.3127	17.3095	no	no	non-targtet
-0.236706	1.85695	0.0159106	0.0139011	0.964028	17.0105	-2.90883	-2.81915	O43747	O43747	AP1G1	AP-1 complex subunit gamma-1	STIVDCLK	8	348	355	17.0292	17.1393	17.1656	17.1812	16.8264	16.8356	16.814	17.0927	no	no	non-targtet
0.162107	1.85563	0.0159106	0.0139433	0.964028	18.1511	2.90715	-2.82186	Q4LE39	Q4LE39	ARID4B	AT-rich interactive domain-containing protein 4B	KDVHEITSDTAPKPDAVLK	19	228	246	18.0992	18.0306	18.1651	17.9853	18.1608	18.2764	18.2833	18.2082	no	no	non-targtet
0.376874	1.85502	0.0159106	0.0139631	0.964028	15.2978	2.90637	-2.82312	Q9H4L5;Q9BZF3;Q9BZF2	Q9H4L5	OSBPL3	Oxysterol-binding protein-related protein 3	NNIGKDLSK	9	534	542	15.0817	15.3232	15.0818	14.9505	15.4978	15.3763	15.6298	15.4407	no	no	non-targtet
-0.243995	1.85466	0.0159106	0.0139746	0.964028	17.3652	-2.90591	-2.82386	Q7L2H7	Q7L2H7	EIF3M	Eukaryotic translation initiation factor 3 subunit M	WISDWNLTTEKK	12	150	161	17.7413	17.4675	17.3976	17.3425	17.2364	17.2496	17.256	17.231	no	no	non-targtet
-0.239387	1.85435	0.0159106	0.0139845	0.964028	17.3211	-2.90552	-2.82448	O94864	O94864	SUPT7L	STAGA complex 65 subunit gamma	IKDYHSYMLQISK	13	239	251	17.2654	17.4672	17.5893	17.4413	17.3092	17.0651	17.2507	17.1808	no	no	non-targtet
-0.54957	1.85431	0.0159106	0.0139858	0.964028	14.9908	-2.90547	-2.82457	O60318	O60318	MCM3AP	Germinal-center associated nuclear protein	IPGVNKEEETESR	13	390	402	14.9804	15.3587	15.3625	15.3609	14.9133	14.9608	14.2046	14.7854	no	no	non-targtet
0.651628	1.85423	0.0159106	0.0139885	0.964028	13.8771	2.90536	-2.82475	O15042	O15042	U2SURP	U2 snRNP-associated SURP motif-containing protein	EKEKELER	8	886	893	13.8888	13.2423	13.9028	13.1711	14.2629	14.2396	14.2021	14.107	no	no	non-targtet
-0.205457	1.8531	0.0159106	0.0140248	0.964028	18.3158	-2.90393	-2.82705	Q8IVM0	Q8IVM0	CCDC50	Coiled-coil domain-containing protein 50	LVQHDLQVAK	10	51	60	18.5976	18.2618	18.3304	18.4843	18.2066	18.1581	18.2186	18.2689	no	no	non-targtet
-0.380637	1.85277	0.0159106	0.0140356	0.964028	15.2445	-2.9035	-2.82774	P61457	P61457	PCBD1	Pterin-4-alpha-carbinolamine dehydratase	DQLLPNLR	8	14	21	15.4093	15.5869	15.3633	15.3796	14.9839	15.2623	14.8954	15.075	no	no	non-targtet
0.890705	1.85245	0.0159106	0.014046	0.964028	13.7868	2.90309	-2.8284	O94855	O94855	SEC24D	Protein transport protein Sec24D	AVLHQPLK	8	796	803	12.6113	13.5625	13.0247	14.1673	14.3068	14.3028	14.3353	13.9838	no	no	non-targtet
-0.573946	1.85229	0.0159106	0.0140512	0.964028	14.7101	-2.90289	-2.82873	Q9BZQ8	Q9BZQ8	NIBAN1	Protein Niban 1	LMNLPLHSVK	10	396	405	14.8117	15.1699	15.0375	14.969	14.573	14.4591	13.8964	14.7639	no	no	non-targtet
0.37663	1.85216	0.0159106	0.0140553	0.964028	15.5278	2.90272	-2.829	O14745	O14745	SLC9A3R1	Na(+)/H(+) exchange regulatory cofactor NHE-RF1	LCCLEKGPNGYGFHLHGEK	19	14	32	15.1898	15.5633	15.1798	15.425	15.5995	15.8298	15.6289	15.8063	no	no	non-targtet
0.438492	1.85199	0.0159106	0.0140607	0.964028	14.7637	2.90252	-2.82933	Q9Y2R9	Q9Y2R9	MRPS7	28S ribosomal protein S7, mitochondrial	KPVEELTEEEK	11	53	63	14.6218	14.471	14.6815	14.4037	14.9652	15.1931	14.7934	14.9802	no	no	non-targtet
0.464519	1.85154	0.0159106	0.0140755	0.964028	15.4235	2.90193	-2.83028	P20073	P20073	ANXA7	Annexin A7	MANRDLLSSVSR	12	386	397	15.2418	14.7936	15.5445	15.1851	15.7786	15.6967	15.653	15.4948	no	no	non-targtet
-0.258918	1.8503	0.0159106	0.0141157	0.964028	16.7675	-2.90035	-2.83282	Q12857	Q12857	NFIA	Nuclear factor 1 A-type	SLPSTSSTSSTK	12	265	276	16.9512	17.0575	16.699	16.8803	16.5973	16.738	16.641	16.576	no	no	non-targtet
-0.177772	1.84967	0.0159106	0.014136	0.964028	18.5715	-2.89956	-2.8341	P50914	P50914	RPL14	60S ribosomal protein L14	APAQKAPAPK	10	200	209	18.6697	18.6576	18.5463	18.7679	18.3623	18.5594	18.4532	18.5555	no	no	non-targtet
-0.148396	1.84933	0.0159106	0.0141472	0.964028	18.1831	-2.89912	-2.83481	Q92879	Q92879	CELF1	CUGBP Elav-like family member 1	MFVGQVPR	8	18	25	18.3058	18.1978	18.2236	18.302	18.161	18.0503	18.153	18.0714	no	no	non-targtet
0.460845	1.84927	0.0159106	0.0141492	0.964028	16.2839	2.89904	-2.83493	P08579	P08579	SNRPB2	U2 small nuclear ribonucleoprotein B''	HDIAFVEFENDGQAGAAR	18	187	204	15.877	16.4626	16.0666	15.8076	16.3237	16.864	16.3906	16.4788	no	no	non-targtet
-0.367031	1.84913	0.0159106	0.0141538	0.964028	15.8705	-2.89886	-2.83523	Q9NR31	Q9NR31	SAR1A	GTP-binding protein SAR1a	PMEVFMCSVLKR	12	172	183	16.1512	15.883	15.9979	16.1841	15.3914	15.8373	15.7626	15.7568	no	no	non-targtet
-0.637572	1.84848	0.0159106	0.0141747	0.964028	14.0957	-2.89805	-2.83654	A3KMH1	A3KMH1	VWA8	von Willebrand factor A domain-containing protein 8	LKEELQLSDEQLQKR	15	553	567	14.3184	14.1456	14.5899	14.6041	14.0902	13.4174	13.5311	14.0691	no	no	non-targtet
-0.335724	1.84837	0.0159106	0.0141786	0.964028	15.6704	-2.8979	-2.83678	Q9UMR5	Q9UMR5	PPT2	Lysosomal thioesterase PPT2	WLFPTSMR	8	151	158	15.9758	15.8256	15.8777	15.674	15.6276	15.5429	15.5041	15.3356	no	no	non-targtet
0.191195	1.8482	0.0159106	0.014184	0.964028	20.6388	2.89768	-2.83713	O43719	O43719	HTATSF1	HIV Tat-specific factor 1	TAEEPPQEKAPEPTDAR	17	96	112	20.3321	20.7056	20.6186	20.5165	20.7056	20.7876	20.7389	20.7056	no	no	non-targtet
-1.15497	1.84692	0.0159106	0.0142259	0.964028	14.2349	-2.89605	-2.83976	Q9Y3T9	Q9Y3T9	NOC2L	Nucleolar complex protein 2 homolog	LFHEVVQAFR	10	169	178	14.7757	14.4159	15.9127	14.1455	13.4179	14.1625	14.194	12.8554	no	no	non-targtet
-0.162823	1.84641	0.0159106	0.0142426	0.964028	18.5306	-2.8954	-2.8408	P22059	P22059	OSBP	Oxysterol-binding protein 1	KVTGEVTDPSGK	12	626	637	18.7199	18.6187	18.5847	18.5247	18.5319	18.4603	18.349	18.4555	no	no	non-targtet
0.164801	1.84562	0.0159106	0.0142687	0.964028	18.3169	2.89439	-2.84244	Q9UHD2	Q9UHD2	TBK1	Serine/threonine-protein kinase TBK1	LYYHATK	7	590	596	18.175	18.3015	18.2766	18.1851	18.4049	18.5068	18.293	18.3925	yes	no	non-targtet
0.341853	1.84559	0.0159106	0.0142696	0.964028	16.251	2.89436	-2.84249	P18583	P18583	SON	Protein SON	QPEESESK	8	132	139	16.1725	15.9482	16.1822	16.0173	16.2714	16.2679	16.4276	16.7207	no	no	non-targtet
-0.335441	1.84507	0.0159106	0.0142867	0.964028	16.3521	-2.89369	-2.84356	Q9Y224	Q9Y224	RTRAF	RNA transcription, translation and transport factor protein	LEYGDNAEK	9	90	98	16.4968	16.4854	16.624	16.4731	16.4821	16.2383	15.9536	16.0635	no	no	non-targtet
0.519583	1.84485	0.0159106	0.0142939	0.964028	14.8951	2.89341	-2.84401	Q7Z3U7	Q7Z3U7	MON2	Protein MON2 homolog	EALVPFKDFMQPPASR	16	1696	1711	14.7668	14.72	14.1909	14.8633	15.1875	15.0476	15.3968	14.9874	no	no	non-targtet
0.278959	1.84485	0.0159106	0.014294	0.964028	16.8185	2.89341	-2.84402	Q9Y5B0	Q9Y5B0	CTDP1	RNA polymerase II subunit A C-terminal domain phosphatase	EGVPPTALFHPMPVLPK	17	748	764	16.7098	16.5886	16.5746	16.8432	16.9623	16.8655	17.1715	16.8326	no	no	non-targtet
0.672809	1.84463	0.0159106	0.0143012	0.964028	13.4374	2.89313	-2.84447	Q68DC2	Q68DC2	ANKS6	Ankyrin repeat and SAM domain-containing protein 6	ACDQGDTETARR	12	16	27	12.7999	13.271	13.0717	13.2616	13.3423	13.868	14.0216	13.8635	no	no	non-targtet
1.6703	1.8446	0.0159106	0.0143022	0.964028	15.5537	2.89309	-2.84453	O43847	O43847	NRDC	Nardilysin	FFWGNAETLKHEPR	14	343	356	15.464	13.2268	16.4754	13.708	16.7353	16.6618	16.1405	16.0178	no	no	non-targtet
0.627253	1.8445	0.0159106	0.0143055	0.964028	16.0327	2.89296	-2.84474	P05387	P05387	RPLP2	60S acidic ribosomal protein P2	ILDSVGIEADDDRLNKVISELNGK	24	26	49	15.7743	15.8132	15.2168	16.0721	16.3388	16.9305	16.0801	16.036	no	no	non-targtet
0.0704101	1.84439	0.0159106	0.0143092	0.964028	22.9576	2.89282	-2.84496	P06753	P06753	TPM3	Tropomyosin alpha-3 chain	LVIIEGDLERTEER	14	170	183	22.9207	22.8987	22.9298	22.9406	23.0054	22.9707	22.9951	23.0002	no	no	non-targtet
0.305157	1.84349	0.0159106	0.0143386	0.964028	17.0022	2.89169	-2.84679	Q9BVS4	Q9BVS4	RIOK2	Serine/threonine-protein kinase RIO2	EMQADDELLHPLGPDDK	17	308	324	17.0396	16.8445	16.9427	16.5717	17.1402	17.2774	16.9864	17.215	yes	no	non-targtet
0.166159	1.8429	0.0159106	0.0143582	0.964028	19.5291	2.89093	-2.84801	P41252	P41252	IARS1	Isoleucine--tRNA ligase, cytoplasmic	FLIQNVLR	8	662	669	19.2617	19.5383	19.5124	19.4716	19.6667	19.5811	19.5946	19.6062	no	no	non-targtet
-0.287091	1.84263	0.0159106	0.0143672	0.964028	16.3525	-2.89059	-2.84857	O75153	O75153	CLUH	Clustered mitochondria protein homolog	HYILDLLR	8	561	568	16.6753	16.4491	16.3477	16.5121	16.3479	16.0768	16.194	16.2171	no	no	non-targtet
1.24595	1.84202	0.0159106	0.0143873	0.964028	11.4928	2.88981	-2.84982	P63010	P63010	AP2B1	AP-2 complex subunit beta	AELNNEKKEK	10	20	29	10.6326	10.5912	11.8989	10.3568	12.2061	12.586	12.2948	11.3764	no	no	non-targtet
0.598638	1.84165	0.0159106	0.0143996	0.964028	14.4989	2.88934	-2.85059	Q9BQP7	Q9BQP7	MGME1	Mitochondrial genome maintenance exonuclease 1	MILELGEDGFKEYTSNVFLQGKR	23	156	178	14.3583	13.8776	14.5977	13.9648	14.702	14.5635	14.7985	15.129	no	no	non-targtet
0.292955	1.84133	0.0159106	0.0144103	0.964028	17.1106	2.88893	-2.85125	Q01844	Q01844	EWSR1	RNA-binding protein EWS	TGQPMIHIYLDK	12	393	404	17.1572	17.0741	16.9428	16.6823	17.3105	17.3579	17.2072	17.1526	no	no	non-targtet
0.0913235	1.84108	0.0159106	0.0144185	0.964028	20.7035	2.88861	-2.85175	Q6NXS1;P41236	Q6NXS1	PPP1R2	Protein phosphatase inhibitor 2	KLAAAEGLEPK	11	103	113	20.6096	20.6276	20.6971	20.6971	20.7471	20.7553	20.7389	20.7553	no	no	non-targtet
0.151086	1.84069	0.0159106	0.0144316	0.964028	17.7659	2.88811	-2.85256	P78371	P78371	CCT2	T-complex protein 1 subunit beta	LALVTGGEIASTFDHPELVKLGSCK	25	323	347	17.6743	17.6935	17.6883	17.7053	17.8033	17.929	17.8141	17.8194	no	no	non-targtet
0.633441	1.83816	0.0159106	0.0145157	0.964028	13.8536	2.8849	-2.85775	Q9H1H9	Q9H1H9	KIF13A	Kinesin-like protein KIF13A	VTQWAEER	8	660	667	13.6691	13.2888	13.2817	13.9079	13.8467	14.1995	14.3703	14.2647	no	no	non-targtet
-0.788057	1.83763	0.0159106	0.0145337	0.964028	13.2792	-2.88421	-2.85885	Q86UW6	Q86UW6	N4BP2	NEDD4-binding protein 2	GNHSQGGVAR	10	1732	1741	13.5911	13.0962	13.7088	14.2969	12.8165	12.968	13.0598	12.6965	no	no	non-targtet
-0.430228	1.8375	0.0159106	0.0145377	0.964028	16.125	-2.88406	-2.8591	P24941	P24941	CDK2	Cyclin-dependent kinase 2	AALAHPFFQDVTKPVPHLR	19	279	297	16.2107	16.1292	16.5179	16.5028	16.2694	15.9483	15.609	15.813	yes	no	non-targtet
-0.282475	1.83718	0.0159106	0.0145487	0.964028	16.6014	-2.88364	-2.85977	Q9NW82	Q9NW82	WDR70	WD repeat-containing protein 70	QNEDIEPTSSR	11	76	86	16.7275	16.6652	16.7103	16.8674	16.2859	16.3461	16.6242	16.5842	no	no	non-targtet
-0.416894	1.83714	0.0159106	0.0145499	0.964028	16.5745	-2.88359	-2.85985	Q9NY61	Q9NY61	AATF	Protein AATF	SILTQIDHILMDKER	15	391	405	17.1636	16.5384	16.8557	16.5739	16.5585	16.4921	16.2501	16.1634	no	no	non-targtet
-0.343335	1.83702	0.0159106	0.0145541	0.964028	18.2639	-2.88344	-2.8601	Q9BT78	Q9BT78	COPS4	COP9 signalosome complex subunit 4	EALPTWDK	8	365	372	18.645	18.2995	18.2208	18.5771	17.7944	18.0668	18.1818	18.3261	no	no	non-targtet
-1.20594	1.83701	0.0159106	0.0145542	0.964028	12.1938	-2.88343	-2.86011	O15226	O15226	NKRF	NF-kappa-B-repressing factor	RDIEQIIR	8	604	611	13.168	12.3665	12.8049	12.8476	11.5304	10.6441	11.4749	12.7139	no	no	non-targtet
0.135512	1.83646	0.0159106	0.0145726	0.964028	18.7713	2.88273	-2.86123	P36578	P36578	RPL4	60S ribosomal protein L4	GHRIEEVPELPLVVEDK	17	141	157	18.6824	18.7113	18.6854	18.7351	18.922	18.7446	18.8173	18.8722	no	no	non-targtet
0.244507	1.83641	0.0159106	0.0145742	0.964028	16.6995	2.88267	-2.86134	Q96HI0	Q96HI0	SENP5	Sentrin-specific protease 5	QSILSSELLDHPYCK	15	450	464	16.7351	16.4374	16.5687	16.5679	16.7417	16.7907	16.9183	16.8364	no	no	non-targtet
-0.265442	1.83599	0.0159106	0.0145886	0.964028	16.328	-2.88212	-2.86221	P54886	P54886	ALDH18A1	Delta-1-pyrroline-5-carboxylate synthase	FGLGAEVGISTSR	13	733	745	16.5129	16.4538	16.4246	16.4516	16.0583	16.357	16.2565	16.1092	no	no	non-targtet
0.192919	1.8357	0.0159106	0.0145982	0.964028	18.3316	2.88176	-2.8628	Q9BX68	Q9BX68	HINT2	Adenosine 5'-monophosphoramidase HINT2	AEGLGDGYR	9	124	132	18.0671	18.3598	18.3275	18.1863	18.3902	18.5073	18.3988	18.4161	no	no	non-targtet
-0.51069	1.83452	0.0159106	0.014638	0.964028	15.2016	-2.88026	-2.86523	Q8IYB8	Q8IYB8	SUPV3L1	ATP-dependent RNA helicase SUPV3L1, mitochondrial	EWMTQQTEHNK	11	754	764	14.9779	15.6821	15.5985	15.5691	15.0384	15.1605	14.7449	14.841	no	no	non-targtet
0.128765	1.83439	0.0159106	0.0146423	0.964028	18.7915	2.88009	-2.86549	O60869	O60869	EDF1	Endothelial differentiation-related factor 1	ETEELHHDR	9	64	72	18.6593	18.758	18.8033	18.6881	18.8714	18.8573	18.8746	18.8205	no	no	non-targtet
0.731382	1.83426	0.0159106	0.0146468	0.964028	12.8796	2.87992	-2.86576	Q8WVP7	Q8WVP7	LMBR1	Limb region 1 protein homolog	DSETAKPSVNGHQK	14	475	488	12.8692	12.2406	12.6363	12.3094	13.4047	12.9319	13.3225	13.322	no	no	non-targtet
-0.625212	1.83419	0.0159106	0.0146489	0.964028	14.3975	-2.87984	-2.8659	Q8TF46	Q8TF46	DIS3L	DIS3-like exonuclease 1	DYVVTFPSKEEVQSQGK	17	344	360	14.4681	14.8763	14.6233	14.8725	14.0261	13.8905	14.6529	13.7699	no	no	non-targtet
0.512412	1.83416	0.0159106	0.0146502	0.964028	16.6141	2.87979	-2.86597	Q96NA2	Q96NA2	RILP	Rab-interacting lysosomal protein	EEFEQILQER	10	246	255	16.3955	15.8384	16.4346	16.7629	17.1354	17.0002	16.6629	16.6827	no	no	non-targtet
0.552097	1.83413	0.0159106	0.0146511	0.964028	14.5972	2.87976	-2.86603	Q9H6D7	Q9H6D7	HAUS4	HAUS augmin-like complex subunit 4	LKTQSELDR	9	254	262	14.0908	14.4284	14.718	14.0474	15.0114	14.6727	14.7547	15.0541	no	no	non-targtet
0.366433	1.83402	0.0159106	0.0146547	0.964028	15.8549	2.87962	-2.86625	Q12789	Q12789	GTF3C1	General transcription factor 3C polypeptide 1	SSRPFER	7	1017	1023	15.7842	15.7242	15.3905	15.7877	16.1555	16.0451	16.1362	15.8155	no	no	non-targtet
-0.205091	1.83342	0.0159106	0.0146752	0.964028	18.443	-2.87885	-2.86749	Q9Y266	Q9Y266	NUDC	Nuclear migration protein nudC	GKDMVVDIQR	10	195	204	18.6127	18.6447	18.3769	18.548	18.3016	18.2076	18.3941	18.4586	no	no	non-targtet
0.154629	1.83299	0.0159106	0.0146895	0.964028	18.5504	2.87831	-2.86836	P51114	P51114	FXR1	RNA-binding protein FXR1	DVIEEHGPSEK	11	568	578	18.3555	18.4995	18.5881	18.4492	18.6695	18.5963	18.6303	18.6148	no	no	non-targtet
-0.363043	1.83294	0.0159106	0.0146913	0.964028	18.1806	-2.87824	-2.86847	Q52LJ0;Q8NCA5	Q52LJ0	FAM98B	Protein FAM98B	GGRPNEIEPPPPEMPPWQKR	20	309	328	18.3206	18.4553	18.1721	18.5005	17.5735	18.0732	18.2185	18.1311	no	no	non-targtet
-0.168533	1.83137	0.0159106	0.0147445	0.964028	17.561	-2.87625	-2.87169	Q9BQY4;P0C7M4	Q9BQY4	RHOXF2;RHOXF2B	Rhox homeobox family member 2B	EQFPSEFLR	9	156	164	17.5941	17.7152	17.5632	17.7085	17.4543	17.4886	17.5059	17.4581	no	no	non-targtet
0.263187	1.83111	0.0159106	0.0147532	0.964028	15.919	2.87592	-2.87222	P08243	P08243	ASNS	Asparagine synthetase [glutamine-hydrolyzing]	KMQQHFEFEYQTK	13	83	95	15.8441	15.736	15.7914	15.7781	15.9917	16.0419	16.0589	16.1099	no	no	non-targtet
0.364586	1.83111	0.0159106	0.0147532	0.964028	16.3592	2.87592	-2.87222	Q7L591	Q7L591	DOK3	Docking protein 3	EMPPGPEPPTSR	12	342	353	15.9927	16.4409	15.9012	16.3729	16.4608	16.5054	16.5729	16.6269	no	no	non-targtet
0.210074	1.83106	0.0159106	0.014755	0.964028	17.009	2.87585	-2.87233	O94776;Q9BTC8;Q13330	O94776	MTA2	Metastasis-associated protein MTA2	QPSLHMSAAAASR	13	215	227	16.7895	16.9217	17.0027	16.9019	17.1413	17.0736	17.0391	17.2021	no	no	non-targtet
-0.136484	1.83092	0.0159106	0.0147598	0.964028	18.4116	-2.87567	-2.87262	Q14444	Q14444	CAPRIN1	Caprin-1	QILGVIDK	8	56	63	18.5528	18.463	18.4849	18.4186	18.3007	18.3191	18.3939	18.3595	no	no	non-targtet
0.171906	1.83092	0.0159106	0.0147599	0.964028	17.8807	2.87567	-2.87262	Q99543	Q99543	DNAJC2	DnaJ homolog subfamily C member 2	KKEEMNR	7	259	265	17.8062	17.7927	17.9017	17.6783	18.0268	17.9577	17.9779	17.904	no	no	non-targtet
-0.56517	1.83086	0.0159106	0.0147617	0.964028	15.0287	-2.8756	-2.87273	O95163	O95163	ELP1	Elongator complex protein 1	YCLSILTSHVKK	12	835	846	15.556	15.3726	15.1706	15.146	14.5997	14.584	14.4883	15.3126	no	no	non-targtet
0.231309	1.83085	0.0159106	0.0147621	0.964028	17.8452	2.87558	-2.87276	O60524	O60524	NEMF	Ribosome quality control complex subunit NEMF	LASKEESSNSSDSK	14	796	809	17.6039	17.9718	17.6329	17.7097	17.8855	17.942	18.0435	17.9725	no	no	non-targtet
0.13689	1.83065	0.0159106	0.0147691	0.964028	19.0734	2.87532	-2.87318	P49591	P49591	SARS1	Serine--tRNA ligase, cytoplasmic	IEQFVYSSPHDNK	13	324	336	19.1011	18.9306	19.0302	18.9579	19.1772	19.1781	19.1326	19.0794	no	no	non-targtet
-0.556713	1.83021	0.0159106	0.0147841	0.964028	14.8707	-2.87476	-2.87409	Q9ULR3	Q9ULR3	PPM1H	Protein phosphatase 1H	RLPWATGYAEVINAGK	16	73	88	15.4841	14.9476	14.9812	15.1836	14.6121	14.4889	14.254	15.0146	no	no	non-targtet
0.792998	1.82985	0.0159106	0.0147962	0.964028	12.589	2.87431	-2.87482	O95834;O00423	O95834	EML2	Echinoderm microtubule-associated protein-like 2	LKLEWVYGYR	10	55	64	11.8959	11.8304	12.54	12.5039	12.8993	13.0927	12.8203	13.1298	no	no	non-targtet
-0.495407	1.82957	0.0159106	0.0148058	0.964028	15.6114	-2.87395	-2.87539	Q8WX92	Q8WX92	NELFB	Negative elongation factor B	KLEDLLEK	8	92	99	16.342	15.4702	15.7079	15.9164	15.2018	15.4714	15.3679	15.4137	no	no	non-targtet
-0.186561	1.82914	0.0159106	0.0148205	0.964028	18.6554	-2.8734	-2.87628	P52272	P52272	HNRNPM	Heterogeneous nuclear ribonucleoprotein M	ADILEDKDGK	10	233	242	18.8052	18.8586	18.6425	18.6884	18.4801	18.4938	18.7075	18.567	no	no	non-targtet
0.184962	1.82883	0.0159106	0.0148309	0.964028	18.3878	2.87301	-2.8769	Q86Y82	Q86Y82	STX12	Syntaxin-12	NPGPSGPQLR	10	11	20	18.1308	18.3802	18.431	18.2392	18.4622	18.4956	18.4962	18.467	no	no	non-targtet
0.63	1.82844	0.0159106	0.0148443	0.964028	15.9642	2.87251	-2.87771	Q14203	Q14203	DCTN1	Dynactin subunit 1	RVEAAQETVADYQQTIKK	18	502	519	15.6054	15.2667	15.6658	16.0588	16.798	15.7742	16.0808	16.4637	no	no	non-targtet
-0.851042	1.82815	0.0159106	0.0148542	0.964028	13.0216	-2.87215	-2.8783	Q05655	Q05655	PRKCD	Protein kinase C delta type	LFEREPTKR	9	582	590	13.6599	13.1077	13.4688	13.5521	12.8621	13.0412	12.6237	11.8575	yes	no	non-targtet
-0.260166	1.82813	0.0159106	0.0148548	0.964028	17.8831	-2.87212	-2.87834	Q9HAU5	Q9HAU5	UPF2	Regulator of nonsense transcripts 2	AFVPAILFK	9	476	484	18.2251	18.1431	17.8207	17.8637	17.7203	17.7316	17.861	17.699	no	no	non-targtet
-0.44492	1.82802	0.0159106	0.0148586	0.964028	15.3406	-2.87198	-2.87857	Q9UBB5	Q9UBB5	MBD2	Methyl-CpG-binding domain protein 2	AFIVTDEDIRKQEER	15	361	375	15.6035	15.9274	15.4716	15.2499	15.1643	15.0313	15.2519	15.0251	no	no	non-targtet
0.374089	1.82797	0.0159106	0.0148603	0.964028	15.3028	2.87192	-2.87867	Q13228	Q13228	SELENBP1	Methanethiol oxidase	TKLVLPSLISSR	12	92	103	15.2001	15.0761	15.2462	14.9404	15.4345	15.5837	15.6166	15.3245	no	no	non-targtet
0.165313	1.8279	0.0159106	0.0148629	0.964028	17.8922	2.87182	-2.87883	P49750	P49750	YLPM1	YLP motif-containing protein 1	KSDRPVYEGPSMFGGER	17	1769	1785	17.8775	17.7184	17.7848	17.8574	17.9065	17.9459	17.9982	18.0487	no	no	non-targtet
-0.329194	1.82755	0.0159106	0.0148748	0.964028	15.405	-2.87138	-2.87954	Q9BYJ9	Q9BYJ9	YTHDF1	YTH domain-containing family protein 1	PTSWAAIASKPAKPQPK	17	231	247	15.5334	15.6346	15.6833	15.427	15.1947	15.232	15.2408	15.2941	no	no	non-targtet
0.376818	1.82721	0.0159106	0.0148866	0.964028	15.0968	2.87094	-2.88025	O95456	O95456	PSMG1	Proteasome assembly chaperone 1	TSLEVSLLEK	10	56	65	14.8601	14.9446	14.9174	14.9115	15.1283	15.4947	15.3046	15.2132	no	no	non-targtet
-0.254858	1.82677	0.0159106	0.0149015	0.964028	16.3905	-2.87038	-2.88114	Q7Z7G8	Q7Z7G8	VPS13B	Intermembrane lipid transfer protein VPS13B	IGVLSLESLHASTR	14	1913	1926	16.3736	16.6062	16.5878	16.5039	16.2022	16.3067	16.1909	16.3523	no	no	non-targtet
-0.594274	1.82676	0.0159106	0.014902	0.964028	14.1432	-2.87037	-2.88117	Q9UG63	Q9UG63	ABCF2	ATP-binding cassette sub-family F member 2	SMLLSAIGKR	10	125	134	14.2405	14.7993	14.516	14.2055	13.6338	14.1485	13.6571	13.9449	no	no	non-targtet
-0.236909	1.82663	0.0159106	0.0149063	0.964028	17.1777	-2.87021	-2.88143	Q09666	Q09666	AHNAK	Neuroblast differentiation-associated protein AHNAK	GPKLDADMPEVAVEGPNGK	19	2350	2368	17.3466	17.1606	17.2739	17.4036	17.1406	16.879	17.0649	17.1525	no	no	non-targtet
0.0813586	1.82615	0.0159106	0.0149229	0.964028	21.1844	2.86959	-2.88242	Q92616	Q92616	GCN1	eIF-2-alpha kinase activator GCN1	QQEMMAALTDAIQDKK	16	1415	1430	21.1106	21.149	21.1431	21.1722	21.2475	21.2012	21.2078	21.2437	no	no	non-targtet
0.143362	1.8253	0.0159106	0.014952	0.964028	19.4291	2.86851	-2.88416	P14314	P14314	PRKCSH	Glucosidase 2 subunit beta	DMEESIR	7	386	392	19.25	19.3441	19.4462	19.3891	19.5128	19.5342	19.4075	19.5485	no	no	non-targtet
-0.618753	1.82376	0.0159106	0.015005	0.964028	15.4415	-2.86656	-2.88731	Q01780	Q01780	EXOSC10	Exosome component 10	KHLNTQQLTAFQLLFAWRDK	20	500	519	15.7398	15.9269	15.6138	15.723	15.2127	15.8027	14.8424	14.6707	no	no	non-targtet
0.228174	1.82355	0.0159106	0.0150125	0.964028	16.8739	2.86628	-2.88775	Q9UL15	Q9UL15	BAG5	BAG family molecular chaperone regulator 5	KQPSLPLSEDAHPSVAK	17	169	185	16.7965	16.8767	16.7002	16.6658	17.0994	16.8737	16.9694	17.0093	no	no	non-targtet
-0.755269	1.82317	0.0159106	0.0150256	0.964028	13.4824	-2.8658	-2.88853	O15315	O15315	RAD51B	DNA repair protein RAD51 homolog 2	RVGLSQELCDR	11	8	18	14.3305	13.2274	13.9579	13.9245	13.2758	12.8021	13.0979	13.2435	no	no	non-targtet
-0.117909	1.82315	0.0159106	0.0150262	0.964028	21.4083	-2.86577	-2.88857	Q13838;O00148	Q13838	DDX39A	ATP-dependent RNA helicase DDX39A	DFLLKPELLR	10	48	57	21.4626	21.391	21.5777	21.4375	21.343	21.2933	21.3699	21.391	no	no	non-targtet
1.06282	1.82293	0.0159106	0.0150338	0.964028	12.6711	2.8655	-2.88902	P62316	P62316	SNRPD2	Small nuclear ribonucleoprotein Sm D2	NNTQVLINCRNNKK	14	38	51	12.2467	11.2077	12.5931	12.5113	13.0272	13.9172	13.0372	12.8284	no	no	non-targtet
0.177437	1.8226	0.0159106	0.0150452	0.964028	18.4773	2.86508	-2.8897	Q04637	Q04637	EIF4G1	Eukaryotic translation initiation factor 4 gamma 1	AASLTEDR	8	1207	1214	18.2736	18.4621	18.4712	18.3476	18.6756	18.5388	18.5886	18.4611	no	no	non-targtet
0.382054	1.82258	0.0159106	0.0150458	0.964028	16.7894	2.86505	-2.88973	Q86UX7	Q86UX7	FERMT3	Fermitin family homolog 3	QHWVVFKETTLSYYK	15	375	389	16.2371	16.783	16.7939	16.5796	16.9886	16.7304	17.0266	17.1763	no	no	non-targtet
0.304387	1.8222	0.0159106	0.0150593	0.964028	15.7883	2.86456	-2.89053	O15417	O15417	TNRC18	Trinucleotide repeat-containing gene 18 protein	LFGLEPGRPPPTGPEHK	17	493	509	15.6265	15.5319	15.7223	15.6638	15.9731	16.0852	15.8032	15.9007	no	no	non-targtet
-0.403048	1.82162	0.0159106	0.0150794	0.964028	15.3907	-2.86382	-2.89172	Q99719	Q99719	SEPTIN5	Septin-5	ADCLVPSEIR	10	191	200	15.4421	15.6782	15.6164	15.6322	15.2343	15.3373	15.3341	14.851	no	no	non-targtet
-0.176813	1.8207	0.0159106	0.0151112	0.964028	17.8071	-2.86265	-2.8936	O60885	O60885	BRD4	Bromodomain-containing protein 4	AQAEHAEKEKER	12	1243	1254	17.8709	17.8163	17.8401	18.0548	17.6991	17.7075	17.7361	17.7322	yes	no	non-targtet
-0.168127	1.82046	0.0159106	0.0151195	0.964028	18.1704	-2.86235	-2.89409	Q9H2M9	Q9H2M9	RAB3GAP2	Rab3 GTPase-activating protein non-catalytic subunit	KQALESILASERLPFSCLR	19	592	610	18.2468	18.2575	18.1785	18.3349	17.9912	18.0265	18.1665	18.1611	no	no	non-targtet
0.905983	1.82044	0.0159106	0.0151204	0.964028	13.2718	2.86232	-2.89414	Q7KZF4	Q7KZF4	SND1	Staphylococcal nuclease domain-containing protein 1	QINLSNIRAGNLAR	14	48	61	13.0255	12.5119	12.2894	13.4483	14.1081	13.7311	13.1157	13.9441	no	no	non-targtet
-0.150161	1.82029	0.0159106	0.0151257	0.964028	17.8224	-2.86213	-2.89445	Q92888	Q92888	ARHGEF1	Rho guanine nucleotide exchange factor 1	VPVPPNVAFELDRTR	15	112	126	17.8511	17.9689	17.8797	17.8901	17.7117	17.7177	17.7584	17.8013	no	no	non-targtet
0.328333	1.81995	0.0159106	0.0151374	0.964028	16.1132	2.8617	-2.89514	Q8WYA0	Q8WYA0	IFT81	Intraflagellar transport protein 81 homolog	AEELQEAK	8	359	366	15.7662	15.8934	16.0393	16.0971	16.3528	16.3082	16.4044	16.0439	no	no	non-targtet
0.503535	1.81954	0.0159106	0.0151517	0.964028	15.4049	2.86117	-2.89599	Q9H334	Q9H334	FOXP1	Forkhead box protein P1	QQEQLQLQLLQQQHAGKQPK	20	150	169	15.0969	15.0513	15.4919	14.9726	15.7471	15.1995	15.8471	15.8331	no	no	non-targtet
0.621919	1.81949	0.0159106	0.0151535	0.964028	14.5584	2.86111	-2.89609	P51530	P51530	DNA2	DNA replication ATP-dependent helicase/nuclease DNA2	GGVSNVTEAK	10	909	918	13.9202	14.6853	14.2721	14.1121	14.9282	15.1665	14.9711	14.4115	no	no	non-targtet
0.168773	1.81922	0.0159106	0.0151627	0.964028	20.3847	2.86077	-2.89663	P68036	P68036	UBE2L3	Ubiquitin-conjugating enzyme E2 L3	ADLAEEYSK	9	123	131	20.1457	20.3101	20.4576	20.2877	20.5356	20.5069	20.4375	20.3962	no	no	non-targtet
-0.468433	1.81872	0.0159106	0.0151804	0.964028	15.6155	-2.86013	-2.89767	P50991	P50991	CCT4	T-complex protein 1 subunit delta	EDIEFICK	8	331	338	16.0368	15.9872	15.8758	15.4991	15.7316	15.2369	15.1298	15.4269	no	no	non-targtet
-0.45912	1.81842	0.0159106	0.0151907	0.964028	14.6783	-2.85975	-2.89828	Q9UHD2	Q9UHD2	TBK1	Serine/threonine-protein kinase TBK1	VFNNISFLR	9	39	47	14.7109	14.7574	15.0364	15.1269	14.3847	14.6274	14.4532	14.3297	yes	no	non-targtet
-0.150503	1.81837	0.0159106	0.0151924	0.964028	18.6394	-2.85969	-2.89838	Q99986	Q99986	VRK1	Serine/threonine-protein kinase VRK1	LLDYTEKPLYENLR	14	308	321	18.7956	18.7137	18.6379	18.7115	18.458	18.5646	18.635	18.5992	yes	no	non-targtet
0.176135	1.81762	0.0159106	0.0152189	0.964028	17.5857	2.85872	-2.89993	O95757	O95757	HSPA4L	Heat shock 70 kDa protein 4L	QVYVDKLQELKK	12	672	683	17.5841	17.4112	17.5429	17.4525	17.6846	17.6234	17.636	17.7511	no	no	non-targtet
-0.728936	1.81726	0.0159106	0.0152315	0.964028	15.1249	-2.85827	-2.90067	P53671	P53671	LIMK2	LIM domain kinase 2	TVVVADFGLSR	11	464	474	14.6373	15.8211	15.7427	15.7563	14.7454	14.6031	15.1199	14.5733	yes	no	stabilized proteins
0.0931594	1.81718	0.0159106	0.0152341	0.964028	20.9757	2.85817	-2.90082	Q9NZI8	Q9NZI8	IGF2BP1	Insulin-like growth factor 2 mRNA-binding protein 1	TADEVPLK	8	273	280	20.8727	20.9098	20.9882	20.9459	21.0156	21.0088	21.0559	21.0088	no	no	non-targtet
-0.393854	1.81708	0.0159106	0.0152376	0.964028	15.6973	-2.85805	-2.90103	Q13395	Q13395	TARBP1	Probable methyltransferase TARBP1	KIIPWNSR	8	1433	1440	15.6658	15.809	15.9303	16.1719	15.3548	15.4783	15.7401	15.4284	no	no	non-targtet
-0.223745	1.81635	0.0159106	0.0152635	0.964028	17.0973	-2.85711	-2.90254	O14965	O14965	AURKA	Aurora kinase A	IADFGWSVHAPSSR	14	272	285	17.3066	17.0316	17.242	17.2566	16.9895	17.0895	16.9466	16.9162	yes	no	non-targtet
-0.144761	1.81631	0.0159106	0.0152647	0.964028	18.8692	-2.85706	-2.90261	Q13838;O00148	Q13838	DDX39A	ATP-dependent RNA helicase DDX39A	KDEEVLKK	8	155	162	18.9805	18.8788	18.9715	18.9355	18.6946	18.8073	18.7818	18.9035	no	no	non-targtet
-0.597256	1.81585	0.0159106	0.0152809	0.964028	13.9985	-2.85648	-2.90355	O75694	O75694	NUP155	Nuclear pore complex protein Nup155	KFVLLSAQGSLMFHK	15	499	513	14.3458	14.5667	14.1584	14.1178	13.3022	13.9672	13.8645	13.6657	no	no	non-targtet
-0.353106	1.81538	0.0159106	0.0152973	0.964028	15.7363	-2.85588	-2.90451	O15305	O15305	PMM2	Phosphomannomutase 2	RICELLFS	8	239	246	16.2247	15.7628	15.8136	15.8503	15.6268	15.5055	15.5128	15.5939	no	no	non-targtet
-0.1279	1.8148	0.0159106	0.0153181	0.964028	19.2516	-2.85513	-2.90572	P23921	P23921	RRM1	Ribonucleoside-diphosphate reductase large subunit	STLDIVLANKDR	12	119	130	19.295	19.3128	19.3214	19.3329	19.2577	19.0763	19.1833	19.2331	no	no	non-targtet
-0.168466	1.8146	0.0159106	0.015325	0.964028	17.206	-2.85488	-2.90612	Q13310	Q13310	PABPC4	Polyadenylate-binding protein 4	KFEQLKQER	9	279	287	17.3293	17.2631	17.2635	17.3049	17.0887	17.0935	17.1589	17.1459	no	no	non-targtet
-0.500266	1.81457	0.0159106	0.015326	0.964028	14.705	-2.85485	-2.90618	Q9H147	Q9H147	DNTTIP1	Deoxynucleotidyltransferase terminal-interacting protein 1	AAAGMVWKPK	10	181	190	14.7056	14.847	15.0098	15.2582	14.5841	14.496	14.1551	14.5843	no	no	non-targtet
0.171277	1.81402	0.0159106	0.0153455	0.964028	17.1843	2.85414	-2.90732	Q96AX1	Q96AX1	VPS33A	Vacuolar protein sorting-associated protein 33A	VLDYYKR	7	424	430	17.1332	17.0955	17.0674	17.0984	17.2641	17.3365	17.2287	17.2504	no	no	non-targtet
0.48365	1.81402	0.0159106	0.0153456	0.964028	15.1061	2.85414	-2.90732	P50851	P50851	LRBA	Lipopolysaccharide-responsive and beige-like anchor protein	YRDILEPQNER	11	1548	1558	15.2922	14.7212	14.8556	14.5881	15.5436	15.2127	15.3268	15.3085	no	no	non-targtet
-0.229638	1.81353	0.0159106	0.0153627	0.964028	17.203	-2.85352	-2.90831	Q00587	Q00587	CDC42EP1	Cdc42 effector protein 1	DGSFPSEPGLR	11	178	188	17.2765	17.2266	17.29	17.4781	17.102	16.9359	17.1078	17.2069	no	no	non-targtet
0.527153	1.81313	0.0159106	0.015377	0.964028	15.3899	2.85301	-2.90914	P18440	P18440	NAT1	Arylamine N-acetyltransferase 1	SFCSLQTPDGVHCLVGFTLTHR	22	221	242	15.0119	14.9963	15.0836	15.4136	15.8396	15.2091	15.5233	16.0419	no	no	non-targtet
-0.196047	1.81266	0.0159106	0.0153937	0.964028	17.3427	-2.85241	-2.91011	Q86U44	Q86U44	METTL3	N6-adenosine-methyltransferase catalytic subunit	FAAQELIEVKR	11	123	133	17.4562	17.489	17.4333	17.3842	17.0944	17.2405	17.3398	17.3039	no	no	non-targtet
-0.363227	1.81259	0.0159106	0.015396	0.964028	16.2711	-2.85232	-2.91025	Q96D46	Q96D46	NMD3	60S ribosomal export protein NMD3	KNVNIYR	7	454	460	16.4616	16.5426	16.4854	16.3213	16.2412	16.2713	16.1359	15.7096	no	no	non-targtet
-0.156575	1.81206	0.0159106	0.0154148	0.964028	19.764	-2.85165	-2.91133	A0A8I5KQE6;P08865	A0A8I5KQE6	RPSA	40S ribosomal protein SA	LLVVTDPR	8	121	128	19.9016	19.7518	19.874	19.8416	19.6911	19.7199	19.5386	19.793	no	no	non-targtet
0.1018	1.81186	0.0159106	0.0154221	0.964028	20.5079	2.85139	-2.91175	P42224	P42224	STAT1	Signal transducer and activator of transcription 1-alpha/beta	QDWEHAANDVSFATIR	16	41	56	20.3962	20.4375	20.5069	20.4874	20.6006	20.5823	20.5261	20.5261	no	no	non-targtet
-0.462267	1.81081	0.0159106	0.0154593	0.964028	14.5124	-2.85006	-2.9139	O75385	O75385	ULK1	Serine/threonine-protein kinase ULK1	LHSAPNLSDLHVVRPK	16	554	569	14.7436	14.742	14.6855	14.8031	14.3663	14.2868	13.9839	14.4882	yes	no	non-targtet
0.492358	1.81059	0.0159106	0.015467	0.964028	14.8549	2.84978	-2.91434	Q9BU89	Q9BU89	DOHH	Deoxyhypusine hydroxylase	VVRESCEVALDMYEHETGR	19	268	286	14.639	14.7945	14.4541	14.5473	15.2847	14.8267	14.8878	15.4051	no	no	non-targtet
0.317785	1.80998	0.0159106	0.015489	0.964028	16.0599	2.84899	-2.91561	P56645	P56645	PER3	Period circadian protein homolog 3	EEEKWEAQSEGHPFITSR	18	903	920	15.7591	16.0497	16.0681	15.7272	16.29	16.2138	16.1021	16.2693	no	no	non-targtet
-0.393208	1.80994	0.0159106	0.0154903	0.964028	15.4693	-2.84895	-2.91569	P14923	P14923	JUP	Junction plakoglobin	QEGLESVLK	9	386	394	15.4773	15.7515	15.647	15.7878	15.5344	15.0998	15.3453	15.1113	no	no	non-targtet
0.128391	1.80973	0.0159106	0.0154977	0.964028	19.3134	2.84868	-2.91611	O00487	O00487	PSMD14	26S proteasome non-ATPase regulatory subunit 14	SWMEGLTLQDYSEHCK	16	224	239	19.2074	19.309	19.3028	19.1776	19.389	19.4354	19.3754	19.3107	no	no	non-targtet
0.138038	1.8094	0.0159106	0.0155095	0.964028	19.8376	2.84826	-2.91679	O15355	O15355	PPM1G	Protein phosphatase 1G	CSGDGVGAPR	10	13	22	19.7746	19.7889	19.7984	19.7123	20.0426	19.9055	19.8243	19.8539	no	no	non-targtet
-0.191915	1.80877	0.0159106	0.0155323	0.964028	18.1248	-2.84745	-2.9181	O00410	O00410	IPO5	Importin-5	KKVCDIAAELAR	12	107	118	18.3812	18.1781	18.0654	18.2582	17.9638	18.0396	18.0272	18.0847	no	no	non-targtet
-0.700495	1.80853	0.0159106	0.0155405	0.964028	13.8219	-2.84716	-2.91857	Q2KHR3	Q2KHR3	QSER1	Glutamine and serine-rich protein 1	IQLYSLYHSLHHYK	14	1666	1679	14.0349	14.4954	14.3137	13.8448	13.1912	13.3807	14.0423	13.2725	no	no	non-targtet
-0.541402	1.80846	0.0159106	0.0155431	0.964028	15.7499	-2.84707	-2.91872	Q6XQN6	Q6XQN6	NAPRT	Nicotinate phosphoribosyltransferase	LTEDPEKQTLPGSK	14	408	421	16.1174	15.8317	15.971	16.1622	14.8464	15.5899	15.7307	15.7495	no	no	non-targtet
-0.484471	1.80795	0.0159106	0.0155616	0.964028	14.1302	-2.84641	-2.91978	Q3V6T2	Q3V6T2	CCDC88A	Girdin	LLHDEQSTDDSRYK	14	942	955	14.4339	14.3318	14.5211	14.2031	13.8419	13.9952	13.9644	13.7505	no	no	non-targtet
-0.485596	1.80793	0.0159106	0.0155623	0.964028	14.2821	-2.84638	-2.91982	Q96PC5	Q96PC5	MIA2	Melanoma inhibitory activity protein 2	IFQMNEER	8	804	811	14.4322	14.7134	14.4648	14.4892	14.0719	14.1108	14.1912	13.7833	no	no	non-targtet
0.102935	1.80691	0.0159106	0.0155986	0.964028	21.0124	2.84509	-2.9219	P41252	P41252	IARS1	Isoleucine--tRNA ligase, cytoplasmic	LYLINSPVVR	10	625	634	21.0426	20.895	20.9601	20.9459	21.0886	21.0821	21.0691	21.0156	no	no	non-targtet
-0.286383	1.80683	0.0159106	0.0156016	0.964028	15.9221	-2.84498	-2.92207	Q9BW19	Q9BW19	KIFC1	Kinesin-like protein KIFC1	RGTLSGAPAPPTRHDFSFDR	20	357	376	16.1857	16.0365	16.0547	15.9844	15.8852	15.8361	15.7372	15.6573	no	no	non-targtet
-0.866278	1.80652	0.0159106	0.0156126	0.964028	12.4977	-2.84459	-2.9227	P17707	P17707	AMD1	S-adenosylmethionine decarboxylase proenzyme	DVQCSIISVTK	11	46	56	12.3718	12.9066	13.2933	13.1515	11.9358	11.6723	12.2057	12.4443	no	no	non-targtet
0.48849	1.8062	0.0159106	0.0156243	0.964028	15.0959	2.84418	-2.92337	O95365	O95365	ZBTB7A	Zinc finger and BTB domain-containing protein 7A	HFKDEDEDEDVASPDGLGR	19	537	555	14.6676	15.0009	15.0616	14.6766	15.4114	15.5842	15.4158	14.9492	no	no	non-targtet
-1.04112	1.80614	0.0159106	0.0156264	0.964028	11.8015	-2.84411	-2.92348	P47914	P47914	RPL29	60S ribosomal protein L29	EVKPKIPK	8	80	87	12.215	12.4749	12.1879	12.4105	10.4875	11.044	11.6492	11.9432	no	no	non-targtet
0.349851	1.80613	0.0159106	0.0156269	0.964028	15.8679	2.84409	-2.92351	Q92619	Q92619	ARHGAP45	Rho GTPase-activating protein 45	SAPDGVPFIVK	11	769	779	16.0166	15.5808	15.5397	15.6347	15.9933	15.9876	16.0529	16.1374	no	no	non-targtet
0.157679	1.80594	0.0159106	0.0156335	0.964028	18.7728	2.84385	-2.92389	Q86Y56	Q86Y56	DNAAF5	Dynein axonemal assembly factor 5	CSLLDPFAAVRR	12	173	184	18.7345	18.7136	18.6661	18.6615	18.9939	18.7585	18.8755	18.7784	no	no	non-targtet
0.975351	1.80518	0.0159106	0.015661	0.964028	12.124	2.84288	-2.92545	P36915	P36915	GNL1	Guanine nucleotide-binding protein-like 1	REEQTDTSDGESVTHHIRR	19	44	62	11.1581	11.2648	11.9222	12.2003	12.9914	12.4916	12.8049	12.1588	no	no	non-targtet
-0.37968	1.80514	0.0159106	0.0156626	0.964028	15.2733	-2.84283	-2.92555	Q8NI77	Q8NI77	KIF18A	Kinesin-like protein KIF18A	SHAVFQIYLR	10	228	237	15.4306	15.6426	15.3759	15.4035	15.0316	14.9078	15.3022	15.0924	no	no	non-targtet
-0.131112	1.80441	0.0159106	0.0156887	0.964028	18.9208	-2.84191	-2.92703	Q9BQG0	Q9BQG0	MYBBP1A	Myb-binding protein 1A	LLGAALPLLTK	11	308	318	19.036	18.9033	19.0284	18.9776	18.8287	18.8741	18.7998	18.9182	no	no	non-targtet
-0.0932352	1.80413	0.0159106	0.015699	0.964028	20.1447	-2.84154	-2.92761	Q9UMR2;Q9NUU7	Q9UMR2	DDX19A	ATP-dependent RNA helicase DDX19A	VVPDPNVIK	9	287	295	20.2302	20.1704	20.1581	20.2066	20.1332	20.0821	20.1079	20.0691	no	no	non-targtet
-0.278993	1.80386	0.0159106	0.0157087	0.964028	16.2846	-2.8412	-2.92817	O95793	O95793	STAU1	Double-stranded RNA-binding protein Staufen homolog 1	MQSTYNYNMR	10	99	108	16.3189	16.4334	16.3817	16.5623	16.2488	16.2189	16.1518	15.9608	no	no	non-targtet
-0.705126	1.80379	0.0159106	0.0157112	0.964028	13.6805	-2.84111	-2.9283	Q5VSL9	Q5VSL9	STRIP1	Striatin-interacting protein 1	ANIERFNARR	10	773	782	14.3842	13.7234	14.2246	13.8004	13.1572	12.9418	13.7325	13.4803	no	no	non-targtet
0.321801	1.80378	0.0159106	0.0157116	0.964028	15.347	2.8411	-2.92833	Q9UHP3	Q9UHP3	USP25	Ubiquitin carboxyl-terminal hydrolase 25	GHDEELISHYR	11	918	928	15.214	15.0834	15.2166	15.2305	15.4809	15.5877	15.4379	15.5252	no	no	non-targtet
-0.222614	1.80295	0.0159106	0.0157418	0.964028	18.5778	-2.84004	-2.93004	Q9H2G2	Q9H2G2	SLK	STE20-like serine/threonine-protein kinase	DRPYDYK	7	209	215	18.8399	18.653	18.7375	18.5262	18.6487	18.4249	18.4569	18.3357	yes	no	non-targtet
0.794406	1.80253	0.0159106	0.0157568	0.964028	14.5441	2.83951	-2.93089	P57740	P57740	NUP107	Nuclear pore complex protein Nup107	LCKRCGQAWR	10	365	374	14.3226	14.6993	14.2745	13.2914	15.1218	15.1341	14.9797	14.5298	no	no	non-targtet
0.239687	1.80237	0.0159106	0.0157626	0.964028	18.3537	2.8393	-2.93122	Q99829	Q99829	CPNE1	Copine-1	VVTMEVEAR	9	139	147	18.0492	18.3817	18.0821	18.4226	18.5127	18.4202	18.4342	18.5272	no	no	non-targtet
-0.849727	1.80224	0.0159106	0.0157675	0.964028	13.4484	-2.83913	-2.93149	Q6ZN06	Q6ZN06	ZNF813	Zinc finger protein 813	HESHHTGDFR	10	77	86	13.9307	13.6898	13.4692	14.4034	12.4369	12.9625	13.0508	13.644	no	no	non-targtet
-0.660564	1.80218	0.0159106	0.0157697	0.964028	15.8324	-2.83906	-2.93162	Q92797	Q92797	SYMPK	Symplekin	CLHSLTDKVPPSPELVK	17	859	875	16.1405	15.9897	16.3152	16.2051	15.4534	14.9972	15.2465	16.3113	no	no	non-targtet
-1.26346	1.80198	0.0159106	0.0157767	0.964028	11.5065	-2.83881	-2.93201	O43166	O43166	SIPA1L1	Signal-induced proliferation-associated 1-like protein 1	QNTQSDIGGSGK	12	1188	1199	11.9491	12.4036	12.0733	12.1271	12.0368	10.3961	11.0926	9.97374	no	no	non-targtet
0.117452	1.80173	0.0159106	0.015786	0.964028	19.4593	2.83848	-2.93254	Q9NV31	Q9NV31	IMP3	U3 small nucleolar ribonucleoprotein protein IMP3	QVDFLNWEVTDHNLHELR	18	15	32	19.3098	19.4193	19.4373	19.4358	19.5737	19.5026	19.4918	19.504	no	no	non-targtet
-1.20427	1.80147	0.0159106	0.0157955	0.964028	12.6884	-2.83815	-2.93307	Q99640	Q99640	PKMYT1	Membrane-associated tyrosine- and threonine-specific cdc2-inhibitory kinase	KLAEVGSHEK	10	154	163	13.1712	13.2981	12.9403	13.7526	12.9283	11.7931	10.9166	12.7071	yes	no	non-targtet
-0.327383	1.80128	0.0159106	0.0158024	0.964028	16.0793	-2.83791	-2.93346	Q9H0E9	Q9H0E9	BRD8	Bromodomain-containing protein 8	NIENGLIR	8	760	767	16.4506	16.0248	16.1131	16.3835	15.8248	16.0029	15.9266	15.9083	no	no	non-targtet
-0.14133	1.80117	0.0159106	0.0158061	0.964028	18.6146	-2.83778	-2.93367	Q9Y4R8	Q9Y4R8	TELO2	Telomere length regulation protein TEL2 homolog	TCVVGFAGLR	10	567	576	18.733	18.6698	18.6006	18.7376	18.5706	18.47	18.5265	18.6085	no	no	non-targtet
0.707725	1.8007	0.0159106	0.0158235	0.964028	13.6218	2.83717	-2.93465	Q9NWB7	Q9NWB7	IFT57	Intraflagellar transport protein 57 homolog	VKQEMEEK	8	356	363	13.3354	13.4351	13.6041	12.6973	13.9775	14.3166	13.7018	13.9069	no	no	non-targtet
0.26676	1.80067	0.0159106	0.0158246	0.964028	17.1665	2.83713	-2.93471	Q9ULW0	Q9ULW0	TPX2	Targeting protein for Xklp2	ARPNTVISQEPFVPKK	16	627	642	16.7982	17.0395	17.0406	17.2541	17.1745	17.349	17.3184	17.3576	no	no	non-targtet
-0.288476	1.80061	0.0159106	0.0158267	0.964028	16.2787	-2.83706	-2.93483	O75643	O75643	SNRNP200	U5 small nuclear ribonucleoprotein 200 kDa helicase	GNIIISTPEKWDILSR	16	1422	1437	16.364	16.2546	16.494	16.579	16.2574	16.0833	16.1876	16.0095	no	no	non-targtet
-0.335044	1.8002	0.0159106	0.0158416	0.964028	16.5209	-2.83654	-2.93567	Q5SXM2	Q5SXM2	SNAPC4	snRNA-activating protein complex subunit 4	TLPQASLLASTGPRPKPK	18	874	891	16.8396	16.7286	16.5084	16.677	16.3592	16.6533	16.2577	16.1432	no	no	non-targtet
0.186347	1.8001	0.0159106	0.0158453	0.964028	17.5714	2.83641	-2.93588	Q96MW5	Q96MW5	COG8	Conserved oligomeric Golgi complex subunit 8	GQLAPVFQR	9	365	373	17.3169	17.5579	17.4964	17.5415	17.6764	17.68	17.613	17.6887	no	no	non-targtet
0.365508	1.80007	0.0159106	0.0158465	0.964028	15.6628	2.83637	-2.93595	P33981	P33981	TTK	Dual specificity protein kinase TTK	SECRDLVVPGSKPSGNDSCELR	22	304	325	15.2663	15.5628	15.7112	15.38	15.8198	15.9563	15.9273	15.6788	yes	no	non-targtet
-0.792781	1.79993	0.0159106	0.0158514	0.964028	12.225	-2.8362	-2.93622	Q53H47	Q53H47	SETMAR	Histone-lysine N-methyltransferase SETMAR	SDSNYIIAIR	10	188	197	12.6345	12.8564	12.8265	12.1681	11.6738	11.8978	11.8305	11.9121	no	no	non-targtet
0.895333	1.79963	0.0159106	0.0158625	0.964028	15.8628	2.83581	-2.93685	Q63HN8	Q63HN8	RNF213	E3 ubiquitin-protein ligase RNF213	IIYGDPVTFLPHLPR	15	4717	4731	15.9778	15.7154	14.1864	15.7809	16.2874	16.4058	16.2923	16.2564	no	no	non-targtet
-0.374989	1.79935	0.0159106	0.0158727	0.964028	15.1901	-2.83545	-2.93742	Q15149	Q15149	PLEC	Plectin	LRQLAEEDLAQQR	13	2430	2442	15.2864	15.4881	15.2855	15.4505	14.9158	14.9554	15.2265	14.9128	no	no	non-targtet
-0.193753	1.79928	0.0159106	0.0158751	0.964028	17.319	-2.83537	-2.93755	Q5JSZ5	Q5JSZ5	PRRC2B	Protein PRRC2B	GYPLPHPK	8	756	763	17.3924	17.4013	17.3852	17.4847	17.3223	17.2749	17.0831	17.2083	no	no	non-targtet
-0.124775	1.7991	0.0159106	0.0158818	0.964028	19.1354	-2.83514	-2.93793	Q8IY67	Q8IY67	RAVER1	Ribonucleoprotein PTB-binding 1	RAPEEELPPLDPEEIRK	17	30	46	19.1102	19.259	19.2216	19.2004	19.0262	19.0919	19.1222	19.0518	no	no	non-targtet
-0.349658	1.7987	0.0159106	0.0158964	0.964028	16.2307	-2.83463	-2.93875	P29692	P29692	EEF1D	Elongation factor 1-delta	ATNFLAHEKIWFDK	14	2	15	16.5981	16.5453	16.2114	16.2674	16.0569	15.9196	15.9483	16.2988	no	no	non-targtet
0.487725	1.79857	0.0159106	0.0159014	0.964028	15.3605	2.83446	-2.93903	Q8TCU4	Q8TCU4	ALMS1	Centrosome-associated protein ALMS1	DISDISFIQSK	11	2288	2298	15.063	14.7251	15.4051	15.2733	15.3766	15.9002	15.5444	15.5962	no	no	non-targtet
-0.144929	1.79855	0.0159106	0.0159018	0.964028	20.9662	-2.83444	-2.93905	P25685	P25685	DNAJB1	DnaJ homolog subfamily B member 1	KKQDPPVTHDLR	12	158	169	21.0821	20.9882	21.0756	21.0088	20.7307	20.9812	20.9316	20.9316	no	no	non-targtet
0.430374	1.79829	0.0159106	0.0159116	0.964028	14.7908	2.8341	-2.9396	Q9Y2X7	Q9Y2X7	GIT1	ARF GTPase-activating protein GIT1	HDSFVPCSEK	10	668	677	14.3209	14.6711	14.6128	14.6976	15.045	14.8515	14.9641	15.1634	no	no	non-targtet
0.930493	1.79805	0.0159106	0.0159204	0.964028	12.0504	2.83379	-2.94009	Q68D10	Q68D10	SPTY2D1	Protein SPT2 homolog	QATESHTSQGTDR	13	109	121	11.3787	11.5754	11.2543	12.1323	12.5692	13.0393	12.1919	12.2622	no	no	non-targtet
-0.413786	1.79761	0.0159106	0.0159364	0.964028	15.1917	-2.83324	-2.94099	Q9H8Y5	Q9H8Y5	ANKZF1	Ankyrin repeat and zinc finger domain-containing protein 1	EALGQNEESPK	11	390	400	15.6831	15.3769	15.1283	15.4059	14.8898	15.0392	14.9007	15.1094	no	no	non-targtet
0.56805	1.79739	0.0159106	0.0159443	0.964028	15.1743	2.83296	-2.94143	O95292	O95292	VAPB	Vesicle-associated membrane protein-associated protein B/C	VMEECKR	7	169	175	14.3145	15.1424	14.7805	15.3236	15.428	15.5311	15.3699	15.5042	no	no	non-targtet
-0.577601	1.79708	0.0159106	0.0159559	0.964028	15.1189	-2.83256	-2.94208	Q16659	Q16659	MAPK6	Mitogen-activated protein kinase 6	AQIALEEASQQLAGKER	17	503	519	15.3861	15.343	15.0113	15.8906	14.9273	14.7688	15.1455	14.4789	yes	no	non-targtet
-0.14322	1.79705	0.0159106	0.0159571	0.964028	19.6815	-2.83252	-2.94214	O95372	O95372	LYPLA2	Acyl-protein thioesterase 2	TYPGVMHSSCPQEMAAVK	18	204	221	19.8724	19.8106	19.6389	19.6904	19.5931	19.5864	19.6293	19.6306	no	no	non-targtet
-0.299261	1.79678	0.0159106	0.0159669	0.964028	17.1724	-2.83218	-2.94269	Q9P032	Q9P032	NDUFAF4	NADH dehydrogenase [ubiquinone] 1 alpha subcomplex assembly factor 4	EQISLYPEVK	10	42	51	17.4819	17.3331	17.031	17.4423	17.2072	16.9212	16.9267	17.0361	no	no	non-targtet
0.205826	1.79664	0.0159106	0.0159718	0.964028	16.5684	2.83201	-2.94297	P20936	P20936	RASA1	Ras GTPase-activating protein 1	SSPGTSNKR	9	581	589	16.4608	16.427	16.5066	16.4677	16.6792	16.6629	16.6196	16.7238	no	no	non-targtet
-0.373441	1.79638	0.0159106	0.0159814	0.964028	15.1968	-2.83168	-2.9435	Q9C0B1	Q9C0B1	FTO	Alpha-ketoglutarate-dependent dioxygenase FTO	ILIGNPGCTYK	11	97	107	15.4747	15.5046	15.2458	15.3088	14.9822	14.8943	15.203	14.9606	no	no	non-targtet
-0.322341	1.79615	0.0159106	0.0159901	0.964028	15.7268	-2.83138	-2.94398	Q6MZP7	Q6MZP7	LIN54	Protein lin-54 homolog	ADSNTTVKPAFPSGLQK	17	85	101	15.8386	15.7427	15.875	16.0956	15.5648	15.586	15.4483	15.6635	no	no	non-targtet
0.886055	1.79462	0.0159106	0.0160464	0.964028	14.6002	2.82943	-2.94711	P53350	P53350	PLK1	Serine/threonine-protein kinase PLK1	SAIILHLSNGSVQINFFQDHTK	22	519	540	14.1875	13.1869	15.0517	14.2027	14.958	15.1509	15.1359	14.9283	yes	no	non-targtet
0.216573	1.79435	0.0159106	0.0160564	0.964028	16.7299	2.82909	-2.94767	P21980	P21980	TGM2	Protein-glutamine gamma-glutamyltransferase 2	DLYLENPEIK	10	581	590	16.5262	16.6779	16.5912	16.6913	16.7932	16.8033	16.9457	16.8106	no	no	non-targtet
-0.379637	1.79435	0.0159106	0.0160566	0.964028	16.1321	-2.82908	-2.94768	O60264	O60264	SMARCA5	SWI/SNF-related matrix-associated actin-dependent regulator of chromatin subfamily A member 5	FEDSPSYVKWGK	12	168	179	16.2107	16.3438	16.3594	16.3736	15.6824	15.7279	16.1014	16.2574	no	no	non-targtet
-0.300565	1.79398	0.0159106	0.01607	0.964028	17.7306	-2.82862	-2.94843	Q09161	Q09161	NCBP1	Nuclear cap-binding protein subunit 1	VMFEVWR	7	589	595	18.0412	17.7392	17.6664	18.0765	17.5757	17.4207	17.5328	17.7919	no	no	non-targtet
-0.196157	1.79362	0.0159106	0.0160836	0.964028	19.1027	-2.82815	-2.94918	Q6P6C2	Q6P6C2	ALKBH5	RNA demethylase ALKBH5	SVLLPTHR	8	350	357	19.2444	19.1086	19.1549	19.2953	19.0753	18.8473	19.1639	18.9321	no	no	non-targtet
-0.434049	1.7936	0.0159106	0.0160841	0.964028	16.0738	-2.82813	-2.9492	Q8NI60	Q8NI60	COQ8A	Atypical kinase COQ8A, mitochondrial	LVPPPEETYSLHR	13	599	611	16.0503	16.2844	16.5329	16.2958	15.6042	16.277	15.7364	15.8096	yes	no	stabilized proteins
1.01299	1.79279	0.0159106	0.0161142	0.964028	14.0746	2.8271	-2.95087	P48735	P48735	IDH2	Isocitrate dehydrogenase [NADP], mitochondrial	LILPHVDIQLK	11	70	80	13.3997	12.4382	14.1001	14.3345	14.7252	14.7934	14.3243	14.4815	no	no	non-targtet
-0.742127	1.79275	0.0159106	0.0161157	0.964028	15.059	-2.82705	-2.95096	P09874	P09874	PARP1	Poly [ADP-ribose] polymerase 1	KMVDPEKPQLGMIDR	15	142	156	15.8171	15.1132	15.1433	15.6468	14.4132	14.2707	14.6061	15.4618	no	no	non-targtet
-0.270097	1.79273	0.0159106	0.0161167	0.964028	16.1666	-2.82701	-2.95101	Q14204	Q14204	DYNC1H1	Cytoplasmic dynein 1 heavy chain 1	TFDHYCEYR	9	2634	2642	16.4056	16.3126	16.2108	16.2775	15.8922	16.0041	16.1642	16.0656	no	no	non-targtet
0.485647	1.79264	0.0159106	0.0161198	0.964028	14.62	2.82691	-2.95118	O60268	O60268	KIAA0513	Uncharacterized protein KIAA0513	KLCNDFLK	8	378	385	14.1778	14.3722	14.2519	14.7068	14.9541	14.9056	14.9724	14.619	no	no	non-targtet
0.39756	1.79205	0.0159106	0.0161416	0.964028	15.2804	2.82616	-2.95238	Q7Z589	Q7Z589	EMSY	BRCA2-interacting transcriptional repressor EMSY	TIQTVPTGAKPAILTATRPITK	22	611	632	15.2603	15.0044	15.2323	14.8293	15.4813	15.3271	15.4749	15.6334	no	no	non-targtet
-0.552485	1.79178	0.0159106	0.0161518	0.964028	14.6819	-2.82581	-2.95295	P30533	P30533	LRPAP1	Alpha-2-macroglobulin receptor-associated protein	LAELHADLK	9	76	84	14.7409	14.9299	14.9967	15.1652	14.7514	14.6159	14.2809	13.9745	no	no	non-targtet
0.130826	1.79177	0.0159106	0.0161522	0.964028	21.5057	2.8258	-2.95297	Q9UQ80	Q9UQ80	PA2G4	Proliferation-associated protein 2G4	QHVIDGEK	8	192	199	21.4626	21.5069	21.4324	21.3592	21.6929	21.5731	21.5261	21.4923	no	no	non-targtet
0.555494	1.79137	0.0159106	0.0161671	0.964028	14.0338	2.82529	-2.95379	Q9H2F5	Q9H2F5	EPC1	Enhancer of polycomb homolog 1	AVTILEMIK	9	244	252	14.0468	13.6298	13.9053	13.4425	14.5211	14.2365	14.2104	14.2783	no	no	non-targtet
-0.169031	1.79123	0.0159106	0.0161723	0.964028	17.2361	-2.82511	-2.95408	Q7Z739;Q9Y5A9	Q7Z739	YTHDF2	YTH domain-containing family protein 2	DFDWNLK	7	402	408	17.2918	17.3845	17.2725	17.3336	17.1357	17.13	17.2004	17.1403	no	no	non-targtet
0.412017	1.79102	0.0159106	0.0161799	0.964028	15.0915	2.82485	-2.9545	Q15853	Q15853	USF2	Upstream stimulatory factor 2	QQIEELKNENALLR	14	316	329	14.8025	14.9711	14.744	15.0245	15.5839	15.1996	15.1534	15.2532	no	no	non-targtet
-0.268626	1.79099	0.0159106	0.0161813	0.964028	17.3048	-2.8248	-2.95457	Q567U6	Q567U6	CCDC93	Coiled-coil domain-containing protein 93	EEMGDYIR	8	132	139	17.6033	17.3931	17.2973	17.4629	17.3451	17.2394	16.9437	17.1538	no	no	non-targtet
0.196121	1.79071	0.0159106	0.0161915	0.964028	17.8116	2.82445	-2.95513	P17096	P17096	HMGA1	High mobility group protein HMG-I/HMG-Y	EPSEVPTPK	9	47	55	17.6426	17.7346	17.7807	17.6961	17.9471	17.7799	18.0705	17.8409	no	no	non-targtet
-0.298342	1.7907	0.0159106	0.0161921	0.964028	16.512	-2.82443	-2.95517	Q96E09	Q96E09	PABIR1	PPP2R1A-PPP2R2A-interacting phosphatase regulator 1	HGLLLPASPVR	11	69	79	16.6645	16.6139	16.5032	16.863	16.1897	16.5563	16.329	16.3763	no	no	non-targtet
0.721655	1.79046	0.0159106	0.0162007	0.964028	15.5293	2.82414	-2.95564	P46940	P46940	IQGAP1	Ras GTPase-activating-like protein IQGAP1	DHINDIIKIQAFIR	14	834	847	15.4901	14.2227	15.4826	15.4784	16.0207	15.8874	15.9306	15.7217	no	no	non-targtet
0.301558	1.7901	0.0159106	0.0162144	0.964028	20.6854	2.82367	-2.9564	P54577	P54577	YARS1	Tyrosine--tRNA ligase, cytoplasmic	GTDYQLSK	8	120	127	20.5545	20.5545	20.7876	20.2419	21.0821	20.8191	20.7634	20.68	no	no	non-targtet
0.155626	1.78971	0.0159106	0.0162289	0.964028	18.8867	2.82317	-2.95719	P58004	P58004	SESN2	Sestrin-2	LHYLLLHTDGPLASSWR	17	96	112	18.8056	18.8345	18.8539	18.7417	18.9612	19.1037	18.9389	18.8543	no	no	non-targtet
-0.136642	1.78877	0.0159106	0.0162639	0.964028	19.2519	-2.82198	-2.95911	P26196	P26196	DDX6	Probable ATP-dependent RNA helicase DDX6	GNEFEDYCLKR	11	95	105	19.4117	19.3202	19.2145	19.3347	19.1805	19.1813	19.1232	19.2495	no	no	non-targtet
0.361589	1.78876	0.0159106	0.0162645	0.964028	15.3469	2.82196	-2.95914	O95402	O95402	MED26	Mediator of RNA polymerase II transcription subunit 26	LTFDPMTR	8	425	432	15.395	15.1584	15.0265	15.0845	15.4425	15.6615	15.4687	15.538	no	no	non-targtet
0.218196	1.78868	0.0159106	0.0162676	0.964028	18.8838	2.82186	-2.95931	P10398	P10398	ARAF	Serine/threonine-protein kinase A-Raf	QHEAPSNRPLNELLTPQGPSPR	22	167	188	18.7511	18.8197	18.5953	18.9329	19.0914	19.0878	18.8313	18.9613	yes	no	destabilized proteins
0.195021	1.78833	0.0159106	0.0162807	0.964028	17.3235	2.82141	-2.96003	Q14241	Q14241	ELOA	Elongin-A	QGLDSFDTGKGAGDLLPK	18	369	386	17.2107	17.1654	17.2845	17.2435	17.5559	17.3254	17.4546	17.3483	no	no	non-targtet
-0.488232	1.7881	0.0159106	0.0162893	0.964028	16.081	-2.82112	-2.9605	Q96RS6	Q96RS6	NUDCD1	NudC domain-containing protein 1	LYSSIDHESSTWIIK	15	325	339	16.2352	16.369	16.2921	16.4043	15.6632	15.7818	15.4814	16.4213	no	no	non-targtet
-0.45664	1.78769	0.0159106	0.0163046	0.964028	14.4584	-2.8206	-2.96134	Q7L2J0	Q7L2J0	MEPCE	7SK snRNA methylphosphate capping enzyme	HHHHHPLPAAGFK	13	395	407	14.6756	14.7682	14.5122	14.791	14.0124	14.2062	14.3921	14.3098	no	no	non-targtet
-0.212244	1.78767	0.0159106	0.0163053	0.964028	17.3094	-2.82058	-2.96137	P62266	P62266	RPS23	40S ribosomal protein S23	VQLIKNGK	8	72	79	17.4517	17.4532	17.2604	17.4967	17.0939	17.2131	17.181	17.325	no	no	non-targtet
0.136837	1.78754	0.0159106	0.0163103	0.964028	19.5821	2.82041	-2.96165	P32969	P32969	RPL9P9	60S ribosomal protein L9	RDFNHINVELSLLGK	15	36	50	19.4544	19.6519	19.4841	19.4642	19.6571	19.696	19.6509	19.5979	no	no	non-targtet
0.293664	1.7874	0.0159106	0.0163156	0.964028	16.7313	2.82023	-2.96194	Q6UX04	Q6UX04	CWC27	Spliceosome-associated protein CWC27 homolog	RSEEEEAPPDGAVAEYR	17	345	361	16.5357	16.6436	16.6461	16.5123	16.9696	17.0886	16.8553	16.599	no	no	non-targtet
-0.346394	1.78721	0.0159106	0.0163226	0.964028	16.3659	-2.81999	-2.96232	O14965	O14965	AURKA	Aurora kinase A	DIKPENLLLGSAGELK	16	256	271	16.2956	16.4746	16.7454	16.6409	16.2403	16.2495	15.934	16.347	yes	no	non-targtet
1.1091	1.78594	0.0159106	0.0163703	0.964028	13.0213	2.81838	-2.96492	P11117	P11117	ACP2	Lysosomal acid phosphatase	HVADGEDHA	9	415	423	12.4474	12.9439	13.2076	11.2679	13.3609	13.814	13.8649	13.2636	no	no	non-targtet
0.166556	1.78576	0.0159106	0.0163773	0.964028	19.1034	2.81814	-2.9653	O15357	O15357	INPPL1	Phosphatidylinositol 3,4,5-trisphosphate 5-phosphatase 2	LYEWISIDKDEAGAK	15	885	899	19.0766	19.062	18.8512	19.0905	19.1491	19.2161	19.1152	19.2661	no	no	non-targtet
1.01988	1.78559	0.0159106	0.0163836	0.964028	12.6331	2.81793	-2.96564	Q9NRR6	Q9NRR6	INPP5E	Phosphatidylinositol polyphosphate 5-phosphatase type IV	TANKVDSDLADYK	13	208	220	12.0033	12.8586	12.0025	11.6283	12.9051	12.4817	13.7524	13.4331	no	no	non-targtet
0.454419	1.78481	0.0159106	0.0164132	0.964028	14.5858	2.81693	-2.96725	O94868	O94868	FCHSD2	F-BAR and double SH3 domains protein 2	MNICENYK	8	102	109	14.2857	14.4473	14.1888	14.5125	15.0409	14.6541	14.6977	14.8592	no	no	non-targtet
-0.333827	1.78474	0.0159106	0.0164157	0.964028	16.59	-2.81684	-2.96739	Q9UK59	Q9UK59	DBR1	Lariat debranching enzyme	LWNMPENNGLHAR	13	302	314	16.9677	16.7505	16.718	16.5913	16.6277	16.237	16.5837	16.2437	no	no	non-targtet
-0.271593	1.78443	0.0159106	0.0164274	0.964028	16.1392	-2.81645	-2.96802	Q9Y281	Q9Y281	CFL2	Cofilin-2	AVLFCLSDDKR	11	35	45	16.328	16.2323	16.4033	16.1364	16.0144	16.0044	15.8997	16.0952	no	no	non-targtet
-0.149343	1.78415	0.0159106	0.0164382	0.964028	18.1743	-2.81608	-2.9686	P98175	P98175	RBM10	RNA-binding protein 10	NSFQPISSLRDDER	14	671	684	18.2419	18.2676	18.232	18.2542	18.105	18.1959	18.1099	17.9876	no	no	non-targtet
0.120612	1.78409	0.0159106	0.0164403	0.964028	19.7981	2.81601	-2.96872	Q9NWV4	Q9NWV4	CZIB	CXXC motif containing zinc binding protein	LMDSVALK	8	48	55	19.6897	19.7493	19.8063	19.7057	19.9187	19.8804	19.8672	19.7671	no	no	non-targtet
0.381228	1.78375	0.0159106	0.016453	0.964028	15.4366	2.81559	-2.96941	Q96N67	Q96N67	DOCK7	Dedicator of cytokinesis protein 7	LEEAILGSIGAR	12	1396	1407	15.2064	15.0707	15.217	15.4898	15.8312	15.6433	15.5784	15.4559	no	no	non-targtet
-0.604341	1.78283	0.0159106	0.0164882	0.964028	14.4794	-2.8144	-2.97131	P11940;Q13310	P11940	PABPC1	Polyadenylate-binding protein 1	AIEKMNGMLLNDR	13	154	166	15.0068	14.8664	14.5512	14.7017	14.546	13.6506	14.3968	14.1155	no	no	non-targtet
0.97833	1.78275	0.0159106	0.0164912	0.964028	15.3234	2.8143	-2.97147	Q13569	Q13569	TDG	G/T mismatch-specific thymine DNA glycosylase	CLFMSGLSEVQLNHMDDHTLPGK	23	162	184	15.5941	15.5214	13.8474	14.3739	16.0927	15.9384	15.7577	15.4614	no	no	non-targtet
0.199704	1.78265	0.0159106	0.0164949	0.964028	17.9092	2.81418	-2.97167	P30520	P30520	ADSS2	Adenylosuccinate synthetase isozyme 2	AHIVFDFHQAADGIQEQQR	19	133	151	17.9386	17.7715	17.6564	17.8709	17.9726	18.1021	17.9112	18.0504	no	no	non-targtet
0.763728	1.78246	0.0159106	0.0165022	0.964028	13.2081	2.81393	-2.97206	Q9Y223	Q9Y223	GNE	Bifunctional UDP-N-acetylglucosamine 2-epimerase/N-acetylmannosamine kinase	VAIVSMKGEIVKK	13	421	433	12.5128	13.0375	13.0611	12.6936	13.6646	14.0032	12.9974	13.6947	no	no	non-targtet
0.146112	1.78211	0.0159106	0.0165156	0.964028	18.6357	2.81348	-2.97279	Q14738	Q14738	PPP2R5D	Serine/threonine-protein phosphatase 2A 56 kDa regulatory subunit delta isoform	LFDDCTQQYKAEK	13	480	492	18.4814	18.5648	18.6324	18.5721	18.6454	18.667	18.7094	18.8134	no	no	non-targtet
0.225016	1.78175	0.0159106	0.0165293	0.964028	16.4598	2.81303	-2.97353	Q9UNZ2	Q9UNZ2	NSFL1C	NSFL1 cofactor p47	SPGETSKPR	9	140	148	16.3833	16.296	16.3341	16.3755	16.5531	16.4826	16.6807	16.5728	no	no	non-targtet
0.118695	1.78173	0.0159106	0.01653	0.964028	19.1052	2.813	-2.97356	Q15398	Q15398	DLGAP5	Disks large-associated protein 5	LTSHCFEWDR	10	444	453	19.0718	18.9665	19.0692	19.0757	19.1267	19.157	19.1508	19.2235	no	no	non-targtet
0.577453	1.78043	0.0159106	0.0165795	0.964028	14.595	2.81135	-2.97623	Q02790	Q02790	FKBP4	Peptidyl-prolyl cis-trans isomerase FKBP4	VLQLYPNNKAAKTQLAVCQQR	21	379	399	14.608	14.0954	13.9825	14.539	14.6546	14.7972	15.2871	14.7958	no	no	non-targtet
-0.433518	1.78035	0.0159106	0.0165825	0.964028	15.0082	-2.81125	-2.97639	Q68D10	Q68D10	SPTY2D1	Protein SPT2 homolog	SLSHPSHSRPGPMVTPHNK	19	344	362	15.1705	15.1876	15.2322	15.3097	14.7594	14.5663	15.1553	14.6848	no	no	non-targtet
0.636957	1.78033	0.0159106	0.0165834	0.964028	14.5012	2.81122	-2.97643	Q02880	Q02880	TOP2B	DNA topoisomerase 2-beta	QTWMNNMMK	9	213	221	14.5728	14.324	13.7394	14.0948	14.9591	15.1814	14.7341	14.4044	no	no	non-targtet
-0.493893	1.78019	0.0159106	0.0165887	0.964028	15.382	-2.81104	-2.97672	P43405	P43405	SYK	Tyrosine-protein kinase SYK	ADENYYK	7	521	527	15.8007	15.3151	15.5981	15.802	14.6919	15.2226	15.3933	15.2326	yes	no	stabilized proteins
0.140954	1.78018	0.0159106	0.0165889	0.964028	18.6093	2.81103	-2.97673	Q9Y3Z3	Q9Y3Z3	SAMHD1	Deoxynucleoside triphosphate triphosphohydrolase SAMHD1	NFTKPQDGDVIAPLITPQKK	20	577	596	18.4925	18.633	18.5159	18.5137	18.7675	18.6657	18.6649	18.621	no	no	non-targtet
0.312955	1.78004	0.0159106	0.0165942	0.964028	16.0011	2.81086	-2.97702	O15391;P25490;Q96MM3	O15391	YY1	Transcriptional repressor protein YY1	FSLDFNLR	8	364	371	15.7677	15.6904	16.0345	15.8858	16.2673	16.1794	16.2038	15.9797	no	no	non-targtet
0.870361	1.77866	0.0159106	0.0166473	0.964028	13.9026	2.80909	-2.97986	P49756	P49756	RBM25	RNA-binding protein 25	EEDEEDAYERR	11	434	444	12.5387	13.6612	13.9194	13.7503	14.1103	14.2247	14.8421	14.174	no	no	non-targtet
-0.206014	1.77829	0.0159106	0.0166614	0.964028	17.106	-2.80862	-2.98062	P40937	P40937	RFC5	Replication factor C subunit 5	YRPQTLNDLISHQDILSTIQK	21	26	46	17.2481	17.2002	17.2062	17.1814	16.8355	17.0007	17.0777	17.0979	no	no	non-targtet
-0.779434	1.77809	0.0159106	0.0166692	0.964028	12.8752	-2.80836	-2.98103	Q06587	Q06587	RING1	E3 ubiquitin-protein ligase RING1	VSRPLELCYAPTK	13	391	403	13.5302	13.4574	12.9861	13.0858	11.9845	12.9048	12.4121	12.6403	no	no	non-targtet
-0.0849782	1.77803	0.0159106	0.0166714	0.964028	22.8622	-2.80829	-2.98115	P31942;P31943;P55795	P31942	HNRNPH1	Heterogeneous nuclear ribonucleoprotein H	GLPFGCSK	8	117	124	22.9619	22.8858	22.9061	22.8651	22.7975	22.8288	22.7876	22.8651	no	no	non-targtet
0.449343	1.77751	0.0159106	0.0166913	0.964028	16.2753	2.80763	-2.98221	Q7Z3C6	Q7Z3C6	ATG9A	Autophagy-related protein 9A	PGAPETTALHGGFQR	15	769	783	15.9532	15.8857	16.0127	16.351	16.1328	16.873	16.6365	16.3577	no	no	non-targtet
-0.635811	1.77698	0.0159106	0.0167116	0.964028	14.2038	-2.80696	-2.98329	Q8IXT5	Q8IXT5	RBM12B	RNA-binding protein 12B	RPLQGEWR	8	685	692	14.558	14.6541	14.3168	14.558	13.7993	14.1871	13.311	14.2461	no	no	non-targtet
0.22966	1.77677	0.0159106	0.0167196	0.964028	17.5303	2.80669	-2.98372	Q9UQC2	Q9UQC2	GAB2	GRB2-associated-binding protein 2	NNTVIDELPFK	11	532	542	17.4046	17.4374	17.2096	17.6102	17.7259	17.5795	17.6563	17.6188	no	no	non-targtet
-0.389564	1.7758	0.0159106	0.0167573	0.964028	17.2325	-2.80544	-2.98573	Q9Y4Z0	Q9Y4Z0	LSM4	U6 snRNA-associated Sm-like protein LSm4	IPDEIIDMVKEEVVAK	16	71	86	17.6402	17.3617	17.504	17.2033	17.4402	16.7379	16.9601	17.0127	no	no	non-targtet
-0.531603	1.77577	0.0159106	0.0167582	0.964028	14.9411	-2.80541	-2.98578	Q86UW6	Q86UW6	N4BP2	NEDD4-binding protein 2	FSEIKPGCLK	10	1757	1766	15.3791	15.2745	15.2443	14.9296	14.4189	14.5867	15.1796	14.516	no	no	non-targtet
-0.396923	1.77569	0.0159106	0.0167612	0.964028	15.7025	-2.80532	-2.98593	Q9NZN5	Q9NZN5	ARHGEF12	Rho guanine nucleotide exchange factor 12	KVEESYTILCQR	12	1519	1530	15.8243	16.0604	15.8669	15.8522	15.4985	15.7165	15.6695	15.1316	no	no	non-targtet
-0.865599	1.77513	0.0159106	0.0167831	0.964028	12.76	-2.80459	-2.9871	Q5VU43	Q5VU43	PDE4DIP	Myomegalin	YEASREDIYK	10	37	46	12.8412	12.6891	13.4125	13.8286	12.089	12.4803	12.6066	12.1331	no	no	non-targtet
-0.207104	1.77505	0.0159106	0.0167859	0.964028	17.3063	-2.8045	-2.98725	Q8WTT2	Q8WTT2	NOC3L	Nucleolar complex protein 3 homolog	KPIPLENPK	9	60	68	17.5529	17.4412	17.3617	17.2835	17.2475	17.2603	17.0985	17.2047	no	no	non-targtet
-0.152142	1.77504	0.0159106	0.0167864	0.964028	18.7013	-2.80448	-2.98727	Q9UKV3	Q9UKV3	ACIN1	Apoptotic chromatin condensation inducer in the nucleus	KPSISITTESLK	12	861	872	18.8464	18.7585	18.7125	18.7922	18.5292	18.6225	18.6002	18.7491	no	no	non-targtet
0.257857	1.77453	0.0159106	0.0168064	0.964028	17.3892	2.80383	-2.98833	Q9H7B2	Q9H7B2	RPF2	Ribosome production factor 2 homolog	KPYGVLYK	8	57	64	17.0025	17.3246	17.476	17.2382	17.5947	17.5228	17.4869	17.4683	no	no	non-targtet
-0.405636	1.77371	0.0159106	0.0168381	0.964028	15.7822	-2.80278	-2.99001	Q6ZS17	Q6ZS17	RIPOR1	Rho family-interacting cell polarization regulator 1	GLANHVVVGSVSCETK	16	277	292	16.1221	16.0628	15.7706	15.9846	15.9644	15.5296	15.4277	15.3957	no	no	non-targtet
-0.353886	1.77343	0.0159106	0.016849	0.964028	16.2394	-2.80243	-2.99058	Q96FW1	Q96FW1	OTUB1	Ubiquitin thioesterase OTUB1	FFEHFIEGGR	10	189	198	16.563	16.2419	16.6043	16.2563	16.298	15.9198	16.1318	15.9003	no	no	non-targtet
-0.391446	1.77333	0.0159106	0.0168529	0.964028	16.5661	-2.8023	-2.99079	P78347	P78347	GTF2I	General transcription factor II-I	RPFLEPK	7	186	192	17.0234	16.7493	16.3651	16.9093	16.1733	16.4982	16.2957	16.5143	no	no	non-targtet
0.581462	1.77288	0.0159106	0.0168704	0.964028	14.6529	2.80172	-2.99171	P35998	P35998	PSMC2	26S proteasome regulatory subunit 7	DFLEAVNK	8	408	415	14.7015	14.3583	14.3635	14.0255	15.3571	14.7238	15.0626	14.6311	no	no	non-targtet
-0.593558	1.77251	0.0159106	0.0168847	0.964028	14.3441	-2.80125	-2.99247	Q8N8N7	Q8N8N7	PTGR2	Prostaglandin reductase 2	VVLNSRPGK	9	6	14	14.402	14.4551	14.857	14.8496	13.7132	13.8261	14.4274	14.2227	no	no	non-targtet
-0.393051	1.77166	0.0159106	0.0169176	0.964028	14.8968	-2.80018	-2.9942	P51532	P51532	SMARCA4	Transcription activator BRG1	RLLLTGTPLQNK	12	906	917	15.1827	15.0768	15.0464	15.0674	14.6753	14.6372	14.5556	14.9331	no	no	non-targtet
0.303041	1.77134	0.0159106	0.01693	0.964028	17.9526	2.79977	-2.99485	P15374	P15374	UCHL3	Ubiquitin carboxyl-terminal hydrolase isozyme L3	QTISNACGTIGLIHAIANNKDK	22	89	110	17.5505	17.9368	18.0727	17.6441	18.2367	18.1124	18.1077	17.9594	no	no	non-targtet
-0.159543	1.77127	0.0159106	0.0169327	0.964028	18.1251	-2.79968	-2.99499	Q9H773	Q9H773	DCTPP1	dCTP pyrophosphatase 1	CRVDLPLAVLSK	12	110	121	18.2453	18.2445	18.2285	18.1013	18.0406	17.9679	18.0251	18.1478	no	no	non-targtet
-0.312684	1.77111	0.0159106	0.0169391	0.964028	15.6867	-2.79947	-2.99533	Q711Q0	Q711Q0	CEFIP	Cardiac-enriched FHL2-interacting protein	DLTPSPSSASNR	12	840	851	15.8966	15.7128	15.9521	15.8109	15.4276	15.5596	15.4511	15.6833	no	no	non-targtet
0.466086	1.77043	0.0159106	0.0169658	0.964028	15.043	2.7986	-2.99673	Q9UNZ2	Q9UNZ2	NSFL1C	NSFL1 cofactor p47	QHSSQDVHVVLKLWK	15	174	188	14.7878	14.398	15.0349	15.0191	15.2396	15.3698	15.1307	15.3641	no	no	non-targtet
0.163883	1.77022	0.0159106	0.0169738	0.964028	19.2133	2.79834	-2.99716	Q93008	Q93008	USP9X	Probable ubiquitin carboxyl-terminal hydrolase FAF-X	IELFVGGELIDPADDRK	17	932	948	18.9497	19.1301	19.2097	19.2359	19.2846	19.3202	19.3099	19.2662	no	no	non-targtet
-0.141758	1.77012	0.0159106	0.0169779	0.964028	18.4576	-2.79821	-2.99737	Q9UHD8	Q9UHD8	SEPTIN9	Septin-9	STLINTLFK	9	312	320	18.5907	18.5848	18.4883	18.4502	18.4331	18.3683	18.3238	18.422	no	no	non-targtet
-0.396814	1.76997	0.0159106	0.0169837	0.964028	15.7814	-2.79802	-2.99768	Q8N201	Q8N201	INTS1	Integrator complex subunit 1	ELLSAHKDNLGTTIK	15	429	443	16.0245	15.9647	15.9693	15.9608	15.5571	15.2092	15.6479	15.9178	no	no	non-targtet
0.8147	1.76956	0.0159106	0.0169997	0.964028	13.1885	2.7975	-2.99851	Q9Y4C8	Q9Y4C8	RBM19	Probable RNA-binding protein 19	AETEKPANQKEPTTCHTVK	19	279	297	12.7253	12.9173	12.8893	12.5927	14.1679	13.7644	13.6113	12.8397	no	no	non-targtet
0.120895	1.76948	0.0159106	0.0170027	0.964028	20.0169	2.7974	-2.99867	O94979	O94979	SEC31A	Protein transport protein Sec31A	TTFEDLIQR	9	1121	1129	20.002	19.9742	19.9459	19.9038	20.1581	20.1206	20.0426	19.9882	no	no	non-targtet
-0.552329	1.76935	0.0159106	0.017008	0.964028	15.8483	-2.79723	-2.99895	Q9BRS2	Q9BRS2	RIOK1	Serine/threonine-protein kinase RIO1	TSILVFKDRDK	11	212	222	15.8432	16.5467	16.0403	16.0675	15.323	15.7608	16.0064	15.1983	yes	no	non-targtet
0.129341	1.76925	0.0159106	0.0170118	0.964028	18.8185	2.7971	-2.99915	P30101	P30101	PDIA3	Protein disulfide-isomerase A3	RLAPEYEAAATR	12	62	73	18.6971	18.7942	18.7918	18.7322	18.9437	18.9269	18.816	18.846	no	no	non-targtet
0.124915	1.76905	0.0159106	0.0170198	0.964028	18.2643	2.79684	-2.99956	P0DMV8;P0DMV9	P0DMV8	HSPA1A;HSPA1B	Heat shock 70 kDa protein 1A	AQIHDLVLVGGSTR	14	329	342	18.2031	18.2225	18.2311	18.1506	18.3043	18.3536	18.303	18.346	no	no	non-targtet
0.716666	1.76897	0.0159106	0.0170227	0.964028	13.5924	2.79675	-2.99971	Q9P021	Q9P021	CRIPT	Cysteine-rich PDZ-binding protein	SSVHQPGSHYCQGCAYKK	18	63	80	13.8057	12.7191	12.9994	13.4121	14.1146	13.9668	13.7858	13.9356	no	no	non-targtet
-0.20161	1.76875	0.0159106	0.0170313	0.964028	18.3406	-2.79647	-3.00016	Q12874	Q12874	SF3A3	Splicing factor 3A subunit 3	YHEEKER	7	11	17	18.5856	18.2766	18.4574	18.4459	18.2992	18.2096	18.1098	18.3405	no	no	non-targtet
0.569797	1.76845	0.0159106	0.0170432	0.964028	15.1435	2.79608	-3.00079	Q9Y2L9;Q96II8	Q9Y2L9	LRCH3	DISP complex protein LRCH3	NVENFLEACRK	11	721	731	14.5469	14.9722	14.5406	15.3747	15.6065	15.3454	15.6196	15.142	no	no	non-targtet
-0.33938	1.7672	0.0159106	0.0170925	0.964028	15.7049	-2.79448	-3.00336	O15020;Q01082	O15020	SPTBN1	Spectrin beta chain, non-erythrocytic 1	FQIQDISVETEDNKEK	16	157	172	15.78	15.9839	16.0935	15.6407	15.59	15.5223	15.5055	15.5229	no	no	non-targtet
0.491047	1.7671	0.0159106	0.0170963	0.964028	15.1017	2.79436	-3.00356	Q14019	Q14019	COTL1	Coactosin-like protein	AGGANYDAQTE	11	132	142	14.4102	15.0431	15.1779	14.7935	15.2641	15.4281	15.4742	15.2226	no	no	non-targtet
0.30436	1.76679	0.0159106	0.0171085	0.964028	16.7651	2.79397	-3.00419	P35659	P35659	DEK	Protein DEK	KPPTDEELKETIK	13	318	330	16.7031	16.8077	16.3351	16.6055	17.1044	16.8576	16.8788	16.8282	no	no	non-targtet
1.29328	1.76628	0.0159106	0.0171284	0.964028	13.7919	2.79332	-3.00523	O15027	O15027	SEC16A	Protein transport protein Sec16A	RSSLSSHSHQSQIYR	15	1367	1381	12.1789	14.0411	14.2038	12.1573	14.6858	14.0635	14.7424	14.2627	no	no	non-targtet
0.182334	1.76589	0.0159106	0.017144	0.964028	17.0031	2.79282	-3.00604	Q14683	Q14683	SMC1A	Structural maintenance of chromosomes protein 1A	RIDEINK	7	469	475	16.93	16.876	16.887	16.9548	17.1111	17.0219	17.0816	17.1625	no	no	non-targtet
0.565661	1.7657	0.0159106	0.0171514	0.964028	15.2487	2.79258	-3.00642	O95373	O95373	IPO7	Importin-7	FKSDQNLQTALELTRR	16	488	503	14.9515	15.4835	14.6528	14.7757	15.7782	15.7749	15.2596	15.3135	no	no	non-targtet
-0.281823	1.76539	0.0159106	0.0171636	0.964028	17.8542	-2.79218	-3.00706	P33993	P33993	MCM7	DNA replication licensing factor MCM7	EDVNEAIR	8	628	635	18.3364	17.8075	17.8458	17.9908	17.6984	17.6801	17.7859	17.6888	no	no	non-targtet
-0.972873	1.76536	0.0159106	0.0171648	0.964028	13.2702	-2.79215	-3.00712	Q96JH8	Q96JH8	RADIL	Ras-associating and dilute domain-containing protein	VFGDSVCTGTHYK	13	67	79	13.9063	14.0986	13.141	13.8806	12.1297	12.784	13.6946	12.5269	no	no	non-targtet
-0.382605	1.76502	0.0159106	0.0171781	0.964028	14.9121	-2.79172	-3.00781	Q15061	Q15061	WDR43	WD repeat-containing protein 43	LWVLETK	7	192	198	15.0801	14.9147	15.1713	15.2474	14.7226	14.7785	14.632	14.7499	no	no	non-targtet
-0.726132	1.76476	0.0159106	0.0171887	0.964028	12.9297	-2.79138	-3.00835	Q13625	Q13625	TP53BP2	Apoptosis-stimulating of p53 protein 2	KLSNAPRPLK	10	724	733	13.0586	13.5565	13.1871	13.3689	12.1702	12.603	12.9964	12.4969	no	no	non-targtet
-0.364017	1.76436	0.0159106	0.0172044	0.964028	15.887	-2.79087	-3.00917	O75362	O75362	ZNF217	Zinc finger protein 217	TGCPPALLGK	10	754	763	16.1207	16.0894	16.1057	15.9602	15.8448	15.7737	15.3349	15.8666	no	no	non-targtet
-0.263236	1.76435	0.0159106	0.0172049	0.964028	16.6307	-2.79086	-3.00919	Q96KP1	Q96KP1	EXOC2	Exocyst complex component 2	LEICALR	7	856	862	16.6713	16.7133	16.7709	16.8939	16.4288	16.3938	16.72	16.4538	no	no	non-targtet
-0.206886	1.76403	0.0159106	0.0172173	0.964028	17.6957	-2.79046	-3.00984	Q8IY22	Q8IY22	CMIP	C-Maf-inducing protein	VLSNPSRWEVVLK	13	168	180	17.7713	17.9211	17.693	17.8113	17.5131	17.6522	17.4719	17.7321	no	no	non-targtet
0.637528	1.76399	0.0159106	0.0172189	0.964028	14.0813	2.7904	-3.00992	Q96CS2	Q96CS2	HAUS1	HAUS augmin-like complex subunit 1	DRDVYLVIEDLK	12	48	59	13.5956	14.0947	14.0683	13.2916	14.3038	14.408	14.7047	14.1838	no	no	non-targtet
-0.621828	1.76397	0.0159106	0.01722	0.964028	13.732	-2.79037	-3.00998	P11182	P11182	DBT	Lipoamide acyltransferase component of branched-chain alpha-keto acid dehydrogenase complex, mitochondrial	QTGAILPPSPK	11	212	222	14.1319	13.8492	13.7951	14.3954	13.2026	13.4917	13.2394	13.7505	no	no	non-targtet
0.116849	1.76395	0.0159106	0.0172206	0.964028	19.6271	2.79035	-3.01	P08237;P17858;Q01813	P08237	PFKP	ATP-dependent 6-phosphofructokinase, platelet type	TFVLEVMGR	9	211	219	19.5446	19.5364	19.6774	19.5166	19.7004	19.6575	19.6778	19.7065	no	no	non-targtet
-0.994771	1.76273	0.0159106	0.0172689	0.964028	12.8729	-2.7888	-3.0125	Q15008	Q15008	PSMD6	26S proteasome non-ATPase regulatory subunit 6	VNEIVETNRPDSK	13	350	362	13.6251	13.7759	13.2159	12.8644	11.6796	11.9923	12.7141	13.1162	no	no	non-targtet
0.503911	1.76219	0.0159106	0.0172905	0.964028	14.9291	2.78811	-3.01361	Q9UBE0	Q9UBE0	SAE1	SUMO-activating enzyme subunit 1	ALSQRDPPHNNFFFFDGMK	19	317	335	14.4467	14.7664	14.7618	14.7337	15.5187	15.0278	15.3753	14.8024	no	no	non-targtet
-0.131582	1.76176	0.0159106	0.0173076	0.964028	22.9914	-2.78756	-3.01449	Q92945	Q92945	KHSRP	Far upstream element-binding protein 2	MMLDDIVSR	9	206	214	23.0901	23.0271	22.9924	23.119	22.8051	22.9709	22.8956	23.0306	no	no	non-targtet
-0.224769	1.76166	0.0159106	0.0173117	0.964028	16.9387	-2.78743	-3.0147	Q7Z739;Q9BYJ9	Q7Z739	YTHDF1	YTH domain-containing family protein 1	HTTSIFDDFAHYEK	14	528	541	17.1288	16.9459	17.1336	16.996	16.8096	16.7454	16.9817	16.7685	no	no	non-targtet
-1.23763	1.76159	0.0159106	0.0173144	0.964028	12.2601	-2.78734	-3.01484	O95163	O95163	ELP1	Elongator complex protein 1	AVMESINPHKYCLSILTSHVK	21	825	845	13.7985	12.5708	12.1912	12.9552	12.7431	11.2326	11.3207	11.2688	no	no	non-targtet
0.100655	1.76157	0.0159106	0.0173152	0.964028	19.5867	2.78732	-3.01488	P49642	P49642	PRIM1	DNA primase small subunit	SGIVEYLSLVK	11	183	193	19.5451	19.535	19.5639	19.5014	19.6738	19.6363	19.5792	19.6587	no	no	non-targtet
-0.206107	1.76155	0.0159106	0.0173161	0.964028	17.3436	-2.78729	-3.01493	P26640	P26640	VARS1	Valine--tRNA ligase	QKIQQQQPPPGEK	13	251	263	17.5937	17.2998	17.3637	17.5294	17.2587	17.2177	17.2403	17.2455	no	no	non-targtet
-0.656199	1.76115	0.0159106	0.0173319	0.964028	14.2453	-2.78679	-3.01574	Q9NR09	Q9NR09	BIRC6	Baculoviral IAP repeat-containing protein 6	YNLACHR	7	1928	1934	14.7322	14.7257	14.3729	14.4627	13.7272	13.5455	13.8149	14.5811	no	no	non-targtet
0.450468	1.76101	0.0159106	0.0173375	0.964028	16.4437	2.7866	-3.01603	Q9UBS8	Q9UBS8	RNF14	E3 ubiquitin-protein ligase RNF14	ALEEMESKEWLEK	13	387	399	16.4524	16.4428	15.8323	16.1462	16.6816	16.3198	16.7141	16.9601	no	no	non-targtet
0.169289	1.76082	0.0159106	0.0173453	0.964028	18.0329	2.78636	-3.01643	O43663	O43663	PRC1	Protein regulator of cytokinesis 1	ALQLEVDRLEELK	13	274	286	17.8121	18.0322	18.0464	17.9023	18.1492	18.102	18.127	18.0921	no	no	non-targtet
1.01326	1.76075	0.0159106	0.017348	0.964028	13.7457	2.78627	-3.01656	Q8IWA0	Q8IWA0	WDR75	WD repeat-containing protein 75	VWILTDDSDIYKK	13	472	484	13.4156	12.1578	13.3689	14.0138	13.8361	14.7526	14.3634	14.0571	no	no	non-targtet
0.341593	1.76046	0.0159106	0.0173595	0.964028	17.5294	2.7859	-3.01716	P06753	P06753	TPM3	Tropomyosin alpha-3 chain	DEEKMELQEIQLK	13	138	150	17.3476	17.5435	17.5919	16.9516	17.7634	17.7922	17.6503	17.595	no	no	non-targtet
0.400073	1.75992	0.0159106	0.017381	0.964028	15.6273	2.78522	-3.01826	O15091	O15091	PRORP	Mitochondrial ribonuclease P catalytic subunit	SSQWSRDEMEEVQK	14	452	465	15.4284	15.4341	15.6052	15.2414	15.8627	15.908	16.0592	15.4795	no	no	non-targtet
0.270535	1.75908	0.0159106	0.0174149	0.964028	16.8108	2.78414	-3.01999	P46109	P46109	CRKL	Crk-like protein	TLYDFPGNDAEDLPFKK	17	130	146	16.5813	16.6755	16.7771	16.6682	17.0827	16.8936	17.0982	16.7097	no	no	non-targtet
0.282633	1.75898	0.0159106	0.0174188	0.964028	18.2076	2.78402	-3.02019	P86791;P86790	P86791	CCZ1;CCZ1B	Vacuolar fusion protein CCZ1 homolog B	HIEPELAGR	9	256	264	18.0371	18.3365	18.154	17.7374	18.3546	18.3674	18.3064	18.3671	no	no	non-targtet
0.297894	1.7589	0.0159106	0.017422	0.964028	15.7629	2.78392	-3.02035	Q9P2D3	Q9P2D3	HEATR5B	HEAT repeat-containing protein 5B	ESATTMEK	8	1412	1419	15.5417	15.73	15.6409	15.5431	15.9641	16.0313	15.8781	15.7738	no	no	non-targtet
0.387981	1.75876	0.0159106	0.0174276	0.964028	15.3671	2.78374	-3.02064	Q14008	Q14008	CKAP5	Cytoskeleton-associated protein 5	HSMDQTGSKSDKETEK	16	1800	1815	14.9761	15.3012	14.9948	15.4201	15.4343	15.5998	15.6731	15.5369	no	no	non-targtet
0.471535	1.7586	0.0159106	0.0174343	0.964028	15.7818	2.78352	-3.02098	Q9Y2M5	Q9Y2M5	KLHL20	Kelch-like protein 20	NYLLLPQERPLMQGPR	16	292	307	15.2562	15.6255	15.6561	15.6464	16.3091	16.0927	16.1364	15.5322	no	no	non-targtet
-0.284664	1.75806	0.0159106	0.0174557	0.964028	16.4186	-2.78284	-3.02207	Q15418	Q15418	RPS6KA1	Ribosomal protein S6 kinase alpha-1	EAIDHEKK	8	211	218	16.774	16.5417	16.3558	16.5722	16.3436	16.1639	16.2397	16.3579	yes	no	non-targtet
0.577985	1.75797	0.0159106	0.0174595	0.964028	14.1886	2.78273	-3.02227	Q3L8U1	Q3L8U1	CHD9	Chromodomain-helicase-DNA-binding protein 9	TQTSSFDIQK	10	1589	1598	13.9345	14.2681	13.4127	13.9831	14.3601	14.4183	14.6606	14.4713	no	no	non-targtet
0.513401	1.75788	0.0159106	0.0174631	0.964028	16.1908	2.78261	-3.02245	Q8TB03	Q8TB03	CXorf38	Uncharacterized protein CXorf38	NGDVHWGNCRPGR	13	95	107	15.7468	15.4151	16.3253	16.2491	16.548	16.5829	16.26	16.399	no	no	non-targtet
0.130407	1.75739	0.0159106	0.0174829	0.964028	19.323	2.78198	-3.02346	Q13442	Q13442	PDAP1	28 kDa heat- and acid-stable phosphoprotein	AREEEEQK	8	34	41	19.2722	19.2168	19.3045	19.2379	19.2811	19.365	19.4452	19.4617	no	no	non-targtet
-0.201239	1.75676	0.0159106	0.0175081	0.964028	18.2368	-2.78119	-3.02474	O00203	O00203	AP3B1	AP-3 complex subunit beta-1	TVIGSVLLR	9	1077	1085	18.3423	18.4298	18.2811	18.2967	18.0507	17.9746	18.2838	18.2359	no	no	non-targtet
0.208335	1.75675	0.0159106	0.0175087	0.964028	17.0589	2.78117	-3.02477	Q8N5M4	Q8N5M4	TTC9C	Tetratricopeptide repeat protein 9C	RLQEAQLYKEEGNQR	15	4	18	16.8306	17.0762	16.9224	16.9896	17.0825	17.1511	17.1619	17.2565	no	no	non-targtet
0.596417	1.75634	0.0159106	0.0175251	0.964028	14.1771	2.78065	-3.02561	O60826	O60826	CCDC22	Coiled-coil domain-containing protein 22	MEEADRILIHSLR	13	1	13	13.4359	14.1527	13.8723	14.0549	14.1775	14.7651	14.5745	14.3843	no	no	non-targtet
0.467253	1.75633	0.0159106	0.0175253	0.964028	14.9328	2.78064	-3.02562	Q8IZQ5	Q8IZQ5	SELENOH	Selenoprotein H	LKFPEPQEVVEELKK	15	105	119	14.4392	14.8892	14.5341	14.9343	14.9506	15.2903	15.3517	15.0732	no	no	non-targtet
-0.445409	1.75602	0.0159106	0.017538	0.964028	15.761	-2.78024	-3.02626	Q6DT37	Q6DT37	CDC42BPG	Serine/threonine-protein kinase MRCK gamma	DTGQIFAMK	9	92	100	15.5657	15.9945	16.1057	16.2691	15.3317	15.4198	15.6788	15.7229	yes	no	non-targtet
-0.823955	1.756	0.0159106	0.0175388	0.964028	12.7438	-2.78022	-3.0263	Q6PHR2	Q6PHR2	ULK3	Serine/threonine-protein kinase ULK3	HPHIVQLK	8	71	78	13.1526	12.7661	13.5565	13.148	11.9845	12.4597	12.0076	12.8755	yes	no	stabilized proteins
[truncated: 102,218 more rows]

## Sheet: Crude_dasatinib
Log2FC	Log10P.Value	Log10adj.P.Val	P.Value	adj.P.Val	AveExpr	t	B	Protein.Ids	UID	Genes	name	sequence	length	start	end	control_1	control_2	control_3	control_4	D1_1	D1_2	D1_3	D1_4	is.kinase	is.contam	protein_regulation
[truncated: 105,432 more rows]
