# Supplementary material for: High-throughput peptide-centric local stability assay extends protein–ligand identification to membrane proteins, tissues and bacteria
Source: Nat Struct Mol Biol. 2025 Nov 5;33(1):184–92. doi: 10.1038/s41594-025-01699-y (PMC12819154; doi:10.1038/s41594-025-01699-y)
Supplement: Supplementary file 8 — HT-PELSA peptide-level results of identifying ampicillin targets in crude E. coli lysates. [file 41594_2025_1699_MOESM8_ESM.xlsx]

## Sheet: Info
Supplementray Data 6
Overall
This file summarizes HT-PELSA peptide-level Bayes test results of identifying ampicillin targets in crude E.coli lysates. For protein-level results, each protein was represented by the peptide with lowest p value. For the peptides shared by mutiple proteins,each peptide was assigned to the first protein listed in the Protein.Id column (See UID column).

## Sheet: Ecoli_amipicilin_regulation_ann
Log2FC	Log10P.Value	Log10adj.P.Val	P.Value	adj.P.Val	AveExpr	t	B	Protein.Ids	Genes	name	sequence	length	start	end	control_1	control_2	control_3	control_4	D1_1	D1_2	D1_3	D1_4	UID	protein_regulation
-3.07235	8.74905	4.312	1.78216e-09	4.87529e-05	15.7225	-19.3921	0.904136	P24228	dacB	D-alanyl-D-alanine carboxypeptidase DacB	AGLHQAGVDGK	11	403	413	17.0722	17.2917	17.2659	17.4048	14.1476	14.5413	14.1396	13.9168	P24228	stabilized proteins
-2.65896	6.63231	2.49629	2.33179e-07	0.00318942	14.5307	-11.87	0.458429	P24228	dacB	D-alanyl-D-alanine carboxypeptidase DacB	LYKDIYQNN	9	469	477	15.9036	15.7957	15.743	15.9983	12.9	13.6251	12.7662	13.5135	P24228	stabilized proteins
1.86325	6.18628	2.3109	6.51209e-07	0.00488762	16.7476	10.6696	0.307016	P02919	mrcB	Penicillin-binding protein 1B	QPNGQVWSPQNDDRR	15	542	556	15.3394	15.8783	16.2524	15.7939	17.5135	17.7811	17.6629	17.7594	P02919	destabilized proteins
-1.93375	6.1459	2.3109	7.14669e-07	0.00488762	16.8234	-10.5663	0.292009	P0AD68	ftsI	Peptidoglycan D,D-transpeptidase FtsI	ENSVLNTIPYR	11	325	335	17.4764	17.7713	18.3521	17.5611	16.0621	15.7489	15.8712	15.7438	P0AD68	stabilized proteins
-1.55747	5.64304	1.95562	2.27488e-06	0.0110759	16.2868	-9.3476	0.0852432	P02918	mrcA	Penicillin-binding protein 1A	NSPPQYAGPIR	11	506	516	16.9623	16.9712	17.341	16.9879	15.846	15.2893	15.6747	15.2224	P02918	stabilized proteins
-2.03709	5.61452	1.95562	2.42929e-06	0.0110759	15.4623	-9.28209	0.0723506	P24228	dacB	D-alanyl-D-alanine carboxypeptidase DacB	FTLTGCLPQR	10	229	238	16.5323	16.6507	16.7252	16.0151	14.8646	14.1198	14.63	14.1606	P24228	stabilized proteins
-0.674713	5.41332	1.82137	3.8608e-06	0.015088	20.6865	-8.83033	-0.0223926	P77754	spy	Periplasmic chaperone Spy	DLNLTDAQK	9	54	62	21.002	20.9168	21.1206	21.0559	20.1644	20.4008	20.4586	20.3726	P77754	stabilized proteins
-0.715696	5.23849	1.70452	5.77449e-06	0.0197459	18.6234	-8.45196	-0.110307	P77754	spy	Periplasmic chaperone Spy	KANMLAHMETQNK	13	113	125	19.1086	18.786	19.0229	19.0074	18.3137	18.1852	18.3102	18.253	P77754	stabilized proteins
-2.19933	5.17226	1.68945	6.72581e-06	0.0204435	14.5449	-8.31195	-0.145016	P24228	dacB	D-alanyl-D-alanine carboxypeptidase DacB	NMVATLKK	8	118	125	15.7468	15.8212	16.0588	14.9514	13.9186	13.2818	13.3818	13.1987	P24228	stabilized proteins
-1.1185	4.86411	1.42706	1.36738e-05	0.0374061	16.6405	-7.68339	-0.317099	P77754	spy	Periplasmic chaperone Spy	DQMKRPPLEER	11	74	84	17.257	16.8745	17.1674	17.5	16.1268	16.2309	16.0889	15.8783	P77754	stabilized proteins
-0.605663	4.81873	1.42307	1.51798e-05	0.0377508	19.1673	-7.59389	-0.343958	P77754	spy	Periplasmic chaperone Spy	GKFGPHQDMMFK	12	42	53	19.5489	19.3056	19.5352	19.4907	18.7866	18.8013	18.8853	18.9846	P77754	stabilized proteins
-0.883602	4.59243	1.23456	2.55605e-05	0.0582694	16.1735	-7.15862	-0.483966	P76116	yncE	Uncharacterized protein YncE	TFDTPTHPNSLALSADGK	18	309	326	16.5171	16.5802	16.8052	16.5586	15.6788	15.9302	15.654	15.6637	P76116	stabilized proteins
-1.17403	4.53835	1.21524	2.89504e-05	0.0609206	14.9608	-7.05725	-0.518951	P77754	spy	Periplasmic chaperone Spy	VKAEAQIAK	9	99	107	15.4791	15.6562	15.4456	15.6104	14.1838	14.6693	14.1673	14.4749	P77754	stabilized proteins
-1.00319	4.47604	1.18512	3.34164e-05	0.0652957	15.3609	-6.94169	-0.559998	P0AD68	ftsI	Peptidoglycan D,D-transpeptidase FtsI	QVNPDMADYIK	11	142	152	15.9515	15.7735	15.9479	15.777	15.0132	14.6011	14.9238	14.8989	P0AD68	stabilized proteins
-1.20598	4.36921	1.10825	4.27354e-05	0.077938	15.0125	-6.74656	-0.632252	P0AD68	ftsI	Peptidoglycan D,D-transpeptidase FtsI	VQQVSTSR	8	64	71	15.3981	15.755	15.914	15.3949	14.5512	14.2031	14.31	14.5738	P0AD68	stabilized proteins
-0.862882	4.17861	0.945682	6.62804e-05	0.113323	16.43	-6.40746	-0.767166	P76116	yncE	Uncharacterized protein YncE	MSTGLALDSEGKR	13	186	198	16.953	16.8131	16.9946	16.6852	15.9458	16.2951	15.9321	15.8215	P76116	stabilized proteins
-1.11868	4.13275	0.926142	7.36639e-05	0.118538	15.3735	-6.32752	-0.800802	P0AD68	ftsI	Peptidoglycan D,D-transpeptidase FtsI	LQALVYR	7	240	246	15.8304	16.0024	16.2176	15.6808	14.5824	14.8758	15.1348	14.6634	P0AD68	stabilized proteins
-0.767445	3.7234	0.541621	0.000189059	0.287328	17.3605	-5.6409	-1.12157	P77754	spy	Periplasmic chaperone Spy	IYNILTPEQKK	11	126	136	17.9682	17.4385	17.5607	18.0093	17.0229	17.007	16.9717	16.9054	P77754	stabilized proteins
-0.586885	3.65743	0.519436	0.000220076	0.302387	18.7089	-5.53448	-1.1768	P77754	spy	Periplasmic chaperone Spy	ANMLAHMETQNK	12	114	125	19.089	18.8047	19.1196	18.9961	18.1611	18.5071	18.4356	18.5581	P77754	stabilized proteins
-0.647427	3.65546	0.519436	0.000221076	0.302387	16.6934	-5.53132	-1.17846	P77754	spy	Periplasmic chaperone Spy	RPPLEER	7	78	84	17.2778	16.8471	17.0103	16.9334	16.3421	16.372	16.3123	16.4524	P77754	stabilized proteins
1.20023	3.51254	0.397712	0.000307224	0.40021	13.6719	5.3046	-1.30157	P10346	glnQ	Glutamine transport ATP-binding protein GlnQ	GANKEEAEK	9	107	115	13.3461	12.9254	12.9431	13.0727	14.5789	14.5097	13.9991	14.0006	P10346	destabilized proteins
-0.547031	3.49084	0.396206	0.000322971	0.4016	18.4662	-5.27059	-1.32068	P0AE85	cpxP	Periplasmic protein CpxP	STQSHMFDGISLTEHQR	17	40	56	18.9187	18.5175	18.6636	18.8589	18.3355	18.1172	18.2235	18.0945	P0AE85	stabilized proteins
-0.873092	3.41361	0.356233	0.000385826	0.440319	15.8209	-5.15052	-1.38955	P0AFI5	pbpG	D-alanyl-D-alanine endopeptidase	TGFTNAAGHCLVMR	14	232	245	16.4392	16.2239	16.0017	16.365	15.0612	15.3665	15.365	15.7448	P0AFI5	stabilized proteins
-0.660439	3.41307	0.356233	0.000386301	0.440319	16.9758	-5.14969	-1.39003	P0AE85	cpxP	Periplasmic protein CpxP	MANEQIAR	8	102	109	17.1337	17.083	17.4148	17.5926	16.5356	16.6521	16.6901	16.7044	P0AE85	stabilized proteins
-0.504926	3.33906	0.306838	0.000458074	0.493358	18.8951	-5.03592	-1.45733	P0AE85	cpxP	Periplasmic protein CpxP	HEQPPVNVSELETMHR	16	68	83	19.3704	18.9697	19.205	19.0452	18.7256	18.5051	18.7454	18.5944	P0AE85	stabilized proteins
-0.795592	3.31863	0.306838	0.000480147	0.493358	15.9509	-5.00471	-1.47613	P77754	spy	Periplasmic chaperone Spy	RAMHDIIASDTFDK	14	85	98	16.3042	16.4428	16.4875	16.1604	15.6407	15.1939	15.8462	15.5317	P77754	stabilized proteins
-0.693757	3.31253	0.306838	0.000486937	0.493358	16.231	-4.99542	-1.48176	P76116	yncE	Uncharacterized protein YncE	NEAYVTHR	8	284	291	16.8021	16.3637	16.6116	16.5342	16.105	15.9143	15.8359	15.6813	P76116	stabilized proteins
-0.767362	3.14493	0.155033	0.000716264	0.69979	16.7236	-4.74315	-1.63987	P77754	spy	Periplasmic chaperone Spy	AMHDIIASDTFDK	13	86	98	17.2064	16.8173	17.4535	16.952	16.3073	16.5233	16.0509	16.4784	P77754	stabilized proteins
-1.29299	3.07626	0.110497	0.00083895	0.775359	12.8783	-4.64147	-1.70652	P21513	rne	Ribonuclease E	QAQQQTAETRESR	13	645	657	13.5243	13.9005	13.5109	13.1634	12.1277	11.8371	12.7318	12.2305	P21513	non-targtet
-0.629417	3.06334	0.110497	0.000864299	0.775359	17.8358	-4.62243	-1.71919	P77754	spy	Periplasmic chaperone Spy	AMHDIIASDTFDKVK	15	86	100	18.144	18.1153	18.1725	18.1704	17.568	17.8483	17.1143	17.5539	P77754	stabilized proteins
-0.431377	3.04925	0.110497	0.000892786	0.775359	17.5419	-4.60172	-1.73303	P76116	yncE	Uncharacterized protein YncE	AAEVLVVDTR	10	252	261	17.8532	17.65	17.8429	17.684	17.2974	17.4439	17.3568	17.2066	P76116	stabilized proteins
-0.871429	3.0424	0.110497	0.000906986	0.775359	15.3954	-4.59166	-1.73979	P0A7B3	nadK	NAD kinase	CIGIVGHPR	9	7	15	15.9081	15.9129	15.8018	15.7017	14.8907	14.7532	14.6919	15.503	P0A7B3	non-targtet
0.898642	2.99578	0.0772434	0.00100976	0.83706	15.0823	4.52346	-1.78602	P13035	glpD	Aerobic glycerol-3-phosphate dehydrogenase	ENGLWIVEAEDIDTGKK	17	178	194	14.5166	14.582	14.5254	14.9081	15.3655	15.8243	15.8191	15.1177	P13035	non-targtet
-0.946054	2.97639	0.0708143	0.00105587	0.849544	15.0368	-4.4952	-1.80539	P0AFI5	pbpG	D-alanyl-D-alanine endopeptidase	VIYSNHPDLVRPIASISK	18	53	70	15.4129	15.642	15.7039	15.2804	14.3175	14.9742	14.1625	14.8008	P0AFI5	stabilized proteins
-0.510042	2.96194	0.0689584	0.00109158	0.853182	16.6646	-4.4742	-1.81988	P0A9G6	aceA	Isocitrate lyase	TQQIEELQKEWTQPR	15	5	19	16.8887	16.8787	16.7672	17.1438	16.3568	16.4083	16.3426	16.5306	P0A9G6	non-targtet
-0.681931	2.93295	0.0541483	0.00116695	0.882778	14.5306	-4.43217	-1.84911	P0AAT2	ybdF	Uncharacterized protein YbdF	IFMLSSELR	9	39	47	14.9584	14.952	14.8119	14.7641	14.1587	14.2718	14.0975	14.2307	P0AAT2	non-targtet
-0.610031	2.92024	0.0541483	0.00120161	0.882778	16.2755	-4.41379	-1.86199	P0AFI5	pbpG	D-alanyl-D-alanine endopeptidase	DNWNIQLTK	9	223	231	16.5204	16.5559	16.5166	16.7293	15.6274	16.1232	16.0276	16.1039	P0AFI5	stabilized proteins
-0.49792	2.91142	0.0541483	0.00122626	0.882778	16.6248	-4.40106	-1.87094	P04994	xseA	Exodeoxyribonuclease 7 large subunit	LEDGWIESEVK	11	433	443	16.9708	16.7774	16.7099	17.0368	16.2812	16.3435	16.4185	16.4601	P04994	non-targtet
-0.657013	2.80661	0.000158142	0.00156096	0.999636	17.5822	-4.25075	-1.97871	P77754	spy	Periplasmic chaperone Spy	FGPHQDMMFK	10	44	53	18.2481	17.6051	17.8289	17.9608	17.5626	17.2446	17.0012	17.2065	P77754	stabilized proteins
0.497835	2.7521	0.000158142	0.0017697	0.999636	17.6237	4.17332	-2.03573	P08192	folC	Dihydrofolate synthase/folylpolyglutamate synthase	AEDTVLVCGSFHTVAHVMEVIDAR	24	394	417	17.2816	17.3568	17.4019	17.4588	17.7349	18.107	18.0296	17.6189	P08192	non-targtet
0.431471	2.7323	0.000158142	0.00185225	0.999636	18.5289	4.14531	-2.05661	P00582	polA	DNA polymerase I	QLQTILFEK	9	585	593	18.1234	18.3333	18.5929	18.203	18.6928	18.7793	18.8248	18.6816	P00582	non-targtet
-0.700464	2.70158	0.000158142	0.00198801	0.999636	15.5728	-4.10198	-2.08918	P77754	spy	Periplasmic chaperone Spy	QFNANFEKR	9	137	145	16.1087	15.6685	15.953	15.9621	15.4748	14.8568	15.1793	15.3794	P77754	stabilized proteins
-0.651135	2.699	0.000158142	0.00199988	0.999636	14.4194	-4.09834	-2.09193	P0A8I8	rlmH	Ribosomal RNA large subunit methyltransferase H	AWSITTNHPYHR	12	143	154	14.6328	14.8058	14.6804	14.861	14.0833	14.0456	14.0259	14.2207	P0A8I8	non-targtet
-0.811361	2.65208	0.000158142	0.00222801	0.999636	13.9704	-4.03247	-2.1421	P39829	garD	Galactarate dehydratase (L-threo-forming)	SAIVEVLSPGQR	12	393	404	14.6286	14.1321	14.5028	14.2408	13.7282	13.2858	13.5954	13.6494	P39829	non-targtet
-0.545517	2.64856	0.000158142	0.00224616	0.999636	18.6763	-4.02753	-2.14589	P77754	spy	Periplasmic chaperone Spy	IYNILTPEQK	10	126	135	18.9771	18.8648	19.1439	18.8104	17.9947	18.6306	18.5014	18.4874	P77754	stabilized proteins
0.299056	2.63962	0.000158142	0.00229286	0.999636	20.7283	4.01503	-2.15551	P60546	gmk	Guanylate kinase	SIFILPPSKIELDR	14	120	133	20.6268	20.7136	20.5119	20.4627	20.9742	20.7876	20.8036	20.9459	P60546	non-targtet
-0.615077	2.62274	0.000158142	0.00238376	0.999636	15.7017	-3.99143	-2.17373	P30859	artI	Putative ABC transporter arginine-binding protein 2	RVEAVMAGMDITPER	15	80	94	16.2878	16.0308	15.8241	15.8942	15.166	15.3634	15.616	15.4312	P30859	non-targtet
0.698219	2.57567	0.000158142	0.00265665	0.999636	15.7289	3.92587	-2.22485	P76440	preT	NAD-dependent dihydropyrimidine dehydrogenase subunit PreT	LSGELTMAADKIILAVGQHAR	21	329	349	15.6508	15.3112	15.0378	15.5195	16.1538	16.1592	16.2793	15.7199	P76440	non-targtet
-0.348569	2.5741	0.000158142	0.00266622	0.999636	19.2077	-3.9237	-2.22656	P77754	spy	Periplasmic chaperone Spy	RAMHDIIASDTFDKVK	16	85	100	19.6166	19.3459	19.3272	19.2384	19.1175	18.9428	19.0381	19.0353	P77754	stabilized proteins
0.986201	2.56052	0.000158142	0.0027509	0.999636	15.4399	3.90484	-2.2414	P08506	dacC	D-alanyl-D-alanine carboxypeptidase DacC	ALIHDVPEEYAIHK	14	193	206	14.2777	14.9638	15.4566	15.089	16.2915	15.7518	16.0896	15.5991	P08506	non-targtet
0.464201	2.55504	0.000158142	0.00278589	0.999636	16.3822	3.89723	-2.24741	P00582	polA	DNA polymerase I	QGIKPLKK	8	594	601	16.0495	16.1751	16.3522	16.0235	16.4787	16.6431	16.6058	16.7295	P00582	non-targtet
0.390062	2.55387	0.000158142	0.00279338	0.999636	17.7482	3.89561	-2.24869	P39172	znuA	High-affinity zinc uptake system protein ZnuA	SDEDHHHGDFNMHLWLSPEIAR	22	131	152	17.6918	17.4981	17.3533	17.6696	18.0101	18.0098	17.8289	17.9243	P39172	non-targtet
0.440057	2.55014	0.000158142	0.00281747	0.999636	16.643	3.89044	-2.25278	P16926	mreC	Cell shape-determining protein MreC	ELLGSPLR	8	106	113	16.3766	16.3923	16.5731	16.35	16.9773	16.8572	16.9543	16.6633	P16926	non-targtet
-0.348874	2.54969	0.000158142	0.00282038	0.999636	17.4343	-3.88982	-2.25327	P00393	ndh	Type II NADH:quinone oxidoreductase	TITIAELR	8	93	100	17.4993	17.7185	17.5356	17.6816	17.2738	17.2575	17.1916	17.3164	P00393	non-targtet
-1.20932	2.5361	0.000158142	0.00291004	0.999636	14.124	-3.871	-2.2682	P02413	rplO	Large ribosomal subunit protein uL15	LNTLSPAEGSKKAGK	15	3	17	15.4331	14.5895	14.7042	14.1877	13.1728	13.6531	13.1153	14.136	P02413	non-targtet
-0.875101	2.52965	0.000158142	0.00295359	0.999636	15.0655	-3.86207	-2.2753	P0AE85	cpxP	Periplasmic protein CpxP	LLTPEQQAVLNEKHQQR	17	123	139	15.9156	15.1062	15.1506	15.84	14.7938	14.6598	14.305	14.7533	P0AE85	stabilized proteins
-0.617844	2.52102	0.000158142	0.0030129	0.999636	15.7655	-3.85013	-2.28482	P77754	spy	Periplasmic chaperone Spy	KQFNANFEK	9	136	144	16.1283	15.8035	16.4077	15.9583	15.2933	15.3526	15.5455	15.6352	P77754	stabilized proteins
0.503811	2.51079	0.000158142	0.0030847	0.999636	16.1115	3.83601	-2.29611	P23841	xapR	HTH-type transcriptional regulator XapR	ENPNVDVLFR	10	122	131	15.6851	15.7277	15.9127	16.1129	16.3073	16.2828	16.3818	16.4817	P23841	non-targtet
-0.917845	2.5055	0.000158142	0.00312248	0.999636	16.0289	-3.82871	-2.30196	P08201	nirB	Nitrite reductase (NADH) large subunit	IPVTLVEDNA	10	838	847	16.3266	16.8578	16.1706	16.5962	15.4995	15.2843	15.2292	16.2667	P08201	non-targtet
-0.560636	2.48847	0.000158142	0.00324733	0.999636	17.7502	-3.80523	-2.32083	P0ADZ0	rplW	Large ribosomal subunit protein uL23	EGQNLDFVGGAE	12	89	100	18.4761	17.9483	17.9433	17.7545	17.3152	17.4246	17.6194	17.5205	P0ADZ0	non-targtet
0.424664	2.47782	0.000158142	0.00332794	0.999636	16.5129	3.79057	-2.33267	P0AFX7	rseA	Anti-sigma-E factor RseA	GDTPEVLHFDISSR	14	45	58	16.3467	16.4695	16.2517	16.1344	16.6602	16.7259	16.8287	16.6862	P0AFX7	non-targtet
-1.20911	2.47232	0.000158142	0.00337042	0.999636	13.5822	-3.78299	-2.3388	P36999	rlmA	23S rRNA (guanine(745)-N(1))-methyltransferase	NSYICPQRHQFDMAK	15	17	31	14.3268	13.8631	14.1697	14.3873	13.4387	12.5461	13.625	12.3006	P36999	non-targtet
0.584186	2.45309	0.000158142	0.00352298	0.999636	14.9469	3.75656	-2.36025	P77718	thiI	tRNA sulfurtransferase	VHYCFFNLGGAAHEIGVR	18	204	221	14.6046	14.8565	14.7129	14.4451	15.3727	15.1133	15.1707	15.2992	P77718	non-targtet
-0.475604	2.44624	0.000158142	0.00357898	0.999636	15.9599	-3.74716	-2.3679	P55734	ygaP	Inner membrane protein YgaP	DADEYLR	7	26	32	16.2259	16.0346	16.2632	16.267	15.6015	15.6355	15.7261	15.9252	P55734	non-targtet
-1.08918	2.44468	0.000158142	0.00359187	0.999636	14.0028	-3.74502	-2.36965	P39342	yjgR	Uncharacterized protein YjgR	GKEVAVDDGILGGLKDILFGTTGPR	25	439	463	14.4205	14.5941	14.0245	15.1506	13.7148	12.8321	13.7136	13.5725	P39342	non-targtet
1.08994	2.43003	0.000158142	0.00371514	0.999636	14.9585	3.72492	-2.38608	P0AB67	pntB	NAD(P) transhydrogenase subunit beta	EITAEETAELLK	12	293	304	13.6969	14.3255	14.6291	15.0029	16.066	15.1964	15.5312	15.2205	P0AB67	non-targtet
0.233366	2.42919	0.000158142	0.00372233	0.999636	20.3745	3.72377	-2.38702	P0AB91	aroG	Phospho-2-dehydro-3-deoxyheptonate aldolase, Phe-sensitive	GGKEPNYSAK	10	235	244	20.2066	20.3321	20.3101	20.1825	20.5638	20.5069	20.4874	20.4067	P0AB91	non-targtet
-0.510043	2.41788	0.000158142	0.0038205	0.999636	15.6671	-3.70829	-2.39973	P0A9M0	lon	Lon protease	KIDAAKMPK	9	257	265	15.7643	16.1852	15.9379	15.801	15.4665	15.4811	15.3686	15.3321	P0A9M0	non-targtet
-0.337787	2.40657	0.000158142	0.00392129	0.999636	19.0148	-3.69282	-2.41247	P0AFS9	mepM	Murein DD-endopeptidase MepM	ETRTYDR	7	160	166	19.2222	19.2841	19.1339	19.0947	18.8021	18.6886	19.074	18.819	P0AFS9	non-targtet
-1.08273	2.40423	0.000158142	0.00394246	0.999636	13.9656	-3.68962	-2.4151	P0AC13	folP	Dihydropteroate synthase	FEVWISVDTSKPEVIR	16	89	104	14.1245	14.7088	14.4154	14.7791	12.6263	13.7642	13.444	13.8624	P0AC13	non-targtet
-0.402533	2.39703	0.000158142	0.0040084	0.999636	16.8338	-3.67977	-2.42323	P77754	spy	Periplasmic chaperone Spy	QFNANFEK	8	137	144	16.8866	16.9837	17.0755	17.1943	16.4857	16.7469	16.6802	16.6171	P77754	stabilized proteins
-0.819679	2.39201	0.000158142	0.00405501	0.999636	14.669	-3.67291	-2.42891	P21893	recJ	Single-stranded-DNA-specific exonuclease RecJ	KEIEQGMQIEALTLCEKLER	20	330	349	15.0802	14.9384	15.1042	15.1925	14.1963	14.6673	13.6675	14.5054	P21893	non-targtet
-0.379481	2.38568	0.000158142	0.00411448	0.999636	17.8526	-3.66428	-2.43606	P0AE85	cpxP	Periplasmic protein CpxP	DLMQQAR	7	61	67	18.2096	17.9794	17.9521	18.0282	17.8966	17.634	17.5638	17.557	P0AE85	stabilized proteins
0.358024	2.38439	0.000158142	0.00412674	0.999636	20.1026	3.66252	-2.43752	P0C8J6	gatY	D-tagatose-1,6-bisphosphate aldolase subunit GatY	QYHHPLAIHLDHHTK	15	72	86	19.9386	19.8584	19.9127	19.9846	20.537	20.1405	20.3709	20.078	P0C8J6	non-targtet
-1.019	2.3836	0.000158142	0.00413432	0.999636	13.1867	-3.66143	-2.43842	P00957	alaS	Alanine--tRNA ligase	VKAGELIGMVAQQVGGK	17	826	842	14.0173	13.6698	13.6029	13.4947	13.3607	12.5768	12.3599	12.4113	P00957	non-targtet
-0.567447	2.37627	0.000158142	0.00420464	0.999636	16.3446	-3.65144	-2.44672	P0A9M8	pta	Phosphate acetyltransferase	LSVFKPIAQPRTGGDAPDQTTTIVR	25	34	58	16.9588	16.363	16.4598	16.7317	16.1799	15.893	16.2285	15.9423	P0A9M8	non-targtet
-0.443827	2.37484	0.000158142	0.00421853	0.999636	18.3989	-3.64948	-2.44835	P0A8F4	udk	Uridine kinase	TNYDHPSAMDHSLLLEHLQALKR	23	64	86	18.7373	18.5438	18.5596	18.6427	18.5549	18.0892	17.9926	18.0714	P0A8F4	non-targtet
0.940326	2.36723	0.000158142	0.00429309	0.999636	13.6982	3.63911	-2.45698	P0AEC3	arcB	Aerobic respiration control sensor protein ArcB	KRYQDALER	9	270	278	13.8261	13.396	12.673	13.0173	14.1865	14.1984	14.1698	14.1189	P0AEC3	non-targtet
-0.904326	2.36242	0.000158142	0.00434089	0.999636	18.9994	-3.63256	-2.46245	P0A7N9	rpmG	Large ribosomal subunit protein bL33	LVSSAGTGHFYTTTKNKR	18	11	28	20.346	19.0984	19.3661	18.9957	18.3379	18.6563	18.5248	18.6699	P0A7N9	non-targtet
0.257882	2.34433	0.000158142	0.00452556	0.999636	19.5233	3.60793	-2.48304	P16659	proS	Proline--tRNA ligase	ERPGVMFADMELIGIPHTIVLGDR	24	514	537	19.3464	19.4055	19.3467	19.4788	19.6237	19.584	19.5981	19.8032	P16659	non-targtet
0.529838	2.34246	0.000158142	0.00454509	0.999636	15.8633	3.60538	-2.48518	P46889	ftsK	DNA translocase FtsK	AAGIHLVLATQRPSVDVITGLIK	23	1147	1169	15.6035	15.3611	15.8075	15.6212	16.1956	16.2136	15.8531	16.2504	P46889	non-targtet
0.972958	2.33844	0.000158142	0.00458735	0.999636	11.9854	3.59992	-2.48976	P52127	abpA	Anti-bacteriophage protein A	QRVEDDQSR	9	240	248	11.6575	11.6784	11.4596	11.2001	12.4639	12.4185	12.4638	12.5412	P52127	non-targtet
-1.00393	2.33674	0.000158142	0.00460532	0.999636	15.0872	-3.59761	-2.4917	P60422	rplB	Large ribosomal subunit protein uL2	VVNPELHKGKPFAPLLEK	18	19	36	16.3403	15.2085	15.7352	15.0727	14.9183	14.571	14.6578	14.1939	P60422	non-targtet
-0.917627	2.33055	0.000158142	0.00467138	0.999636	16.3033	-3.5892	-2.49877	P0AG59	rpsN	Small ribosomal subunit protein uS14	VREAAMRGEIPGLK	14	84	97	17.4762	16.183	16.9455	16.4436	15.568	15.739	16.1139	15.9569	P0AG59	non-targtet
1.07627	2.33033	0.000158142	0.00467381	0.999636	15.4177	3.58889	-2.49903	P08506	dacC	D-alanyl-D-alanine carboxypeptidase DacC	ALIHDVPEEYAIHKEK	16	193	208	15.517	14.3236	14.2004	15.4774	15.9961	15.8427	16.0726	15.9121	P08506	non-targtet
1.07022	2.31756	0.000158142	0.00481324	0.999636	15.7532	3.57156	-2.51364	P15977	malQ	4-alpha-glucanotransferase	RKLSATLESMFADDGVNK	18	661	678	15.3804	14.2633	15.9598	15.2689	16.2683	16.4053	16.0236	16.456	P15977	non-targtet
-1.23348	2.30825	0.000158142	0.0049176	0.999636	12.8603	-3.55892	-2.52432	P0AAT9	ybeL	Uncharacterized protein YbeL	CGHDQFQR	8	148	155	13.6162	12.7767	13.6098	13.9053	12.4852	12.2072	12.7614	11.5203	P0AAT9	non-targtet
0.586391	2.28998	0.000158142	0.0051288	0.999636	15.7371	3.53416	-2.54532	P31473	ravA	ATPase RavA	LHDMEVVHISFER	13	372	384	15.3073	15.5514	15.7261	15.1909	16.2051	15.7383	16.1758	16.0021	P31473	non-targtet
-0.456398	2.28483	0.000158142	0.00518998	0.999636	17.9539	-3.52719	-2.55125	P05852	tsaD	tRNA N6-adenosine threonylcarbamoyltransferase	FKAGATADLGVSVRPR	16	313	328	18.0951	18.3151	18.0075	18.3108	17.587	17.9426	17.4591	17.9142	P05852	non-targtet
-0.532123	2.28349	0.000158142	0.00520602	0.999636	16.6614	-3.52537	-2.5528	P0A9P4	trxB	Thioredoxin reductase	VENGNIILHTNR	12	195	206	16.5143	17.1055	17.0364	17.0537	16.5837	16.4076	16.3803	16.2097	P0A9P4	non-targtet
-0.551016	2.28118	0.000158142	0.00523382	0.999636	20.3296	-3.52224	-2.55546	P60422	rplB	Large ribosomal subunit protein uL2	GKPFAPLLEKNSK	13	27	39	21.1581	20.2989	20.4375	20.5261	20.0156	20.1457	20.0951	19.9601	P60422	non-targtet
0.246239	2.27441	0.000158142	0.005316	0.999636	19.4457	3.51309	-2.56327	P03018	uvrD	DNA helicase II	IGQLMGTSQGGMWVGTFHGLAHR	23	74	96	19.2582	19.2688	19.4222	19.3414	19.4957	19.5697	19.6838	19.5263	P03018	non-targtet
-0.760783	2.25028	0.000158142	0.00561983	0.999636	14.004	-3.48046	-2.5912	P37330	glcB	Malate synthase G	AASDLIFLGVK	11	692	702	14.0824	14.5961	14.501	14.3582	13.9949	13.2891	13.7257	13.4849	P37330	non-targtet
-0.924226	2.23866	0.000158142	0.00577219	0.999636	12.7314	-3.46478	-2.60468	P37182	hybD	Hydrogenase 2 maturation protease	FTGEFPKK	8	106	113	13.1447	13.5309	12.8569	13.2413	12.1221	11.924	12.5262	12.5047	P37182	non-targtet
-0.205621	2.23662	0.000158142	0.00579941	0.999636	20.2824	-3.46202	-2.60705	P0AGI8	trkA	Trk system potassium uptake protein TrkA	GNDVMIANDNLR	12	416	427	20.3936	20.353	20.3981	20.3963	20.0711	20.1719	20.2391	20.2365	P0AGI8	non-targtet
-0.558763	2.23087	0.000158142	0.00587669	0.999636	16.0619	-3.45426	-2.61374	P05055	pnp	Polyribonucleotide nucleotidyltransferase	RGVLAVMPDMDKFPYTVR	18	409	426	16.2451	16.3606	16.1899	16.5696	15.7727	15.9961	15.9699	15.3914	P05055	non-targtet
0.497121	2.22404	0.000158142	0.00596978	0.999636	15.8868	3.44506	-2.62168	P0A8M3	thrS	Threonine--tRNA ligase	HSCAHLLGHAIK	12	73	84	15.8347	15.6523	15.566	15.5001	16.4347	16.0909	15.9728	16.0431	P0A8M3	non-targtet
-0.925874	2.22393	0.000158142	0.00597134	0.999636	16.6433	-3.44491	-2.62182	P0A8A0	yebC	Probable transcriptional regulatory protein YebC	AAVDKALSNNMTRDTLNR	18	51	68	17.3884	17.0946	16.1995	17.7423	16.1063	16.1263	16.254	16.2346	P0A8A0	non-targtet
-0.89072	2.21737	0.000158142	0.00606218	0.999636	13.7418	-3.43607	-2.62946	P0ACS2	soxR	Redox-sensitive transcriptional activator SoxR	QLSSQWREELDR	12	93	104	14.1525	14.1668	14.1493	14.2799	12.7202	13.2464	13.2773	13.9418	P0ACS2	non-targtet
-0.509288	2.21226	0.000158142	0.00613392	0.999636	16.5574	-3.42919	-2.63542	P0AFH0	ogt	Methylated-DNA--protein-cysteine methyltransferase	AVGAANGSNPISIVVPCHRVIGR	23	123	145	16.774	16.9568	16.4759	17.0416	16.3852	16.2228	16.4968	16.1063	P0AFH0	non-targtet
0.957439	2.20739	0.000158142	0.00620313	0.999636	13.5832	3.42263	-2.64111	P77569	mhpR	DNA-binding transcriptional activator MhpR	QIEEGVESQAILVAGRR	17	255	271	13.1033	13.5696	12.4268	13.3181	13.7654	13.8935	14.3183	14.2704	P77569	non-targtet
-0.557365	2.18609	0.000158142	0.00651497	0.999636	15.3261	-3.39397	-2.66603	P21888	cysS	Cysteine--tRNA ligase	NPMDFVLWK	9	177	185	15.5152	15.7763	15.7298	15.3976	15.2683	15.0674	15.1185	14.7353	P21888	non-targtet
0.226158	2.18349	0.000158142	0.00655405	0.999636	23.0459	3.39048	-2.66907	P0AF36	zapB	Cell division protein ZapB	EQQNGWQER	9	62	70	22.9352	22.9882	23.0325	22.7756	23.0625	23.2184	23.2125	23.1426	P0AF36	non-targtet
-0.59633	2.18177	0.000158142	0.00658001	0.999636	14.7931	-3.38817	-2.67109	P23843	oppA	Periplasmic oligopeptide-binding protein OppA	LGMDRDIIVNKVK	13	321	333	15.2327	14.7959	15.0041	15.3322	14.2653	14.5955	14.5986	14.5201	P23843	non-targtet
-0.668909	2.18104	0.000158142	0.00659116	0.999636	14.339	-3.38718	-2.67195	P67662	aaeR	HTH-type transcriptional activator AaeR	FVTNDPMTLVR	11	218	228	14.4219	14.709	14.6373	14.9254	14.1702	14.0021	13.6446	14.2012	P67662	non-targtet
-0.474097	2.18022	0.000158142	0.00660362	0.999636	16.6243	-3.38608	-2.67291	P22523	mukB	Chromosome partition protein MukB	IERYEADLDELQIR	14	350	363	16.7421	17.0771	16.8011	16.8251	16.1778	16.4557	16.6898	16.2257	P22523	non-targtet
-0.405338	2.14812	0.000158142	0.00711009	0.999636	17.9567	-3.34299	-2.71066	P0A887	ubiE	Ubiquinone/menaquinone biosynthesis C-methyltransferase UbiE	FTIDCSGVR	9	54	62	18.1202	18.279	18.3747	17.8636	17.6894	17.9528	17.7061	17.6678	P0A887	non-targtet
-0.601677	2.14384	0.000158142	0.00718056	0.999636	16.0279	-3.33725	-2.71571	P0A8P6	xerC	Tyrosine recombinase XerC	LLDIDINDPLAVRDR	15	122	136	16.4063	16.3066	15.9929	16.6091	15.9811	15.9192	15.3499	15.658	P0A8P6	non-targtet
-0.219324	2.13557	0.000158142	0.00731858	0.999636	20.7987	-3.32616	-2.72548	P0A6J5	dadA	D-amino acid dehydrogenase	WMWQMLR	7	88	94	20.9317	20.858	20.9253	20.9184	20.6504	20.5523	20.7397	20.8136	P0A6J5	non-targtet
-0.687352	2.1339	0.000158142	0.00734676	0.999636	13.7969	-3.32393	-2.72745	P40191	pdxK	Pyridoxine/pyridoxal/pyridoxamine kinase	ILAEWLTALRK	11	105	115	13.8786	14.1679	14.3713	14.1445	13.5976	13.5569	13.1203	13.5381	P40191	non-targtet
-0.40513	2.12796	0.000158142	0.00744802	0.999636	16.2925	-3.31596	-2.73448	P77744	abgR	HTH-type transcriptional regulator AbgR	SLMPAVISR	9	108	116	16.5397	16.4806	16.3315	16.6285	16.273	16.0449	15.9321	16.1098	P77744	non-targtet
0.270044	2.11932	0.000158142	0.00759773	0.999636	18.4491	3.30439	-2.74472	P09832	gltD	Glutamate synthase [NADPH] small chain	AFEMGWRPDMSGVK	14	130	143	18.2773	18.2881	18.4659	18.225	18.5036	18.608	18.5376	18.6872	P09832	non-targtet
-0.2112	2.11528	0.000158142	0.00766863	0.999636	21.1039	-3.29899	-2.7495	P00547	thrB	Homoserine kinase	AILPAQYR	8	189	196	21.2302	21.1946	21.1946	21.2184	20.8557	21.0426	20.9742	21.1206	P00547	non-targtet
-0.636712	2.11429	0.000158142	0.00768621	0.999636	13.9262	-3.29766	-2.75068	P0A7E5	pyrG	CTP synthase	YIELPDAYKSVIEALKHGGLK	21	298	318	14.3245	14.2151	14.17	14.2688	13.281	13.6725	13.8692	13.6087	P0A7E5	non-targtet
-0.524745	2.11164	0.000158142	0.00773319	0.999636	16.8372	-3.29411	-2.75382	P0AAJ3;P0AAJ5	fdoH	Formate dehydrogenase-O iron-sulfur subunit	CTLCVDR	7	160	166	16.9968	17.032	17.2583	17.1113	16.1673	16.4641	16.9163	16.7517	P0AAJ3	non-targtet
0.256152	2.10152	0.000158142	0.00791546	0.999636	17.6931	3.28058	-2.76583	P00350	gnd	6-phosphogluconate dehydrogenase, decarboxylating	EKTEEVIAENPGKK	14	37	50	17.5121	17.5446	17.6016	17.6019	17.8384	17.8768	17.8198	17.7499	P00350	non-targtet
-0.630442	2.10013	0.000158142	0.00794082	0.999636	15.3758	-3.27872	-2.76748	P37387	xylF	D-xylose-binding periplasmic protein	VAISGQDADLAGIKR	15	239	253	15.9555	15.3826	15.777	15.6491	14.6793	15.4329	15.1066	15.0238	P37387	non-targtet
0.5334	2.09743	0.000158142	0.00799046	0.999636	15.4731	3.2751	-2.7707	P77569	mhpR	DNA-binding transcriptional activator MhpR	GWDQEEK	7	203	209	15.5105	15.2821	15.0386	14.9944	15.8179	15.6859	15.9247	15.5306	P77569	non-targtet
-1.11346	2.0952	0.000158142	0.00803161	0.999636	14.7406	-3.27212	-2.77335	P77754	spy	Periplasmic chaperone Spy	EIMKGQR	7	67	73	16.1386	14.3418	15.1006	15.6084	14.5432	14.2625	13.9069	14.0229	P77754	stabilized proteins
-0.532302	2.09436	0.000158142	0.00804717	0.999636	15.0799	-3.27099	-2.77435	P0AFI5	pbpG	D-alanyl-D-alanine endopeptidase	YTHFADASR	9	264	272	15.243	15.5456	15.0808	15.5149	14.7733	14.9974	14.6854	14.7989	P0AFI5	stabilized proteins
0.372218	2.09038	0.000158142	0.0081212	0.999636	16.0588	3.26568	-2.77908	P36938	pgm	Phosphoglucomutase	NPQEHYNELAK	11	428	438	15.8579	15.7734	16.0381	15.8212	16.2963	16.2465	16.1935	16.2432	P36938	non-targtet
-0.778853	2.08811	0.000158142	0.0081638	0.999636	14.6487	-3.26264	-2.78179	P0AD68	ftsI	Peptidoglycan D,D-transpeptidase FtsI	WLTGQPGER	9	199	207	14.9257	15.0819	15.5886	14.5563	14.2869	14.3143	14.5362	13.8997	P0AD68	stabilized proteins
-0.94189	2.08768	0.000158142	0.00817183	0.999636	12.6866	-3.26207	-2.78229	P77334	pdeR	Cyclic di-GMP phosphodiesterase PdeR	TLQLSAEQAAR	11	43	53	13.1909	12.7359	13.6088	13.0945	12.604	12.0797	12.3541	11.8248	P77334	non-targtet
-0.245509	2.08693	0.000158142	0.00818594	0.999636	18.4922	-3.26107	-2.78319	P0ABP8	deoD	Purine nucleoside phosphorylase DeoD-type	ELITDFGVK	9	76	84	18.5379	18.61	18.6351	18.6767	18.3597	18.2819	18.4903	18.3459	P0ABP8	non-targtet
-0.751802	2.08242	0.000158142	0.00827133	0.999636	13.9358	-3.25505	-2.78856	P33937	napA	Periplasmic nitrate reductase	TEEVWPEDLLAKKPELR	17	571	587	14.0112	14.0101	14.3848	14.8409	13.7224	13.3796	13.6013	13.5364	P33937	non-targtet
0.31626	2.07187	0.000158142	0.00847485	0.999636	17.5573	3.24095	-2.80115	P17444	betA	Oxygen-dependent choline dehydrogenase	EIMHQPALDQYR	12	433	444	17.31	17.5902	17.3437	17.3527	17.5734	17.755	17.8025	17.7306	P17444	non-targtet
-0.610499	2.06149	0.000158142	0.00867974	0.999636	16.6866	-3.2271	-2.81354	P0ABB4	atpD	ATP synthase subunit beta	VALTGLTMAEKFR	13	220	232	17.1086	17.2226	16.4889	17.1474	16.5526	16.5676	15.9793	16.426	P0ABB4	non-targtet
0.93924	2.06042	0.000158142	0.00870121	0.999636	13.704	3.22566	-2.81482	P33371	dusC	tRNA-dihydrouridine(16) synthase	KEYDEATELFQHVR	14	282	295	13.2907	13.8613	13.3554	12.4299	14.0648	14.0407	14.2917	14.2971	P33371	non-targtet
0.27712	2.05539	0.000158142	0.00880256	0.999636	18.2315	3.21895	-2.82084	P0AGA6	uhpA	Transcriptional regulatory protein UhpA	EIAAELGLSPK	11	157	167	18.2017	18.0456	18.0215	18.1028	18.5344	18.3672	18.3226	18.2559	P0AGA6	non-targtet
-0.219741	2.05506	0.000158142	0.00880919	0.999636	24.7433	-3.21852	-2.82123	P09373;P42632	pflB	Formate acetyltransferase 1	GAVASLTSVAK	11	644	654	24.8858	24.8288	24.9134	24.7846	24.6811	24.4551	24.7543	24.6431	P09373	non-targtet
-0.388917	2.05372	0.000158142	0.00883644	0.999636	16.7651	-3.21673	-2.82284	P33195	gcvP	Glycine dehydrogenase (decarboxylating)	DDEILTHPVFNR	12	470	481	17.0472	17.0127	16.9378	16.8405	16.7059	16.7563	16.3413	16.4789	P33195	non-targtet
0.589124	2.05276	0.000158142	0.00885613	0.999636	15.0485	3.21544	-2.82399	P0AAV6	ybgS	Uncharacterized protein YbgS	DGRCPDINK	9	97	105	14.8974	15.0191	14.5373	14.5622	15.2925	15.4576	15.0364	15.5859	P0AAV6	non-targtet
0.244298	2.04985	0.000158142	0.00891567	0.999636	19.1023	3.21156	-2.82748	P21513	rne	Ribonuclease E	KGEETPTLSYMLPK	14	491	504	19.0161	18.9235	19.1014	18.8798	19.3106	19.1607	19.1476	19.2791	P21513	non-targtet
-0.333516	2.04754	0.000158142	0.00896304	0.999636	17.909	-3.20849	-2.83024	P0A796	pfkA	ATP-dependent 6-phosphofructokinase isozyme 1	ISVVEVMGR	9	164	172	18.095	17.987	17.9872	18.2341	17.8096	17.4986	17.8296	17.8313	P0A796	non-targtet
0.414894	2.04436	0.000158142	0.00902898	0.999636	15.8994	3.20424	-2.83405	P31471	yieL	Uncharacterized protein YieL	VFYPLNAK	8	239	246	15.79	15.5336	15.7113	15.733	16.0139	15.9963	16.3283	16.089	P31471	non-targtet
-0.197077	2.03842	0.000158142	0.00915326	0.999636	21.2061	-3.19633	-2.84117	P22259	pckA	Phosphoenolpyruvate carboxykinase (ATP)	EAEPEIYNAIRR	12	295	306	21.2066	21.2419	21.343	21.4273	21.1206	21.0691	21.1457	21.0951	P22259	non-targtet
0.646123	2.01922	0.000158142	0.00956703	0.999636	13.556	3.17074	-2.86424	P00944	xylA	Xylose isomerase	MIEDGELDKR	10	373	382	13.2639	13.3347	12.94	13.3931	13.8775	13.6946	13.9282	14.0158	P00944	non-targtet
-0.604331	2.01588	0.000158142	0.00964097	0.999636	17.3687	-3.16629	-2.86827	P05719	hsdS	Type I restriction enzyme EcoKI specificity subunit	EQAINYLK	8	30	37	17.6866	17.9635	17.2065	17.8269	17.3353	16.7403	17.3413	16.8493	P05719	non-targtet
0.348993	2.00781	0.000158142	0.00982178	0.999636	16.4868	3.15555	-2.87799	P0AAN5	yaiA	Uncharacterized protein YaiA	ADHPKPDSLISEHPTAQEAMDAK	23	32	54	16.4727	16.1264	16.3008	16.3492	16.6554	16.5977	16.6877	16.7042	P0AAN5	non-targtet
-0.904883	2.00684	0.000158142	0.0098438	0.999636	12.7296	-3.15425	-2.87916	P0A717	prs	Ribose-phosphate pyrophosphokinase	SARVPITAK	9	103	111	13.6332	13.0557	13.008	13.0313	12.4413	12.1643	11.7985	12.7047	P0A717	non-targtet
-1.43636	2.00072	0.000158142	0.00998342	0.999636	11.3423	-3.14611	-2.88654	P0C018	rplR	Large ribosomal subunit protein uL18	YTGNKDAAAAVGKAVAER	18	64	81	12.5506	11.4934	11.8002	12.3976	10.0366	10.2123	10.5056	11.7418	P0C018	non-targtet
-1.13525	2.00013	0.000158142	0.00999711	0.999636	11.9863	-3.14532	-2.88725	P0A9J0	rng	Ribonuclease G	VLHSLEQALSKDR	13	360	372	12.2829	12.8528	12.1965	12.8834	10.9722	10.8972	11.8645	11.9406	P0A9J0	non-targtet
0.440021	1.99778	0.000158142	0.0100514	0.999636	15.2897	3.14219	-2.89009	P06149	dld	Quinone-dependent D-lactate dehydrogenase	HAHDYDYVHR	10	222	231	15.136	15.086	14.9305	15.1263	15.7144	15.4027	15.5098	15.4119	P06149	non-targtet
-0.346631	1.99679	0.000158142	0.0100742	0.999636	19.6112	-3.14088	-2.89128	P0A8U6	metJ	Met repressor	ITVSIPLKVLK	11	25	35	19.6965	20.03	19.8053	19.6064	19.5951	19.4732	19.1898	19.4934	P0A8U6	non-targtet
0.212299	1.99576	0.000158142	0.0100981	0.999636	19.6472	3.13951	-2.89252	P0A8X0	yjgA	UPF0307 protein YjgA	HNQQVVLFHKLENLR	15	108	122	19.4427	19.5512	19.583	19.5871	19.7218	19.8587	19.6649	19.7679	P0A8X0	non-targtet
0.643077	1.99414	0.000158142	0.0101359	0.999636	14.2321	3.13735	-2.89448	P63389	yheS	Probable ATP-binding protein YheS	NDGHAIATIHGK	12	105	116	13.9266	13.94	14.1842	13.5916	14.1865	14.684	14.7289	14.6153	P63389	non-targtet
0.472295	1.99003	0.000158142	0.0102322	0.999636	15.3043	3.13189	-2.89945	P0ACW4	ydcA	Uncharacterized protein YdcA	FVCNDGSISASK	12	41	52	15.2298	14.9389	15.1364	14.9675	15.4135	15.3598	15.6529	15.7355	P0ACW4	non-targtet
0.765181	1.98977	0.000158142	0.0102384	0.999636	12.8516	3.13154	-2.89976	P56580	srlE	PTS system glucitol/sorbitol-specific EIIB component	RRIPTINIHSTGK	13	83	95	12.5844	12.0917	12.4741	12.7256	13.0309	13.2016	13.44	13.264	P56580	non-targtet
-0.484111	1.98818	0.000158142	0.010276	0.999636	18.3923	-3.12942	-2.90169	P0AD68	ftsI	Peptidoglycan D,D-transpeptidase FtsI	ATNLGLVGER	10	388	397	18.5295	18.6737	18.9821	18.3521	18.4953	18.0747	17.8846	18.1463	P0AD68	stabilized proteins
-0.839396	1.98685	0.000158142	0.0103074	0.999636	12.5596	-3.12766	-2.90329	P37047	cdaR	Carbohydrate diacid regulator	IIGSGDRER	9	35	43	13.1643	12.9157	12.6952	13.1421	12.0567	12.4303	12.3343	11.7384	P37047	non-targtet
0.472508	1.98433	0.000158142	0.0103675	0.999636	15.2539	3.12431	-2.90634	P77700	yahB	Uncharacterized HTH-type transcriptional regulator YahB	AAEELGLTTSAISYTIKR	18	25	42	14.9122	14.9843	15.0762	15.0978	15.1887	15.5784	15.5289	15.6645	P77700	non-targtet
-0.635217	1.96546	0.000158142	0.0108278	0.999636	13.6084	-3.09923	-2.92919	P17846	cysI	Sulfite reductase [NADPH] hemoprotein beta-component	ILDYPARPLKTGLLEIAK	18	367	384	14.1983	13.7019	13.7985	14.0053	13.1246	13.4512	13.2538	13.3335	P17846	non-targtet
-0.761659	1.96375	0.000158142	0.0108705	0.999636	13.416	-3.09696	-2.93126	P77272	murP	PTS system N-acetylmuramic acid-specific EIIBC component	LRLGVHDSSLVDPNIK	16	33	48	14.0499	13.5342	13.7373	13.8659	13.5316	12.7188	12.8376	13.0526	P77272	non-targtet
0.416868	1.95951	0.000158142	0.0109773	0.999636	15.5162	3.09132	-2.93641	P0A8P8	xerD	Tyrosine recombinase XerD	HYAVLAGIDSEKLSPHVLR	19	229	247	15.3822	15.2047	15.4698	15.1744	15.6913	15.8625	15.6204	15.7245	P0A8P8	non-targtet
-0.631165	1.95847	0.000158142	0.0110036	0.999636	15.2096	-3.08993	-2.93768	P46482	aaeA	p-hydroxybenzoic acid efflux pump subunit AaeA	LGVQAMSR	8	114	121	15.4262	15.4361	15.842	15.3964	15.3022	14.8581	14.421	14.9948	P46482	non-targtet
-0.493964	1.95686	0.000158142	0.0110443	0.999636	16.6089	-3.0878	-2.93962	P0A9F3	cysB	HTH-type transcriptional regulator CysB	SYMYDFIQR	9	282	290	16.5769	16.8472	16.7272	17.2721	16.3584	16.5504	16.4006	16.1382	P0A9F3	non-targtet
-0.334752	1.95293	0.000158142	0.0111448	0.999636	16.7603	-3.08258	-2.9444	P0ADW6	yhcC	Protein YhcC	LVNMFGGDLTR	11	6	16	16.8878	16.7473	17.0852	16.9904	16.6234	16.6774	16.4995	16.5713	P0ADW6	non-targtet
-0.226542	1.94879	0.000158142	0.0112516	0.999636	19.1604	-3.07708	-2.94943	P21420	nmpC	Putative outer membrane porin protein NmpC	VLPEVFASGK	10	227	236	19.3353	19.1746	19.1774	19.4072	19.0631	19.0739	19.0082	19.0431	P21420	non-targtet
-0.577908	1.94714	0.000158142	0.0112943	0.999636	17.2454	-3.07489	-2.95143	P0A6P5	der	GTPase Der	ITDAVEKFSVIK	12	266	277	17.5632	17.7046	17.0905	17.7791	16.9983	16.9077	16.5682	17.3516	P0A6P5	non-targtet
0.316874	1.94495	0.000158142	0.0113514	0.999636	16.4081	3.07199	-2.9541	P0AGJ5	yfiF	Uncharacterized tRNA/rRNA methyltransferase YfiF	AYHVVDEAELTK	12	153	164	16.191	16.2754	16.2979	16.2343	16.5642	16.5759	16.6682	16.4578	P0AGJ5	non-targtet
0.487745	1.94155	0.000158142	0.0114406	0.999636	15.6374	3.06747	-2.95823	P0A9H3	cadA	Inducible lysine decarboxylase	IQELAQNIHK	10	586	595	15.7021	15.39	15.3655	15.1166	15.6835	16.0489	15.816	15.9768	P0A9H3	non-targtet
-0.841434	1.94096	0.000158142	0.0114561	0.999636	13.4248	-3.06669	-2.95895	P0AAJ1	ynfG	Probable anaerobic dimethyl sulfoxide reductase chain YnfG	HGTLAAVAPLPR	12	162	173	14.2409	13.7883	13.4901	13.8628	13.1616	13.1885	12.3678	13.2983	P0AAJ1	non-targtet
-0.612843	1.93999	0.000158142	0.0114819	0.999636	13.987	-3.0654	-2.96014	P76097	ydcJ	2-oxoadipate dioxygenase/decarboxylase	VGTAQELATLRR	12	73	84	14.2889	14.3981	14.2482	14.2386	13.2602	13.7564	13.9071	13.7987	P76097	non-targtet
-0.232747	1.936	0.000158142	0.0115878	0.999636	20.174	-3.0601	-2.96499	P32053	intA	Prophage integrase IntA	EFIFPSR	7	303	309	20.2614	20.1543	20.3497	20.3962	20.0831	20.1909	19.9944	19.9621	P32053	non-targtet
-0.487523	1.93423	0.000158142	0.0116351	0.999636	14.5381	-3.05776	-2.96715	P0A6I6	coaD	Phosphopantetheine adenylyltransferase	NQHATVLIR	9	80	88	14.7105	14.9376	14.6367	14.8426	14.3804	14.2653	14.1641	14.3675	P0A6I6	non-targtet
-0.426762	1.9332	0.000158142	0.0116628	0.999636	16.7806	-3.05638	-2.96841	P22523	mukB	Chromosome partition protein MukB	FPEVPLFGR	9	772	780	16.9226	17.0675	17.0631	16.9226	16.7291	16.5593	16.188	16.7923	P22523	non-targtet
-1.03966	1.93094	0.000158142	0.0117236	0.999636	13.8448	-3.05339	-2.97116	P0A6T1	pgi	Glucose-6-phosphate isomerase	LQDLAKECDLAGAIK	15	66	80	13.6632	15.0043	14.3308	14.4604	13.2944	14.0637	13.185	12.7569	P0A6T1	non-targtet
-0.246024	1.92158	0.000158142	0.0119789	0.999636	19.4964	-3.04097	-2.98257	P0A786	pyrB	Aspartate carbamoyltransferase catalytic subunit	ANPQPELLK	9	33	41	19.5826	19.6813	19.6742	19.5396	19.3368	19.1924	19.4848	19.4795	P0A786	non-targtet
-0.873602	1.91841	0.000158142	0.0120666	0.999636	13.1747	-3.03677	-2.98643	P09832	gltD	Glutamate synthase [NADPH] small chain	MVRTEMGEPDAK	12	364	375	14.3798	13.2174	13.4099	13.4391	12.5036	12.8207	12.7188	12.9085	P09832	non-targtet
0.357535	1.91659	0.000158142	0.0121175	0.999636	17.7655	3.03435	-2.98866	P0A9D8	dapD	2,3,4,5-tetrahydropyridine-2,6-dicarboxylate N-succinyltransferase	IDGQWVTHQWLK	12	49	60	17.3847	17.7136	17.5582	17.6905	17.7322	17.994	17.8679	18.1829	P0A9D8	non-targtet
-0.519019	1.91167	0.000158142	0.0122556	0.999636	15.7546	-3.02782	-2.99468	P17443	murG	UDP-N-acetylglucosamine--N-acetylmuramyl-(pentapeptide) pyrophosphoryl-undecaprenol N-acetylglucosamine transferase	DRQQYWNALPLEK	13	285	297	16.0219	15.8348	16.0094	16.1904	15.5554	15.0876	15.8402	15.4972	P17443	non-targtet
0.373103	1.9079	0.000158142	0.0123623	0.999636	18.4348	3.02283	-2.99928	P20083	parE	DNA topoisomerase 4 subunit B	EVYYALTEEEKEGVLEQLKR	20	534	553	18.5066	18.335	18.0821	18.0694	18.6444	18.3933	18.8292	18.6186	P20083	non-targtet
-0.313706	1.90481	0.000158142	0.0124507	0.999636	17.0543	-3.01873	-3.00306	P0AES2	gudD	Glucarate dehydratase	NIVIIKDNSGHTGVGEIPGGEKIR	24	39	62	17.2529	17.354	17.0173	17.2203	16.8935	16.8521	17.0109	16.8332	P0AES2	non-targtet
-0.910343	1.90225	0.000158142	0.0125242	0.999636	13.1532	-3.01534	-3.00619	P37052	ychJ	UPF0225 protein YchJ	FTEGGKTGAIIER	13	100	112	14.013	14.1075	12.9318	13.3811	12.5213	12.7142	12.5473	13.0092	P37052	non-targtet
-0.731055	1.89392	0.000158142	0.0127667	0.999636	13.1798	-3.0043	-3.01638	Q46811	ygfK	Putative oxidoreductase YgfK	LDYDSALNIR	10	514	523	13.7722	13.7685	13.307	13.3335	12.6059	12.7934	12.6564	13.2013	Q46811	non-targtet
0.719732	1.88809	0.000158142	0.0129392	0.999636	14.5164	2.99657	-3.02353	P0ADK8	yibL	Uncharacterized protein YibL	HQQADLSLVEAADK	14	21	34	14.5261	14.6134	13.6438	13.8429	14.8477	15.0031	14.928	14.7263	P0ADK8	non-targtet
-0.627435	1.88738	0.000158142	0.0129605	0.999636	13.4688	-2.99562	-3.0244	P0ACP5	gntR	HTH-type transcriptional regulator GntR	GKIAAALDELGYIPNR	16	38	53	13.5575	14.0349	13.6233	13.9145	13.1688	13.0681	13.0648	13.3187	P0ACP5	non-targtet
-0.866538	1.88643	0.000158142	0.0129888	0.999636	18.4385	-2.99437	-3.02557	P60422	rplB	Large ribosomal subunit protein uL2	HVVKVVNPELHK	12	15	26	19.8797	18.4528	18.7849	18.3697	18.2392	18.172	17.9364	17.6733	P60422	non-targtet
-0.512519	1.88592	0.000158142	0.0130041	0.999636	16.2732	-2.99369	-3.02619	P08373	murB	UDP-N-acetylenolpyruvoylglucosamine reductase	DSIFKHEYQDR	11	160	170	16.689	16.7301	16.2247	16.4741	15.9837	16.2554	15.6288	16.1999	P08373	non-targtet
0.335041	1.88544	0.000158142	0.0130184	0.999636	16.8439	2.99306	-3.02677	P0ABS5	dnaG	DNA primase	NFHACCPFHNEK	12	35	46	16.7348	16.7157	16.6755	16.5794	17.0399	17.0883	16.7657	17.1517	P0ABS5	non-targtet
0.586667	1.8853	0.000158142	0.0130228	0.999636	15.1523	2.99287	-3.02696	P77700	yahB	Uncharacterized HTH-type transcriptional regulator YahB	MLLATQHSATGQVTQWIK	18	272	289	15.1557	14.7568	14.9763	14.5471	15.2642	15.2787	15.366	15.8735	P77700	non-targtet
-0.227937	1.88425	0.000158142	0.0130541	0.999636	19.5378	-2.99149	-3.02823	P61887	rffH	Glucose-1-phosphate thymidylyltransferase 2	IACLEEIAWR	10	248	257	19.557	19.7159	19.6727	19.6614	19.4877	19.5133	19.4477	19.2467	P61887	non-targtet
-0.500274	1.87926	0.000158142	0.0132051	0.999636	16.4161	-2.98487	-3.03436	P10121	ftsY	Signal recognition particle receptor FtsY	GFFSWLGFGQK	11	8	18	16.9824	16.2213	16.8327	16.6286	16.0751	16.1445	16.3785	16.0657	P10121	non-targtet
0.553024	1.87822	0.000158142	0.0132367	0.999636	13.8379	2.98349	-3.03564	P38489;F2X7N5	nfsB	Oxygen-insensitive NAD(P)H nitroreductase	KFFADMHRK	9	122	130	13.3754	13.5373	13.6353	13.6977	14.1461	13.9274	14.2232	14.161	P38489	non-targtet
-0.602699	1.87776	0.000158142	0.0132507	0.999636	15.8891	-2.98288	-3.0362	P0A6D7	aroK	Shikimate kinase 1	PLLHVETPPREVLEALANER	20	121	140	16.3238	16.4226	15.5704	16.4449	15.4423	15.7545	15.4466	15.7075	P0A6D7	non-targtet
0.401189	1.8774	0.000158142	0.0132617	0.999636	15.7374	2.9824	-3.03664	Q46814	xdhD	Probable hypoxanthine oxidase XdhD	GEHMIINFPIGSRPR	15	340	354	15.5394	15.5486	15.758	15.3013	15.9551	15.9902	15.847	15.9599	Q46814	non-targtet
-0.405397	1.87367	0.000158142	0.0133761	0.999636	17.8222	-2.97747	-3.04122	P31443	yidF	Uncharacterized protein YidF	SPMELMTMLR	10	156	165	17.8944	17.9533	18.0169	18.2351	17.8067	17.7337	17.2265	17.7112	P31443	non-targtet
-0.48932	1.86234	0.000158142	0.0137297	0.999636	16.7648	-2.96246	-3.05515	P00509	aspC	Aspartate aminotransferase	DFSFIIK	7	337	343	17.1244	16.8011	17.1595	16.9529	16.8165	16.3667	16.7627	16.1346	P00509	non-targtet
0.571298	1.85574	0.000158142	0.0139398	0.999636	16.3542	2.95372	-3.06327	P0A6E4	argG	Argininosuccinate synthase	RGNDYSILNTVSENLTYKPER	21	366	386	16.2903	16.0057	15.5089	16.4693	16.7108	16.6316	16.758	16.4592	P0A6E4	non-targtet
-0.231811	1.85402	0.000158142	0.0139951	0.999636	19.3412	-2.95145	-3.06538	P42597	ygjP	UTP pyrophosphatase	NAPEPFLR	8	109	116	19.459	19.3323	19.4638	19.5731	19.2166	19.2135	19.1081	19.3629	P42597	non-targtet
-0.535187	1.84229	0.000158142	0.0143782	0.999636	18.6279	-2.93592	-3.07984	P00960	glyQ	Glycine--tRNA ligase alpha subunit	ELGPEPMAAAYVQPSR	16	48	63	19.2765	18.8499	18.9464	18.5092	18.3984	18.6524	18.4844	17.9062	P00960	non-targtet
-0.614068	1.83547	0.000158142	0.0146059	0.999636	14.5356	-2.92689	-3.08825	P60422	rplB	Large ribosomal subunit protein uL2	LEYDPNRSANIALVLYKDGER	21	81	101	15.219	14.8059	14.3239	15.0217	14.2224	14.3512	14.1295	14.2111	P60422	non-targtet
0.349192	1.83182	0.000158142	0.0147292	0.999636	15.8778	2.92206	-3.09276	P43329	hrpA	ATP-dependent RNA helicase HrpA	IDPEWVEPVAQHLIK	15	687	701	15.8073	15.6783	15.7147	15.6127	16.0968	15.9306	16.0088	16.1735	P43329	non-targtet
0.372202	1.83087	0.000158142	0.0147614	0.999636	15.9818	2.92081	-3.09393	Q6BF16	dgoA	2-dehydro-3-deoxy-6-phosphogalactonate aldolase	ALIGAGTVLKPEQVDALAR	19	60	78	15.9368	15.5997	15.8967	15.7495	16.2781	16.2342	16.0478	16.1115	Q6BF16	non-targtet
0.428997	1.82881	0.000158142	0.0148317	0.999636	16.7365	2.91808	-3.09648	P30871	ygiF	Inorganic triphosphatase	IRGENGRYEMTMK	13	57	69	16.4679	16.5701	16.8464	16.2035	16.9799	16.9876	17.0993	16.7372	P30871	non-targtet
-0.803993	1.82695	0.000158142	0.0148952	0.999636	13.6451	-2.91562	-3.09877	P0AAJ1	ynfG	Probable anaerobic dimethyl sulfoxide reductase chain YnfG	DFKDLGPEVSFR	12	26	37	14.2212	14.3538	13.9147	13.6988	13.4567	13.2176	13.6931	12.6052	P0AAJ1	non-targtet
-0.431545	1.82679	0.000158142	0.0149006	0.999636	16.5159	-2.91541	-3.09897	P36938	pgm	Phosphoglucomutase	DKFDLAFANDPDYDR	15	295	309	16.3667	16.6578	16.9266	16.9756	16.3855	16.3987	16.2317	16.1847	P36938	non-targtet
-0.501872	1.82646	0.000158142	0.0149122	0.999636	15.988	-2.91496	-3.09939	P21169	speC	Constitutive ornithine decarboxylase	DVAPEKADLPRPYR	14	263	276	16.4638	16.2982	15.839	16.3548	15.5771	15.5059	15.9264	15.9388	P21169	non-targtet
-0.569885	1.82583	0.000158142	0.0149339	0.999636	15.7173	-2.91413	-3.10017	P0A9W3	ettA	Energy-dependent translational throttle protein EttA	HILKNISLSFFPGAKIGVLGLNGAGK	26	20	45	15.8621	16.5087	15.7925	15.8458	15.2374	15.4327	15.7843	15.2751	P0A9W3	non-targtet
-0.741676	1.82549	0.000158142	0.0149455	0.999636	14.0202	-2.91368	-3.10058	P10151	leuO	HTH-type transcriptional regulator LeuO	AFQLFGSVR	9	82	90	14.2149	14.2805	13.9463	15.1226	13.5896	13.7272	13.6423	13.6385	P10151	non-targtet
0.829079	1.82514	0.000158142	0.0149575	0.999636	14.1017	2.91322	-3.10101	P75898	rutA	Pyrimidine monooxygenase RutA	MAATIDSISGGR	12	119	130	14.3255	13.3096	13.7783	13.3354	14.4071	15.0899	14.3554	14.2126	P75898	non-targtet
-1.27369	1.81997	0.000158142	0.0151367	0.999636	13.0006	-2.90638	-3.10741	P65292	ygdI	Uncharacterized lipoprotein YgdI	DANGNKQQINR	11	54	64	14.321	13.6591	13.3788	13.1909	11.8307	13.616	12.3659	11.6424	P65292	non-targtet
0.502009	1.81984	0.000158142	0.0151413	0.999636	15.6468	2.9062	-3.10757	P76035	yciW	Uncharacterized protein YciW	FSAAQFSPLLEHEK	14	333	346	15.5869	15.5545	15.4815	14.9602	15.8914	15.684	16.1078	15.908	P76035	non-targtet
-0.217084	1.81638	0.000158142	0.0152624	0.999636	21.3168	-2.90163	-3.11185	P21177	fadB	Fatty acid oxidation complex subunit alpha	LGIMPGFGGSVR	12	142	153	21.4843	21.3163	21.3754	21.5255	21.3491	21.2464	21.064	21.1736	P21177	non-targtet
0.203074	1.8143	0.000158142	0.0153356	0.999636	20.0513	2.89888	-3.11442	P0A8M3	thrS	Threonine--tRNA ligase	GKDLGSMDVNEVIEK	15	613	627	19.8936	19.9415	20.086	19.878	20.1767	20.2552	20.0943	20.0851	P0A8M3	non-targtet
-0.634143	1.81039	0.000158142	0.0154744	0.999636	14.641	-2.8937	-3.11927	P52647	ydbK	Probable pyruvate-flavodoxin oxidoreductase	LLDQFADKIPAELLTALK	18	900	917	14.8741	14.4887	15.3795	15.09	14.2485	14.0407	14.5021	14.5043	P52647	non-targtet
-0.806459	1.8084	0.000158142	0.0155454	0.999636	14.5554	-2.89107	-3.12173	P0C0K3	srkA	Stress response kinase A	KLFEDATLIPSGLK	14	158	171	14.8138	15.0079	14.7038	15.309	13.8188	14.729	13.5363	14.5245	P0C0K3	non-targtet
-0.420691	1.80609	0.000158142	0.0156281	0.999636	15.3834	-2.88802	-3.12458	P64517	yodC	Uncharacterized protein YodC	REAFHETELVPGEGSR	16	40	55	15.5519	15.7649	15.4314	15.6266	15.2268	15.3154	15.2083	14.9416	P64517	non-targtet
-0.540046	1.80353	0.000158142	0.0157206	0.999636	14.9487	-2.88463	-3.12776	P39407	yjjU	Uncharacterized protein YjjU	DIQQFIEKPPGKLR	14	248	261	15.4893	14.9857	15.0245	15.3756	14.8727	14.8243	14.3484	14.6695	P39407	non-targtet
0.268334	1.80149	0.000158142	0.0157945	0.999636	19.3809	2.88194	-3.13028	P76231	yeaC	Uncharacterized protein YeaC	EDFGISAKPIAMFK	14	77	90	19.4011	19.1872	19.2167	19.182	19.582	19.5579	19.6468	19.2736	P76231	non-targtet
-0.474032	1.79881	0.000158142	0.0158924	0.999636	16.2867	-2.87839	-3.13361	Q46795	ygeO	Putative uncharacterized protein YgeO	KNRDELDK	8	126	133	16.9091	16.4783	16.2846	16.4228	16.2026	16.1253	16.1433	15.7275	Q46795	non-targtet
-1.21865	1.79878	0.000158142	0.0158936	0.999636	12.2513	-2.87835	-3.13365	P11880	murF	UDP-N-acetylmuramoyl-tripeptide--D-alanyl-D-alanine ligase	KLTPGCLFVALK	12	33	44	12.5403	12.5777	12.9977	13.3269	11.0464	12.4168	10.8061	12.2987	P11880	non-targtet
-0.67703	1.7982	0.000158142	0.0159147	0.999636	14.1713	-2.87759	-3.13436	P0AD68	ftsI	Peptidoglycan D,D-transpeptidase FtsI	ELNNAVAFNK	10	247	256	14.3328	14.4464	14.4111	14.8491	13.3957	14.1717	13.603	14.1609	P0AD68	stabilized proteins
0.748888	1.7929	0.000158142	0.01611	0.999636	13.5055	2.87058	-3.14094	P60584	caiA	Crotonobetainyl-CoA reductase	EGTQEQIDK	9	100	108	13.4921	12.9622	13.4913	12.5788	13.6793	13.8575	14.154	13.8291	P60584	non-targtet
-0.383591	1.79257	0.000158142	0.0161224	0.999636	16.869	-2.87014	-3.14135	Q06065	atoC	Regulatory protein AtoC	RIIMEVLEQQEGNR	14	420	433	17.2873	17.0417	16.7657	17.1483	16.8115	16.4639	16.7263	16.707	Q06065	non-targtet
0.680218	1.79122	0.000158142	0.0161728	0.999636	15.6683	2.86835	-3.14303	P77395	cnoX	Chaperedoxin	KTFQEILAALGTGDALASK	19	256	274	15.2619	15.272	15.997	14.7819	15.7709	16.1709	16.2178	15.8741	P77395	non-targtet
0.214262	1.78957	0.000158142	0.0162342	0.999636	19.212	2.86617	-3.14508	P33030	yeiR	Zinc chaperone YeiR	KGLAALSLPEHQR	13	215	227	19.2222	19.0826	19.1735	18.9413	19.2911	19.3526	19.3205	19.3125	P33030	non-targtet
-0.51583	1.78677	0.000158142	0.016339	0.999636	15.4746	-2.86248	-3.14854	P0ADF6	edd	Phosphogluconate dehydratase	IRQLYAEGKVDR	12	193	204	15.9779	15.5688	15.524	15.8592	15.5435	15.1659	15.2879	14.8693	P0ADF6	non-targtet
-0.270303	1.78676	0.000158142	0.0163395	0.999636	23.2477	-2.86246	-3.14856	P0A6H5	hslU	ATP-dependent protease ATPase subunit HslU	NILMIGPTGVGKTEIAR	17	52	68	23.4284	23.3179	23.1505	23.6344	23.1963	23.1625	22.998	23.0933	P0A6H5	non-targtet
0.177258	1.78281	0.000158142	0.0164888	0.999636	20.5588	2.85724	-3.15347	P37188	gatB	PTS system galactitol-specific EIIB component	VNEIETYMDGVHLICTTAK	19	41	59	20.367	20.4083	20.5518	20.5537	20.6228	20.6388	20.6622	20.6659	P37188	non-targtet
-0.334931	1.78127	0.000158142	0.0165474	0.999636	17.3865	-2.8552	-3.15538	P0A7M2	rpmB	Large ribosomal subunit protein bL28	VCQVTGKRPVTGNNR	15	4	18	17.7664	17.2822	17.5699	17.5974	17.1101	17.1426	17.3485	17.2749	P0A7M2	non-targtet
-0.755179	1.77824	0.000158142	0.0166632	0.999636	14.0218	-2.8512	-3.15915	P46883	tynA	Primary amine oxidase	NWDFHLSMNSR	11	357	367	14.0641	14.7124	14.1324	14.6885	13.4365	13.6382	13.2682	14.2338	P46883	non-targtet
0.56019	1.77648	0.000158142	0.0167309	0.999636	15.4017	2.84887	-3.16133	P0A8Y3	yihX	Alpha-D-glucose 1-phosphate phosphatase YihX	KSFHMGEAFHQHER	14	36	49	14.9606	15.1594	14.7623	15.6041	15.9674	15.6243	15.5593	15.5764	P0A8Y3	non-targtet
-0.465831	1.77418	0.000158142	0.0168198	0.999636	15.887	-2.84583	-3.1642	P36673	treR	HTH-type transcriptional regulator TreR	NISYLGVPHSDVTTGK	16	177	192	16.1002	16.4295	16.18	15.7702	15.8784	15.6279	15.6564	15.4538	P36673	non-targtet
0.217038	1.77137	0.000158142	0.0169288	0.999636	20.5307	2.84212	-3.16769	P0A8G6;K0JFS6	wrbA	NAD(P)H dehydrogenase (quinone)	RVPETMPPQLFEK	13	38	50	20.4054	20.3376	20.472	20.4738	20.7195	20.7824	20.5808	20.4742	P0A8G6	non-targtet
1.05589	1.76918	0.000158142	0.0170144	0.999636	12.567	2.83922	-3.17041	P75952	comR	HTH-type transcriptional repressor ComR	DAALDKAMK	9	22	30	12.9094	12.2846	11.7975	11.1649	13.3792	13.177	12.8205	13.0032	P75952	non-targtet
-0.697794	1.76593	0.000158142	0.0171425	0.999636	13.8776	-2.83492	-3.17447	P0A6Q3	fabA	3-hydroxydecanoyl-[acyl-carrier-protein] dehydratase	ALGVGEVKFTGQVLPTAK	18	106	123	14.2412	14.8045	13.7902	14.07	13.654	13.7159	13.2887	13.456	P0A6Q3	non-targtet
0.471211	1.76455	0.000158142	0.0171969	0.999636	15.1779	2.8331	-3.17618	P75809	ybjI	5-amino-6-(5-phospho-D-ribitylamino)uracil phosphatase YbjI	KYDDAMK	7	117	123	14.8247	14.7902	15.1165	15.0378	15.6816	15.5264	15.1634	15.2827	P75809	non-targtet
0.5633	1.76407	0.000158142	0.017216	0.999636	15.9669	2.83246	-3.17678	P39274	yjdJ	Uncharacterized protein YjdJ	KIIPLCPFAKHEFDK	15	67	81	16.0726	15.879	15.1011	15.6882	16.2448	16.0591	16.3811	16.3091	P39274	non-targtet
0.729628	1.76201	0.000158142	0.0172978	0.999636	14.4933	2.82974	-3.17934	P52096	yaeR	Uncharacterized protein YaeR	HLAFSVDDIDAAVAHLESHNVK	22	78	99	14.4174	13.4567	14.4907	14.1492	15.0161	14.4366	15.0956	14.8843	P52096	non-targtet
-0.587974	1.75796	0.000158142	0.0174599	0.999636	15.8718	-2.82438	-3.18439	P0AG14	sohB	Probable protease SohB	EKFREELNETHQLFK	15	245	259	16.6604	16.2327	15.5492	16.2207	15.6636	15.4913	15.6373	15.5188	P0AG14	non-targtet
-0.844136	1.75783	0.000158142	0.0174652	0.999636	15.787	-2.82421	-3.18455	P42604	uxaA	Altronate dehydratase	AGSSVVVDVLR	11	366	376	16.1091	16.5768	15.7871	16.3632	14.4234	15.5743	15.57	15.892	P42604	non-targtet
0.354947	1.75664	0.000158142	0.017513	0.999636	16.1671	2.82264	-3.18603	P75949	nagZ	Beta-hexosaminidase	AKDMSVFSSLIR	12	191	202	15.8684	16.0255	16.0928	15.9717	16.4907	16.3851	16.0979	16.4045	P75949	non-targtet
0.493863	1.75559	0.000158142	0.0175552	0.999636	15.4311	2.82126	-3.18734	P0AEZ1	metF	5,10-methylenetetrahydrofolate reductase	DFHFYTLNR	9	271	279	15.1099	15.2533	15.4551	14.9181	15.929	15.4469	15.4851	15.851	P0AEZ1	non-targtet
-0.699104	1.75511	0.000158142	0.0175748	0.999636	14.0005	-2.82062	-3.18794	P09155	rnd	Ribonuclease D	QEVVAPEDAWR	11	191	201	14.141	14.5454	14.7568	13.9571	13.6425	13.677	13.2492	14.0353	P09155	non-targtet
0.561464	1.75404	0.000158142	0.017618	0.999636	15.1537	2.81921	-3.18927	P25535	ubiI	2-octaprenylphenol hydroxylase	HSAALMLAGMQGFR	14	341	354	14.7995	14.9644	14.4502	15.2778	15.6252	15.2442	15.6024	15.2659	P25535	non-targtet
-0.553745	1.75248	0.000158142	0.0176817	0.999636	16.3383	-2.81714	-3.19122	P30744	sdaB	L-serine dehydratase 2	NLLKDVTR	8	37	44	16.5425	16.758	16.4105	16.7497	16.6446	16.0655	15.8145	15.721	P30744	non-targtet
-0.591863	1.75052	0.000158142	0.0177616	0.999636	14.0418	-2.81455	-3.19367	P11349	narH	Respiratory nitrate reductase 1 beta chain	CIGCHTCSVTCKNVWTSR	18	16	33	13.8943	14.2953	14.5994	14.5619	13.607	13.6713	13.8692	13.836	P11349	non-targtet
-0.791561	1.75026	0.000158142	0.017772	0.999636	14.3729	-2.81421	-3.19398	P0AD65	mrdA	Peptidoglycan D,D-transpeptidase MrdA	FAVNQYRFPGVEVK	14	146	159	15.2188	14.347	14.9587	14.5503	13.9897	14.325	13.2907	14.3032	P0AD65	non-targtet
-0.997953	1.74793	0.000158142	0.0178676	0.999636	11.5334	-2.81113	-3.19689	P38135	fadK	Medium-chain fatty-acid--CoA ligase	EVEDILLQHPK	11	466	476	12.0678	12.081	12.0025	11.9784	10.9385	11.3189	10.2911	11.5893	P38135	non-targtet
0.61389	1.74365	0.000158142	0.0180448	0.999636	14.8063	2.80547	-3.20224	P12999	bioC	Malonyl-[acyl-carrier protein] O-methyltransferase	YTHVLDAGCGPGWMSR	16	43	58	14.4009	13.9743	14.5731	15.049	15.0697	15.1733	15.084	15.1259	P12999	non-targtet
0.544172	1.739	0.000158142	0.0182389	0.999636	16.3813	2.79933	-3.20804	P0AA37	rluA	Dual-specificity RNA pseudouridine synthase RluA	LLLHAEMLTITHPAYGNSMTFK	22	193	214	16.4088	15.8339	15.8819	16.3121	17.0285	16.3991	16.8357	16.3502	P0AA37	non-targtet
-0.783192	1.73766	0.000158142	0.0182955	0.999636	12.9675	-2.79755	-3.20972	P28912;P28917;P75741	yhhI	H repeat-associated putative transposase YhhI	LDVVMNEDDCK	11	313	323	13.1231	13.6336	13.0731	13.6066	12.7815	12.3476	13.018	12.1565	P28912	non-targtet
0.447467	1.73736	0.000158142	0.018308	0.999636	17.1846	2.79716	-3.21009	P0AG24	spoT	Bifunctional (p)ppGpp synthase/hydrolase SpoT	SVAELVEGVSK	11	92	102	16.6409	16.9228	17.4029	16.8767	17.3499	17.6219	17.4434	17.218	P0AG24	non-targtet
0.528951	1.73694	0.000158142	0.0183257	0.999636	15.5778	2.7966	-3.21061	P31129	dgcZ	Diguanylate cyclase DgcZ	LVNDTYGHLIGDVVLR	16	171	186	15.2824	14.8804	15.5339	15.5567	15.5781	15.8932	16.1384	15.7596	P31129	non-targtet
-0.45525	1.73543	0.000158142	0.0183896	0.999636	15.34	-2.79461	-3.2125	P0A912	pal	Peptidoglycan-associated lipoprotein	GTPEYNISLGER	12	113	124	15.4448	15.6014	15.475	15.7492	14.7972	15.045	15.2492	15.358	P0A912	non-targtet
0.549232	1.73268	0.000158142	0.0185063	0.999636	17.7362	2.79098	-3.21593	P0AA43	rsuA	Ribosomal small subunit pseudouridine synthase A	DLTKPAVLEVITPTQVR	17	159	175	16.8308	17.5755	17.9351	17.5048	17.9445	18.1027	17.8535	18.1425	P0AA43	non-targtet
0.3965	1.73222	0.000158142	0.0185259	0.999636	19.5707	2.79037	-3.21651	P0A6L9	hscB	Co-chaperone protein HscB	EELDEIEQAKDEAR	14	100	113	19.2735	19.1915	19.8796	19.1453	19.7964	19.804	19.7581	19.7174	P0A6L9	non-targtet
-0.146879	1.72991	0.000158142	0.0186247	0.999636	20.6669	-2.78732	-3.2194	P0AFG8	aceE	Pyruvate dehydrogenase E1 component	ATVILAHTIK	10	384	393	20.7183	20.6863	20.7945	20.7622	20.6001	20.5851	20.5701	20.6185	P0AFG8	non-targtet
0.355771	1.72673	0.000158142	0.0187618	0.999636	17.3933	2.78311	-3.22338	P39838	rcsD	Phosphotransferase RcsD	KGLQLLINNHLK	12	547	558	17.2625	17.0852	17.21	17.3041	17.7132	17.3703	17.8489	17.3525	P39838	non-targtet
-0.461133	1.72657	0.000158142	0.0187685	0.999636	15.3515	-2.7829	-3.22357	P77360	yphC	Uncharacterized zinc-type alcohol dehydrogenase-like protein YphC	LLALQSTADWGR	12	258	269	15.8797	15.7621	15.4116	15.2748	15.0605	15.2085	15.0565	15.1581	P77360	non-targtet
-0.459483	1.72511	0.000158142	0.0188316	0.999636	17.5886	-2.78098	-3.2254	Q46829	bglA	6-phospho-beta-glucosidase BglA	GGKGPSICDVLTGGAHGVPR	20	30	49	17.5126	18.0265	17.7184	18.0158	17.4819	17.125	17.1084	17.7201	Q46829	non-targtet
0.910663	1.72383	0.000158142	0.0188874	0.999636	12.3679	2.77928	-3.227	P32674	pflD	Probable dehydratase PflD	EVEKYQNPR	9	600	608	11.4829	12.0476	11.7874	12.3323	12.8419	13.0776	12.149	13.2243	P32674	non-targtet
1.08304	1.72019	0.000158142	0.0190464	0.999636	12.9199	2.77447	-3.23156	P06612	topA	DNA topoisomerase 1	QLAEKADHIYLATDLDR	17	98	114	12.8779	13.025	12.0083	11.6024	13.5656	13.9384	13.6397	12.7021	P06612	non-targtet
-0.620739	1.71973	0.000158142	0.0190665	0.999636	17.7327	-2.77386	-3.23213	P0A6Y1	ihfB	Integration host factor subunit beta	TVEDAVKEMLEHMASTLAQGER	22	21	42	17.9358	18.2479	17.6314	18.3571	17.8928	16.9808	17.1008	17.7148	P0A6Y1	non-targtet
-0.359209	1.71958	0.000158142	0.0190728	0.999636	15.6555	-2.77367	-3.23231	P0AGF6	tdcB	L-threonine dehydratase catabolic TdcB	GAFNKLSSLTDAEK	14	61	74	15.9379	15.8931	15.6234	15.8859	15.5484	15.3665	15.4916	15.497	P0AGF6	non-targtet
-0.671147	1.71554	0.000158142	0.0192514	0.999636	14.5636	-2.76832	-3.23738	P0A9U1	ybhF	Probable multidrug ABC transporter ATP-binding protein YbhF	FFSGVYGLR	9	425	433	15.0653	15.1034	14.4305	14.9973	14.5593	14.5733	13.9986	13.7807	P0A9U1	non-targtet
0.652243	1.71448	0.000158142	0.0192986	0.999636	13.4095	2.76692	-3.23871	P76085	paaK	Phenylacetate-coenzyme A ligase	FEHLSPHYQLEVNRR	15	351	365	13.095	13.2191	13.4137	12.6058	13.775	13.6132	13.623	13.9315	P76085	non-targtet
0.289461	1.71313	0.000158142	0.0193582	0.999636	18.0616	2.76515	-3.24039	P0AA99	yafK	Putative L,D-transpeptidase YafK	AINIGFPNAYDR	12	112	123	17.938	17.9207	18.1241	17.6846	18.1939	18.0687	18.3104	18.2521	P0AA99	non-targtet
-0.203368	1.71217	0.000158142	0.0194014	0.999636	18.2148	-2.76387	-3.2416	P0ADG7	guaB	Inosine-5'-monophosphate dehydrogenase	LKEIIHQQMGGLR	13	427	439	18.4085	18.3304	18.2187	18.3085	18.1029	18.0992	18.145	18.1056	P0ADG7	non-targtet
-0.510555	1.71149	0.000158142	0.0194318	0.999636	14.6513	-2.76297	-3.24245	P0A948	rimJ	[Ribosomal protein uS5]-alanine N-acetyltransferase	LGMINEFHK	9	63	71	14.7744	14.968	14.801	15.0827	14.5825	13.9943	14.5499	14.4573	P0A948	non-targtet
1.03634	1.70833	0.000158142	0.0195736	0.999636	13.1957	2.7588	-3.24641	P30870	glnE	Bifunctional glutamine synthetase adenylyltransferase/adenylyl-removing enzyme	YAHEKPK	7	866	872	11.5066	13.2581	12.8918	13.0536	13.5736	13.3943	13.9349	13.9527	P30870	non-targtet
-0.156019	1.7059	0.000158142	0.0196833	0.999636	23.1693	-2.75559	-3.24945	P09373	pflB	Formate acetyltransferase 1	ALIPFGGIK	9	109	117	23.2933	23.2332	23.3017	23.1612	23.1015	23.1519	23.1238	22.9882	P09373	non-targtet
0.330938	1.70526	0.000158142	0.0197125	0.999636	16.7465	2.75474	-3.25026	P0A853	tnaA	Tryptophanase	EAEYKDWTIEQITRETYK	18	242	259	16.6545	16.7883	16.4449	16.4362	17.0363	16.7409	16.9439	16.9266	P0A853	non-targtet
-0.509626	1.70393	0.000158142	0.0197729	0.999636	15.3216	-2.75298	-3.25192	P0CF91;P0CF92;P0CF93	insL1;insL2;insL3	Putative transposase InsL for insertion sequence element IS186A	FDMMGFLR	8	209	216	15.6572	15.464	15.7835	15.4009	15.3366	15.1205	14.6073	15.2028	P0CF91	non-targtet
-0.353477	1.70309	0.000158142	0.019811	0.999636	16.8161	-2.75188	-3.25297	P60560	guaC	GMP reductase	IVEENGEKFMLFYGMSSESAMKR	23	255	277	17.0417	17.147	16.7496	17.033	16.7659	16.714	16.3764	16.7012	P60560	non-targtet
-0.328312	1.70286	0.000158142	0.0198217	0.999636	16.7598	-2.75157	-3.25326	P24255	rpoN	RNA polymerase sigma-54 factor	YRESLSIPPSNQR	13	461	473	16.8126	16.9123	16.8261	17.1448	16.4691	16.4849	16.7553	16.6732	P24255	non-targtet
0.455297	1.70091	0.000158142	0.0199107	0.999636	14.749	2.749	-3.25571	P0AE37	astA	Arginine N-succinyltransferase	FFSMDFSR	8	183	190	14.3098	14.823	14.5578	14.3947	14.9114	15.0607	14.9918	14.9425	P0AE37	non-targtet
0.348954	1.69983	0.000158142	0.0199606	0.999636	16.7007	2.74756	-3.25707	P0A894	rapZ	RNase adapter protein RapZ	ESDLLEPLR	9	119	127	16.6891	16.3762	16.7065	16.333	16.7099	16.9204	17.0067	16.8636	P0A894	non-targtet
-0.312632	1.69852	0.000158142	0.0200208	0.999636	16.6108	-2.74583	-3.25871	P77564	ydhW	Uncharacterized protein YdhW	QWLQGMR	7	24	30	16.883	16.643	16.8348	16.7075	16.4528	16.5133	16.586	16.2657	P77564	non-targtet
0.257359	1.69744	0.000158142	0.0200705	0.999636	21.4633	2.74441	-3.26006	P0A7V0	rpsB	Small ribosomal subunit protein uS2	DMGGLPDALFVIDADHEHIAIK	22	153	174	21.2198	21.2354	21.6204	21.2629	21.5162	21.6596	21.6911	21.5011	P0A7V0	non-targtet
-0.170966	1.69709	0.000158142	0.0200868	0.999636	23.5076	-2.74395	-3.2605	P0ADU5	ygiW	Protein YgiW	ISDDLYVFK	9	71	79	23.6209	23.48	23.5638	23.7077	23.4298	23.4425	23.3239	23.4923	P0ADU5	non-targtet
-0.342409	1.69698	0.000158142	0.0200919	0.999636	16.7961	-2.7438	-3.26064	P0AC38	aspA	Aspartate ammonia-lyase	AFSILLKEEVK	11	206	216	16.9761	17.0734	16.6468	17.1728	16.5758	16.6665	16.6138	16.6433	P0AC38	non-targtet
0.166238	1.69685	0.000158142	0.0200979	0.999636	20.6812	2.74363	-3.26081	P0ACY3	yeaG	Uncharacterized protein YeaG	KHDDFVDR	8	612	619	20.5693	20.6603	20.5571	20.6055	20.7943	20.7091	20.8665	20.6873	P0ACY3	non-targtet
-0.882124	1.69621	0.000158142	0.0201274	0.999636	13.0236	-2.74279	-3.2616	P28903	nrdD	Anaerobic ribonucleoside-triphosphate reductase	LVFAIRDGLNHK	12	330	341	13.7379	13.4846	13.2551	13.3808	13.4707	12.2475	12.5295	12.0822	P28903	non-targtet
-0.535967	1.69355	0.000158142	0.0202513	0.999636	15.2147	-2.73927	-3.26495	P0A832;C3UPD1	smpB	SsrA-binding protein	IMKNAHR	7	154	160	15.851	15.1053	15.4027	15.5718	14.9308	14.6361	15.0016	15.2185	P0A832	non-targtet
-1.00636	1.69308	0.000158142	0.0202729	0.999636	13.3866	-2.73865	-3.26553	P05052	appY	HTH-type transcriptional regulator AppY	LRDEGTSFTEILRDTR	16	173	188	14.2678	13.6907	13.844	13.7568	13.9569	12.8085	12.0658	12.7026	P05052	non-targtet
-0.443794	1.69105	0.000158142	0.0203679	0.999636	15.6178	-2.73597	-3.26808	P77161	glxR	2-hydroxy-3-oxopropionate reductase	QALMGGFASSR	11	202	212	15.9122	16.0541	15.75	15.6424	15.2391	15.7545	15.3101	15.2798	P77161	non-targtet
0.373887	1.68755	0.000158142	0.0205327	0.999636	17.6711	2.73135	-3.27247	P36683	acnB	Aconitate hydratase B	AGFLAAIAK	9	65	73	17.4512	17.5081	17.8142	17.1632	17.7574	17.8503	17.7614	18.0632	P36683	non-targtet
-0.351624	1.68662	0.000158142	0.0205768	0.999636	17.833	-2.73012	-3.27364	P0AAG8	mglA	Galactose/methyl galactoside import ATP-binding protein MglA	DSGTILFQGK	10	66	75	17.7842	18.067	18.1442	18.0397	17.3819	17.8259	17.5455	17.8753	P0AAG8	non-targtet
-0.348219	1.68639	0.000158142	0.0205878	0.999636	16.1833	-2.72981	-3.27393	P0AFB8	glnG	DNA-binding transcriptional regulator NtrC	TPDVLLSDIR	10	47	56	16.1543	16.3713	16.4711	16.4328	15.9929	15.959	15.8686	16.2161	P0AFB8	non-targtet
-0.81707	1.68606	0.000158142	0.0206035	0.999636	14.8675	-2.72937	-3.27435	P0AG59	rpsN	Small ribosomal subunit protein uS14	KFGLSRIK	8	76	83	16.2067	15.0223	15.0412	14.8338	14.4946	14.0531	14.4728	14.8152	P0AG59	non-targtet
-0.274119	1.68588	0.000158142	0.020612	0.999636	18.253	-2.72914	-3.27458	P0ACG1	stpA	DNA-binding protein StpA	QEKISTWLELMK	12	55	66	18.441	18.4305	18.2809	18.4079	18.3474	18.121	18.0968	17.8987	P0ACG1	non-targtet
0.361865	1.68586	0.000158142	0.0206129	0.999636	15.9233	2.72911	-3.2746	P0AC30	ftsX	Cell division protein FtsX	ITQINGIDEVR	11	195	205	15.7377	15.6462	16.0217	15.5641	16.1633	16.1229	16.0815	16.0494	P0AC30	non-targtet
-0.250405	1.68136	0.000158142	0.0208275	0.999636	18.2432	-2.72317	-3.28025	P0A870	talB	Transaldolase B	LIDDAVAWAK	10	51	60	18.267	18.3058	18.3424	18.5585	18.1338	18.1675	17.9676	18.203	P0A870	non-targtet
-0.248167	1.68113	0.000158142	0.0208387	0.999636	21.6093	-2.72286	-3.28055	P33599	nuoC	NADH-quinone oxidoreductase subunit C/D	IMMPQTWK	8	154	161	21.7094	21.8175	21.5111	21.8955	21.5499	21.4594	21.6071	21.3244	P33599	non-targtet
0.195953	1.68082	0.000158142	0.0208534	0.999636	19.283	2.72245	-3.28093	P0A9P6	deaD	ATP-dependent RNA helicase DeaD	NATLEVAEALER	12	256	267	19.2334	19.0773	19.2924	19.137	19.3408	19.3192	19.4641	19.3998	P0A9P6	non-targtet
0.782798	1.68022	0.000158142	0.0208826	0.999636	12.9526	2.72165	-3.28169	Q46812	ssnA	Putative aminohydrolase SsnA	NVTAVQLHPAK	11	6	16	12.1224	12.9065	13.067	12.1491	13.5627	13.1671	13.2651	13.3813	Q46812	non-targtet
0.464068	1.67978	0.000158142	0.0209035	0.999636	15.9797	2.72108	-3.28224	P0AA39	rluC	Ribosomal large subunit pseudouridine synthase C	DTSGVLLVAK	10	146	155	15.7562	15.7883	16.0687	15.3773	16.2287	16.2711	15.9266	16.4204	P0AA39	non-targtet
-0.345551	1.67973	0.000158142	0.020906	0.999636	19.2767	-2.72101	-3.28231	P77737	oppF	Oligopeptide transport ATP-binding protein OppF	QWFWQPPK	8	28	35	19.4756	19.4216	19.5558	19.3449	19.4033	19.2677	18.7733	18.9713	P77737	non-targtet
-0.250668	1.67928	0.000158142	0.0209274	0.999636	19.1237	-2.72042	-3.28286	P0ABK5	cysK	Cysteine synthase A	IGANMIWDAEKR	12	45	56	19.1359	19.289	19.1872	19.384	18.8236	18.9361	19.1766	19.0571	P0ABK5	non-targtet
-0.252266	1.67837	0.000158142	0.0209714	0.999636	19.7371	-2.71922	-3.28401	P30850	rnb	Exoribonuclease 2	DVGDWLYAR	9	544	552	19.7222	19.9421	19.9281	19.8604	19.6082	19.6425	19.8049	19.3882	P30850	non-targtet
-0.524878	1.67747	0.000158142	0.021015	0.999636	14.3795	-2.71802	-3.28514	P76503	fadI	3-ketoacyl-CoA thiolase FadI	LRPAFDR	7	256	262	14.7665	14.5712	14.5451	14.685	14.4047	14.0287	13.738	14.2968	P76503	non-targtet
-0.234801	1.67652	0.000158142	0.0210611	0.999636	17.74	-2.71677	-3.28634	P0AB77	kbl	2-amino-3-ketobutyrate coenzyme A ligase	ALGGASGGYTAAR	13	245	257	17.7586	17.9656	17.8312	17.874	17.5046	17.642	17.7119	17.6319	P0AB77	non-targtet
0.234529	1.67555	0.000158142	0.021108	0.999636	17.9498	2.71549	-3.28756	P37666	ghrB	Glyoxylate/hydroxypyruvate reductase B	AHFGFNMPILYNAR	14	164	177	17.8573	17.9067	17.8587	17.7074	18.0207	17.9516	18.1172	18.1785	P37666	non-targtet
-0.486514	1.67438	0.000158142	0.0211652	0.999636	14.799	-2.71394	-3.28903	P0A6L2	dapA	4-hydroxy-tetrahydrodipicolinate synthase	DMAQMCK	7	213	219	15.2709	15.0225	14.6659	15.21	14.6658	14.5851	14.3699	14.6023	P0A6L2	non-targtet
-0.253216	1.67362	0.000158142	0.0212022	0.999636	18.5286	-2.71293	-3.28999	P46889	ftsK	DNA translocase FtsK	EGIGPQLPRPK	11	587	597	18.6904	18.6592	18.6359	18.6353	18.6638	18.2798	18.3016	18.3627	P46889	non-targtet
0.565979	1.67305	0.000158142	0.0212298	0.999636	15.5824	2.71219	-3.2907	P0A8M3	thrS	Threonine--tRNA ligase	KKVSWHEAR	9	137	145	14.8122	15.4012	15.1724	15.812	16.0803	15.815	15.6491	15.9174	P0A8M3	non-targtet
-0.539556	1.67252	0.000158142	0.0212558	0.999636	16.0667	-2.71148	-3.29137	P77374	ynfE	Putative dimethyl sulfoxide reductase chain YnfE	THSTYGNIDLLK	12	698	709	16.1051	16.3502	16.5599	16.3307	16.2097	15.9914	15.7179	15.2686	P77374	non-targtet
-0.332917	1.67017	0.000158142	0.0213711	0.999636	16.4706	-2.70838	-3.29432	P77433	ykgG	Uncharacterized protein YkgG	SLSLLPEYSLFILRK	15	155	169	16.5621	16.5962	16.698	16.692	16.2364	16.2186	16.5918	16.1699	P77433	non-targtet
0.31628	1.66853	0.000158142	0.0214523	0.999636	17.7738	2.7062	-3.2964	P24232	hmp	Flavohemoprotein	QLVDLGVK	8	374	381	17.4659	17.7536	17.8139	17.4293	18.1333	17.8101	17.8793	17.9051	P24232	non-targtet
-0.568582	1.66579	0.000158142	0.021588	0.999636	14.8064	-2.70258	-3.29984	P75952	comR	HTH-type transcriptional repressor ComR	VFDRDAALDKAMK	13	18	30	15.2781	15.2056	14.4956	15.3836	14.3658	14.5348	14.6201	14.5679	P75952	non-targtet
-0.263369	1.66439	0.000158142	0.0216575	0.999636	18.4156	-2.70074	-3.3016	P04993	recD	RecBCD enzyme subunit RecD	EGPFGVAGLNER	12	446	457	18.5551	18.6196	18.5952	18.4192	18.1882	18.1224	18.3171	18.5079	P04993	non-targtet
-0.468067	1.66364	0.000158142	0.0216952	0.999636	15.6256	-2.69974	-3.30255	P0AAL9	ykgJ	Uncharacterized protein YkgJ	AKYGLTPL	8	102	109	15.8279	15.7637	15.8305	16.0164	15.5394	15.7636	15.2313	15.0321	P0AAL9	non-targtet
0.487745	1.66355	0.000158142	0.0216994	0.999636	14.6374	2.69963	-3.30266	P0A7Y4	rnhA	Ribonuclease HI	LDAALGQHQIK	11	107	117	14.7021	14.39	14.3655	14.1166	14.6835	15.0489	14.816	14.9768	P0A7Y4	non-targtet
-0.512191	1.66117	0.000158142	0.0218187	0.999636	16.9001	-2.69648	-3.30566	P0ABA6	atpG	ATP synthase gamma chain	ALLDTLLRR	9	214	222	17.0422	17.4411	17.3487	16.7927	16.9239	16.9347	16.3168	16.4004	P0ABA6	non-targtet
-0.271096	1.66066	0.000158142	0.0218442	0.999636	21.5201	-2.69581	-3.3063	P0C8J8	gatZ	D-tagatose-1,6-bisphosphate aldolase subunit GatZ	TAYWELVR	8	265	272	21.4775	21.7634	21.5165	21.8651	21.2125	21.5498	21.4221	21.3538	P0C8J8	non-targtet
-0.313441	1.66021	0.000158142	0.0218669	0.999636	17.5072	-2.69522	-3.30686	P76573	yfgI	Uncharacterized protein YfgI	DQSYEDELR	9	98	106	17.6312	17.7739	17.5692	17.6813	17.1587	17.3439	17.6507	17.2486	P76573	non-targtet
-0.65039	1.65773	0.000158142	0.0219923	0.999636	18.7694	-2.69193	-3.30999	P0A6F5	groEL	Chaperonin GroEL	GVNVLADAVKVTLGPKGR	18	19	36	19.9225	18.898	18.7474	18.8105	18.3933	18.7151	18.1039	18.5645	P0A6F5	non-targtet
-0.878154	1.65634	0.000158142	0.0220628	0.999636	13.9616	-2.6901	-3.31174	P0A9Q5	accD	Acetyl-coenzyme A carboxylase carboxyl transferase subunit beta	LKLASILAKLMNLPAPNPEAPR	22	268	289	14.8769	14.1439	14.6694	13.9125	12.9259	13.1716	14.2254	13.7672	P0A9Q5	non-targtet
0.967306	1.65116	0.000158142	0.0223277	0.999636	13.4522	2.68325	-3.31828	P05852	tsaD	tRNA N6-adenosine threonylcarbamoyltransferase	LAEMMKK	7	279	285	12.6722	13.7497	12.5348	12.9175	13.3261	13.5405	14.2719	14.6049	P05852	non-targtet
-0.639305	1.65103	0.000158142	0.0223339	0.999636	14.856	-2.68309	-3.31843	P0A9C0	glpA	Anaerobic glycerol-3-phosphate dehydrogenase subunit A	HGDRTPAWLSEGR	13	415	427	15.4349	15.2721	14.8354	15.1604	14.6595	13.8851	14.6984	14.9026	P0A9C0	non-targtet
-0.480625	1.65048	0.000158142	0.0223627	0.999636	16.1448	-2.68235	-3.31914	P0AD33	yfcZ	UPF0381 protein YfcZ	VFANRAEAEQTLAALTEKAR	20	33	52	16.5	16.2563	16.2079	16.5762	16.2544	16.1422	15.6222	15.599	P0AD33	non-targtet
-0.447599	1.6503	0.000158142	0.0223715	0.999636	14.7098	-2.68212	-3.31935	P75796	gsiA	Glutathione import ATP-binding protein GsiA	LHQNASREEAMVEAKR	16	133	148	14.6808	15.1727	14.9813	14.8996	14.3296	14.6205	14.4874	14.5065	P75796	non-targtet
1.20463	1.64837	0.000158142	0.0224713	0.999636	11.576	2.67957	-3.32179	P21513	rne	Ribonuclease E	KANIYKGK	8	38	45	12.1645	11.1873	10.2684	10.2743	11.9092	12.1865	12.3676	12.2498	P21513	non-targtet
-1.03011	1.64827	0.000158142	0.0224765	0.999636	12.9127	-2.67944	-3.32191	P27830	rffG	dTDP-glucose 4,6-dehydratase 2	VDICDRAELAR	11	58	68	13.7066	13.7407	13.1507	13.1129	12.3041	13.5176	11.9693	11.7994	P27830	non-targtet
0.585748	1.64657	0.000158142	0.0225648	0.999636	13.8642	2.67718	-3.32406	P76206	ydiY	Uncharacterized protein YdiY	QFLNGPVHSFR	11	141	151	13.1811	13.8652	13.6338	13.6051	14.0516	14.2117	14.4441	13.9209	P76206	non-targtet
-0.248662	1.64514	0.000158142	0.0226391	0.999636	19.3488	-2.6753	-3.32586	P0AFK0	pmbA	Metalloprotease PmbA	STFLLDSLGK	10	273	282	19.4576	19.4776	19.4765	19.4809	19.3395	19.4327	19.1083	19.0175	P0AFK0	non-targtet
0.734735	1.6427	0.000158142	0.0227665	0.999636	13.984	2.67208	-3.32894	P0A8Y8	entH	Proofreading thioesterase EntH	DGQCVVGTELNATHHRPVSEGK	22	76	97	14.0341	13.1077	13.6509	13.6739	14.2282	14.3436	14.9362	13.8976	P0A8Y8	non-targtet
0.315999	1.64269	0.000158142	0.0227674	0.999636	19.8648	2.67205	-3.32896	P38051	menF	Isochorismate synthase MenF	QAQQLGEWLMADDKNQR	17	267	283	19.7205	19.5263	19.9386	19.6418	19.9621	19.759	20.2719	20.0982	P38051	non-targtet
-0.564441	1.64241	0.000158142	0.0227818	0.999636	15.7212	-2.67169	-3.32931	P0A9M0	lon	Lon protease	LKMMSPMSAEATVVR	15	278	292	15.9267	16.5196	15.6862	15.881	15.81	15.5441	15.2844	15.1173	P0A9M0	non-targtet
-0.572114	1.64149	0.000158142	0.0228303	0.999636	14.6459	-2.67047	-3.33047	P31129	dgcZ	Diguanylate cyclase DgcZ	DASKPEITDNHSYGLCQFGR	20	37	56	15.1791	15.0915	14.8351	14.6221	14.7097	13.9619	14.5504	14.2174	P31129	non-targtet
0.517516	1.64033	0.000158142	0.0228914	0.999636	15.8731	2.66894	-3.33194	P37672	dlgD	2,3-diketo-L-gulonate reductase	AIELAADHGIGLVALR	16	97	112	15.7038	15.785	15.8623	15.1063	16.1635	16.3863	16.1786	15.799	P37672	non-targtet
-0.856035	1.63802	0.000158142	0.0230132	0.999636	13.7944	-2.66589	-3.33484	P77754	spy	Periplasmic chaperone Spy	KQFNANFEKR	10	136	145	15.0334	13.7125	14.4919	13.6518	12.9861	13.4055	13.5586	13.5153	P77754	stabilized proteins
-0.188642	1.63723	0.000158142	0.0230554	0.999636	18.883	-2.66484	-3.33585	P0AC41	sdhA	Succinate dehydrogenase flavoprotein subunit	TGHALLHTLYQQNLK	15	141	155	19.0248	18.9895	18.9092	18.9856	18.6874	18.8424	18.8744	18.7503	P0AC41	non-targtet
0.468724	1.63643	0.000158142	0.0230975	0.999636	14.0775	2.66379	-3.33685	P76170	ynfB	UPF0482 protein YnfB	EWDKADAAFDNRDK	14	71	84	13.7299	13.8592	14.0677	13.7159	14.3979	14.3126	14.2032	14.334	P76170	non-targtet
0.353679	1.63402	0.000158142	0.0232264	0.999636	18.2122	2.6606	-3.3399	Q47155	dinB	DNA polymerase IV	DIPIAIGGSR	10	26	35	18.1169	17.717	18.2018	18.1056	18.5066	18.5553	18.4066	18.0874	Q47155	non-targtet
0.22827	1.63134	0.000158142	0.0233702	0.999636	21.0407	2.65705	-3.34329	P0AAB6	galF	UTP--glucose-1-phosphate uridylyltransferase	RMPGDLSEYSVIQTK	15	166	180	20.697	21.0372	20.972	21.0001	21.0413	21.293	21.1713	21.1138	P0AAB6	non-targtet
-0.620155	1.63125	0.000158142	0.0233751	0.999636	13.1125	-2.65693	-3.3434	P0A6A0	ubiB	Probable protein kinase UbiB	YIGIDCGIVGSLNKEDKR	18	306	323	13.5614	13.2981	13.3318	13.4992	12.8995	12.4887	13.1549	12.6667	P0A6A0	non-targtet
-0.63284	1.63109	0.000158142	0.0233835	0.999636	16.1167	-2.65673	-3.3436	P0AEE5	mglB	D-galactose/methyl-galactoside binding periplasmic protein MglB	AAPDVQLLMNDSQNDQSK	18	53	70	16.8835	16.3183	16.7408	15.7898	16.0353	15.9075	15.8606	15.3976	P0AEE5	non-targtet
0.297868	1.63108	0.000158142	0.0233843	0.999636	16.7797	2.65671	-3.34362	P35340	ahpF	Alkyl hydroperoxide reductase subunit F	HTAIDGGTFQNEITDR	16	151	166	16.5729	16.8663	16.5918	16.492	16.8322	16.9021	16.9758	17.0044	P35340	non-targtet
-0.214264	1.63068	0.000158142	0.0234057	0.999636	18.6118	-2.65618	-3.34412	P64602	mlaB	Intermembrane phospholipid transport system binding protein MlaB	LYNLPADVLPR	11	87	97	18.676	18.8295	18.7423	18.6281	18.5046	18.6449	18.409	18.4603	P64602	non-targtet
0.326766	1.62776	0.000158142	0.0235635	0.999636	16.1027	2.65232	-3.34781	P0A799	pgk	Phosphoglycerate kinase	MTDLDLAGK	9	6	14	15.8203	15.9101	16.0705	15.9566	16.1701	16.4522	16.3065	16.1357	P0A799	non-targtet
0.653197	1.6273	0.000158142	0.0235885	0.999636	14.8422	2.65171	-3.34839	P0ACI3	xylR	Xylose operon regulatory protein	HILQVCEHLHIPVPEK	16	197	212	13.9406	14.6839	14.813	14.625	15.6038	15.3134	15.0083	14.7499	P0ACI3	non-targtet
-0.481151	1.62649	0.000158142	0.0236327	0.999636	14.6741	-2.65064	-3.34942	P33018	yeiG	S-formylglutathione hydrolase YeiG	CFEGWQQR	8	9	16	14.7979	15.0754	14.7762	15.0094	14.5858	14.6931	14.3363	14.119	P33018	non-targtet
-0.797225	1.62559	0.000158142	0.0236816	0.999636	13.1468	-2.64945	-3.35055	P0AD68	ftsI	Peptidoglycan D,D-transpeptidase FtsI	EVHDAGGISVGDRWK	15	97	111	12.9956	13.7201	13.9693	13.4966	13.3036	12.8591	12.3939	12.4361	P0AD68	stabilized proteins
0.717495	1.62525	0.000158142	0.0237001	0.999636	14.0797	2.649	-3.35098	P0A9Q7	adhE	Bifunctional aldehyde-alcohol dehydrogenase AdhE	RGSLPIALDEVITDGHK	17	464	480	14.0931	12.908	14.0192	13.8636	14.3026	14.3529	14.4519	14.6464	P0A9Q7	non-targtet
-0.445299	1.62514	0.000158142	0.0237062	0.999636	18.6746	-2.64886	-3.35112	P0A7T7	rpsR	Small ribosomal subunit protein bS18	ARYLSLLPYTDR	12	62	73	19.0256	18.6937	18.5578	19.3119	18.3344	18.617	18.1849	18.6717	P0A7T7	non-targtet
0.272804	1.62504	0.000158142	0.0237113	0.999636	17.8881	2.64873	-3.35124	P12996	bioB	Biotin synthase	IMMPTSYVR	9	252	260	17.6673	17.9898	17.7277	17.6219	17.968	18.1571	17.9129	18.0599	P12996	non-targtet
-0.436247	1.62442	0.000158142	0.0237453	0.999636	16.1379	-2.64791	-3.35203	P00393	ndh	Type II NADH:quinone oxidoreductase	DEKGELLVPER	11	101	111	16.4791	16.4628	15.9271	16.5551	15.9002	16.0109	15.678	16.0899	P00393	non-targtet
-0.40494	1.62376	0.000158142	0.0237817	0.999636	15.5197	-2.64703	-3.35287	P15639	purH	Bifunctional purine biosynthesis protein PurH	VHGGILGRR	9	75	83	15.9395	15.7429	15.3889	15.8176	15.4368	15.2103	15.3657	15.2563	P15639	non-targtet
0.3229	1.62211	0.000158142	0.0238722	0.999636	17.6982	2.64485	-3.35496	P09546	putA	Bifunctional protein PutA	IYAPVGTHETLLAYLVRR	18	539	556	17.6925	17.6611	17.6141	17.1793	17.7601	17.8101	17.9404	17.928	P09546	non-targtet
0.815427	1.62076	0.000158142	0.0239465	0.999636	15.833	2.64306	-3.35666	P17169	glmS	Glutamine--fructose-6-phosphate aminotransferase [isomerizing]	LKGLDASIEHDIVHGLQALPSR	22	423	444	14.5126	15.5802	16.2601	15.3483	16.1431	16.0882	16.1426	16.589	P17169	non-targtet
-0.455634	1.6201	0.000158142	0.0239826	0.999636	15.0695	-2.6422	-3.35749	P0A9J8	pheA	Bifunctional chorismate mutase/prephenate dehydratase	DIDRERDLLER	11	48	58	15.3074	15.4255	15.153	15.3032	14.7992	14.614	14.7123	15.241	P0A9J8	non-targtet
0.440639	1.62003	0.000158142	0.0239868	0.999636	15.0243	2.6421	-3.35758	P0AFM6	pspA	Phage shock protein A	ARQQALMLR	9	134	142	15.0443	14.8265	14.7443	14.6008	15.2473	15.2386	15.0044	15.4883	P0AFM6	non-targtet
-0.258569	1.61987	0.000158142	0.0239956	0.999636	17.8629	-2.64189	-3.35778	P0AGK8	iscR	HTH-type transcriptional regulator IscR	CQGKGGCQGGDKCLTHALWR	20	92	111	18.0653	17.9195	17.857	18.127	17.91	17.676	17.6248	17.7238	P0AGK8	non-targtet
0.393599	1.61949	0.000158142	0.0240168	0.999636	15.8636	2.64138	-3.35827	P0AE39	ypdB	Transcriptional regulatory protein YpdB	ENDTINLVK	9	135	143	15.3841	15.7489	15.6182	15.916	15.8432	16.1634	16.1069	16.128	P0AE39	non-targtet
0.607918	1.619	0.000158142	0.0240435	0.999636	14.582	2.64074	-3.35888	P77713	yagH	Putative beta-xylosidase	PLRLPGVPLLASGGR	15	268	282	14.7245	14.234	14.2198	13.9338	15.0157	15.2565	14.46	14.8117	P77713	non-targtet
0.332541	1.61739	0.000158142	0.024133	0.999636	16.0812	2.63861	-3.36092	P0AEI1	miaB	tRNA-2-methylthio-N(6)-dimethylallyladenosine synthase	PGTPAADMVDDVPEEEKK	18	342	359	15.7081	15.9587	16.0857	15.9072	16.1523	16.2807	16.1747	16.3822	P0AEI1	non-targtet
0.462763	1.61595	0.000158142	0.024213	0.999636	17.0471	2.63671	-3.36274	P15977	malQ	4-alpha-glucanotransferase	VAVTPVPNVMVYTSGKK	17	49	65	16.8272	16.2497	17.0944	17.0913	17.2985	17.164	17.3437	17.3075	P15977	non-targtet
-0.384172	1.61594	0.000158142	0.0242138	0.999636	15.593	-2.63669	-3.36276	P09373	pflB	Formate acetyltransferase 1	AYNRELDPMIKK	12	125	136	15.9568	15.6872	15.7233	15.7733	15.314	15.6372	15.1741	15.4785	P09373	non-targtet
-0.831885	1.61566	0.000158142	0.024229	0.999636	12.9411	-2.63633	-3.3631	P0A940	bamA	Outer membrane protein assembly factor BamA	VTKMEDDIK	9	301	309	12.9784	13.571	13.1776	13.7013	12.8127	12.0636	13.121	12.1034	P0A940	non-targtet
0.400904	1.61543	0.000158142	0.0242423	0.999636	16.6889	2.63602	-3.3634	P24232	hmp	Flavohemoprotein	QENIHYECFGPHK	13	382	394	16.4068	16.4141	16.9317	16.2013	16.964	16.8703	16.9363	16.7869	P24232	non-targtet
-0.39959	1.61388	0.000158142	0.0243286	0.999636	15.3943	-2.63397	-3.36536	P46850	rtcB	RNA-splicing ligase RtcB	EQHFGEEIYVTRK	13	287	299	15.6793	15.5665	15.5402	15.5906	15.0768	15.1288	15.5405	15.0322	P46850	non-targtet
0.468513	1.6136	0.000158142	0.0243444	0.999636	16.2201	2.6336	-3.36572	P39334	bdcR	HTH-type transcriptional repressor BdcR	DDRPVGECLVEVLK	14	85	98	16.4157	15.6348	16.1411	15.7519	16.6246	16.5179	16.329	16.346	P39334	non-targtet
-1.11133	1.61311	0.000158142	0.0243721	0.999636	11.4464	-2.63295	-3.36634	P0A7A2	gpmB	Probable phosphoglycerate mutase GpmB	LRNCSISR	8	174	181	12.3074	12.2031	12.0105	11.4871	10.9916	11.8171	10.0782	10.6759	P0A7A2	non-targtet
0.155633	1.61174	0.000158142	0.0244487	0.999636	21.283	2.63115	-3.36806	P08192	folC	Dihydrofolate synthase/folylpolyglutamate synthase	GATAEQLLEHLGNGK	15	362	376	21.3101	21.1886	21.1457	21.1765	21.2707	21.3645	21.4067	21.4015	P08192	non-targtet
-0.666947	1.61171	0.000158142	0.0244508	0.999636	13.4675	-2.6311	-3.36811	P0ADY7	rplP	Large ribosomal subunit protein uL16	GLAQGTDVSFGSFGLK	16	19	34	13.5644	13.5107	14.2086	13.92	12.7997	13.1928	13.5436	12.9998	P0ADY7	non-targtet
-0.510947	1.6117	0.000158142	0.0244514	0.999636	14.7814	-2.63108	-3.36813	P25524	codA	Cytosine deaminase	WQIANGIQHVR	11	111	121	14.8686	15.1324	15.3555	14.7911	14.6238	14.4493	14.2243	14.8064	P25524	non-targtet
-0.277359	1.6112	0.000158142	0.0244794	0.999636	18.4683	-2.63043	-3.36875	P0A8T7	rpoC	DNA-directed RNA polymerase subunit beta'	RLLDLAAPDIIVR	13	281	293	18.6377	18.6777	18.4701	18.6423	18.5339	18.3732	18.3557	18.0556	P0A8T7	non-targtet
-0.970419	1.61083	0.000158142	0.0244999	0.999636	12.1128	-2.62994	-3.36922	P0A6D7	aroK	Shikimate kinase 1	QGIVLATGGGSVKSR	15	74	88	12.1624	12.972	12.8104	12.4471	12.3073	11.6513	10.8129	11.7387	P0A6D7	non-targtet
0.970961	1.60962	0.000158142	0.0245687	0.999636	12.4925	2.62833	-3.37076	P06149	dld	Quinone-dependent D-lactate dehydrogenase	LDKLHVLGK	9	104	112	12.8139	11.5299	12.0286	11.6558	13.0988	12.8969	12.3605	13.5558	P06149	non-targtet
0.483593	1.6081	0.000158142	0.0246546	0.999636	14.9322	2.62633	-3.37268	P28905	holC	DNA polymerase III subunit chi	VLIACEDEK	9	39	47	14.4123	15.0397	14.4525	14.8571	15.0628	15.0697	15.2567	15.3067	P28905	non-targtet
-0.636188	1.60695	0.000158142	0.02472	0.999636	13.5986	-2.62481	-3.37413	P33218	yebE	Inner membrane protein YebE	ERAAIDQQLR	10	123	132	14.2917	13.7128	14.0139	13.6483	12.9994	13.2349	13.7169	13.1708	P33218	non-targtet
0.17741	1.6042	0.000158142	0.0248773	0.999636	24.6009	2.62117	-3.37762	P0AG67	rpsA	Small ribosomal subunit protein bS1	GGFTVELNGIR	11	118	128	24.5926	24.6096	24.4041	24.4425	24.6971	24.6375	24.8142	24.6096	P0AG67	non-targtet
-0.314731	1.60329	0.000158142	0.0249292	0.999636	17.0067	-2.61997	-3.37877	P0AB35	ycfJ	Uncharacterized protein YcfJ	MLGYDVTYK	9	139	147	17.2875	17.0463	17.1799	17.1424	16.842	17.1172	16.807	16.631	P0AB35	non-targtet
0.140949	1.60271	0.000158142	0.0249629	0.999636	21.6632	2.61919	-3.37951	P00959	metG	Methionine--tRNA ligase	DIFLLSPDAGAKPGHQVK	18	660	677	21.6633	21.5906	21.6012	21.5156	21.7828	21.7435	21.6735	21.7347	P00959	non-targtet
-0.310417	1.60172	0.000158142	0.0250195	0.999636	16.8141	-2.61789	-3.38076	P00393	ndh	Type II NADH:quinone oxidoreductase	DEKGELLVPERK	12	101	112	17.1716	17.0305	16.7044	16.9709	16.6402	16.7496	16.5738	16.6721	P00393	non-targtet
0.478503	1.6002	0.000158142	0.0251073	0.999636	14.3127	2.61588	-3.38268	Q46829	bglA	6-phospho-beta-glucosidase BglA	RINPEMK	7	231	237	13.7335	14.0918	14.1905	14.2779	14.6753	14.4732	14.6034	14.4558	Q46829	non-targtet
0.259933	1.59958	0.000158142	0.025143	0.999636	17.6429	2.61506	-3.38347	P07395	pheT	Phenylalanine--tRNA ligase beta subunit	GDLESVLDLTGK	12	619	630	17.3691	17.7231	17.5487	17.4106	17.785	17.8016	17.8303	17.6746	P07395	non-targtet
-0.233024	1.5971	0.000158142	0.0252874	0.999636	17.0229	-2.61177	-3.38662	P30749	moaE	Molybdopterin synthase catalytic subunit	ESDQQAAK	8	141	148	17.1534	17.212	17.1472	17.0448	16.9172	16.9169	16.8555	16.9358	P30749	non-targtet
-0.370684	1.59652	0.000158142	0.025321	0.999636	18.075	-2.61101	-3.38735	P0A6F5	groEL	Chaperonin GroEL	GVNVLADAVKVTLGPK	16	19	34	18.5684	18.2479	17.831	18.3939	17.9713	17.9583	17.8008	17.8281	P0A6F5	non-targtet
0.392924	1.59466	0.000158142	0.0254296	0.999636	15.2481	2.60855	-3.38971	P31473	ravA	ATPase RavA	KQHALFSEQQK	11	459	469	14.9064	15.2856	15.107	14.9074	15.3719	15.3481	15.4305	15.6276	P31473	non-targtet
-0.459245	1.594	0.000158142	0.0254685	0.999636	15.5839	-2.60768	-3.39055	P39321	tamB	Translocation and assembly module subunit TamB	DLTLSDVR	8	57	64	16.1371	15.7782	15.4153	15.9237	15.581	15.1648	15.3165	15.355	P39321	non-targtet
-0.440832	1.58897	0.000158142	0.0257652	0.999636	17.7959	-2.60102	-3.39693	P0AC02	bamD	Outer membrane protein assembly factor BamD	GAWVAVVNRVEGMLR	15	189	203	18.2383	17.8773	17.6396	18.3099	17.5122	17.6433	17.2716	17.8748	P0AC02	non-targtet
-0.704233	1.58798	0.000158142	0.0258237	0.999636	12.4335	-2.59972	-3.39818	P77212	rclA	Probable pyridine nucleotide-disulfide oxidoreductase RclA	IVRDELLGEGKR	12	309	320	12.6627	13.1493	12.6188	12.7115	11.7784	12.4273	11.9866	12.1332	P77212	non-targtet
-0.327117	1.58792	0.000158142	0.0258274	0.999636	16.37	-2.59964	-3.39825	P0A8T7	rpoC	DNA-directed RNA polymerase subunit beta'	LHQCGLPKK	9	363	371	16.6012	16.7213	16.4012	16.4106	16.1594	16.3071	16.3329	16.0264	P0A8T7	non-targtet
0.434891	1.58774	0.000158142	0.0258383	0.999636	14.73	2.5994	-3.39849	P0A901	blc	Outer membrane lipoprotein Blc	AYFTGAPTR	9	93	101	14.2437	14.6528	14.5551	14.5984	14.8107	14.8748	14.9358	15.1683	P0A901	non-targtet
0.232755	1.58729	0.000158142	0.025865	0.999636	17.8343	2.5988	-3.39906	P19636	eutC	Ethanolamine ammonia-lyase small subunit	NLYLTRPDMGR	11	131	141	17.6277	17.812	17.7306	17.7012	18.0684	18.0102	17.7931	17.9309	P19636	non-targtet
-0.314389	1.58713	0.000158142	0.0258742	0.999636	16.8085	-2.5986	-3.39925	P0A6F5	groEL	Chaperonin GroEL	EIELEDK	7	59	65	16.7761	17.0424	17.1661	16.878	16.5365	16.5564	16.8215	16.6908	P0A6F5	non-targtet
-0.75505	1.58699	0.000158142	0.0258825	0.999636	13.1722	-2.59841	-3.39943	P37325	ybcH	Uncharacterized protein YbcH	AAAAQQAGLK	10	79	88	13.6429	13.5099	13.7125	13.3337	12.7632	13.1812	13.1848	12.0495	P37325	non-targtet
0.202954	1.58682	0.000158142	0.0258927	0.999636	19.6688	2.59819	-3.39965	P0AB91	aroG	Phospho-2-dehydro-3-deoxyheptonate aldolase, Phe-sensitive	EELKDELEIVMR	12	81	92	19.6298	19.5558	19.4712	19.6125	19.6314	19.9292	19.8136	19.707	P0AB91	non-targtet
0.609507	1.58657	0.000158142	0.025908	0.999636	14.4517	2.59785	-3.39997	P30745	moaA	GTP 3',8-cyclase	DFCATCNR	8	255	262	14.3983	14.0842	13.9273	14.1778	15.4056	14.5373	14.505	14.5777	P30745	non-targtet
0.29925	1.58621	0.000158142	0.0259293	0.999636	16.3593	2.59738	-3.40042	P52119	ratB	UPF0125 protein RatB	VEIYRPLIADPK	12	72	83	16.2535	16.338	16.2144	16.0327	16.41	16.4945	16.4845	16.6466	P52119	non-targtet
-0.375371	1.58547	0.000158142	0.0259734	0.999636	15.6662	-2.5964	-3.40136	P0ADG7	guaB	Inosine-5'-monophosphate dehydrogenase	VKKHESGVVTDPQTVLPTTTLR	22	86	107	15.8725	15.7558	15.7485	16.0389	15.4202	15.2584	15.718	15.5177	P0ADG7	non-targtet
0.632117	1.58492	0.000158142	0.0260064	0.999636	14.181	2.59567	-3.40206	P37338	glaR	HTH-type transcriptional repressor GlaR	AHLLSKLEACDASEK	15	108	122	13.3101	14.0063	14.0157	14.1277	14.7271	14.1416	14.332	14.7876	P37338	non-targtet
-0.22273	1.58334	0.000158142	0.0261009	0.999636	18.6824	-2.59359	-3.40406	P33025	psuG	Pseudouridine-5'-phosphate glycosidase	ESTPFLLAR	9	268	276	18.8465	18.7587	18.8197	18.7501	18.6664	18.6467	18.3489	18.6221	P33025	non-targtet
0.743801	1.58278	0.000158142	0.0261346	0.999636	14.9153	2.59284	-3.40477	P26647	plsC	1-acyl-sn-glycerol-3-phosphate acyltransferase	AHGTIAEVVNHFK	13	124	136	14.5462	14.0301	14.9703	14.6268	15.4874	15.8701	15.2049	14.5863	P26647	non-targtet
-0.485057	1.58125	0.000158142	0.0262273	0.999636	19.4492	-2.59081	-3.40672	P0CE47;P0CE48	tufB	Elongation factor Tu 2	ARGITINTSHVEYDTPTR	18	58	75	20.0337	19.8474	19.0361	19.8497	19.0593	19.3676	19.1045	19.2954	P0CE47	non-targtet
-0.527726	1.58101	0.000158142	0.0262418	0.999636	15.234	-2.59049	-3.40703	P0A9N8	nrdG	Anaerobic ribonucleoside-triphosphate reductase-activating protein	DPSLIWR	7	137	143	15.5658	15.3792	15.6101	15.4364	15.4867	15.1086	14.6469	14.6385	P0A9N8	non-targtet
-0.353747	1.57941	0.000158142	0.0263385	0.999636	15.5528	-2.58838	-3.40906	P05824	recN	DNA repair protein RecN	ETDGAMTETHMQSLNKK	17	508	524	15.8923	15.6746	15.8375	15.5142	15.2793	15.4022	15.4658	15.3562	P05824	non-targtet
-0.543417	1.57823	0.000158142	0.0264104	0.999636	16.1205	-2.58681	-3.41056	P0ACU7	yjdC	HTH-type transcriptional regulator YjdC	FWPDKEAILYDALR	14	41	54	16.2286	16.7189	15.8827	16.7386	16.0056	15.7634	16.0859	15.5403	P0ACU7	non-targtet
-0.794354	1.57799	0.000158142	0.0264245	0.999636	13.3755	-2.5865	-3.41085	P0AA25	trxA	Thioredoxin 1	NGEVAATKVGALSK	14	84	97	13.8976	14.3256	13.438	13.4295	13.3887	12.3157	12.9937	13.2151	P0AA25	non-targtet
-0.381032	1.57739	0.000158142	0.0264611	0.999636	19.0401	-2.58571	-3.41162	P00968	carB	Carbamoyl phosphate synthase large chain	STGEVMGVGRTFAEAFAK	18	913	930	19.6304	19.0409	18.9501	19.3013	18.7785	18.9441	18.6324	19.0435	P00968	non-targtet
-1.13938	1.57521	0.000158142	0.0265946	0.999636	13.3468	-2.58282	-3.41439	P27302	tktA	Transketolase 1	RMKGEMPSDFDAK	13	328	340	14.1566	14.3037	12.5386	14.6671	12.4908	13.4058	12.802	12.41	P27302	non-targtet
-0.454358	1.57434	0.000158142	0.0266476	0.999636	14.3838	-2.58167	-3.41549	P04079	guaA	GMP synthase [glutamine-hydrolyzing]	YDWVVSLR	8	466	473	14.5626	14.8253	14.4176	14.6385	13.9339	14.2291	14.3206	14.143	P04079	non-targtet
-0.771257	1.57293	0.000158142	0.0267345	0.999636	12.7718	-2.5798	-3.41729	P45395	kdsD	Arabinose 5-phosphate isomerase KdsD	GFTAEDFALSHPGGALGRK	19	183	201	13.0174	13.8199	12.8093	12.9833	12.0057	12.5685	12.2841	12.6866	P45395	non-targtet
-0.673198	1.5722	0.000158142	0.0267796	0.999636	13.7304	-2.57883	-3.41822	P0A8V2	rpoB	DNA-directed RNA polymerase subunit beta	IRKDFGK	7	11	17	14.2876	14.2912	13.4238	14.2654	13.264	13.1403	13.3941	13.7767	P0A8V2	non-targtet
0.359719	1.57194	0.000158142	0.0267955	0.999636	17.3477	2.57849	-3.41854	P0A9A2	ftnB	Bacterial non-heme ferritin-like protein	DLEKEQQHDGLLLQTILDEVR	21	122	142	17.383	17.1534	16.7647	17.3701	17.4152	17.5751	17.4973	17.6224	P0A9A2	non-targtet
0.23302	1.57176	0.000158142	0.0268063	0.999636	18.3826	2.57826	-3.41877	P33940	mqo	Malate:quinone oxidoreductase	VSSPQWQATLK	11	478	488	18.2044	18.2985	18.4373	18.124	18.596	18.5114	18.5218	18.3672	P33940	non-targtet
-0.835415	1.57162	0.000158142	0.0268151	0.999636	16.088	-2.57807	-3.41895	P0AG55	rplF	Large ribosomal subunit protein uL6	YADEVVRTK	9	164	172	17.6087	16.0306	16.5374	15.8462	15.5421	15.6666	15.5774	15.895	P0AG55	non-targtet
-0.507029	1.57146	0.000158142	0.026825	0.999636	15.4476	-2.57786	-3.41915	P76440	preT	NAD-dependent dihydropyrimidine dehydrogenase subunit PreT	AGVDAPIDIGRLQR	14	90	103	16.0826	15.6847	15.6514	15.3857	14.8366	15.4301	15.0702	15.4393	P76440	non-targtet
1.03167	1.57024	0.000158142	0.0269004	0.999636	14.0444	2.57625	-3.4207	P0AD27	yejM	Inner membrane protein YejM	LLHVSTPASEYSQGQDLFNPQRR	23	502	524	12.2567	14.1313	14.0002	13.7263	14.8775	14.3009	14.9551	14.1077	P0AD27	non-targtet
0.173944	1.56985	0.000158142	0.0269246	0.999636	18.5587	2.57573	-3.42119	P0AAJ1	ynfG	Probable anaerobic dimethyl sulfoxide reductase chain YnfG	DLGPEVSFR	9	29	37	18.4533	18.4771	18.4542	18.5024	18.5726	18.6907	18.6238	18.6957	P0AAJ1	non-targtet
-0.518351	1.56833	0.000158142	0.0270188	0.999636	15.7036	-2.57372	-3.42312	P10408	secA	Protein translocase subunit SecA	ILAQSIEVYQRKEEVVGAEMMR	22	739	760	15.8523	15.9057	15.8886	16.2044	15.5081	15.8842	15.4876	14.8977	P10408	non-targtet
-0.852458	1.5681	0.000158142	0.0270332	0.999636	13.1455	-2.57342	-3.42342	P21889	aspS	Aspartate--tRNA ligase	DYLVPSRVHKGK	12	175	186	14.0845	13.3664	13.1149	13.7212	13.2562	12.5088	12.0397	13.0725	P21889	non-targtet
-0.5129	1.56644	0.000158142	0.0271366	0.999636	15.3156	-2.57122	-3.42553	P0A8A4	ppsR	Phosphoenolpyruvate synthase regulatory protein	LFGLTIDPERLAAIREER	18	204	221	15.4089	15.7578	15.3172	15.8043	15.34	15.3521	14.7372	14.8074	P0A8A4	non-targtet
-0.230886	1.56572	0.000158142	0.0271817	0.999636	17.6849	-2.57027	-3.42644	P67095	yfcE	Phosphodiesterase YfcE	LMFASDIHGSLPATER	16	4	19	17.8953	17.6958	17.7224	17.8878	17.5433	17.6115	17.4651	17.658	P67095	non-targtet
0.709382	1.56373	0.000158142	0.0273069	0.999636	13.3589	2.56763	-3.42898	P00887	aroH	Phospho-2-dehydro-3-deoxyheptonate aldolase, Trp-sensitive	VNHGLELARK	10	118	127	13.3599	12.7682	13.1376	12.7512	13.9525	13.6929	14.1003	13.1088	P00887	non-targtet
-0.30375	1.56359	0.000158142	0.0273156	0.999636	17.0429	-2.56744	-3.42915	P0A988	dnaN	Beta sliding clamp	VALVQPHEPGATTVPAR	17	57	73	17.0828	17.2065	17.0475	17.4422	16.7801	16.7817	16.9882	17.0139	P0A988	non-targtet
0.163113	1.56233	0.000158142	0.0273952	0.999636	19.8949	2.56577	-3.43076	P0A6X7	ihfA	Integration host factor subunit alpha	ELVELFFEEIRR	12	25	36	19.7842	19.9164	19.8189	19.734	19.9808	20.0389	19.9098	19.9764	P0A6X7	non-targtet
-0.439486	1.56039	0.000158142	0.0275175	0.999636	16.1489	-2.56321	-3.43322	P0A988	dnaN	Beta sliding clamp	VALVQPHEPGATTVPARK	18	57	74	16.6112	16.6434	15.9311	16.2889	16.0376	15.9658	15.9949	15.7184	P0A988	non-targtet
-0.548984	1.56011	0.000158142	0.0275351	0.999636	14.9499	-2.56284	-3.43357	P19934	tolA	Tol-Pal system protein TolA	KMKEQQAAEELR	12	82	93	14.7976	15.2118	15.3374	15.5509	14.4275	14.5414	14.613	15.1198	P19934	non-targtet
-0.860513	1.55731	0.000158142	0.0277134	0.999636	14.6383	-2.55913	-3.43714	P0A873	trmD	tRNA (guanine-N(1)-)-methyltransferase	LILVCGRYEGIDER	14	108	121	14.7825	15.6594	14.4976	15.3349	13.3305	14.3991	14.7075	14.3953	P0A873	non-targtet
0.740437	1.55706	0.000158142	0.0277291	0.999636	13.9992	2.5588	-3.43745	P0A6T1	pgi	Glucose-6-phosphate isomerase	HFDEMKDVTIADLFAK	16	18	33	13.8153	14.2692	13.2763	13.1551	14.7982	14.4073	13.9295	14.3426	P0A6T1	non-targtet
-0.599052	1.555	0.000158142	0.0278612	0.999636	14.435	-2.55607	-3.44008	Q46893	ispD	2-C-methyl-D-erythritol 4-phosphate cytidylyltransferase	TGGILAAPVRDTMK	14	129	142	14.5129	15.1054	14.4864	14.8333	14.1471	14.5103	13.6246	14.2596	Q46893	non-targtet
0.56359	1.55413	0.000158142	0.0279168	0.999636	15.412	2.55493	-3.44118	P0ADE6	kbp	Potassium binding protein Kbp	SPDKIYPGQVLRIPEE	16	134	149	15.575	15.3025	15.1013	14.5421	15.7222	15.9823	15.5391	15.5315	P0ADE6	non-targtet
-0.496308	1.55402	0.000158142	0.0279239	0.999636	14.5294	-2.55478	-3.44132	P27253	scpA	Methylmalonyl-CoA mutase	NEQIASLER	9	479	487	14.5212	14.7327	15.0103	14.846	14.3231	14.0216	14.6336	14.1466	P27253	non-targtet
0.933386	1.55355	0.000158142	0.0279547	0.999636	14.8113	2.55415	-3.44193	P0ADI4	entB	Enterobactin synthase component B	KVHGDIDFVMLAK	13	257	269	14.514	14.1663	15.3502	13.3479	15.1374	15.6292	14.9045	15.4409	P0ADI4	non-targtet
-0.485845	1.55342	0.000158142	0.0279626	0.999636	14.3783	-2.55398	-3.44209	P0A6J1	cysC	Adenylyl-sulfate kinase	HGLCSDLGFSDADR	14	69	82	14.5631	14.652	14.999	14.2707	14.081	14.1835	14.1408	14.1362	P0A6J1	non-targtet
-0.383964	1.55278	0.000158142	0.0280043	0.999636	17.5698	-2.55313	-3.44291	P0A7B1	ppk	Polyphosphate kinase	DMPNALVEVLR	11	267	277	17.4954	17.8763	17.9004	17.7749	16.9583	17.5421	17.4279	17.5828	P0A7B1	non-targtet
-0.502926	1.55266	0.000158142	0.0280115	0.999636	15.4758	-2.55298	-3.44305	P28304	qorA	Quinone oxidoreductase 1	VVYDSVGRDTWER	13	212	224	15.9193	15.411	15.5177	16.0611	15.0395	15.1131	15.6277	15.117	P28304	non-targtet
-1.1473	1.55167	0.000158142	0.0280753	0.999636	12.472	-2.55167	-3.44431	P68567	rsmJ	Ribosomal RNA small subunit methyltransferase J	KFGGGRGEAVAK	12	69	80	12.2448	13.164	13.6484	13.1254	12.9634	12.0139	10.9766	11.6395	P68567	non-targtet
0.265267	1.55117	0.000158142	0.0281079	0.999636	17.0546	2.551	-3.44495	P71298	intF	Prophage integrase IntF	KYQGIIPGDLAQDYNVR	17	243	259	16.9681	17.0119	16.7044	17.0035	17.1284	17.1541	17.2889	17.1775	P71298	non-targtet
0.600155	1.55038	0.000158142	0.028159	0.999636	17.1986	2.54996	-3.44596	P0AFY8	seqA	Negative modulator of initiation of replication	KCSMIEHIMQSMQFPAELIEK	21	156	176	16.3463	16.9918	17.4901	16.766	17.3318	17.1137	17.7991	17.7502	P0AFY8	non-targtet
-0.758298	1.55031	0.000158142	0.0281638	0.999636	15.0078	-2.54986	-3.44605	P00959	metG	Methionine--tRNA ligase	VLMTYLKPVLPK	12	487	498	14.6135	15.6857	15.3116	15.937	15.1017	14.1793	14.4566	14.7771	P00959	non-targtet
-0.203908	1.55019	0.000158142	0.0281713	0.999636	18.4525	-2.54971	-3.4462	P21889	aspS	Aspartate--tRNA ligase	HLWLEVK	7	254	260	18.6401	18.6079	18.4512	18.5189	18.4032	18.2427	18.4454	18.311	P21889	non-targtet
0.210944	1.55015	0.000158142	0.0281739	0.999636	19.9175	2.54965	-3.44625	P0A8L1	serS	Serine--tRNA ligase	DHVTLGEMHSGLDFAAAVK	19	138	156	19.877	19.8286	19.6552	19.8873	19.9747	20.2072	20.0009	19.909	P0A8L1	non-targtet
0.919233	1.54965	0.000158142	0.0282064	0.999636	13.5475	2.54899	-3.44688	P15032	recE	Exodeoxyribonuclease 8	DGLQALHIAR	10	147	156	12.8	13.8234	12.416	13.3121	14.2123	13.4352	13.718	14.663	P15032	non-targtet
-0.947796	1.54961	0.000158142	0.028209	0.999636	16.4903	-2.54894	-3.44693	P0A6Z3	htpG	Chaperone protein HtpG	QLLHLMIHSLYSNK	14	15	28	16.737	17.2315	16.9008	16.9874	16.8813	15.387	15.0682	16.729	P0A6Z3	non-targtet
0.259238	1.5484	0.000158142	0.0282877	0.999636	17.3979	2.54734	-3.44848	P69924	nrdB	Ribonucleoside-diphosphate reductase 1 subunit beta	DRIDYQALPEHEKHIFISNLK	21	59	79	17.1227	17.4328	17.2127	17.3051	17.4208	17.4465	17.6058	17.6372	P69924	non-targtet
0.186155	1.54786	0.000158142	0.0283233	0.999636	20.424	2.54661	-3.44917	P0AD70	ampH	D-alanyl-D-alanine-carboxypeptidase/endopeptidase AmpH	MQTLIYQR	8	283	290	20.3635	20.395	20.383	20.1822	20.3727	20.5923	20.5426	20.5607	P0AD70	non-targtet
0.447884	1.54689	0.000158142	0.0283867	0.999636	15.0349	2.54533	-3.45041	P0AEE5	mglB	D-galactose/methyl-galactoside binding periplasmic protein MglB	ELNDKGIK	8	188	195	14.8682	14.4384	14.909	15.028	15.4725	15.2042	15.0631	15.2954	P0AEE5	non-targtet
1.02032	1.54684	0.000158142	0.0283897	0.999636	11.642	2.54527	-3.45047	P0A6Z1	hscA	Chaperone protein HscA	QTQDFAARR	9	591	599	10.1479	11.7106	11.0279	11.641	11.877	12.4222	12.2777	12.0317	P0A6Z1	non-targtet
1.11135	1.54683	0.000158142	0.0283904	0.999636	11.6134	2.54525	-3.45048	P39285	mscM	Miniconductance mechanosensitive channel MscM	QAQQEQER	8	123	130	10.2396	12.0762	11.3229	10.5923	12.2385	12.5444	11.7074	12.1862	P39285	non-targtet
-0.49098	1.54647	0.000158142	0.0284139	0.999636	13.9843	-2.54478	-3.45094	P25524	codA	Cytosine deaminase	VTASHTTAMHSYNGAYTSR	19	243	261	13.9083	14.2756	14.3003	14.4349	13.9128	13.7752	13.6331	13.634	P25524	non-targtet
-0.592884	1.54622	0.000158142	0.0284303	0.999636	14.1799	-2.54444	-3.45126	P76540	eutK	Bacterial microcompartment shell protein EutK	NALEQLFSAGTLRK	14	143	156	14.6135	14.3168	14.6216	14.3536	14.1715	14.3137	13.5342	13.5146	P76540	non-targtet
-0.180624	1.54531	0.000158142	0.0284899	0.999636	19.7446	-2.54324	-3.45241	P24554	radA	DNA repair protein RadA	KAPEGMQIFGVK	12	437	448	19.9381	19.8064	19.8009	19.7942	19.7697	19.6065	19.7003	19.5406	P24554	non-targtet
0.948645	1.54484	0.000158142	0.0285205	0.999636	13.6251	2.54262	-3.45301	P0A790	panD	Aspartate 1-decarboxylase	TWRPNVAYFEGDNEMKR	17	100	116	13.1827	12.247	13.1604	14.0129	13.7029	14.7545	13.8287	14.1115	P0A790	non-targtet
-0.715713	1.54404	0.000158142	0.0285732	0.999636	12.3535	-2.54156	-3.45403	P28248	dcd	dCTP deaminase	YRNQQGAVASR	11	179	189	13.239	12.6092	12.355	12.6421	12.1659	11.8443	12.07	11.9022	P28248	non-targtet
0.212557	1.54398	0.000158142	0.0285775	0.999636	18.358	2.54147	-3.45411	P37013	norR	Anaerobic nitric oxide reductase transcription regulator NorR	QTQMIGLSPGMTQLKK	16	184	199	18.1953	18.2014	18.3295	18.2807	18.3907	18.4768	18.6304	18.3593	P37013	non-targtet
-0.179434	1.54308	0.000158142	0.0286363	0.999636	20.1317	-2.54029	-3.45525	P24230	recG	ATP-dependent DNA helicase RecG	LLAALPFKPTGAQAR	15	261	275	20.2302	20.2184	20.2066	20.2302	20.1457	20.1332	19.8732	20.0156	P24230	non-targtet
0.228624	1.54285	0.000158142	0.0286517	0.999636	18.2511	2.53998	-3.45555	P38506	ygdG	Flap endonuclease Xni	LQTDLHIDGNLQQLR	15	234	248	18.1378	18.2276	18.1854	17.9962	18.2093	18.3476	18.3961	18.5085	P38506	non-targtet
0.463214	1.54282	0.000158142	0.0286534	0.999636	15.2371	2.53995	-3.45558	P67826	cutC	PF03932 family protein CutC	IMAAAGPLAVTFHR	14	109	122	15.0121	15.2063	15.1099	14.6938	15.8317	15.4373	15.1823	15.4236	P67826	non-targtet
-0.794126	1.5412	0.000158142	0.0287607	0.999636	12.9626	-2.5378	-3.45765	P24555	ptrB	Protease 2	VMASQQALQDR	11	50	60	13.7554	13.0771	13.2071	13.3991	12.3921	13.3086	12.5423	12.0192	P24555	non-targtet
0.344048	1.54052	0.000158142	0.0288056	0.999636	18.9716	2.5369	-3.45851	P31663	panC	Pantothenate synthetase	KIAPGLYK	8	199	206	18.6717	18.7695	19.0598	18.6975	19.5231	18.9022	19.0961	19.0533	P31663	non-targtet
-0.856708	1.53939	0.000158142	0.0288808	0.999636	15.6775	-2.5354	-3.45995	P37025	thpR	RNA 2',3'-cyclic phosphodiesterase	EQIIHWR	7	19	25	16.1487	15.8209	16.3419	16.1118	14.3834	15.0986	15.1778	16.3367	P37025	non-targtet
-0.495995	1.53905	0.000158142	0.0289032	0.999636	14.0211	-2.53496	-3.46038	P04968	ilvA	L-threonine dehydratase biosynthetic IlvA	VGLFAEGVAVKR	12	235	246	14.2202	14.291	13.9659	14.5994	13.9115	13.7964	13.7112	13.6735	P04968	non-targtet
0.689125	1.53746	0.000158142	0.0290098	0.999636	13.8776	2.53284	-3.46242	P31574	fixB	Protein FixB	ILPALTAALAR	11	303	313	13.7635	13.3578	14.017	12.994	13.8759	14.6599	14.2681	14.0848	P31574	non-targtet
-0.251572	1.53729	0.000158142	0.029021	0.999636	17.2973	-2.53262	-3.46263	P0AES0	gss	Bifunctional glutathionylspermidine synthetase/amidase	ESDIEPLIVVK	11	608	618	17.4234	17.5707	17.3793	17.319	17.0482	17.1869	17.1317	17.3193	P0AES0	non-targtet
0.545174	1.53591	0.000158142	0.0291131	0.999636	14.1043	2.53079	-3.46439	P0A7D1	pth	Peptidyl-tRNA hydrolase	IGIGHPGDK	9	135	143	13.9945	13.6488	13.9341	13.7495	14.054	14.7457	14.1226	14.5854	P0A7D1	non-targtet
-0.240669	1.53471	0.000158142	0.0291935	0.999636	18.4542	-2.52921	-3.46591	P06149	dld	Quinone-dependent D-lactate dehydrogenase	GPAYTEMSLFAR	12	167	178	18.5569	18.5331	18.4835	18.7246	18.5538	18.2057	18.2748	18.3012	P06149	non-targtet
0.208011	1.53286	0.000158142	0.0293186	0.999636	23.2897	2.52675	-3.46828	P0ABU2	ychF	Ribosome-binding ATPase YchF	STLFNALTK	9	16	24	23.3073	23.2006	23.2961	22.9388	23.4676	23.3017	23.4067	23.3988	P0ABU2	non-targtet
0.352497	1.53187	0.000158142	0.029385	0.999636	17.729	2.52545	-3.46953	P0A8I8	rlmH	Ribosomal RNA large subunit methyltransferase H	DMPFELIEIPAGKR	14	30	43	17.5845	17.7112	17.6678	17.2477	17.6179	18.1426	18.0316	17.8291	P0A8I8	non-targtet
0.164901	1.53113	0.000158142	0.0294354	0.999636	24.2608	2.52446	-3.47048	P0A6X7	ihfA	Integration host factor subunit alpha	AEMSEYLFDKLGLSKR	16	6	21	24.2149	24.2703	24.2213	24.007	24.2811	24.3117	24.4074	24.3729	P0A6X7	non-targtet
-0.678815	1.5307	0.000158142	0.0294645	0.999636	13.1542	-2.52389	-3.47103	P77444	sufS	Cysteine desulfurase	HGYAAVHR	8	49	56	13.8171	13.4854	13.1643	13.5077	12.9112	13.2753	12.7537	12.3191	P77444	non-targtet
-0.514598	1.52872	0.000158142	0.0295994	0.999636	13.9964	-2.52126	-3.47356	P0A6L7	uxaB	Altronate oxidoreductase	GLNEKGEAVSDAR	13	75	87	14.0458	14.4111	14.0133	14.5447	13.7046	13.7797	13.5266	13.9456	P0A6L7	non-targtet
-1.0328	1.5286	0.000158142	0.0296074	0.999636	12.6673	-2.52111	-3.47371	P0A7V3	rpsC	Small ribosomal subunit protein uS3	VRQYLTKELAK	11	39	49	14.0804	13.2898	12.5883	12.7765	13.02	12.1451	11.6721	11.7666	P0A7V3	non-targtet
-0.606749	1.52623	0.000158142	0.0297692	0.999636	14.5499	-2.51797	-3.47672	P37642	yhjD	Inner membrane protein YhjD	VSQALETVTTTAEKVQR	17	31	47	15.0038	14.8781	14.4966	15.0348	13.8208	13.9145	14.6459	14.6051	P37642	non-targtet
0.375972	1.52521	0.000158142	0.0298391	0.999636	15.3931	2.51662	-3.47802	P37005	lasT	Uncharacterized tRNA/rRNA methyltransferase LasT	AENIGAAAR	9	13	21	14.9391	15.365	15.3157	15.2008	15.7105	15.45	15.4869	15.6769	P37005	non-targtet
0.419566	1.52203	0.000158142	0.0300589	0.999636	14.6701	2.5124	-3.48209	P07623	metAS	Homoserine O-succinyltransferase	ASGQEIRPLK	10	28	37	14.3552	14.5039	14.4286	14.5535	15.164	14.8459	14.6427	14.8668	P07623	non-targtet
-0.355566	1.52155	0.000158142	0.0300922	0.999636	15.8997	-2.51176	-3.4827	P16095	sdaA	L-serine dehydratase 1	ETSRGGLAIKVQCD	14	441	454	16.2251	16.1786	15.8453	16.0607	15.5815	15.8585	15.8822	15.5653	P16095	non-targtet
0.232187	1.52039	0.000158142	0.0301727	0.999636	16.8996	2.51022	-3.48418	Q57261	truD	tRNA pseudouridine synthase D	SFWLSAAR	8	192	199	16.8041	16.7053	16.867	16.7577	17.0455	16.9466	17.067	17.0038	Q57261	non-targtet
1.11014	1.51937	0.000158142	0.0302437	0.999636	11.6508	2.50887	-3.48549	P04968	ilvA	L-threonine dehydratase biosynthetic IlvA	EDRQPVHSFK	10	53	62	11.2366	10.9524	11.5854	10.6086	11.8798	13.4168	11.8052	11.7217	P04968	non-targtet
0.421225	1.51707	0.000158142	0.0304037	0.999636	14.2769	2.50583	-3.48841	P27434	rodZ	Cytoskeleton protein RodZ	VSTVRDIEEDKAPADLASTFLR	22	41	62	14.0691	14.1971	13.8364	14.1624	14.5441	14.4075	14.4949	14.5033	P27434	non-targtet
1.18339	1.51551	0.000158142	0.0305133	0.999636	13.0874	2.50376	-3.49041	P37617	zntA	Zinc/cadmium/lead-transporting P-type ATPase	VSGMDCAACARK	12	54	65	12.1923	12.0388	12.5086	13.2431	12.2302	13.9275	14.1262	14.4324	P37617	non-targtet
-0.355299	1.51347	0.000158142	0.030657	0.999636	18.9137	-2.50105	-3.49301	P77615	ycjW	Uncharacterized HTH-type transcriptional regulator YcjW	AIEELQYQPNK	11	40	50	19.0971	18.8032	19.2424	19.2228	18.3615	18.9627	18.7148	18.9052	P77615	non-targtet
0.638748	1.51319	0.000158142	0.0306771	0.999636	13.9731	2.50068	-3.49337	P0ADN6	yifL	Uncharacterized lipoprotein YifL	PVETQTQSTVPDKNDR	16	41	56	13.7691	13.022	14.1058	13.7179	14.1187	14.3682	14.5886	14.0944	P0ADN6	non-targtet
-0.331691	1.51289	0.000158142	0.030698	0.999636	15.5208	-2.50029	-3.49375	P0AEJ6	eutB	Ethanolamine ammonia-lyase large subunit	RAGDPSLFF	9	445	453	15.7552	15.5664	15.6494	15.7758	15.4352	15.281	15.4919	15.2119	P0AEJ6	non-targtet
0.342688	1.51253	0.000158142	0.0307233	0.999636	15.968	2.49981	-3.49421	P31471	yieL	Uncharacterized protein YieL	ELMNDIIPLISKR	13	251	263	15.9674	15.8414	15.5085	15.8694	16.0931	16.2232	16.0047	16.2364	P31471	non-targtet
-0.156169	1.51022	0.000158142	0.0308875	0.999636	20.7731	-2.49674	-3.49716	P0A9P0	lpdA	Dihydrolipoyl dehydrogenase	ALAEHGIVFGEPK	13	68	80	20.8842	20.8273	20.7473	20.9459	20.762	20.6634	20.7271	20.6275	P0A9P0	non-targtet
-0.405199	1.5091	0.000158142	0.0309671	0.999636	17.9401	-2.49526	-3.49859	P0ABT2	dps	DNA protection during starvation protein	ELADRYAIVANDVR	14	120	133	18.261	18.1312	17.6859	18.4928	17.4998	17.7267	17.937	17.7866	P0ABT2	non-targtet
0.164282	1.50888	0.000158142	0.0309828	0.999636	19.8129	2.49497	-3.49887	P0A9K3	ybeZ	PhoH-like protein	LTGRPICVTAAADILR	16	49	64	19.643	19.7984	19.8275	19.654	19.9248	19.8931	19.9155	19.8466	P0A9K3	non-targtet
-0.229318	1.50809	0.000158142	0.0310392	0.999636	22.624	-2.49392	-3.49988	P0AF26	narJ	Nitrate reductase molybdenum cofactor assembly chaperone NarJ	NLPKEDAHALGIFLR	15	34	48	22.7348	22.6843	22.5404	22.9951	22.5869	22.5915	22.3962	22.4626	P0AF26	non-targtet
0.189823	1.50778	0.000158142	0.0310616	0.999636	18.134	2.49351	-3.50028	P0A9L5	ppiC	Peptidyl-prolyl cis-trans isomerase C	HSICPSGK	8	38	45	18.0582	17.9242	18.0622	18.112	18.2886	18.2225	18.187	18.2177	P0A9L5	non-targtet
-0.489059	1.50726	0.000158142	0.0310987	0.999636	15.9262	-2.49282	-3.50094	P0A8G0	uvrC	UvrABC system protein C	LTALASVLKLPEVKR	15	380	394	16.0873	16.1678	15.8738	16.5538	15.7694	15.6793	15.2475	16.0304	P0A8G0	non-targtet
0.286016	1.50718	0.000158142	0.031104	0.999636	16.4355	2.49272	-3.50104	P63228	gmhB	D-glycero-beta-D-manno-heptose-1,7-bisphosphate 7-phosphatase	DVDLDGIYYCPHHPQGSVEEFR	22	83	104	16.0871	16.3599	16.3905	16.3322	16.4407	16.6101	16.6325	16.6306	P63228	non-targtet
-0.537428	1.50639	0.000158142	0.0311608	0.999636	15.3168	-2.49167	-3.50205	P27302	tktA	Transketolase 1	SGHPGAPMGMADIAEVLWR	19	24	42	15.8743	15.9316	15.0863	15.4499	15.0036	14.7785	15.0371	15.3732	P27302	non-targtet
0.166902	1.5061	0.000158142	0.0311815	0.999636	20.0822	2.49129	-3.50242	P0AC33	fumA	Fumarate hydratase class I, aerobic	LSLNGTIIVGR	11	383	393	20.0821	20.0292	19.9882	19.8956	20.0559	20.2184	20.2302	20.1581	P0AC33	non-targtet
-0.134358	1.50579	0.000158142	0.0312043	0.999636	22.2025	-2.49087	-3.50283	P0AGD7	ffh	Signal recognition particle protein	GMMPPGFPGR	10	444	453	22.2275	22.2438	22.2647	22.3428	22.0674	22.2076	22.1648	22.1016	P0AGD7	non-targtet
-0.68819	1.50423	0.000158142	0.0313163	0.999636	14.8206	-2.4888	-3.50481	P10346	glnQ	Glutamine transport ATP-binding protein GlnQ	MMLFDEPTSALDPELRHEVLK	21	157	177	15.8089	15.3274	14.5152	15.0072	14.9349	14.4202	14.351	14.1999	P10346	destabilized proteins
-0.470571	1.50201	0.000158142	0.0314768	0.999636	15.5274	-2.48586	-3.50765	P0AAH4	sapD	Putrescine export system ATP-binding protein SapD	NHLYACHFPLNMEKE	15	316	330	15.8543	15.8876	15.5482	15.7608	15.5424	14.7795	15.542	15.3046	P0AAH4	non-targtet
-0.85502	1.50172	0.000158142	0.031498	0.999636	15.126	-2.48547	-3.50802	P76440	preT	NAD-dependent dihydropyrimidine dehydrogenase subunit PreT	TGKEAAEAIHHYLEGACSC	19	394	412	15.4983	15.8999	15.0459	15.7698	14.2309	14.0505	14.7966	15.7158	P76440	non-targtet
-0.242124	1.50158	0.000158142	0.0315082	0.999636	18.4535	-2.48528	-3.5082	P0ABP8	deoD	Purine nucleoside phosphorylase DeoD-type	FKDHDFAAIADFDMVR	16	121	136	18.5056	18.7224	18.5156	18.5546	18.478	18.2012	18.4705	18.18	P0ABP8	non-targtet
-0.327842	1.50092	0.000158142	0.0315557	0.999636	16.0131	-2.48442	-3.50904	P64624	yheO	Uncharacterized protein YheO	MLHDMTGADSSVSKCYFTR	19	85	103	16.1209	16.3971	16.035	16.1552	15.7031	15.8566	16.0391	15.798	P64624	non-targtet
-0.419001	1.50051	0.000158142	0.0315858	0.999636	16.4961	-2.48387	-3.50957	P69441;Q1PI83	adk	Adenylate kinase	AAVKSGSELGK	11	37	47	16.9646	16.6887	16.3749	16.7944	16.3817	16.3279	15.9018	16.5351	P69441	non-targtet
0.733754	1.50047	0.000158142	0.0315887	0.999636	13.773	2.48382	-3.50962	P77743	prpR	Propionate catabolism operon regulatory protein	LLTPQQALEK	10	494	503	14.0217	13.6349	13.3645	12.6033	13.9189	14.1057	14.1507	14.3842	P77743	non-targtet
-0.738065	1.49947	0.000158142	0.0316613	0.999636	13.2855	-2.48249	-3.51089	P0AFG6	sucB	Dihydrolipoyllysine-residue succinyltransferase component of 2-oxoglutarate dehydrogenase complex	GTGVGGRLTREDVEK	15	134	148	13.5247	13.7015	14.088	13.3041	12.8392	12.4289	12.7932	13.6047	P0AFG6	non-targtet
0.563283	1.49917	0.000158142	0.0316835	0.999636	14.7829	2.48209	-3.51128	P0AFG3	sucA	2-oxoglutarate dehydrogenase E1 component	STFQQLPGTGVK	12	43	54	15.0908	14.459	14.4324	14.0227	14.9846	14.9785	15.3203	14.9747	P0AFG3	non-targtet
0.375863	1.49891	0.000158142	0.0317024	0.999636	21.8112	2.48174	-3.51161	P0A8N5	lysU	Lysine--tRNA ligase, heat inducible	YRPETDMADLDNFDAAK	17	336	352	21.3695	21.5641	22.17	21.3894	21.9215	21.978	22.0515	22.0454	P0A8N5	non-targtet
-0.172591	1.49607	0.000158142	0.0319104	0.999636	19.1587	-2.47798	-3.51524	P0A9E0	araC	Arabinose operon regulatory protein	CTGASPSEFR	10	268	277	19.3324	19.1697	19.2147	19.2634	19.1103	19.14	19.0711	18.9684	P0A9E0	non-targtet
0.397201	1.49539	0.000158142	0.0319605	0.999636	14.7416	2.47707	-3.51611	P39453	torS	Sensor protein TorS	TAELQELVIEHR	12	420	431	14.7361	14.3337	14.5053	14.5969	14.7906	15.0853	14.9378	14.9471	P39453	non-targtet
0.217822	1.4952	0.000158142	0.0319745	0.999636	18.9015	2.47682	-3.51636	P0ACT6	uidR	HTH-type transcriptional regulator UidR	NKHMTITEFVAQR	13	124	136	18.8724	18.7687	18.8881	18.6411	19.1394	19.0909	18.9359	18.8754	P0ACT6	non-targtet
0.381255	1.49519	0.000158142	0.0319747	0.999636	15.3076	2.47682	-3.51636	P39305	ulaE	L-ribulose-5-phosphate 3-epimerase UlaE	ALPAGECWLER	11	14	24	15.2307	14.9192	15.13	15.1881	15.5652	15.7154	15.2379	15.4746	P39305	non-targtet
-0.493528	1.49388	0.000158142	0.0320712	0.999636	14.7423	-2.47508	-3.51804	P23893	hemL	Glutamate-1-semialdehyde 2,1-aminomutase	DKIIKFEGCYHGHADCLLVK	20	133	152	15.2402	15.3088	14.6758	14.7315	14.3937	14.4336	14.4007	14.7542	P23893	non-targtet
0.440326	1.49295	0.000158142	0.0321404	0.999636	14.8911	2.47384	-3.51923	P37650	bcsC	Cellulose synthase operon protein C	AQGLAAVDSGMAGK	14	274	287	14.9015	14.7081	14.582	14.4921	15.1177	15.4593	14.9419	14.9261	P37650	non-targtet
0.675199	1.49247	0.000158142	0.0321759	0.999636	12.6921	2.4732	-3.51985	P69797	manX	PTS system mannose-specific EIIAB component	QGKTQVNNAVSVDEK	15	272	286	12.4969	12.4504	12.4843	11.9864	13.2266	12.6055	13.389	12.8977	P69797	non-targtet
0.565511	1.49171	0.000158142	0.0322326	0.999636	12.9331	2.47219	-3.52082	P75764	ybhJ	Uncharacterized protein YbhJ	EQAASCQR	8	644	651	12.6149	12.3962	12.9325	12.6577	13.1023	13.1657	13.3773	13.2181	P75764	non-targtet
0.582424	1.49153	0.000158142	0.0322457	0.999636	13.927	2.47195	-3.52105	P0ADV7	mlaC	Intermembrane phospholipid transport system binding protein MlaC	YAGALVLGQYYK	12	72	83	13.6635	13.3724	13.5198	13.9872	13.6985	14.4361	14.3812	14.3569	P0ADV7	non-targtet
-0.578585	1.49088	0.000158142	0.0322937	0.999636	14.8572	-2.4711	-3.52188	P77536	ykgF	Uncharacterized electron transport protein YkgF	TPLKFGAISDWMEAR	15	436	450	15.4214	15.0676	14.5251	15.572	14.8131	14.4092	14.441	14.6086	P77536	non-targtet
-0.613189	1.48977	0.000158142	0.0323762	0.999636	14.845	-2.46963	-3.52329	P09373	pflB	Formate acetyltransferase 1	ITEQEAQEMVDHLVMK	16	297	312	14.5235	15.2859	15.4364	15.3608	14.9185	14.6919	14.4192	14.1242	P09373	non-targtet
0.365938	1.48735	0.000158142	0.0325573	0.999636	22.4634	2.46641	-3.52639	P0A910	ompA	Outer membrane protein A	AALIDCLAPDRRVEIEVK	18	318	335	22.2477	22.265	22.714	21.895	22.7512	22.4118	22.7553	22.6671	P0A910	non-targtet
0.491916	1.48679	0.000158142	0.0325993	0.999636	15.1387	2.46567	-3.52711	P27829	wecC	UDP-N-acetyl-D-mannosamine dehydrogenase	GEIHIVEPDLASVVK	15	45	59	15.0253	14.9256	14.759	14.8612	15.312	14.9393	15.4084	15.8791	P27829	non-targtet
-0.327003	1.48664	0.000158142	0.0326104	0.999636	16.6409	-2.46547	-3.5273	P0A6L4	nanA	N-acetylneuraminate lyase	LQTECNKVIDLLIK	14	235	248	16.7301	16.8451	16.5305	17.1119	16.5594	16.4782	16.4836	16.3882	P0A6L4	non-targtet
0.197645	1.4866	0.000158142	0.0326137	0.999636	19.5055	2.46542	-3.52735	P16659	proS	Proline--tRNA ligase	GERPFVLGPTHEEVITDLIR	20	100	119	19.2905	19.3712	19.4952	19.4698	19.4581	19.5595	19.67	19.7298	P16659	non-targtet
0.270568	1.48526	0.000158142	0.0327143	0.999636	19.1348	2.46364	-3.52906	P60906	hisS	Histidine--tRNA ligase	NVLGSYGYSEIR	12	31	42	18.903	19.0439	19.2715	18.7799	19.0934	19.3222	19.2824	19.3825	P60906	non-targtet
-0.651619	1.48362	0.000158142	0.0328383	0.999636	14.4409	-2.46146	-3.53117	P0AFI5	pbpG	D-alanyl-D-alanine endopeptidase	VDISQTPEMK	10	90	99	14.7598	15.0102	14.2923	15.0045	13.572	14.4781	13.884	14.5262	P0AFI5	stabilized proteins
0.76219	1.48353	0.000158142	0.0328448	0.999636	12.8055	2.46135	-3.53128	P39321	tamB	Translocation and assembly module subunit TamB	FHAYGQDLIVR	11	1075	1085	12.9858	12.0983	12.3785	12.2351	13.0044	12.7492	13.7807	13.212	P39321	non-targtet
-0.269616	1.48188	0.000158142	0.0329703	0.999636	16.3822	-2.45915	-3.5334	P22523	mukB	Chromosome partition protein MukB	ALSNHENDNQQQR	13	851	863	16.512	16.5233	16.4682	16.5645	16.1667	16.1339	16.2659	16.4231	P22523	non-targtet
-0.204084	1.48005	0.000158142	0.0331095	0.999636	19.9652	-2.45672	-3.53574	P0A817	metK	S-adenosylmethionine synthase	NGTLPWLRPDAK	12	155	166	20.1119	20.0303	19.9678	20.1591	19.7396	20.005	19.9744	19.7337	P0A817	non-targtet
-0.706816	1.47943	0.000158142	0.0331565	0.999636	15.1902	-2.4559	-3.53653	P08956	hsdR	Type I restriction enzyme EcoKI endonuclease subunit	TKSGIWYRDVR	11	391	401	16.4256	15.2118	14.8849	15.6522	15.0321	14.7801	14.7568	14.7782	P08956	non-targtet
-0.655348	1.47883	0.000158142	0.0332025	0.999636	13.6025	-2.4551	-3.5373	Q46861	ygiQ	UPF0313 protein YgiQ	ASSTQSRPVNAGAK	14	717	730	13.7937	13.9144	13.746	14.2667	12.851	13.9336	13.166	13.1489	Q46861	non-targtet
-0.351997	1.47857	0.000158142	0.033222	0.999636	16.1533	-2.45476	-3.53762	P27242	waaU	Putative lipopolysaccharide heptosyltransferase 4	SIQIVSPTYTVK	12	326	337	16.3416	16.4462	16.0057	16.5236	16.0278	15.9095	16.1406	15.8313	P27242	non-targtet
-0.75705	1.47854	0.000158142	0.0332248	0.999636	14.4699	-2.45471	-3.53767	P0A8M0	asnS	Asparagine--tRNA ligase	APVVVKNYPK	10	352	361	15.3534	15.2559	14.203	14.5814	14.3955	13.836	14.5395	13.5946	P0A8M0	non-targtet
0.461976	1.47793	0.000158142	0.0332717	0.999636	16.207	2.4539	-3.53845	P15038	helD	DNA helicase IV	YHHMRPASLEK	11	569	579	16.007	16.2759	15.821	15.8002	16.9451	16.3382	16.3541	16.1146	P15038	non-targtet
-0.327487	1.47611	0.000158142	0.0334109	0.999636	16.9445	-2.45149	-3.54078	P63224	gmhA	Phosphoheptose isomerase	IQEIHIK	7	171	177	17.345	16.9793	17.2368	16.8718	16.8041	16.6641	16.6626	16.9921	P63224	non-targtet
-0.324507	1.47549	0.000158142	0.0334585	0.999636	16.5143	-2.45067	-3.54157	P25524	codA	Cytosine deaminase	FVETVAALAHHEGMGAR	17	226	242	16.7092	16.6097	16.5527	16.8345	16.6418	16.1335	16.303	16.3297	P25524	non-targtet
-0.365868	1.47539	0.000158142	0.0334661	0.999636	16.1224	-2.45054	-3.5417	P0AB77	kbl	2-amino-3-ketobutyrate coenzyme A ligase	YRYANNDMQELEAR	14	151	164	16.3717	16.365	16.3545	16.1302	16.0852	16.0594	15.5495	16.0638	P0AB77	non-targtet
-0.178046	1.47418	0.000158142	0.0335598	0.999636	19.2831	-2.44893	-3.54325	P00579	rpoD	RNA polymerase sigma factor RpoD	AVDKFEYR	8	415	422	19.4868	19.4034	19.3838	19.2143	19.165	19.2434	19.188	19.1797	P00579	non-targtet
1.0495	1.47399	0.000158142	0.0335749	0.999636	11.9543	2.44867	-3.5435	P21513	rne	Ribonuclease E	QRQLNQK	7	722	728	10.5119	11.1084	11.535	12.5627	12.1369	12.4466	12.6749	12.6576	P21513	non-targtet
0.219318	1.47335	0.000158142	0.0336243	0.999636	17.9883	2.44782	-3.54432	P0AEI1	miaB	tRNA-2-methylthio-N(6)-dimethylallyladenosine synthase	LVAAIDGIDR	10	224	233	17.7218	17.9233	18.0306	17.8389	18.1029	18.085	18.0166	18.1873	P0AEI1	non-targtet
0.19645	1.47272	0.000158142	0.0336726	0.999636	19.1735	2.44699	-3.54512	P0AEE8	dam	DNA adenine methylase	SQDPFRR	7	101	107	19.1173	19.0372	19.2389	18.9078	19.3394	19.2494	19.2328	19.2654	P0AEE8	non-targtet
-0.154121	1.47262	0.000158142	0.0336808	0.999636	21.8382	-2.44685	-3.54525	P0A8T7	rpoC	DNA-directed RNA polymerase subunit beta'	IALASPDMIR	10	22	31	21.9131	21.8835	21.9659	21.8985	21.88	21.8148	21.7215	21.6282	P0A8T7	non-targtet
-0.155091	1.47259	0.000158142	0.0336832	0.999636	22.2375	-2.44681	-3.54529	P0ACW6	ydcH	Uncharacterized protein YdcH	FMSLFDK	7	19	25	22.3021	22.2484	22.4518	22.2581	22.104	22.2557	22.1009	22.1794	P0ACW6	non-targtet
0.182294	1.46997	0.000158142	0.0338866	0.999636	21.37	2.44334	-3.54864	P0A6Z3	htpG	Chaperone protein HtpG	DEVIDHLGTIAK	12	88	99	21.1829	21.4089	21.2339	21.2896	21.3087	21.5351	21.4268	21.5739	P0A6Z3	non-targtet
-0.539531	1.46959	0.000158142	0.0339168	0.999636	14.8028	-2.44283	-3.54914	P24242	ascG	HTH-type transcriptional regulator AscG	QAIQYLLDLR	10	108	117	14.9841	15.1867	15.5815	14.5379	14.3728	14.6372	14.4787	14.6434	P24242	non-targtet
-0.526796	1.46947	0.000158142	0.0339261	0.999636	13.4856	-2.44267	-3.54929	P09980	rep	ATP-dependent DNA helicase Rep	RLAYVGITR	9	594	602	13.731	13.6838	13.8821	13.6989	13.5074	12.8574	13.1687	13.3552	P09980	non-targtet
0.597957	1.46937	0.000158142	0.0339333	0.999636	16.5724	2.44255	-3.54941	Q46861	ygiQ	UPF0313 protein YgiQ	ADMLMFGNGERPLVEVAHR	19	189	207	16.6678	16.5353	16.2282	15.6626	16.7632	16.3665	17.2454	17.1106	Q46861	non-targtet
-0.980782	1.46872	0.000158142	0.0339841	0.999636	13.1017	-2.44168	-3.55024	P02413	rplO	Large ribosomal subunit protein uL15	GIGSGLGKTGGR	12	22	33	14.1902	12.529	13.7519	13.8973	11.8789	13.1914	12.7811	12.5939	P02413	non-targtet
-0.326938	1.46864	0.000158142	0.0339904	0.999636	15.9218	-2.44158	-3.55034	P19318	narY	Respiratory nitrate reductase 2 beta chain	FNLFNSSR	8	491	498	16.0012	16.0933	16.1752	16.0713	15.8222	15.9463	15.4792	15.7855	P19318	non-targtet
-0.436783	1.46716	0.000158142	0.0341067	0.999636	17.7405	-2.43961	-3.55224	P0ABS8	holE	DNA polymerase III subunit theta	YNMPVIAEAVEREQPEHLR	19	31	49	17.863	18.3551	17.539	18.0783	17.7256	17.4786	17.7076	17.1765	P0ABS8	non-targtet
0.7545	1.46679	0.000158142	0.034136	0.999636	13.8517	2.43911	-3.55272	P0AFI2	parC	DNA topoisomerase 4 subunit A	SAKGHDIDAPGLNYKAGDSFK	21	512	532	13.4924	13.1086	14.3046	12.9923	13.734	14.407	14.3953	14.3796	P0AFI2	non-targtet
0.152762	1.46639	0.000158142	0.0341672	0.999636	21.3959	2.43859	-3.55323	P0A6W5	greA	Transcription elongation factor GreA	LSNAQVIDVTK	11	69	79	21.2419	21.3376	21.4626	21.2361	21.4375	21.5165	21.4676	21.4676	P0A6W5	non-targtet
-0.754936	1.46602	0.000158142	0.0341963	0.999636	12.049	-2.43809	-3.5537	P27242	waaU	Putative lipopolysaccharide heptosyltransferase 4	FYINKIK	7	12	18	12.2727	12.2402	12.239	12.9541	12.0369	11.281	11.6224	11.7459	P27242	non-targtet
0.468822	1.46563	0.000158142	0.0342271	0.999636	14.3998	2.43758	-3.5542	P77473	pdeB	Probable cyclic di-GMP phosphodiesterase PdeB	NVTPHIIEMAK	11	456	466	14.5156	13.9986	14.2176	13.9297	14.4797	14.5319	14.8633	14.6619	P77473	non-targtet
-0.22022	1.46519	0.000158142	0.0342614	0.999636	19.4893	-2.437	-3.55476	P24554	radA	DNA repair protein RadA	EVSNPSAIFLSR	12	279	290	19.5454	19.4454	19.6979	19.7089	19.4265	19.4333	19.482	19.1749	P24554	non-targtet
0.342155	1.46515	0.000158142	0.0342651	0.999636	16.6977	2.43693	-3.55482	P0AD49	raiA	Ribosome-associated inhibitor A	LQHKGEAR	8	88	95	16.7166	16.5883	16.3692	16.4322	16.6311	16.7504	16.9197	17.1737	P0AD49	non-targtet
-0.455224	1.46415	0.000158142	0.0343441	0.999636	14.7978	-2.4356	-3.5561	P31802	narP	Nitrate/nitrite response regulator protein NarP	GSKVFSER	8	126	133	14.9973	15.2585	14.8088	15.0371	14.3141	14.6799	14.3794	14.9073	P31802	non-targtet
-0.200931	1.46375	0.000158142	0.0343752	0.999636	21.9453	-2.43508	-3.55661	P0ABB0	atpA	ATP synthase subunit alpha	AVDSMIPIGR	10	152	161	21.9708	22.19	21.837	22.1854	21.8175	21.9103	21.8713	21.7803	P0ABB0	non-targtet
-0.159373	1.46362	0.000158142	0.0343855	0.999636	19.463	-2.43491	-3.55677	P0A7E9	pyrH	Uridylate kinase	VMDLAAFTLAR	11	199	209	19.5855	19.5254	19.4698	19.5902	19.4307	19.2921	19.3621	19.4485	P0A7E9	non-targtet
0.299297	1.46339	0.000158142	0.034404	0.999636	17.159	2.4346	-3.55707	P63883	amiC	N-acetylmuramoyl-L-alanine amidase AmiC	QFALSNPER	9	62	70	16.9591	16.9976	17.0526	17.0281	16.981	17.2869	17.5005	17.4663	P63883	non-targtet
0.563295	1.46252	0.000158142	0.0344729	0.999636	14.3757	2.43345	-3.55818	P05707	srlD	Sorbitol-6-phosphate 2-dehydrogenase	LGIKPDQVEQYYIDKVPLK	19	204	222	14.2814	13.6671	14.6514	13.7763	14.6368	14.7008	14.6056	14.6863	P05707	non-targtet
-0.471259	1.4613	0.000158142	0.0345702	0.999636	14.108	-2.43182	-3.55975	P0AES2;Q46915	gudD	Glucarate dehydratase	EVMAEFRR	8	273	280	14.4136	14.3169	14.0864	14.5576	14.0296	13.7243	14.0664	13.6692	P0AES2	non-targtet
-0.878304	1.4608	0.000158142	0.0346096	0.999636	12.6788	-2.43116	-3.56039	P07012	prfB	Peptide chain release factor RF2	ITHIPTGIVTQCQNDRSQHKNK	22	263	284	13.5398	13.4977	12.3774	13.0569	11.6644	12.6953	11.9249	12.674	P07012	non-targtet
0.36649	1.46045	0.000158142	0.0346377	0.999636	14.9967	2.43069	-3.56084	P0CB39	eptC	Phosphoethanolamine transferase EptC	WIGNPYK	7	552	558	14.7896	14.7044	14.7891	14.9706	15.3075	15.3196	15.0721	15.0204	P0CB39	non-targtet
-0.670149	1.4598	0.000158142	0.0346895	0.999636	15.6446	-2.42983	-3.56167	P0ABP8	deoD	Purine nucleoside phosphorylase DeoD-type	DVVIGMGACTDSK	13	103	115	16.1535	15.9124	15.8717	15.9809	15.0445	14.547	15.6232	16.0232	P0ABP8	non-targtet
-0.683419	1.45848	0.000158142	0.0347951	0.999636	12.5242	-2.42808	-3.56336	P15288	pepD	Cytosol non-specific dipeptidase	EKGFHVER	8	42	49	12.4979	13.0626	12.6629	13.2403	12.1888	11.963	12.0229	12.5554	P15288	non-targtet
-0.861348	1.45803	0.000158142	0.0348316	0.999636	12.3383	-2.42747	-3.56395	P76116	yncE	Uncharacterized protein YncE	RTEEVRPLQPR	11	134	144	12.3012	12.3777	13.3346	13.0622	11.8706	11.2619	12.3358	12.1621	P76116	stabilized proteins
-0.921284	1.45775	0.000158142	0.0348534	0.999636	13.7421	-2.42711	-3.5643	P26616	maeA	NAD-dependent malic enzyme	GSAFSMEERR	10	29	38	14.706	14.4393	13.4285	14.237	12.3039	13.9436	13.41	13.4682	P26616	non-targtet
0.947324	1.45726	0.000158142	0.0348928	0.999636	13.8706	2.42646	-3.56493	P14377	zraS	Sensor protein ZraS	LVALGHLAAGVAHEIR	16	242	257	12.5874	14.4212	13.5234	13.0556	14.463	13.8214	14.1239	14.9687	P14377	non-targtet
-0.380497	1.45634	0.000158142	0.0349669	0.999636	15.0521	-2.42524	-3.56611	Q59385	copA	Copper-exporting P-type ATPase	AAEFGVLVR	9	498	506	15.3269	15.3905	15.3287	14.9233	14.7612	14.8775	14.9592	14.8494	Q59385	non-targtet
-0.48423	1.4563	0.000158142	0.0349702	0.999636	14.8571	-2.42518	-3.56616	P0ACZ2	etp	Low molecular weight protein-tyrosine-phosphatase Etp	GKTMLFGQWLEQK	13	103	115	15.3544	14.8074	14.877	15.358	14.3294	14.6834	14.542	14.905	P0ACZ2	non-targtet
-0.301682	1.45624	0.000158142	0.0349748	0.999636	21.3118	-2.42511	-3.56623	P0C8J8;P0C8K0	gatZ	D-tagatose-1,6-bisphosphate aldolase subunit GatZ	VGPALTFALR	10	280	289	21.4375	21.632	21.0756	21.7056	21.0426	21.265	21.0886	21.2477	P0C8J8	non-targtet
-0.466333	1.45528	0.000158142	0.035053	0.999636	14.4749	-2.42382	-3.56748	P37639	gadX	HTH-type transcriptional regulator GadX	IASELLMSPSLLKK	14	164	177	14.6346	14.4196	14.7477	15.0302	14.3857	14.094	14.049	14.4382	P37639	non-targtet
-0.248184	1.45436	0.000158142	0.0351269	0.999636	18.3177	-2.4226	-3.56865	P0AAG8	mglA	Galactose/methyl galactoside import ATP-binding protein MglA	NKVGLLDNSR	10	372	381	18.5665	18.4805	18.2819	18.4383	18.1945	18.075	18.073	18.432	P0AAG8	non-targtet
0.422716	1.45414	0.000158142	0.0351446	0.999636	15.6807	2.42231	-3.56893	P33643	rluD	Ribosomal large subunit pseudouridine synthase D	THMAVHPMGKPAVTHYR	17	197	213	15.5136	15.2277	15.267	15.869	15.6404	15.8665	15.9977	16.0636	P33643	non-targtet
-0.373815	1.45347	0.000158142	0.035199	0.999636	16.7009	-2.42142	-3.56979	P05194	aroD	3-dehydroquinate dehydratase	ASAPGQISVNDLR	13	231	243	16.9422	16.7074	16.679	17.2225	16.7284	16.4462	16.6313	16.25	P05194	non-targtet
0.295054	1.45228	0.000158142	0.0352955	0.999636	16.3826	2.41984	-3.57132	P0A8G0	uvrC	UvrABC system protein C	NASVEEIAK	9	584	592	16.4445	16.1135	16.2128	16.1693	16.3598	16.6162	16.4984	16.6459	P0A8G0	non-targtet
-0.546779	1.45207	0.000158142	0.0353125	0.999636	14.508	-2.41956	-3.57158	P60624	rplX	Large ribosomal subunit protein uL24	NVLSSGKVIVEGINLVKK	18	27	44	14.7178	14.9449	14.8822	14.5806	13.8837	14.4748	13.8766	14.7033	P60624	non-targtet
-0.531599	1.45191	0.000158142	0.035326	0.999636	16.7572	-2.41934	-3.5718	P03023;B8LFD5	lacI	Lactose operon repressor	ALADSLMQLAR	11	341	351	16.8754	16.9892	16.6795	17.5481	16.8538	16.5709	15.9675	16.5735	P03023	non-targtet
0.32165	1.4506	0.000158142	0.0354324	0.999636	16.4775	2.4176	-3.57347	P0ABD5	accA	Acetyl-coenzyme A carboxylase carboxyl transferase subunit alpha	PYTLDYVR	8	73	80	16.0617	16.3294	16.6016	16.274	16.7813	16.624	16.5302	16.6178	P0ABD5	non-targtet
-1.20224	1.45007	0.000158142	0.035476	0.999636	12.5393	-2.41689	-3.57416	P0A8A0	yebC	Probable transcriptional regulatory protein YebC	IIRELVTAAK	10	28	37	13.5275	13.2494	11.7928	13.9918	11.0452	12.493	11.796	12.4184	P0A8A0	non-targtet
0.203955	1.44982	0.000158142	0.0354957	0.999636	18.0346	2.41657	-3.57447	P19642	malX	PTS system maltose-specific EIICB component	DMSLVNVQALKDNR	14	481	494	17.912	17.8455	18.0788	17.894	18.2023	18.0902	18.2025	18.0512	P19642	non-targtet
0.315716	1.44944	0.000158142	0.0355273	0.999636	16.8992	2.41606	-3.57496	P68739	nfi	Endonuclease V	AQQIELASSVIR	12	8	19	16.7844	16.8715	16.7553	16.5541	16.8181	17.1527	16.9436	17.3136	P68739	non-targtet
-0.127711	1.44907	0.000158142	0.0355577	0.999636	20.8978	-2.41556	-3.57544	P0A9C0	glpA	Anaerobic glycerol-3-phosphate dehydrogenase subunit A	TPAWLSEGR	9	419	427	20.9672	20.9812	20.9171	20.9812	20.7715	20.8876	20.8576	20.8191	P0A9C0	non-targtet
0.546562	1.44772	0.000158142	0.035668	0.999636	14.9667	2.41378	-3.57716	P0AAL0	napF	Ferredoxin-type protein NapF	GAGGYPSVNFK	11	55	65	15.0288	14.897	14.4085	14.4394	15.1128	14.8875	15.746	15.2136	P0AAL0	non-targtet
-0.344294	1.44724	0.000158142	0.0357076	0.999636	15.554	-2.41314	-3.57778	P18196	minC	Septum site-determining protein MinC	EKAPRPAPTPQAPAQNTTPVTK	22	103	124	15.6723	15.8092	15.6567	15.7663	15.1271	15.4966	15.3162	15.5875	P18196	non-targtet
-0.22394	1.44701	0.000158142	0.0357261	0.999636	17.4103	-2.41284	-3.57807	P33594	nikE	Nickel import ATP-binding protein NikE	AVDLDDSVLDK	11	137	147	17.4724	17.456	17.6713	17.4894	17.2005	17.268	17.4097	17.3151	P33594	non-targtet
-0.242245	1.44688	0.000158142	0.0357369	0.999636	17.6486	-2.41266	-3.57824	P0A786	pyrB	Aspartate carbamoyltransferase catalytic subunit	TVHSLTQALAK	11	169	179	17.7801	17.6778	17.9474	17.6736	17.552	17.3844	17.4934	17.6802	P0A786	non-targtet
0.56019	1.44583	0.000158142	0.0358234	0.999636	16.2293	2.41127	-3.57959	P0A9C9	glpX	Fructose-1,6-bisphosphatase 1 class 2	KDPEMQVHIL	10	327	336	16.3639	16.119	15.3928	15.9211	16.7284	15.9786	16.5629	16.7677	P0A9C9	non-targtet
0.20494	1.44537	0.000158142	0.0358617	0.999636	17.6552	2.41065	-3.58018	P08179	purN	Phosphoribosylglycinamide formyltransferase	LKMHENAAWLDGQR	14	189	202	17.5604	17.4345	17.5689	17.6472	17.686	17.7186	17.8048	17.8212	P08179	non-targtet
-0.221211	1.44482	0.000158142	0.0359068	0.999636	20.2151	-2.40992	-3.58088	P23909	mutS	DNA mismatch repair protein MutS	QALEWIYR	8	841	848	20.32	20.3201	20.2889	20.374	20.1958	20.084	19.8392	20.2991	P23909	non-targtet
-0.854453	1.44469	0.000158142	0.0359174	0.999636	14.0169	-2.40975	-3.58105	P0A794	pdxJ	Pyridoxine 5'-phosphate synthase	AVMTGLKDAVAEMKR	15	222	236	14.4639	14.8606	13.8142	14.6377	13.4174	14.386	12.7389	13.8163	P0A794	non-targtet
0.567386	1.43949	0.000158142	0.0363502	0.999636	15.6568	2.40283	-3.58772	P10121	ftsY	Signal recognition particle receptor FtsY	QFEQQGKSVMLAAGDTFR	18	316	333	15.8554	15.1304	15.6803	14.8264	15.8055	15.7424	15.8963	16.318	P10121	non-targtet
-0.491404	1.43683	0.000158142	0.036574	0.999636	15.8707	-2.39929	-3.59114	P29013	ycgB	Uncharacterized protein YcgB	NAPLLESWQR	10	250	259	15.9103	16.4076	15.7404	16.4074	15.7529	15.1769	15.7429	15.8274	P29013	non-targtet
-0.4678	1.43617	0.000158142	0.0366294	0.999636	14.1572	-2.39841	-3.59199	P0A905	slyB	Outer membrane lipoprotein SlyB	DDGNTIMVVQK	11	119	129	14.6255	14.2086	14.6452	14.0851	13.9915	13.8247	13.9802	13.8968	P0A905	non-targtet
-1.24858	1.43525	0.000158142	0.0367072	0.999636	11.9467	-2.39719	-3.59317	P0A715	kdsA	2-dehydro-3-deoxyphosphooctonate aldolase	FKEGGNEK	8	155	162	12.4447	12.2182	13.0292	12.5919	11.9581	9.61876	11.7841	11.9287	P0A715	non-targtet
0.540519	1.43294	0.000158142	0.0369029	0.999636	14.9158	2.39412	-3.59614	P60906	hisS	Histidine--tRNA ligase	ANYRDALVAFLEQHK	15	175	189	14.973	14.187	15.1081	14.3142	15.1734	15.0257	15.2737	15.2716	P60906	non-targtet
0.532839	1.43283	0.000158142	0.0369119	0.999636	15.2201	2.39398	-3.59627	P0AFG0	nusG	Transcription termination/antitermination protein NusG	KRWYVVQAFSGFEGR	15	7	21	15.404	15.2282	14.4321	14.7503	15.6881	15.5948	15.2682	15.395	P0AFG0	non-targtet
0.52403	1.43138	0.000158142	0.0370356	0.999636	15.3101	2.39204	-3.59814	P63389	yheS	Probable ATP-binding protein YheS	SYQGTLILISHDRDFLDPIVDK	22	194	215	14.7287	14.7489	15.6643	15.0507	15.4593	15.5147	15.8561	15.4585	P63389	non-targtet
-1.41132	1.43128	0.000158142	0.0370438	0.999636	11.6791	-2.39191	-3.59826	P07395	pheT	Phenylalanine--tRNA ligase beta subunit	LADRVVPQAR	10	689	698	13.3809	12.6791	11.6327	11.8465	9.63979	12.3677	10.9599	10.9266	P07395	non-targtet
0.251105	1.4295	0.000158142	0.0371962	0.999636	21.3988	2.38954	-3.60055	P23538	ppsA	Phosphoenolpyruvate synthase	DSGVVSELFDER	12	715	726	21.1825	21.2989	21.5823	21.0292	21.4273	21.6096	21.4874	21.5731	P23538	non-targtet
-0.38423	1.42808	0.000158142	0.037318	0.999636	16.0658	-2.38765	-3.60238	P0ACY3	yeaG	Uncharacterized protein YeaG	ANNSGRNPNWTSYEKLR	17	565	581	16.3851	16.3697	15.9261	16.3508	16.1907	15.6633	15.9084	15.7323	P0ACY3	non-targtet
0.360144	1.42553	0.000158142	0.0375376	0.999636	17.2077	2.38426	-3.60565	P0AG24	spoT	Bifunctional (p)ppGpp synthase/hydrolase SpoT	ANGYQSLHTSMIGPHGVPVEVQIR	24	300	323	16.5793	17.0695	17.2803	17.1813	17.276	17.4748	17.5142	17.286	P0AG24	non-targtet
0.300874	1.42236	0.000158142	0.0378128	0.999636	17.0216	2.38004	-3.60973	P0AA37	rluA	Dual-specificity RNA pseudouridine synthase RluA	LEEHKDSVMTR	11	39	49	16.977	16.5761	17.1424	16.789	17.1206	17.2264	17.1667	17.1743	P0AA37	non-targtet
0.852778	1.42163	0.000158142	0.0378764	0.999636	13.9562	2.37907	-3.61066	P0A7I4	prfC	Peptide chain release factor RF3	LRDTPILTFMNK	12	132	143	13.0488	14.6333	13.5806	12.8566	14.6237	14.0367	14.4587	14.4113	P0A7I4	non-targtet
0.435033	1.42101	0.000158142	0.0379305	0.999636	15.7929	2.37824	-3.61146	P0AG30	rho	Transcription termination factor Rho	VLTGGVDANALHR	13	284	296	15.3931	16.0783	15.4587	15.3714	16.2037	16.1186	15.8098	15.9095	P0AG30	non-targtet
0.532737	1.42066	0.000158142	0.0379612	0.999636	14.8821	2.37777	-3.61191	P0AFL6	ppx	Exopolyphosphatase	AIKLDDLPR	9	415	423	14.8895	14.2227	14.9413	14.4096	15.072	14.7757	15.2377	15.5087	P0AFL6	non-targtet
-0.268393	1.42014	0.000158142	0.038007	0.999636	16.6418	-2.37708	-3.61259	P0C0L7	proP	Proline/betaine transporter	IDDIDHEIADLQAKR	15	474	488	16.8072	16.9008	16.5531	16.8427	16.588	16.4867	16.5549	16.4007	P0C0L7	non-targtet
-0.305507	1.41908	0.000158142	0.0380998	0.999636	15.952	-2.37567	-3.61395	P30176	ybiA	N-glycosidase YbiA	AKFEQHAELR	10	103	112	16.0841	16.1763	16.2527	15.9061	15.7318	15.7436	15.9743	15.7475	P30176	non-targtet
0.358813	1.41859	0.000158142	0.0381423	0.999636	16.9791	2.37502	-3.61457	P0A8A8	rimP	Ribosome maturation factor RimP	RKWQGVIK	8	111	118	16.904	16.6492	16.7303	16.9153	17.5	16.9167	16.8948	17.3225	P0A8A8	non-targtet
-0.728012	1.41791	0.000158142	0.0382021	0.999636	14.3101	-2.37412	-3.61544	P0ABC7	hflK	Modulator of FtsH protease HflK	AYKAQTILEAQGEVAR	16	292	307	15.3087	14.0798	14.7232	14.5847	13.2411	14.2532	14.041	14.2491	P0ABC7	non-targtet
-0.375606	1.4179	0.000158142	0.0382031	0.999636	15.7891	-2.3741	-3.61546	P42641	obgE	GTPase ObgE/CgtA	GGWHGLGNTRFK	12	120	131	16.3036	15.7708	16.0451	15.7882	15.3729	15.7139	15.6098	15.7087	P42641	non-targtet
0.167807	1.41772	0.000158142	0.0382191	0.999636	19.3269	2.37386	-3.61569	P0A9M2	hpt	Hypoxanthine phosphoribosyltransferase	GKDVLIVEDIIDSGNTLSK	19	92	110	19.236	19.1857	19.2548	19.2956	19.3653	19.4387	19.5385	19.3009	P0A9M2	non-targtet
0.166287	1.41753	0.000158142	0.0382355	0.999636	19.5074	2.37361	-3.61593	P33920	yejK	Nucleoid-associated protein YejK	RDEQNLELVLR	11	16	26	19.5221	19.4899	19.414	19.271	19.5755	19.5727	19.6121	19.6018	P33920	non-targtet
0.512198	1.41734	0.000158142	0.0382524	0.999636	15.2586	2.37335	-3.61618	P13035	glpD	Aerobic glycerol-3-phosphate dehydrogenase	AVKIEESEINYLLNVYNTHFKK	22	281	302	15.1741	15.1378	14.4837	15.2144	15.5564	15.385	15.9192	15.1982	P13035	non-targtet
0.266525	1.41609	0.000158142	0.0383624	0.999636	18.4219	2.37169	-3.61778	P0A8I3	yaaA	DNA-binding and peroxide stress resistance protein YaaA	GKDLYQFWGDIITNK	15	140	154	18.345	18.0027	18.5692	18.2378	18.622	18.5565	18.5549	18.4874	P0A8I3	non-targtet
-0.280878	1.41534	0.000158142	0.0384289	0.999636	16.7319	-2.37069	-3.61875	P00582	polA	DNA polymerase I	LKSTYTDKLPLMINPK	16	636	651	16.9296	17.0696	16.6107	16.8795	16.5087	16.5677	16.6641	16.6253	P00582	non-targtet
-1.01913	1.41444	0.000158142	0.0385091	0.999636	12.5996	-2.36949	-3.61991	P76237	dgcJ	Probable diguanylate cyclase DgcJ	ENDTLHDAYK	10	470	479	13.0297	12.0928	13.9937	13.3206	12.4212	11.573	11.667	12.6991	P76237	non-targtet
-0.154485	1.41342	0.000158142	0.0385996	0.999636	22.513	-2.36813	-3.62122	P0A9Q5	accD	Acetyl-coenzyme A carboxylase carboxyl transferase subunit beta	ALIGFAGPR	9	223	231	22.6671	22.5165	22.5498	22.6276	22.5592	22.3699	22.4874	22.3266	P0A9Q5	non-targtet
0.748516	1.41229	0.000158142	0.0387002	0.999636	12.986	2.36662	-3.62268	P00579	rpoD	RNA polymerase sigma factor RpoD	AATHDVLAGLTAREAK	16	542	557	13.3681	12.3826	12.3069	12.3893	13.2741	13.809	13.4565	12.9015	P00579	non-targtet
0.183586	1.41189	0.000158142	0.0387356	0.999636	20.4809	2.36609	-3.62319	P0AEC3	arcB	Aerobic respiration control sensor protein ArcB	DKTTFISTISHELR	14	282	295	20.4652	20.5059	20.2436	20.3417	20.4208	20.6249	20.6235	20.6215	P0AEC3	non-targtet
0.262294	1.41166	0.000158142	0.0387559	0.999636	18.0688	2.36579	-3.62348	P23874	hipA	Serine/threonine-protein kinase toxin HipA	MIPAALDNVK	10	398	407	18.0519	17.8312	18.1766	17.6907	18.2436	18.1016	18.1981	18.2563	P23874	non-targtet
-0.470775	1.40943	0.000158142	0.0389554	0.999636	15.2501	-2.36282	-3.62635	P0ADK6	yibA	Protein YibA	ICKKCEDNVFNILNNMALNDK	21	83	103	15.3029	15.165	15.8294	15.6448	15.3177	15.1477	14.8869	14.7066	P0ADK6	non-targtet
0.213742	1.40916	0.000158142	0.0389795	0.999636	18.6667	2.36246	-3.62669	P10443	dnaE	DNA polymerase III subunit alpha	AALMNSLGDALK	12	896	907	18.7047	18.6837	18.4414	18.4093	18.8247	18.7738	18.8278	18.6677	P10443	non-targtet
0.263573	1.40888	0.000158142	0.0390046	0.999636	16.1789	2.36209	-3.62705	P0A6W9	gshA	Glutamate--cysteine ligase	VNADGTLATTGHPEALGSALTHK	23	33	55	16.0547	16.0263	15.986	16.1216	16.1553	16.3489	16.3269	16.4119	P0A6W9	non-targtet
0.473891	1.40878	0.000158142	0.0390139	0.999636	14.1832	2.36195	-3.62718	P0AC53	zwf	Glucose-6-phosphate 1-dehydrogenase	SSNTETFVAIR	11	310	320	13.8092	14.2814	13.9803	13.7142	14.3131	14.7326	14.3069	14.3279	P0AC53	non-targtet
-0.278095	1.40873	0.000158142	0.039018	0.999636	18.1309	-2.36189	-3.62724	P0AGD7	ffh	Signal recognition particle protein	LLKQFDDMQR	10	416	425	18.5463	18.082	18.1019	18.3496	18.0704	17.9219	17.8562	18.1188	P0AGD7	non-targtet
0.758623	1.40748	0.000158142	0.0391312	0.999636	11.6991	2.36021	-3.62886	P15032	recE	Exodeoxyribonuclease 8	LAGQQEYHR	9	826	834	11.7215	10.7685	11.3056	11.4834	11.9151	12.3521	12.0587	11.9875	P15032	non-targtet
-0.864146	1.40726	0.000158142	0.039151	0.999636	13.331	-2.35992	-3.62914	P23538	ppsA	Phosphoenolpyruvate synthase	IRMVYAPTQEHGK	13	265	277	13.8786	14.3387	13.0319	13.8029	12.7852	13.6857	12.1854	12.9393	P23538	non-targtet
-0.32509	1.40707	0.000158142	0.0391681	0.999636	16.1888	-2.35967	-3.62939	P04079	guaA	GMP synthase [glutamine-hydrolyzing]	KEYCDLLR	8	418	425	16.2717	16.2932	16.1653	16.6751	15.8743	16.0658	16.0513	16.1135	P04079	non-targtet
-0.901546	1.40639	0.000158142	0.0392292	0.999636	12.6067	-2.35877	-3.63026	P14377	zraS	Sensor protein ZraS	HGMHNMPR	8	159	166	13.1255	13.5697	12.0478	13.4867	12.3592	12.0439	11.6296	12.591	P14377	non-targtet
-0.521837	1.4055	0.000158142	0.0393099	0.999636	13.8143	-2.35758	-3.63141	P0ABR5	hcaE	3-phenylpropionate/cinnamic acid dioxygenase subunit alpha	VSYADCGNTR	10	92	101	13.6998	14.3423	14.1112	14.1477	13.6484	13.7446	13.6347	13.186	P0ABR5	non-targtet
-0.12714	1.40514	0.000158142	0.039342	0.999636	21.3028	-2.35711	-3.63186	P0AFG8	aceE	Pyruvate dehydrogenase E1 component	WNAIMTVLR	9	88	96	21.39	21.3307	21.417	21.3277	21.2751	21.181	21.2022	21.2984	P0AFG8	non-targtet
0.199736	1.40501	0.000158142	0.0393537	0.999636	21.2105	2.35693	-3.63203	P0AB14	yccJ	Uncharacterized protein YccJ	TDKDSLFWGEQTIER	15	58	72	21.0156	21.1765	21.2764	20.9742	21.2302	21.3592	21.4576	21.1946	P0AB14	non-targtet
-0.632249	1.40438	0.000158142	0.0394111	0.999636	13.6036	-2.35609	-3.63284	P06974	fliM	Flagellar motor switch protein FliM	EFTHTEQR	8	145	152	13.3254	14.4355	14.0959	13.8221	13.3124	13.1173	13.6085	13.1118	P06974	non-targtet
-0.314226	1.40386	0.000158142	0.0394583	0.999636	17.9347	-2.3554	-3.63351	P0A944	rimI	[Ribosomal protein bS18]-alanine N-acetyltransferase	GVATLWLEVR	10	96	105	18.1425	18.3216	17.7245	18.1785	17.5706	17.9128	17.7636	17.8631	P0A944	non-targtet
0.285158	1.40251	0.000158142	0.0395817	0.999636	17.2978	2.35359	-3.63526	P13009	metH	Methionine synthase	EAIHAVFLYYAIR	13	577	589	17.3774	17.0606	17.2726	16.9103	17.4907	17.4392	17.5524	17.2793	P13009	non-targtet
-0.620662	1.40162	0.000158142	0.0396626	0.999636	14.3596	-2.35241	-3.6364	P0A6S7	gpsA	Glycerol-3-phosphate dehydrogenase [NAD(P)+]	LVWATKGLEAETGR	14	105	118	15.1916	14.9439	13.9736	14.5708	13.8501	14.0686	14.3199	13.9585	P0A6S7	non-targtet
-0.376371	1.40144	0.000158142	0.0396791	0.999636	16.164	-2.35217	-3.63663	P69741	hybO	Hydrogenase-2 small chain	EFGDEGHR	8	246	253	16.3238	16.2845	16.4673	16.3331	16.3782	15.8539	16.0376	15.6334	P69741	non-targtet
0.311041	1.40104	0.000158142	0.0397155	0.999636	18.521	2.35164	-3.63714	P75736	ybfF	Esterase YbfF	DLVNDHNIIQVDMR	14	38	51	18.427	18.5763	18.5008	17.9579	18.6062	18.539	18.7991	18.7618	P75736	non-targtet
0.130697	1.40091	0.000158142	0.0397273	0.999636	23.5886	2.35146	-3.63731	P68066	grcA	Autonomous glycyl radical cofactor	ETLEDAVK	8	81	88	23.5165	23.48	23.654	23.4425	23.6757	23.6431	23.6431	23.654	P68066	non-targtet
-0.28347	1.40071	0.000158142	0.0397457	0.999636	16.2331	-2.3512	-3.63757	P11875	argS	Arginine--tRNA ligase	KHYDEDEEFAER	12	198	209	16.2829	16.3288	16.5013	16.3861	15.9125	16.1889	16.0256	16.2383	P11875	non-targtet
0.346276	1.40058	0.000158142	0.0397571	0.999636	21.5166	2.35103	-3.63773	P0AES6	gyrB	DNA gyrase subunit B	VSGGLHGVGVSVVNALSQK	19	111	129	21.2184	21.3592	21.8152	20.9812	21.6757	21.5404	21.7796	21.7634	P0AES6	non-targtet
-0.299737	1.39972	0.000158142	0.0398363	0.999636	16.7455	-2.34988	-3.63884	P0ABP8	deoD	Purine nucleoside phosphorylase DeoD-type	ELITDFGVKK	10	76	85	17.0889	16.7348	17.0288	16.7289	16.6661	16.3854	16.6199	16.711	P0ABP8	non-targtet
0.111287	1.39913	0.000158142	0.039891	0.999636	21.6286	2.34908	-3.63961	P42616	yqjC	Protein YqjC	EISYAEKHQNQNR	13	34	46	21.5451	21.5915	21.6006	21.5545	21.6628	21.7056	21.6971	21.6714	P42616	non-targtet
0.157744	1.39886	0.000158142	0.039915	0.999636	21.3252	2.34874	-3.63994	P15639	purH	Bifunctional purine biosynthesis protein PurH	AGIVEFAQALSAR	13	18	30	21.1704	21.2419	21.4273	21.1457	21.4067	21.4067	21.3962	21.4067	P15639	non-targtet
-0.258612	1.39862	0.000158142	0.0399371	0.999636	17.4579	-2.34842	-3.64025	P37751	wbbK	Putative glycosyltransferase WbbK	GKWVLASDFPFTR	13	297	309	17.737	17.593	17.3279	17.6912	17.4477	17.228	17.2779	17.3609	P37751	non-targtet
-0.26306	1.39798	0.000158142	0.0399963	0.999636	17.3841	-2.34756	-3.64108	P0A6H5	hslU	ATP-dependent protease ATPase subunit HslU	IAEAAWQVNESTENIGAR	18	376	393	17.6715	17.6235	17.3803	17.387	17.3571	17.3477	17.2598	17.0455	P0A6H5	non-targtet
0.33632	1.39781	0.000158142	0.0400119	0.999636	16.701	2.34733	-3.6413	P23830	pssA	CDP-diacylglycerol--serine O-phosphatidyltransferase	VLVDWHR	7	85	91	16.536	16.3251	16.8895	16.3806	16.9941	16.9683	16.8365	16.6777	P23830	non-targtet
0.227778	1.3975	0.000158142	0.0400406	0.999636	17.209	2.34692	-3.6417	P0ABJ9	cydA	Cytochrome bd-I ubiquinol oxidase subunit 1	DLGYGLLLKR	10	350	359	17.195	17.1766	17.0743	16.9345	17.3724	17.2351	17.2892	17.3949	P0ABJ9	non-targtet
-0.274343	1.39718	0.000158142	0.0400697	0.999636	17.6391	-2.3465	-3.64211	P63224	gmhA	Phosphoheptose isomerase	AAVLLADSFK	10	33	42	17.7164	17.7929	18.0127	17.583	17.6256	17.6112	17.4787	17.2922	P63224	non-targtet
-0.551832	1.39523	0.000158142	0.0402504	0.999636	14.7922	-2.34389	-3.64462	P30128	greB	Transcription elongation factor GreB	SENADYQYNKKR	12	43	54	15.3831	14.7023	14.9212	15.2658	14.0991	14.3774	14.558	15.0306	P30128	non-targtet
-0.608915	1.39485	0.000158142	0.0402858	0.999636	15.4487	-2.34338	-3.64511	P07118	valS	Valine--tRNA ligase	RTGNMMQPQLADK	13	581	593	15.9346	15.7915	15.2929	15.9937	15.2716	15.3613	15.554	14.3902	P07118	non-targtet
-0.25462	1.39471	0.000158142	0.0402986	0.999636	20.1996	-2.3432	-3.64529	P05041	pabB	Aminodeoxychorismate synthase component 1	AMEIIDELEPQRR	13	375	387	20.3073	20.3277	20.3534	20.3194	20.132	20.3491	19.7418	20.0663	P05041	non-targtet
-0.255996	1.39413	0.000158142	0.0403526	0.999636	17.0359	-2.34242	-3.64604	P77493	ydjH	Uncharacterized sugar kinase YdjH	ALTEIFTQAK	10	152	161	17.0529	17.32	17.1031	17.1797	17.0868	16.7384	16.9013	16.9052	P77493	non-targtet
-0.757772	1.39319	0.000158142	0.0404395	0.999636	15.4246	-2.34118	-3.64724	P0A6B7	iscS	Cysteine desulfurase IscS	SHRFGWQAEEAVDIAR	16	40	55	15.7537	15.73	16.0662	15.6641	15.4101	13.9496	15.117	15.7063	P0A6B7	non-targtet
0.543471	1.39261	0.000158142	0.040494	0.999636	15.5566	2.3404	-3.64799	P0AEJ2	entC	Isochorismate synthase EntC	HEHELVTQAMK	11	240	250	15.7073	14.9013	15.505	15.0259	16.3106	15.6949	15.8589	15.449	P0AEJ2	non-targtet
-0.260605	1.39257	0.000158142	0.0404973	0.999636	16.6721	-2.34035	-3.64804	P0A9U3	ybiT	Probable ATP-binding protein YbiT	EFVSSLATR	9	496	504	16.6627	16.9265	16.8633	16.757	16.531	16.635	16.3713	16.6298	P0A9U3	non-targtet
0.179667	1.39186	0.000158142	0.0405641	0.999636	18.3805	2.33939	-3.64896	P45425	nanK	N-acetylmannosamine kinase	AGQGDEQAQQLIHR	14	203	216	18.2197	18.2989	18.2945	18.3496	18.3486	18.5761	18.4745	18.482	P45425	non-targtet
0.166853	1.3915	0.000158142	0.0405971	0.999636	19.2901	2.33892	-3.64941	P08660	lysC	Lysine-sensitive aspartokinase 3	NQTLLTLHSLNMLHSR	16	307	322	19.2828	19.2629	19.2117	19.0693	19.3084	19.4301	19.4189	19.3366	P08660	non-targtet
-0.17977	1.39121	0.000158142	0.0406247	0.999636	18.696	-2.33853	-3.64979	P21889	aspS	Aspartate--tRNA ligase	CFRDEDLR	8	215	222	18.9195	18.7724	18.7423	18.7095	18.6424	18.5531	18.5329	18.6961	P21889	non-targtet
0.28509	1.39103	0.000158142	0.0406412	0.999636	17.8183	2.33829	-3.65002	P0AF36	zapB	Cell division protein ZapB	EKNNSLSQEVQNAQHQR	17	34	50	17.5721	17.66	18.0075	17.4636	18.0934	18.0031	17.89	17.8571	P0AF36	non-targtet
-0.362324	1.39042	0.000158142	0.0406991	0.999636	15.2632	-2.33747	-3.65082	P43319	yraK	Uncharacterized fimbrial-like protein YraK	INQGDVIK	8	224	231	15.4046	15.5909	15.3121	15.4701	14.9837	14.8382	15.1862	15.3202	P43319	non-targtet
-0.428065	1.39004	0.000158142	0.0407347	0.999636	14.9446	-2.33696	-3.65131	P77334	pdeR	Cyclic di-GMP phosphodiesterase PdeR	LTESSDVLR	9	23	31	14.9883	14.8987	15.333	15.4147	14.7638	14.4261	14.828	14.9046	P77334	non-targtet
-0.512114	1.38972	0.000158142	0.0407646	0.999636	15.9473	-2.33654	-3.65172	P15373	prlF	Antitoxin PrlF	TRPFNIQQGK	10	84	93	16.4544	16.1688	16.036	16.1542	15.1878	16.0678	15.393	16.1165	P15373	non-targtet
-0.58291	1.38966	0.000158142	0.04077	0.999636	14.3866	-2.33646	-3.65179	P37692	waaF	Lipopolysaccharide heptosyltransferase 2	YGLLNDVR	8	114	121	14.0161	14.8648	14.9944	14.837	14.3307	13.7541	14.0053	14.2906	P37692	non-targtet
0.555691	1.38896	0.000158142	0.0408355	0.999636	14.9115	2.33553	-3.65269	P0AFL6	ppx	Exopolyphosphatase	LQGFSPASVCIVGTHTLR	18	76	93	14.7034	15.2683	14.3205	14.2426	14.9478	15.3478	15.0686	15.3933	P0AFL6	non-targtet
0.135846	1.38811	0.000158142	0.040916	0.999636	19.6259	2.33439	-3.65379	P75804	yliI	Aldose sugar dehydrogenase YliI	DVIVMSVNGDK	11	317	327	19.5935	19.521	19.5664	19.5511	19.7344	19.6772	19.7263	19.6375	P75804	non-targtet
-0.159412	1.38677	0.000158142	0.0410423	0.999636	23.2295	-2.3326	-3.65551	P0ABB4	atpD	ATP synthase subunit beta	VGLFGGAGVGK	11	146	156	23.3778	23.2679	23.2535	23.3376	23.2125	23.2006	23.2258	22.9601	P0ABB4	non-targtet
-0.165922	1.38592	0.000158142	0.0411225	0.999636	22.5766	-2.33147	-3.65661	P77791	maa	Maltose O-acetyltransferase	MIAGELYR	8	8	15	22.6843	22.6671	22.5356	22.7512	22.343	22.4626	22.5638	22.6051	P77791	non-targtet
-0.196742	1.38546	0.000158142	0.0411657	0.999636	17.2454	-2.33086	-3.65719	P39288	queG	Epoxyqueuosine reductase	LQAWLDK	7	40	46	17.4207	17.306	17.3033	17.3449	17.1295	17.1294	17.122	17.207	P39288	non-targtet
0.245772	1.38463	0.000158142	0.0412451	0.999636	17.5149	2.32975	-3.65827	P76403	trhP	tRNA hydroxylation protein P	KFYVVVNIAPHNAK	14	61	74	17.4925	17.5036	17.3193	17.2527	17.7473	17.6055	17.753	17.4455	P76403	non-targtet
-0.185173	1.38318	0.000158142	0.0413829	0.999636	18.9211	-2.32781	-3.66014	P0A6F3	glpK	Glycerol kinase	KYIVALDQGTTSSR	14	5	18	19.1138	18.9216	18.8886	19.1308	18.848	18.8614	18.8592	18.7455	P0A6F3	non-targtet
-0.47012	1.38225	0.000158142	0.0414716	0.999636	14.0745	-2.32657	-3.66133	P0A6J5	dadA	D-amino acid dehydrogenase	LAEYSRDCLKALR	13	111	123	14.1049	14.1361	14.5494	14.4481	14.1726	13.671	13.7304	13.7839	P0A6J5	non-targtet
0.217147	1.38212	0.000158142	0.041484	0.999636	19.0409	2.3264	-3.6615	P0A6W0	glsA2	Glutaminase 2	AIHIDEPVVTPMQAR	15	218	232	18.6775	19.0216	19.0927	18.9373	19.1777	19.1019	19.0991	19.219	P0A6W0	non-targtet
-0.131656	1.38198	0.000158142	0.041497	0.999636	22.2914	-2.32622	-3.66168	P0ACP7	purR	HTH-type transcriptional repressor PurR	NAVWAAIK	8	34	41	22.4273	22.343	22.3321	22.3266	22.1704	22.1642	22.3376	22.2302	P0ACP7	non-targtet
-0.170779	1.38186	0.000158142	0.041509	0.999636	20.1684	-2.32605	-3.66184	P02943	lamB	Maltoporin	DGWLFTAEHTQSVLK	15	236	250	20.3887	20.2224	20.1861	20.2178	20.1071	20.169	20.1235	19.9323	P02943	non-targtet
0.501776	1.38165	0.000158142	0.0415285	0.999636	15.0919	2.32578	-3.6621	P33595	sgrR	HTH-type transcriptional regulator SgrR	GPQGEEKEIESR	12	319	330	14.2436	15.0728	14.9628	15.0851	15.3587	15.3215	15.6035	15.0877	P33595	non-targtet
0.147902	1.38093	0.000158142	0.0415975	0.999636	21.1805	2.32482	-3.66303	P0ABA0	atpF	ATP synthase subunit b	AEAQVIIEQANKR	13	70	82	21.0691	21.1946	21.1332	21.0292	21.1704	21.3752	21.2419	21.2302	P0ABA0	non-targtet
-0.39649	1.38041	0.000158142	0.0416473	0.999636	14.8458	-2.32412	-3.6637	P25740	waaG	Lipopolysaccharide glucosyltransferase WaaG	YSEQIPNSR	9	175	183	14.7433	15.0587	15.1602	15.2139	14.4751	14.5348	14.7643	14.8161	P25740	non-targtet
0.373025	1.37971	0.000158142	0.0417151	0.999636	16.2992	2.32318	-3.66461	P08506	dacC	D-alanyl-D-alanine carboxypeptidase DacC	KLGLTNTTFQTVHGLDAPGQFSTAR	25	161	185	16.3174	15.877	15.9351	16.3214	16.7472	16.5771	16.4131	16.2056	P08506	non-targtet
-0.183985	1.37881	0.000158142	0.0418015	0.999636	19.6681	-2.32198	-3.66577	P0A7L0	rplA	Large ribosomal subunit protein uL1	AAGAELVGMEDLADQIK	17	89	105	19.6454	19.8724	19.7949	19.7276	19.4435	19.5113	19.6821	19.6675	P0A7L0	non-targtet
-0.61146	1.37872	0.000158142	0.04181	0.999636	14.8185	-2.32186	-3.66588	P06616	era	GTPase Era	FMASEIIREK	10	192	201	15.4397	14.9311	14.9782	15.148	15.1256	13.8017	14.5884	14.5354	P06616	non-targtet
0.545543	1.3774	0.000158142	0.0419371	0.999636	14.9659	2.3201	-3.66758	P15038	helD	DNA helicase IV	HELFIAEWRK	10	304	313	14.9113	14.8083	14.0908	14.9623	15.3693	15.5841	15.1313	14.8702	P15038	non-targtet
-0.692275	1.37617	0.000158142	0.0420559	0.999636	17.2188	-2.31846	-3.66916	P0AG55	rplF	Large ribosomal subunit protein uL6	YADEVVRTKEAK	12	164	175	18.5833	17.1623	17.4616	17.0527	16.7172	16.7637	16.7152	17.2946	P0AG55	non-targtet
0.309639	1.37483	0.000158142	0.0421861	0.999636	16.0311	2.31667	-3.67089	P09152	narG	Respiratory nitrate reductase 1 alpha chain	KGECDLIPGKTAPHIMVVER	20	872	891	16.1462	15.8242	15.6239	15.9111	16.217	16.1997	16.1845	16.1427	P09152	non-targtet
-0.799533	1.37438	0.000158142	0.0422298	0.999636	14.1513	-2.31607	-3.67147	P0AF56	yjcO	Sel1-repeat-containing protein YjcO	ATWYFKR	7	165	171	14.7971	14.3568	14.4923	14.5581	14.4199	13.2438	12.9215	14.4209	P0AF56	non-targtet
0.132729	1.37432	0.000158142	0.0422354	0.999636	25.0336	2.31599	-3.67154	P0AG67	rpsA	Small ribosomal subunit protein bS1	VKHPSEIVNVGDEITVK	17	228	244	25.0609	25.0233	24.867	24.918	25.1174	25.1015	25.141	25.0401	P0AG67	non-targtet
0.336391	1.37389	0.000158142	0.0422773	0.999636	16.2061	2.31542	-3.6721	P76035	yciW	Uncharacterized protein YciW	TIATFQAYLGHPVR	14	176	189	16.3132	16.1334	15.9225	15.7825	16.3415	16.5065	16.1818	16.4672	P76035	non-targtet
0.18324	1.37385	0.000158142	0.0422814	0.999636	21.6818	2.31536	-3.67215	P08312	pheS	Phenylalanine--tRNA ligase alpha subunit	ELPPEERPAAGAVINEAK	18	47	64	21.5451	21.7553	21.5731	21.4874	21.6364	21.7715	21.9388	21.7471	P08312	non-targtet
0.365814	1.37313	0.000158142	0.042352	0.999636	16.4637	2.31439	-3.67309	P0A799	pgk	Phosphoglycerate kinase	EPARPMVAIVGGSK	14	180	193	16.3964	16.1022	16.6586	15.966	16.6374	16.7354	16.734	16.4797	P0A799	non-targtet
-0.197874	1.37304	0.000158142	0.0423602	0.999636	19.0112	-2.31428	-3.67319	P0A6H1	clpX	ATP-dependent Clp protease ATP-binding subunit ClpX	FGLIPEFIGR	10	298	307	18.9507	19.1648	19.2613	19.0639	18.91	18.8231	18.8748	19.0414	P0A6H1	non-targtet
-0.589	1.37224	0.000158142	0.0424385	0.999636	14.3826	-2.31321	-3.67423	P03835	insG	Transposase InsG for insertion sequence element IS4	SKKPELVEQELWGVLLAYNLVR	22	333	354	15.05	14.9619	14.1704	14.526	14.5671	13.893	14.1218	13.7704	P03835	non-targtet
-0.21615	1.37147	0.000158142	0.0425138	0.999636	18.203	-2.31218	-3.67522	P08400	phoR	Phosphate regulon sensor protein PhoR	VDVPMMLR	8	278	285	18.2877	18.3334	18.3942	18.2288	18.2191	18.2196	17.8948	18.046	P08400	non-targtet
-0.795217	1.37102	0.000158142	0.0425579	0.999636	12.0319	-2.31158	-3.6758	P0ADK8	yibL	Uncharacterized protein YibL	LREVHSQKLSK	11	52	62	12.957	12.5637	11.5791	12.6184	11.8182	11.4689	11.5758	11.6744	P0ADK8	non-targtet
0.489684	1.37024	0.000158142	0.0426341	0.999636	13.6315	2.31054	-3.6768	P0AC75	waaA	3-deoxy-D-manno-octulosonic acid transferase	FDISVTPQLAAK	12	209	220	13.2052	13.2225	13.6802	13.4388	13.9904	13.8321	14.07	13.6132	P0AC75	non-targtet
0.457003	1.37023	0.000158142	0.0426355	0.999636	14.5464	2.31053	-3.67682	P77398	arnA	Bifunctional polymyxin resistance protein ArnA	ENEATCFGR	9	192	200	14.0304	14.5214	14.387	14.333	14.5187	14.9688	15.0666	14.5456	P77398	non-targtet
0.226642	1.36962	0.000158142	0.042695	0.999636	17.5209	2.30972	-3.6776	P77611	rsxC	Ion-translocating oxidoreductase complex subunit C	KTAVEAAIAR	10	556	565	17.6173	17.4058	17.2685	17.3386	17.6867	17.581	17.6897	17.5793	P77611	non-targtet
0.159655	1.36943	0.000158142	0.0427143	0.999636	19.8803	2.30945	-3.67786	P32721	alsA	D-allose import ATP-binding protein AlsA	GEILGFAGLVGSGR	14	289	302	19.7563	19.7479	19.9742	19.7234	19.9459	19.9742	19.9601	19.9601	P32721	non-targtet
-0.564185	1.36878	0.000158142	0.042778	0.999636	15.2882	-2.30859	-3.67869	P0ADS6	yggE	Uncharacterized protein YggE	VAQYISFLELNQIAKK	16	69	84	15.7031	16.1026	15.2803	15.1951	15.4371	14.7877	14.6364	15.1631	P0ADS6	non-targtet
0.376231	1.3684	0.000158142	0.0428157	0.999636	15.5838	2.30808	-3.67918	P0AB67	pntB	NAD(P) transhydrogenase subunit beta	LPGHMNVLLAEAK	13	351	363	15.1554	15.7592	15.3907	15.2775	15.6183	15.9173	15.8872	15.6648	P0AB67	non-targtet
-0.134056	1.36799	0.000158142	0.0428563	0.999636	22.8025	-2.30753	-3.67971	P77536	ykgF	Uncharacterized electron transport protein YkgF	DLPEADGESFR	11	451	461	22.8802	22.8307	22.8576	22.9098	22.632	22.6757	22.8152	22.8191	P77536	non-targtet
0.125592	1.36727	0.000158142	0.0429274	0.999636	20.9905	2.30657	-3.68064	P0A8M0	asnS	Asparagine--tRNA ligase	LTTGCSVIVTGK	12	68	79	20.953	20.9316	20.9459	20.8802	20.9742	21.1079	21.0359	21.0951	P0A8M0	non-targtet
-0.479692	1.36692	0.000158142	0.0429615	0.999636	16.4085	-2.30611	-3.68108	P0A786	pyrB	Aspartate carbamoyltransferase catalytic subunit	LSFETSMHR	9	58	66	16.9035	16.5013	16.705	16.4837	16.5027	15.6437	15.9623	16.566	P0A786	non-targtet
-0.19497	1.36571	0.000158142	0.0430816	0.999636	18.875	-2.30449	-3.68265	P37759	rfbB	dTDP-glucose 4,6-dehydratase 1	ALGWKPQETFESGIRK	16	314	329	19.0645	19.0332	18.7704	19.0219	18.7034	18.8012	18.7299	18.8756	P37759	non-targtet
-0.290901	1.36458	0.000158142	0.043194	0.999636	18.0755	-2.30298	-3.68411	P06709	birA	Bifunctional ligase/repressor BirA	KLAGILVELTGK	12	183	194	18.2376	18.1284	18.3015	18.2163	18.1887	18.1346	17.6672	17.7296	P06709	non-targtet
0.202715	1.36301	0.000158142	0.0433498	0.999636	20.714	2.30089	-3.68612	P0A7E5	pyrG	CTP synthase	GDYLGATVQVIPHITNAIK	19	106	124	20.4676	20.5638	20.7389	20.68	20.6006	20.895	20.9388	20.8269	P0A7E5	non-targtet
0.871882	1.36291	0.000158142	0.0433597	0.999636	11.87	2.30075	-3.68625	P75990	bluF	Blue light- and temperature-regulated antirepressor BluF	KDGEIYTADLK	11	210	220	11.5784	11.0033	10.9838	12.1708	11.7021	12.603	12.2411	12.6776	P75990	non-targtet
-0.659755	1.36073	0.000158142	0.0435778	0.999636	13.842	-2.29784	-3.68906	P67662	aaeR	HTH-type transcriptional activator AaeR	RLGAMPMVVCAAK	13	157	169	14.1945	13.8418	14.3141	14.3371	13.4574	14.0908	12.7634	13.7369	P67662	non-targtet
0.513764	1.35978	0.000158142	0.0436737	0.999636	15.0735	2.29656	-3.69029	P0ADY1	ppiD	Periplasmic chaperone PpiD	EATIDVNALAAK	12	195	206	15.4166	14.6367	14.3745	14.8386	15.2302	15.1588	15.575	15.3574	P0ADY1	non-targtet
-0.694402	1.35888	0.000158142	0.0437647	0.999636	14.0624	-2.29536	-3.69146	P60240	rapA	RNA polymerase-associated protein RapA	QELVSMLMDRHGTSR	15	401	415	14.3987	14.3146	14.4959	14.4293	14.3508	13.6666	12.8076	14.0358	P60240	non-targtet
-1.10867	1.35885	0.000158142	0.0437676	0.999636	16.1105	-2.29532	-3.69149	P19317	narW	Probable nitrate reductase molybdenum cofactor assembly chaperone NarW	TTSLLLFEHVHAESR	15	64	78	16.7493	16.3917	16.5526	16.9656	16.3503	16.6425	13.9643	15.2675	P19317	non-targtet
0.595702	1.35806	0.000158142	0.0438471	0.999636	12.712	2.29426	-3.69251	P0A855	tolB	Tol-Pal system protein TolB	VNINGGAPQR	10	317	326	12.2578	12.4927	12.1757	12.7306	13.0459	12.7638	13.3764	12.8534	P0A855	non-targtet
-0.817013	1.3573	0.000158142	0.0439242	0.999636	12.6932	-2.29324	-3.69349	P77795	ydcT	Uncharacterized ABC transporter ATP-binding protein YdcT	KPSQLSGGQR	10	131	140	13.6877	13.0616	13.0091	12.6483	12.8441	11.4432	12.3466	12.5047	P77795	non-targtet
-0.344435	1.35705	0.000158142	0.0439489	0.999636	16.0922	-2.29292	-3.69381	P77333	pgrR	HTH-type transcriptional regulator PgrR	LGGEMDKDMIAIR	13	147	159	15.8773	16.3211	16.4967	16.3626	15.9747	15.8663	15.809	16.0301	P77333	non-targtet
-0.360146	1.35667	0.000158142	0.0439873	0.999636	15.716	-2.29241	-3.6943	P75736	ybfF	Esterase YbfF	RHDEIFAAINAVSESDAQTR	20	123	142	15.8699	15.85	15.7698	16.0946	15.7206	15.6522	15.1628	15.6082	P75736	non-targtet
-0.562192	1.3561	0.000158142	0.0440457	0.999636	16.0694	-2.29164	-3.69504	P0AFD6	nuoI	NADH-quinone oxidoreductase subunit I	SIWMIGLHAFAKR	13	16	28	16.4335	16.4923	15.8179	16.6582	16.1718	16.0365	15.1483	15.7965	P0AFD6	non-targtet
0.477453	1.35484	0.000158142	0.0441738	0.999636	14.4248	2.28995	-3.69667	P77485	cusS	Sensor histidine kinase CusS	QSNFSADIAHEIR	13	262	274	13.697	14.3173	14.568	14.162	14.6091	14.802	14.5618	14.6811	P77485	non-targtet
-0.431916	1.35337	0.000158142	0.0443232	0.999636	14.7978	-2.28799	-3.69856	P0AG20	relA	GTP pyrophosphokinase	IHAWFRK	7	492	498	14.9932	15.2672	14.6381	15.1566	14.5162	14.3313	14.764	14.7159	P0AG20	non-targtet
0.623762	1.35226	0.000158142	0.0444363	0.999636	15.0901	2.28651	-3.69999	P09394	glpQ	Glycerophosphodiester phosphodiesterase, periplasmic	DDNLVVLHDHYLDR	14	71	84	14.8412	15.4643	14.8181	13.9892	15.3703	15.2065	15.3894	15.6417	P09394	non-targtet
0.755837	1.352	0.000158142	0.0444633	0.999636	12.9275	2.28616	-3.70033	P27294	inaA	Protein InaA	RNGMSGVQCVER	12	28	39	12.1582	12.1826	12.4986	13.3589	12.7772	13.6587	13.4012	13.3846	P27294	non-targtet
-0.276809	1.35177	0.000158142	0.0444871	0.999636	17.8963	-2.28585	-3.70063	P0ABK5	cysK	Cysteine synthase A	IFEDNSLTIGHTPLVR	16	4	19	17.8553	17.9108	18.3745	17.9985	17.686	17.6898	17.7382	17.9177	P0ABK5	non-targtet
0.638824	1.35102	0.000158142	0.0445634	0.999636	13.5303	2.28485	-3.70159	P62517	mdoH	Glucans biosynthesis glucosyltransferase H	DDEGRDQLK	9	71	79	12.6999	13.7901	13.2111	13.1424	13.9781	13.7777	14.2117	13.4314	P62517	non-targtet
-0.452504	1.35059	0.000158142	0.044608	0.999636	14.3244	-2.28427	-3.70215	P69922	fucI	L-fucose isomerase	YGEDENNK	8	240	247	14.1608	14.4374	14.734	14.8703	14.1251	14.043	14.2175	14.0069	P69922	non-targtet
0.428823	1.35034	0.000158142	0.0446335	0.999636	16.3812	2.28394	-3.70247	P0AFG3	sucA	2-oxoglutarate dehydrogenase E1 component	KPQDLFDEFAGK	12	274	285	16.1913	16.7152	15.8327	15.9277	16.6634	16.5413	16.4177	16.7599	P0AFG3	non-targtet
0.288904	1.3499	0.000158142	0.0446791	0.999636	17.0777	2.28335	-3.70304	P39358	yjhG	D-xylonate dehydratase YjhG	NIFADESHDIYTVR	14	5	18	17.167	16.8574	16.7804	16.9283	17.0049	17.1476	17.3009	17.4353	P39358	non-targtet
0.228291	1.34943	0.000158142	0.0447269	0.999636	17.7901	2.28273	-3.70364	P55135	rlmD	23S rRNA (uracil(1939)-C(5))-methyltransferase RlmD	ACLGSLQAMR	10	178	187	17.6218	17.6307	17.8573	17.5938	17.9877	17.9231	17.9981	17.7079	P55135	non-targtet
-0.312912	1.34936	0.000158142	0.044734	0.999636	18.2591	-2.28263	-3.70373	P0A6H5	hslU	ATP-dependent protease ATPase subunit HslU	LKIKDAMK	8	216	223	18.5661	18.5406	18.1194	18.4363	17.822	18.3513	17.9952	18.2422	P0A6H5	non-targtet
-0.119369	1.34898	0.000158142	0.0447738	0.999636	23.7937	-2.28212	-3.70423	P0ACG1	stpA	DNA-binding protein StpA	ISTWLELMK	9	58	66	23.9369	23.8751	23.8322	23.7693	23.7457	23.6839	23.7345	23.7719	P0ACG1	non-targtet
0.304963	1.34718	0.000158142	0.0449594	0.999636	17.7825	2.27971	-3.70654	P15977	malQ	4-alpha-glucanotransferase	AFNLPTKLPEGYHTLTLTQDDQR	23	97	119	17.4056	17.3463	17.8878	17.8802	17.9298	17.8971	17.9483	17.9646	P15977	non-targtet
0.752168	1.34448	0.000158142	0.04524	0.999636	12.1893	2.2761	-3.71003	P0A9L3	fklB	FKBP-type 22 kDa peptidyl-prolyl cis-trans isomerase	ALREIHERADAVR	13	61	73	11.5692	11.2693	12.2765	12.1377	12.2159	12.341	12.7894	12.915	P0A9L3	non-targtet
0.28308	1.34381	0.000158142	0.0453091	0.999636	18.1239	2.27521	-3.71089	P0AED9	dcm	DNA-cytosine methyltransferase	DFDDPLNQQHRPR	13	388	400	17.8247	17.9628	18.3579	17.7839	18.1547	18.2696	18.3462	18.2912	P0AED9	non-targtet
-2.6732	1.34377	0.000158142	0.0453137	0.999636	23.6978	-2.27515	-3.71094	P00760	PRSS1	Serine protease 1	SSGTSYPDVLKCLKAPILSDSSCK	24	149	172	25.1488	24.9043	24.9672	25.1174	24.9672	19.6463	19.738	25.0935	P00760	non-targtet
1.2667	1.34376	0.000158142	0.0453144	0.999636	15.0155	2.27514	-3.71095	P76038;A0A0G3HLV0	puuD	Gamma-glutamyl-gamma-aminobutyrate hydrolase PuuD	ILFEGFITACQHHIAEK	17	235	251	15.7138	13.6769	15.3826	12.7553	15.8064	15.8389	15.5797	15.3704	P76038	non-targtet
-0.25833	1.34349	0.000158142	0.0453425	0.999636	18.8874	-2.27478	-3.7113	P0A7L0	rplA	Large ribosomal subunit protein uL1	GLMPNPKVGTVTPNVAEAVKNAK	23	135	157	19.1618	19.028	18.6666	19.2099	18.7049	18.7707	18.7172	18.8401	P0A7L0	non-targtet
0.722469	1.34304	0.000158142	0.0453905	0.999636	13.1852	2.27417	-3.71189	P0A6F3	glpK	Glycerol kinase	ETGKPIYNAIVWQCRR	16	93	108	12.2283	13.308	12.6865	13.0732	13.6256	13.5645	12.9476	14.0482	P0A6F3	non-targtet
-0.774864	1.34269	0.000158142	0.0454265	0.999636	15.1162	-2.27371	-3.71234	P63224	gmhA	Phosphoheptose isomerase	MAGTADIEIR	10	152	161	15.081	15.9021	15.2387	15.7929	15.4309	15.2621	14.2378	13.9845	P63224	non-targtet
-0.514408	1.34243	0.000158142	0.0454542	0.999636	15.3537	-2.27335	-3.71268	P30745	moaA	GTP 3',8-cyclase	LHLCLFGEGGVNLR	14	271	284	15.5955	15.5172	15.1765	16.1543	14.8521	15.5073	15.1081	14.9185	P30745	non-targtet
-0.458746	1.34068	0.000158142	0.0456368	0.999636	16.4829	-2.27102	-3.71493	P0A8G0	uvrC	UvrABC system protein C	DDKSYPFIFLSGDTHPR	17	98	114	16.7169	16.9349	16.3203	16.8769	16.3761	16.5042	15.6915	16.4423	P0A8G0	non-targtet
0.19685	1.34033	0.000158142	0.0456743	0.999636	17.8151	2.27055	-3.71539	P67660	yhaJ	Probable HTH-type transcriptional regulator YhaJ	VLLEAADKLTTDAEALAR	18	76	93	17.7891	17.8286	17.5711	17.678	17.9029	17.844	17.9638	17.9435	P67660	non-targtet
-0.600432	1.34032	0.000158142	0.0456749	0.999636	13.2828	-2.27054	-3.71539	P15877	gcd	Quinoprotein glucose dehydrogenase	TNESFQHVTCR	11	256	266	13.3085	13.2524	14.0499	13.7211	12.8381	12.8286	13.4218	12.8417	P15877	non-targtet
-0.333483	1.33986	0.000158142	0.0457235	0.999636	16.2845	-2.26992	-3.71599	P69922	fucI	L-fucose isomerase	VYRPSAWAAHGMDIEGQDYR	20	561	580	16.2703	16.5839	16.4589	16.4918	16.1939	15.7798	16.11	16.3872	P69922	non-targtet
-0.334725	1.33902	0.000158142	0.0458123	0.999636	16.4754	-2.26879	-3.71708	P24188	trhO	tRNA uridine(34) hydroxylase	KIVMYCTGGIRCEK	14	195	208	16.7401	16.6297	16.3979	16.8033	16.6177	16.3545	16.0662	16.1938	P24188	non-targtet
0.242467	1.3386	0.000158142	0.0458564	0.999636	17.6641	2.26823	-3.71762	P27296	dinG	ATP-dependent DNA helicase DinG	LMLLVQGDQPR	11	559	569	17.4592	17.7721	17.4944	17.4458	17.9754	17.752	17.7432	17.6707	P27296	non-targtet
0.124815	1.3381	0.000158142	0.0459091	0.999636	21.9872	2.26756	-3.71826	P0ADE8	ygfZ	tRNA-modifying protein YgfZ	LPEAGEDLELK	11	258	268	21.9024	21.9243	22.0224	21.85	22.0122	22.0951	22.0789	22.0122	P0ADE8	non-targtet
-0.516565	1.33761	0.000158142	0.0459613	0.999636	15.0169	-2.2669	-3.7189	P30850	rnb	Exoribonuclease 2	LAIVPDHPLLKDAIPCR	17	97	113	15.1564	15.413	14.7271	15.804	14.5205	14.9164	14.6978	14.8996	P30850	non-targtet
-0.730645	1.33732	0.000158142	0.0459914	0.999636	14.2118	-2.26652	-3.71927	P22523	mukB	Chromosome partition protein MukB	LLADFCKR	8	538	545	14.5936	14.7272	14.2654	14.7222	14.3289	12.8002	14.2121	14.0447	P22523	non-targtet
0.382159	1.33709	0.000158142	0.0460165	0.999636	15.8105	2.26621	-3.71957	P0AF98	lptF	Lipopolysaccharide export system permease protein LptF	PSVVVADSGHLTQLR	15	185	199	15.6596	15.3129	15.7355	15.7696	16.0874	15.9263	15.6846	16.3078	P0AF98	non-targtet
0.486181	1.33634	0.000158142	0.0460955	0.999636	15.79	2.26521	-3.72053	P0AEC3	arcB	Aerobic respiration control sensor protein ArcB	DLSLNVQLK	9	101	109	15.5571	15.4562	15.9969	15.1775	15.6875	16.5082	15.9498	15.9869	P0AEC3	non-targtet
0.190849	1.33547	0.000158142	0.0461877	0.999636	18.3808	2.26405	-3.72165	P28248	dcd	dCTP deaminase	INGATVDVR	9	28	36	18.1982	18.3633	18.3439	18.2361	18.3437	18.5956	18.4184	18.5473	P28248	non-targtet
-0.170801	1.33482	0.000158142	0.0462573	0.999636	18.0782	-2.26317	-3.7225	P52598	ygbI	Uncharacterized HTH-type transcriptional regulator YgbI	VAHEPSHQVK	10	62	71	18.2108	18.0804	18.1718	18.1914	17.9867	17.9238	18.0713	17.9894	P52598	non-targtet
-0.343636	1.33475	0.000158142	0.0462643	0.999636	16.3093	-2.26308	-3.72258	P68398	tadA	tRNA-specific adenosine deaminase	EVPVGAVLVHNNR	13	27	39	16.4524	16.6816	16.0979	16.6925	16.0122	16.0555	16.2189	16.2634	P68398	non-targtet
-0.749365	1.33466	0.000158142	0.046274	0.999636	12.7231	-2.26296	-3.7227	P0AA25	trxA	Thioredoxin 1	VGALSKGQLK	10	92	101	12.8082	13.6728	12.6438	13.2662	12.3427	12.2527	12.9579	11.8404	P0AA25	non-targtet
0.118005	1.33355	0.000158142	0.0463927	0.999636	20.8833	2.26147	-3.72414	P0AD12	yeeZ	Protein YeeZ	GGHIYNICAPAHPAR	15	206	220	20.8876	20.8191	20.8269	20.7634	20.9171	20.9459	20.9601	20.9459	P0AD12	non-targtet
-0.620848	1.33347	0.000158142	0.0464013	0.999636	12.819	-2.26136	-3.72424	P08190	fimG	Protein FimG	TVQVDDSSQSAHFPLQVR	18	126	143	13.2721	13.5347	12.8214	12.8895	12.124	12.8372	12.4273	12.6458	P08190	non-targtet
-0.511912	1.33325	0.000158142	0.0464253	0.999636	14.2184	-2.26106	-3.72453	P00956	ileS	Isoleucine--tRNA ligase	GAELELLR	8	298	305	14.266	14.6891	14.7555	14.1869	13.7932	13.6045	14.2788	14.1734	P00956	non-targtet
-1.09546	1.33271	0.000158142	0.0464825	0.999636	16.3858	-2.26035	-3.72522	A0A385XJE6;P0CE49;P0CE50;P0CE51;P0CE52;P0CE53;P0CE54;P0CE55;P0CE56;P0CE57;P0CE58;P0CE59;P0CE60;P0CE61;P0CE62;P0CE63;P0CE64;P0CE65;P76071	insH5	Transposase InsH for insertion sequence element IS5Y	PYPLETMLR	9	54	62	17.0198	16.8554	17.084	16.775	14.1124	15.7677	16.8178	16.6544	A0A385XJE6	non-targtet
0.254385	1.33147	0.000158142	0.0466155	0.999636	19.2869	2.25868	-3.72682	P21151	fadA	3-ketoacyl-CoA thiolase FadA	INLNGGAIALGHPLGCSGAR	20	332	351	19.036	19.0359	19.5404	19.0266	19.375	19.4119	19.4236	19.4459	P21151	non-targtet
0.279134	1.33077	0.000158142	0.0466908	0.999636	16.902	2.25774	-3.72773	P23869	ppiB	Peptidyl-prolyl cis-trans isomerase B	EPIKNEANNGLK	12	66	77	16.7294	16.7296	17.0108	16.5798	17.1351	16.9378	17.1972	16.896	P23869	non-targtet
0.112498	1.33003	0.000158142	0.0467707	0.999636	22.3666	2.25675	-3.72869	P0DTT0	bipA	Large ribosomal subunit assembly factor BipA	REGFELAVSRPK	12	375	386	22.3101	22.3376	22.2535	22.3403	22.4349	22.4825	22.3752	22.3988	P0DTT0	non-targtet
0.158112	1.3298	0.000158142	0.0467951	0.999636	19.8133	2.25645	-3.72898	P0AAI3	ftsH	ATP-dependent zinc metalloprotease FtsH	KAAPCIIFIDEIDAVGR	17	242	258	19.6498	19.7212	19.8861	19.68	19.8347	19.8975	19.9688	19.8685	P0AAI3	non-targtet
0.727174	1.32911	0.000158142	0.0468697	0.999636	14.1355	2.25552	-3.72987	P09373	pflB	Formate acetyltransferase 1	RVALYGIDYLMKDK	14	184	197	13.6138	14.0675	12.9687	14.4377	14.9594	14.3483	14.0789	14.6098	P09373	non-targtet
0.391695	1.32899	0.000158142	0.0468824	0.999636	16.2282	2.25536	-3.73002	P15286	flk	Flagellar regulator flk	HDIGLSGDSPLLSR	14	61	74	15.6855	16.0325	16.5157	15.8957	16.3287	16.5921	16.3395	16.4358	P15286	non-targtet
-0.701047	1.32864	0.000158142	0.04692	0.999636	14.4703	-2.2549	-3.73047	P02413	rplO	Large ribosomal subunit protein uL15	RGFEGGQMPLYRR	13	48	60	15.7297	14.4006	14.3116	14.8415	14.0521	13.7514	14.4939	14.1819	P02413	non-targtet
-0.679718	1.32845	0.000158142	0.0469404	0.999636	13.9542	-2.25464	-3.73072	P0A9Q7	adhE	Bifunctional aldehyde-alcohol dehydrogenase AdhE	RAVASVLMSK	10	229	238	14.6057	14.3125	13.9684	14.2899	14.2457	13.5567	13.8472	12.8079	P0A9Q7	non-targtet
-0.328084	1.32825	0.000158142	0.0469618	0.999636	18.0723	-2.25438	-3.73097	P0A717	prs	Ribose-phosphate pyrophosphokinase	RISNEESISAMFEH	14	302	315	18.1774	18.3552	17.9966	18.4163	17.7535	18.034	17.6116	18.2341	P0A717	non-targtet
0.401002	1.32808	0.000158142	0.0469809	0.999636	17.7995	2.25414	-3.7312	P0AAI3	ftsH	ATP-dependent zinc metalloprotease FtsH	EEVAELVEYLREPSR	15	162	176	17.6451	17.4234	18.1511	17.1763	18.0236	18.0243	18.0968	17.8551	P0AAI3	non-targtet
-0.617411	1.32768	0.000158142	0.0470236	0.999636	14.7539	-2.25361	-3.73171	P0A7R9	rpsK	Small ribosomal subunit protein uS11	CADAVKEYGIKNLEVMVK	18	70	87	15.0567	14.7909	15.5759	14.827	14.8091	14.9472	14.0328	13.9917	P0A7R9	non-targtet
0.490644	1.32741	0.000158142	0.0470537	0.999636	15.0614	2.25324	-3.73207	P11875	argS	Arginine--tRNA ligase	VLYYIDSR	8	333	340	14.2117	15.061	14.8907	15.1008	15.2624	15.2252	15.1421	15.5972	P11875	non-targtet
0.41712	1.32713	0.000158142	0.0470837	0.999636	15.0992	2.25287	-3.73243	P43329	hrpA	ATP-dependent RNA helicase HrpA	RTYSEPHWER	10	702	711	14.9818	14.9841	14.9382	14.6585	15.4594	15.032	15.6747	15.065	P43329	non-targtet
-0.215391	1.3267	0.000158142	0.0471303	0.999636	17.0304	-2.25229	-3.73298	P0ABW3	yfaE	Uncharacterized ferredoxin-like protein YfaE	EGYCGSCR	8	39	46	17.2023	17.102	17.0165	17.2316	16.9037	16.9543	16.8366	16.9964	P0ABW3	non-targtet
-1.4915	1.32602	0.000158142	0.0472038	0.999636	15.2311	-2.25139	-3.73386	P75785	opgE	Phosphoethanolamine transferase OpgE	LSGMKDTWTVTAVKPK	16	200	215	16.2011	15.6957	15.781	16.2298	13.3802	12.7142	15.7876	16.0596	P75785	non-targtet
-0.557368	1.32592	0.000158142	0.0472147	0.999636	15.3061	-2.25125	-3.73399	P60664	hisF	Imidazole glycerol phosphate synthase subunit HisF	NGYDLEQLK	9	186	194	15.7106	15.523	15.0922	16.0133	14.4567	15.3011	14.9957	15.3563	P60664	non-targtet
-0.173855	1.32565	0.000158142	0.0472446	0.999636	20.7008	-2.25088	-3.73434	P06993	malT	HTH-type transcriptional regulator MalT	QLIQLNTLPELEQHR	15	780	794	20.6186	20.7796	20.8576	20.895	20.68	20.714	20.5069	20.5545	P06993	non-targtet
-0.387993	1.32537	0.000158142	0.0472749	0.999636	15.0356	-2.25051	-3.7347	P0AD61	pykF	Pyruvate kinase I	VVITATQMLDSMIKNPRPTR	20	273	292	15.4553	15.4824	14.9214	15.0595	14.9704	14.81	14.8086	14.7776	P0AD61	non-targtet
0.305082	1.32493	0.000158142	0.0473231	0.999636	15.9098	2.24992	-3.73527	P0AG84	yghA	Uncharacterized oxidoreductase YghA	AVLLPGDLSDEK	12	102	113	15.7198	15.7344	16.0157	15.5592	16.144	16.0531	15.9158	16.1365	P0AG84	non-targtet
-0.706157	1.32334	0.000158142	0.0474966	0.999636	13.7861	-2.24779	-3.73732	P0CF66;P0CF67;P0CF68;P0CF69;P0CF70;P0CF71;P0CF72	insE1;insE2;insE3;insE4;insE5;insE6;insE7	Transposase InsE for insertion sequence IS3A	SKQQNQQTSSERELEMSTEIAR	22	51	72	14.171	14.4785	13.5322	14.3751	13.0325	13.7553	14.0289	12.9154	P0CF66	non-targtet
-0.634331	1.32306	0.000158142	0.0475274	0.999636	15.1931	-2.24741	-3.73769	P18776	dmsB	Anaerobic dimethyl sulfoxide reductase chain B	DLTPEVSFRR	10	29	38	15.8077	15.8082	14.7222	15.7029	14.4298	15.23	14.6429	15.2009	P18776	non-targtet
0.588821	1.32256	0.000158142	0.0475819	0.999636	13.9807	2.24674	-3.73833	P69913	csrA	Carbon storage regulator	IGVNAPKEVSVHR	13	32	44	14.32	13.7267	13.2386	13.4599	14.3646	14.5431	14.2671	13.9258	P69913	non-targtet
-0.780265	1.32177	0.000158142	0.0476686	0.999636	11.1737	-2.24568	-3.73935	P76134	ydeM	Anaerobic sulfatase-maturating enzyme homolog YdeM	ESQFTHEK	8	25	32	11.0122	11.7229	11.8888	11.6316	11.0358	10.6494	10.8661	10.5833	P76134	non-targtet
-0.696678	1.32155	0.000158142	0.0476927	0.999636	12.8893	-2.24539	-3.73964	P38489;F2X7N5	nfsB	Oxygen-insensitive NAD(P)H nitroreductase	SAAGNYVFNERK	12	63	74	13.3713	13.0652	13.3346	13.1796	13.1771	12.7871	12.3869	11.8128	P38489	non-targtet
-0.659031	1.32062	0.000158142	0.0477947	0.999636	13.3655	-2.24414	-3.74083	P33570	tktB	Transketolase 2	QNLAQVER	8	520	527	13.4843	13.6503	13.4981	14.1475	13.0809	13.5971	13.0893	12.3767	P33570	non-targtet
0.293442	1.32058	0.000158142	0.0477994	0.999636	16.662	2.24409	-3.74089	P25666	htrL	Protein HtrL	MHLFTIK	7	171	177	16.6682	16.4304	16.661	16.3016	17.0326	16.8147	16.6274	16.7602	P25666	non-targtet
0.487274	1.32022	0.000158142	0.0478391	0.999636	15.6091	2.2436	-3.74136	P15977	malQ	4-alpha-glucanotransferase	GFAQRDDEQMAAFR	14	269	282	15.5363	15.3005	15.6358	14.9893	16.1018	16.2677	15.5341	15.5074	P15977	non-targtet
0.533443	1.31973	0.000158142	0.0478923	0.999636	13.5896	2.24296	-3.74198	P0A6A6	leuC	3-isopropylmalate dehydratase large subunit	KVAPGVQALVVPGSGPVK	18	366	383	13.6398	13.1862	13.5806	12.8851	14.1049	13.9066	13.6254	13.7886	P0A6A6	non-targtet
-0.343759	1.31916	0.000158142	0.0479555	0.999636	16.9763	-2.24219	-3.74272	Q2EET2	ypfN	UPF0370 protein YpfN	FLANKPELPPHR	12	35	46	17.1959	17.079	17.3543	16.9637	17.0434	16.7933	16.9825	16.3987	Q2EET2	non-targtet
-0.166929	1.31909	0.000158142	0.0479635	0.999636	18.6751	-2.24209	-3.74281	P0AE39	ypdB	Transcriptional regulatory protein YpdB	MTFVYTR	7	164	170	18.804	18.7013	18.7893	18.7395	18.6537	18.68	18.5693	18.4633	P0AE39	non-targtet
0.565433	1.31821	0.000158142	0.0480609	0.999636	12.772	2.24091	-3.74395	P09323	nagE	PTS system N-acetylglucosamine-specific EIICBA component	LNKQTIQVIVGAK	13	442	454	12.7074	12.5167	12.6507	12.0821	12.8153	13.0226	13.2926	13.0882	P09323	non-targtet
-0.948914	1.31771	0.000158142	0.0481156	0.999636	14.6502	-2.24025	-3.74459	P0A8A0	yebC	Probable transcriptional regulatory protein YebC	LRAAVDKALSNNMTR	15	49	63	15.4906	15.3414	13.8073	15.8593	13.4776	14.2527	14.2098	14.7629	P0A8A0	non-targtet
0.117974	1.31689	0.000158142	0.0482069	0.999636	21.4445	2.23914	-3.74565	P0AF36	zapB	Cell division protein ZapB	NNSLSQEVQNAQHQREELER	20	36	55	21.3962	21.3962	21.343	21.4067	21.5638	21.4375	21.4676	21.5451	P0AF36	non-targtet
0.556062	1.31658	0.000158142	0.0482416	0.999636	14.1895	2.23872	-3.74606	P27241	waaZ	Probable 3-deoxy-manno-octulosonic acid transferase	LQDISAEESKDMTRK	15	256	270	14.2328	14.0894	13.378	13.9458	14.9209	14.1895	14.2332	14.5267	P27241	non-targtet
0.30101	1.31604	0.000158142	0.0483015	0.999636	16.8712	2.238	-3.74675	P0AG20	relA	GTP pyrophosphokinase	QILDDELEHLGISLK	15	510	524	16.6726	16.6595	17.0911	16.4597	17.057	16.9532	17.0263	17.0504	P0AG20	non-targtet
0.748907	1.3151	0.000158142	0.0484059	0.999636	15.2388	2.23674	-3.74796	P0AEI4	rimO	Ribosomal protein uS12 methylthiotransferase RimO	PKHNPFLSLVPEQGVK	16	120	135	15.8601	13.9294	14.772	14.8959	15.8342	15.6884	15.354	15.5764	P0AEI4	non-targtet
-0.417985	1.31494	0.000158142	0.0484238	0.999636	15.657	-2.23653	-3.74817	P17846	cysI	Sulfite reductase [NADPH] hemoprotein beta-component	AGIIRPVLDPARDLWD	16	555	570	16.1621	15.8284	15.7864	15.6871	15.6757	15.2088	15.123	15.7846	P17846	non-targtet
0.574268	1.31492	0.000158142	0.0484265	0.999636	14.4918	2.2365	-3.7482	P21865	kdpD	Sensor protein KdpD	QLMIPEQQR	9	621	629	14.3627	14.09	14.2674	14.0985	14.5062	14.1864	15.3868	15.0362	P21865	non-targtet
-0.392431	1.31441	0.000158142	0.0484833	0.999636	14.9204	-2.23581	-3.74886	P04968	ilvA	L-threonine dehydratase biosynthetic IlvA	RIGDETFR	8	246	253	15.2221	14.9356	15.2955	15.0131	14.3797	14.7234	14.8807	14.9128	P04968	non-targtet
1.12543	1.31441	0.000158142	0.0484835	0.999636	10.9781	2.23581	-3.74886	P0C0R7	rlmE	Ribosomal RNA large subunit methyltransferase E	VRKPDSSR	8	187	194	11.4659	9.07773	10.6927	10.4253	11.6751	11.8091	11.3784	11.3007	P0C0R7	non-targtet
0.441024	1.31408	0.000158142	0.0485197	0.999636	14.2545	2.23537	-3.74928	P0AAR8	ybaV	Uncharacterized protein YbaV	ASDEEGTR	8	54	61	13.7545	13.9984	14.3781	14.005	14.71	14.3221	14.5446	14.3234	P0AAR8	non-targtet
-0.167671	1.31331	0.000158142	0.0486065	0.999636	19.9073	-2.23433	-3.75028	P0A9W0	ulaR	HTH-type transcriptional regulator UlaR	ADQIDMLITGK	11	221	231	19.9427	19.9021	20.1055	20.0141	19.7921	19.9805	19.7305	19.7906	P0A9W0	non-targtet
1.12585	1.31312	0.000158142	0.0486275	0.999636	11.4981	2.23408	-3.75053	P25714	yidC	Membrane protein insertase YidC	GAAYSTPDEKYEK	13	220	232	9.59932	11.438	11.457	11.2465	11.5828	11.9234	12.9763	11.7617	P25714	non-targtet
2.75273	1.31292	0.000158142	0.0486501	0.999636	21.8674	2.23381	-3.75079	P0C8J8	gatZ	D-tagatose-1,6-bisphosphate aldolase subunit GatZ	TGFNDSLLDIR	11	332	342	20.6971	20.5545	20.4476	20.265	20.5451	26.2021	20.3538	25.8741	P0C8J8	non-targtet
0.52603	1.31175	0.000158142	0.0487808	0.999636	13.3398	2.23225	-3.75229	P37326	intS	Prophage integrase IntS	EWYEHKK	7	99	105	13.0025	13.1283	13.303	12.8734	13.9903	13.2312	13.5213	13.6685	P37326	non-targtet
0.822853	1.31134	0.000158142	0.0488269	0.999636	13.3148	2.2317	-3.75282	P0A7Y4	rnhA	Ribonuclease HI	EKTFSAGYTR	10	32	41	13.4891	13.352	11.8912	12.8811	13.3297	13.8356	14.242	13.4975	P0A7Y4	non-targtet
1.02093	1.31038	0.000158142	0.0489352	0.999636	13.1712	2.23041	-3.75407	P0A858	tpiA	Triosephosphate isomerase	HMVHELVSNLRK	12	17	28	11.3013	12.4016	13.1404	13.7996	13.466	13.7134	13.8834	13.6637	P0A858	non-targtet
-0.277743	1.31003	0.000158142	0.0489744	0.999636	18.4763	-2.22994	-3.75452	P08956	hsdR	Type I restriction enzyme EcoKI endonuclease subunit	FKIPFCYSTNGREYR	15	372	386	18.9514	18.5441	18.3172	18.648	18.3196	18.2065	18.405	18.4187	P08956	non-targtet
-0.307938	1.30991	0.000158142	0.0489877	0.999636	15.7458	-2.22978	-3.75467	P0ACK2	agaR	Putative aga operon transcriptional repressor	MCEVAER	7	210	216	15.9145	15.6621	15.8738	16.1488	15.6338	15.4757	15.6379	15.62	P0ACK2	non-targtet
0.348616	1.30989	0.000158142	0.0489903	0.999636	16.0091	2.22975	-3.7547	P37440	ucpA	Oxidoreductase UcpA	EGRIDILVNNAGVCR	15	80	94	15.8212	16.2373	15.5678	15.7128	16.0422	16.2525	16.25	16.1888	P37440	non-targtet
0.238971	1.30967	0.000158142	0.0490149	0.999636	18.9109	2.22946	-3.75498	P75829	ybjX	Uncharacterized protein YbjX	ACHGLFPK	8	219	226	18.693	18.5273	19.0034	18.9419	19.1086	18.9351	19.0116	19.0662	P75829	non-targtet
0.168204	1.30896	0.000158142	0.0490949	0.999636	18.4736	2.22851	-3.7559	P75825	hcp	Hydroxylamine reductase	AREYGIINHDVDSFAPR	17	52	68	18.242	18.4312	18.4817	18.4032	18.5577	18.5317	18.5701	18.5714	P75825	non-targtet
-0.215244	1.30845	0.000158142	0.0491533	0.999636	18.7537	-2.22781	-3.75656	P00452	nrdA	Ribonucleoside-diphosphate reductase 1 subunit alpha	HMDYGVQINKLMYTR	15	332	346	18.7811	19.0085	18.6403	19.0155	18.634	18.7318	18.6581	18.5605	P00452	non-targtet
0.144613	1.30841	0.000158142	0.0491574	0.999636	20.9828	2.22777	-3.75661	P60716	lipA	Lipoyl synthase	HHLPVQR	7	271	277	21.002	20.8576	20.9098	20.8727	21.1946	21.0224	21.0292	20.9742	P60716	non-targtet
0.322421	1.30838	0.000158142	0.0491611	0.999636	17.8917	2.22772	-3.75665	P30871	ygiF	Inorganic triphosphatase	LANQLVSQTGLR	12	174	185	17.621	17.6663	18.202	17.4326	18.0661	18.025	18.0898	18.0309	P30871	non-targtet
0.344159	1.30834	0.000158142	0.0491652	0.999636	15.4071	2.22767	-3.7567	P0AG16	purF	Amidophosphoribosyltransferase	LQGNMGIGHVR	11	64	74	15.4849	15.3362	14.9883	15.1309	15.6258	15.3878	15.6723	15.6309	P0AG16	non-targtet
-0.644743	1.30834	0.000158142	0.0491657	0.999636	13.6369	-2.22767	-3.7567	P32131	hemN	Oxygen-independent coproporphyrinogen III oxidase	LSVFNYAHLPTIFAAQRK	18	237	254	14.1679	13.8641	13.9442	13.8609	14.0636	13.0577	12.7039	13.433	P32131	non-targtet
0.364537	1.30798	0.000158142	0.0492061	0.999636	14.6922	2.22719	-3.75717	P25516	acnA	Aconitate hydratase A	KTLGLTGEEK	10	823	832	14.4791	14.5906	14.7217	14.2482	14.9917	14.8808	14.8078	14.8175	P25516	non-targtet
0.566358	1.30787	0.000158142	0.0492186	0.999636	14.3155	2.22704	-3.75731	P0A6P9	eno	Enolase	DAKDQAGIDK	10	83	92	14.4733	13.5947	13.8536	14.2079	14.2301	14.3504	14.8202	14.9941	P0A6P9	non-targtet
-0.285455	1.30768	0.000158142	0.04924	0.999636	15.7993	-2.22679	-3.75755	P0ACU5	fabR	HTH-type transcriptional repressor FabR	SFASLSLR	8	47	54	15.88	16.0177	15.7514	16.1192	15.724	15.5961	15.6951	15.6113	P0ACU5	non-targtet
0.124824	1.30736	0.000158142	0.049276	0.999636	21.4629	2.22636	-3.75796	P09147	galE	UDP-glucose 4-epimerase	ACGKPVNYHFAPR	13	279	291	21.3752	21.417	21.4775	21.3321	21.4576	21.5451	21.5915	21.5069	P09147	non-targtet
0.140367	1.30705	0.000158142	0.0493112	0.999636	23.0337	2.22595	-3.75836	P16659	proS	Proline--tRNA ligase	AQGIEVLLDDRK	12	502	513	23.0515	22.987	22.7927	23.0228	23.1454	23.078	23.082	23.11	P16659	non-targtet
-0.863696	1.30688	0.000158142	0.0493305	0.999636	15.8396	-2.22572	-3.75858	P0A7N9	rpmG	Large ribosomal subunit protein bL33	EKIKLVSSAGTGHFYTTTK	19	7	25	17.6741	15.9894	15.6882	15.7342	15.1677	15.2236	15.5352	15.7045	P0A7N9	non-targtet
-0.203844	1.30683	0.000158142	0.0493363	0.999636	17.1488	-2.22565	-3.75865	P13445	rpoS	RNA polymerase sigma factor RpoS	RFGLLGYEAATLEDVGR	17	277	293	17.2016	17.2109	17.3328	17.2577	17.0878	17.1425	16.936	17.0212	P13445	non-targtet
-0.550669	1.30681	0.000158142	0.0493391	0.999636	14.0932	-2.22562	-3.75868	P32695	dusA	tRNA-dihydrouridine(20/20a) synthase	GECEMFIIHAR	11	178	188	14.3963	14.8886	14.1864	14.0027	13.6347	13.5283	13.8776	14.2308	P32695	non-targtet
-0.207812	1.30651	0.000158142	0.0493736	0.999636	21.3323	-2.22521	-3.75907	P0AAI3	ftsH	ATP-dependent zinc metalloprotease FtsH	NMVTQWGFSEK	11	502	512	21.3211	21.343	21.5261	21.5545	20.9742	21.3752	21.2764	21.2877	P0AAI3	non-targtet
-0.121419	1.30597	0.000158142	0.0494339	0.999636	21.9821	-2.2245	-3.75976	P16456	selD	Selenide, water dikinase	VDYEAIPKLPGVEEYIK	17	250	266	22.1079	22.002	22.0088	22.0526	21.9459	21.9916	21.8346	21.9134	P16456	non-targtet
-0.416744	1.3052	0.000158142	0.0495222	0.999636	18.5345	-2.22346	-3.76076	P37177	ptsP	Phosphoenolpyruvate-dependent phosphotransferase system	RIDYAEAENLAQR	13	705	717	18.5851	18.9889	18.6472	18.7502	17.9714	18.8906	18.0172	18.4252	P37177	non-targtet
0.933747	1.30425	0.000158142	0.0496304	0.999636	11.4238	2.22218	-3.76198	P76035	yciW	Uncharacterized protein YciW	WRSSYEVEKLPEEHTK	16	212	227	10.4274	10.2587	11.4795	11.662	12.3633	11.5693	11.9692	11.6609	P76035	non-targtet
-0.469594	1.30421	0.000158142	0.0496355	0.999636	18.1403	-2.22212	-3.76204	P00968	carB	Carbamoyl phosphate synthase large chain	AQLGSNSTMKKHGR	14	931	944	19.0249	18.215	18.0412	18.2195	17.7643	17.8007	17.7243	18.3328	P00968	non-targtet
0.328131	1.30344	0.000158142	0.0497236	0.999636	15.8525	2.22109	-3.76304	P42641	obgE	GTPase ObgE/CgtA	QKTNGTPGDKR	11	140	150	15.6186	15.9715	15.5892	15.5745	16.1095	15.826	16.222	15.9088	P42641	non-targtet
-0.255366	1.30257	0.000158142	0.0498234	0.999636	17.2233	-2.21992	-3.76416	P0A9U3	ybiT	Probable ATP-binding protein YbiT	LAVLGTNGVGK	11	348	358	17.268	17.5634	17.1021	17.4705	17.1375	17.0305	17.0593	17.1553	P0A9U3	non-targtet
0.281577	1.30173	0.000158142	0.0499199	0.999636	18.6122	2.21879	-3.76525	P06996;Q1PI90	ompC	Outer membrane porin C	AETYTGGLK	9	239	247	18.323	18.4382	18.8811	18.2434	18.6835	18.7362	18.8129	18.7794	P06996	non-targtet
-0.339177	1.30156	0.000158142	0.0499392	0.999636	17.0685	-2.21857	-3.76547	P0AA53	qmcA	Protein QmcA	AYILEAEGIR	10	184	193	17.3873	16.924	17.1001	17.5409	16.9584	17.1237	16.8403	16.6733	P0AA53	non-targtet
-0.289522	1.30111	0.000158142	0.0499913	0.999636	16.4477	-2.21796	-3.76605	P0A6J5	dadA	D-amino acid dehydrogenase	NCDTSHYMENKGR	13	95	107	16.8124	16.4302	16.5732	16.5541	16.0688	16.4219	16.2814	16.4398	P0A6J5	non-targtet
-0.260456	1.30107	0.000158142	0.0499951	0.999636	17.7387	-2.21791	-3.76609	P36771	lrhA	Probable HTH-type transcriptional regulator LrhA	LEQLVGKELFAR	12	49	60	18.0086	17.7899	17.7634	17.9137	17.7463	17.8324	17.3948	17.4603	P36771	non-targtet
0.405742	1.30103	0.000158142	0.0500003	0.999636	14.6963	2.21785	-3.76615	P0AEJ2	entC	Isochorismate synthase EntC	DRHEHELVTQAMK	13	238	250	14.2603	14.7864	14.6869	14.2401	14.7451	15.0087	14.8836	14.9594	P0AEJ2	non-targtet
0.317577	1.30074	0.000158142	0.0500334	0.999636	15.8558	2.21747	-3.76652	P0A8N0	matP	Macrodomain Ter protein	HFNAEHQHTR	10	81	90	15.7164	15.7736	15.5397	15.7584	16.2482	15.7198	16.074	16.0163	P0A8N0	non-targtet
-0.26635	1.30059	0.000158142	0.0500502	0.999636	17.3308	-2.21727	-3.76671	P33937	napA	Periplasmic nitrate reductase	VISYWTMGFNQHTR	14	366	379	17.453	17.4476	17.5655	17.3897	16.9062	17.1314	17.3868	17.3661	P33937	non-targtet
-0.294701	1.29964	0.000158142	0.0501605	0.999636	16.2742	-2.21599	-3.76795	P76062	racR	Prophage repressor RacR	AIEQAINK	8	10	17	16.3888	16.6407	16.3298	16.327	16.3007	15.8986	16.0739	16.2343	P76062	non-targtet
-0.488219	1.2995	0.000158142	0.050177	0.999636	14.5333	-2.2158	-3.76813	P39280	epmB	L-lysine 2,3-aminomutase	VQGAAHFMVSDDEAR	15	290	304	15.0746	14.8789	14.5061	14.6501	14.5143	14.377	14.498	13.7674	P39280	non-targtet
0.860638	1.29927	0.000158142	0.0502035	0.999636	14.1923	2.21549	-3.76843	P76658	hldE	Bifunctional protein HldE	CDFVSVPTHPTITKLR	16	93	108	13.1651	13.9958	14.6497	13.2371	14.4755	14.953	13.8281	15.2336	P76658	non-targtet
-0.119566	1.2989	0.000158142	0.0502457	0.999636	22.1831	-2.215	-3.7689	P60422	rplB	Large ribosomal subunit protein uL2	KVEADCR	7	183	189	22.3403	22.2419	22.1976	22.1916	22.1269	22.0951	22.0886	22.1825	P60422	non-targtet
-0.309193	1.29887	0.000158142	0.0502488	0.999636	17.2607	-2.21496	-3.76894	P00579	rpoD	RNA polymerase sigma factor RpoD	AQYVVTRDTIKAK	13	226	238	17.7217	17.2273	17.2164	17.4957	17.0395	16.9135	17.135	17.3363	P00579	non-targtet
-0.531171	1.2984	0.000158142	0.0503041	0.999636	13.6684	-2.21432	-3.76955	P0AC41	sdhA	Succinate dehydrogenase flavoprotein subunit	VTGQALTVNEK	11	364	374	13.8939	13.8915	13.755	14.1955	13.6735	13.7762	12.9843	13.1773	P0AC41	non-targtet
-0.378663	1.29743	0.000158142	0.0504166	0.999636	15.0217	-2.21302	-3.77081	P0AFC0	nudB	Dihydroneopterin triphosphate diphosphatase	NTESWFCLALPHER	14	98	111	15.297	15.3189	15.0302	15.198	14.4837	14.8767	15.1037	14.8653	P0AFC0	non-targtet
0.521105	1.29697	0.000158142	0.0504701	0.999636	13.2292	2.2124	-3.7714	P0ADN0	viaA	Protein ViaA	LKAAITDDVPR	11	42	52	13.1003	13.1573	12.5558	13.0612	13.6973	13.5952	13.448	13.2185	P0ADN0	non-targtet
-0.120722	1.29684	0.000158142	0.0504844	0.999636	24.5673	-2.21223	-3.77156	P00960	glyQ	Glycine--tRNA ligase alpha subunit	EALGFPMCNKDK	12	292	303	24.6468	24.6238	24.5575	24.6827	24.4038	24.5581	24.5099	24.5561	P00960	non-targtet
-0.368727	1.29604	0.000158142	0.0505775	0.999636	14.7644	-2.21116	-3.7726	P69874	potA	Spermidine/putrescine import ATP-binding protein PotA	KPHQLSGGQQQR	12	144	155	15.0891	14.9142	15.0782	14.7137	14.571	14.6709	14.3497	14.7288	P69874	non-targtet
-0.476403	1.29598	0.000158142	0.0505846	0.999636	14.2542	-2.21108	-3.77268	P27550	acs	Acetyl-coenzyme A synthetase	TLFGDHER	8	476	483	14.4665	14.5461	14.2387	14.7182	13.5845	14.0989	13.9809	14.3996	P27550	non-targtet
-0.438766	1.29587	0.000158142	0.0505971	0.999636	15.4002	-2.21093	-3.77282	P0AG30	rho	Transcription termination factor Rho	AYNTVVPASGKVLTGGVDANALHRPK	26	273	298	15.9513	15.647	15.2467	15.6332	15.5907	15.1006	15.1503	14.8815	P0AG30	non-targtet
-0.35239	1.29584	0.000158142	0.0506008	0.999636	17.6325	-2.21089	-3.77286	P00968	carB	Carbamoyl phosphate synthase large chain	VMAGKSLAEQGVTK	14	868	881	18.3331	17.626	17.5798	17.6959	17.4839	17.3906	17.3482	17.6024	P00968	non-targtet
-0.158755	1.29578	0.000158142	0.0506082	0.999636	21.4012	-2.2108	-3.77294	P0AGJ5	yfiF	Uncharacterized tRNA/rRNA methyltransferase YfiF	WEDSPWR	7	64	70	21.4476	21.5404	21.3752	21.5592	21.1519	21.4067	21.3857	21.343	P0AGJ5	non-targtet
-0.195082	1.29578	0.000158142	0.0506086	0.999636	18.3495	-2.2108	-3.77294	P0A786	pyrB	Aspartate carbamoyltransferase catalytic subunit	LDPSEYANVK	10	236	245	18.3123	18.4139	18.5582	18.5039	18.3236	18.1416	18.3714	18.1714	P0A786	non-targtet
-0.321794	1.29509	0.000158142	0.0506885	0.999636	17.8782	-2.20988	-3.77383	P0ACY3	yeaG	Uncharacterized protein YeaG	VYDGESLKDTDPKAK	15	387	401	18.2209	18.1831	17.5596	18.1927	17.6241	17.849	17.6784	17.7176	P0ACY3	non-targtet
0.198315	1.29466	0.000158142	0.0507386	0.999636	17.4951	2.2093	-3.77438	P0AD49	raiA	Ribosome-associated inhibitor A	QLNKLQHK	8	84	91	17.3843	17.4742	17.4482	17.2772	17.6961	17.6083	17.5893	17.4834	P0AD49	non-targtet
-0.687217	1.29371	0.000158142	0.0508498	0.999636	16.398	-2.20802	-3.77561	P0A8T7	rpoC	DNA-directed RNA polymerase subunit beta'	DELRGLKENVIVGR	14	1342	1355	17.6834	16.2786	16.584	16.4206	15.3965	16.313	16.2037	16.3045	P0A8T7	non-targtet
-0.307182	1.29294	0.000158142	0.05094	0.999636	15.3827	-2.20699	-3.77661	P06134	ada	Bifunctional transcriptional activator/DNA repair enzyme Ada	CLVAESER	8	201	208	15.7363	15.5287	15.5331	15.3472	15.2082	15.3041	15.116	15.2883	P06134	non-targtet
-1.6471	1.29273	0.000158142	0.0509643	0.999636	16.6401	-2.20671	-3.77688	Q2M7R5	yibT	Uncharacterized protein YibT	NAIPSGIPDESVPLYLQR	18	36	53	17.5788	17.6841	17.5845	17.0073	17.7203	17.2217	14.1054	14.2189	Q2M7R5	non-targtet
-0.415124	1.29167	0.000158142	0.0510888	0.999636	14.4898	-2.20529	-3.77825	P27434	rodZ	Cytoskeleton protein RodZ	LTLNAEQSPAQ	11	327	337	14.9583	14.628	14.6665	14.5366	14.0811	14.0575	14.5186	14.4718	P27434	non-targtet
0.426695	1.29115	0.000158142	0.0511508	0.999636	14.7211	2.20458	-3.77893	P43329	hrpA	ATP-dependent RNA helicase HrpA	KQDILEAIRDHQVVIVAGETGSGK	24	83	106	14.4491	14.6152	14.4682	14.4986	15.258	14.9273	15.0902	14.4623	P43329	non-targtet
-0.321913	1.28985	0.000158142	0.0513033	0.999636	16.8552	-2.20284	-3.7806	P14081	selB	Selenocysteine-specific elongation factor	DALLFPEK	8	607	614	17.0959	17.0483	16.9233	16.9972	16.5275	16.9913	16.8972	16.361	P14081	non-targtet
0.534928	1.28979	0.000158142	0.0513107	0.999636	15.1423	2.20276	-3.78068	P08506	dacC	D-alanyl-D-alanine carboxypeptidase DacC	IMTSYVVGQALK	12	70	81	14.7822	14.62	15.1418	14.9554	15.3348	15.4007	14.8505	16.0532	P08506	non-targtet
0.113345	1.2889	0.000158142	0.0514162	0.999636	23.9049	2.20156	-3.78183	P00968	carB	Carbamoyl phosphate synthase large chain	GLMNVQFAVK	10	824	833	23.9378	23.8519	23.8158	23.7873	24.0176	23.9447	23.9554	23.9285	P00968	non-targtet
0.733227	1.28885	0.000158142	0.0514221	0.999636	11.5351	2.20149	-3.7819	P76586	yphH	Uncharacterized protein YphH	YGCLETVASLSALKK	15	255	269	11.1033	10.9158	11.6327	11.0222	12.0744	11.4229	11.9214	12.1882	P76586	non-targtet
0.110311	1.28879	0.000158142	0.0514291	0.999636	24.0386	2.20141	-3.78198	P0A850	tig	Trigger factor	ELPELTAEFIK	11	244	254	23.9459	23.9654	24.0641	23.9584	24.0359	24.1143	24.0886	24.1363	P0A850	non-targtet
0.313266	1.28863	0.000158142	0.0514484	0.999636	16.7344	2.20119	-3.78219	P0AFI7	pdxH	Pyridoxine/pyridoxamine 5'-phosphate oxidase	YFHSRPR	7	129	135	16.4665	16.2744	16.9078	16.6625	17.0305	16.8884	16.8681	16.7772	P0AFI7	non-targtet
0.453538	1.28814	0.000158142	0.0515066	0.999636	16.0019	2.20053	-3.78282	P0A7A2	gpmB	Probable phosphoglycerate mutase GpmB	HIDSLTEEEENWR	13	92	104	15.5831	15.4495	16.3512	15.7168	16.4421	16.3187	16.2672	15.8867	P0A7A2	non-targtet
0.922068	1.28807	0.000158142	0.0515141	0.999636	14.0032	2.20045	-3.7829	P0AEM6	fliA	RNA polymerase sigma factor FliA	QRVMEAIETLPEREK	15	180	194	13.8123	14.1159	12.2193	14.021	14.1386	15.0762	14.0265	14.6155	P0AEM6	non-targtet
-0.264255	1.28727	0.000158142	0.0516093	0.999636	18.7177	-2.19937	-3.78394	P0A988	dnaN	Beta sliding clamp	MLDGGDNPLR	10	206	215	18.7361	18.9985	18.612	19.0529	18.4031	18.5487	18.5752	18.8155	P0A988	non-targtet
-0.141037	1.28718	0.000158142	0.0516204	0.999636	20.1343	-2.19924	-3.78406	P22333	add	Adenosine deaminase	HLDGNIRPQTILELGR	16	14	29	20.1903	20.1112	20.2493	20.2686	20.1329	20.0034	20.0001	20.1188	P22333	non-targtet
0.408152	1.28716	0.000158142	0.0516222	0.999636	15.28	2.19922	-3.78408	P29680	hemE	Uroporphyrinogen decarboxylase	RVPVTLFTK	9	242	250	15.2617	15.039	15.3513	14.6517	15.7173	15.3961	15.2857	15.5372	P29680	non-targtet
-0.256479	1.28646	0.000158142	0.051706	0.999636	16.1054	-2.19828	-3.78499	P05793	ilvC	Ketol-acid reductoisomerase (NADP(+))	TAFETAPQYEGK	12	337	348	16.2717	16.2912	16.2436	16.128	16.1033	16.0522	15.8263	15.9268	P05793	non-targtet
0.425125	1.28578	0.000158142	0.0517864	0.999636	14.9425	2.19737	-3.78586	P27294	inaA	Protein InaA	AINHDFR	7	186	192	14.8556	14.2416	14.8733	14.9493	15.3167	15.2747	15.0545	14.9743	P27294	non-targtet
0.251185	1.2857	0.000158142	0.0517959	0.999636	17.0977	2.19726	-3.78597	P10443	dnaE	DNA polymerase III subunit alpha	NGINAELAMK	10	734	743	17.03	16.8646	17.1579	16.8358	17.3444	17.3225	17.1895	17.0367	P10443	non-targtet
-0.818787	1.28403	0.000158142	0.0519959	0.999636	13.1953	-2.19501	-3.78813	P0ABT5	dusB	tRNA-dihydrouridine synthase B	HVSWYLQEHAPNDQFRR	17	282	298	13.8254	13.6619	12.9962	13.9354	13.1101	12.1841	13.6475	12.202	P0ABT5	non-targtet
0.298256	1.28277	0.000158142	0.0521475	0.999636	16.2826	2.19331	-3.78977	P0A6I3	coaA	Pantothenate kinase	KKGFPESYDMHR	12	144	155	15.8826	16.4278	16.2081	16.0151	16.3404	16.4677	16.4481	16.4705	P0A6I3	non-targtet
0.585162	1.28241	0.000158142	0.0521904	0.999636	14.8812	2.19283	-3.79023	P22259	pckA	Phosphoenolpyruvate carboxykinase (ATP)	EDGTIDFDDGSK	12	317	328	14.0315	15.0151	15.0063	14.3014	15.0831	15.1554	15.6355	14.8211	P22259	non-targtet
-0.220937	1.28178	0.000158142	0.0522666	0.999636	16.8444	-2.19198	-3.79105	P39356	yjhU	Uncharacterized transcriptional regulator YjhU	VASLHVPAVVSSAR	14	179	192	17.0086	16.9032	17.0174	16.8901	16.8903	16.623	16.6931	16.7291	P39356	non-targtet
-0.558257	1.28014	0.000158142	0.0524639	0.999636	15.4799	-2.18977	-3.79316	P25888	rhlE	ATP-dependent RNA helicase RhlE	ELAAQIGENVRDYSK	15	86	100	15.7403	16.0738	15.1168	16.1051	15.1308	15.5182	15.4563	14.6976	P25888	non-targtet
-0.475302	1.27947	0.000158142	0.0525445	0.999636	18.014	-2.18888	-3.79403	P60422	rplB	Large ribosomal subunit protein uL2	NKDGIPAVVERLEYDPNR	18	70	87	18.4845	18.3731	17.5738	18.5751	17.9225	17.8695	17.3522	17.9611	P60422	non-targtet
0.201247	1.27934	0.000158142	0.0525603	0.999636	19.0625	2.1887	-3.7942	P11349	narH	Respiratory nitrate reductase 1 beta chain	IEKGPNWEDDLGGEFDKLAK	20	138	157	19.079	19.0059	18.7631	18.9994	19.0717	19.2992	19.24	19.0415	P11349	non-targtet
-0.59677	1.2793	0.000158142	0.0525652	0.999636	13.5672	-2.18865	-3.79425	P76498	yfcO	Uncharacterized protein YfcO	LLTLQSTGGVVEK	13	175	187	13.889	13.8686	14.0778	13.6272	13.1046	12.63	13.6493	13.6915	P76498	non-targtet
0.175029	1.27844	0.000158142	0.0526694	0.999636	20.3609	2.18749	-3.79536	P02359	rpsG	Small ribosomal subunit protein uS7	KREDVHR	7	137	143	20.2412	20.3201	20.2311	20.3013	20.3239	20.3476	20.4528	20.6695	P02359	non-targtet
0.487567	1.27812	0.000158142	0.0527085	0.999636	15.6774	2.18706	-3.79578	P10443	dnaE	DNA polymerase III subunit alpha	GKVITAAGLVVAAR	14	991	1004	15.81	15.5201	14.7319	15.6724	15.9302	15.9537	16.0782	15.7226	P10443	non-targtet
-0.271829	1.27757	0.000158142	0.0527755	0.999636	16.3987	-2.18631	-3.79649	P36683	acnB	Aconitate hydratase B	ADGVIFQTAV	10	856	865	16.5225	16.5038	16.4163	16.6959	16.3227	16.1	16.1539	16.4745	P36683	non-targtet
-0.244688	1.27734	0.000158142	0.0528026	0.999636	17.3235	-2.18601	-3.79678	P39336	yjgL	Uncharacterized protein YjgL	QGHTAIIFPQPDGSTNRYEGK	21	133	153	17.3838	17.4345	17.3255	17.6398	17.2084	16.9889	17.366	17.2415	P39336	non-targtet
-0.424717	1.27724	0.000158142	0.0528151	0.999636	17.323	-2.18588	-3.79691	P0A825	glyA	Serine hydroxymethyltransferase	NSVPNDPKSPFVTSGIR	17	347	363	17.6428	17.5871	16.9484	17.9633	16.9055	17.1869	17.0106	17.3397	P0A825	non-targtet
-0.153398	1.27715	0.000158142	0.0528258	0.999636	22.1142	-2.18576	-3.79703	P0A6Y1	ihfB	Integration host factor subunit beta	GFGSFSLHYR	10	47	56	22.3511	22.2036	22.0054	22.2036	22.0393	22.0459	22.0493	22.0156	P0A6Y1	non-targtet
-0.187062	1.27676	0.000158142	0.052874	0.999636	23.725	-2.18522	-3.79754	P0A6D7	aroK	Shikimate kinase 1	VINELTEK	8	66	73	23.867	23.848	23.7995	23.7594	23.3511	23.7492	23.7389	23.6865	P0A6D7	non-targtet
-0.29484	1.27648	0.000158142	0.0529082	0.999636	16.5959	-2.18485	-3.7979	P04995;A0A0G3HGF9;Q2A0K9;Q2A0L0	sbcB	Exodeoxyribonuclease I	IHSLFTVPK	9	88	96	16.6986	16.9054	16.5697	16.7997	16.2291	16.5029	16.338	16.724	P04995	non-targtet
-0.126478	1.27637	0.000158142	0.0529212	0.999636	20.7551	-2.1847	-3.79804	P0A6P9	eno	Enolase	GIANSILIK	9	334	342	20.8727	20.7634	20.8576	20.7796	20.7715	20.6886	20.6886	20.6186	P0A6P9	non-targtet
0.40793	1.27569	0.000158142	0.0530041	0.999636	14.9206	2.18379	-3.79892	P0A8M3	thrS	Threonine--tRNA ligase	MHELAEKNYDVIK	13	124	136	14.9358	14.9604	14.2889	14.6814	15.212	15.0172	14.9949	15.2741	P0A8M3	non-targtet
-0.606063	1.27522	0.000158142	0.0530618	0.999636	14.767	-2.18315	-3.79953	P77718	thiI	tRNA sulfurtransferase	DQLEGKTFCVR	11	100	110	15.7267	14.9559	14.4413	15.1563	14.3718	14.8912	14.0697	14.5234	P77718	non-targtet
0.515063	1.27464	0.000158142	0.0531321	0.999636	13.939	2.18238	-3.80028	P0A996	glpC	Anaerobic glycerol-3-phosphate dehydrogenase subunit C	KENYPTSQAIGAPLFR	16	340	355	13.7498	13.2802	13.7854	13.9106	14.0942	14.0788	14.6939	13.9194	P0A996	non-targtet
0.607985	1.27321	0.000158142	0.0533077	0.999636	14.9145	2.18045	-3.80213	P77536	ykgF	Uncharacterized electron transport protein YkgF	KHQAQEK	7	466	472	15.0342	14.9155	14.8177	13.6746	15.3444	15.2665	15.0552	15.2078	P77536	non-targtet
-0.304262	1.27298	0.000158142	0.0533365	0.999636	17.1061	-2.18013	-3.80243	P0AFG8	aceE	Pyruvate dehydrogenase E1 component	FNIDADKVNPR	11	875	885	17.3865	17.1186	17.3882	17.1398	17.1396	16.5878	17.1149	16.9736	P0AFG8	non-targtet
0.158146	1.27281	0.000158142	0.0533573	0.999636	19.5642	2.1799	-3.80265	P31802	narP	Nitrate/nitrite response regulator protein NarP	GMSGLDTLNALR	12	64	75	19.348	19.5879	19.563	19.4414	19.613	19.5896	19.7182	19.6521	P31802	non-targtet
-0.502307	1.2724	0.000158142	0.053407	0.999636	14.0463	-2.17936	-3.80318	P0ACY3	yeaG	Uncharacterized protein YeaG	YLEFLKGYLIPK	12	467	478	14.2774	14.6302	14.0135	14.2689	13.9127	14.2026	13.3903	13.6751	P0ACY3	non-targtet
0.283757	1.27176	0.000158142	0.0534855	0.999636	17.0104	2.1785	-3.804	P0AA39	rluC	Ribosomal large subunit pseudouridine synthase C	QLTEAGTGLNR	11	269	279	16.8068	16.7712	17.2069	16.6893	16.9901	17.1973	17.1447	17.2771	P0AA39	non-targtet
-0.43461	1.27176	0.000158142	0.0534857	0.999636	14.4623	-2.1785	-3.804	P31441	ade	Adenine deaminase	HFGLNHLGLLAPGK	14	326	339	14.4365	15.023	14.4547	14.8042	14.4669	14.3334	14.1874	13.9923	P31441	non-targtet
0.250754	1.27099	0.000158142	0.0535815	0.999636	15.9586	2.17745	-3.80501	P0A7E3	pyrE	Orotate phosphoribosyltransferase	QFIEFALSK	9	7	15	15.9532	15.6783	15.8592	15.8424	16.0554	16.093	16.0787	16.1089	P0A7E3	non-targtet
-0.201617	1.27096	0.000158142	0.0535846	0.999636	17.3825	-2.17742	-3.80504	P05042	fumC	Fumarate hydratase class II	ASELLGGVR	9	114	122	17.5377	17.4033	17.4206	17.5718	17.4177	17.2505	17.2795	17.1793	P05042	non-targtet
0.296709	1.27092	0.000158142	0.0535901	0.999636	16.6651	2.17736	-3.8051	P77552	ydhQ	Protein YdhQ	HPEGEFSVDK	10	102	111	16.4268	16.3931	16.9058	16.3416	16.8439	16.8654	16.7489	16.7958	P77552	non-targtet
1.0264	1.27028	0.000158142	0.0536686	0.999636	10.8557	2.1765	-3.80592	P63389	yheS	Probable ATP-binding protein YheS	QLEAQLHDANERNDGHAIATIHGK	24	93	116	10.7922	9.92371	10.9511	9.7031	11.2434	12.3079	10.9969	10.9275	P63389	non-targtet
0.37045	1.27023	0.000158142	0.0536753	0.999636	19.1458	2.17643	-3.80599	P24182	accC	Biotin carboxylase	IQVEHPVTEMITGVDLIK	18	293	310	18.5419	19.2083	18.9557	19.1365	18.9035	19.4763	19.3741	19.5704	P24182	non-targtet
-0.795807	1.27022	0.000158142	0.0536763	0.999636	11.4893	-2.17642	-3.806	P31552	caiC	Crotonobetaine/carnitine--CoA ligase	KDLPRNCSGK	10	501	510	11.809	11.8801	11.919	11.9407	10.3696	11.0077	11.8276	11.1606	P31552	non-targtet
0.260101	1.27022	0.000158142	0.0536765	0.999636	16.2513	2.17642	-3.806	P0A8F8	uvrB	UvrABC system protein B	YLHSDIDTVER	11	475	485	15.9786	16.1313	16.3312	16.0439	16.4988	16.3153	16.3725	16.3389	P0A8F8	non-targtet
-0.532633	1.26994	0.000158142	0.0537103	0.999636	14.5829	-2.17605	-3.80636	P25894	loiP	Metalloprotease LoiP	GISPAGLATSFEKLAK	16	204	219	15.2154	14.444	14.567	15.1706	14.5177	14.1089	13.9714	14.6683	P25894	non-targtet
-0.191172	1.26951	0.000158142	0.0537642	0.999636	18.3418	-2.17546	-3.80692	P42626	yhaM	UPF0597 protein YhaM	DLSSSIVIR	9	243	251	18.3747	18.4805	18.2882	18.6064	18.1555	18.2293	18.2855	18.3148	P42626	non-targtet
-0.420213	1.26947	0.000158142	0.0537693	0.999636	15.451	-2.17541	-3.80697	P31060	modF	ABC transporter ATP-binding protein ModF	RGSGETIWDIK	11	325	335	15.5798	15.6684	15.5703	15.8259	15.4627	14.6696	15.4073	15.4238	P31060	non-targtet
0.224125	1.26844	0.000158142	0.0538969	0.999636	18.0635	2.17402	-3.80831	P0A8V2	rpoB	DNA-directed RNA polymerase subunit beta	AVLVAGGVEAEKLDK	15	977	991	18.0453	17.8877	18.1209	17.7519	18.2894	18.2624	18.0921	18.0584	P0A8V2	non-targtet
-0.190575	1.26784	0.000158142	0.053971	0.999636	18.2827	-2.17321	-3.80908	P0A903	bamC	Outer membrane protein assembly factor BamC	ALDIRPPAQPLALVSGAR	18	79	96	18.3815	18.411	18.2917	18.4276	18.2873	18.2695	18.2072	17.9854	P0A903	non-targtet
-0.579062	1.26777	0.000158142	0.0539797	0.999636	14.4407	-2.17312	-3.80917	P69797	manX	PTS system mannose-specific EIIAB component	MMDLISK	7	314	320	14.2953	14.6678	14.9872	14.9708	13.5163	14.1406	14.6747	14.2732	P69797	non-targtet
-0.343597	1.26761	0.000158142	0.054	0.999636	16.3269	-2.1729	-3.80938	P76192	ydhV	Uncharacterized oxidoreductase YdhV	SVFDLGPAAEKYTVK	15	289	303	16.5967	16.6799	16.175	16.5433	15.9638	16.3347	15.936	16.3861	P76192	non-targtet
0.125361	1.26683	0.000158142	0.0540962	0.999636	20.0947	2.17186	-3.81038	P46837	yhgF	Protein YhgF	FVEDPHTVVK	10	687	696	20.0426	19.9742	20.0292	20.0821	20.2184	20.0951	20.1704	20.1457	P46837	non-targtet
0.298628	1.26656	0.000158142	0.05413	0.999636	16.8948	2.17149	-3.81073	P0AFG3	sucA	2-oxoglutarate dehydrogenase E1 component	HGHNEADEPSATQPLMYQK	19	458	476	16.6531	16.619	16.9058	16.8038	17.2755	17.1428	17.0597	16.6983	P0AFG3	non-targtet
0.296538	1.26596	0.000158142	0.0542053	0.999636	15.8964	2.17068	-3.81151	P60546	gmk	Guanylate kinase	TQPLYDTQVSVSHTTRQPR	19	27	45	15.8184	15.6341	16.0049	15.5353	16.1274	15.9463	16.0609	16.0441	P60546	non-targtet
0.246361	1.26541	0.000158142	0.0542743	0.999636	16.8669	2.16994	-3.81223	P0AG76	sbcD	Nuclease SbcCD subunit D	LRGDQPLPIIATGHLTTVGASK	22	171	192	16.799	16.7033	16.6868	16.7858	16.9741	16.8978	17.2514	16.8371	P0AG76	non-targtet
0.269365	1.26499	0.000158142	0.0543258	0.999636	19.854	2.16938	-3.81276	P0ADQ2	fabY	Probable acyltransferase FabY	DAWDAMAHHQMVVDEQGNLVAVGR	24	53	76	19.5802	19.698	19.6589	19.9401	19.6201	20.0399	20.1383	20.1565	P0ADQ2	non-targtet
-0.428219	1.26456	0.000158142	0.0543795	0.999636	16.0535	-2.1688	-3.81332	P0A7G6	recA	Protein RecA	KLAGNLKQSNTLLIFINQIR	20	178	197	16.4187	16.6261	15.7918	16.2341	15.5782	16.2005	15.7712	15.8078	P0A7G6	non-targtet
-0.336639	1.26391	0.000158142	0.0544613	0.999636	16.8981	-2.16792	-3.81416	P0AED9	dcm	DNA-cytosine methyltransferase	ALANDSAWHR	10	53	62	17.109	17.0307	17.4299	16.6962	16.698	16.832	16.5237	16.8656	P0AED9	non-targtet
-0.469505	1.26325	0.000158142	0.0545443	0.999636	16.0283	-2.16703	-3.81502	P31548	thiQ	Thiamine import ATP-binding protein ThiQ	QMGIDNLMAR	10	116	125	16.4894	16.1576	16.4109	15.9943	16.2094	15.2987	16.1228	15.5432	P31548	non-targtet
-0.39782	1.26316	0.000158142	0.0545561	0.999636	16.3537	-2.1669	-3.81514	P0AGF6	tdcB	L-threonine dehydratase catabolic TdcB	VSQITGFVDA	10	320	329	16.9495	16.4347	16.3778	16.4485	16.4447	16.352	15.7572	16.0653	P0AGF6	non-targtet
0.351023	1.26206	0.000158142	0.0546946	0.999636	16.2762	2.16542	-3.81656	P76035	yciW	Uncharacterized protein YciW	APDRFSAAQFSPLLEHEK	18	329	346	16.3724	16.2772	16.0809	15.6722	16.3235	16.6198	16.4897	16.3738	P76035	non-targtet
0.637129	1.26016	0.000158142	0.0549344	0.999636	13.4731	2.16286	-3.81902	P0A8W2	slyA	Transcriptional regulator SlyA	TRAEILHGISAEELEQLITLIAK	23	110	132	12.586	13.3705	13.8632	12.7984	13.6914	13.7826	14.0395	13.6531	P0A8W2	non-targtet
0.198508	1.25997	0.000158142	0.0549573	0.999636	24.6893	2.16262	-3.81926	P0A7V0	rpsB	Small ribosomal subunit protein uS2	DAALSCDQFFVNHR	14	82	95	24.5869	24.5285	24.867	24.3778	24.867	24.7182	24.7895	24.7796	P0A7V0	non-targtet
-0.365326	1.25995	0.000158142	0.0549609	0.999636	15.9502	-2.16258	-3.81929	P0AES6	gyrB	DNA gyrase subunit B	GHVYIAQPPLYKVK	14	525	538	16.3718	16.2301	15.7403	16.1892	15.4567	15.8752	15.8272	15.911	P0AES6	non-targtet
0.204006	1.25974	0.000158142	0.0549867	0.999636	17.3901	2.1623	-3.81956	P77615	ycjW	Uncharacterized HTH-type transcriptional regulator YcjW	LISGKPSPQNITVATHMTLK	20	313	332	17.3122	17.3299	17.1383	17.3721	17.5369	17.3652	17.4835	17.5829	P77615	non-targtet
0.344357	1.25965	0.000158142	0.0549986	0.999636	14.7052	2.16218	-3.81968	P0ABR5	hcaE	3-phenylpropionate/cinnamic acid dioxygenase subunit alpha	LCLEMGLGQEKR	12	392	403	14.3191	14.6832	14.5076	14.622	14.9012	14.9407	14.7115	14.956	P0ABR5	non-targtet
-0.17629	1.25872	0.000158142	0.0551167	0.999636	18.7485	-2.16092	-3.82089	P22523	mukB	Chromosome partition protein MukB	ELLNDLQR	8	1033	1040	18.7453	18.9627	18.7738	18.8647	18.535	18.7664	18.6255	18.7145	P22523	non-targtet
0.44085	1.25813	0.000158142	0.0551918	0.999636	15.9725	2.16012	-3.82165	P75800	pdeI	Probable cyclic di-GMP phosphodiesterase PdeI	AILGAEALCR	10	557	566	16.1641	15.5252	16.0664	15.2526	16.2862	15.9972	16.3084	16.1799	P75800	non-targtet
0.14632	1.25804	0.000158142	0.0552025	0.999636	23.9832	2.16001	-3.82176	P0AEP3	galU	UTP--glucose-1-phosphate uridylyltransferase	ADVAPSNLAIVGR	13	205	217	23.823	24.0275	23.9725	23.8171	23.9477	24.1063	24.0241	24.1472	P0AEP3	non-targtet
0.367349	1.25778	0.000158142	0.0552353	0.999636	15.2598	2.15966	-3.82209	P0AEW4	cpdA	3',5'-cyclic adenosine monophosphate phosphodiesterase CpdA	NAGELDTVLAK	11	182	192	14.8552	15.1376	15.123	15.1888	15.0682	15.5592	15.4649	15.6817	P0AEW4	non-targtet
0.26066	1.25682	0.000158142	0.0553574	0.999636	16.5287	2.15837	-3.82334	P33030	yeiR	Zinc chaperone YeiR	ATLCILDPR	9	118	126	16.4424	16.527	16.1181	16.506	16.6377	16.7416	16.5912	16.6657	P33030	non-targtet
0.245418	1.25636	0.000158142	0.0554164	0.999636	18.6483	2.15774	-3.82393	P07813	leuS	Leucine--tRNA ligase	NWVSPVDAIVERDEK	15	584	598	18.4869	18.5833	18.7988	18.2333	18.8973	18.7005	18.7305	18.7556	P07813	non-targtet
0.192394	1.25624	0.000158142	0.0554316	0.999636	18.4249	2.15758	-3.82409	P21513	rne	Ribonuclease E	DYLRQDIGEILIDNPK	16	220	235	18.1845	18.34	18.3138	18.4766	18.4422	18.4418	18.6727	18.5278	P21513	non-targtet
-0.276641	1.25608	0.000158142	0.0554523	0.999636	16.6814	-2.15736	-3.8243	P0AFM6	pspA	Phage shock protein A	AELALLKER	9	75	83	16.9864	16.7848	16.6054	16.9021	16.5423	16.7249	16.593	16.3119	P0AFM6	non-targtet
-0.306928	1.25605	0.000158142	0.0554567	0.999636	18.1097	-2.15732	-3.82434	P0A7R5	rpsJ	Small ribosomal subunit protein uS10	DARDQYEIR	9	60	68	18.6274	18.2434	17.9109	18.2707	17.7387	18.0683	18.0271	17.9907	P0A7R5	non-targtet
0.211607	1.25593	0.000158142	0.0554711	0.999636	18.9079	2.15717	-3.82449	P0A8V2	rpoB	DNA-directed RNA polymerase subunit beta	RIETLFTNDLDHGPYISETLR	21	332	352	18.6586	18.8512	18.9498	18.7488	18.8543	18.8977	19.1327	19.1701	P0A8V2	non-targtet
0.834784	1.25587	0.000158142	0.0554792	0.999636	11.4879	2.15708	-3.82457	P76339	hprS	Sensor histidine kinase HprS	VECNQQIFADK	11	336	346	11.1122	10.737	11.2184	11.2145	12.2577	12.2336	10.9336	12.1963	P76339	non-targtet
0.157985	1.25583	0.000158142	0.0554842	0.999636	18.4122	2.15703	-3.82462	P45753	hofM	DNA utilization protein HofM	ELDMDPDSLR	10	109	118	18.3125	18.2824	18.4452	18.2928	18.4754	18.4289	18.5201	18.5405	P45753	non-targtet
0.181449	1.2556	0.000158142	0.0555135	0.999636	22.3456	2.15672	-3.82492	P0A9Y6	cspC	Cold shock-like protein CspC	DVFVHFSAIQGNGFK	15	28	42	22.2707	22.2707	22.2419	22.2361	22.1581	22.5638	22.5261	22.4972	P0A9Y6	non-targtet
0.26797	1.25521	0.000158142	0.0555629	0.999636	17.1052	2.1562	-3.82542	P19768	insJ	Insertion element IS150 protein InsJ	RIEDLER	7	143	149	17.0711	17.1705	16.8254	16.8179	17.1361	17.4132	17.3455	17.0619	P19768	non-targtet
0.922959	1.25499	0.000158142	0.0555917	0.999636	12.5481	2.15589	-3.82571	P0AGG4	trxC	Thioredoxin 2	IPDDRIEDAAK	11	14	24	12.9384	12.1379	12.4381	10.832	13.1249	12.5393	13.2609	13.1131	P0AGG4	non-targtet
-0.426912	1.25492	0.000158142	0.0556011	0.999636	15.0957	-2.1558	-3.8258	P0ACI0	rob	Right origin-binding protein	CELLIPIRR	9	281	289	15.0104	15.4715	15.3138	15.4408	14.5044	14.9484	14.7745	15.3016	P0ACI0	non-targtet
-0.239168	1.2542	0.000158142	0.0556931	0.999636	17.3866	-2.15483	-3.82673	P76594	patZ	Peptidyl-lysine N-acetyltransferase PatZ	SEVQGVMLYLR	11	533	543	17.4998	17.3293	17.7897	17.4057	17.291	17.2876	17.1944	17.2949	P76594	non-targtet
-1.32871	1.25369	0.000158142	0.0557579	0.999636	17.0786	-2.15415	-3.82739	P00760	PRSS1	Serine protease 1	VASISLPTSCASAGTQCLISGWGNTK	26	123	148	17.2964	17.9988	17.5088	18.1679	17.2706	14.9791	18.1656	15.2418	P00760	non-targtet
0.805126	1.25333	0.000158142	0.0558045	0.999636	12.5639	2.15366	-3.82786	P52126	abpB	Anti-bacteriophage protein B	SIDKFTHGNIK	11	416	426	12.3245	12.2031	12.8164	11.3012	13.5108	12.3917	13.0699	12.8933	P52126	non-targtet
-0.7125	1.25287	0.000158142	0.0558634	0.999636	13.3401	-2.15304	-3.82845	P0ABQ2	garR	2-hydroxy-3-oxopropionate reductase	LAKVEVTR	8	287	294	13.914	13.4498	13.133	14.2889	12.5384	13.6734	12.9989	12.7249	P0ABQ2	non-targtet
-0.237881	1.25253	0.000158142	0.0559072	0.999636	17.8561	-2.15258	-3.82889	P08390	usg	USG-1 protein	QLAFNMLPLLPDSEGSVREERR	22	194	215	17.973	18.2172	17.7869	17.923	17.7641	17.5493	17.8491	17.786	P08390	non-targtet
0.480764	1.25253	0.000158142	0.0559076	0.999636	14.557	2.15257	-3.8289	P38684	torR	TorCAD operon transcriptional regulatory protein TorR	ERSTVGIILVTGR	13	70	82	14.0161	14.0155	14.8265	14.4085	14.8391	15.0867	14.6834	14.5805	P38684	non-targtet
0.472175	1.25219	0.000158142	0.0559518	0.999636	14.0547	2.15211	-3.82934	P0ADR6	rlmM	Ribosomal RNA large subunit methyltransferase M	ETIFNLKLPMK	11	300	310	14.198	13.8503	13.5709	13.6552	14.3565	14.6345	14.0145	14.1576	P0ADR6	non-targtet
0.468247	1.25113	0.000158142	0.0560883	0.999636	16.0075	2.15068	-3.83071	P33919	radD	Putative DNA repair helicase RadD	GWIYQFHYHGMVR	13	159	171	16.3476	15.9986	15.5008	15.2464	16.3245	16.1705	16.1714	16.3	P33919	non-targtet
-0.945802	1.25091	0.000158142	0.0561165	0.999636	16.1519	-2.15039	-3.83099	P76073;P76154	ynaE	Uncharacterized protein YnaE	WFPAQLPEVR	10	9	18	16.5196	16.6744	16.5605	16.7446	14.0419	16.5704	16.1094	15.9943	P76073	non-targtet
-0.421214	1.25088	0.000158142	0.05612	0.999636	15.0403	-2.15035	-3.83103	P13458	sbcC	Nuclease SbcCD subunit C	ARNQPDGNLQVPR	13	101	113	15.0662	15.4065	15.0079	15.5232	14.4617	15.1337	14.9616	14.7619	P13458	non-targtet
-0.633634	1.25017	0.000158142	0.0562124	0.999636	17.662	-2.14939	-3.83195	P06616	era	GTPase Era	HLPEATHHFPEDYITDR	17	172	188	18.2275	17.8137	18.233	17.6411	17.4689	16.9052	18.2648	16.7419	P06616	non-targtet
0.890274	1.24969	0.000158142	0.0562743	0.999636	13.7637	2.14874	-3.83257	P09151	leuA	2-isopropylmalate synthase	AAEVEKELQRK	11	502	512	12.0185	14.1968	13.1873	13.8714	14.0652	14.5221	14.0377	14.2101	P09151	non-targtet
0.240007	1.2495	0.000158142	0.0562989	0.999636	19.7632	2.14849	-3.83282	P0AEE5	mglB	D-galactose/methyl-galactoside binding periplasmic protein MglB	ESGIIQGDLIAK	12	137	148	19.4572	19.5438	19.9048	19.6668	19.8897	20.1053	19.84	19.6977	P0AEE5	non-targtet
-0.121716	1.24933	0.000158142	0.0563213	0.999636	22.8503	-2.14825	-3.83304	P0A6F5	groEL	Chaperonin GroEL	GVNVLADAVK	10	19	28	22.848	22.9566	22.8346	23.0054	22.7695	22.8595	22.7512	22.7776	P0A6F5	non-targtet
-0.169606	1.24877	0.000158142	0.056394	0.999636	19.2557	-2.1475	-3.83377	P27240	waaY	Lipopolysaccharide core heptose(II) kinase WaaY	IIDLSGKR	8	175	182	19.386	19.3055	19.2129	19.4577	19.0351	19.2085	19.2642	19.1758	P27240	non-targtet
-0.947914	1.24864	0.000158142	0.0564108	0.999636	12.3151	-2.14732	-3.83393	P43672	uup	ATP-binding protein Uup	IHVGTKLEVAYFDQHR	16	376	391	11.456	13.1124	13.4188	13.1691	11.354	12.2423	11.7501	12.0183	P43672	non-targtet
0.317676	1.24856	0.000158142	0.0564205	0.999636	16.635	2.14722	-3.83403	P0AGG8	tldD	Metalloprotease TldD	HQDLFAILGQLAER	14	18	31	16.6401	16.7853	16.2747	16.2046	16.9706	16.7337	16.7645	16.7067	P0AGG8	non-targtet
0.252939	1.24714	0.000158142	0.0566057	0.999636	20.9185	2.1453	-3.83587	P0A763	ndk	Nucleoside diphosphate kinase	HRDLLGATNPANALAGTLR	19	86	104	20.9746	21.0176	20.4563	20.7195	21.1652	20.9355	20.9628	21.1164	P0A763	non-targtet
-0.179834	1.24694	0.000158142	0.0566319	0.999636	17.9491	-2.14503	-3.83613	P0AEM6	fliA	RNA polymerase sigma factor FliA	LGIDIADYR	9	124	132	18.0752	18.0885	18.0333	17.9591	17.7351	17.8196	17.8996	17.9823	P0AEM6	non-targtet
-0.351003	1.24509	0.000158142	0.0568729	0.999636	16.829	-2.14254	-3.83852	P0A6P9	eno	Enolase	DGKYVLAGEGNK	12	255	266	17.2177	16.9769	16.516	17.3073	16.7443	16.56	16.6163	16.6933	P0A6P9	non-targtet
0.354165	1.24469	0.000158142	0.0569254	0.999636	15.2807	2.142	-3.83904	P0A858	tpiA	Triosephosphate isomerase	HPLVMGNWK	9	3	11	14.9987	14.886	15.4634	15.0663	15.5001	15.4295	15.6196	15.2819	P0A858	non-targtet
0.67855	1.24469	0.000158142	0.0569262	0.999636	16.2755	2.14199	-3.83905	P00864	ppc	Phosphoenolpyruvate carboxylase	SRLMATQAWLEAR	13	321	333	15.9669	15.7514	16.9511	15.0755	16.7052	16.4985	16.7813	16.4743	P00864	non-targtet
0.454215	1.24467	0.000158142	0.056929	0.999636	13.658	2.14196	-3.83907	P31678	otsB	Trehalose-6-phosphate phosphatase	IGTGATQASWR	11	219	229	13.5745	13.1532	13.3634	13.6324	13.9352	13.5707	14.0206	14.0138	P31678	non-targtet
0.536621	1.2445	0.000158142	0.0569503	0.999636	15.4812	2.14174	-3.83929	P77739	yniA	Probable ketoamine kinase YniA	YAGHDFFVK	9	37	45	15.5923	14.459	15.3461	15.4541	15.5811	15.4871	15.8388	16.091	P77739	non-targtet
0.446429	1.24423	0.000158142	0.0569858	0.999636	14.5554	2.14138	-3.83964	P76573	yfgI	Uncharacterized protein YfgI	QDKLDAEASADK	12	84	95	14.6147	14.336	14.1317	14.2463	14.7384	15.0921	14.3281	14.9557	P76573	non-targtet
0.233511	1.24414	0.000158142	0.0569984	0.999636	16.9425	2.14125	-3.83976	P27303	emrA	Multidrug export protein EmrA	ETQIANMR	8	260	267	16.9856	16.74	16.9181	16.6592	16.9472	17.077	17.1697	17.0432	P27303	non-targtet
0.529097	1.24375	0.000158142	0.057049	0.999636	13.5048	2.14073	-3.84026	P00944	xylA	Xylose isomerase	RMEEHLR	7	37	43	13.0726	13.411	13.0572	13.4203	14.0465	13.311	13.5946	14.1254	P00944	non-targtet
-0.16864	1.2437	0.000158142	0.0570556	0.999636	18.8371	-2.14066	-3.84032	P37024	hrpB	ATP-dependent RNA helicase HrpB	DLSDFWK	7	767	773	18.8971	18.8971	18.9298	18.9618	18.7096	18.9174	18.7746	18.6096	P37024	non-targtet
-0.2953	1.24272	0.000158142	0.0571848	0.999636	19.9857	-2.13933	-3.8416	P60422	rplB	Large ribosomal subunit protein uL2	GVRPTVRGTAMNPVDHPHGGGEGR	24	215	238	20.5605	19.9012	20.1292	19.9424	19.6223	19.8857	19.9571	19.887	P60422	non-targtet
-0.724942	1.24272	0.000158142	0.0571848	0.999636	13.2368	-2.13933	-3.8416	P0A9P4	trxB	Thioredoxin reductase	FETEIIFDHINK	12	76	87	13.1995	13.5026	13.8171	13.878	13.4796	13.1683	12.8949	11.9547	P0A9P4	non-targtet
-0.874062	1.24223	0.000158142	0.0572497	0.999636	13.1016	-2.13867	-3.84223	P22525	ycbB	Probable L,D-transpeptidase YcbB	RFQAWQGLGADGAIGPATR	19	327	345	13.6034	13.743	13.5304	13.2778	11.4052	12.5924	13.2	13.4609	P22525	non-targtet
0.173259	1.24208	0.000158142	0.0572694	0.999636	19.1203	2.13847	-3.84243	P0A840	surE	5'/3'-nucleotidase SurE	EFADVQVVAPDRNR	14	25	38	19.001	18.9974	19.2317	18.9045	19.2035	19.2746	19.1502	19.1992	P0A840	non-targtet
0.295992	1.24154	0.000158142	0.0573407	0.999636	17.5543	2.13773	-3.84313	P76076	ydbL	Uncharacterized protein YdbL	LVADINAER	9	53	61	17.406	17.4214	17.7398	17.058	17.8218	17.6048	17.7965	17.5861	P76076	non-targtet
0.461494	1.24012	0.000158142	0.0575275	0.999636	15.6279	2.13583	-3.84496	P63204	gadE	Transcriptional regulator GadE	APIYFVSR	8	84	91	15.7944	15.0406	15.5996	15.1538	15.883	15.7749	16.2762	15.5004	P63204	non-targtet
0.611772	1.23994	0.000158142	0.0575515	0.999636	15.0458	2.13558	-3.84519	P0AF50	yjbR	Uncharacterized protein YjbR	PGAEQSVHNDWK	12	14	25	15.0237	13.9405	15.3666	14.6291	15.1068	15.7191	15.3905	15.1905	P0AF50	non-targtet
-0.416665	1.23989	0.000158142	0.0575591	0.999636	15.8997	-2.13551	-3.84526	P0A8F8	uvrB	UvrABC system protein B	IVQAMEEIKEELAAR	15	256	270	16.4641	16.2278	15.8062	15.9343	15.5409	15.8733	15.337	16.0145	P0A8F8	non-targtet
-0.668912	1.23981	0.000158142	0.0575689	0.999636	13.2468	-2.13541	-3.84536	P0A7V3	rpsC	Small ribosomal subunit protein uS3	IVIERPAKSIR	11	55	65	14.4503	13.0427	13.2908	13.5414	12.8764	13.0672	12.6444	13.0616	P0A7V3	non-targtet
0.437988	1.23951	0.000158142	0.0576093	0.999636	15.2499	2.13499	-3.84575	P05459	pdxB	Erythronate-4-phosphate dehydrogenase	FIGHEQHVALDTLLPAPEFGR	21	277	297	14.9017	15.4214	15.0917	14.709	15.6647	15.6277	15.0205	15.5628	P05459	non-targtet
0.142183	1.2384	0.000158142	0.0577558	0.999636	22.4816	2.1335	-3.84718	P0AF26	narJ	Nitrate reductase molybdenum cofactor assembly chaperone NarJ	ATSLLLFEHVHGESR	15	71	85	22.5915	22.3699	22.3484	22.3321	22.4825	22.6006	22.5777	22.5498	P0AF26	non-targtet
0.531093	1.23827	0.000158142	0.0577737	0.999636	14.1164	2.13332	-3.84736	P39161	uxuR	Uxu operon transcriptional regulator	KEWLGDHK	8	195	202	14.3352	14.1718	13.4592	13.437	14.1488	14.4757	14.3626	14.5405	P39161	non-targtet
0.233479	1.23814	0.000158142	0.0577908	0.999636	19.6947	2.13315	-3.84752	P0AG20	relA	GTP pyrophosphokinase	DITTILANEK	10	682	691	19.5223	19.6362	19.8164	19.3371	19.7105	19.7647	20.0323	19.7384	P0AG20	non-targtet
-0.123296	1.2381	0.000158142	0.0577969	0.999636	22.2943	-2.13309	-3.84758	P0C079	relB	Antitoxin RelB	MGVTPSEALR	10	23	32	22.4067	22.3805	22.3321	22.3045	22.2361	22.1765	22.1642	22.3538	P0C079	non-targtet
0.635493	1.23748	0.000158142	0.0578783	0.999636	12.8807	2.13226	-3.84838	P33916	yejF	Uncharacterized ABC transporter ATP-binding protein YejF	HRYPAEFSGGQR	12	420	431	13.2252	12.6668	12.116	12.244	13.4422	13.0173	12.9711	13.3633	P33916	non-targtet
-0.338173	1.23716	0.000158142	0.0579211	0.999636	17.1227	-2.13183	-3.84879	P15640	purD	Phosphoribosylamine--glycine ligase	VIEFNCR	7	284	290	17.1524	17.4437	17.3291	17.2419	17.2929	17.1556	16.5572	16.8088	P15640	non-targtet
0.543594	1.23694	0.000158142	0.0579514	0.999636	13.6424	2.13152	-3.84909	P0A901	blc	Outer membrane lipoprotein Blc	DDGGLNVINK	10	68	77	12.8389	13.3396	13.6887	13.6154	14.3014	13.6196	13.9159	13.8201	P0A901	non-targtet
0.877938	1.23542	0.000158142	0.0581539	0.999636	11.4908	2.12947	-3.85105	P33916	yejF	Uncharacterized ABC transporter ATP-binding protein YejF	HQLAYLFISHDLHVVR	16	475	490	11.8424	10.9617	10.9335	10.4698	12.0833	11.1614	12.3924	12.082	P33916	non-targtet
0.24475	1.23518	0.000158142	0.0581857	0.999636	17.1602	2.12915	-3.85135	P32143	yihV	Sulfofructose kinase	AGIPDCDQTR	10	282	291	17.1536	17.1223	17.0575	16.8178	17.08	17.4289	17.2809	17.3403	P32143	non-targtet
0.135721	1.23485	0.000158142	0.0582298	0.999636	23.8392	2.12871	-3.85178	P0AB61	yciN	Protein YciN	EHEDTLAGIEATGVTQR	17	23	39	23.7182	23.7955	23.9243	23.6475	23.9134	23.953	23.9024	23.8595	P0AB61	non-targtet
-0.137237	1.2343	0.000158142	0.0583041	0.999636	19.5909	-2.12796	-3.8525	P0A953	fabB	3-oxoacyl-[acyl-carrier-protein] synthase 1	LDTTGLIDR	9	54	62	19.6139	19.6383	19.776	19.6098	19.5071	19.4744	19.5792	19.5283	P0A953	non-targtet
-0.354003	1.23355	0.000158142	0.0584056	0.999636	15.2358	-2.12694	-3.85348	P60595	hisH	Imidazole glycerol phosphate synthase subunit HisH	ELFDLIK	7	61	67	15.2795	15.6939	15.4627	15.2151	15.2635	14.8632	15.1796	14.9289	P60595	non-targtet
0.22015	1.23316	0.000158142	0.0584569	0.999636	17.1522	2.12642	-3.85397	P0ACY1	ydjA	Putative NAD(P)H nitroreductase YdjA	CEENHKVPR	9	96	104	17.0213	17.1629	17.1173	16.8669	17.3786	17.1503	17.3128	17.2073	P0ACY1	non-targtet
-0.520491	1.23285	0.000158142	0.0584991	0.999636	13.8743	-2.126	-3.85438	P30864	yafC	Uncharacterized HTH-type transcriptional regulator YafC	KIIASPDYISR	11	165	175	13.8211	14.6903	13.7102	14.3167	13.7519	13.6067	13.5653	13.5325	P30864	non-targtet
0.147323	1.23258	0.000158142	0.0585354	0.999636	20.2524	2.12563	-3.85472	P42641	obgE	GTPase ObgE/CgtA	GGWHGLGNTR	10	120	129	20.2184	20.2302	20.1206	20.1457	20.4874	20.2877	20.2989	20.2302	P42641	non-targtet
0.3947	1.23204	0.000158142	0.0586083	0.999636	15.1711	2.1249	-3.85542	P35340	ahpF	Alkyl hydroperoxide reductase subunit F	ADQVLQDKLR	10	392	401	15.1707	14.7002	15.0511	14.9731	15.7244	15.4581	15.0277	15.2637	P35340	non-targtet
0.327969	1.23165	0.000158142	0.058661	0.999636	16.2057	2.12437	-3.85593	P0AF50	yjbR	Uncharacterized protein YjbR	EVENRPAVSLK	11	41	51	15.6347	16.199	16.3243	16.0091	16.4403	16.3185	16.31	16.4102	P0AF50	non-targtet
0.21987	1.23009	0.000158142	0.0588718	0.999636	19.1374	2.12227	-3.85795	P08179	purN	Phosphoribosylglycinamide formyltransferase	ILSPAFVSHYAGR	13	91	103	18.8047	19.0844	19.1543	19.0665	19.4515	19.2714	19.2169	19.0496	P08179	non-targtet
-0.157141	1.22899	0.000158142	0.0590221	0.999636	20.1061	-2.12077	-3.85938	P08244	pyrF	Orotidine 5'-phosphate decarboxylase	EALVPFGK	8	112	119	20.1753	20.0523	20.3045	20.2065	20.1422	19.9151	20.0109	20.0418	P08244	non-targtet
-0.611835	1.22897	0.000158142	0.0590238	0.999636	15.4094	-2.12075	-3.8594	P06616	era	GTPase Era	STLLNKLLGQK	11	22	32	15.7051	16.2926	15.7762	15.0872	15.7521	15.0859	14.5978	14.978	P06616	non-targtet
0.203755	1.22887	0.000158142	0.0590378	0.999636	16.8669	2.12061	-3.85953	P19934	tolA	Tol-Pal system protein TolA	AEAAEAAAAEAR	12	197	208	16.7857	16.7597	16.8485	16.6662	16.9175	16.8923	17.0153	17.05	P19934	non-targtet
0.222898	1.22835	0.000158142	0.0591083	0.999636	17.2781	2.11991	-3.8602	P17444	betA	Oxygen-dependent choline dehydrogenase	NHAETAFHPCGTCK	14	466	479	17.2817	17.2355	17.244	16.9056	17.4501	17.3745	17.3659	17.3678	P17444	non-targtet
0.172134	1.22829	0.000158142	0.0591169	0.999636	20.3528	2.11983	-3.86028	P07813	leuS	Leucine--tRNA ligase	AKDAAGHELVYTGMSK	16	604	619	20.2475	20.2691	20.4638	20.0864	20.4585	20.4784	20.4754	20.343	P07813	non-targtet
0.198935	1.22782	0.000158142	0.0591804	0.999636	18.262	2.1192	-3.86089	P0A8L1	serS	Serine--tRNA ligase	EISSCSNVWDFQARR	15	355	369	18.3639	18.125	18.1114	18.0499	18.389	18.2602	18.297	18.4997	P0A8L1	non-targtet
0.252389	1.22769	0.000158142	0.0591986	0.999636	16.7451	2.11902	-3.86106	P31572	caiB	L-carnitine CoA-transferase	VQPNYPQLSR	10	54	63	16.564	16.481	16.7919	16.6386	16.8458	16.7099	17.0914	16.838	P31572	non-targtet
0.556553	1.22767	0.000158142	0.0592006	0.999636	13.045	2.119	-3.86108	P0AB03	ycbJ	Uncharacterized protein YcbJ	WEQLKDQIVEALLAWHR	17	110	126	12.5531	12.3412	12.8967	13.2758	13.4652	13.3054	13.1129	13.4095	P0AB03	non-targtet
-0.512175	1.22755	0.000158142	0.0592177	0.999636	13.1046	-2.11883	-3.86124	P08622	dnaJ	Chaperone protein DnaJ	GTLIKDPCNK	10	190	199	13.5758	13.4027	12.9813	13.4828	12.6882	12.962	12.6152	13.1286	P08622	non-targtet
0.147413	1.22736	0.000158142	0.0592428	0.999636	18.7718	2.11858	-3.86148	P0A9R7	ftsE	Cell division ATP-binding protein FtsE	VGVTVLMATHDINLISR	17	186	202	18.612	18.7418	18.7447	18.6938	18.9222	18.8074	18.7846	18.8677	P0A9R7	non-targtet
-0.782737	1.2272	0.000158142	0.0592657	0.999636	13.0703	-2.11835	-3.8617	P24183	fdnG	Formate dehydrogenase, nitrate-inducible, major subunit	ASADINGKPWDPKR	14	782	795	13.779	13.4778	13.8591	12.7308	12.7179	13.5442	12.3513	12.1024	P24183	non-targtet
0.434675	1.22704	0.000158142	0.0592869	0.999636	14.7121	2.11814	-3.8619	P39173	yeaD	Putative glucose-6-phosphate 1-epimerase	KLDELDLIVVDHPQVK	16	22	37	14.8856	14.6735	14.1161	14.304	15.011	14.8579	14.7159	15.1331	P39173	non-targtet
-0.848139	1.2265	0.000158142	0.0593614	0.999636	12.7839	-2.1174	-3.86261	P39829	garD	Galactarate dehydratase (L-threo-forming)	SANPSPGNKKGGLANVVEK	19	364	382	13.6327	12.8594	13.0012	13.3387	11.8421	12.8155	13.2644	11.5174	P39829	non-targtet
0.152294	1.22554	0.000158142	0.059492	0.999636	19.751	2.11611	-3.86384	P41407	azoR	FMN-dependent NADH:quinone oxidoreductase	EKHSADEITVR	11	31	41	19.6042	19.6567	19.795	19.6437	19.8824	19.7135	19.925	19.7879	P41407	non-targtet
-0.588155	1.22533	0.000158142	0.0595216	0.999636	15.4608	-2.11582	-3.86412	P0ABT2	dps	DNA protection during starvation protein	ELADRYAIVANDVRK	15	120	134	15.4886	16.1216	15.1233	16.2862	14.6989	15.3374	15.0616	15.5692	P0ABT2	non-targtet
0.413022	1.2253	0.000158142	0.0595248	0.999636	17.4662	2.11579	-3.86415	P46118	hexR	HTH-type transcriptional regulator HexR	KIAFFGLGSSAAVAHDAMNK	20	130	149	17.6173	17.1252	17.5795	16.7165	17.8003	17.6684	17.3878	17.8341	P46118	non-targtet
0.462849	1.2249	0.000158142	0.0595803	0.999636	16.5463	2.11524	-3.86468	P0A705	infB	Translation initiation factor IF-2	AEEEARR	7	187	193	16.7363	15.8682	16.6457	16.0092	16.9038	16.5034	17.1061	16.5975	P0A705	non-targtet
0.172239	1.22484	0.000158142	0.0595877	0.999636	18.0019	2.11517	-3.86475	P0A7T3	rpsP	Small ribosomal subunit protein bS16	PFYQVVVADSR	11	15	25	17.9531	17.9576	17.8073	17.9453	18.123	17.9661	18.1629	18.1003	P0A7T3	non-targtet
0.298555	1.22448	0.000158142	0.0596382	0.999636	16.7129	2.11467	-3.86522	P0AA39	rluC	Ribosomal large subunit pseudouridine synthase C	VHTQYAGHPIAFDDR	15	246	260	16.4693	16.3802	16.9347	16.4702	16.7135	16.9538	16.7807	17.0006	P0AA39	non-targtet
0.668895	1.22446	0.000158142	0.0596407	0.999636	12.995	2.11464	-3.86525	P0AC73	ebgC	Evolved beta-galactosidase subunit beta	VTIEDGYFHNK	11	139	149	12.0312	13.0427	12.7439	12.8242	13.9517	13.3329	13.1588	12.8743	P0AC73	non-targtet
-0.201944	1.22416	0.000158142	0.0596811	0.999636	17.1292	-2.11425	-3.86563	P0A8Y3	yihX	Alpha-D-glucose 1-phosphate phosphatase YihX	VLGAWSDLTR	10	19	28	17.076	17.3268	17.2835	17.2345	16.9856	17.0994	16.962	17.066	P0A8Y3	non-targtet
-0.277351	1.22382	0.000158142	0.0597283	0.999636	15.3998	-2.11378	-3.86607	P37024	hrpB	ATP-dependent RNA helicase HrpB	NQPAWQQR	8	461	468	15.4629	15.6769	15.5817	15.4324	15.3311	15.3055	15.157	15.2509	P37024	non-targtet
0.294737	1.22336	0.000158142	0.0597912	0.999636	16.9446	2.11316	-3.86666	P37692	waaF	Lipopolysaccharide heptosyltransferase 2	KGDAAEGYHQSLIDITPQR	19	316	334	16.6291	16.5836	17.1696	16.8064	17.1646	16.9313	17.1785	17.0933	P37692	non-targtet
-0.42032	1.22326	0.000158142	0.0598058	0.999636	18.3277	-2.11302	-3.8668	P0ACF4	hupB	DNA-binding protein HU-beta	TGRNPQTGKEITIAAAK	17	59	75	18.7701	18.7154	17.8098	18.8563	18.0913	18.1075	18.0583	18.2132	P0ACF4	non-targtet
0.21597	1.22303	0.000158142	0.0598368	0.999636	16.3816	2.11271	-3.86709	P42641	obgE	GTPase ObgE/CgtA	WLVFNKIDLLDKVEAEEK	18	279	296	16.1837	16.3131	16.2698	16.3278	16.4453	16.4423	16.5649	16.5058	P42641	non-targtet
-1.08145	1.22277	0.000158142	0.0598723	0.999636	14.0421	-2.11237	-3.86743	P08839	ptsI	Phosphoenolpyruvate-protein phosphotransferase	FIEEKTIC	8	568	575	14.8473	14.602	14.3031	14.5789	14.1356	13.8791	14.3503	11.6404	P08839	non-targtet
-0.467122	1.22229	0.000158142	0.0599386	0.999636	14.4906	-2.11171	-3.86805	P0AAQ2	yajD	Putative HNH nuclease YajD	CSREFVYSNLR	11	30	40	15.1472	14.7403	14.3817	14.6274	14.0001	14.0704	14.3099	14.6477	P0AAQ2	non-targtet
0.56752	1.22222	0.000158142	0.0599485	0.999636	14.8858	2.11162	-3.86814	P0AA43	rsuA	Ribosomal small subunit pseudouridine synthase A	RMFAAVGNHVVELHR	15	188	202	14.2319	15.3755	14.5286	14.2723	14.7772	15.219	15.1786	15.5035	P0AA43	non-targtet
0.1379	1.22175	0.000158142	0.0600143	0.999636	21.2398	2.11097	-3.86876	P0AGJ9	tyrS	Tyrosine--tRNA ligase	QSDPEYFFKEEDRLFGR	17	391	407	21.1946	21.2419	21.1519	21.0951	21.1704	21.3321	21.417	21.3156	P0AGJ9	non-targtet
0.194853	1.22145	0.000158142	0.0600555	0.999636	20.1095	2.11057	-3.86914	P0A993	fbp	Fructose-1,6-bisphosphatase class 1	QHEFSHATGELTALLSAIK	19	12	30	19.912	19.976	20.2944	19.8658	20.2493	20.1542	20.2596	20.1646	P0A993	non-targtet
0.212313	1.22116	0.000158142	0.0600953	0.999636	21.1385	2.11018	-3.86952	P09147	galE	UDP-glucose 4-epimerase	EGDLPAYWADASKADR	16	293	308	20.7329	21.0559	21.1825	21.1581	21.1946	21.3645	21.2989	21.1206	P09147	non-targtet
-0.602149	1.22075	0.000158142	0.0601526	0.999636	14.8024	-2.10962	-3.87005	P76196	ydiL	Uncharacterized protein YdiL	IYQSVAAELYAHDLER	16	101	116	15.3672	15.034	14.492	15.5209	14.6836	14.4441	14.9991	13.8788	P76196	non-targtet
-0.311912	1.2206	0.000158142	0.0601729	0.999636	18.2038	-2.10942	-3.87024	P21177	fadB	Fatty acid oxidation complex subunit alpha	MPLVEIIR	8	458	465	18.4417	18.316	18.6022	18.0791	18.3415	18.1816	17.7384	17.93	P21177	non-targtet
0.265184	1.22046	0.000158142	0.0601917	0.999636	18.3931	2.10924	-3.87042	P0ADY1	ppiD	Periplasmic chaperone PpiD	GQFENAFNSER	11	53	63	18.017	18.3401	18.5973	18.0878	18.4097	18.4752	18.6364	18.5816	P0ADY1	non-targtet
0.322716	1.22037	0.000158142	0.0602048	0.999636	18.6775	2.10911	-3.87054	P0A6I3	coaA	Pantothenate kinase	EINWLNLK	8	280	287	18.2894	18.4736	18.9949	18.3066	18.825	18.6803	19.0644	18.7856	P0A6I3	non-targtet
0.168597	1.22027	0.000158142	0.0602183	0.999636	22.9791	2.10898	-3.87067	P27306	sthA	Soluble pyridine nucleotide transhydrogenase	HNEEYEKIEGCDDGVIMHLK	20	236	255	22.8675	22.9811	22.9007	22.8299	23.2631	23.0491	23.0805	22.8609	P27306	non-targtet
0.21973	1.21998	0.000158142	0.0602585	0.999636	16.7403	2.10859	-3.87104	P0A729	yceF	7-methyl-GTP pyrophosphatase	HLSEAEIDNYVR	12	129	140	16.7414	16.4974	16.7474	16.5354	16.9013	16.8471	16.7882	16.864	P0A729	non-targtet
0.370337	1.2197	0.000158142	0.0602972	0.999636	15.9489	2.10821	-3.8714	P0A7D1	pth	Peptidyl-tRNA hydrolase	LGNNPNFHR	9	124	132	15.3719	16.0959	15.6109	15.9763	15.9649	16.2023	16.0556	16.3136	P0A7D1	non-targtet
0.148854	1.21961	0.000158142	0.0603107	0.999636	19.8847	2.10808	-3.87153	P23869	ppiB	Peptidyl-prolyl cis-trans isomerase B	EGFYNNTIFHR	11	33	43	19.7515	19.7792	19.9093	19.8013	20.0873	19.8412	19.9329	19.9753	P23869	non-targtet
-0.227586	1.21945	0.000158142	0.0603327	0.999636	17.2055	-2.10786	-3.87174	P18775	dmsA	Dimethyl sulfoxide reductase DmsA	TIYEMTSELAKR	12	565	576	17.467	17.3425	17.2191	17.2486	17.3143	17.0164	16.986	17.0503	P18775	non-targtet
0.488254	1.21941	0.000158142	0.0603375	0.999636	14.7136	2.10782	-3.87178	P0ADR6	rlmM	Ribosomal RNA large subunit methyltransferase M	LKFPADAPSR	10	178	187	14.6631	14.9239	13.9552	14.3356	15.162	14.6655	15.1519	14.8514	P0ADR6	non-targtet
0.471043	1.21933	0.000158142	0.0603485	0.999636	15.2182	2.10771	-3.87188	P23842	pdeA	Probable cyclic di-GMP phosphodiesterase PdeA	NKEGEGYDEILAR	13	513	525	15.3036	14.5717	15.4901	14.5652	15.4219	15.4818	15.4189	15.4923	P23842	non-targtet
0.318688	1.21932	0.000158142	0.0603509	0.999636	16.4691	2.10768	-3.8719	P37326	intS	Prophage integrase IntS	KQVWSVGYATELAK	14	105	118	16.1294	16.5525	16.5155	16.0416	16.5303	16.8535	16.646	16.484	P37326	non-targtet
-0.486437	1.2191	0.000158142	0.0603813	0.999636	14.7314	-2.10739	-3.87219	P62707	gpmA	2,3-bisphosphoglycerate-dependent phosphoglycerate mutase	HYGALQGLNKAETAEK	16	91	106	15.0286	15.1577	14.374	15.3381	14.4276	14.4263	14.8267	14.2722	P62707	non-targtet
0.156563	1.21877	0.000158142	0.0604275	0.999636	18.5608	2.10694	-3.87262	P76243	yeaO	Uncharacterized protein YeaO	KAFHGEVVDYATFR	14	52	65	18.5842	18.4571	18.494	18.3946	18.6283	18.7342	18.6099	18.5838	P76243	non-targtet
-0.380472	1.21876	0.000158142	0.0604279	0.999636	15.6306	-2.10693	-3.87262	P0AAM3	hypC	Hydrogenase maturation factor HypC	TIDGNQAKVDVCGIQR	16	11	26	15.9952	15.9027	15.4118	15.9736	15.3759	15.7265	15.511	15.1481	P0AAM3	non-targtet
0.694114	1.21784	0.000158142	0.0605566	0.999636	11.844	2.10568	-3.87382	P60340	truB	tRNA pseudouridine synthase B	LGCGAHVIYLR	11	191	201	11.7159	11.9239	11.0992	11.2487	11.7357	12.5737	12.2078	12.247	P60340	non-targtet
0.168686	1.21758	0.000158142	0.0605933	0.999636	20.7809	2.10533	-3.87416	P52108	rstA	Transcriptional regulatory protein RstA	ALHFGTLTIDPINR	14	138	151	20.6978	20.7676	20.7483	20.5727	20.9316	21.002	20.858	20.6696	P52108	non-targtet
0.152671	1.21735	0.000158142	0.0606246	0.999636	19.0615	2.10502	-3.87445	P0A894	rapZ	RNase adapter protein RapZ	LRPMTGLDKPVAAFLDR	17	195	211	18.9983	19.105	18.9566	18.8808	19.1503	19.1167	19.2167	19.0677	P0A894	non-targtet
-0.995201	1.21713	0.000158142	0.0606553	0.999636	12.4868	-2.10473	-3.87474	P77774	bamB	Outer membrane protein assembly factor BamB	RELGSVNDFIVDGNR	15	281	295	13.1026	12.9601	12.6559	13.2191	12.0678	13.4115	11.5605	10.9171	P77774	non-targtet
0.28517	1.21685	0.000158142	0.0606951	0.999636	17.1541	2.10434	-3.8751	P0AEK4	fabI	Enoyl-[acyl-carrier-protein] reductase [NADH] FabI	RILVTGVASK	10	8	17	17.3027	17.0725	16.8221	16.8486	17.5526	17.2082	17.2528	17.173	P0AEK4	non-targtet
0.841217	1.21684	0.000158142	0.0606963	0.999636	13.5374	2.10433	-3.87512	P45524	yheT	Putative esterase YheT	IHGYADAIDYYRQCSAMPMLNR	22	246	267	13.7135	14.0528	12.0652	12.6358	13.9912	14.0506	14.0267	13.7637	P45524	non-targtet
0.150201	1.21683	0.000158142	0.0606968	0.999636	24.1803	2.10432	-3.87512	P0A850	tig	Trigger factor	ASDFVLAMGQGR	12	182	193	24.0197	24.1278	24.099	24.1743	24.1177	24.2446	24.2173	24.442	P0A850	non-targtet
0.398246	1.2167	0.000158142	0.0607158	0.999636	13.9593	2.10414	-3.8753	P10443	dnaE	DNA polymerase III subunit alpha	LAFLFPDEEERLK	13	304	316	13.7229	13.7387	13.6363	13.943	14.0175	13.9559	14.3456	14.3148	P10443	non-targtet
-0.417885	1.2161	0.000158142	0.0607997	0.999636	15.4596	-2.10333	-3.87607	P52598	ygbI	Uncharacterized HTH-type transcriptional regulator YgbI	QDLSLLVAKNE	11	245	255	15.9833	15.5035	15.2123	15.9749	15.0055	15.2634	15.434	15.2997	P52598	non-targtet
-0.593549	1.21597	0.000158142	0.0608183	0.999636	15.0753	-2.10315	-3.87624	P0A8H8	yacG	DNA gyrase inhibitor YacG	TVVWGEISPFRPFCSKR	17	15	31	15.4793	15.7355	14.4592	15.8144	14.88	14.4744	14.8265	14.9332	P0A8H8	non-targtet
-0.297503	1.21593	0.000158142	0.0608237	0.999636	15.1072	-2.1031	-3.8763	P77399	fadJ	Fatty acid oxidation complex subunit alpha	TAQEAEALAR	10	79	88	15.1352	15.2612	15.3766	15.251	15.0443	15.061	14.8061	14.9225	P77399	non-targtet
0.243569	1.21503	0.000158142	0.0609493	0.999636	16.3658	2.10188	-3.87746	P76417	yegT	Putative nucleoside transporter YegT	DIALTQGEVK	10	416	425	16.173	16.2882	16.421	16.094	16.5985	16.4796	16.484	16.3883	P76417	non-targtet
0.354747	1.21481	0.000158142	0.0609805	0.999636	18.9167	2.10158	-3.87774	P30958	mfd	Transcription-repair-coupling factor	NLAELHIGQPVVHLEHGVGR	20	473	492	18.9238	18.8192	19.0374	18.1768	19.126	19.0461	19.285	18.919	P30958	non-targtet
0.649504	1.21359	0.000158142	0.0611516	0.999636	12.3834	2.09993	-3.87932	P0A9W0	ulaR	HTH-type transcriptional regulator UlaR	RDINKLDESGK	11	38	48	12.5117	12.1295	12.182	11.4113	13.0475	12.539	12.7606	12.4854	P0A9W0	non-targtet
0.179459	1.21355	0.000158142	0.0611572	0.999636	17.5873	2.09988	-3.87937	P0A9K7	phoU	Phosphate-specific transport system accessory protein PhoU	RQPTASDLR	9	79	87	17.4054	17.4931	17.5803	17.5114	17.7499	17.7051	17.5635	17.6895	P0A9K7	non-targtet
0.543904	1.21332	0.000158142	0.0611893	0.999636	14.8156	2.09957	-3.87967	P76085	paaK	Phenylacetate-coenzyme A ligase	RKFDAAGVHPDDFR	14	42	55	14.4528	14.0451	14.3325	15.3442	15.2615	14.9543	15.1314	15.0031	P76085	non-targtet
-0.128293	1.21305	0.000158142	0.0612275	0.999636	20.2378	-2.0992	-3.88002	P39829	garD	Galactarate dehydratase (L-threo-forming)	GTPYGLMAVPVIK	13	441	453	20.2053	20.3631	20.3314	20.308	20.1651	20.2173	20.2163	20.0959	P39829	non-targtet
-0.396526	1.21292	0.000158142	0.0612459	0.999636	15.869	-2.09902	-3.88019	P30015	lhr	Probable ATP-dependent helicase Lhr	DQVIVTPAPGR	11	603	613	16.427	15.6453	15.9166	16.28	15.716	15.3775	15.8191	15.7702	P30015	non-targtet
-0.200638	1.21249	0.000158142	0.0613075	0.999636	18.8729	-2.09843	-3.88075	P0A6S7	gpsA	Glycerol-3-phosphate dehydrogenase [NAD(P)+]	NILVVVPSHVFGEVLR	16	78	93	19.0034	19.0041	19.0935	18.792	18.9469	18.8367	18.6194	18.6873	P0A6S7	non-targtet
0.363198	1.21242	0.000158142	0.0613171	0.999636	15.1131	2.09834	-3.88084	P07118	valS	Valine--tRNA ligase	IPIVGDEHADMEKGTGCVK	19	259	277	14.8311	15.0715	15.0038	14.8195	14.9903	15.5559	15.1302	15.5023	P07118	non-targtet
-0.296719	1.21228	0.000158142	0.0613372	0.999636	18.0198	-2.09815	-3.88102	P06959	aceF	Dihydrolipoyllysine-residue acetyltransferase component of pyruvate dehydrogenase complex	SAMEPVWNGK	10	578	587	18.0061	18.1467	18.3641	18.1558	17.4543	17.9016	18.0586	18.0712	P06959	non-targtet
-0.564537	1.21197	0.000158142	0.06138	0.999636	14.3042	-2.09774	-3.88142	P37177	ptsP	Phosphoenolpyruvate-dependent phosphotransferase system	ERLTGALEEAANEFRR	16	210	225	14.7249	14.5118	14.4899	14.6193	14.5477	14.2509	14.0693	13.2198	P37177	non-targtet
-0.212095	1.21143	0.000158142	0.0614567	0.999636	18.6133	-2.097	-3.88212	P30850	rnb	Exoribonuclease 2	EGDWAVAEMR	10	124	133	18.6862	18.7114	18.5032	18.9764	18.433	18.5875	18.4548	18.5535	P30850	non-targtet
-0.454084	1.21123	0.000158142	0.061485	0.999636	15.2652	-2.09673	-3.88238	P37745	rfbC	dTDP-4-dehydrorhamnose 3,5-epimerase	GLHFQRGEYAQDKLVR	16	60	75	15.3098	15.4647	15.5717	15.6228	14.8193	14.5177	15.4414	15.3743	P37745	non-targtet
0.160227	1.21116	0.000158142	0.0614949	0.999636	20.7616	2.09664	-3.88247	P0AGJ9	tyrS	Tyrosine--tRNA ligase	AQYVLAEQVTR	11	299	309	20.5381	20.7649	20.8444	20.5784	20.7717	20.8905	20.8444	20.8601	P0AGJ9	non-targtet
-0.552291	1.21114	0.000158142	0.0614984	0.999636	13.8932	-2.0966	-3.8825	P30958	mfd	Transcription-repair-coupling factor	LKFIQDLSER	10	1119	1128	14.5278	13.4628	14.4817	14.205	13.3219	13.7458	13.7508	13.6496	P30958	non-targtet
0.122675	1.21091	0.000158142	0.0615311	0.999636	21.3194	2.09629	-3.8828	P0ABS1	dksA	RNA polymerase-binding transcription factor DksA	LEARPTADLCIDCK	14	126	139	21.2593	21.343	21.2535	21.1765	21.4476	21.417	21.3538	21.3045	P0ABS1	non-targtet
-0.389272	1.21086	0.000158142	0.0615371	0.999636	15.1754	-2.09623	-3.88286	P0A9U1	ybhF	Probable multidrug ABC transporter ATP-binding protein YbhF	EATPDDIR	8	272	279	15.3316	15.4846	15.4849	15.179	15.3323	14.5531	15.0815	14.9561	P0A9U1	non-targtet
0.404609	1.21066	0.000158142	0.0615652	0.999636	16.1213	2.09596	-3.88311	P22634	murI	Glutamate racemase	HLLPDLHYIYAFDNVAFPYGEK	22	42	63	15.9344	15.8505	15.6115	16.2795	16.5042	16.4019	16.5493	15.8388	P22634	non-targtet
0.683322	1.20998	0.000158142	0.0616626	0.999636	12.2802	2.09503	-3.884	P65807	ygeY	Uncharacterized protein YgeY	IKEEMEK	7	45	51	11.8453	11.4887	12.1942	12.226	12.5104	12.281	13.3063	12.3897	P65807	non-targtet
-0.242049	1.20953	0.000158142	0.0617262	0.999636	16.9514	-2.09443	-3.88458	P0A8W0	nanR	HTH-type transcriptional repressor NanR	RREFGEGEQLPSER	14	46	59	17.0891	17.1242	16.8001	17.2761	16.7623	16.8733	16.8449	16.8408	P0A8W0	non-targtet
-0.48868	1.20906	0.000158142	0.0617938	0.999636	15.4155	-2.09378	-3.8852	P64594	yhaV	Ribonuclease toxin YhaV	GHPPADWETLTR	12	137	148	15.8018	15.2072	15.8969	15.7334	15.7981	14.8506	15.0216	15.0143	P64594	non-targtet
0.235484	1.20863	0.000158142	0.0618545	0.999636	19.8003	2.0932	-3.88575	P0AEN1	fre	NAD(P)H-flavin reductase	DKRPFSMASTPDEK	14	45	58	19.4906	19.7092	20.0296	19.5008	19.9697	19.8981	19.8363	19.9681	P0AEN1	non-targtet
0.155603	1.20827	0.000158142	0.0619062	0.999636	18.052	2.09271	-3.88622	P14375	zraR	Transcriptional regulatory protein ZraR	VGSNQIISVDVR	12	265	276	18.0338	17.9137	18.0134	17.9359	18.0974	18.0834	18.1633	18.1752	P14375	non-targtet
0.671323	1.20825	0.000158142	0.0619085	0.999636	11.7691	2.09269	-3.88624	P0ACL0	glpR	Glycerol-3-phosphate regulon repressor	RAIIENSR	8	193	200	11.6979	11.3061	11.8722	10.8575	12.1603	12.1751	11.9584	12.1252	P0ACL0	non-targtet
-0.166564	1.20811	0.000158142	0.0619282	0.999636	19.3808	-2.0925	-3.88642	P0AFK0	pmbA	Metalloprotease PmbA	AEQAALQADKR	11	144	154	19.6103	19.3978	19.4259	19.4223	19.4639	19.2529	19.2406	19.2327	P0AFK0	non-targtet
0.469517	1.20794	0.000158142	0.0619532	0.999636	14.6527	2.09227	-3.88665	P76339	hprS	Sensor histidine kinase HprS	LDSLSLNK	8	307	314	13.9208	14.755	14.677	14.3191	14.6235	15.1159	14.7279	15.0826	P76339	non-targtet
0.278718	1.20784	0.000158142	0.0619672	0.999636	17.2206	2.09213	-3.88677	P09029	purK	N5-carboxyaminoimidazole ribonucleotide synthase	DVFPIIADR	9	72	80	17.3313	17.0298	17.0422	16.9215	17.3936	17.2801	17.1265	17.6396	P09029	non-targtet
-0.641545	1.20772	0.000158142	0.0619843	0.999636	13.6314	-2.09197	-3.88693	P0A9Q7	adhE	Bifunctional aldehyde-alcohol dehydrogenase AdhE	DFEDAVEKAEK	11	348	358	13.8831	14.1705	13.9929	13.7622	12.5968	14.0597	13.5443	13.0417	P0A9Q7	non-targtet
0.699356	1.20737	0.000158142	0.0620339	0.999636	13.2909	2.0915	-3.88738	P11454	entF	Enterobactin synthase component F	VDSGKPLVFHQLIQVADNR	19	111	129	12.3581	13.6711	13.1092	12.6263	14.0633	13.9264	13.1494	13.4232	P11454	non-targtet
-0.131437	1.20713	0.000158142	0.0620682	0.999636	19.1522	-2.09117	-3.88769	P00888	aroF	Phospho-2-dehydro-3-deoxyheptonate aldolase, Tyr-sensitive	SISDIIAGRDPR	12	43	54	19.3083	19.1872	19.1658	19.2105	19.1081	19.0742	19.0878	19.0759	P00888	non-targtet
-0.187683	1.20702	0.000158142	0.0620839	0.999636	18.5372	-2.09103	-3.88783	P23839	yicC	Endoribonuclease YicC	RLDFMMQEFNR	11	241	251	18.6709	18.7728	18.4377	18.6426	18.4541	18.3363	18.5562	18.4267	P23839	non-targtet
-0.178615	1.20689	0.000158142	0.0621022	0.999636	18.3715	-2.09085	-3.888	P0AFM6	pspA	Phage shock protein A	AEDPQKLVR	9	22	30	18.5824	18.4279	18.289	18.5438	18.1968	18.3392	18.3071	18.2856	P0AFM6	non-targtet
0.15604	1.20682	0.000158142	0.0621131	0.999636	20.4667	2.09075	-3.8881	P0A9L5	ppiC	Peptidyl-prolyl cis-trans isomerase C	QGQMVPAFDK	10	55	64	20.3987	20.3847	20.5018	20.2694	20.704	20.4486	20.4991	20.527	P0A9L5	non-targtet
-0.503858	1.20662	0.000158142	0.0621408	0.999636	15.5516	-2.09049	-3.88835	P27305	gluQ	Glutamyl-Q tRNA(Asp) synthetase	IRQQHPVTQFTDQLR	15	143	157	16.1516	15.8331	15.1184	16.111	15.2038	15.6918	15.0305	15.2725	P27305	non-targtet
-0.313867	1.20628	0.000158142	0.0621898	0.999636	16.4671	-2.09002	-3.88879	P0A8S1	argP	HTH-type transcriptional regulator ArgP	AAQKLCITQSAVSQR	15	24	38	16.6241	16.3911	16.7513	16.7297	15.9758	16.254	16.4435	16.5674	P0A8S1	non-targtet
-0.41776	1.20612	0.000158142	0.062213	0.999636	15.1311	-2.0898	-3.889	P0AFK9	potD	Spermidine/putrescine-binding periplasmic protein	SVTSWADLWKPEYK	14	147	160	14.9566	15.4267	15.3293	15.6474	15.2422	15.0701	14.6353	14.7414	P0AFK9	non-targtet
0.173159	1.20608	0.000158142	0.062218	0.999636	20.5108	2.08975	-3.88905	P0A8L1	serS	Serine--tRNA ligase	MTAHTPCFR	9	260	268	20.5399	20.4832	20.3782	20.2956	20.7854	20.4793	20.6078	20.517	P0A8L1	non-targtet
0.767674	1.20564	0.000158142	0.0622809	0.999636	14.0082	2.08916	-3.88962	P77731	allA	Ureidoglycolate lyase	AQPANLPLTIHELER	15	59	73	13.2542	13.1447	14.8014	13.2971	14.6744	14.582	14.43	13.8816	P77731	non-targtet
-0.691167	1.20564	0.000158142	0.0622815	0.999636	14.8184	-2.08915	-3.88962	P0AG55	rplF	Large ribosomal subunit protein uL6	GVRYADEVVRTK	12	161	172	16.2706	14.81	15.0635	14.5118	14.3038	14.632	14.3411	14.6143	P0AG55	non-targtet
-0.385233	1.20558	0.000158142	0.0622895	0.999636	16.0537	-2.08908	-3.88969	P0A7M9	rpmE	Large ribosomal subunit protein bL31	FNKRFNIPGSK	11	60	70	16.1181	16.1124	16.3497	16.405	15.9208	15.9431	15.349	16.2315	P0A7M9	non-targtet
0.15973	1.20549	0.000158142	0.0623033	0.999636	18.3975	2.08895	-3.88982	P0AC92;P77695	gnsB	Protein GnsB	EKMTGLESYDVK	12	42	53	18.2973	18.2775	18.3631	18.3326	18.575	18.3468	18.457	18.5307	P0AC92	non-targtet
0.279412	1.20479	0.000158142	0.0624042	0.999636	16.409	2.08799	-3.89073	P00562	metL	Bifunctional aspartokinase/homoserine dehydrogenase 2	HWLYNATVGAGLPINHTVR	19	596	614	16.4661	16.2107	16.2116	16.1889	16.8275	16.4411	16.5719	16.3546	P00562	non-targtet
0.225698	1.2043	0.000158142	0.0624745	0.999636	20.5728	2.08733	-3.89136	P0AAI3	ftsH	ATP-dependent zinc metalloprotease FtsH	QLLTDNMDILHAMK	14	562	575	20.3976	20.5343	20.735	20.1727	20.569	20.6939	20.7887	20.6908	P0AAI3	non-targtet
0.175591	1.20413	0.000158142	0.0624982	0.999636	20.9851	2.08711	-3.89157	P68206	yjbJ	UPF0337 protein YjbJ	LTDDDMTIIEGK	12	24	35	20.8569	20.8764	21.1079	20.7483	20.9459	21.1946	21.0821	21.0691	P68206	non-targtet
-0.303667	1.20413	0.000158142	0.0624986	0.999636	16.1749	-2.0871	-3.89158	P37773	mpl	UDP-N-acetylmuramate--L-alanyl-gamma-D-glutamyl-meso-2,6-diaminoheptandioate ligase	KLTTDASEWEVLLDGEK	17	251	267	16.2446	16.4336	16.1494	16.4793	15.8543	16.2563	16.1756	15.8062	P37773	non-targtet
-0.35237	1.20367	0.000158142	0.0625646	0.999636	15.7346	-2.08648	-3.89217	P38489;F2X7N5	nfsB	Oxygen-insensitive NAD(P)H nitroreductase	FFADMHR	7	123	129	15.6844	16.1087	15.9005	15.9495	15.8749	15.2457	15.7012	15.4118	P38489	non-targtet
-0.351693	1.20341	0.000158142	0.0626028	0.999636	15.8242	-2.08612	-3.89252	P39359	yjhH	Probable 2-dehydro-3-deoxy-D-pentonate aldolase YjhH	LALQNENIVGIKDTIDSVGHLR	22	153	174	16.156	16.213	15.7662	15.8651	15.9539	15.7502	15.3712	15.5182	P39359	non-targtet
0.289296	1.20317	0.000158142	0.062637	0.999636	16.2589	2.0858	-3.89282	P0AD44	yfhG	Uncharacterized protein YfhG	QQHHVLQQQLELTTR	15	179	193	16.0444	16.211	16.2884	15.9132	16.3439	16.6344	16.4545	16.1814	P0AD44	non-targtet
-0.273635	1.20303	0.000158142	0.0626572	0.999636	17.8919	-2.08561	-3.893	P0A8V6	fadR	Fatty acid metabolism regulator protein	TNISTIFIR	9	106	114	18.0015	18.1998	17.8492	18.0643	18.0312	17.4319	17.8393	17.7179	P0A8V6	non-targtet
-0.389831	1.20288	0.000158142	0.0626788	0.999636	16.1168	-2.08541	-3.8932	P0A9C0	glpA	Anaerobic glycerol-3-phosphate dehydrogenase subunit A	VISLPAPLRGSAVYR	15	400	414	16.4532	16.3528	15.7708	16.67	15.7377	15.9775	15.8918	16.0805	P0A9C0	non-targtet
0.615759	1.20236	0.000158142	0.0627533	0.999636	12.5337	2.08471	-3.89387	P11289	yfiL	Uncharacterized protein YfiL	GYAEGQKK	8	66	73	12.5699	11.735	12.4756	12.1228	12.7926	12.7648	13.2854	12.5235	P11289	non-targtet
-0.212546	1.20216	0.000158142	0.0627829	0.999636	22.71	-2.08443	-3.89413	P0AG59	rpsN	Small ribosomal subunit protein uS14	EAAMRGEIPGLKK	13	86	98	23.155	22.7223	22.5961	22.7915	22.5777	22.654	22.5869	22.5961	P0AG59	non-targtet
-0.463592	1.20214	0.000158142	0.062786	0.999636	14.6386	-2.0844	-3.89416	P0C0L2	osmC	Peroxiredoxin OsmC	GQAHWEGDIK	10	7	16	14.9939	15.068	15.115	14.3046	14.1764	14.2665	14.4776	14.7066	P0C0L2	non-targtet
0.412536	1.20188	0.000158142	0.0628229	0.999636	14.3979	2.08406	-3.89449	P60293	mukF	Chromosome partition protein MukF	TAIDMDKNR	9	287	295	14.3705	14.5302	13.7915	14.0745	14.7283	14.5696	14.5491	14.5698	P60293	non-targtet
0.130439	1.20186	0.000158142	0.062826	0.999636	22.2078	2.08403	-3.89452	P0A805	frr	Ribosome-recycling factor	DKEISEDDDRR	11	145	155	22.0426	22.1581	22.2877	22.0821	22.2302	22.3156	22.2419	22.3045	P0A805	non-targtet
0.405613	1.20051	0.000158142	0.063021	0.999636	16.7662	2.0822	-3.89626	P21170	speA	Biosynthetic arginine decarboxylase	SKFGLAATQVLQLVETLR	18	241	258	16.378	16.2088	17.0554	16.6115	17.0545	17.2158	17.0199	16.5859	P21170	non-targtet
-0.258345	1.20005	0.000158142	0.0630883	0.999636	18.5552	-2.08157	-3.89686	P14081	selB	Selenocysteine-specific elongation factor	QAAQQGIITAIVKDR	15	529	543	18.6381	18.8416	18.3655	18.8924	18.4436	18.567	18.2206	18.4729	P14081	non-targtet
-0.481381	1.1996	0.000158142	0.0631537	0.999636	15.1045	-2.08096	-3.89745	P23841	xapR	HTH-type transcriptional regulator XapR	EKMPAMQMALLER	13	132	144	15.2094	15.2032	15.4452	15.5228	15.2943	15.038	14.1831	14.9397	P23841	non-targtet
0.368844	1.19945	0.000158142	0.0631755	0.999636	14.2069	2.08076	-3.89764	P77334	pdeR	Cyclic di-GMP phosphodiesterase PdeR	REAAASRR	8	164	171	13.7435	14.1267	14.0981	14.1215	14.4968	14.2921	14.3049	14.4714	P77334	non-targtet
0.505784	1.19931	0.000158142	0.0631962	0.999636	15.6281	2.08056	-3.89782	P0A8P8	xerD	Tyrosine recombinase XerD	AMLEVLYATGLR	12	137	148	15.6229	14.6297	15.653	15.5951	15.8551	15.8049	15.6172	16.2466	P0A8P8	non-targtet
0.245417	1.19888	0.000158142	0.063259	0.999636	18.8817	2.07998	-3.89838	P0A8N5	lysU	Lysine--tRNA ligase, heat inducible	VTYGEHVFDFGKPFEKLTMR	20	311	330	18.8554	18.8651	18.9328	18.3829	18.9579	18.9655	18.9634	19.1309	P0A8N5	non-targtet
0.674525	1.19886	0.000158142	0.0632618	0.999636	16.1635	2.07995	-3.89841	P0A953	fabB	3-oxoacyl-[acyl-carrier-protein] synthase 1	LDTTGLIDRK	10	54	63	15.3413	15.0595	16.5848	16.3193	16.8904	16.1072	16.4129	16.5924	P0A953	non-targtet
-0.3425	1.19872	0.000158142	0.0632826	0.999636	16.2704	-2.07976	-3.89859	P0AC41	sdhA	Succinate dehydrogenase flavoprotein subunit	YAPNAKDLAGRDVVAR	16	276	291	16.7764	16.3784	16.1533	16.4583	16.1452	15.8159	16.0624	16.3729	P0AC41	non-targtet
-0.701538	1.19841	0.000158142	0.0633272	0.999636	14.7263	-2.07934	-3.89899	P0A6F5	groEL	Chaperonin GroEL	FGNDARVK	8	8	15	15.9524	14.4307	15.3183	14.6067	13.8414	14.7862	14.3234	14.551	P0A6F5	non-targtet
0.471065	1.19727	0.000158142	0.0634932	0.999636	13.2815	2.0778	-3.90046	P0AFI2	parC	DNA topoisomerase 4 subunit A	IRGEQSELEKER	12	433	444	12.8671	13.4009	13.0218	12.8941	13.4267	13.7989	13.4817	13.3608	P0AFI2	non-targtet
-0.346994	1.19688	0.000158142	0.0635506	0.999636	14.9359	-2.07727	-3.90097	P76419	yegV	Uncharacterized sugar kinase YegV	LHTLLPELTTR	11	6	16	15.2794	14.897	15.0874	15.1739	15.0236	14.5816	14.6105	14.834	P76419	non-targtet
0.275896	1.19681	0.000158142	0.0635614	0.999636	17.66	2.07717	-3.90107	P27848	yigL	Pyridoxal phosphate phosphatase YigL	HHVDVGQIRDNLEIK	15	45	59	17.6136	17.6517	17.1195	17.7033	17.9222	17.6754	17.7701	17.8241	P27848	non-targtet
0.718799	1.19644	0.000158142	0.0636148	0.999636	13.0712	2.07667	-3.90154	P0ACU5	fabR	HTH-type transcriptional repressor FabR	EIQHFIAELADYLELENHMPR	21	146	166	12.3959	12.5905	13.5889	12.2719	13.9668	13.0426	13.5916	13.1214	P0ACU5	non-targtet
0.180347	1.19594	0.000158142	0.0636879	0.999636	21.012	2.07599	-3.90219	P0A9C0	glpA	Anaerobic glycerol-3-phosphate dehydrogenase subunit A	EHGAVILTAHEVTGLIR	17	163	179	21.0563	21.04	20.8467	20.7444	21.1907	21.1064	21.1747	20.937	P0A9C0	non-targtet
-0.463046	1.19594	0.000158142	0.0636883	0.999636	14.1163	-2.07599	-3.90219	P37672	dlgD	2,3-diketo-L-gulonate reductase	ADENQAIR	8	294	301	14.4472	14.482	14.6341	13.8279	13.6683	13.8205	13.9087	14.1416	P37672	non-targtet
-0.566766	1.19498	0.000158142	0.0638295	0.999636	14.6561	-2.07468	-3.90343	P0ABR5	hcaE	3-phenylpropionate/cinnamic acid dioxygenase subunit alpha	LCLEMGLGQEK	11	392	402	14.7957	15.3957	14.6681	14.8984	14.4455	14.8201	14.6031	13.622	P0ABR5	non-targtet
-0.558088	1.19473	0.000158142	0.0638659	0.999636	13.6931	-2.07435	-3.90376	P00914	phrB	Deoxyribodipyrimidine photo-lyase	VLALYIATPR	10	31	40	14.2068	13.8675	13.7439	14.0702	14.0106	12.8875	13.1626	13.5954	P00914	non-targtet
-0.433594	1.1947	0.000158142	0.0638702	0.999636	16.2239	-2.07431	-3.90379	P0A7N9	rpmG	Large ribosomal subunit protein bL33	LVSSAGTGHFYTTTKNK	17	11	27	17.0186	16.1777	16.3607	16.2058	15.8852	16.1522	16.3087	15.6823	P0A7N9	non-targtet
0.397621	1.19467	0.000158142	0.0638741	0.999636	15.5364	2.07427	-3.90383	P0AGC7	ytjB	Probable inner membrane protein Smp	NGPLGYLR	8	136	143	15.0056	15.2537	15.7614	15.3297	15.4948	15.5544	15.9773	15.9144	P0AGC7	non-targtet
-0.31123	1.19451	0.000158142	0.0638981	0.999636	15.3199	-2.07405	-3.90404	P31119	aas	Bifunctional protein Aas	LVEQGRPVVIFPEGR	15	93	107	15.7321	15.2805	15.5022	15.3872	15.0051	15.247	15.1426	15.2624	P31119	non-targtet
-0.619173	1.1942	0.000158142	0.0639439	0.999636	14.8036	-2.07363	-3.90444	P0AAR3	ybaK	Cys-tRNA(Pro)/Cys-tRNA(Cys) deacylase YbaK	STGYLVGGISPLGQKKR	17	95	111	15.2665	15.5261	14.381	15.2793	14.6654	13.8275	14.5182	14.9651	P0AAR3	non-targtet
-0.552189	1.19246	0.000158142	0.0642004	0.999636	14.314	-2.07127	-3.90669	P75779	ybiX	PKHD-type hydroxylase YbiX	SHPQNGWMR	9	103	111	15.0082	14.482	14.1141	14.7561	14.6061	14.1227	13.7159	13.7069	P75779	non-targtet
-0.36116	1.19215	0.000158142	0.0642464	0.999636	14.8539	-2.07084	-3.9071	P0C0L2	osmC	Peroxiredoxin OsmC	KGQAHWEGDIK	11	6	16	14.9069	15.2342	14.9686	15.0281	14.3504	14.6177	14.9195	14.8056	P0C0L2	non-targtet
-0.974184	1.19206	0.000158142	0.0642602	0.999636	15.6882	-2.07072	-3.90722	P27306	sthA	Soluble pyridine nucleotide transhydrogenase	QGFYERNHCEILQGNAR	17	102	118	16.9266	16.0161	15.5613	16.1972	15.6382	15.5465	15.9794	13.6404	P27306	non-targtet
-0.216504	1.19169	0.000158142	0.0643147	0.999636	18.2076	-2.07022	-3.9077	P0A9U3	ybiT	Probable ATP-binding protein YbiT	NALEVEGLTK	10	318	327	18.3827	18.4631	18.0773	18.3403	18.0209	18.1696	17.9637	18.2431	P0A9U3	non-targtet
-0.118383	1.19155	0.000158142	0.0643352	0.999636	19.9078	-2.07003	-3.90788	P39342	yjgR	Uncharacterized protein YjgR	DILFGTTGPR	10	454	463	19.8973	19.9786	20.0355	19.9565	19.8619	19.8305	19.8464	19.8556	P39342	non-targtet
-0.61519	1.19109	0.000158142	0.0644042	0.999636	13.2388	-2.0694	-3.90848	P0AAW1	ybhP	Uncharacterized protein YbhP	NASASAPTALPLR	13	224	236	13.4037	13.6551	13.222	13.9049	13.2613	12.9831	12.1946	13.2859	P0AAW1	non-targtet
-0.264148	1.19005	0.000158142	0.0645578	0.999636	16.0355	-2.06799	-3.90982	P75864	rlmL	Ribosomal RNA large subunit methyltransferase K/L	DAIVDAFTRK	10	114	123	16.2888	16.2458	16.0793	16.0562	15.9152	15.7355	16.1046	15.8582	P75864	non-targtet
-0.493699	1.1895	0.000158142	0.0646393	0.999636	15.4681	-2.06725	-3.91053	P0A6Z3	htpG	Chaperone protein HtpG	EAEKALTPFIDR	12	503	514	16.0153	15.5929	15.0641	16.1875	15.1666	15.4373	14.9472	15.3339	P0A6Z3	non-targtet
0.227979	1.18943	0.000158142	0.0646508	0.999636	16.8922	2.06714	-3.91063	P75782	rlmF	Ribosomal RNA large subunit methyltransferase F	QKESGAIFNGIIHK	14	162	175	16.8506	16.7512	16.9198	16.5912	17.1653	16.9635	16.9172	16.9788	P75782	non-targtet
-0.110167	1.18941	0.000158142	0.064653	0.999636	21.4546	-2.06712	-3.91065	P0A817	metK	S-adenosylmethionine synthase	KIIVDTYGGMAR	12	246	257	21.558	21.5286	21.448	21.5044	21.3773	21.4668	21.4112	21.3429	P0A817	non-targtet
-0.32964	1.18853	0.000158142	0.0647845	0.999636	16.1402	-2.06592	-3.91179	Q46799	xdhA	Putative xanthine dehydrogenase molybdenum-binding subunit XdhA	DLAMDAFYHPER	12	575	586	15.9895	16.3585	16.4911	16.3809	16.1984	15.9699	15.6482	16.085	Q46799	non-targtet
0.342254	1.18849	0.000158142	0.06479	0.999636	15.8507	2.06587	-3.91184	P09980	rep	ATP-dependent DNA helicase Rep	DRIFAHCYGLYDAHLK	16	161	176	15.4131	16.0075	15.8003	15.4975	16.2489	15.9966	16.0304	15.8115	P09980	non-targtet
-0.178989	1.18839	0.000158142	0.0648058	0.999636	17.9895	-2.06573	-3.91198	P06959	aceF	Dihydrolipoyllysine-residue acetyltransferase component of pyruvate dehydrogenase complex	LMLPISLSFDHR	12	593	604	18.1956	18.0671	18.0628	17.9904	17.951	17.7755	17.857	18.0163	P06959	non-targtet
-0.21769	1.18816	0.000158142	0.0648398	0.999636	17.6154	-2.06542	-3.91227	P0A6A3	ackA	Acetate kinase	YVEDNYATKEDAKR	14	288	301	17.8007	17.8198	17.4495	17.827	17.4188	17.5506	17.4889	17.5681	P0A6A3	non-targtet
0.60137	1.18801	0.000158142	0.0648622	0.999636	16.0741	2.06522	-3.91247	P27248	gcvT	Aminomethyltransferase	TDAGMFDVSHMTIVDLR	17	42	58	15.6296	15.3481	16.7011	15.4147	16.6404	16.3476	15.9068	16.6042	P27248	non-targtet
-0.422624	1.18772	0.000158142	0.0649054	0.999636	15.0051	-2.06482	-3.91284	P37613	panZ	PanD regulatory factor	LEKFSDQDRIDLQK	14	8	21	15.5344	14.9656	15.0089	15.3565	15.1322	14.4107	14.7168	14.9153	P37613	non-targtet
0.178215	1.18763	0.000158142	0.0649194	0.999636	18.9965	2.0647	-3.91296	P0AEX9	malE	Maltose/maltodextrin-binding periplasmic protein	DKPLGAVALK	10	322	331	18.8732	18.7637	18.871	19.1217	19.1385	19.0601	19.1395	19.0043	P0AEX9	non-targtet
-0.319869	1.18744	0.000158142	0.0649476	0.999636	15.4988	-2.06444	-3.91321	P75691	yahK	Aldehyde reductase YahK	VGVVGIGGLGHMGIK	15	178	192	15.7702	15.8135	15.6236	15.4277	15.557	15.1374	15.4534	15.2078	P75691	non-targtet
0.394358	1.18735	0.000158142	0.0649605	0.999636	17.4413	2.06432	-3.91332	P0AAG0	dppD	Dipeptide transport ATP-binding protein DppD	LDVYPHQLSGGMSQR	15	147	161	17.4286	16.7207	17.518	17.3091	17.8552	17.5324	17.2825	17.8837	P0AAG0	non-targtet
0.189241	1.18722	0.000158142	0.0649801	0.999636	22.4798	2.06414	-3.91349	P0A8N3	lysS	Lysine--tRNA ligase	YRPETDMADLDNFDSAK	17	336	352	22.1674	22.476	22.5431	22.3542	22.3792	22.6213	22.6216	22.6755	P0A8N3	non-targtet
-0.513233	1.18674	0.000158142	0.0650513	0.999636	13.0585	-2.0635	-3.9141	P45522	kefB	Glutathione-regulated potassium-efflux system protein KefB	GRVEAHELLQAGVTQFSR	18	500	517	13.5664	13.3562	13.0012	13.3367	12.6501	12.704	13.2467	12.6068	P45522	non-targtet
-0.369858	1.18646	0.000158142	0.0650943	0.999636	17.8997	-2.06311	-3.91448	P0A8T7	rpoC	DNA-directed RNA polymerase subunit beta'	SWSFGEVKKPETINYR	16	32	47	18.6048	18.0026	17.6365	18.0946	17.5412	17.767	17.6278	17.9231	P0A8T7	non-targtet
0.254841	1.18618	0.000158142	0.0651359	0.999636	16.71	2.06273	-3.91484	P75767	ybhK	Putative gluconeogenesis factor	VVALGGGHGLGR	12	12	23	16.672	16.5077	16.7367	16.414	16.938	16.6186	16.8027	16.9904	P75767	non-targtet
-0.130644	1.18609	0.000158142	0.0651487	0.999636	22.3448	-2.06261	-3.91495	P0A9V1	lptB	Lipopolysaccharide export system ATP-binding protein LptB	ANELMEEFHIEHLR	14	118	131	22.3299	22.3995	22.3814	22.5297	22.2826	22.3167	22.357	22.1616	P0A9V1	non-targtet
-1.50381	1.18603	0.000158142	0.065159	0.999636	13.4711	-2.06252	-3.91504	P0A9B2	gapA	Glyceraldehyde-3-phosphate dehydrogenase A	GGRGASQNIIPSSTGAAKAVGK	22	196	217	15.3717	13.7406	14.1881	13.5919	13.262	10.326	13.09	14.1989	P0A9B2	non-targtet
0.206985	1.18589	0.000158142	0.0651795	0.999636	18.1928	2.06234	-3.91521	P15042	ligA	DNA ligase	HPELITPDSPTQR	13	49	61	17.9618	18.0536	18.3636	17.9782	18.2167	18.3335	18.3464	18.2885	P15042	non-targtet
-0.204892	1.18557	0.000158142	0.0652275	0.999636	19.4904	-2.0619	-3.91563	P0ABT5	dusB	tRNA-dihydrouridine synthase B	LIAAPMAGITDRPFR	15	12	26	19.6749	19.424	19.6292	19.6432	19.6026	19.4746	19.2767	19.1979	P0ABT5	non-targtet
0.132779	1.18545	0.000158142	0.0652459	0.999636	22.366	2.06173	-3.91579	P0ACE7	hinT	Purine nucleoside phosphoramidase	LIMNTNR	7	85	91	22.1936	22.3752	22.4032	22.2263	22.5265	22.4179	22.3761	22.4089	P0ACE7	non-targtet
0.127491	1.18493	0.000158142	0.0653243	0.999636	20.6741	2.06103	-3.91646	P0A9L5	ppiC	Peptidyl-prolyl cis-trans isomerase C	TAAALHILVKEEK	13	4	16	20.6628	20.6886	20.5545	20.5356	20.7955	20.7796	20.7223	20.654	P0A9L5	non-targtet
0.300795	1.18486	0.000158142	0.0653338	0.999636	16.3044	2.06094	-3.91654	P0ABF1	pcnB	Poly(A) polymerase I	DYVGGMKDLK	10	179	188	16.1255	16.0648	16.0066	16.4194	16.463	16.6053	16.6041	16.147	P0ABF1	non-targtet
-0.619266	1.18486	0.000158142	0.0653345	0.999636	18.523	-2.06093	-3.91655	P0A8T7	rpoC	DNA-directed RNA polymerase subunit beta'	DCVNAKGEGMVLTGPK	16	516	531	18.8285	18.6512	19.3595	18.4914	19.2069	17.7957	17.7991	18.0519	P0A8T7	non-targtet
0.186868	1.18456	0.000158142	0.065379	0.999636	19.1286	2.06053	-3.91693	P37765	rluB	Ribosomal large subunit pseudouridine synthase B	ESAEQICRVLAYYKPEGELCTR	22	61	82	19.0236	19.1528	19.1688	18.7956	19.2702	19.1824	19.2791	19.1564	P37765	non-targtet
0.166202	1.18435	0.000158142	0.0654109	0.999636	17.6196	2.06024	-3.91721	P15082	srlR	Glucitol operon repressor	EESDPPIDHK	10	61	70	17.631	17.4855	17.5053	17.5244	17.6599	17.7063	17.7693	17.6755	P15082	non-targtet
-0.243746	1.18363	0.000158142	0.0655198	0.999636	17.0179	-2.05926	-3.91814	P75829	ybjX	Uncharacterized protein YbjX	PYLAANLSR	9	99	107	17.0345	17.1021	17.1703	17.2521	16.9006	16.7401	17.1733	16.77	P75829	non-targtet
-0.158083	1.18355	0.000158142	0.0655313	0.999636	21.0546	-2.05916	-3.91824	P76440	preT	NAD-dependent dihydropyrimidine dehydrogenase subunit PreT	LDAFAELEPQR	11	350	360	21.0292	21.0951	21.1395	21.2707	20.8876	21.1519	20.9601	20.9024	P76440	non-targtet
0.331701	1.18337	0.000158142	0.0655581	0.999636	15.8295	2.05892	-3.91847	P39407	yjjU	Uncharacterized protein YjjU	IFEIYPPKPLHSIALGSR	18	262	279	15.7973	15.8706	15.2434	15.7434	16.1646	15.9184	15.8898	16.0087	P39407	non-targtet
0.308428	1.18299	0.000158142	0.0656163	0.999636	15.5528	2.05839	-3.91897	P63204	gadE	Transcriptional regulator GadE	VIIDTYHNHILDEEAIK	17	43	59	15.3306	15.2019	15.5137	15.5482	15.9839	15.5744	15.6175	15.6524	P63204	non-targtet
0.172085	1.18245	0.000158142	0.065697	0.999636	18.6704	2.05767	-3.91966	P0AFG8	aceE	Pyruvate dehydrogenase E1 component	KAQETKGK	8	376	383	18.7257	18.5649	18.5062	18.5405	18.665	18.7074	18.9165	18.7367	P0AFG8	non-targtet
0.2836	1.18179	0.000158142	0.0657979	0.999636	16.0836	2.05676	-3.92053	P0ABS5	dnaG	DNA primase	LSMWDDIADK	10	519	528	15.9497	15.8975	15.8657	16.0544	16.1021	16.2152	16.545	16.0394	P0ABS5	non-targtet
-0.256757	1.18177	0.000158142	0.0658005	0.999636	17.0452	-2.05674	-3.92055	P23847	dppA	Dipeptide-binding protein	QALTYAVNKDAIIK	14	311	324	17.3125	17.1556	17.0916	17.1348	16.9808	17.1857	16.8447	16.6561	P23847	non-targtet
0.14483	1.18174	0.000158142	0.0658057	0.999636	19.4975	2.05669	-3.92059	P36999	rlmA	23S rRNA (guanine(745)-N(1))-methyltransferase	VVKPGGWVITATPGPR	16	167	182	19.3888	19.3963	19.5655	19.3497	19.5785	19.4982	19.6502	19.5527	P36999	non-targtet
-0.366654	1.18079	0.000158142	0.0659491	0.999636	14.043	-2.0554	-3.92182	P39377	iadA	Isoaspartyl dipeptidase	IEQVYAR	7	365	371	14.0161	14.2602	14.3311	14.2979	13.989	13.7104	13.9336	13.8057	P39377	non-targtet
0.225063	1.18059	0.000158142	0.0659803	0.999636	16.4874	2.05512	-3.92208	P52108	rstA	Transcriptional regulatory protein RstA	KLLDNAAEPYR	11	212	222	16.3047	16.3956	16.2678	16.5315	16.5581	16.5323	16.7249	16.5845	P52108	non-targtet
0.428924	1.18046	0.000158142	0.0659992	0.999636	17.3321	2.05495	-3.92224	P24182	accC	Biotin carboxylase	VVRGDAELAQSISMTRAEAK	20	171	190	17.5897	16.9741	16.834	17.073	16.9821	17.6134	17.803	17.788	P24182	non-targtet
0.331597	1.17833	0.000158142	0.0663241	0.999636	15.2891	2.05205	-3.92501	P09126	hemD	Uroporphyrinogen-III synthase	TTALALHTVSGQK	13	90	102	15.1698	15.18	14.7477	15.3958	15.479	15.4207	15.427	15.493	P09126	non-targtet
-0.160002	1.17822	0.000158142	0.0663404	0.999636	18.7822	-2.05191	-3.92515	P06959	aceF	Dihydrolipoyllysine-residue acetyltransferase component of pyruvate dehydrogenase complex	AVAAALEQMPR	11	466	476	18.8525	18.8525	18.9124	18.8315	18.7547	18.5201	18.745	18.7891	P06959	non-targtet
-0.429314	1.17808	0.000158142	0.0663624	0.999636	15.111	-2.05171	-3.92533	P16528	iclR	Transcriptional repressor IclR	GYSFDDEEHALGLR	14	208	221	15.1016	15.6524	15.2009	15.3476	15.0272	14.9382	15.2327	14.387	P16528	non-targtet
-0.291659	1.17764	0.000158142	0.0664286	0.999636	15.9774	-2.05112	-3.92589	P0ABU0	menB	1,4-dihydroxy-2-naphthoyl-CoA synthase	EIWFLCR	7	182	188	16.4312	15.948	15.9192	16.1944	15.8089	15.9351	15.7911	15.7912	P0ABU0	non-targtet
-0.282892	1.17753	0.000158142	0.0664468	0.999636	18.2319	-2.05096	-3.92605	P0AAC0	uspE	Universal stress protein E	QKFGINENMTHVEK	14	234	247	18.1262	18.2682	18.7293	18.3696	17.8545	18.1392	18.0665	18.3016	P0AAC0	non-targtet
0.162988	1.17738	0.000158142	0.0664688	0.999636	18.8944	2.05077	-3.92623	P0ADX9	rsmD	Ribosomal RNA small subunit methyltransferase D	EKVAGQVAYR	10	176	185	18.889	18.7686	18.931	18.6631	18.986	19.0115	19.0232	18.883	P0ADX9	non-targtet
-0.836894	1.17717	0.000158142	0.0665015	0.999636	13.9222	-2.05047	-3.92651	P0AEV4	hycA	Formate hydrogenlyase regulatory protein HycA	DREQVLEHYLEK	12	111	122	14.8473	13.5576	14.4572	14.5004	13.4904	13.7119	14.3804	12.4322	P0AEV4	non-targtet
-0.268524	1.17711	0.000158142	0.0665101	0.999636	16.0434	-2.0504	-3.92658	P29745	pepT	Peptidase T	IAELTAQR	8	400	407	16.3019	16.2441	16.0514	16.1133	15.9269	15.7999	16.1467	15.763	P29745	non-targtet
-0.577735	1.1771	0.000158142	0.0665119	0.999636	12.92	-2.05038	-3.9266	P04693	tyrB	Aromatic-amino-acid aminotransferase	VGADFLKR	8	110	117	13.3528	13.3275	13.0548	13.1003	12.8388	13.027	12.7101	11.9485	P04693	non-targtet
0.204889	1.17699	0.000158142	0.0665296	0.999636	23.7677	2.05023	-3.92675	P0A7R9	rpsK	Small ribosomal subunit protein uS11	KQVSDGVAHIHASFNNTIVTITDR	24	14	37	23.8595	23.8423	23.5117	23.4476	23.85	23.9829	23.9006	23.7471	P0A7R9	non-targtet
-0.448711	1.17697	0.000158142	0.0665315	0.999636	13.9586	-2.05021	-3.92676	P0AFI5	pbpG	D-alanyl-D-alanine endopeptidase	LNSEISRK	8	107	114	14.1798	14.0847	14.1713	14.296	13.6169	13.9918	13.2715	14.0568	P0AFI5	stabilized proteins
-0.313709	1.17662	0.000158142	0.0665853	0.999636	15.6635	-2.04973	-3.92722	P37024	hrpB	ATP-dependent RNA helicase HrpB	LAELLNEKPGDTVGYR	16	68	83	15.6916	15.8861	15.8368	15.867	15.2321	15.3611	15.6468	15.7866	P37024	non-targtet
-0.295588	1.17554	0.000158142	0.0667518	0.999636	16.5968	-2.04825	-3.92863	P27833	wecE	dTDP-4-amino-4,6-dideoxygalactose transaminase	ALIERAEIIREK	12	198	209	16.9524	16.6527	16.7806	16.5929	16.5457	16.4302	16.1216	16.6986	P27833	non-targtet
0.330516	1.17547	0.000158142	0.0667615	0.999636	16.7872	2.04817	-3.92871	P0ABA6	atpG	ATP synthase gamma chain	GLCGGLNINLFK	12	86	97	16.4334	16.5467	17.114	16.3938	16.9768	16.8608	17.1096	16.8629	P0ABA6	non-targtet
-0.787203	1.17543	0.000158142	0.0667681	0.999636	11.2591	-2.04811	-3.92876	P0A8T7	rpoC	DNA-directed RNA polymerase subunit beta'	LRGVHAVTR	9	1223	1231	12.1619	11.5073	11.1851	11.7567	10.9323	10.3217	10.7339	11.4743	P0A8T7	non-targtet
0.270815	1.17538	0.000158142	0.0667756	0.999636	16.593	2.04804	-3.92883	P0AFG3	sucA	2-oxoglutarate dehydrogenase E1 component	GHQHANLDPLGLWQQDK	17	103	119	16.4961	16.7292	16.3977	16.2075	16.8665	16.7653	16.706	16.5758	P0AFG3	non-targtet
0.155235	1.17514	0.000158142	0.0668132	0.999636	18.7451	2.04771	-3.92914	P0A9D2	gstA	Glutathione S-transferase GstA	GFTPLFRPDTPEEYKPTVR	19	108	126	18.5809	18.7311	18.7128	18.6451	18.7296	18.9231	18.8835	18.7546	P0A9D2	non-targtet
-0.674683	1.17509	0.000158142	0.0668198	0.999636	11.7767	-2.04765	-3.9292	Q46901	casA	CRISPR system Cascade subunit CasA	IIQNENGNR	9	318	326	11.8095	12.2381	12.4029	12.0057	11.5996	10.8809	11.9051	11.372	Q46901	non-targtet
-0.428482	1.17417	0.000158142	0.0669617	0.999636	14.3091	-2.0464	-3.93039	P04993	recD	RecBCD enzyme subunit RecD	FGSDSGIGQLAAAINRGDKTAVK	23	361	383	14.9129	14.5837	14.1492	14.4477	14.2589	14.1699	14.1438	13.807	P04993	non-targtet
-0.39411	1.17417	0.000158142	0.0669618	0.999636	16.5462	-2.0464	-3.93039	P60785	lepA	Elongation factor 4	ELVEKMKDLIPR	12	510	521	16.807	16.5101	16.404	17.2518	16.5242	16.4809	16.3699	16.0214	P60785	non-targtet
-0.480149	1.17383	0.000158142	0.0670143	0.999636	15.5739	-2.04593	-3.93083	P27296	dinG	ATP-dependent DNA helicase DinG	KHLGMLVLFASGR	13	533	545	15.7164	15.929	15.9242	15.6863	15.414	14.9215	16.0382	14.9616	P27296	non-targtet
0.613495	1.1738	0.000158142	0.0670188	0.999636	12.6968	2.04589	-3.93087	P28305	pabC	Aminodeoxychorismate lyase	LQDACQR	7	46	52	11.8016	12.8618	12.8129	12.0841	13.0552	12.9521	13.1065	12.9005	P28305	non-targtet
0.20245	1.17344	0.000158142	0.0670742	0.999636	17.5944	2.04541	-3.93134	P08201	nirB	Nitrite reductase (NADH) large subunit	HFINSDKR	8	809	816	17.5761	17.3989	17.5926	17.4051	17.8682	17.5473	17.7074	17.6595	P08201	non-targtet
-0.473465	1.17231	0.000158142	0.0672498	0.999636	14.483	-2.04386	-3.93281	P27242	waaU	Putative lipopolysaccharide heptosyltransferase 4	LGDLIVLSSIYR	12	52	63	14.5288	14.6175	15.2806	14.452	14.5752	14.2629	14.2425	13.9045	P27242	non-targtet
0.254124	1.17197	0.000158142	0.0673031	0.999636	17.3775	2.04339	-3.93325	P09152	narG	Respiratory nitrate reductase 1 alpha chain	QGTDAAMALAMGHVMLR	17	300	316	17.4065	17.1723	16.9402	17.4828	17.4699	17.4558	17.6	17.4926	P09152	non-targtet
-0.350344	1.17168	0.000158142	0.0673473	0.999636	14.6057	-2.043	-3.93362	P0AFI5	pbpG	D-alanyl-D-alanine endopeptidase	NTNHLVYR	8	215	222	14.5951	15.0308	14.8318	14.6659	14.2983	14.3159	14.6106	14.4974	P0AFI5	stabilized proteins
-0.117721	1.17156	0.000158142	0.0673657	0.999636	20.9362	-2.04284	-3.93378	P0ACK2	agaR	Putative aga operon transcriptional repressor	NDLAFLEK	8	50	57	21.002	21.0559	20.8934	21.0292	20.9316	20.8977	20.848	20.8323	P0ACK2	non-targtet
-0.906557	1.1712	0.000158142	0.067422	0.999636	13.894	-2.04235	-3.93425	P04079	guaA	GMP synthase [glutamine-hydrolyzing]	KADLYDKVSQAFTVFLPVR	19	437	455	14.2946	14.5173	13.7306	14.8465	14.0002	13.8596	11.986	13.9169	P04079	non-targtet
0.148834	1.17105	0.000158142	0.0674443	0.999636	22.7586	2.04215	-3.93443	P00968	carB	Carbamoyl phosphate synthase large chain	VHEGRPHIQDR	11	994	1004	22.4871	22.6734	22.7415	22.8345	22.7715	22.8428	22.881	22.8366	P00968	non-targtet
0.42026	1.17034	0.000158142	0.0675558	0.999636	14.4547	2.04117	-3.93536	P13035	glpD	Aerobic glycerol-3-phosphate dehydrogenase	ADDALWRR	8	463	470	14.5522	14.1665	14.0912	14.1685	15.0208	14.7128	14.2644	14.6615	P13035	non-targtet
-0.239953	1.16969	0.000158142	0.0676565	0.999636	18.7652	-2.04029	-3.9362	P04079	guaA	GMP synthase [glutamine-hydrolyzing]	MGLVEPLKELFKDEVR	16	370	385	18.826	18.9718	18.5984	19.1445	18.5742	18.6459	18.5371	18.8238	P04079	non-targtet
1.95053	1.16953	0.000158142	0.0676814	0.999636	18.0693	2.04008	-3.93641	P22523	mukB	Chromosome partition protein MukB	SLRDYLLPENSGVRK	15	216	230	19.2317	19.2654	14.6414	15.2375	19.1799	19.1706	18.8187	19.009	P22523	non-targtet
0.33796	1.16942	0.000158142	0.0676989	0.999636	19.5909	2.03992	-3.93655	P60906	hisS	Histidine--tRNA ligase	DALVAFLEQHK	11	179	189	19.3962	19.3858	19.9515	18.9541	19.7195	19.7345	19.7714	19.814	P60906	non-targtet
-0.753752	1.16919	0.000158142	0.0677339	0.999636	13.6655	-2.03962	-3.93684	P0CF91;P0CF92;P0CF93	insL1;insL2;insL3	Putative transposase InsL for insertion sequence element IS186A	KAGAPFPAR	9	237	245	14.9277	14.0007	13.51	13.7311	13.1964	13.9523	13.45	12.5557	P0CF91	non-targtet
0.322993	1.16913	0.000158142	0.0677441	0.999636	15.1275	2.03953	-3.93693	P77375	ydhX	Uncharacterized ferredoxin-like protein YdhX	VADKCDFCAESR	12	147	158	14.8147	14.9116	15.2075	14.9303	15.227	15.1006	15.5226	15.306	P77375	non-targtet
0.234978	1.16807	0.000158142	0.0679098	0.999636	16.6277	2.03808	-3.9383	P75863	ycbX	Uncharacterized protein YcbX	FTPSPVHDGLHLTAPDGSSAYVR	23	57	79	16.3907	16.5295	16.7371	16.3836	16.8533	16.7493	16.7144	16.6637	P75863	non-targtet
0.195483	1.16777	0.000158142	0.0679567	0.999636	18.3692	2.03767	-3.93869	P0ABA0	atpF	ATP synthase subunit b	RSQILDEAK	9	83	91	18.2365	18.1545	18.5405	18.1543	18.4815	18.4676	18.4866	18.432	P0ABA0	non-targtet
0.91394	1.16661	0.000158142	0.0681382	0.999636	15.4212	2.0361	-3.94019	P30855	evgS	Sensor protein EvgS	ITTSLGHIDDNHAVIK	16	851	866	16.0277	13.8888	15.8321	14.1084	15.9773	15.6592	15.8035	16.0727	P30855	non-targtet
-0.0960788	1.16634	0.000158142	0.0681809	0.999636	23.1199	-2.03573	-3.94055	P0A705	infB	Translation initiation factor IF-2	KLEEEAR	7	194	200	23.1581	23.1612	23.2036	23.1488	23.0886	23.1047	23.0054	23.0886	P0A705	non-targtet
0.304143	1.16575	0.000158142	0.0682728	0.999636	15.4229	2.03493	-3.9413	P07650	deoA	Thymidine phosphorylase	KRDGHALSDEEIR	13	11	23	15.3147	15.5591	15.0308	15.1788	15.5853	15.6537	15.573	15.4879	P07650	non-targtet
0.480973	1.16547	0.000158142	0.0683178	0.999636	14.4616	2.03454	-3.94167	P0ACB7	hemY	Protein HemY	TNNPEQLEK	9	307	315	13.6288	14.5451	14.4803	14.2303	14.8522	14.9044	14.3652	14.6866	P0ACB7	non-targtet
-0.767017	1.16502	0.000158142	0.0683882	0.999636	13.1578	-2.03393	-3.94225	P33363	bglX	Periplasmic beta-glucosidase	LISVGPDNPKEAIR	14	56	69	13.5248	13.3687	12.9494	14.3222	12.2659	12.4165	12.7709	13.6437	P33363	non-targtet
-0.364336	1.16477	0.000158142	0.068427	0.999636	16.0391	-2.03359	-3.94257	P07118	valS	Valine--tRNA ligase	EKLEGYAEAKAK	12	929	940	16.5191	16.4437	15.6924	16.23	15.9735	15.8169	15.78	15.8573	P07118	non-targtet
0.34059	1.1647	0.000158142	0.0684379	0.999636	16.3978	2.0335	-3.94266	P25397	tehB	Tellurite methyltransferase	NAMSIANVER	10	61	70	16.1356	16.4519	16.0124	16.3102	16.2803	16.5775	16.4289	16.9857	P25397	non-targtet
-0.312973	1.16438	0.000158142	0.0684887	0.999636	16.2409	-2.03306	-3.94308	P0A9D8	dapD	2,3,4,5-tetrahydropyridine-2,6-dicarboxylate N-succinyltransferase	EGFRVVPPAAVR	12	101	112	16.4745	16.5383	15.9903	16.5865	16.1794	16.0066	16.2208	15.9308	P0A9D8	non-targtet
-0.245117	1.16398	0.000158142	0.0685523	0.999636	18.7272	-2.03251	-3.9436	P75682	yagE	Putative 2-dehydro-3-deoxy-D-gluconate aldolase YagE	SNIIGIKDTIDSVAHLR	17	161	177	18.7569	18.9246	18.5931	19.1245	18.6307	18.5758	18.7875	18.4246	P75682	non-targtet
0.364	1.16367	0.000158142	0.0686015	0.999636	14.7152	2.03208	-3.94401	P25888	rhlE	ATP-dependent RNA helicase RhlE	TKHGANHLAEQLNK	14	254	267	14.3793	14.3636	14.733	14.6569	14.6617	15.1046	15.0688	14.7538	P25888	non-targtet
0.332064	1.16322	0.000158142	0.0686716	0.999636	15.3678	2.03148	-3.94458	P32674	pflD	Probable dehydratase PflD	FTPATLEGEAGLRK	14	683	696	15.4303	15.1583	15.3332	14.8853	15.6525	15.3364	15.4719	15.6745	P32674	non-targtet
-0.665129	1.16319	0.000158142	0.0686769	0.999636	13.7459	-2.03143	-3.94462	P0AA43	rsuA	Ribosomal small subunit pseudouridine synthase A	GNRVTVDGEIVRNAAFK	17	24	40	14.2806	14.4806	13.8988	13.6539	14.0787	13.7892	13.0531	12.7322	P0AA43	non-targtet
-0.416836	1.16262	0.000158142	0.0687672	0.999636	15.1952	-2.03066	-3.94536	P0A7A7	plsB	Glycerol-3-phosphate acyltransferase	EKGEVNPPLR	10	136	145	15.634	15.2914	15.3518	15.3372	15.5213	14.8017	14.6009	15.0232	P0A7A7	non-targtet
-0.358367	1.16205	0.000158142	0.0688571	0.999636	15.5042	-2.02988	-3.9461	P38097	dgcE	Probable diguanylate cyclase DgcE	AAMSLDEQWR	10	855	864	15.7011	15.9364	15.7209	15.3752	14.9821	15.3033	15.5886	15.4261	P38097	non-targtet
-0.194534	1.16164	0.000158142	0.0689224	0.999636	19.3498	-2.02932	-3.94663	P22259	pckA	Phosphoenolpyruvate carboxykinase (ATP)	DALLENVTVR	10	307	316	19.3801	19.4383	19.5293	19.4407	19.3572	19.3126	19.3766	18.9638	P22259	non-targtet
0.377315	1.16135	0.000158142	0.0689681	0.999636	15.7389	2.02893	-3.94701	P62615	ispE	4-diphosphocytidyl-2-C-methyl-D-erythritol kinase	LLTPVEGVEHEDNLIVR	17	53	69	15.3466	15.8044	15.8584	15.1915	15.7267	16.1965	15.9749	15.812	P62615	non-targtet
0.814348	1.16133	0.000158142	0.0689714	0.999636	13.5928	2.0289	-3.94703	P13035	glpD	Aerobic glycerol-3-phosphate dehydrogenase	RENGLWIVEAEDIDTGKK	18	177	194	13.8524	13.4319	13.5996	11.8584	14.2102	14.0331	13.6026	14.1539	P13035	non-targtet
-0.311473	1.16111	0.000158142	0.0690059	0.999636	16.8668	-2.0286	-3.94731	P0AEH1	rseP	Regulator of sigma-E protease RseP	AEPVVPELR	9	77	85	17.0423	17.3191	16.7718	16.957	16.3903	16.6721	16.8325	16.9494	P0AEH1	non-targtet
-0.494364	1.1609	0.000158142	0.0690403	0.999636	16.1403	-2.02831	-3.94759	P10121	ftsY	Signal recognition particle receptor FtsY	EEMGEILAK	9	273	281	16.3713	16.3371	17.0342	15.8072	16.2319	15.569	16.0216	15.7499	P10121	non-targtet
-0.321964	1.15994	0.000158142	0.0691925	0.999636	16.5634	-2.027	-3.94883	P17854	cysH	Phosphoadenosine 5'-phosphosulfate reductase	FIDELTDKLK	10	89	98	16.678	16.6662	16.6934	16.8598	16.8742	16.3545	16.2358	16.1451	P17854	non-targtet
-0.281154	1.15986	0.000158142	0.0692049	0.999636	16.4711	-2.0269	-3.94893	P21170	speA	Biosynthetic arginine decarboxylase	TREAQGQRLPALFCFPQILQHR	22	78	99	16.6878	16.6952	16.3243	16.7396	16.2398	16.4364	16.1217	16.5242	P21170	non-targtet
0.191194	1.15974	0.000158142	0.0692239	0.999636	18.5616	2.02674	-3.94909	P52060	yggU	UPF0235 protein YggU	VAITAPPVDGQANSHLVK	18	36	53	18.4402	18.5078	18.5123	18.4036	18.8516	18.5997	18.4422	18.7352	P52060	non-targtet
-0.533475	1.15969	0.000158142	0.0692327	0.999636	16.4829	-2.02666	-3.94916	P0A6J8	ddlA	D-alanine--D-alanine ligase A	LGLPLFVKPANQGSSVGVSK	20	178	197	16.4964	17.1669	16.1291	17.2063	16.0901	16.3793	15.7649	16.6305	P0A6J8	non-targtet
0.193823	1.15956	0.000158142	0.0692533	0.999636	17.1215	2.02648	-3.94933	P13009	metH	Methionine synthase	TPPVTLEAAR	10	901	910	17.1165	16.9865	17.0769	16.9184	17.2606	17.3046	17.2147	17.0937	P13009	non-targtet
0.200503	1.15896	0.000158142	0.0693484	0.999636	16.759	2.02567	-3.9501	P02931	ompF	Outer membrane porin F	DGNKVDLYGK	10	29	38	16.7013	16.6595	16.6599	16.6145	16.7216	16.9781	16.8979	16.8396	P02931	non-targtet
-0.128538	1.15865	0.000158142	0.0693988	0.999636	19.7388	-2.02524	-3.95051	P75745	pxpC	5-oxoprolinase subunit C	QSGISHCGALDMPALR	16	23	38	19.824	19.8324	19.7414	19.8146	19.7148	19.6632	19.7506	19.5696	P75745	non-targtet
-0.254429	1.15865	0.000158142	0.0693989	0.999636	17.2448	-2.02524	-3.95051	P0A9U3	ybiT	Probable ATP-binding protein YbiT	ILEITPER	8	505	512	17.301	17.5885	17.1345	17.464	17.1017	17.1451	16.9178	17.3057	P0A9U3	non-targtet
-0.153364	1.15856	0.000158142	0.0694124	0.999636	17.6048	-2.02512	-3.95062	P0ABP8	deoD	Purine nucleoside phosphorylase DeoD-type	IALESVLLGDKE	12	228	239	17.6898	17.6697	17.6884	17.678	17.5283	17.4963	17.5192	17.5686	P0ABP8	non-targtet
-0.218783	1.15846	0.000158142	0.0694293	0.999636	18.3357	-2.02498	-3.95076	P77300	xynR	HTH-type transcriptional regulator XynR	LAAIAYSR	8	120	127	18.5219	18.4722	18.1316	18.6548	18.25	18.2318	18.1725	18.2511	P77300	non-targtet
-0.683061	1.15827	0.000158142	0.0694595	0.999636	15.3012	-2.02472	-3.951	P0A7K6	rplS	Large ribosomal subunit protein bL19	LQAFEGVVIAIRNR	14	40	53	16.1426	15.8694	15.0833	15.4757	15.2134	13.947	15.2329	15.4455	P0A7K6	non-targtet
0.725182	1.15821	0.000158142	0.0694685	0.999636	12.9627	2.02465	-3.95107	P0A8T7	rpoC	DNA-directed RNA polymerase subunit beta'	MALELFKPFIYGKLELR	17	372	388	13.2487	13.2598	11.8762	12.0157	13.2883	13.3934	13.162	13.4574	P0A8T7	non-targtet
-0.526648	1.15812	0.000158142	0.069483	0.999636	15.8562	-2.02452	-3.95119	P05719	hsdS	Type I restriction enzyme EcoKI specificity subunit	DDYLPLIR	8	38	45	16.0519	15.863	16.5226	16.0406	15.8711	15.8162	14.7658	15.9184	P05719	non-targtet
0.178886	1.15806	0.000158142	0.0694923	0.999636	20.42	2.02444	-3.95127	P0A9X9	cspA	Cold shock protein CspA	VSFTIESGAK	10	51	60	20.3752	20.3645	20.4874	20.0951	20.3752	20.5915	20.5165	20.5545	P0A9X9	non-targtet
0.228997	1.15703	0.000158142	0.0696574	0.999636	18.4699	2.02304	-3.9526	P08956	hsdR	Type I restriction enzyme EcoKI endonuclease subunit	AIAEWPTGK	9	280	288	18.3454	18.2532	18.6823	18.1407	18.6535	18.4802	18.6212	18.5828	P08956	non-targtet
0.240068	1.15674	0.000158142	0.0697042	0.999636	17.2136	2.02264	-3.95298	P40711	arfB	Peptidyl-tRNA hydrolase ArfB	ASSLPEYYKER	11	45	55	17.0926	16.8737	17.0533	17.3546	17.4634	17.3883	17.2159	17.2668	P40711	non-targtet
-0.595712	1.15669	0.000158142	0.0697128	0.999636	15.4528	-2.02257	-3.95305	P60240	rapA	RNA polymerase-associated protein RapA	YSSEQFRMPYSGLR	14	135	148	15.5223	15.8791	15.4734	16.1279	15.6439	14.2355	15.2328	15.5076	P60240	non-targtet
-0.401912	1.15651	0.000158142	0.0697408	0.999636	14.8533	-2.02233	-3.95328	P75767	ybhK	Putative gluconeogenesis factor	VIDAVIVGPKVDVSAVKER	19	251	269	15.2279	15.0043	15.1999	14.7851	15.0126	14.6123	14.7423	14.2423	P75767	non-targtet
-0.629483	1.15579	0.000158142	0.0698568	0.999636	14.6959	-2.02134	-3.95421	P36881	yadI	Putative phosphotransferase enzyme IIA component YadI	AQEILDALEKK	11	13	23	14.8946	15.0927	14.4916	15.564	13.7297	15.0385	14.1099	14.6467	P36881	non-targtet
0.391856	1.15573	0.000158142	0.0698669	0.999636	14.8639	2.02126	-3.95429	P0ABZ4	kdsC	3-deoxy-D-manno-octulosonate 8-phosphate phosphatase KdsC	EVCDLLLLAQGK	12	168	179	15.0504	14.4746	14.6854	14.4615	14.7215	15.2773	15.1042	15.1363	P0ABZ4	non-targtet
0.168495	1.15465	0.000158142	0.0700407	0.999636	19.1669	2.01978	-3.95569	P0AA39	rluC	Ribosomal large subunit pseudouridine synthase C	SLHEQLR	7	162	168	19.1026	18.9741	19.2945	18.9596	19.2748	19.2786	19.2114	19.24	P0AA39	non-targtet
-0.460367	1.15449	0.000158142	0.0700661	0.999636	14.8667	-2.01957	-3.95589	P0A9T0	serA	D-3-phosphoglycerate dehydrogenase	LMHIHENRPGVLTALNK	17	340	356	14.9067	15.6388	15.1875	14.6545	14.8762	14.7727	14.5325	14.3648	P0A9T0	non-targtet
-0.274199	1.15441	0.000158142	0.0700799	0.999636	16.6896	-2.01945	-3.956	Q47158	yafP	Uncharacterized N-acetyltransferase YafP	GAWFTNFYMR	10	136	145	16.6994	16.8247	16.9067	16.8761	16.9209	16.4367	16.3691	16.4835	Q47158	non-targtet
0.151579	1.15433	0.000158142	0.0700915	0.999636	18.9738	2.01936	-3.9561	P21513	rne	Ribonuclease E	VRKGEETPTLSYMLPK	16	489	504	19.0028	18.8121	18.9674	18.8097	19.0547	19.0613	18.9616	19.1207	P21513	non-targtet
0.265804	1.15427	0.000158142	0.0701013	0.999636	20.8544	2.01927	-3.95618	P0ACY1	ydjA	Putative NAD(P)H nitroreductase YdjA	APLIITVVAK	10	86	95	20.9259	20.8036	20.8823	20.2741	21.1457	20.8976	20.9316	20.9742	P0ACY1	non-targtet
-0.686893	1.15389	0.000158142	0.0701634	0.999636	14.2864	-2.01875	-3.95667	P33602	nuoG	NADH-quinone oxidoreductase subunit G	FQPQDGKWR	9	803	811	15.2704	14.7475	14.1356	14.3657	13.1604	14.4104	13.7231	14.4777	P33602	non-targtet
-0.564548	1.15368	0.000158142	0.0701975	0.999636	13.0953	-2.01846	-3.95695	P37765	rluB	Ribosomal large subunit pseudouridine synthase B	EVEREYAVR	9	135	143	13.2089	13.8717	13.3932	13.0366	12.65	12.8619	12.4458	13.2946	P37765	non-targtet
0.194244	1.15324	0.000158142	0.0702689	0.999636	23.457	2.01786	-3.95752	P63284	clpB	Chaperone protein ClpB	MQIDSKPEELDR	12	403	414	23.2821	23.3778	23.6497	23.1301	23.5451	23.58	23.6164	23.4751	P63284	non-targtet
-0.700546	1.15309	0.000158142	0.070292	0.999636	14.0629	-2.01766	-3.95771	P77302	dgcM	Diguanylate cyclase DgcM	KKQGFYAR	8	126	133	14.7907	14.2677	14.0341	14.5603	14.3296	12.6814	14.1345	13.7051	P77302	non-targtet
0.121902	1.15226	0.000158142	0.0704273	0.999636	20.1864	2.01652	-3.95879	P0A8N3	lysS	Lysine--tRNA ligase	QRYLDLISNDESR	13	169	181	20.1079	20.2066	20.1581	20.0292	20.2066	20.2989	20.2419	20.2419	P0A8N3	non-targtet
0.208844	1.15203	0.000158142	0.0704643	0.999636	16.8467	2.01621	-3.95908	P09152	narG	Respiratory nitrate reductase 1 alpha chain	LRPQTGWQPLAFALDWQRPAR	21	584	604	16.7823	16.7553	16.7954	16.6361	17.0348	17.0776	16.8854	16.8066	P09152	non-targtet
0.189747	1.15138	0.000158142	0.0705704	0.999636	18.1229	2.01532	-3.95993	P05852	tsaD	tRNA N6-adenosine threonylcarbamoyltransferase	ALDQTGFK	8	254	261	17.8482	18.1048	18.1964	17.9626	18.1101	18.2371	18.2356	18.2881	P05852	non-targtet
-0.322556	1.15075	0.000158142	0.0706726	0.999636	14.7042	-2.01446	-3.96074	P00914	phrB	Deoxyribodipyrimidine photo-lyase	VQTLAAYEAAR	11	459	469	14.9484	14.8408	14.8687	14.8041	14.3583	14.474	14.8083	14.5312	P00914	non-targtet
-0.193799	1.15067	0.000158142	0.0706862	0.999636	17.7774	-2.01435	-3.96085	P0AD65	mrdA	Peptidoglycan D,D-transpeptidase MrdA	FGYGHYTGIDLAEER	15	411	425	17.7202	17.8856	18.0516	17.8399	17.7188	17.7892	17.5697	17.6445	P0AD65	non-targtet
-0.126214	1.15048	0.000158142	0.0707159	0.999636	22.563	-2.0141	-3.96109	P0A9C9	glpX	Fructose-1,6-bisphosphatase 1 class 2	ELAIEFSR	8	4	11	22.6141	22.5404	22.6276	22.7223	22.3699	22.502	22.5638	22.5638	P0A9C9	non-targtet
0.204534	1.14991	0.000158142	0.0708099	0.999636	21.976	2.01331	-3.96184	P60546	gmk	Guanylate kinase	TQPLYDTQVSVSHTTR	16	27	42	21.7389	21.8727	22.1946	21.6886	21.9812	22.1642	22.0854	22.0821	P60546	non-targtet
0.286406	1.14981	0.000158142	0.070826	0.999636	15.7995	2.01317	-3.96196	P33234	adiY	HTH-type transcriptional regulator AdiY	VNGKEPISLK	10	22	31	15.3455	15.7708	15.7832	15.7256	16.0827	15.8572	15.9819	15.8489	P33234	non-targtet
0.308415	1.14973	0.000158142	0.070838	0.999636	15.9405	2.01307	-3.96206	P15028	fecB	Fe(3+) dicitrate-binding periplasmic protein FecB	LEQHKER	7	157	163	15.8427	15.9041	15.6672	15.731	15.8608	15.9076	16.168	16.4423	P15028	non-targtet
0.641342	1.14943	0.000158142	0.0708878	0.999636	13.8232	2.01266	-3.96245	P00350	gnd	6-phosphogluconate dehydrogenase, decarboxylating	EKTEEVIAENPGK	13	37	49	12.9677	13.3278	13.726	13.9885	14.6514	13.7798	14.5688	13.5754	P00350	non-targtet
0.248369	1.14916	0.000158142	0.0709309	0.999636	17.8575	2.0123	-3.9628	P00582	polA	DNA polymerase I	HDMDSLAER	9	456	464	17.5247	17.8625	17.9514	17.5948	17.7569	18.0099	18.0001	18.1599	P00582	non-targtet
0.730332	1.14899	0.000158142	0.0709593	0.999636	13.7972	2.01206	-3.96302	P09980	rep	ATP-dependent DNA helicase Rep	HIAAVTFTNKAAR	13	49	61	14.2844	13.1511	12.5377	13.7549	14.0434	14.691	13.839	14.0761	P09980	non-targtet
0.164889	1.14861	0.000158142	0.0710219	0.999636	19.8869	2.01154	-3.96352	P0A6L4	nanA	N-acetylneuraminate lyase	EGDIQTAQK	9	226	234	19.6773	19.7597	20.0288	19.752	20.0204	19.9854	19.9866	19.885	P0A6L4	non-targtet
-0.220201	1.1485	0.000158142	0.0710395	0.999636	18.0262	-2.01139	-3.96366	P20083	parE	DNA topoisomerase 4 subunit B	RNTGTSVHFWPDETFFDSPR	20	159	178	18.1198	18.2576	18.1201	18.0478	18.1212	18.054	17.8014	17.6879	P20083	non-targtet
-0.359256	1.14829	0.000158142	0.0710733	0.999636	15.7668	-2.01111	-3.96392	P0A8A0	yebC	Probable transcriptional regulatory protein YebC	ALSNNMTRDTLNR	13	56	68	15.8826	16.2405	15.5431	16.1195	15.4587	15.8859	15.4673	15.5367	P0A8A0	non-targtet
-1.09043	1.14825	0.000158142	0.0710808	0.999636	12.899	-2.01104	-3.96398	P08839	ptsI	Phosphoenolpyruvate-protein phosphotransferase	IMFPMIISVEEVRALRK	17	388	404	13.7561	13.7234	13.379	12.9184	12.7324	13.3114	12.8623	10.5091	P08839	non-targtet
0.629127	1.14772	0.000158142	0.0711668	0.999636	14.5186	2.01033	-3.96466	P07024	ushA	Protein UshA	DSIEAGDISYK	11	411	421	13.2606	14.1682	14.5189	14.8686	14.7495	14.7723	15.1596	14.6513	P07024	non-targtet
0.127446	1.14703	0.000158142	0.071281	0.999636	20.6181	2.00937	-3.96557	P23003	trmA	tRNA/tmRNA (uracil-C(5))-methyltransferase	KLDDEWRQEAEALR	14	127	140	20.4638	20.6315	20.6116	20.5107	20.6076	20.6393	20.7379	20.7426	P23003	non-targtet
0.106324	1.1464	0.000158142	0.0713832	0.999636	22.4994	2.00852	-3.96637	P62768	yaeH	UPF0325 protein YaeH	SLGITNPEEIDR	12	7	18	22.3831	22.4551	22.5451	22.4015	22.5093	22.5708	22.5685	22.5615	P62768	non-targtet
0.157945	1.1461	0.000158142	0.071433	0.999636	18.035	2.00811	-3.96677	P0A9F6	gcvA	Glycine cleavage system transcriptional activator	EIFSQLTEATRK	12	75	86	17.9882	17.9738	17.9445	17.9178	18.0753	18.1224	18.0182	18.2402	P0A9F6	non-targtet
-0.298159	1.14602	0.000158142	0.0714459	0.999636	15.1458	-2.008	-3.96687	P27303	emrA	Multidrug export protein EmrA	AKTALASSVR	10	104	113	15.157	15.2481	15.1866	15.5879	14.9896	15.0116	15.0098	14.9759	P27303	non-targtet
0.690213	1.14584	0.000158142	0.0714763	0.999636	13.1812	2.00775	-3.96711	P0A9V5	yiaG	Uncharacterized HTH-type transcriptional regulator YiaG	TTSCTEIEQLRK	12	32	43	12.7955	12.4188	13.8111	12.3192	13.6304	13.6645	13.0967	13.7137	P0A9V5	non-targtet
-0.527129	1.14577	0.000158142	0.0714877	0.999636	17.4438	-2.00766	-3.9672	P24218	intD	Prophage integrase IntD	ELPVYEPKPVSTQTK	15	132	146	17.6962	17.6838	17.6384	17.8111	17.5625	16.9426	16.3748	17.841	P24218	non-targtet
0.362099	1.14553	0.000158142	0.0715275	0.999636	15.5604	2.00733	-3.96751	P77360	yphC	Uncharacterized zinc-type alcohol dehydrogenase-like protein YphC	IIGVDMLPER	10	202	211	15.629	15.5728	15.1202	15.1955	15.7473	15.9146	15.3806	15.9235	P77360	non-targtet
0.366114	1.1453	0.000158142	0.0715643	0.999636	15.7981	2.00702	-3.9678	P0A8W8	yfbU	UPF0304 protein YfbU	ELDREFGELKEETCR	15	46	60	15.3672	15.8012	15.8748	15.4169	16.2615	15.5934	16.0428	16.0268	P0A8W8	non-targtet
0.374918	1.14508	0.000158142	0.0716015	0.999636	16.6621	2.00671	-3.96809	P0AE39	ypdB	Transcriptional regulatory protein YpdB	DLDFEVPVSR	10	223	232	16.1608	16.7039	16.625	16.4087	16.4521	17.3079	16.8621	16.7759	P0AE39	non-targtet
-0.420951	1.14493	0.000158142	0.0716254	0.999636	15.8634	-2.00651	-3.96828	P0A7J7	rplK	Large ribosomal subunit protein uL11	SGSGKPNKDK	10	88	97	16.5406	16.0808	15.749	15.9251	15.9063	15.6614	15.8561	15.188	P0A7J7	non-targtet
0.584394	1.14472	0.000158142	0.0716598	0.999636	13.2464	2.00623	-3.96855	P11875	argS	Arginine--tRNA ligase	YETLHADR	8	325	332	12.6364	12.8691	13.7684	12.5428	13.4615	13.5411	13.691	13.4607	P11875	non-targtet
0.313554	1.14457	0.000158142	0.0716846	0.999636	14.9126	2.00602	-3.96874	Q46861	ygiQ	UPF0313 protein YgiQ	EALPGWSGVDSTRLDTPGK	19	229	247	14.7232	14.7187	14.9081	14.6733	15.2871	14.8725	15.1401	14.9778	Q46861	non-targtet
-0.355541	1.14424	0.000158142	0.0717394	0.999636	14.901	-2.00557	-3.96917	P0AC38	aspA	Aspartate ammonia-lyase	KAAAMANKELQTIPK	15	56	70	14.9238	15.3095	14.808	15.2738	14.6709	14.5644	14.963	14.6946	P0AC38	non-targtet
0.701189	1.14359	0.000158142	0.0718469	0.999636	12.7249	2.00468	-3.97002	P0AD12	yeeZ	Protein YeeZ	RSGPGDEFYLQAVQELVDSALAHR	24	80	103	12.6395	12.2717	13.0302	11.5557	13.3562	13.3565	12.9598	12.6294	P0AD12	non-targtet
-0.271359	1.14359	0.000158142	0.0718474	0.999636	16.8729	-2.00468	-3.97002	P0A9Q7	adhE	Bifunctional aldehyde-alcohol dehydrogenase AdhE	QILLDTYYGR	10	856	865	17.0574	16.7613	17.2322	16.9832	16.7054	16.7536	16.9768	16.513	P0A9Q7	non-targtet
-0.93507	1.14328	0.000158142	0.0718991	0.999636	13.4875	-2.00425	-3.97042	P28632	holD	DNA polymerase III subunit psi	RPGALQGEIAIAIPAHVR	18	21	38	13.9344	13.9482	14.1392	13.7982	13.7141	11.3875	13.7706	13.2075	P28632	non-targtet
-0.550784	1.14259	0.000158142	0.0720131	0.999636	14.9614	-2.00331	-3.97132	P46837	yhgF	Protein YhgF	VRDYLWK	7	180	186	15.0517	15.3117	15.1142	15.4696	13.8916	15.2247	14.5528	15.075	P46837	non-targtet
0.122566	1.14203	0.000158142	0.0721065	0.999636	19.8989	2.00254	-3.97205	P23003	trmA	tRNA/tmRNA (uracil-C(5))-methyltransferase	LALFDQFPYTHHMECGVLLTAK	22	345	366	19.8155	19.8788	19.8335	19.8229	19.9209	20.0403	20.0065	19.8732	P23003	non-targtet
-0.545852	1.14175	0.000158142	0.072153	0.999636	14.3754	-2.00216	-3.97241	P36645	hofB	Protein transport protein HofB homolog	TQQTLPVAVQEK	12	66	77	15.0401	14.2426	14.4404	14.87	14.7996	13.8744	13.921	13.8147	P36645	non-targtet
0.729482	1.1415	0.000158142	0.0721938	0.999636	12.604	2.00182	-3.97273	P32134	yihM	Uncharacterized protein YihM	QEANHLLNH	9	318	326	11.994	12.3464	12.9763	11.6403	13.4094	12.2569	13.1434	13.0653	P32134	non-targtet
0.320274	1.14139	0.000158142	0.0722114	0.999636	15.6565	2.00168	-3.97286	P0A8N3	lysS	Lysine--tRNA ligase	FHGLQDQEAR	10	157	166	15.4131	15.4637	15.8868	15.2217	15.8097	15.9245	15.6971	15.8351	P0A8N3	non-targtet
0.208528	1.14081	0.000158142	0.072308	0.999636	16.8989	2.00088	-3.97362	P32664	nudC	NAD-capped RNA hydrolase NudC	LDHGWWVVSHEQK	13	8	20	16.7878	16.7823	16.9349	16.6738	17.1293	16.8783	17.0493	16.956	P32664	non-targtet
-0.113788	1.14051	0.000158142	0.0723584	0.999636	20.6289	-2.00047	-3.97401	P75825	hcp	Hydroxylamine reductase	HIFLLGGCDGARGER	15	398	412	20.7316	20.6967	20.6215	20.6935	20.5368	20.6459	20.594	20.5114	P75825	non-targtet
-0.770789	1.14047	0.000158142	0.0723645	0.999636	11.2828	-2.00042	-3.97405	P0ADR8	ppnN	Pyrimidine/purine nucleotide 5'-monophosphate nucleosidase	RVGNQLGLR	9	169	177	12.0737	11.6115	11.0854	11.9022	10.712	11.478	11.032	10.3675	P0ADR8	non-targtet
-0.380182	1.14039	0.000158142	0.0723784	0.999636	14.9568	-2.00031	-3.97416	P46853	yhhX	Uncharacterized oxidoreductase YhhX	GLTVTPYQNR	10	116	125	15.124	15.3116	14.9274	15.2245	15.0437	14.9977	14.3705	14.6549	P46853	non-targtet
-0.28644	1.14017	0.000158142	0.0724147	0.999636	16.7548	-2.00001	-3.97445	Q46808	yqeB	Uncharacterized protein YqeB	ADGSIVGTIGGGMVERK	17	40	56	16.8269	16.8894	16.6842	17.1917	16.4709	16.8821	16.4424	16.6512	Q46808	non-targtet
0.188506	1.13996	0.000158142	0.0724502	0.999636	17.6256	1.99972	-3.97472	P0A9D2	gstA	Glutathione S-transferase GstA	LQYVNEALKDEHWICGQR	18	133	150	17.4999	17.5721	17.6056	17.4478	17.6659	17.5596	17.8622	17.7918	P0A9D2	non-targtet
-0.434461	1.13975	0.000158142	0.0724859	0.999636	13.9999	-1.99942	-3.975	P39300	ulaG	Probable L-ascorbate-6-phosphate lactonase UlaG	QGHQMQR	7	78	84	14.2203	14.0241	14.2831	14.3409	14.0219	14.1296	13.4166	13.5625	P39300	non-targtet
-0.983014	1.13958	0.000158142	0.0725138	0.999636	12.9232	-1.9992	-3.97521	P0AED9	dcm	DNA-cytosine methyltransferase	QAVALRQQEAQHGR	14	456	469	13.0784	13.8589	13.7002	13.0212	12.6528	10.8414	12.9673	13.2652	P0AED9	non-targtet
0.650483	1.13946	0.000158142	0.0725335	0.999636	12.7552	1.99903	-3.97537	P23842	pdeA	Probable cyclic di-GMP phosphodiesterase PdeA	LQADIIKIDGVFVK	14	655	668	12.3602	12.0709	12.2204	13.0684	13.1214	12.5366	13.0048	13.6591	P23842	non-targtet
0.535631	1.13939	0.000158142	0.072545	0.999636	13.9312	1.99894	-3.97546	P0AD49	raiA	Ribosome-associated inhibitor A	HEDMYTAINELINKLER	17	67	83	13.1831	14.0269	14.1754	13.2682	14.0252	14.0255	14.4321	14.3133	P0AD49	non-targtet
0.364045	1.13906	0.000158142	0.0726013	0.999636	14.5226	1.99848	-3.97589	P08201	nirB	Nitrite reductase (NADH) large subunit	HFINSDK	7	809	815	14.6499	14.4273	14.2818	14.0035	14.6687	14.8179	14.716	14.616	P08201	non-targtet
0.270613	1.13858	0.000158142	0.072681	0.999636	16.1905	1.99783	-3.97651	P76594	patZ	Peptidyl-lysine N-acetyltransferase PatZ	DDASSEHYIK	10	344	353	15.7417	16.2833	16.0315	16.1644	16.3562	16.3612	16.2618	16.3241	P76594	non-targtet
0.184253	1.13854	0.000158142	0.0726879	0.999636	17.6946	1.99777	-3.97656	P0AGJ9	tyrS	Tyrosine--tRNA ligase	LVHGEEGLQAAK	12	310	321	17.5482	17.6275	17.7332	17.5011	17.8541	17.6668	17.894	17.7321	P0AGJ9	non-targtet
-0.270519	1.13844	0.000158142	0.072704	0.999636	16.2142	-1.99764	-3.97669	P76361	yeeR	Inner membrane protein YeeR	ILGDNNAR	8	431	438	16.0156	16.5271	16.4096	16.4456	16.0648	15.986	16.1509	16.1142	P76361	non-targtet
-0.133574	1.13683	0.000158142	0.072975	0.999636	22.7756	-1.99543	-3.97878	P0A953	fabB	3-oxoacyl-[acyl-carrier-protein] synthase 1	FQVFGADAMR	10	112	121	22.6984	22.8788	22.8676	22.925	22.7275	22.799	22.5839	22.725	P0A953	non-targtet
-0.784263	1.13666	0.000158142	0.073003	0.999636	13.0592	-1.9952	-3.979	P0A7B8	hslV	ATP-dependent protease subunit HslV	NGHVVIAGDGQATLGNTVMK	20	10	29	12.6838	13.2017	13.766	14.154	12.5088	13.1976	11.8764	13.0857	P0A7B8	non-targtet
-0.367172	1.13665	0.000158142	0.0730051	0.999636	16.8093	-1.99518	-3.97901	P27240	waaY	Lipopolysaccharide core heptose(II) kinase WaaY	VMLIDTDYGKLILK	14	47	60	17.281	16.9087	16.4797	17.3023	16.7459	16.7846	16.5666	16.4059	P27240	non-targtet
0.539372	1.13633	0.000158142	0.0730583	0.999636	13.7802	1.99475	-3.97942	P28249	asmA	Protein AsmA	HNWQGQAHVEMTDTR	15	446	460	13.0002	13.9212	13.327	13.7939	14.0626	14.4781	13.6391	14.02	P28249	non-targtet
0.49067	1.13626	0.000158142	0.0730695	0.999636	13.606	1.99466	-3.97951	P38506	ygdG	Flap endonuclease Xni	KLETHKEMAFLCR	13	217	229	13.6117	12.8808	13.4944	13.4559	14.2957	13.7205	13.7267	13.6626	P38506	non-targtet
0.168015	1.13603	0.000158142	0.0731091	0.999636	18.1653	1.99434	-3.97981	P37440	ucpA	Oxidoreductase UcpA	HGANLILLDISPEIEK	16	29	44	17.9185	18.2007	18.1493	18.0567	18.1971	18.2908	18.2896	18.2198	P37440	non-targtet
-0.267407	1.13585	0.000158142	0.0731385	0.999636	16.1416	-1.9941	-3.98004	P27242	waaU	Putative lipopolysaccharide heptosyltransferase 4	IVIINPLGAK	10	210	219	16.2993	16.3834	16.3699	16.0487	16.1882	16.1096	15.8373	15.8967	P27242	non-targtet
0.286907	1.13485	0.000158142	0.0733084	0.999636	15.7072	1.99272	-3.98135	P07021	yfiB	Putative lipoprotein YfiB	SNLTTQGLGK	10	125	134	15.5032	15.6952	15.737	15.3194	15.6867	15.8185	16.0178	15.8796	P07021	non-targtet
-0.515329	1.13467	0.000158142	0.0733385	0.999636	12.904	-1.99248	-3.98158	P0ADR6	rlmM	Ribosomal RNA large subunit methyltransferase M	QLYHDREEVTVHVR	14	340	353	13.522	12.907	13.0037	13.2139	12.7707	12.937	12.2536	12.6241	P0ADR6	non-targtet
0.242124	1.13454	0.000158142	0.0733596	0.999636	16.4503	1.99231	-3.98174	P42641	obgE	GTPase ObgE/CgtA	QPEKVEFMWDDYHR	14	345	358	16.4099	16.3646	16.0511	16.4914	16.5858	16.5347	16.5338	16.6311	P42641	non-targtet
-0.462022	1.1345	0.000158142	0.0733664	0.999636	14.6258	-1.99225	-3.98179	P0A832;C3UPD1	smpB	SsrA-binding protein	AGKANISDSYVLLR	14	46	59	15.0801	15.1107	14.9959	14.2405	14.2067	14.7492	14.295	14.3282	P0A832	non-targtet
-0.701738	1.13374	0.000158142	0.0734945	0.999636	13.5712	-1.99121	-3.98277	P37127	aegA	Putative oxidoreductase AegA	VEQMQATPARGEPDKLAIEAR	21	184	204	14.3848	14.0949	12.8405	14.3681	13.6665	13.024	13.0148	13.176	P37127	non-targtet
0.583668	1.13355	0.000158142	0.0735281	0.999636	14.3124	1.99094	-3.98303	P0AA41	truC	tRNA pseudouridine synthase C	LDRPTSGVLLMGLSSEAGR	19	53	71	13.5203	14.7566	14.3018	13.5039	14.4266	14.605	14.9232	14.4624	P0AA41	non-targtet
-0.684486	1.13341	0.000158142	0.0735506	0.999636	14.21	-1.99076	-3.9832	P17109	menD	2-succinyl-5-enolpyruvyl-6-hydroxy-3-cyclohexene-1-carboxylate synthase	STPLTLAAAENSAFIHHTHFDER	23	34	56	13.5818	14.6504	14.8969	15.08	13.6177	13.6138	13.7109	14.5288	P17109	non-targtet
-0.360661	1.13331	0.000158142	0.073568	0.999636	16.2929	-1.99062	-3.98333	P39300	ulaG	Probable L-ascorbate-6-phosphate lactonase UlaG	AAGVLPDGMDDR	12	197	208	16.5161	16.5559	16.2517	16.5694	16.1735	16.3523	16.3528	15.5718	P39300	non-targtet
0.286014	1.13327	0.000158142	0.0735755	0.999636	16.2886	1.99056	-3.98339	P0ADW6	yhcC	Protein YhcC	SIAEQLAHQANLVNR	15	62	76	15.8997	16.0436	16.3924	16.2468	16.6261	16.232	16.3794	16.4891	P0ADW6	non-targtet
0.351001	1.13314	0.000158142	0.0735968	0.999636	18.5484	1.99039	-3.98355	P0A8W2	slyA	Transcriptional regulator SlyA	LEHNIIELQAK	11	133	143	18.2759	18.3305	18.9423	17.9429	18.8918	18.6958	18.6866	18.6214	P0A8W2	non-targtet
0.260199	1.13313	0.000158142	0.0735994	0.999636	16.8088	1.99037	-3.98357	P07604	tyrR	HTH-type transcriptional regulatory protein TyrR	SKVDMANPASCQLFGQK	17	100	116	16.6503	16.9403	16.6617	16.4623	16.7767	16.9462	17.155	16.8775	P07604	non-targtet
-0.44	1.13285	0.000158142	0.0736464	0.999636	15.2251	-1.98999	-3.98393	P0ACP1	cra	Catabolite repressor/activator	TRSIGLVIPDLENTSYTR	18	61	78	15.2451	15.3679	15.081	16.0865	15.0975	14.8842	15.2114	14.8273	P0ACP1	non-targtet
-0.184684	1.13284	0.000158142	0.0736472	0.999636	17.8485	-1.98998	-3.98394	P69908;P69910	gadA	Glutamate decarboxylase alpha	YWDVELR	7	172	178	18.0883	17.9367	17.8269	17.9115	17.8913	17.6959	17.798	17.6394	P69908	non-targtet
-0.460204	1.1324	0.000158142	0.0737225	0.999636	14.3861	-1.98937	-3.98451	P00887	aroH	Phospho-2-dehydro-3-deoxyheptonate aldolase, Trp-sensitive	GLISDPDLNGSYRVNHGLELAR	22	105	126	14.7234	14.9397	14.2314	14.5702	13.6591	14.4851	14.238	14.2418	P00887	non-targtet
0.142981	1.13217	0.000158142	0.0737618	0.999636	24.5456	1.98905	-3.98481	P0A6P1	tsf	Elongation factor Ts	TGAGMMDCK	9	16	24	24.3827	24.498	24.671	24.3449	24.6606	24.5964	24.6405	24.571	P0A6P1	non-targtet
0.203726	1.13209	0.000158142	0.0737752	0.999636	19.1585	1.98895	-3.98492	P08178	purM	Phosphoribosylformylglycinamidine cyclo-ligase	VSDGDVLIALGSSGPHSNGYSLVRK	25	175	199	19.1461	19.2292	18.8134	19.038	19.1573	19.1384	19.3661	19.3797	P08178	non-targtet
0.197294	1.13148	0.000158142	0.0738786	0.999636	16.9463	1.98811	-3.9857	P37005	lasT	Uncharacterized tRNA/rRNA methyltransferase LasT	IVDSQAHLEPATR	13	33	45	16.9265	16.7672	16.9425	16.7545	16.9842	17.1118	16.9586	17.1252	P37005	non-targtet
-0.253304	1.13119	0.000158142	0.0739289	0.999636	17.2603	-1.98771	-3.98609	P0AD37	yfeC	Uncharacterized protein YfeC	QFTSLLLR	8	91	98	17.4973	17.2938	17.4302	17.3266	17.4519	17.109	16.8602	17.1136	P0AD37	non-targtet
0.132514	1.13018	0.000158142	0.0741011	0.999636	22.4995	1.98633	-3.9874	P26616	maeA	NAD-dependent malic enzyme	HNMDDILQNVPNHNIK	16	133	148	22.4112	22.5072	22.5478	22.2669	22.5473	22.5476	22.5371	22.6312	P26616	non-targtet
-0.4249	1.1298	0.000158142	0.0741653	0.999636	16.1483	-1.98581	-3.98788	P37095	pepB	Peptidase B	LMIIDWVR	8	104	111	16.578	16.1593	16.4355	16.2701	16.2824	15.2929	15.9195	16.2486	P37095	non-targtet
-0.333469	1.12922	0.000158142	0.0742637	0.999636	14.8691	-1.98502	-3.98863	P77581	astC	Succinylornithine transaminase	FAAACEHFVSR	11	393	403	15.1142	14.8298	15.3078	14.8914	14.8049	14.6363	14.5353	14.8328	P77581	non-targtet
0.386342	1.12914	0.000158142	0.0742782	0.999636	15.448	1.98491	-3.98874	P23871	hemH	Ferrochelatase	DYADNHDYINALANSVR	17	161	177	15.0906	15.7083	14.812	15.4086	15.7869	15.5164	15.6511	15.6103	P23871	non-targtet
-0.344166	1.12788	0.000158142	0.0744939	0.999636	15.5261	-1.98318	-3.99037	P22186	mraZ	Transcriptional regulator MraZ	LLIAPVLR	8	92	99	15.8747	15.8773	15.4596	15.5811	15.6064	15.4968	15.3038	15.009	P22186	non-targtet
0.174581	1.12782	0.000158142	0.0745039	0.999636	18.4898	1.9831	-3.99045	P09391	glpG	Rhomboid protease GlpG	YLAASWQAGHTGSGLHYR	18	64	81	18.3081	18.4538	18.5877	18.2606	18.5383	18.5253	18.6531	18.5917	P09391	non-targtet
0.116011	1.12755	0.000158142	0.0745505	0.999636	20.0377	1.98273	-3.9908	P69811	fruB	Multiphosphoryl transfer protein	NEHGLHARPGTMLVNTIK	18	294	311	19.9564	20.0503	19.989	19.9231	20.0494	20.1406	20.1291	20.0636	P69811	non-targtet
0.530353	1.12713	0.000158142	0.074622	0.999636	13.8918	1.98216	-3.99134	P0AFX9	rseB	Sigma-E factor regulatory protein RseB	RTVSTSVR	8	282	289	14.0014	14.0979	13.4107	12.9968	14.3149	13.9645	14.0606	14.2881	P0AFX9	non-targtet
0.0998107	1.12684	0.000158142	0.0746723	0.999636	23.0328	1.98176	-3.99172	P0AEK4	fabI	Enoyl-[acyl-carrier-protein] reductase [NADH] FabI	VNAISAGPIR	10	184	193	23.0071	23.0207	22.9189	22.9847	23.0105	23.1316	23.1015	23.087	P0AEK4	non-targtet
-0.240521	1.12617	0.000158142	0.0747874	0.999636	16.8104	-1.98084	-3.99258	P0AFJ5	phoB	Phosphate regulon transcriptional regulatory protein PhoB	LLHFFMTHPER	11	162	172	17.001	17.0703	16.831	16.8205	16.8448	16.799	16.4406	16.6765	P0AFJ5	non-targtet
0.341154	1.12552	0.000158142	0.0749	0.999636	14.6556	1.97995	-3.99343	P0A6U5	rsmG	Ribosomal RNA small subunit methyltransferase G	QVQHELK	7	107	113	14.5495	14.6253	14.3656	14.3999	14.8871	14.8682	14.5107	15.0389	P0A6U5	non-targtet
0.500158	1.12545	0.000158142	0.0749114	0.999636	14.6467	1.97986	-3.99351	P21599	pykA	Pyruvate kinase II	LGGGLSAEALTEKDK	15	165	179	14.1021	14.2731	14.8225	14.3889	14.4918	14.5813	15.4739	15.0403	P21599	non-targtet
-0.192081	1.1252	0.000158142	0.0749543	0.999636	18.1426	-1.97951	-3.99384	P0AA16	ompR	DNA-binding dual transcriptional regulator OmpR	ESFHLMVLDLMLPGEDGLSICRR	23	47	69	18.3591	18.1372	18.1737	18.2844	18.1713	17.8405	18.1493	18.025	P0AA16	non-targtet
0.698859	1.12515	0.000158142	0.0749631	0.999636	14.0924	1.97944	-3.9939	P24232	hmp	Flavohemoprotein	PGQYLGVWLKPEGFPHQEIR	20	185	204	13.7079	13.2986	14.0674	13.898	13.8153	13.7595	15.088	15.1046	P24232	non-targtet
-0.644659	1.12509	0.000158142	0.0749736	0.999636	13.7273	-1.97936	-3.99398	P0A8E1	ycfP	UPF0227 protein YcfP	DRCLVILSRNDEALNSQR	18	125	142	14.4983	14.0045	13.8384	13.8572	13.534	13.32	12.591	14.1749	P0A8E1	non-targtet
-0.135345	1.12484	0.000158142	0.0750164	0.999636	20.1329	-1.97902	-3.9943	P64467	cnu	OriC-binding nucleoid-associated protein	SVWHYVQ	7	65	71	20.2535	20.2877	20.0426	20.2184	20.0292	20.0426	20.0559	20.1332	P64467	non-targtet
0.19278	1.12475	0.000158142	0.075033	0.999636	19.0108	1.97889	-3.99443	P0AE45	paeA	Polyamine export protein	KQEHELIENVFELESR	16	195	210	19.0389	19.0838	18.8618	18.673	19.0692	19.162	19.0129	19.1844	P0AE45	non-targtet
-0.644161	1.12432	0.000158142	0.0751073	0.999636	12.3789	-1.9783	-3.99498	P76573	yfgI	Uncharacterized protein YfgI	LALAKEEAR	9	115	123	12.5853	12.7869	12.1449	13.2868	12.3078	12	11.5759	12.3435	P76573	non-targtet
0.279951	1.12407	0.000158142	0.0751507	0.999636	16.3299	1.97796	-3.99531	P13518	csrD	RNase E specificity factor CsrD	SGQDTEQVMEHAESATR	17	356	372	16.1435	16.4581	16.1946	15.9635	16.2367	16.6592	16.4857	16.498	P13518	non-targtet
0.177707	1.12403	0.000158142	0.0751569	0.999636	21.629	1.97791	-3.99536	P0A6W5	greA	Transcription elongation factor GreA	IVGDDEADFK	10	107	116	21.3805	21.5404	21.8073	21.4324	21.6364	21.8113	21.7013	21.7223	P0A6W5	non-targtet
-0.194565	1.12349	0.000158142	0.0752509	0.999636	20.4944	-1.97716	-3.99606	P32144	csqR	HTH-type transcriptional repressor CsqR	HDQLLMLIAER	11	12	22	20.6495	20.6243	20.5002	20.5927	20.6528	20.4938	20.2199	20.2219	P32144	non-targtet
-0.568706	1.12301	0.000158142	0.075333	0.999636	15.4379	-1.97651	-3.99667	P0AFF6	nusA	Transcription termination/antitermination protein NusA	IDPVGACVGMRGAR	14	245	258	16.4009	15.7487	15.4407	15.2989	15.1569	14.608	15.0681	15.7813	P0AFF6	non-targtet
-0.310278	1.12299	0.000158142	0.075337	0.999636	17.2665	-1.97648	-3.9967	P0A738	moaC	Cyclic pyranopterin monophosphate synthase	SETLAMIIDGR	11	38	48	17.6092	17.5453	17.1427	17.3893	17.426	17.2543	16.9929	16.7722	P0A738	non-targtet
0.275668	1.12231	0.000158142	0.0754547	0.999636	15.6732	1.97555	-3.99758	P0A8F0	upp	Uracil phosphoribosyltransferase	HKLGLMR	7	13	19	15.6783	15.6987	15.3087	15.4558	15.843	15.844	15.6598	15.8974	P0A8F0	non-targtet
-0.349437	1.12219	0.000158142	0.0754757	0.999636	15.0345	-1.97539	-3.99774	P77671	allB	Allantoinase	NGTVILENEAR	11	9	19	15.0082	15.4944	15.2441	15.0901	14.6633	14.9807	14.6732	15.1218	P77671	non-targtet
0.500652	1.12206	0.000158142	0.0754987	0.999636	15.6618	1.97521	-3.99791	P0AE82	cpxA	Sensor histidine kinase CpxA	NALVSETIK	9	301	309	15.0646	15.664	14.9699	15.9474	15.7063	15.529	16.3373	16.0761	P0AE82	non-targtet
-0.494977	1.12201	0.000158142	0.0755074	0.999636	13.7037	-1.97514	-3.99797	Q47013	elaD	Protease ElaD	SHDSDDLLFKK	11	107	117	13.8968	14.2355	13.4934	14.179	13.8568	13.1459	13.5774	13.2447	Q47013	non-targtet
-0.665951	1.12178	0.000158142	0.0755475	0.999636	12.0581	-1.97482	-3.99827	P50465	nei	Endonuclease 8	RAADNLEAAIK	11	9	19	12.5072	12.2334	11.9766	12.8471	11.9516	11.115	12.1673	11.6666	P50465	non-targtet
0.323245	1.12129	0.000158142	0.0756327	0.999636	15.2602	1.97415	-3.99891	P21189	polB	DNA polymerase II	YAGLIQEGDK	10	617	626	14.9123	15.2246	15.116	15.1415	15.3966	15.4752	15.7065	15.1091	P21189	non-targtet
0.158045	1.12085	0.000158142	0.0757086	0.999636	18.6929	1.97355	-3.99947	P42641	obgE	GTPase ObgE/CgtA	IIISELEKYSQDLATKPR	18	261	278	18.6269	18.5335	18.5502	18.7449	18.6742	18.7139	18.83	18.8697	P42641	non-targtet
-0.437095	1.12036	0.000158142	0.0757953	0.999636	14.3084	-1.97287	-4.00011	P20083	parE	DNA topoisomerase 4 subunit B	FSNKNYQFSGGLHGVGISVVNALSK	25	100	124	14.3962	14.5828	14.3666	14.7624	13.6002	14.3438	14.4244	13.9911	P20083	non-targtet
0.284595	1.12022	0.000158142	0.075819	0.999636	15.5778	1.97268	-4.00029	P32684	rluF	Dual-specificity RNA pseudouridine synthase RluF	GMSAGVPILGTVTK	14	152	165	15.6977	15.3279	15.2707	15.4457	15.5599	15.8608	15.7214	15.7383	P32684	non-targtet
-0.321701	1.12016	0.000158142	0.0758299	0.999636	17.5986	-1.9726	-4.00037	P0A8V2	rpoB	DNA-directed RNA polymerase subunit beta	DDIIDVMK	8	423	430	17.8303	18.0089	17.7212	17.4772	17.189	17.513	17.8437	17.2053	P0A8V2	non-targtet
-0.118438	1.1201	0.000158142	0.0758403	0.999636	21.3465	-1.97252	-4.00045	P0AG63	rpsQ	Small ribosomal subunit protein uS17	TKSWTLVR	8	70	77	21.5213	21.4324	21.3101	21.3592	21.3376	21.2989	21.265	21.2477	P0AG63	non-targtet
-0.411007	1.11995	0.000158142	0.0758667	0.999636	14.1004	-1.97231	-4.00064	P42593	fadH	2,4-dienoyl-CoA reductase [(2E)-enoyl-CoA-producing]	TTGWIHR	7	575	581	14.6041	14.2353	13.991	14.3933	14.1783	13.775	13.9779	13.6485	P42593	non-targtet
0.203465	1.11988	0.000158142	0.0758791	0.999636	16.8585	1.97221	-4.00073	P76035	yciW	Uncharacterized protein YciW	KGENEINQWADR	12	301	312	16.6948	16.7903	16.9235	16.6185	16.9725	16.9243	16.9032	17.041	P76035	non-targtet
0.113969	1.11941	0.000158142	0.0759612	0.999636	20.9309	1.97157	-4.00134	P26646	acuI	Probable acrylyl-CoA reductase AcuI	LGYQVVAVSGR	11	170	180	20.8723	20.8661	20.9742	20.7829	20.9742	20.9459	21.0156	21.0156	P26646	non-targtet
0.67684	1.1194	0.000158142	0.0759622	0.999636	15.567	1.97156	-4.00135	P77748	ydiJ	D-2-hydroxyglutarate dehydrogenase	DHLVATVESYAPLMAR	16	710	725	16.2337	15.3051	14.7833	14.5922	16.2356	15.4747	16.304	15.6074	P77748	non-targtet
-0.357898	1.11938	0.000158142	0.0759656	0.999636	15.0188	-1.97153	-4.00138	P0A9Q7	adhE	Bifunctional aldehyde-alcohol dehydrogenase AdhE	RYAEIADHLGLSAPGDR	17	774	790	15.414	15.146	15.2145	15.0166	15.1631	14.4737	14.8176	14.9052	P0A9Q7	non-targtet
0.184166	1.11914	0.000158142	0.0760088	0.999636	21.001	1.9712	-4.00169	P0A8N5	lysU	Lysine--tRNA ligase, heat inducible	QQGVAFPNDFR	11	31	41	20.7715	20.8651	21.1642	20.8346	20.9316	21.1079	21.1143	21.2184	P0A8N5	non-targtet
0.218486	1.11877	0.000158142	0.0760724	0.999636	16.6049	1.9707	-4.00217	P25740	waaG	Lipopolysaccharide glucosyltransferase WaaG	HYAAFER	7	123	129	16.5573	16.4673	16.6119	16.3463	16.8206	16.7723	16.7038	16.56	P25740	non-targtet
-0.293052	1.11858	0.000158142	0.076107	0.999636	16.7821	-1.97043	-4.00242	P32695	dusA	tRNA-dihydrouridine(20/20a) synthase	DVVSIPVTVK	10	144	153	16.6947	17.1925	16.6798	17.1476	16.4265	16.6688	16.7018	16.7453	P32695	non-targtet
-0.180197	1.11853	0.000158142	0.076115	0.999636	18.0682	-1.97036	-4.00248	P0ADR8	ppnN	Pyrimidine/purine nucleotide 5'-monophosphate nucleosidase	TASSDLYQLFR	11	25	35	18.0034	18.1296	18.1482	18.3519	17.9753	17.9494	18.0717	17.9159	P0ADR8	non-targtet
-0.258724	1.1183	0.000158142	0.0761545	0.999636	16.4748	-1.97005	-4.00277	P77374	ynfE	Putative dimethyl sulfoxide reductase chain YnfE	QANGELTAR	9	381	389	16.6973	16.4545	16.4765	16.7884	16.2021	16.1916	16.4657	16.5223	P77374	non-targtet
-0.361281	1.11821	0.000158142	0.0761704	0.999636	15.8519	-1.96993	-4.00289	P24171	dcp	Dipeptidyl carboxypeptidase	AQQATLLGFPHYAAWK	16	270	285	15.6417	15.9704	16.3191	16.1989	15.9783	15.7032	15.628	15.3754	P24171	non-targtet
-0.764361	1.11821	0.000158142	0.0761714	0.999636	14.768	-1.96992	-4.0029	P0ADZ0	rplW	Large ribosomal subunit protein uL23	LLKVLRAPHVSEK	13	7	19	16.2603	14.7268	14.9203	14.6936	14.9635	13.8056	13.9538	14.8205	P0ADZ0	non-targtet
0.264332	1.11815	0.000158142	0.0761821	0.999636	16.1179	1.96984	-4.00298	P0CB39	eptC	Phosphoethanolamine transferase EptC	DFSQDVDRK	9	506	514	16.0435	16.0163	16.1354	15.7478	16.2116	16.0546	16.4158	16.3185	P0CB39	non-targtet
0.141314	1.11725	0.000158142	0.0763401	0.999636	23.4799	1.9686	-4.00414	P63284	clpB	Chaperone protein ClpB	MQIDSKPEELDRLDR	15	403	417	23.3945	23.4717	23.5548	23.2157	23.5948	23.5284	23.5807	23.4981	P63284	non-targtet
0.265574	1.11689	0.000158142	0.0764034	0.999636	16.0966	1.96811	-4.00461	P32677	yijO	Uncharacterized HTH-type transcriptional regulator YijO	SQALFEAIR	9	167	175	15.9302	16.0056	16.1829	15.7368	16.3923	16.0803	16.2768	16.1682	P32677	non-targtet
-0.153065	1.11684	0.000158142	0.076412	0.999636	19.5529	-1.96804	-4.00467	P76502	sixA	Phosphohistidine phosphatase SixA	LMANWLK	7	33	39	19.7241	19.5651	19.599	19.6294	19.5798	19.5462	19.294	19.4853	P76502	non-targtet
-0.301341	1.11589	0.000158142	0.0765785	0.999636	15.5514	-1.96675	-4.00589	P0ABR5	hcaE	3-phenylpropionate/cinnamic acid dioxygenase subunit alpha	AAFENSATR	9	351	359	15.4226	15.8392	15.7122	15.8343	15.1675	15.381	15.483	15.5715	P0ABR5	non-targtet
0.133317	1.11501	0.000158142	0.0767337	0.999636	21.2698	1.96554	-4.00703	P0AEI1	miaB	tRNA-2-methylthio-N(6)-dimethylallyladenosine synthase	SPVVDISFPEIEKFDRLPEPR	21	123	143	21.1143	21.1457	21.2764	21.2764	21.2006	21.4067	21.4067	21.3321	P0AEI1	non-targtet
-0.329191	1.11495	0.000158142	0.0767449	0.999636	17.029	-1.96545	-4.00712	P0A9P6	deaD	ATP-dependent RNA helicase DeaD	LDILIATDVAAR	12	296	307	17.2336	16.9808	17.3017	17.2584	16.8221	17.2662	16.4164	16.953	P0A9P6	non-targtet
-0.395051	1.1141	0.000158142	0.0768948	0.999636	14.4786	-1.96429	-4.00821	P0AC86	glgP	Glycogen phosphorylase	VLYPDDSTYSGRELR	15	268	282	14.8019	14.9452	14.5561	14.4015	14.5027	14.1319	13.988	14.5019	P0AC86	non-targtet
0.106232	1.11397	0.000158142	0.0769182	0.999636	20.646	1.96411	-4.00838	P0A850	tig	Trigger factor	KQQATWK	7	146	152	20.5069	20.6276	20.6276	20.6096	20.6886	20.714	20.714	20.68	P0A850	non-targtet
-0.131872	1.11377	0.000158142	0.0769543	0.999636	19.5797	-1.96383	-4.00865	P0ACE3	hha	Hemolysin expression-modulating protein Hha	CQTIDTLER	9	18	26	19.696	19.5933	19.7132	19.5802	19.4156	19.5438	19.5952	19.5007	P0ACE3	non-targtet
0.173583	1.11373	0.000158142	0.0769614	0.999636	19.7205	1.96377	-4.0087	P0AEE5	mglB	D-galactose/methyl-galactoside binding periplasmic protein MglB	QNDQIDVLLAK	11	71	81	19.7372	19.4183	19.7433	19.6362	19.8256	19.9316	19.6774	19.7947	P0AEE5	non-targtet
-0.165231	1.11369	0.000158142	0.0769681	0.999636	18.8718	-1.96372	-4.00875	P39342	yjgR	Uncharacterized protein YjgR	AMVIAPCSR	9	378	386	19.0754	18.8818	18.8511	19.0095	18.9519	18.6922	18.7532	18.7596	P39342	non-targtet
0.32483	1.11289	0.000158142	0.0771096	0.999636	15.6633	1.96263	-4.00978	P43674	ycaL	Metalloprotease YcaL	TQSMFDSHPPSTER	14	229	242	15.3609	15.7739	15.7211	15.1475	15.7803	15.9232	15.8988	15.7004	P43674	non-targtet
0.194745	1.11276	0.000158142	0.0771329	0.999636	18.1258	1.96245	-4.00995	P37636	mdtE	Multidrug resistance protein MdtE	QNVLLVPQEGVTHNAQGK	18	299	316	17.9123	17.9733	18.2816	17.9466	18.1819	18.1607	18.3467	18.2035	P37636	non-targtet
0.552093	1.11262	0.000158142	0.0771587	0.999636	14.0065	1.96225	-4.01014	P0A6M4	dtd	D-aminoacyl-tRNA deacylase	GASPDRAEALYDYFVER	17	96	112	13.5984	13.6481	14.1368	13.5385	14.4254	13.7604	14.9667	13.9777	P0A6M4	non-targtet
0.140179	1.1126	0.000158142	0.0771623	0.999636	21.4395	1.96222	-4.01017	P0AFI2	parC	DNA topoisomerase 4 subunit A	INLNMIGLDGRPAVK	15	327	341	21.2847	21.3147	21.5785	21.2996	21.4659	21.5159	21.5167	21.5398	P0AFI2	non-targtet
-0.877805	1.11237	0.000158142	0.0772017	0.999636	14.185	-1.96191	-4.01045	P23874	hipA	Serine/threonine-protein kinase toxin HipA	LEEVLTAYKADIPLGMIR	18	125	142	14.5882	14.661	14.5788	14.6674	14.5812	12.1723	14.4115	13.8193	P23874	non-targtet
-0.264413	1.11218	0.000158142	0.0772365	0.999636	18.6085	-1.96165	-4.01071	P37759	rfbB	dTDP-glucose 4,6-dehydratase 1	NYWSALDSDKK	11	113	123	18.815	18.7798	18.538	18.8298	18.4546	18.6394	18.7231	18.0878	P37759	non-targtet
0.728308	1.1119	0.000158142	0.0772867	0.999636	12.7572	1.96126	-4.01107	P76034	yciT	Uncharacterized HTH-type transcriptional regulator YciT	IRASDLMHLEHSK	13	229	241	12.6563	12.9187	11.2951	12.7021	12.8423	12.9218	13.2959	13.4254	P76034	non-targtet
-0.205819	1.11171	0.000158142	0.0773202	0.999636	19.4723	-1.961	-4.01132	P0A6F1	carA	Carbamoyl phosphate synthase small chain	SLFDGTLQGIHR	12	331	342	19.6333	19.5387	19.4244	19.7046	19.4301	19.4953	19.4803	19.0719	P0A6F1	non-targtet
-0.697728	1.11139	0.000158142	0.0773762	0.999636	17.2198	-1.96057	-4.01172	P76141	lsrR	Transcriptional regulator LsrR	AEAIAAAMK	9	289	297	17.5081	17.8091	17.7557	17.2017	17.3759	17.3626	15.5779	17.1673	P76141	non-targtet
0.495501	1.11137	0.000158142	0.077381	0.999636	15.4801	1.96053	-4.01176	P0A8M6	yeeX	UPF0265 protein YeeX	VDDYIIK	7	76	82	15.3688	15.3598	14.7662	15.4346	15.0884	15.9407	15.6293	16.253	P0A8M6	non-targtet
-0.141288	1.11126	0.000158142	0.0773994	0.999636	18.4236	-1.96039	-4.01189	Q46802	uacR	Putative uric acid sigma-54-dependent transcriptional regulator UacR	HISTIFVSK	9	139	147	18.6017	18.4315	18.5194	18.4244	18.3682	18.356	18.3439	18.3438	Q46802	non-targtet
-1.23589	1.11044	0.000158142	0.0775464	0.999636	10.1902	-1.95926	-4.01296	P0A7U7	rpsT	Small ribosomal subunit protein bS20	KRAIQSEK	8	9	16	10.9883	10.7996	9.30078	12.1437	9.31208	10.0787	10.0956	8.80255	P0A7U7	non-targtet
0.287714	1.11004	0.000158142	0.0776176	0.999636	18.2621	1.95871	-4.01347	P26649	glgS	Surface composition regulator	PVDILAVTGNMDEEHR	16	27	42	18.0121	18.1835	18.5432	17.734	18.3141	18.4159	18.4375	18.4562	P26649	non-targtet
-0.301841	1.10927	0.000158142	0.0777552	0.999636	15.8187	-1.95765	-4.01447	P08957	hsdM	Type I restriction enzyme EcoKI methylase subunit	LALMNCLLHDIEGNLDHGGAIR	22	224	245	15.946	16.0008	16.0919	15.8399	15.9199	15.8252	15.6004	15.3257	P08957	non-targtet
0.284401	1.10904	0.000158142	0.0777964	0.999636	16.8939	1.95734	-4.01477	P77434	alaC	Glutamate-pyruvate aminotransferase AlaC	DIAEQYKR	8	298	305	16.6718	16.6656	17.0372	16.6323	17.2747	16.7889	16.8752	17.2057	P77434	non-targtet
-0.413089	1.10903	0.000158142	0.0777976	0.999636	13.6518	-1.95733	-4.01478	P0AFA5	nfrB	Bacteriophage adsorption protein B	TSNMICVR	8	306	313	13.7146	13.9096	14.0166	13.7924	13.3466	13.8411	13.3482	13.2451	P0AFA5	non-targtet
0.14983	1.10886	0.000158142	0.0778289	0.999636	18.4379	1.95709	-4.015	P76569	yfgD	Uncharacterized protein YfgD	ILGMNSAR	8	51	58	18.4132	18.46	18.3331	18.2455	18.5662	18.5537	18.4648	18.4665	P76569	non-targtet
-0.443251	1.10863	0.000158142	0.0778692	0.999636	15.3962	-1.95678	-4.01529	P21513	rne	Ribonuclease E	TADEQQAPRR	10	668	677	15.6474	15.699	14.9719	16.1531	15.0292	15.1289	15.2042	15.336	P21513	non-targtet
-0.505776	1.1083	0.000158142	0.0779291	0.999636	14.6484	-1.95632	-4.01573	P21499	rnr	Ribonuclease R	VEAVNMDER	9	710	718	14.8442	14.8616	14.7289	15.1706	13.6171	14.8346	14.5741	14.5564	P21499	non-targtet
-0.443408	1.10772	0.000158142	0.0780341	0.999636	15.0624	-1.95552	-4.01648	Q46814	xdhD	Probable hypoxanthine oxidase XdhD	DDLEVIGK	8	167	174	15.2199	15.4329	15.3341	15.1497	15.0431	14.1682	14.8964	15.2552	Q46814	non-targtet
-0.353109	1.1075	0.000158142	0.0780724	0.999636	17.0895	-1.95522	-4.01676	P36767	rdgC	Recombination-associated protein RdgC	DQNEDIDREDFAQR	14	261	274	17.2423	17.4741	17.0254	17.3223	16.4134	17.234	17.1743	16.8299	P36767	non-targtet
-0.437867	1.10739	0.000158142	0.0780926	0.999636	13.7409	-1.95507	-4.01691	P0A8E7	yajQ	UPF0234 protein YajQ	NVEASFELNDASKTIK	16	34	49	13.9672	13.7132	14.2972	13.8616	13.875	13.4631	13.2099	13.5399	P0A8E7	non-targtet
-0.300381	1.10724	0.000158142	0.0781202	0.999636	17.2687	-1.95486	-4.0171	P00956	ileS	Isoleucine--tRNA ligase	AYEAYDFHEVVQR	13	702	714	17.3815	17.5722	17.6124	17.1097	16.769	17.126	17.3839	17.1953	P00956	non-targtet
0.20204	1.10709	0.000158142	0.0781474	0.999636	17.6893	1.95465	-4.0173	Q57261	truD	tRNA pseudouridine synthase D	FGIGGSNLQGAQR	13	165	177	17.6046	17.6475	17.4177	17.6832	17.5931	17.8617	17.7653	17.9411	Q57261	non-targtet
-1.04281	1.10683	0.000158142	0.0781937	0.999636	12.7256	-1.9543	-4.01763	P61175	rplV	Large ribosomal subunit protein uL22	VTKIFVDEGPSMK	13	71	83	14.2956	12.6009	12.5557	13.5359	11.4555	11.3663	12.601	13.394	P61175	non-targtet
0.401818	1.10656	0.000158142	0.078242	0.999636	15.2349	1.95393	-4.01798	P33940	mqo	Malate:quinone oxidoreductase	AIVPSYGRK	9	489	497	15.2347	15.1047	14.9321	14.8644	15.2021	15.853	15.6773	15.0109	P33940	non-targtet
-0.492736	1.10628	0.000158142	0.0782928	0.999636	12.508	-1.95354	-4.01835	P75829	ybjX	Uncharacterized protein YbjX	KEIAEIASKK	10	297	306	12.9564	12.7958	12.7176	12.5478	12.3746	12.1789	12.5023	11.9908	P75829	non-targtet
0.94992	1.10622	0.000158142	0.0783037	0.999636	12.1264	1.95346	-4.01842	P07648	recC	RecBCD enzyme subunit RecC	VKAHLTCLHTR	11	776	786	12.4976	11.2227	11.6578	11.2277	11.2388	13.0903	12.8593	13.2171	P07648	non-targtet
0.307867	1.10569	0.000158142	0.0783993	0.999636	15.0667	1.95273	-4.01911	P12995	bioA	Adenosylmethionine-8-amino-7-oxononanoate aminotransferase	DAEMVADVR	9	352	360	14.803	15.1231	15.083	14.6419	15.2492	15.2181	15.2617	15.1534	P12995	non-targtet
-0.308009	1.10521	0.000158142	0.0784862	0.999636	17.7131	-1.95207	-4.01973	P0AGD7	ffh	Signal recognition particle protein	TTSVGKLGK	9	114	122	18.1938	17.862	17.3821	18.0306	17.6233	17.4332	17.5064	17.6735	P0AGD7	non-targtet
0.330391	1.10512	0.000158142	0.0785013	0.999636	16.6548	1.95195	-4.01984	P0A935	mltA	Membrane-bound lytic murein transglycosylase A	GQHFDIYQGIGPEAGHR	17	324	340	16.2966	16.6961	16.862	16.1035	16.929	16.6247	16.8716	16.8545	P0A935	non-targtet
0.149434	1.10509	0.000158142	0.0785079	0.999636	19.0135	1.9519	-4.01989	P0A9M0	lon	Lon protease	HIEINGDNLHDYLGVQR	17	567	583	18.846	18.9796	19.0565	18.8731	18.9666	19.1492	19.1366	19.1005	P0A9M0	non-targtet
0.243897	1.10505	0.000158142	0.0785145	0.999636	21.0619	1.95185	-4.01994	P0A8N3	lysS	Lysine--tRNA ligase	TLAQDILGK	9	300	308	20.9882	20.9812	21.2361	20.5545	21.3156	21.0691	21.1206	21.2302	P0A8N3	non-targtet
0.306479	1.10492	0.000158142	0.0785376	0.999636	18.8017	1.95168	-4.0201	P76177	ydgH	Protein YdgH	VINGVVELPK	10	103	112	18.6258	18.637	19.0843	18.2467	19.1785	18.9025	18.9554	18.7834	P76177	non-targtet
0.33661	1.10484	0.000158142	0.078552	0.999636	14.3524	1.95157	-4.0202	P0AD27	yejM	Inner membrane protein YejM	AAGNVDDQINR	11	419	429	14.0247	14.3183	14.1961	14.1974	14.3587	14.7384	14.3995	14.5863	P0AD27	non-targtet
0.246686	1.10454	0.000158142	0.0786067	0.999636	17.0189	1.95115	-4.0206	P00959	metG	Methionine--tRNA ligase	LTLDLGGEK	9	601	609	17.0239	17.1041	16.8918	16.5626	17.1981	17.1926	17.0579	17.1205	P00959	non-targtet
-0.610542	1.10434	0.000158142	0.0786429	0.999636	14.5867	-1.95088	-4.02085	P77499	sufC	Probable ATP-dependent transporter SufC	IALLKMPEDLLTR	13	128	140	15.3178	14.585	14.8453	14.82	14.3706	13.3313	14.8375	14.5864	P77499	non-targtet
-0.460188	1.10424	0.000158142	0.0786605	0.999636	16.0518	-1.95074	-4.02098	P0A7F9	queA	S-adenosylmethionine:tRNA ribosyltransferase-isomerase	ASKAPKPGAELLLGDDESINATMTAR	26	97	122	16.3241	16.379	15.5922	16.8325	15.6015	15.7804	15.7889	16.1162	P0A7F9	non-targtet
0.305364	1.10407	0.000158142	0.0786925	0.999636	15.1704	1.9505	-4.02121	P30847	baeS	Signal transduction histidine-protein kinase BaeS	LAAGDFTTR	9	203	211	14.7715	15.05	15.3083	14.9409	15.3528	15.2062	15.3221	15.4111	P30847	non-targtet
-0.312294	1.10359	0.000158142	0.078779	0.999636	16.0051	-1.94985	-4.02183	P43329	hrpA	ATP-dependent RNA helicase HrpA	QAMWNGLR	8	1064	1071	16.2664	15.8672	16.2363	16.2752	15.9274	15.4908	15.9103	16.0675	P43329	non-targtet
0.140479	1.10328	0.000158142	0.0788358	0.999636	18.785	1.94942	-4.02223	P0A8L1	serS	Serine--tRNA ligase	LEVNKLGEELDAAK	14	73	86	18.7595	18.7067	18.7606	18.6322	18.8983	18.7518	18.834	18.9368	P0A8L1	non-targtet
0.861961	1.10238	0.000158142	0.0789988	0.999636	11.5025	1.94818	-4.02339	P28629	adiA	Biodegradative arginine decarboxylase	GEPGDHNGPTVFATHSTHK	19	368	386	11.3537	9.87896	11.5091	11.5445	11.8517	12.0716	12.3719	11.439	P28629	non-targtet
0.423056	1.10233	0.000158142	0.0790081	0.999636	14.4273	1.94811	-4.02346	P0AES9	hdeA	Acid stress chaperone HdeA	DKVKGEWDK	9	97	105	14.1237	14.3042	14.0327	14.4024	14.5675	14.1395	14.9971	14.8512	P0AES9	non-targtet
-0.421211	1.10223	0.000158142	0.0790268	0.999636	14.1707	-1.94797	-4.02359	Q46803	ygeW	Putative carbamoyltransferase YgeW	ANDHEGLK	8	287	294	14.4082	14.3061	14.7541	14.0567	14.2145	13.9085	13.6246	14.0929	Q46803	non-targtet
0.461343	1.10217	0.000158142	0.0790371	0.999636	13.8504	1.94789	-4.02367	P0A7R1	rplI	Large ribosomal subunit protein bL9	INALETVTIASKAGDEGK	18	72	89	13.5755	13.3263	13.6666	13.9107	13.9989	14.3126	13.6088	14.404	P0A7R1	non-targtet
0.106313	1.102	0.000158142	0.0790682	0.999636	21.5051	1.94766	-4.02389	P23538	ppsA	Phosphoenolpyruvate synthase	DSGVVSELFDERNDAVK	17	715	731	21.4676	21.5069	21.4476	21.3857	21.4972	21.6364	21.5356	21.5638	P23538	non-targtet
0.149747	1.10176	0.000158142	0.0791114	0.999636	22.7799	1.94733	-4.02419	P0A8N3	lysS	Lysine--tRNA ligase	SQILSGIR	8	188	195	22.7203	22.7265	22.8519	22.5213	22.9406	22.9134	22.8385	22.7265	P0A8N3	non-targtet
0.332726	1.10169	0.000158142	0.0791236	0.999636	15.0138	1.94724	-4.02428	P36979	rlmN	Dual-specificity RNA methyltransferase RlmN	RVTLSTSGVVPALDK	15	207	221	14.6505	14.8833	14.9562	14.8996	15.2336	15.2224	14.8295	15.435	P36979	non-targtet
-0.139768	1.10144	0.000158142	0.0791692	0.999636	21.3707	-1.9469	-4.0246	P0A944	rimI	[Ribosomal protein bS18]-alanine N-acetyltransferase	AHAFPWSEK	9	22	30	21.5823	21.3645	21.2989	21.5165	21.2764	21.3645	21.3321	21.2302	P0A944	non-targtet
0.117156	1.10139	0.000158142	0.079179	0.999636	19.8611	1.94682	-4.02467	P22525	ycbB	Probable L,D-transpeptidase YcbB	ASDLANMLLQDAGWNDKR	18	534	551	19.8432	19.8024	19.8084	19.7561	19.8659	19.9934	19.9579	19.8615	P22525	non-targtet
0.262801	1.10122	0.000158142	0.0792105	0.999636	16.8421	1.94658	-4.0249	P02932	phoE	Outer membrane porin PhoE	DGNKLDVYGK	10	28	37	16.659	16.6634	16.9518	16.5689	16.6636	17.1446	17.064	17.022	P02932	non-targtet
0.192728	1.10076	0.000158142	0.0792936	0.999636	16.7152	1.94596	-4.02549	Q46877	norV	Anaerobic nitric oxide reductase flavorubredoxin	ASAFGSHGWSGGAVDR	16	340	355	16.4974	16.6619	16.6259	16.6902	16.8208	16.8564	16.857	16.7121	Q46877	non-targtet
0.173619	1.10022	0.000158142	0.0793931	0.999636	18.6918	1.94521	-4.02619	P45395	kdsD	Arabinose 5-phosphate isomerase KdsD	RVFDMGVDVR	10	260	269	18.4954	18.7647	18.6169	18.5428	18.9502	18.7463	18.6637	18.7541	P45395	non-targtet
0.516592	1.09977	0.000158142	0.0794757	0.999636	13.1321	1.94459	-4.02678	P06971	fhuA	Ferrichrome outer membrane transporter/phage receptor	GASNTYDHLIIR	12	115	126	12.7715	12.8619	12.8169	13.0448	13.6217	13.4056	12.7609	13.7733	P06971	non-targtet
0.156955	1.09969	0.000158142	0.0794886	0.999636	22.1349	1.94449	-4.02687	P0A8N5	lysU	Lysine--tRNA ligase, heat inducible	ALRPLPDKFHGLQDQEVR	18	149	166	21.9601	22.0625	22.2933	21.9098	22.265	22.2419	22.1886	22.1581	P0A8N5	non-targtet
-0.160636	1.09959	0.000158142	0.079507	0.999636	18.1531	-1.94435	-4.027	P62620	ispG	4-hydroxy-3-methylbut-2-en-1-yl diphosphate synthase (flavodoxin)	VAEYGVDCLR	10	97	106	18.144	18.2721	18.1914	18.3261	18.1308	17.9518	18.0449	18.1636	P62620	non-targtet
-0.67823	1.09848	0.000158142	0.0797107	0.999636	14.6439	-1.94282	-4.02844	P39360	yjhI	Uncharacterized HTH-type transcriptional regulator YjhI	QNIFEVTKRPMQELSLK	17	79	95	14.8997	14.5873	14.8455	15.5996	15.2456	14.4702	13.8389	13.6645	P39360	non-targtet
-0.224292	1.09839	0.000158142	0.0797285	0.999636	16.3618	-1.94269	-4.02856	P09831	gltB	Glutamate synthase [NADPH] large chain	ILHSAETDDDLK	12	406	417	16.5977	16.3199	16.5151	16.463	16.2902	16.2234	16.3792	16.1059	P09831	non-targtet
0.172958	1.09837	0.000158142	0.0797312	0.999636	19.154	1.94267	-4.02858	P76243	yeaO	Uncharacterized protein YeaO	EQYLAELAQHEQEGK	15	66	80	18.9656	19.1041	19.2512	18.9489	19.2395	19.3048	19.0877	19.3298	P76243	non-targtet
-0.253705	1.09837	0.000158142	0.0797322	0.999636	16.022	-1.94266	-4.02859	P0A6W5	greA	Transcription elongation factor GreA	GAEKLREELDFLK	13	10	22	16.0947	16.3003	15.9805	16.2197	16.0835	15.9295	15.7331	15.8344	P0A6W5	non-targtet
0.396119	1.0981	0.000158142	0.0797819	0.999636	14.2461	1.94229	-4.02894	P75990	bluF	Blue light- and temperature-regulated antirepressor BluF	QAIIQAIIK	9	342	350	14.3158	14.0755	13.6737	14.1274	14.7221	14.4503	14.407	14.1974	P75990	non-targtet
0.827624	1.09809	0.000158142	0.0797834	0.999636	13.6214	1.94228	-4.02895	P30958	mfd	Transcription-repair-coupling factor	RLEAIASLEDLGAGFALATHDLEIR	25	929	953	12.4713	12.39	13.7255	14.2435	13.5175	14.2418	13.8857	14.4958	P30958	non-targtet
-0.168447	1.09794	0.000158142	0.0798113	0.999636	18.6294	-1.94207	-4.02915	P22259	pckA	Phosphoenolpyruvate carboxykinase (ATP)	TTLSTDPK	8	255	262	18.5962	18.7199	18.7468	18.7915	18.5826	18.3473	18.644	18.6067	P22259	non-targtet
-0.338015	1.09783	0.000158142	0.079831	0.999636	17.5144	-1.94192	-4.02928	P11454	entF	Enterobactin synthase component F	ALPLPELK	8	957	964	17.8132	17.5996	17.8444	17.4762	17.7195	17.602	16.9595	17.1004	P11454	non-targtet
-0.136124	1.09767	0.000158142	0.0798593	0.999636	20.4966	-1.94171	-4.02948	P0A6Y8	dnaK	Chaperone protein DnaK	MAPPQISAEVLK	12	110	121	20.4818	20.5683	20.5159	20.6928	20.3031	20.4769	20.4219	20.5125	P0A6Y8	non-targtet
-0.125386	1.09741	0.000158142	0.0799077	0.999636	18.7971	-1.94135	-4.02983	P0A7A7	plsB	Glycerol-3-phosphate acyltransferase	ESLPQMLR	8	447	454	18.8253	18.893	18.8204	18.9003	18.7641	18.7228	18.7646	18.6859	P0A7A7	non-targtet
-0.135552	1.0974	0.000158142	0.0799091	0.999636	19.6906	-1.94134	-4.02983	P76104	rlhA	23S rRNA 5-hydroxycytidine C2501 synthase	GSTDYFVNAR	10	295	304	19.7559	19.7013	19.7793	19.7969	19.4784	19.6109	19.7345	19.6673	P76104	non-targtet
-0.237895	1.09735	0.000158142	0.0799189	0.999636	16.5129	-1.94126	-4.0299	P0A786	pyrB	Aspartate carbamoyltransferase catalytic subunit	HPQEGAAR	8	107	114	16.6239	16.4854	16.6653	16.7526	16.39	16.1493	16.5304	16.5059	P0A786	non-targtet
-0.224075	1.09724	0.000158142	0.0799388	0.999636	17.9363	-1.94112	-4.03004	P37326	intS	Prophage integrase IntS	DISVGIDPVKAK	12	73	84	18.1197	18.113	17.7325	18.2282	17.789	17.9552	17.8453	17.7076	P37326	non-targtet
0.79334	1.09719	0.000158142	0.0799482	0.999636	11.9794	1.94105	-4.03011	P04994	xseA	Exodeoxyribonuclease 7 large subunit	VTFRPQHGQQVLVR	14	70	83	10.5812	11.6808	12.5041	11.5648	12.2208	12.7752	12.3639	12.1443	P04994	non-targtet
-0.50268	1.09699	0.000158142	0.079986	0.999636	14.7101	-1.94076	-4.03038	P75828	ybjD	Uncharacterized protein YbjD	QGFSDVFHR	9	480	488	14.8074	14.5236	14.739	15.7757	14.6537	14.3707	14.4222	14.3883	P75828	non-targtet
0.224572	1.0962	0.000158142	0.0801304	0.999636	17.1268	1.93968	-4.03139	P76134	ydeM	Anaerobic sulfatase-maturating enzyme homolog YdeM	NDVGEIFIR	9	232	240	17.1312	17.0255	17.157	16.7443	17.3758	17.1511	17.1794	17.2501	P76134	non-targtet
0.491125	1.0962	0.000158142	0.0801314	0.999636	15.9623	1.93968	-4.0314	P29131	ftsN	Cell division protein FtsN	AADAPKPTAEKK	12	232	243	15.804	16.3812	15.5425	15.1393	16.5895	16.1784	15.8413	16.2223	P29131	non-targtet
0.744108	1.09593	0.000158142	0.0801814	0.999636	12.0235	1.9393	-4.03175	Q47146	fadE	Acyl-coenzyme A dehydrogenase	SVALATGAYAHIR	13	388	400	12.426	10.7455	11.5324	11.902	12.5994	12.1819	12.1459	12.6552	Q47146	non-targtet
-0.287476	1.0956	0.000158142	0.0802424	0.999636	16.8339	-1.93885	-4.03217	P0AGB0	serB	Phosphoserine phosphatase	SGWLLYGR	8	38	45	16.9841	17.14	16.6544	17.1321	16.3918	16.9093	16.7038	16.7557	P0AGB0	non-targtet
-0.237919	1.09556	0.000158142	0.0802486	0.999636	17.3904	-1.9388	-4.03222	P0A7M9	rpmE	Large ribosomal subunit protein bL31	YEEITASCSCGNVMKIR	17	9	25	17.6775	17.5628	17.3943	17.4028	16.9744	17.3119	17.3396	17.4599	P0A7M9	non-targtet
0.180122	1.09553	0.000158142	0.0802545	0.999636	18.5451	1.93876	-4.03226	P0AFP2	atl	DNA base-flipping protein	RLPEGSTLPWHR	12	74	85	18.5769	18.4381	18.5006	18.3044	18.7601	18.6234	18.7086	18.4485	P0AFP2	non-targtet
0.100039	1.09472	0.000158142	0.0804053	0.999636	22.1964	1.93764	-4.03332	P0A9K3	ybeZ	PhoH-like protein	SLYVDTAPMR	10	65	74	22.1012	22.1445	22.2405	22.0994	22.2198	22.2386	22.2714	22.256	P0A9K3	non-targtet
-0.974757	1.09418	0.000158142	0.0805042	0.999636	11.1212	-1.9369	-4.03401	P65290	yfgH	Uncharacterized lipoprotein YfgH	VAVDNSQNKR	10	58	67	11.1938	11.5971	11.5651	12.0782	10.2579	9.71447	10.5574	12.0055	P65290	non-targtet
0.348188	1.09367	0.000158142	0.0805993	0.999636	16.6558	1.9362	-4.03467	P60906	hisS	Histidine--tRNA ligase	EKLDEDCK	8	190	197	16.185	16.6134	16.9901	16.1382	16.8214	16.7293	16.886	16.8827	P60906	non-targtet
-0.311592	1.09357	0.000158142	0.0806181	0.999636	14.9547	-1.93606	-4.0348	P00490	malP	Maltodextrin phosphorylase	ENPQADRVPR	10	558	567	14.8529	15.3715	15.1413	15.0762	14.8761	14.8338	14.8413	14.6444	P00490	non-targtet
0.252091	1.0934	0.000158142	0.0806484	0.999636	16.963	1.93583	-4.03501	P0ACB7	hemY	Protein HemY	HGEWQEASLAFR	12	341	352	16.9317	17.0057	16.9491	16.4612	17.0574	17.1682	17.0419	17.0885	P0ACB7	non-targtet
0.778956	1.09314	0.000158142	0.0806979	0.999636	12.385	1.93546	-4.03536	P0ABR7	yeaW	Carnitine monooxygenase oxygenase subunit	LDGNLAHAR	9	118	126	11.7604	12.2642	12.8849	11.0725	13.2658	12.8416	12.3498	12.6405	P0ABR7	non-targtet
0.483327	1.0931	0.000158142	0.0807046	0.999636	16.0791	1.93541	-4.0354	P36547	eutR	HTH-type DNA-binding transcriptional activator EutR	NQSALEVK	8	168	175	16.038	16.5025	15.1531	15.6561	16.5171	16.3757	16.1144	16.2759	P36547	non-targtet
0.297461	1.093	0.000158142	0.0807231	0.999636	16.3503	1.93528	-4.03553	P17888	priA	Primosomal protein N'	FNAPVEVLHSGLNDSER	17	269	285	15.8306	16.4255	16.2591	16.2909	16.241	16.5541	16.5575	16.6433	P17888	non-targtet
-0.343278	1.09277	0.000158142	0.0807667	0.999636	14.8749	-1.93495	-4.03584	P33013	dacD	D-alanyl-D-alanine carboxypeptidase DacD	TMNVDGLK	8	225	232	14.7991	15.0197	15.061	15.3063	14.625	14.4449	14.7929	14.9502	P33013	non-targtet
-0.448075	1.09272	0.000158142	0.0807755	0.999636	16.4728	-1.93489	-4.0359	P0A988	dnaN	Beta sliding clamp	KGVIELMR	8	198	205	16.7097	17.0422	16.0499	16.9855	15.7903	16.3796	16.3074	16.5178	P0A988	non-targtet
0.243987	1.09237	0.000158142	0.0808398	0.999636	15.7682	1.93441	-4.03634	P04993	recD	RecBCD enzyme subunit RecD	LAAPTGK	7	201	207	15.7877	15.7355	15.6301	15.4316	15.8955	15.8754	15.8923	15.8976	P04993	non-targtet
0.544076	1.09172	0.000158142	0.0809627	0.999636	13.0481	1.93351	-4.0372	P23872	aes	Acetyl esterase	LLYQTLAAHQQPCEFK	16	270	285	12.3473	13.3003	12.8014	12.6551	12.9766	13.6774	13.1295	13.4969	P23872	non-targtet
0.119585	1.0916	0.000158142	0.0809835	0.999636	20.9265	1.93335	-4.03734	P67910	hldD	ADP-L-glycero-D-manno-heptose-6-epimerase	KGQIEYIPFPDKLK	14	256	269	20.9882	20.8695	20.7807	20.8283	21.0156	21.0426	20.9601	20.9267	P67910	non-targtet
-0.177591	1.09148	0.000158142	0.081007	0.999636	18.0308	-1.93318	-4.03751	P0AFG3	sucA	2-oxoglutarate dehydrogenase E1 component	LGELLEALK	9	153	161	17.9889	18.1843	18.12	18.1852	18.0999	17.9844	17.7984	17.8855	P0AFG3	non-targtet
0.494794	1.09136	0.000158142	0.081028	0.999636	19.6081	1.93302	-4.03765	P17952	murC	UDP-N-acetylmuramate--L-alanine ligase	NLVMLFQPHR	10	374	383	19.2638	19.0562	19.6975	19.4251	19.1854	19.6399	19.9918	20.6048	P17952	non-targtet
-0.21463	1.0907	0.000158142	0.0811526	0.999636	18.1779	-1.9321	-4.03852	P69503	apt	Adenine phosphoribosyltransferase	SIQDYPKPGILFR	13	17	29	18.2827	18.1591	18.3241	18.3749	18.3544	18.0075	18.0777	17.8429	P69503	non-targtet
0.272417	1.0901	0.000158142	0.0812636	0.999636	15.2133	1.93129	-4.03928	P77398	arnA	Bifunctional polymyxin resistance protein ArnA	IAIAPDDIAITLHHK	15	150	164	15.1115	15.2166	14.9634	15.0167	15.2977	15.5356	15.3096	15.2549	P77398	non-targtet
0.339864	1.09009	0.000158142	0.081266	0.999636	15.8143	1.93127	-4.0393	P0A6P5	der	GTPase Der	RVGTSMLTR	9	378	386	15.6192	15.2103	15.9049	15.8431	16.1828	16.0039	15.7493	16.001	P0A6P5	non-targtet
-0.223148	1.08984	0.000158142	0.0813125	0.999636	19.4417	-1.93093	-4.03962	P0A9M0	lon	Lon protease	CLEAAMDHDKK	11	39	49	19.4866	19.7936	19.2455	19.6873	19.1923	19.3983	19.2892	19.4407	P0A9M0	non-targtet
0.791363	1.08967	0.000158142	0.0813451	0.999636	15.9211	1.93069	-4.03985	P00864	ppc	Phosphoenolpyruvate carboxylase	WKATDLFLK	9	273	281	15.2757	15.4875	16.9088	14.4298	16.4702	16.2878	16.3796	16.1297	P00864	non-targtet
-0.30442	1.08963	0.000158142	0.0813519	0.999636	14.6543	-1.93064	-4.03989	P0A9U8	ydiO	Probable acyl-CoA dehydrogenase YdiO	VAWQADQHQSLR	12	301	312	14.8519	14.8836	14.5766	14.914	14.5673	14.3791	14.5617	14.5003	P0A9U8	non-targtet
0.310401	1.0896	0.000158142	0.0813576	0.999636	14.7214	1.93059	-4.03993	P76102	insQ	Putative RNA-guided DNA endonuclease InsQ	FQLRPGGQQECEMR	14	9	22	14.3233	14.7756	14.5393	14.6268	14.8302	14.9082	14.7901	14.978	P76102	non-targtet
-0.197949	1.08921	0.000158142	0.0814308	0.999636	19.1298	-1.93006	-4.04044	P76034	yciT	Uncharacterized HTH-type transcriptional regulator YciT	LTIHVVDI	8	242	249	19.319	19.2858	19.1564	19.1539	19.2728	19.1184	18.9182	18.8139	P76034	non-targtet
0.158087	1.08915	0.000158142	0.0814416	0.999636	20.1609	1.92998	-4.04051	Q57261	truD	tRNA pseudouridine synthase D	WAQTNTPVR	9	178	186	19.8802	20.1946	20.1704	20.0821	20.1206	20.2419	20.265	20.3321	Q57261	non-targtet
-0.423593	1.08874	0.000158142	0.0815187	0.999636	14.4701	-1.92941	-4.04105	P12998	bioF	8-amino-7-oxononanoate synthase	VKPELLVVTFGK	12	225	236	14.7609	14.2533	15.0909	14.6223	14.5763	14.3029	13.9957	14.1581	P12998	non-targtet
0.23813	1.0881	0.000158142	0.0816401	0.999636	18.663	1.92852	-4.04188	P0A9M2	hpt	Hypoxanthine phosphoribosyltransferase	SLAICTLLDKPSR	13	122	134	18.6187	18.691	18.722	18.1441	18.8035	18.7651	18.6893	18.8704	P0A9M2	non-targtet
-0.699066	1.08801	0.000158142	0.0816566	0.999636	15.7559	-1.9284	-4.042	P15254	purL	Phosphoribosylformylglycinamidine synthase	DNPEMERR	8	473	480	16.6156	15.8452	15.8271	16.1337	15.4424	14.3113	15.5501	16.3216	P15254	non-targtet
-0.528171	1.08771	0.000158142	0.081712	0.999636	15.6916	-1.92799	-4.04238	P25728	ygbA	Uncharacterized protein YgbA	QCPVHCYQPAKR	12	59	70	16.1056	16.1108	15.8651	15.7413	15.8206	14.5124	15.8637	15.5134	P25728	non-targtet
0.455258	1.08768	0.000158142	0.0817189	0.999636	17.4912	1.92794	-4.04242	P15977	malQ	4-alpha-glucanotransferase	CYEPQALLNK	10	131	140	17.44	16.4717	17.864	17.2788	17.782	17.6402	17.7737	17.6796	P15977	non-targtet
0.187849	1.08762	0.000158142	0.0817291	0.999636	17.8685	1.92787	-4.04249	P0AG24	spoT	Bifunctional (p)ppGpp synthase/hydrolase SpoT	VIVNDSDTCYR	11	265	275	17.7592	17.7883	17.9724	17.5786	17.9365	17.8866	18.0476	17.9792	P0AG24	non-targtet
0.276469	1.08754	0.000158142	0.0817453	0.999636	18.2851	1.92775	-4.04261	P75960	cobB	NAD-dependent protein deacylase	AADGLWEEHR	10	62	71	18.3967	17.8315	18.4471	17.9122	18.5555	18.4293	18.3267	18.3818	P75960	non-targtet
-0.258047	1.08735	0.000158142	0.0817809	0.999636	16.8371	-1.92749	-4.04285	P00509	aspC	Aspartate aminotransferase	CTQELLFGK	9	77	85	17.0455	16.8693	17.1352	16.8144	16.7097	16.4752	16.6445	17.0028	P00509	non-targtet
-0.256231	1.08722	0.000158142	0.0818045	0.999636	15.4629	-1.92732	-4.04301	P37330	glcB	Malate synthase G	ISSQHIANWLR	11	637	647	15.5569	15.5695	15.4421	15.7957	15.364	15.3095	15.3899	15.2759	P37330	non-targtet
-0.201016	1.08676	0.000158142	0.0818908	0.999636	20.8097	-1.92668	-4.04361	P0A8D3	yaiI	UPF0178 protein YaiI	DFMDTLR	7	110	116	20.9343	20.9284	20.7288	21.0492	20.5426	20.8723	20.8976	20.5242	P0A8D3	non-targtet
-0.295669	1.08664	0.000158142	0.0819138	0.999636	15.8246	-1.92652	-4.04376	P0AF70	yjeI	Uncharacterized protein YjeI	IVDEQPGAECQLIGTATGK	19	34	52	16.2161	16.0447	15.8129	15.816	15.7791	15.5777	15.9038	15.4465	P0AF70	non-targtet
-0.495583	1.0865	0.000158142	0.0819412	0.999636	16.2027	-1.92632	-4.04395	P38051	menF	Isochorismate synthase MenF	LYAGAGIVR	9	398	406	16.2812	16.7796	15.973	16.7683	15.7567	16.389	15.3683	16.3057	P38051	non-targtet
-0.369455	1.0863	0.000158142	0.0819779	0.999636	13.8554	-1.92605	-4.0442	P0ADM8	yieE	Uncharacterized protein YieE	AQLITLRR	8	142	149	14.1775	13.9804	14.0597	13.9431	13.903	13.7744	13.5769	13.4286	P0ADM8	non-targtet
-0.405866	1.08626	0.000158142	0.0819862	0.999636	14.2731	-1.92599	-4.04426	P28629	adiA	Biodegradative arginine decarboxylase	SWSVVVGTSGSNR	13	223	235	14.3749	14.7017	14.1056	14.7221	13.7841	14.2803	13.976	14.2404	P28629	non-targtet
0.197832	1.08617	0.000158142	0.0820035	0.999636	19.9271	1.92586	-4.04438	P09053	avtA	Valine--pyruvate aminotransferase	HSGITLLMEDLNDGLR	16	13	28	19.7456	20.0796	19.6418	19.8459	20.0016	20.107	20.152	19.8436	P09053	non-targtet
-0.21607	1.08616	0.000158142	0.0820042	0.999636	15.9975	-1.92586	-4.04438	P0AFH8	osmY	Osmotically-inducible protein Y	AVDGVKSVKNDLK	13	187	199	16.0759	16.1658	16.0068	16.1738	15.8308	15.8503	15.9707	15.9062	P0AFH8	non-targtet
-0.324307	1.086	0.000158142	0.082036	0.999636	16.2447	-1.92562	-4.0446	P21367	ycaC	Probable hydrolase YcaC	AQFPDTPYIAR	11	74	84	16.3143	16.5271	16.2821	16.5039	16.3135	15.7801	16.4234	15.8132	P21367	non-targtet
-0.526338	1.08587	0.000158142	0.0820602	0.999636	14.8228	-1.92545	-4.04477	P0A7A2	gpmB	Probable phosphoglycerate mutase GpmB	RHIDSLTEEEENWRR	15	91	105	14.795	15.3128	14.6224	15.6135	13.9798	14.6331	14.9847	14.6408	P0A7A2	non-targtet
-0.389338	1.08547	0.000158142	0.0821362	0.999636	16.4119	-1.92489	-4.04529	P39176	erfK	Probable L,D-transpeptidase ErfK/SrfK	KQEAPTWTPTPNTRR	15	142	156	16.9395	16.6939	16.0066	16.7861	15.8934	16.343	16.3668	16.2655	P39176	non-targtet
0.313643	1.08535	0.000158142	0.0821572	0.999636	17.7034	1.92474	-4.04543	P25397	tehB	Tellurite methyltransferase	VKYNEDVGELHR	12	166	177	17.5143	17.829	17.0319	17.811	17.8042	17.8791	17.7823	17.9752	P25397	non-targtet
-0.474569	1.08531	0.000158142	0.0821665	0.999636	13.6307	-1.92467	-4.04549	P76397	mdtA	Multidrug resistance protein MdtA	VALAQAQGQLAKDK	14	125	138	13.906	13.7018	13.6575	14.2068	13.5975	13.7904	13.2178	12.9682	P76397	non-targtet
0.153749	1.08516	0.000158142	0.0821945	0.999636	18.7621	1.92447	-4.04569	P75913	ghrA	Glyoxylate/hydroxypyruvate reductase A	TIAQLEKGER	10	292	301	18.7663	18.6574	18.602	18.7153	18.969	18.7995	18.7015	18.8861	P75913	non-targtet
0.12957	1.08491	0.000158142	0.0822406	0.999636	22.6207	1.92413	-4.046	P0A705	infB	Translation initiation factor IF-2	LVQQFADAGIR	11	20	30	22.5117	22.5638	22.7056	22.4425	22.7836	22.7035	22.6453	22.6096	P0A705	non-targtet
0.156177	1.08479	0.000158142	0.0822649	0.999636	17.939	1.92396	-4.04617	P00893	ilvI	Acetolactate synthase isozyme 3 large subunit	AFWLAASGRPGPVVVDLPK	19	145	163	17.8511	17.8536	17.947	17.7918	17.9545	18.0579	17.9377	18.1182	P00893	non-targtet
0.417079	1.08451	0.000158142	0.0823168	0.999636	14.1758	1.92358	-4.04652	P45544	frlR	Probable fructoselysine utilization operon transcriptional repressor	GTFVQSQK	8	72	79	13.8256	13.6655	14.2605	14.1175	14.6613	14.5395	14.3115	14.025	P45544	non-targtet
-0.163126	1.08444	0.000158142	0.0823302	0.999636	22.1017	-1.92348	-4.04661	P0A7E5	pyrG	CTP synthase	DVDSIYKIPGLLK	13	240	252	22.2066	22.0886	22.0625	22.3752	22.0426	22.1519	21.85	22.0359	P0A7E5	non-targtet
0.262059	1.08386	0.000158142	0.0824412	0.999636	16.4836	1.92267	-4.04737	P38104	rspA	Starvation-sensing protein RspA	LAAKYPYEPAYLPVAR	16	380	395	16.6343	16.3484	16.1499	16.2777	16.7867	16.5844	16.4154	16.672	P38104	non-targtet
-0.364328	1.08383	0.000158142	0.0824462	0.999636	14.8391	-1.92264	-4.0474	P67087	rsmI	Ribosomal RNA small subunit methyltransferase I	LFALHDHNEQQKAETLLAK	19	62	80	15.0758	15.2033	14.5882	15.2178	14.5459	14.5578	14.9212	14.6029	P67087	non-targtet
-0.249765	1.08355	0.000158142	0.0825	0.999636	16.0086	-1.92225	-4.04777	P02930	tolC	Outer membrane protein TolC	LSNPELRK	8	34	41	16.256	16.158	15.8835	16.2366	15.8305	15.7679	15.9964	15.9401	P02930	non-targtet
-0.362609	1.08291	0.000158142	0.0826218	0.999636	17.0729	-1.92136	-4.0486	P77488	dxs	1-deoxy-D-xylulose-5-phosphate synthase	VFSGVPPIKELLK	13	215	227	17.5594	17.367	16.6473	17.4432	17.0644	16.9492	16.6662	16.8868	P77488	non-targtet
-0.35362	1.08285	0.000158142	0.0826319	0.999636	15.2503	-1.92129	-4.04867	P30176	ybiA	N-glycosidase YbiA	LVEHTENDAYWGDGGHGKGK	20	123	142	15.5666	15.4436	15.1365	15.5618	15.0581	14.9442	15.4852	14.8066	P30176	non-targtet
0.423207	1.08277	0.000158142	0.0826474	0.999636	14.5465	1.92118	-4.04877	P27126	waaS	Lipopolysaccharide core biosynthesis protein WaaS	KDDIIIINDSVVNK	14	66	79	14.1391	14.535	14.4345	14.2308	15.1345	15.0615	14.4395	14.397	P27126	non-targtet
0.267891	1.08257	0.000158142	0.0826847	0.999636	15.5802	1.92091	-4.04903	P43329	hrpA	ATP-dependent RNA helicase HrpA	GLIGHTQPR	9	123	131	15.497	15.4206	15.6483	15.2191	15.7807	15.7114	15.7902	15.5742	P43329	non-targtet
-0.480419	1.08207	0.000158142	0.0827816	0.999636	16.0699	-1.9202	-4.04969	P63020	nfuA	Fe/S biogenesis protein NfuA	DLTEHQRGEHSYY	13	179	191	16.6598	16.5166	15.5658	16.4981	15.7957	15.762	15.4877	16.2732	P63020	non-targtet
0.514476	1.08202	0.000158142	0.0827898	0.999636	13.556	1.92015	-4.04974	P76339	hprS	Sensor histidine kinase HprS	INEPEKLFRR	10	393	402	13.2929	13.8797	13.0666	12.956	14.1049	13.3676	13.8998	13.8808	P76339	non-targtet
-0.186851	1.08193	0.000158142	0.0828071	0.999636	17.7275	-1.92002	-4.04986	P28903	nrdD	Anaerobic ribonucleoside-triphosphate reductase	HDRDIER	7	86	92	17.9165	17.8243	17.5967	17.9463	17.551	17.635	17.6634	17.6869	P28903	non-targtet
-0.122839	1.08192	0.000158142	0.0828099	0.999636	22.2219	-1.92	-4.04988	P0A8V2	rpoB	DNA-directed RNA polymerase subunit beta	GMPIATPVFDGAK	13	1179	1191	22.1946	22.2419	22.3321	22.3645	22.0951	22.1825	22.2821	22.0821	P0A8V2	non-targtet
-0.133352	1.08114	0.000158142	0.082958	0.999636	25.7149	-1.91893	-4.05088	P0AGF6	tdcB	L-threonine dehydratase catabolic TdcB	NSMIALIQR	9	268	276	25.7811	25.7826	25.8249	25.7379	25.7634	25.6816	25.4482	25.6998	P0AGF6	non-targtet
0.161608	1.08106	0.000158142	0.0829744	0.999636	17.9098	1.91881	-4.05099	P21507	srmB	ATP-dependent RNA helicase SrmB	MLDMGFAQDIEHIAGETR	18	162	179	17.868	17.8744	17.7455	17.828	17.8988	18.0683	17.901	18.0942	P21507	non-targtet
0.23922	1.08095	0.000158142	0.0829942	0.999636	16.31	1.91867	-4.05113	P37025	thpR	RNA 2',3'-cyclic phosphodiesterase	SGCFQSNRPFHPHITLLR	18	113	130	16.22	16.1061	16.3481	16.0872	16.6031	16.3009	16.5312	16.283	P37025	non-targtet
0.160221	1.08081	0.000158142	0.0830222	0.999636	22.3213	1.91847	-4.05132	P76658	hldE	Bifunctional protein HldE	VTLPEFER	8	3	10	22.1269	22.1642	22.4972	22.1765	22.3699	22.4476	22.4726	22.3156	P76658	non-targtet
-0.293074	1.08063	0.000158142	0.0830558	0.999636	15.8956	-1.91822	-4.05154	P0A9M8	pta	Phosphate acetyltransferase	RIVLPEGDEPRTVK	14	406	419	16.4125	16.025	15.7762	15.9549	15.7996	15.6229	15.7338	15.8399	P0A9M8	non-targtet
0.259534	1.0801	0.000158142	0.0831581	0.999636	16.568	1.91749	-4.05224	P23909	mutS	DNA mismatch repair protein MutS	RRPLWEFEIDTAR	13	198	210	16.6187	16.3748	16.6152	16.1441	16.8611	16.6885	16.5579	16.6834	P23909	non-targtet
0.602213	1.07994	0.000158142	0.0831886	0.999636	15.5284	1.91727	-4.05244	Q47622	sapA	Probable ABC transporter periplasmic-binding protein SapA	GKPLMPQVVVDLGSGGTGR	19	240	258	14.6343	16.0024	14.8698	15.4025	15.617	15.4173	15.7969	16.4868	Q47622	non-targtet
0.111397	1.07923	0.000158142	0.0833249	0.999636	20.0739	1.91628	-4.05336	P24202	mrr	Type IV methyl-directed restriction enzyme EcoKMrr	VITSGQLVYK	10	47	56	20.0156	20.0292	20.0821	19.9459	20.1704	20.1581	20.0821	20.1079	P24202	non-targtet
-0.208297	1.07906	0.000158142	0.0833567	0.999636	19.5438	-1.91606	-4.05358	P0ABB0	atpA	ATP synthase subunit alpha	DRGEDALIIYDDLSK	15	251	265	19.4844	19.8005	19.5638	19.7432	19.4	19.7033	19.2278	19.4276	P0ABB0	non-targtet
-0.18838	1.07863	0.000158142	0.0834383	0.999636	16.7238	-1.91547	-4.05413	P0ABU5	elbB	Glyoxalase ElbB	IFDFPLR	7	144	150	16.92	16.8005	16.7244	16.827	16.7071	16.667	16.5759	16.5683	P0ABU5	non-targtet
-0.212761	1.07827	0.000158142	0.083508	0.999636	16.801	-1.91497	-4.05459	P08373	murB	UDP-N-acetylenolpyruvoylglucosamine reductase	FNVWLEPEVR	10	318	327	16.8954	17.0782	16.7352	16.9208	16.5641	16.8176	16.6595	16.7374	P08373	non-targtet
-0.346897	1.07817	0.000158142	0.0835285	0.999636	17.3294	-1.91482	-4.05473	P0AG59	rpsN	Small ribosomal subunit protein uS14	CRQTGRPHGFLR	12	64	75	18.0866	17.3574	17.189	17.3781	16.9667	17.3174	17.0917	17.2478	P0AG59	non-targtet
0.187765	1.07745	0.000158142	0.0836659	0.999636	18.4699	1.91384	-4.05566	P31677	otsA	Trehalose-6-phosphate synthase	ALTMSLAER	9	416	424	18.3865	18.5224	18.2016	18.3936	18.3796	18.6664	18.5198	18.6894	P31677	non-targtet
0.290906	1.07741	0.000158142	0.0836743	0.999636	15.6221	1.91378	-4.05571	P11875	argS	Arginine--tRNA ligase	QLAEQVLTHLDLNGIASK	18	57	74	15.4142	15.4962	15.7674	15.2288	15.7456	15.5998	15.7935	15.9314	P11875	non-targtet
0.182411	1.0773	0.000158142	0.0836953	0.999636	19.5362	1.91363	-4.05585	P0A840	surE	5'/3'-nucleotidase SurE	ILLSNDDGVHAPGIQTLAK	19	3	21	19.4001	19.2939	19.7167	19.3694	19.5555	19.5572	19.7202	19.6768	P0A840	non-targtet
0.496751	1.07713	0.000158142	0.0837271	0.999636	14.0255	1.9134	-4.05607	P52613	fliJ	Flagellar FliJ protein	QSTAALLAENR	11	118	128	13.6122	14.1788	13.7509	13.5666	14.3859	14.1488	14.8187	13.7421	P52613	non-targtet
0.700641	1.07681	0.000158142	0.0837888	0.999636	14.7433	1.91296	-4.05648	P24255	rpoN	RNA polymerase sigma-54 factor	LSQQLAMTPQLQQAIR	16	9	24	15.3027	14.7845	13.2636	14.2211	15.0825	15.3384	14.9505	15.003	P24255	non-targtet
0.1075	1.07666	0.000158142	0.0838187	0.999636	23.0118	1.91274	-4.05668	P0A6H1	clpX	ATP-dependent Clp protease ATP-binding subunit ClpX	GIVYIDEIDKISR	13	179	191	23.0609	22.9225	22.9171	22.9316	23.0105	23.0156	23.1472	23.0886	P0A6H1	non-targtet
-0.464342	1.07619	0.000158142	0.0839095	0.999636	14.6482	-1.91209	-4.05729	P23871	hemH	Ferrochelatase	QTKTGILLANLGTPDAPTPEAVKR	24	3	26	14.6256	14.799	14.9456	15.1512	14.7267	13.7239	14.5667	14.6467	P23871	non-targtet
-0.438156	1.07583	0.000158142	0.0839796	0.999636	13.8584	-1.91159	-4.05776	P27129	waaJ	Lipopolysaccharide 1,2-glucosyltransferase	WAIYPSVK	8	275	282	14.0345	14.2128	14.0903	13.9725	13.6611	13.8391	13.9729	13.0843	P27129	non-targtet
0.242827	1.07578	0.000158142	0.0839882	0.999636	16.1454	1.91153	-4.05782	P31663	panC	Pantothenate synthetase	NGYLTAEQRK	10	190	199	16.0886	15.9	16.2389	15.8685	16.3114	16.3636	16.2586	16.1337	P31663	non-targtet
-0.394545	1.07555	0.000158142	0.0840333	0.999636	14.297	-1.91121	-4.05812	P30744	sdaB	L-serine dehydratase 2	AGKQFTDDLIAR	12	25	36	14.6375	14.4551	14.0753	14.8091	14.3607	13.9661	14.0424	14.0296	P30744	non-targtet
-0.226478	1.07473	0.000158142	0.0841923	0.999636	18.1129	-1.91008	-4.05918	P0AE88	cpxR	Transcriptional regulatory protein CpxR	GRGYLMVSAS	10	223	232	18.3794	18.3231	17.9787	18.2233	17.8504	18.2581	17.8895	18.0006	P0AE88	non-targtet
0.345528	1.07464	0.000158142	0.0842091	0.999636	14.3772	1.90996	-4.05929	P39360	yjhI	Uncharacterized HTH-type transcriptional regulator YjhI	QNIFEVTK	8	79	86	14.3159	13.981	14.4257	14.095	14.5303	14.7481	14.3503	14.5711	P39360	non-targtet
0.224379	1.0742	0.000158142	0.0842953	0.999636	16.6588	1.90934	-4.05987	P11349;P19318	narH	Respiratory nitrate reductase 1 beta chain	SEKCIFCYPR	10	241	250	16.4125	16.5297	16.8189	16.4253	16.7553	16.8277	16.7112	16.7896	P11349	non-targtet
0.346368	1.07418	0.000158142	0.0842983	0.999636	14.8684	1.90932	-4.05989	Q47013	elaD	Protease ElaD	ALGYDKENSLKR	12	260	271	14.4614	14.6009	14.6129	15.1058	15.099	15.1345	15.1044	14.8286	Q47013	non-targtet
-0.253119	1.07409	0.000158142	0.0843157	0.999636	16.4719	-1.9092	-4.06	P00956	ileS	Isoleucine--tRNA ligase	TLELMEEVAK	10	489	498	16.7117	16.7064	16.3948	16.5812	16.4503	16.4072	16.4657	16.0584	P00956	non-targtet
-0.59086	1.07376	0.000158142	0.0843796	0.999636	11.9211	-1.90874	-4.06043	P77306	yqiK	Flotillin family inner membrane protein YqiK	SIAIAAK	7	334	340	11.759	12.0604	12.3876	12.659	11.8696	11.3791	11.5563	11.6977	P77306	non-targtet
0.21796	1.07371	0.000158142	0.0843905	0.999636	16.6979	1.90866	-4.0605	P28903	nrdD	Anaerobic ribonucleoside-triphosphate reductase	GYYTNSFHLDVEKK	14	571	584	16.5748	16.6666	16.4101	16.704	16.6798	16.7798	16.7808	16.987	P28903	non-targtet
0.465814	1.07364	0.000158142	0.0844032	0.999636	14.7178	1.90857	-4.06059	P32176	fdoG	Formate dehydrogenase-O major subunit	DTTLQHPR	8	351	358	14.6856	14.5554	14.4737	14.2249	14.9126	14.3018	15.4587	15.1297	P32176	non-targtet
-0.601175	1.07347	0.000158142	0.0844368	0.999636	13.5668	-1.90834	-4.06081	P0AES4	gyrA	DNA gyrase subunit A	TAVAEYPTKSR	11	756	766	14.6108	13.284	14.0092	13.5654	12.9627	13.1551	13.172	13.7749	P0AES4	non-targtet
-0.481766	1.07331	0.000158142	0.0844673	0.999636	12.5432	-1.90812	-4.06101	P39383	yjiL	Uncharacterized protein YjiL	GILLADGVITRR	12	16	27	12.6725	12.9017	12.8706	12.6915	12.1294	12.4484	12.0305	12.6009	P39383	non-targtet
0.262075	1.0733	0.000158142	0.0844687	0.999636	17.0081	1.90811	-4.06102	P33136	mdoG	Glucans biosynthesis protein G	VLYPINSK	8	135	142	17.0537	16.9404	16.4958	17.0184	17.031	17.2674	17.2131	17.0451	P33136	non-targtet
0.516668	1.07318	0.000158142	0.0844932	0.999636	13.0411	1.90793	-4.06118	P23842	pdeA	Probable cyclic di-GMP phosphodiesterase PdeA	ALEQAPEQEAGK	12	339	350	12.4037	12.797	12.7681	13.1623	13.0122	13.3772	13.768	13.0404	P23842	non-targtet
0.212086	1.07309	0.000158142	0.0845096	0.999636	17.5946	1.90782	-4.06129	P17117	nfsA	Oxygen-insensitive NADPH nitroreductase	ESRPFILDYLHK	12	223	234	17.6427	17.6354	17.4359	17.2403	17.8472	17.644	17.6804	17.6311	P17117	non-targtet
-0.115962	1.07297	0.000158142	0.0845337	0.999636	20.4669	-1.90765	-4.06145	P77611	rsxC	Ion-translocating oxidoreductase complex subunit C	DKDAIAAALAR	11	489	499	20.6155	20.5412	20.41	20.5328	20.3709	20.4041	20.4059	20.4547	P77611	non-targtet
-0.256244	1.07258	0.000158142	0.0846098	0.999636	17.0184	-1.90711	-4.06196	P12996	bioB	Biotin synthase	LMEVEQVLESARK	13	75	87	17.2913	17.1044	17.1876	17.0029	17.0508	17.1187	16.5768	16.815	P12996	non-targtet
-0.445403	1.07254	0.000158142	0.0846182	0.999636	13.9903	-1.90705	-4.06202	P0ADI0;P77170	pinQ	Serine recombinase PinQ	SGVSISAIAR	10	166	175	14.08	13.9723	14.5479	14.2518	14.0214	13.9255	13.2431	13.8805	P0ADI0	non-targtet
0.220734	1.07204	0.000158142	0.0847152	0.999636	18.8718	1.90636	-4.06266	P0C0V0	degP	Periplasmic serine endoprotease DegP	PISSFAALR	9	343	351	18.8315	18.6352	19.0871	18.492	18.9859	19.0176	18.9868	18.9384	P0C0V0	non-targtet
0.38741	1.07141	0.000158142	0.0848386	0.999636	15.9001	1.90549	-4.06348	P76290	cmoA	Carboxy-S-adenosyl-L-methionine synthase	RHIDAYK	7	100	106	15.9844	15.8601	15.9041	15.0769	16.2063	15.8922	16.0325	16.2441	P76290	non-targtet
0.203218	1.07134	0.000158142	0.0848519	0.999636	18.11	1.90539	-4.06356	P14294	topB	DNA topoisomerase 3	ATDGLGTEATR	11	518	528	17.8427	18.082	18.1729	17.936	18.1112	18.3746	18.3143	18.0463	P14294	non-targtet
0.135779	1.07131	0.000158142	0.0848569	0.999636	20.1156	1.90536	-4.0636	P0A7E5	pyrG	CTP synthase	RGDYLGATVQVIPHITNAIK	20	105	124	20.0557	19.9751	20.0842	20.076	20.2084	20.297	20.015	20.2137	P0A7E5	non-targtet
0.192916	1.07128	0.000158142	0.0848642	0.999636	19.1522	1.90531	-4.06365	P23882	fmt	Methionyl-tRNA formyltransferase	AMSAQDLLNSR	11	294	304	18.9886	18.957	19.3627	18.9147	19.1699	19.2123	19.3235	19.2889	P23882	non-targtet
-0.570365	1.07121	0.000158142	0.0848765	0.999636	15.0278	-1.90522	-4.06373	P00393	ndh	Type II NADH:quinone oxidoreductase	IVIVGGGAGGLEMATQLGHK	20	8	27	15.2286	15.7174	15.4525	14.8535	14.0635	14.5393	14.8616	15.506	P00393	non-targtet
0.108144	1.07052	0.000158142	0.0850119	0.999636	20.2847	1.90426	-4.06462	P0A9M0	lon	Lon protease	LSGYTEDEKLNIAKR	15	490	504	20.193	20.2292	20.3216	20.1786	20.3501	20.3067	20.3483	20.3499	P0A9M0	non-targtet
0.431115	1.07042	0.000158142	0.0850307	0.999636	13.3362	1.90413	-4.06475	P30745	moaA	GTP 3',8-cyclase	GFLTVDEIRR	10	45	54	12.9549	13.2049	12.8197	13.5032	13.5208	13.7084	13.541	13.4368	P30745	non-targtet
-0.311763	1.07034	0.000158142	0.0850477	0.999636	14.5378	-1.90401	-4.06486	P76083	paaH	3-hydroxyadipyl-CoA dehydrogenase	SGLGVYDWR	9	278	286	14.8483	14.7154	14.7333	14.4778	14.5034	14.4561	14.3114	14.2569	P76083	non-targtet
0.513058	1.07009	0.000158142	0.0850966	0.999636	13.7862	1.90366	-4.06518	P69922	fucI	L-fucose isomerase	LDGLAEHGIIHLINSGSAALDGSCK	25	379	403	13.1625	13.6662	13.8877	13.4021	13.5794	13.795	14.5733	14.2231	P69922	non-targtet
-0.376835	1.0699	0.000158142	0.0851341	0.999636	15.9953	-1.9034	-4.06543	P0A9M2	hpt	Hypoxanthine phosphoribosyltransferase	DLDEDIRGK	9	85	93	16.5155	16.2232	15.8544	16.1417	16.1771	15.3795	15.6969	15.974	P0A9M2	non-targtet
0.352594	1.0697	0.000158142	0.085172	0.999636	14.9711	1.90313	-4.06568	P0AB96	arsC	Arsenate reductase	GAFSKEDGEK	10	122	131	14.6422	14.4421	15.0195	15.0752	15.0979	14.9579	15.3049	15.2287	P0AB96	non-targtet
-0.410371	1.06968	0.000158142	0.0851758	0.999636	15.0185	-1.90311	-4.0657	P71298	intF	Prophage integrase IntF	IAEAESLQAESRK	13	122	134	15.335	15.0161	14.9636	15.5799	14.4989	15.2782	14.8601	14.6158	P71298	non-targtet
0.131882	1.06935	0.000158142	0.0852419	0.999636	19.6064	1.90264	-4.06614	P03018	uvrD	DNA helicase II	FGEGTIVNMEGSGEHSR	17	681	697	19.4759	19.5368	19.693	19.4563	19.6224	19.6818	19.6904	19.695	P03018	non-targtet
-0.430765	1.06934	0.000158142	0.085243	0.999636	14.6177	-1.90263	-4.06615	P0AAC0	uspE	Universal stress protein E	MAHQHDR	7	115	121	14.8897	14.942	14.629	14.8718	14.3598	13.8439	14.4994	14.9061	P0AAC0	non-targtet
0.476221	1.06892	0.000158142	0.0853248	0.999636	14.9905	1.90206	-4.06669	P31473	ravA	ATPase RavA	LLQASAFFSGR	11	259	269	14.9696	14.8855	15.0968	14.0578	15.0387	15.6581	15.2133	15.0044	P31473	non-targtet
-0.143345	1.06877	0.000158142	0.0853551	0.999636	20.5851	-1.90184	-4.06689	P10408	secA	Protein translocase subunit SecA	EEVVGAEMMR	10	751	760	20.6596	20.6712	20.553	20.7432	20.3241	20.5844	20.5482	20.5968	P10408	non-targtet
0.58	1.06868	0.000158142	0.0853732	0.999636	12.075	1.90172	-4.067	P0AFV4	mepS	Murein DD-endopeptidase MepS/Murein LD-carboxypeptidase	KGIDCSGFVQR	11	90	100	11.3437	12.0148	12.0385	11.7428	12.4395	12.535	11.8937	12.5917	P0AFV4	non-targtet
0.529888	1.06784	0.000158142	0.0855376	0.999636	12.9634	1.90056	-4.06809	P0DTT0	bipA	Large ribosomal subunit assembly factor BipA	KRHLTENDR	9	589	597	13.1938	12.5194	12.1796	12.901	13.3693	13.2493	13.3751	12.9195	P0DTT0	non-targtet
0.426951	1.06778	0.000158142	0.0855493	0.999636	14.101	1.90048	-4.06816	P30871	ygiF	Inorganic triphosphatase	VQPLFSTDFYREK	13	116	128	13.788	13.9178	14.3424	13.5019	14.2793	14.5883	14.0577	14.3326	P30871	non-targtet
-0.312376	1.06764	0.000158142	0.0855781	0.999636	16.7433	-1.90028	-4.06835	P75736	ybfF	Esterase YbfF	QQAAAIMR	8	143	150	16.735	17.2379	16.6268	16.9982	16.2807	16.7887	16.52	16.7591	P75736	non-targtet
-0.164347	1.06764	0.000158142	0.0855782	0.999636	19.5893	-1.90028	-4.06835	P07604	tyrR	HTH-type transcriptional regulatory protein TyrR	SVLTQLYR	8	471	478	19.7076	19.7022	19.4303	19.8457	19.4666	19.5291	19.5124	19.5204	P07604	non-targtet
-0.274739	1.06729	0.000158142	0.0856462	0.999636	16.9137	-1.8998	-4.0688	P75828	ybjD	Uncharacterized protein YbjD	MIDRPGGR	8	253	260	17.1728	16.7066	17.1178	17.207	16.9278	16.4943	16.7856	16.8974	P75828	non-targtet
-0.280712	1.06722	0.000158142	0.085661	0.999636	20.5665	-1.8997	-4.0689	P42632	tdcE	PFL-like enzyme TdcE	KGAVASLTSVAKLPFTYAK	19	647	665	20.7908	20.6951	20.2525	21.089	20.4472	20.5691	20.2811	20.4072	P42632	non-targtet
-0.584614	1.06708	0.000158142	0.0856879	0.999636	14.8214	-1.89951	-4.06907	P36938	pgm	Phosphoglucomutase	ANALLADGLKGVKR	14	177	190	15.6107	14.8341	14.823	15.187	14.0768	13.916	14.9935	15.1299	P36938	non-targtet
-0.430071	1.06678	0.000158142	0.085748	0.999636	14.2364	-1.89909	-4.06947	P69441;Q1PI83	adk	Adenylate kinase	QAKDIMDAGKLVTDELVIALVK	22	48	69	14.9317	14.2875	14.2202	14.3665	14.0728	13.6268	14.2968	14.0892	P69441	non-targtet
-0.63107	1.06674	0.000158142	0.0857554	0.999636	13.3531	-1.89903	-4.06951	Q46907	ygcQ	Putative electron transfer flavoprotein subunit YgcQ	LGAEVGYSR	9	192	200	13.802	13.6701	13.7054	13.497	12.2015	12.7275	13.4682	13.753	Q46907	non-targtet
0.424452	1.06596	0.000158142	0.0859101	0.999636	18.3154	1.89795	-4.07053	P15977	malQ	4-alpha-glucanotransferase	VLYFENDHEK	10	519	528	18.2322	17.3651	18.6795	18.1357	18.6576	18.3452	18.5628	18.5448	P15977	non-targtet
-0.375377	1.06592	0.000158142	0.0859163	0.999636	14.5647	-1.89791	-4.07057	P07913	tdh	L-threonine 3-dehydrogenase	NVVITDVNEYRLELARK	17	190	206	14.6619	14.8739	14.3625	15.1115	14.3506	14.2025	14.573	14.3822	P07913	non-targtet
-0.345502	1.06579	0.000158142	0.0859428	0.999636	16.0286	-1.89772	-4.07074	P0AFI2	parC	DNA topoisomerase 4 subunit A	DQLQGILASERK	12	445	456	16.2767	16.3494	15.7765	16.403	15.6941	15.6264	15.8849	16.2181	P0AFI2	non-targtet
0.276214	1.06569	0.000158142	0.0859623	0.999636	16.037	1.89759	-4.07087	P77338	mscK	Mechanosensitive channel MscK	ASSNGDLPTK	10	35	44	15.7713	15.9737	16.2217	15.6287	16.2062	16.078	16.2331	16.1829	P77338	non-targtet
0.450698	1.06567	0.000158142	0.0859672	0.999636	14.6105	1.89755	-4.0709	P22523	mukB	Chromosome partition protein MukB	QQLAAEQYKHVDMAR	15	300	314	14.6003	14.3058	14.6798	13.9548	15.3645	14.739	14.4899	14.7501	P22523	non-targtet
-0.128584	1.06552	0.000158142	0.0859968	0.999636	20.7038	-1.89735	-4.07109	P37177	ptsP	Phosphoenolpyruvate-dependent phosphotransferase system	CYYLMATR	8	49	56	20.7378	20.783	20.6883	20.8633	20.4935	20.6618	20.6998	20.7029	P37177	non-targtet
0.109397	1.06517	0.000158142	0.0860653	0.999636	20.8308	1.89687	-4.07154	P0AFR4	yciO	Uncharacterized protein YciO	KGGVIVYPTDSGYALGCK	18	26	43	20.7056	20.7796	20.8802	20.7389	20.8423	20.9098	20.8727	20.9171	P0AFR4	non-targtet
0.623489	1.06501	0.000158142	0.0860976	0.999636	14.1271	1.89664	-4.07175	P00961	glyS	Glycine--tRNA ligase beta subunit	LQTVLFQQQLGTLRDKTDR	19	349	367	13.9867	14.5035	13.5477	13.2235	14.2052	14.4866	15.1271	13.9365	P00961	non-targtet
0.0990041	1.06488	0.000158142	0.0861226	0.999636	20.3112	1.89647	-4.07191	P77756	queC	7-cyano-7-deazaguanine synthase	ANGLNHYLADKPTVMAAMK	19	207	225	20.2617	20.2635	20.2498	20.2716	20.3733	20.3935	20.3621	20.3137	P77756	non-targtet
0.166669	1.06478	0.000158142	0.086143	0.999636	18.2933	1.89633	-4.07205	P10408	secA	Protein translocase subunit SecA	HDAVLEAGGLHIIGTER	17	545	561	18.3438	18.2102	18.253	18.0328	18.4498	18.2662	18.4122	18.3782	P10408	non-targtet
0.12228	1.06468	0.000158142	0.0861625	0.999636	23.069	1.89619	-4.07217	P0A968	cspD	Cold shock-like protein CspD	AGQSVQFDVHQGPK	14	44	57	22.9672	23.0292	23.1363	22.8987	23.1673	23.2155	23.0918	23.0459	P0A968	non-targtet
-0.38318	1.0638	0.000158142	0.0863367	0.999636	16.2888	-1.89498	-4.07331	P0ABH9	clpA	ATP-dependent Clp protease ATP-binding subunit ClpA	AIEALTEAIKMAR	13	466	478	16.7491	16.395	16.0111	16.7664	16.1716	16.2963	16.2611	15.6599	P0ABH9	non-targtet
0.224599	1.06372	0.000158142	0.086353	0.999636	21.4185	1.89486	-4.07341	P16095	sdaA	L-serine dehydratase 1	GMNTEGVLPGPLR	13	223	235	21.1417	21.3303	21.6464	21.1063	21.3546	21.4798	21.6895	21.5992	P16095	non-targtet
-0.209812	1.06368	0.000158142	0.0863612	0.999636	20.7765	-1.89481	-4.07347	P00579	rpoD	RNA polymerase sigma factor RpoD	MLMPEDKIR	9	487	495	21.0983	20.8884	20.5154	21.0234	20.7144	20.6557	20.6288	20.6873	P00579	non-targtet
0.170861	1.06254	0.000158142	0.0865875	0.999636	18.1416	1.89323	-4.07494	P37744	rfbA	Glucose-1-phosphate thymidylyltransferase 1	YGVVEFDKNGTAISLEEKPLEPK	23	146	168	18.076	18.1106	18.1302	17.908	18.3873	18.1061	18.2387	18.1761	P37744	non-targtet
-0.141372	1.06248	0.000158142	0.0865996	0.999636	20.1417	-1.89315	-4.07502	P0A9A6	ftsZ	Cell division protein FtsZ	RMAFAEQGITELSK	14	142	155	20.2568	20.2209	20.1102	20.2618	20.0482	20.1643	20.1669	19.9049	P0A9A6	non-targtet
-0.53019	1.06244	0.000158142	0.0866079	0.999636	14.1788	-1.89309	-4.07507	P46144	yedJ	Uncharacterized protein YedJ	LLREEFEQFPAEK	13	84	96	14.7616	14.3291	14.5671	14.1177	14.2127	14.518	13.5259	13.3983	P46144	non-targtet
0.349047	1.06216	0.000158142	0.0866636	0.999636	14.7691	1.8927	-4.07543	P39400	lgoD	L-galactonate-5-dehydrogenase	VLGHEICGEIVGLGK	15	59	73	14.8935	14.7707	14.4498	14.2645	14.792	15.1166	14.8994	14.9666	P39400	non-targtet
-0.45566	1.06216	0.000158142	0.0866645	0.999636	17.472	-1.8927	-4.07544	P0AD14	btsS	Sensor histidine kinase BtsS	ITLRLPWRDEA	11	551	561	18.1668	17.7392	17.0149	17.8784	17.5502	17.5311	16.8938	17.0015	P0AD14	non-targtet
-0.421156	1.06191	0.000158142	0.0867138	0.999636	15.3954	-1.89236	-4.07576	Q46829	bglA	6-phospho-beta-glucosidase BglA	GPSICDVLTGGAHGVPR	17	33	49	15.4421	15.2435	15.9162	15.8221	15.2605	15.2649	15.5536	14.6604	Q46829	non-targtet
0.513076	1.06184	0.000158142	0.0867289	0.999636	13.4157	1.89225	-4.07585	P76063	ydaS	Uncharacterized protein YdaS	SACCSQNMSVK	11	75	85	13.0813	13.3526	13.4974	12.7056	13.7091	13.7997	14.0387	13.1416	P76063	non-targtet
0.384979	1.06183	0.000158142	0.0867298	0.999636	15.4685	1.89225	-4.07586	P0A986	cspI	Cold shock-like protein CspI	GPAAVHVVAL	10	61	70	15.307	15.4374	15.6276	14.7319	15.7679	15.5886	15.4182	15.8691	P0A986	non-targtet
0.170857	1.06177	0.000158142	0.0867417	0.999636	17.8926	1.89216	-4.07594	P00582	polA	DNA polymerase I	NGVKIDPK	8	543	550	17.7227	17.9793	17.7693	17.7574	17.8445	18.0034	18.025	18.0392	P00582	non-targtet
0.101917	1.06166	0.000158142	0.086764	0.999636	21.5095	1.89201	-4.07608	P0A7V3	rpsC	Small ribosomal subunit protein uS3	VVADIAGVPAQINIAEVRK	19	90	108	21.4273	21.4775	21.502	21.4273	21.6453	21.5638	21.5404	21.4923	P0A7V3	non-targtet
-0.581476	1.06149	0.000158142	0.0867983	0.999636	12.1258	-1.89177	-4.0763	P28912;P28917;P75741	yhhI	H repeat-associated putative transposase YhhI	VVSCISPAK	9	77	85	12.9335	12.4517	11.9281	12.3529	11.6868	11.8136	12.1771	11.6628	P28912	non-targtet
-0.312255	1.06115	0.000158142	0.0868655	0.999636	18.6824	-1.89131	-4.07674	P0ABD5	accA	Acetyl-coenzyme A carboxylase carboxyl transferase subunit alpha	AYADDKAIVGGIAR	14	94	107	19.0216	19.1216	18.2502	18.9606	18.4768	18.512	18.6118	18.5043	P0ABD5	non-targtet
-0.897343	1.06111	0.000158142	0.0868734	0.999636	12.9133	-1.89125	-4.07679	P0A705	infB	Translation initiation factor IF-2	EAQQKAEREAAEQAK	15	127	141	13.8724	13.6815	11.8917	14.0022	11.7576	12.4385	12.9956	12.6667	P0A705	non-targtet
-0.12478	1.0611	0.000158142	0.0868769	0.999636	19.7552	-1.89123	-4.07681	P25666	htrL	Protein HtrL	IQKDESFTNRLEPR	14	92	105	19.7769	19.8067	19.799	19.8877	19.774	19.7129	19.566	19.7182	P25666	non-targtet
0.351137	1.06108	0.000158142	0.0868805	0.999636	14.1898	1.8912	-4.07683	P77562	yaiW	Uncharacterized protein YaiW	LALDGDLIR	9	258	266	14.1083	14.0378	13.7211	14.1896	14.4339	14.5494	14.2683	14.2096	P77562	non-targtet
-0.586323	1.06089	0.000158142	0.0869186	0.999636	17.544	-1.89094	-4.07708	P02413	rplO	Large ribosomal subunit protein uL15	GFEGGQMPLYRRLPK	15	49	63	18.7669	17.0867	17.9793	17.5157	17.1012	17.4037	16.878	17.6204	P02413	non-targtet
-0.444726	1.06053	0.000158142	0.0869893	0.999636	16.8119	-1.89045	-4.07754	P13035	glpD	Aerobic glycerol-3-phosphate dehydrogenase	MAPHIAFPMR	10	77	86	16.8616	17.5356	17.0267	16.7132	16.7777	16.7819	16.877	15.9215	P13035	non-targtet
0.298351	1.06034	0.000158142	0.0870287	0.999636	16.5726	1.89018	-4.07779	P60651	speB	Agmatinase	EGLIDPNHSVQIGIR	15	173	187	16.0392	16.7053	16.5233	16.4257	16.8779	16.6109	16.8767	16.5214	P60651	non-targtet
-1.29838	1.06022	0.000158142	0.0870513	0.999636	11.5269	-1.89002	-4.07794	P0A7M2	rpmB	Large ribosomal subunit protein bL28	SHALNATKRR	10	19	28	13.5329	12.0046	12.1002	11.0666	10.8105	9.0828	11.9653	11.6522	P0A7M2	non-targtet
-0.35714	1.05976	0.000158142	0.087144	0.999636	16.0357	-1.88938	-4.07853	P0A8T7	rpoC	DNA-directed RNA polymerase subunit beta'	IFGPVKDYECLCGKYK	16	61	76	16.4641	16.2662	16.0077	16.1189	16.2669	15.415	16.002	15.7445	P0A8T7	non-targtet
-0.500545	1.05817	0.000158142	0.0874636	0.999636	16.1072	-1.88718	-4.08059	P0A6F5	groEL	Chaperonin GroEL	NVVLDKSFGAPTITKDGVSVAR	22	37	58	17.0728	16.1184	16.0982	16.1406	15.6028	15.8133	15.5346	16.4771	P0A6F5	non-targtet
-0.161547	1.05789	0.000158142	0.0875213	0.999636	17.3309	-1.88678	-4.08096	P10441	lpxB	Lipid-A-disaccharide synthase	FIGHTMADAMPLDPDKNAAR	20	163	182	17.4358	17.3372	17.3891	17.4847	17.1799	17.2709	17.2294	17.3203	P10441	non-targtet
0.207356	1.05769	0.000158142	0.08756	0.999636	16.6117	1.88652	-4.08121	P0AD05	yecA	Uncharacterized protein YecA	WASEKEMTR	9	66	74	16.5179	16.5565	16.599	16.3589	16.8646	16.6784	16.7377	16.581	P0AD05	non-targtet
0.370236	1.05762	0.000158142	0.0875749	0.999636	16.2737	1.88641	-4.0813	P0ADN2	yifE	UPF0438 protein YifE	HGYAFNELDLGK	12	38	49	16.0173	16.245	16.5407	15.5512	16.6335	16.4429	16.4983	16.2603	P0ADN2	non-targtet
-0.188654	1.05756	0.000158142	0.0875861	0.999636	18.9852	-1.88634	-4.08138	P0C0V0	degP	Periplasmic serine endoprotease DegP	SDIALIQIQNPK	12	160	171	18.9812	19.2024	18.8794	19.2553	18.8543	19.0377	18.9063	18.7653	P0C0V0	non-targtet
0.197241	1.05742	0.000158142	0.0876161	0.999636	17.3312	1.88613	-4.08157	P0ADI4	entB	Enterobactin synthase component B	LQAYALPESHDIPQNK	16	6	21	17.245	17.1002	17.3927	17.1925	17.5755	17.4404	17.449	17.2545	P0ADI4	non-targtet
0.110603	1.05741	0.000158142	0.0876171	0.999636	24.1024	1.88612	-4.08157	P0ADN2	yifE	UPF0438 protein YifE	EPVTEEEKLFVAVCR	15	51	65	24.0156	24.0258	24.1886	23.9584	24.1095	24.1734	24.1991	24.1488	P0ADN2	non-targtet
-0.12345	1.0572	0.000158142	0.08766	0.999636	20.5663	-1.88583	-4.08185	P06710	dnaX	DNA polymerase III subunit tau	MPLPEPEVPR	10	363	372	20.6558	20.5888	20.5719	20.6956	20.6183	20.4726	20.3891	20.5384	P06710	non-targtet
-0.129437	1.057	0.000158142	0.0877007	0.999636	20.8446	-1.88555	-4.08211	Q46868	ubiK	Ubiquinone biosynthesis accessory factor UbiK	KQPDPETLPPTL	12	85	96	20.9171	20.953	20.85	20.9171	20.8113	20.8576	20.85	20.6006	Q46868	non-targtet
-0.489809	1.05692	0.000158142	0.0877153	0.999636	14.7932	-1.88545	-4.0822	P15038	helD	DNA helicase IV	CQAWLKDIESAR	12	159	170	15.1452	15.0181	14.6709	15.3182	13.9674	14.7472	15.1442	14.3343	P15038	non-targtet
0.268817	1.05688	0.000158142	0.0877243	0.999636	15.5511	1.88539	-4.08226	P37197	yhjA	Probable cytochrome c peroxidase	LEKDPQLK	8	283	290	15.312	15.4254	15.671	15.2583	15.6273	15.5709	15.7098	15.8341	P37197	non-targtet
0.286997	1.05674	0.000158142	0.0877517	0.999636	17.4442	1.8852	-4.08244	P10443	dnaE	DNA polymerase III subunit alpha	NGEPPLDIAAIPLDDKK	17	579	595	17.3293	17.3415	17.177	17.3551	17.1482	17.8779	17.8162	17.5086	P10443	non-targtet
-0.345926	1.05673	0.000158142	0.0877537	0.999636	16.0736	-1.88519	-4.08245	P0A6Y8	dnaK	Chaperone protein DnaK	KVAEFFGKEPR	11	352	362	16.0028	16.0317	16.4859	16.4661	15.4752	16.055	15.9303	16.1422	P0A6Y8	non-targtet
0.24289	1.05663	0.000158142	0.0877746	0.999636	16.6451	1.88504	-4.08258	P0ADH5	fimB	Type 1 fimbriae regulatory protein FimB	HSCGFALANMGIDTR	15	145	159	16.6458	16.5432	16.2179	16.6878	16.7283	16.7084	16.9289	16.7006	P0ADH5	non-targtet
0.320539	1.0566	0.000158142	0.0877811	0.999636	15.0884	1.885	-4.08262	P0A8X0	yjgA	UPF0307 protein YjgA	HNQQVVLFHK	10	108	117	15.0393	14.9896	15.0386	14.6449	15.5433	15.2116	15.0122	15.2275	P0A8X0	non-targtet
0.333921	1.05659	0.000158142	0.0877839	0.999636	14.4294	1.88498	-4.08264	P0ADI4	entB	Enterobactin synthase component B	DIKPFMVADALADFSR	16	168	183	14.1527	14.1492	14.6164	14.1316	14.5806	14.5232	14.5722	14.7095	P0ADI4	non-targtet
0.207941	1.05652	0.000158142	0.0877967	0.999636	19.5821	1.88489	-4.08272	P0A9C9	glpX	Fructose-1,6-bisphosphatase 1 class 2	RIQSIHYLDRK	11	317	327	19.5812	19.3262	19.6337	19.3713	19.9775	19.5208	19.6058	19.64	P0A9C9	non-targtet
0.25031	1.05641	0.000158142	0.0878188	0.999636	16.5093	1.88474	-4.08287	P20083	parE	DNA topoisomerase 4 subunit B	EGVLEQLKR	9	545	553	16.5282	16.4257	16.467	16.1157	16.6687	16.8349	16.5943	16.44	P20083	non-targtet
0.225208	1.05613	0.000158142	0.0878755	0.999636	17.0381	1.88435	-4.08323	P0AED9	dcm	DNA-cytosine methyltransferase	ANHYCDPATHHFNEDIR	17	126	142	16.8942	17.0224	17.0718	16.7138	17.2263	17.0769	17.3264	16.9734	P0AED9	non-targtet
0.250358	1.05569	0.000158142	0.0879644	0.999636	15.9926	1.88374	-4.0838	P32099	lplA	Lipoate-protein ligase A	GFHHGTLLLNADLSR	15	147	161	15.8984	16.0632	15.6729	15.8351	16.0778	16.0618	16.3204	16.0109	P32099	non-targtet
-0.161407	1.05558	0.000158142	0.0879874	0.999636	18.348	-1.88359	-4.08394	P36938	pgm	Phosphoglucomutase	EAVEIVSEVLK	11	534	544	18.3393	18.4129	18.4823	18.4804	18.4281	18.2883	18.1169	18.2359	P36938	non-targtet
0.196534	1.05529	0.000158142	0.0880468	0.999636	18.2345	1.88318	-4.08432	P05523	mutM	Formamidopyrimidine-DNA glycosylase	RGIEPHLVGATILHAVVR	18	12	29	18.1936	18.1185	18.0311	18.202	18.3639	18.1618	18.5961	18.2095	P05523	non-targtet
-0.235171	1.05509	0.000158142	0.0880871	0.999636	17.078	-1.88291	-4.08458	P0A9Q7	adhE	Bifunctional aldehyde-alcohol dehydrogenase AdhE	DYVEGETAAKK	11	866	876	17.1341	17.026	17.4083	17.2139	17.0381	16.8649	17.177	16.7616	P0A9Q7	non-targtet
0.422781	1.05497	0.000158142	0.0881116	0.999636	16.1867	1.88274	-4.08473	P13009	metH	Methionine synthase	ELPHALISGGVSNVSFSFR	19	552	570	15.6487	16.1836	15.8503	16.2188	16.575	16.7001	15.728	16.5893	P13009	non-targtet
-1.03845	1.05457	0.000158142	0.0881923	0.999636	13.8484	-1.88219	-4.08525	P36938	pgm	Phosphoglucomutase	IYCESFLGEEHR	12	517	528	14.7962	13.7096	14.2502	14.7146	13.0532	14.6166	11.6598	13.987	P36938	non-targtet
0.447822	1.05445	0.000158142	0.088216	0.999636	14.1965	1.88203	-4.0854	P0CF79;P0CF80;P0CF81;P0CF82;P0CF83;P0CF84;Q9JMT3	insF1;insF2;insF3;insF4;insF5;insF6	Transposase InsF for insertion sequence IS3A	HNLRGSMSAK	10	212	221	13.6719	13.6727	14.1334	14.4125	14.8018	14.0855	14.3982	14.3962	P0CF79	non-targtet
-0.288072	1.05393	0.000158142	0.0883226	0.999636	16.612	-1.8813	-4.08608	P0A731	mgsA	Methylglyoxal synthase	QMLMSWVER	9	24	32	16.836	16.9819	16.6999	16.5062	16.3865	16.7948	16.1969	16.4935	P0A731	non-targtet
-0.182617	1.05389	0.000158142	0.0883313	0.999636	18.2515	-1.88124	-4.08613	P37747	glf	UDP-galactopyranose mutase	EYPLEWK	7	298	304	18.2844	18.2393	18.26	18.5875	18.0337	18.2259	18.2109	18.1702	P37747	non-targtet
0.317256	1.05331	0.000158142	0.0884474	0.999636	17.4488	1.88045	-4.08687	P21177	fadB	Fatty acid oxidation complex subunit alpha	DFSEEEIIAR	10	621	630	17.4835	17.1726	16.8868	17.6176	17.3479	17.6315	17.8825	17.5677	P21177	non-targtet
0.417341	1.05323	0.000158142	0.0884654	0.999636	13.7419	1.88033	-4.08698	P45578	luxS	S-ribosylhomocysteine lyase	VADAWKAAMEDVLK	14	100	113	13.1759	13.8562	13.3433	13.7576	14.1524	13.9932	13.8066	13.8502	P45578	non-targtet
0.28401	1.05317	0.000158142	0.0884771	0.999636	17.3609	1.88025	-4.08706	P0A9U3	ybiT	Probable ATP-binding protein YbiT	HFLNMVCTHMADLDYGELR	19	213	231	17.4114	17.2061	17.3843	16.8737	17.3753	17.2737	17.5612	17.8013	P0A9U3	non-targtet
0.467636	1.05289	0.000158142	0.0885339	0.999636	17.4069	1.87986	-4.08742	P15977	malQ	4-alpha-glucanotransferase	ANMQNCGALR	10	437	446	17.1858	16.3876	17.8922	17.2269	17.5273	17.6645	17.7134	17.6578	P15977	non-targtet
0.11246	1.0525	0.000158142	0.0886126	0.999636	22.8398	1.87933	-4.08792	P21507	srmB	ATP-dependent RNA helicase SrmB	KGTAISLVEAHDHLLLGK	18	345	362	22.8775	22.8389	22.6791	22.7388	22.895	22.9656	22.9027	22.8209	P21507	non-targtet
0.205548	1.05228	0.000158142	0.0886578	0.999636	18.1116	1.87902	-4.0882	P0ABK9	nrfA	Cytochrome c-552	VDALAEDPR	9	66	74	17.8127	17.9189	18.0855	18.2182	18.0263	18.202	18.3114	18.3179	P0ABK9	non-targtet
0.538527	1.05215	0.000158142	0.0886853	0.999636	13.743	1.87883	-4.08838	P0A8W0	nanR	HTH-type transcriptional repressor NanR	KLSEMVEEELEQMIR	15	31	45	13.1075	12.9061	14.0901	13.7913	13.8412	14.2059	13.815	14.187	P0A8W0	non-targtet
-0.425184	1.05209	0.000158142	0.0886965	0.999636	13.6392	-1.87876	-4.08845	P15034	pepP	Xaa-Pro aminopeptidase	LGQDAAPEKLGVDR	14	94	107	13.9712	13.3804	14.0024	14.0533	13.3133	13.4059	13.2923	13.6951	P15034	non-targtet
-0.314165	1.05188	0.000158142	0.0887404	0.999636	14.373	-1.87846	-4.08873	P76008	ldcA	Murein tetrapeptide carboxypeptidase	LTDAGHQVNNVEVIAR	16	26	41	14.3478	14.5455	14.5375	14.6895	14.2695	14.0992	14.3624	14.1324	P76008	non-targtet
-0.145106	1.05166	0.000158142	0.0887849	0.999636	20.7795	-1.87816	-4.08901	P0A7W1	rpsE	Small ribosomal subunit protein uS5	GKSVEEILGK	10	158	167	21.0088	20.8034	20.7307	20.8651	20.5915	20.7796	20.6453	20.8113	P0A7W1	non-targtet
-0.166559	1.05161	0.000158142	0.0887953	0.999636	20.848	-1.87808	-4.08907	P0ABH0	ftsA	Cell division protein FtsA	GMDKGGVNDLESVVK	15	45	59	20.8831	21.0032	20.724	21.1146	20.7113	20.652	20.8198	20.8756	P0ABH0	non-targtet
0.221162	1.05159	0.000158142	0.0888003	0.999636	16.8656	1.87805	-4.0891	P33355	yehS	Uncharacterized protein YehS	GKDESAPALEPERR	14	70	83	16.5894	17.0049	16.7646	16.6612	16.8589	16.9229	17.0465	17.0764	P33355	non-targtet
-0.332667	1.05154	0.000158142	0.0888106	0.999636	14.4722	-1.87798	-4.08917	P0AGG2	tesB	Acyl-CoA thioesterase 2	IEEGLFR	7	17	23	14.5813	14.6739	14.6344	14.6645	14.4439	14.2287	13.9901	14.5608	P0AGG2	non-targtet
0.162101	1.05123	0.000158142	0.0888738	0.999636	20.556	1.87755	-4.08957	P0AE88	cpxR	Transcriptional regulatory protein CpxR	ILLVDDDRELTSLLK	15	4	18	20.2764	20.4476	20.6886	20.4874	20.5545	20.5915	20.68	20.7223	P0AE88	non-targtet
-0.261643	1.05097	0.000158142	0.0889263	0.999636	18.7015	-1.8772	-4.0899	P0A7V3	rpsC	Small ribosomal subunit protein uS3	QYLTKELAK	9	41	49	19.3169	18.7141	18.6214	18.677	18.5326	18.6211	18.5339	18.5953	P0A7V3	non-targtet
0.312455	1.05035	0.000158142	0.0890537	0.999636	15.242	1.87634	-4.0907	P0AGG2	tesB	Acyl-CoA thioesterase 2	ANGSVPDDLR	10	184	193	15.1458	14.9705	15.4512	14.7757	15.4388	15.3883	15.4202	15.3456	P0AGG2	non-targtet
0.145685	1.05034	0.000158142	0.0890553	0.999636	19.3777	1.87632	-4.09071	P07001	pntA	NAD(P) transhydrogenase subunit alpha	AEMELFAAQAK	11	237	247	19.2089	19.3016	19.474	19.235	19.3762	19.486	19.4012	19.5387	P07001	non-targtet
-0.375013	1.05005	0.000158142	0.0891143	0.999636	15.8273	-1.87593	-4.09109	P67080	yggS	Pyridoxal phosphate homeostasis protein	SPEEITLLAVSK	12	25	36	16.237	16.2245	15.4683	16.1292	15.352	15.7449	15.5524	15.9097	P67080	non-targtet
-0.570642	1.05002	0.000158142	0.0891206	0.999636	12.7429	-1.87588	-4.09113	P32675	pflC	Pyruvate formate-lyase 2-activating enzyme	LLVSEGVNVIPR	12	201	212	12.825	12.6676	13.4954	13.1251	12.3872	13.0085	12.4612	11.9736	P32675	non-targtet
0.42316	1.0498	0.000158142	0.0891652	0.999636	14.4595	1.87558	-4.09141	P0ADE8	ygfZ	tRNA-modifying protein YgfZ	RSVREPQLTELK	12	88	99	14.2676	14.1483	14.7845	13.7915	14.8087	14.8111	14.6132	14.4514	P0ADE8	non-targtet
0.28323	1.04942	0.000158142	0.0892436	0.999636	17.0751	1.87505	-4.0919	P28904	treC	Trehalose-6-phosphate hydrolase	GQTLLVIANLSR	12	496	507	16.4519	17.0349	17.0699	17.1772	17.2902	17.2194	17.193	17.1643	P28904	non-targtet
0.31159	1.04938	0.000158142	0.0892514	0.999636	15.8544	1.875	-4.09195	P0ABD3	bfr	Bacterioferritin	EAIGYADSVHDYVSR	15	103	117	15.6865	15.7772	15.4501	15.8807	15.6255	16.0397	16.1057	16.27	P0ABD3	non-targtet
0.361078	1.04938	0.000158142	0.0892533	0.999636	14.7371	1.87499	-4.09196	P25516	acnA	Aconitate hydratase A	KGDPVYLK	8	578	585	14.5166	14.8345	14.6595	14.2157	14.839	14.6468	15.1856	14.9991	P25516	non-targtet
-0.593325	1.0488	0.000158142	0.0893727	0.999636	12.9543	-1.87418	-4.09271	P37326	intS	Prophage integrase IntS	QIGYEGLESGHGFR	14	314	327	12.7804	13.5585	13.6713	12.9936	12.7148	12.72	12.0439	13.1519	P37326	non-targtet
-0.252801	1.04876	0.000158142	0.0893805	0.999636	16.0018	-1.87413	-4.09276	P25535	ubiI	2-octaprenylphenol hydroxylase	QVFPLTGR	8	267	274	16.0131	16.2916	15.9355	16.2727	16.0062	15.9524	15.8203	15.7227	P25535	non-targtet
-0.460587	1.04845	0.000158142	0.0894434	0.999636	14.1151	-1.87371	-4.09315	P0A9M0	lon	Lon protease	QAQEILDTDHYGLERVKDR	19	315	333	14.3636	14.5371	13.8006	14.6803	13.4554	14.0325	13.9104	14.1408	P0A9M0	non-targtet
-0.300688	1.04835	0.000158142	0.0894641	0.999636	15.3453	-1.87357	-4.09328	P37747	glf	UDP-galactopyranose mutase	SLKFETER	8	248	255	15.3477	15.6434	15.2922	15.6992	15.0677	15.0318	15.4228	15.2575	P37747	non-targtet
-0.107003	1.04774	0.000158142	0.0895909	0.999636	21.9682	-1.87271	-4.09408	P0A717	prs	Ribose-phosphate pyrophosphokinase	LLNDTDMAIIDKR	13	183	195	21.9724	22.0037	22.0019	22.1089	21.9265	21.9863	21.9308	21.8153	P0A717	non-targtet
-0.133061	1.04772	0.000158142	0.0895937	0.999636	24.9038	-1.87269	-4.0941	P39177	uspG	Universal stress protein UP12	LQTMVSHFTIDPSR	14	70	83	25.0311	24.9987	24.8903	24.9612	24.9916	24.9118	24.7171	24.7285	P39177	non-targtet
0.517486	1.04769	0.000158142	0.089601	0.999636	13.6016	1.87264	-4.09414	Q46808	yqeB	Uncharacterized protein YqeB	DCHAVIETNR	10	396	405	13.424	13.5659	13.3052	13.0761	14.2054	13.1906	14.3086	13.7366	Q46808	non-targtet
0.139637	1.04766	0.000158142	0.0896056	0.999636	19.3513	1.87261	-4.09417	P0AG30	rho	Transcription termination factor Rho	KQDIIFAILK	10	31	40	19.3266	19.336	19.3178	19.1455	19.5203	19.4759	19.3478	19.3404	P0AG30	non-targtet
0.181598	1.04749	0.000158142	0.0896427	0.999636	21.2548	1.87236	-4.0944	P0A8E7	yajQ	UPF0234 protein YajQ	SRDDLQAVMAMVR	13	136	148	21.2212	21.2769	21.3143	20.8437	21.2964	21.3703	21.3071	21.4088	P0A8E7	non-targtet
-0.377854	1.04725	0.000158142	0.0896913	0.999636	15.5839	-1.87204	-4.09471	P18355	NA	Uncharacterized protein in traD-traI intergenic region	SQAVRLPK	8	11	18	15.964	16.1052	15.3378	15.6842	15.401	15.4604	15.6876	15.0308	P18355	non-targtet
-0.597762	1.04709	0.000158142	0.0897242	0.999636	15.59	-1.87182	-4.09491	P15005	mcrB	Type IV methyl-directed restriction enzyme EcoKMcrB subunit	KNIILQGPPGVGK	13	195	207	16.2906	15.5665	15.6882	16.0104	15.9858	15.7745	14.9315	14.4727	P15005	non-targtet
-0.942103	1.04706	0.000158142	0.0897314	0.999636	12.5732	-1.87177	-4.09496	P0A7U7	rpsT	Small ribosomal subunit protein bS20	GLIHKNKAAR	10	65	74	14.3813	12.574	12.4019	12.8196	11.659	12.1386	11.4557	13.1552	P0A7U7	non-targtet
0.316302	1.04704	0.000158142	0.0897342	0.999636	15.9904	1.87175	-4.09498	P00957	alaS	Alanine--tRNA ligase	RIEAVTGEGAIATVHADSDR	20	694	713	15.6132	15.7582	15.7663	16.1914	15.8898	16.0363	16.4471	16.2211	P00957	non-targtet
-0.286974	1.04667	0.000158142	0.0898119	0.999636	16.2726	-1.87123	-4.09546	P39356	yjhU	Uncharacterized transcriptional regulator YjhU	ILGISLAQLR	10	272	281	16.6383	16.1532	16.3385	16.5344	16.4345	16.0944	16.0781	15.9096	P39356	non-targtet
0.139935	1.04661	0.000158142	0.0898232	0.999636	22.164	1.87115	-4.09553	P0A6G7	clpP	ATP-dependent Clp protease proteolytic subunit	VMIHQPLGGYQGQATDIEIHAR	22	133	154	22.0691	22.1079	22.2821	21.9171	22.2877	22.2006	22.1825	22.265	P0A6G7	non-targtet
0.185453	1.04658	0.000158142	0.0898291	0.999636	19.7779	1.87111	-4.09557	P60906	hisS	Histidine--tRNA ligase	YDGLVEQLGGR	11	288	298	19.5349	19.6732	19.9882	19.5447	19.8774	19.7867	19.9101	19.9084	P60906	non-targtet
0.5677	1.04619	0.000158142	0.0899101	0.999636	12.3429	1.87057	-4.09608	P0AG20	relA	GTP pyrophosphokinase	EAEKHLLPR	9	525	533	12.086	12.4888	11.9588	11.7028	13.046	12.2285	12.8281	12.4046	P0AG20	non-targtet
-0.268089	1.04585	0.000158142	0.0899802	0.999636	16.9036	-1.8701	-4.09651	P0A8M0	asnS	Asparagine--tRNA ligase	APVVVKNYPKDIK	13	352	364	16.9561	17.0028	16.8196	17.3722	16.727	17.0321	16.727	16.5922	P0A8M0	non-targtet
-0.348662	1.04554	0.000158142	0.0900453	0.999636	14.6364	-1.86966	-4.09692	P0A8M3	thrS	Threonine--tRNA ligase	SYRDLPLR	8	347	354	15.1185	14.9637	14.4255	14.7353	14.4565	14.4776	14.5684	14.3459	P0A8M3	non-targtet
0.415065	1.04552	0.000158142	0.0900491	0.999636	15.3922	1.86964	-4.09694	P37634	rlmJ	Ribosomal RNA large subunit methyltransferase J	EKDKPFLYLDTHAGAGR	17	31	47	15.5492	15.6102	14.677	14.9023	15.5066	15.6634	15.4497	15.7792	P37634	non-targtet
-0.470785	1.04485	0.000158142	0.0901875	0.999636	13.5948	-1.86871	-4.0978	P25516	acnA	Aconitate hydratase A	YVFLKWGK	8	157	164	13.9475	13.7151	13.3576	14.3005	13.3735	13.4221	13.6085	13.0335	P25516	non-targtet
0.249862	1.04471	0.000158142	0.0902183	0.999636	16.0507	1.86851	-4.098	P0AEC5	barA	Signal transduction histidine-protein kinase BarA	LVNEMGGDISFHSQPNR	17	492	508	15.8766	15.9538	16.0984	15.7742	16.0103	16.0584	16.3834	16.2504	P0AEC5	non-targtet
-0.650704	1.04431	0.000158142	0.0903009	0.999636	11.5818	-1.86795	-4.09851	Q46868	ubiK	Ubiquinone biosynthesis accessory factor UbiK	GIREFGEDVEK	11	21	31	11.885	11.3142	12.1898	12.2398	11.7679	11.0661	11.1382	11.0538	Q46868	non-targtet
0.513151	1.04427	0.000158142	0.0903088	0.999636	17.8812	1.8679	-4.09856	P15977	malQ	4-alpha-glucanotransferase	KLSATLESMFADDGVNK	17	662	678	18.0516	16.6221	18.0606	17.7642	18.2832	18.1423	18.1841	17.9415	P15977	non-targtet
-0.406975	1.04423	0.000158142	0.0903177	0.999636	15.1956	-1.86784	-4.09861	P76257	yoaA	Probable ATP-dependent DNA helicase YoaA	QLAAMLRPIIEANNGR	16	451	466	15.4952	15.1407	15.4294	15.5311	15.4656	14.833	14.4742	15.1958	P76257	non-targtet
0.299333	1.04398	0.000158142	0.0903699	0.999636	14.5379	1.86749	-4.09894	P0ACH8	melR	Melibiose operon regulatory protein	RFSLSGWEPILVNK	14	163	176	14.345	14.3236	14.6259	14.2587	14.6757	14.7187	14.6086	14.7474	P0ACH8	non-targtet
-0.155787	1.04385	0.000158142	0.0903966	0.999636	20.0208	-1.86732	-4.0991	P0A7C2	lexA	LexA repressor	DHISQTGMPPTR	12	17	28	20.172	20.1699	19.9485	20.1042	20.0444	20.0749	19.8181	19.834	P0A7C2	non-targtet
-0.117663	1.04365	0.000158142	0.0904386	0.999636	20.1007	-1.86704	-4.09936	P75828	ybjD	Uncharacterized protein YbjD	YLDIINR	7	246	252	20.2184	20.0426	20.1946	20.1825	19.9742	20.0292	20.0691	20.0951	P75828	non-targtet
0.23013	1.04355	0.000158142	0.0904589	0.999636	19.0408	1.8669	-4.09949	P60716	lipA	Lipoyl synthase	CPFCDVAHGRPVAPDANEPVK	21	98	118	18.7097	18.9419	19.2938	18.7575	19.1239	19.2087	19.2649	19.026	P60716	non-targtet
0.444082	1.04331	0.000158142	0.0905081	0.999636	15.0074	1.86657	-4.0998	P0ADG4	suhB	Nus factor SuhB	RLPHFAVSIAVR	12	95	106	14.6936	15.2478	14.1115	15.0884	15.0899	15.3345	15.3315	15.1618	P0ADG4	non-targtet
0.20255	1.04302	0.000158142	0.0905692	0.999636	16.9839	1.86617	-4.10017	P76491	yfbR	5'-deoxynucleotidase YfbR	TENVSEHSLQVAMVAHALAAIK	22	27	48	16.8189	16.9209	16.8456	16.9453	17.0172	17.26	16.885	17.1786	P76491	non-targtet
0.192118	1.04292	0.000158142	0.0905898	0.999636	16.7568	1.86603	-4.1003	P23841	xapR	HTH-type transcriptional regulator XapR	LNMSQPPLSIHIK	13	31	43	16.6107	16.7073	16.7795	16.5454	16.9739	16.8467	16.7655	16.8253	P23841	non-targtet
0.226862	1.04219	0.000158142	0.0907422	0.999636	17.1718	1.86501	-4.10125	P21165	pepQ	Xaa-Pro dipeptidase	AGVSYVDYHIQFHQR	15	290	304	17.2084	17.0069	16.8108	17.2074	17.2657	17.4108	17.3704	17.0941	P21165	non-targtet
0.478073	1.04202	0.000158142	0.0907769	0.999636	14.7861	1.86478	-4.10146	P31545	efeB	Deferrochelatase	FGLAPQMPK	9	147	155	14.266	15.096	14.6094	14.2169	15.0601	14.5477	15.5157	14.9771	P31545	non-targtet
-0.81693	1.04199	0.000158142	0.0907831	0.999636	13.539	-1.86474	-4.1015	P0ACI0	rob	Right origin-binding protein	RKGQDIER	8	256	263	14.5266	14.2468	13.4526	13.5638	11.8445	13.8449	13.149	13.6835	P0ACI0	non-targtet
-0.188828	1.04196	0.000158142	0.0907905	0.999636	17.8921	-1.86469	-4.10154	P21865	kdpD	Sensor protein KdpD	AIEHFFR	7	205	211	18.2244	17.821	17.9726	17.928	17.8419	17.867	17.6785	17.8032	P21865	non-targtet
-0.224576	1.04148	0.000158142	0.0908913	0.999636	19.7045	-1.86402	-4.10217	P0ABB4	atpD	ATP synthase subunit beta	LRVALTGLTMAEK	13	218	230	19.9768	19.8369	19.6861	19.7674	19.8558	19.7483	19.3016	19.4632	P0ABB4	non-targtet
0.146747	1.04139	0.000158142	0.0909086	0.999636	20.2278	1.86391	-4.10227	P60716	lipA	Lipoyl synthase	LAQTIADMALR	11	119	129	20.1685	20.2611	20.2238	19.9645	20.4246	20.2935	20.231	20.2558	P60716	non-targtet
-0.143828	1.04089	0.000158142	0.0910136	0.999636	19.0427	-1.86321	-4.10292	P25526	gabD	Succinate-semialdehyde dehydrogenase [NADP(+)] GabD	LMTLEQGKPLAEAK	14	93	106	19.1772	19.0339	19.2216	19.0258	19.0905	18.8984	18.9188	18.9756	P25526	non-targtet
0.336923	1.04065	0.000158142	0.0910646	0.999636	15.2515	1.86287	-4.10324	P37596	norW	Nitric oxide reductase FlRd-NAD(+) reductase	IKTPELPLHLAGETQR	16	315	330	15.2209	14.799	15.3563	14.9558	15.5583	15.2286	15.6791	15.2137	P37596	non-targtet
-0.216395	1.04035	0.000158142	0.0911275	0.999636	20.0048	-1.86246	-4.10362	P75864	rlmL	Ribosomal RNA large subunit methyltransferase K/L	NRQIHNCWLITAA	13	690	702	20.3685	20.0895	19.7544	20.2394	19.9653	19.9063	19.807	19.9076	P75864	non-targtet
0.184145	1.04022	0.000158142	0.0911549	0.999636	19.723	1.86228	-4.10379	P0AB61	yciN	Protein YciN	HLAHVLSEK	9	70	78	19.7369	19.4625	19.8639	19.4603	19.922	19.7317	19.8253	19.7812	P0AB61	non-targtet
-0.174972	1.04019	0.000158142	0.0911602	0.999636	17.662	-1.86224	-4.10382	P06149	dld	Quinone-dependent D-lactate dehydrogenase	DIEADTPAR	9	234	242	17.8492	17.6084	17.8081	17.7322	17.6108	17.6884	17.4272	17.5717	P06149	non-targtet
0.111793	1.04013	0.000158142	0.0911744	0.999636	20.9896	1.86215	-4.10391	P02359	rpsG	Small ribosomal subunit protein uS7	RVGGSTYQVPVEVRPVR	17	79	95	20.8813	20.9687	21.0356	20.8491	21.0222	21.1015	21.061	20.9971	P02359	non-targtet
0.153158	1.04001	0.000158142	0.0911989	0.999636	17.6804	1.86199	-4.10406	P00961	glyS	Glycine--tRNA ligase beta subunit	TLDAAAALAAANK	13	572	584	17.5496	17.731	17.5721	17.5624	17.7147	17.7934	17.723	17.7966	P00961	non-targtet
-0.151385	1.04001	0.000158142	0.0911995	0.999636	19.7554	-1.86198	-4.10407	P0A799	pgk	Phosphoglycerate kinase	ASLPTIELALK	11	39	49	19.6933	19.7687	19.9265	19.9361	19.8029	19.6953	19.6793	19.5415	P0A799	non-targtet
-0.937526	1.03972	0.000158142	0.0912589	0.999636	13.4617	-1.86159	-4.10443	P77611	rsxC	Ion-translocating oxidoreductase complex subunit C	AKQAELQQTNDAATVADPRK	20	537	556	14.4284	14.0635	13.2678	13.9623	11.342	13.7891	13.6556	13.1852	P77611	non-targtet
0.594007	1.03954	0.000158142	0.0912981	0.999636	12.1271	1.86133	-4.10467	Q46863	ygiS	Probable deoxycholate-binding periplasmic protein YgiS	TAIALSSEWKK	11	392	402	11.9348	11.3363	12.2335	11.8157	12.9202	12.4224	12.0229	12.3308	Q46863	non-targtet
0.184163	1.03919	0.000158142	0.0913721	0.999636	18.9622	1.86084	-4.10513	P0A7U7	rpsT	Small ribosomal subunit protein bS20	VYAAIEAGDK	10	35	44	18.8215	18.7796	19.1609	18.7183	19.1335	18.9996	19.0744	19.0095	P0A7U7	non-targtet
0.229497	1.0391	0.000158142	0.0913899	0.999636	17.9659	1.86072	-4.10524	P42641	obgE	GTPase ObgE/CgtA	CRVLLHLIDIDPIDGTDPVENAR	23	238	260	18.1474	17.5542	17.7584	17.9447	17.9749	18.1695	18.1167	18.0615	P42641	non-targtet
-0.321356	1.0387	0.000158142	0.0914745	0.999636	14.2391	-1.86016	-4.10575	P0A6B4	alr	Alanine racemase, biosynthetic	LGVRPEQAEAFYHR	14	130	143	14.4621	14.5024	14.1816	14.4529	14.2155	14.0155	13.9334	14.1491	P0A6B4	non-targtet
0.479459	1.03842	0.000158142	0.0915328	0.999636	14.5559	1.85978	-4.10611	P77781	menI	1,4-dihydroxy-2-naphthoyl-CoA hydrolase	FEHIGDDTLEATMPVDSR	18	28	45	14.5627	14.7184	14.4574	13.526	14.5781	14.8295	14.9414	14.8334	P77781	non-targtet
0.241419	1.03836	0.000158142	0.0915462	0.999636	16.6668	1.85969	-4.10619	P0ADI7	yecD	Isochorismatase family protein YecD	ASGQPVFLVR	10	46	55	16.5311	16.3995	16.8465	16.4071	16.6451	16.7255	16.8591	16.9202	P0ADI7	non-targtet
-0.316771	1.03836	0.000158142	0.091547	0.999636	15.9401	-1.85969	-4.1062	P23839	yicC	Endoribonuclease YicC	GKVECTLR	8	60	67	15.959	16.3877	15.7592	16.2881	15.5472	15.8252	15.7438	16.0107	P23839	non-targtet
0.561968	1.03769	0.000158142	0.0916882	0.999636	15.0505	1.85876	-4.10706	P33667	selU	tRNA 2-selenouridine synthase	GEWAEVAEWVK	11	352	362	15.1513	15.08	15.1394	13.7072	15.1897	15.4092	15.3102	15.4167	P33667	non-targtet
-0.120326	1.0375	0.000158142	0.0917271	0.999636	20.6046	-1.8585	-4.1073	P0A6H1	clpX	ATP-dependent Clp protease ATP-binding subunit ClpX	LIEGTVAAVPPQGGRK	16	214	229	20.6971	20.654	20.6453	20.6628	20.3857	20.6096	20.6186	20.5638	P0A6H1	non-targtet
-0.286964	1.03709	0.000158142	0.0918135	0.999636	18.498	-1.85793	-4.10783	P0A988	dnaN	Beta sliding clamp	LYVSENQLK	9	283	291	18.3631	18.9737	18.4283	18.8009	18.0402	18.3827	18.4245	18.5706	P0A988	non-targtet
0.111243	1.03637	0.000158142	0.0919658	0.999636	24.2199	1.85693	-4.10876	P69441;Q1PI83	adk	Adenylate kinase	FNPPKVEGKDDVTGEELTTR	20	137	156	24.1719	24.1946	24.0443	24.2463	24.2961	24.3239	24.1719	24.3101	P69441	non-targtet
-0.0936116	1.03584	0.000158142	0.0920786	0.999636	24.498	-1.85619	-4.10945	P0A6Z3	htpG	Chaperone protein HtpG	RMNQLLVS	8	617	624	24.573	24.5331	24.4689	24.6041	24.4025	24.4803	24.434	24.4878	P0A6Z3	non-targtet
0.306532	1.03555	0.000158142	0.0921407	0.999636	14.6159	1.85578	-4.10983	P0A805	frr	Ribosome-recycling factor	RSQDDVQK	8	155	162	14.5047	14.4538	14.4595	14.4327	15.0139	14.7848	14.7831	14.495	P0A805	non-targtet
-0.142334	1.03506	0.000158142	0.0922445	0.999636	23.9902	-1.8551	-4.11046	P00961	glyS	Glycine--tRNA ligase beta subunit	LTTDKGEWLLYR	12	108	119	24.1565	23.976	24.0772	24.0359	24.0526	24.0105	23.895	23.7182	P00961	non-targtet
0.173313	1.03505	0.000158142	0.0922476	0.999636	22.41	1.85508	-4.11048	P00864	ppc	Phosphoenolpyruvate carboxylase	GGAPAHAALLSQPPGSLK	18	588	605	22.2066	22.3457	22.5892	22.1519	22.4526	22.6253	22.502	22.4067	P00864	non-targtet
-0.267741	1.03494	0.000158142	0.092269	0.999636	16.1925	-1.85494	-4.11061	P0ACP7	purR	HTH-type transcriptional repressor PurR	YFTPALTTIHQPK	13	282	294	16.356	16.3652	16.2929	16.2911	16.149	16.1969	16.2294	15.6591	P0ACP7	non-targtet
-2.80765	1.03493	0.000158142	0.0922722	0.999636	21.0177	-1.85492	-4.11062	P0AG51	rpmD	Large ribosomal subunit protein uL30	ATLLGLGLR	9	22	30	23.8746	23.8876	18.179	23.7451	18.1848	23.8014	18.2028	18.2666	P0AG51	non-targtet
-0.288493	1.03491	0.000158142	0.0922758	0.999636	16.8133	-1.8549	-4.11065	P23909	mutS	DNA mismatch repair protein MutS	MRHAFQQLPELR	12	368	379	17.0718	16.8706	16.8736	17.014	16.9212	16.2385	16.6083	16.908	P23909	non-targtet
-0.111126	1.03465	0.000158142	0.0923308	0.999636	21.7911	-1.85454	-4.11098	P0A6B7	iscS	Cysteine desulfurase IscS	NQIADLVGADPR	12	56	67	21.8034	21.8576	21.7796	21.9459	21.6886	21.8191	21.7715	21.6628	P0A6B7	non-targtet
0.153901	1.03452	0.000158142	0.0923582	0.999636	20.0234	1.85436	-4.11115	P0AFM6	pspA	Phage shock protein A	EIGELENK	8	121	128	19.8341	19.9922	20.1473	19.8121	20.19	20.0462	20.051	20.1142	P0AFM6	non-targtet
-0.213703	1.03442	0.000158142	0.092381	0.999636	18.4093	-1.85421	-4.11129	P60422	rplB	Large ribosomal subunit protein uL2	QAYRIVDFKR	10	60	69	18.7884	18.5145	18.2928	18.4688	18.4635	18.3522	18.1209	18.2731	P60422	non-targtet
0.146756	1.03427	0.000158142	0.0924123	0.999636	24.2994	1.85401	-4.11148	P0AF36	zapB	Cell division protein ZapB	NNSLSQEVQNAQHQR	15	36	50	24.0935	24.3101	24.4041	24.0967	24.3376	24.4923	24.3376	24.3239	P0AF36	non-targtet
-0.426095	1.0342	0.000158142	0.0924281	0.999636	13.5275	-1.8539	-4.11157	P37679	sgbU	Putative L-ribulose-5-phosphate 3-epimerase SgbU	NHQLGIYEK	9	3	11	14.0303	13.5446	13.6221	13.7651	13.4438	13.6527	12.9671	13.1941	P37679	non-targtet
0.705106	1.03414	0.000158142	0.0924405	0.999636	11.5847	1.85382	-4.11165	P77302	dgcM	Diguanylate cyclase DgcM	RVDDALYR	8	391	398	11.2593	11.3696	10.6459	11.6539	11.7954	12.5786	12.0638	11.3114	P77302	non-targtet
0.243202	1.034	0.000158142	0.0924699	0.999636	15.8794	1.85363	-4.11183	P10423	iap	Alkaline phosphatase isozyme conversion protein	NTPTEYGIR	9	160	168	15.7331	15.9048	15.8431	15.5503	15.8426	16.1191	16.0501	15.9924	P10423	non-targtet
-0.110886	1.03389	0.000158142	0.0924931	0.999636	19.9529	-1.85348	-4.11197	P0A9C0	glpA	Anaerobic glycerol-3-phosphate dehydrogenase subunit A	ECISENQILK	10	70	79	19.9881	20.0026	19.9951	20.0473	19.9363	19.9755	19.8581	19.8198	P0A9C0	non-targtet
-0.284841	1.03377	0.000158142	0.0925196	0.999636	15.5103	-1.85331	-4.11213	P52097	tilS	tRNA(Ile)-lysidine synthase	EDASPCLR	8	287	294	15.6498	15.6666	15.8212	15.4733	15.1423	15.508	15.5951	15.2263	P52097	non-targtet
-0.103997	1.03361	0.000158142	0.0925526	0.999636	22.5963	-1.85309	-4.11233	P0A8V2	rpoB	DNA-directed RNA polymerase subunit beta	ISALGPGGLTR	11	530	540	22.6096	22.6453	22.6096	22.7286	22.44	22.5662	22.5568	22.6141	P0A8V2	non-targtet
-0.20211	1.03355	0.000158142	0.0925665	0.999636	17.2646	-1.853	-4.11241	P0AD65	mrdA	Peptidoglycan D,D-transpeptidase MrdA	YFASAPYK	8	533	540	17.3416	17.3927	17.5866	17.1419	17.1957	17.0634	17.1891	17.2061	P0AD65	non-targtet
0.461981	1.03352	0.000158142	0.0925717	0.999636	15.6015	1.85297	-4.11244	P45463	ttdR	HTH-type transcriptional activator TtdR	CYEHALEILTQYQR	14	69	82	15.7118	15.3162	15.7973	14.6567	15.5619	15.6957	16.1513	15.921	P45463	non-targtet
0.595774	1.03345	0.000158142	0.0925869	0.999636	13.4009	1.85287	-4.11253	P37664	yiaC	Peptidyl-lysine N-acetyltransferase YiaC	HPHLMLEVYQK	11	97	107	13.7211	12.6083	13.4196	12.6629	13.9593	13.2144	13.5255	14.0958	P37664	non-targtet
-0.406303	1.03344	0.000158142	0.0925901	0.999636	13.7899	-1.85285	-4.11255	P76543	yffL	Uncharacterized protein YffL	WEKEHTVNDEAVLR	14	123	136	13.7111	14.3502	14.1123	13.7986	13.8703	13.4715	13.5855	13.4198	P76543	non-targtet
-0.166275	1.03324	0.000158142	0.0926324	0.999636	16.9568	-1.85257	-4.11281	P18843	nadE	NH(3)-dependent NAD(+) synthetase	QLLAALACPEHLYK	14	194	207	16.9876	17.1289	17.0131	17.0302	16.923	16.8811	16.8596	16.831	P18843	non-targtet
0.320997	1.03282	0.000158142	0.0927204	0.999636	16.7074	1.852	-4.11334	P77395	cnoX	Chaperedoxin	ALLDKVLPREEELK	14	104	117	16.6185	17.0361	16.3831	16.1501	16.7448	16.8929	16.8678	16.9662	P77395	non-targtet
0.280461	1.03275	0.000158142	0.0927363	0.999636	18.1328	1.85189	-4.11344	P68206	yjbJ	UPF0337 protein YjbJ	DEAGGNWK	8	4	11	18.0013	17.9698	18.4241	17.5751	18.1771	18.2995	18.3644	18.251	P68206	non-targtet
-0.801461	1.0327	0.000158142	0.0927468	0.999636	11.9845	-1.85182	-4.1135	P08368	creB	Transcriptional regulatory protein CreB	QLLALHPALPVLFLTAR	17	68	84	12.293	11.8737	12.7943	12.5798	10.8269	11.475	12.7537	11.2793	P08368	non-targtet
-0.143556	1.03268	0.000158142	0.0927509	0.999636	19.4231	-1.8518	-4.11353	P0AAT4	ybdG	Miniconductance mechanosensitive channel YbdG	HQEINEWNR	9	299	307	19.5988	19.5166	19.3899	19.4744	19.2052	19.3396	19.4713	19.3893	P0AAT4	non-targtet
[truncated: 25,607 more rows]
