# Supplementary material for: High-throughput peptide-centric local stability assay extends protein–ligand identification to membrane proteins, tissues and bacteria
Source: Nat Struct Mol Biol. 2025 Nov 5;33(1):184–92. doi: 10.1038/s41594-025-01699-y (PMC12819154; doi:10.1038/s41594-025-01699-y)
Supplement: Supplementary file 9 — HT-PELSA peptide-level results of identifying staurosporine targets in crude liver lysates. [file 41594_2025_1699_MOESM9_ESM.xlsx]

## Sheet: Info
Supplementray Data 7
Overall
This file summarizes HT-PELSA peptide-level Bayes test results of identifying staurosporine targets in crude liver lysates. For protein-level results, each protein was represented by the peptide with lowest p value. For the peptides shared by mutiple proteins,each peptide was assigned to the first protein listed in the Protein.Id column (See UID column).

## Sheet: diann_liver_peptides_rep4_stau_
Log2FC	Log10P.Value	Log10adj.P.Val	P.Value	adj.P.Val	AveExpr	t	B	Protein.Ids	Genes	name	sequence	length	start	end	control_1	control_2	control_3	control_4	D1_1	D1_2	D1_3	D1_4	UID	is.kinase	protein_regulation
-3.42454	12.9062	8.00792	1.24119e-13	9.81939e-09	17.4143	-48.5808	18.0383	Q9JI10;Q9JI11	Stk3	Serine/threonine-protein kinase 3	AGNILLNTEGHAK	13	149	161	19.1183	19.1419	19.1152	19.1306	15.6942	15.7092	15.55	15.8546	Q9JI10	yes	stabilized proteins
-2.13704	12.4924	8.00792	3.2184e-13	9.81939e-09	18.7166	-44.3214	17.6522	Q8CIN4	Pak2	Serine/threonine-protein kinase PAK 2	MTDEEIMEK	9	227	235	19.802	19.8412	19.7627	19.7345	17.5795	17.6236	17.6762	17.713	Q8CIN4	yes	stabilized proteins
-3.03458	12.3332	8.00792	4.64336e-13	9.81939e-09	17.8983	-42.7832	17.4917	Q5EG47	Prkaa1	5'-AMP-activated protein kinase catalytic subunit alpha-1	DLKPENVLLDAHMNAK	16	150	165	19.4048	19.3806	19.3814	19.4956	16.4311	16.4349	16.1868	16.4713	Q5EG47	yes	stabilized proteins
-3.17993	12.2546	8.00792	5.56426e-13	9.81939e-09	17.028	-42.0436	17.4099	P49615	Cdk5	Cyclin-dependent kinase 5	VRLDDDDEGVPSSALR	16	35	50	18.5159	18.6946	18.6784	18.583	15.4933	15.4786	15.2924	15.4878	P49615	yes	stabilized proteins
1.55063	12.2464	8.00792	5.67005e-13	9.81939e-09	21.7817	41.9673	17.4013	Q91XF0	Pnpo	Pyridoxine-5'-phosphate oxidase	SSQIGAVVSR	10	164	173	20.9601	20.9601	21.0493	21.0559	22.5615	22.6096	22.5451	22.5117	Q91XF0	no	destabilized proteins
3.74865	12.0889	8.00723	8.14849e-13	9.83491e-09	16.7967	40.5253	17.2321	Q91V04	Tram1	Translocating chain-associated membrane protein 1	EHSAFQAPPVKR	12	325	336	15.022	14.9678	14.6887	15.011	18.6616	18.7485	18.5476	18.7263	Q91V04	no	destabilized proteins
-2.12808	12.0509	8.00723	8.895e-13	9.83491e-09	19.6785	-40.1841	17.1902	P55264	Adk	Adenosine kinase	VAQWLIQEPHK	11	88	98	20.744	20.7799	20.6658	20.7807	18.5366	18.7453	18.5548	18.6212	P55264	no	stabilized proteins
-3.18735	12.0416	8.00723	9.08642e-13	9.83491e-09	17.6091	-40.1017	17.18	Q5EG47	Prkaa1	5'-AMP-activated protein kinase catalytic subunit alpha-1	IGHYILGDTLGVGTFGK	17	24	40	19.1207	19.2366	19.2156	19.2383	15.9686	16.1998	15.8339	16.0595	Q5EG47	yes	stabilized proteins
-3.77413	11.9378	7.9546	1.15391e-12	1.11019e-08	17.0534	-39.1879	17.0634	Q9QZS5	Sgk2	Serine/threonine-protein kinase Sgk2	HPFLVGLR	8	93	100	18.7705	18.8576	19.0549	19.0789	15.2807	15.1944	15.2228	14.9673	Q9QZS5	yes	stabilized proteins
-2.52908	11.8882	7.95069	1.29373e-12	1.12024e-08	17.3951	-38.7578	17.0066	P49615	Cdk5	Cyclin-dependent kinase 5	IGEGTYGTVFK	11	10	20	18.6895	18.683	18.6094	18.6567	16.1899	16.0117	16.0965	16.2243	P49615	yes	stabilized proteins
-1.61025	11.7688	7.91253	1.70313e-12	1.22313e-08	19.9639	-37.743	16.8672	O35495;P11440;P30285;P49615;P97377;Q04735;Q14AX6;Q3V3A1;Q64261;Q69ZA1;Q80YP0;Q8K0D0;Q99J95;Q04899	Cdk13	Cyclin-dependent kinase 13	LADFGLAR	8	853	860	20.8191	20.714	20.7553	20.7876	19.1199	19.1217	19.1472	19.2462	O35495	yes	stabilized proteins
-2.49705	11.7591	7.91253	1.74124e-12	1.22313e-08	18.6096	-37.6624	16.8558	Q9QZS5	Sgk2	Serine/threonine-protein kinase Sgk2	TVAACDLLQGLLHKDQR	17	258	274	19.9019	19.8842	19.8039	19.8427	17.1743	17.4759	17.4304	17.3637	Q9QZS5	yes	stabilized proteins
-3.12153	11.7361	7.91253	1.83632e-12	1.22313e-08	17.6973	-37.4696	16.8283	P49615	Cdk5	Cyclin-dependent kinase 5	DLKPQNLLINR	11	126	136	19.2759	19.1908	19.3995	19.1661	15.9779	16.1348	16.3268	16.1068	P49615	yes	stabilized proteins
-3.21455	11.6944	7.90306	2.02118e-12	1.2501e-08	16.6086	-37.1243	16.7784	P70268;Q8BWW9;Q8K045	Pkn2	Serine/threonine-protein kinase N2	IADFGLCK	8	797	804	18.1611	18.2276	18.2428	18.2318	14.9303	15.0127	15.1989	14.8633	P70268	yes	stabilized proteins
-1.42972	11.5381	7.7767	2.89686e-12	1.67226e-08	19.9409	-35.856	16.5867	P55264	Adk	Adenosine kinase	TGCTFPEKPDFH	12	350	361	20.68	20.6096	20.6364	20.6971	19.2308	19.188	19.2926	19.1929	P55264	no	stabilized proteins
-2.61369	11.4943	7.76094	3.20416e-12	1.73405e-08	17.335	-35.5085	16.5317	Q61036;Q8CIN4	Pak2	Serine/threonine-protein kinase PAK 2	ELLQHPFLK	9	493	501	18.6916	18.6332	18.6302	18.6124	15.8909	16.1116	15.9474	16.1626	Q61036	yes	stabilized proteins
1.4248	11.2581	7.55107	5.51967e-12	2.81146e-08	21.7474	33.6903	16.2263	Q91XF0	Pnpo	Pyridoxine-5'-phosphate oxidase	QSSVIPDREYLR	12	174	185	21.0886	21.0691	20.953	21.0292	22.5117	22.4751	22.4825	22.3699	Q91XF0	no	destabilized proteins
-2.57124	11.008	7.32754	9.81792e-12	4.70387e-08	18.0691	-31.8647	15.8861	Q7TSE6;Q91VJ4	Stk38l	Serine/threonine-protein kinase 38-like	LSDFGLCTGLKK	12	229	240	19.364	19.371	19.3401	19.3436	16.5336	16.8374	16.9492	16.8137	Q7TSE6	yes	stabilized proteins
-3.25176	10.9753	7.32754	1.05855e-11	4.70387e-08	16.134	-31.6334	15.8404	Q8BWW9	Pkn2	Serine/threonine-protein kinase N2	LTDWSALMDKK	11	917	927	17.737	17.8155	17.6314	17.8554	14.4171	14.6906	14.3478	14.5768	Q8BWW9	yes	stabilized proteins
-3.20697	10.964	7.32754	1.08647e-11	4.70387e-08	15.9397	-31.5538	15.8245	P52332	Jak1	Tyrosine-protein kinase JAK1	NVLVESEHQVK	11	1007	1017	17.5087	17.571	17.4341	17.6589	14.2189	14.4984	14.2345	14.393	P52332	yes	stabilized proteins
-2.21833	10.9165	7.30124	1.21202e-11	4.99758e-08	16.6716	-31.2215	15.7574	Q9QZS5	Sgk2	Serine/threonine-protein kinase Sgk2	TVAACDLLQGLLHK	14	258	271	17.8201	17.8113	17.7056	17.7861	15.6476	15.528	15.508	15.5661	Q9QZS5	yes	stabilized proteins
-2.38634	10.8673	7.27225	1.35739e-11	5.34256e-08	18.2241	-30.8809	15.6872	Q8CIN4	Pak2	Serine/threonine-protein kinase PAK 2	TIVSIGDPK	9	238	246	19.5513	19.3664	19.4414	19.3099	17.117	16.8428	17.0308	17.1329	Q8CIN4	yes	stabilized proteins
1.82959	10.8143	7.23853	1.53365e-11	5.77387e-08	18.399	30.5179	15.6108	Q91XF0	Pnpo	Pyridoxine-5'-phosphate oxidase	EAENYFHSRPK	11	153	163	17.5493	17.395	17.5421	17.4502	19.4259	19.3361	19.2568	19.2363	Q91XF0	no	destabilized proteins
-1.35172	10.7822	7.22494	1.65121e-11	5.95742e-08	19.9325	-30.3004	15.5643	Q9WVD5	Slc25a15	Mitochondrial ornithine transporter 1	TYSQVGFR	8	54	61	20.6886	20.6096	20.6186	20.5165	19.3164	19.2456	19.2432	19.2213	Q9WVD5	no	stabilized proteins
-3.17618	10.7136	7.17406	1.93382e-11	6.69798e-08	15.3172	-29.8401	15.4637	O54988	Slk	STE20-like serine/threonine-protein kinase	WSSNFKDFLR	10	261	270	16.9167	16.8654	16.9346	16.9046	13.7961	13.6595	13.6157	13.8453	O54988	yes	stabilized proteins
-3.95142	10.6269	7.13355	2.36112e-11	7.35279e-08	18.0017	-29.2682	15.3348	Q8BRK8	Prkaa2	5'-AMP-activated protein kinase catalytic subunit alpha-2	DLKPENVLLDAQMNAK	16	139	154	19.9444	19.9592	19.9755	20.0306	15.9925	16.4187	15.6082	16.0846	Q8BRK8	yes	stabilized proteins
-2.03205	10.6242	7.13355	2.37559e-11	7.35279e-08	18.4364	-29.2508	15.3309	P55264	Adk	Adenosine kinase	ELFDELVKK	9	63	71	19.4509	19.3716	19.3847	19.6024	17.346	17.5571	17.3367	17.4417	P55264	no	stabilized proteins
-1.8874	10.6225	7.13355	2.38488e-11	7.35279e-08	17.8491	-29.2398	15.3283	P55264	Adk	Adenosine kinase	RTGCTFPEKPDFH	13	349	361	18.8733	18.7234	18.8283	18.7462	16.83	17.0354	16.9122	16.8438	P55264	no	stabilized proteins
1.58314	10.6086	7.13355	2.46253e-11	7.35279e-08	18.9821	29.1491	15.3074	Q91XF0	Pnpo	Pyridoxine-5'-phosphate oxidase	QSSVIPDR	8	174	181	18.2828	18.1433	18.2506	18.0855	19.7913	19.7944	19.8089	19.7002	Q91XF0	no	destabilized proteins
-1.92198	10.5524	7.09205	2.80285e-11	8.08995e-08	17.6127	-28.7855	15.2225	Q3U3Q1	Ulk3	Serine/threonine-protein kinase ULK3	VIELPLRPQLSLDCR	15	230	244	18.4978	18.6374	18.5485	18.6111	16.6453	16.6472	16.7791	16.5352	Q3U3Q1	yes	stabilized proteins
-2.26094	10.4688	7.02274	3.39748e-11	9.48992e-08	17.2477	-28.2532	15.0947	Q8BSK8	Rps6kb1	Ribosomal protein S6 kinase beta-1	IRPECFELLR	10	86	95	18.4469	18.3854	18.3985	18.2818	15.9897	16.0856	16.0798	16.3137	Q8BSK8	yes	stabilized proteins
-2.60844	10.305	6.87271	4.95415e-11	1.34056e-07	16.6222	-27.2374	14.839	Q8CIN4	Pak2	Serine/threonine-protein kinase PAK 2	CLEMDVEKR	9	480	488	17.8318	18.0025	18.0469	17.8246	15.3973	15.4811	15.173	15.2206	Q8CIN4	yes	stabilized proteins
-4.13182	10.2628	6.84384	5.46014e-11	1.43271e-07	16.0391	-26.9813	14.7719	Q9WV60	Gsk3b	Glycogen synthase kinase-3 beta	TPPEAIALCSR	11	309	319	18.0236	18.116	18.1403	18.1401	14.0621	14.3269	13.5044	13.9993	Q9WV60	yes	stabilized proteins
-1.61604	10.2322	6.82621	5.85866e-11	1.49206e-07	17.9899	-26.7973	14.723	Q61831;Q91Y86;Q9WTU6	Mapk8	Mitogen-activated protein kinase 8	DLKPSNIVVK	10	151	160	18.7947	18.835	18.7185	18.8437	17.1083	17.1451	17.3089	17.1653	Q61831	yes	stabilized proteins
-1.99026	10.1887	6.79528	6.47614e-11	1.6022e-07	19.8487	-26.5377	14.653	P55264	Adk	Adenosine kinase	SLVANLAAANCYKK	14	149	162	20.8191	20.85	20.8113	20.895	19.0818	18.8976	18.7158	18.7191	P55264	no	stabilized proteins
1.61801	10.1461	6.76496	7.14282e-11	1.71805e-07	19.4149	26.2861	14.5842	Q91XF0	Pnpo	Pyridoxine-5'-phosphate oxidase	QSSVIPDREYLRK	13	174	186	18.4862	18.5721	18.5794	18.7857	20.1946	20.2764	20.2419	20.1825	Q91XF0	no	destabilized proteins
-2.7632	10.0869	6.71767	8.18579e-11	1.9157e-07	16.0492	-25.9401	14.4876	Q76M72	Slc22a27	Solute carrier family 22 member 27	KVAHMNGMK	9	301	309	17.4384	17.3897	17.4289	17.4662	14.899	14.496	14.7455	14.5298	Q76M72	no	stabilized proteins
-2.49581	9.99415	6.64068	1.01355e-10	2.28727e-07	16.414	-25.4066	14.3345	Q9QZS5	Sgk2	Serine/threonine-protein kinase Sgk2	SDGAFYAVK	9	56	64	17.7279	17.7772	17.5632	17.5794	15.0747	15.0433	15.172	15.3745	Q9QZS5	yes	stabilized proteins
-4.10026	9.98339	6.64068	1.03898e-10	2.28727e-07	15.5798	-25.3454	14.3166	P68404	Prkcb	Protein kinase C beta type	DLKLDNVMLDSEGHIK	16	466	481	17.6614	17.5112	17.6327	17.7145	13.8539	13.7013	13.5029	13.0607	P68404	yes	stabilized proteins
-1.18417	9.97609	6.64068	1.0566e-10	2.28727e-07	18.6376	-25.304	14.3045	P18653;P18654;Q7TPS0	Rps6ka1	Ribosomal protein S6 kinase alpha-1	VLGQGSFGK	9	67	75	19.2138	19.2521	19.2395	19.2134	17.9566	18.0464	18.0966	18.0826	P18653	yes	stabilized proteins
-2.04831	9.91171	6.58702	1.22544e-10	2.58808e-07	18.1779	-24.9415	14.1967	P55264	Adk	Adenosine kinase	ELFDELVK	8	63	70	19.1058	19.1626	19.2053	19.3346	17.2325	17.2515	17.2096	16.9215	P55264	no	stabilized proteins
-2.43962	9.89635	6.58518	1.26956e-10	2.59908e-07	16.9803	-24.8557	14.1708	Q76M72	Slc22a27	Solute carrier family 22 member 27	WLIVTNKPQK	10	285	294	18.2825	18.1895	18.1053	18.223	15.822	15.6241	15.5884	16.0072	Q76M72	no	stabilized proteins
-2.77386	9.8879	6.58518	1.29449e-10	2.59908e-07	16.5665	-24.8087	14.1566	Q8BWW9	Pkn2	Serine/threonine-protein kinase N2	VKPPFVPTIR	10	928	937	18.0168	17.9949	17.9026	17.8996	15.0142	14.962	15.4423	15.2999	Q8BWW9	yes	stabilized proteins
2.29698	9.87919	6.58518	1.3207e-10	2.59908e-07	16.3102	24.7603	14.1419	P05132	Prkaca	cAMP-dependent protein kinase catalytic subunit alpha	CGKEFTEF	8	344	351	15.3655	15.0372	15.0659	15.1784	17.4001	17.4465	17.4859	17.5024	P05132	yes	destabilized proteins
-1.10405	9.86551	6.58126	1.36298e-10	2.62267e-07	18.6497	-24.6845	14.1187	P97872	Fmo5	Flavin-containing monooxygenase 5	DSSGGSLVTVR	11	507	517	19.2501	19.2105	19.1766	19.1697	18.1194	18.1184	18.0356	18.1172	P97872	no	stabilized proteins
-2.70943	9.78868	6.51397	1.62676e-10	3.0622e-07	15.457	-24.2627	13.9879	P52332	Jak1	Tyrosine-protein kinase JAK1	SLKPESGGNHIADLKK	16	908	923	16.7254	16.8567	16.7999	16.8649	14.2155	14.1679	14.1409	13.8849	P52332	yes	stabilized proteins
-3.68592	9.71467	6.45346	1.929e-10	3.51997e-07	15.2873	-23.8631	13.8605	P52332	Jak1	Tyrosine-protein kinase JAK1	GICMEDGGNGIK	12	941	952	17.2661	17.0597	17.0448	17.1503	13.701	13.7008	13.1599	13.2156	P52332	yes	stabilized proteins
-3.29904	9.70969	6.45346	1.95125e-10	3.51997e-07	16.8252	-23.8364	13.8519	Q2NL51	Gsk3a	Glycogen synthase kinase-3 alpha	SQEVAYTDIK	10	114	123	18.425	18.473	18.4907	18.5102	14.8291	15.4188	14.9699	15.485	Q2NL51	yes	stabilized proteins
-3.18769	9.69624	6.44897	2.0126e-10	3.55655e-07	15.2592	-23.7646	13.8286	Q9JI11	Stk4	Serine/threonine-protein kinase 4	ETGQIVAIK	9	51	59	16.8769	16.7983	16.7643	16.9725	13.8174	13.4993	13.8887	13.4559	Q9JI11	yes	stabilized proteins
-1.73246	9.66403	6.42553	2.16757e-10	3.7538e-07	17.7367	-23.5933	13.7726	P31750;Q60823	Akt2	RAC-beta serine/threonine-protein kinase	HPFLTALK	8	209	216	18.5433	18.5476	18.582	18.739	16.9586	16.841	16.7223	16.9601	P31750	yes	stabilized proteins
-1.89688	9.60155	6.37166	2.50291e-10	4.24955e-07	16.8127	-23.2645	13.6633	Q9R0T8	Ikbke	Inhibitor of nuclear factor kappa-B kinase subunit epsilon	LVGEEGQSIYK	11	144	154	17.8444	17.6576	17.7901	17.7525	15.9306	15.7846	15.7477	15.9942	Q9R0T8	yes	stabilized proteins
-2.64076	9.56143	6.33996	2.74519e-10	4.57127e-07	17.5098	-23.0557	13.5927	Q9QZS5	Sgk2	Serine/threonine-protein kinase Sgk2	NKEQNHIMAER	11	74	84	18.8553	18.8653	18.8157	18.7844	16.4813	15.8315	16.2246	16.2201	Q9QZS5	yes	stabilized proteins
-2.19236	9.47676	6.26356	3.33614e-10	5.4505e-07	16.0174	-22.6209	13.4423	O54781;O70551;Q9Z0G2	Srpk1	SRSF protein kinase 1	HFTEDIQTR	9	500	508	17.0575	17.0707	17.1924	17.1337	14.9868	14.7198	14.957	15.0213	O54781	yes	stabilized proteins
-2.18929	9.45987	6.2548	3.46837e-10	5.5616e-07	16.6024	-22.5352	13.4122	P70236	Map2k6	Dual specificity mitogen-activated protein kinase kinase 6	ADDLEPIVELGR	12	50	61	17.735	17.6802	17.768	17.6049	15.3498	15.3673	15.6958	15.6182	P70236	yes	stabilized proteins
-1.38062	9.40691	6.2098	3.91823e-10	6.16872e-07	19.4411	-22.2683	13.3171	P55264	Adk	Adenosine kinase	TVIFTQGR	8	277	284	20.2184	20.0821	20.1825	20.0426	18.8963	18.7117	18.6401	18.7551	P55264	no	stabilized proteins
-3.08979	9.37446	6.18518	4.22222e-10	6.52861e-07	16.0434	-22.1062	13.2585	Q9JI11	Stk4	Serine/threonine-protein kinase 4	DLINEAMDVK	10	292	301	17.5925	17.648	17.5755	17.5372	14.9399	14.2956	14.4523	14.3063	Q9JI11	yes	stabilized proteins
-2.96709	9.36293	6.18134	4.33582e-10	6.58664e-07	15.853	-22.0489	13.2376	Q04899	Cdk18	Cyclin-dependent kinase 18	HANIVTLHDLIHTDR	15	176	190	16.9794	17.3795	17.4878	17.4997	14.3168	14.2953	14.5751	14.2908	Q04899	yes	stabilized proteins
0.749803	9.28259	6.10855	5.21685e-10	7.7884e-07	22.4943	21.6536	13.0914	O35488	Slc27a2	Long-chain fatty acid transport protein 2	GEVGLLVCK	9	420	428	22.1332	22.1174	22.1581	22.0691	22.8783	22.9334	22.8385	22.8269	O35488	no	destabilized proteins
-2.68729	9.24362	6.077	5.70668e-10	8.37527e-07	16.7369	-21.4643	13.02	Q7TSE6	Stk38l	Serine/threonine-protein kinase 38-like	DVKPDNLLLDAK	12	213	224	18.3368	18.0024	18.2491	17.734	15.3237	15.3079	15.4757	15.4659	Q7TSE6	yes	stabilized proteins
-2.27423	9.23202	6.07271	5.86105e-10	8.45847e-07	15.3399	-21.4083	12.9987	Q2TBE6	Pi4k2a	Phosphatidylinositol 4-kinase type 2-alpha	RFEAEPLPENTNR	13	276	288	16.5311	16.5354	16.4131	16.4285	14.2942	14.1672	14.2646	14.0852	Q2TBE6	no	stabilized proteins
-1.01808	9.21176	6.05962	6.14105e-10	8.71727e-07	20.7075	-21.3107	12.9614	Q01279	Egfr	Epidermal growth factor receptor	ITDFGLAK	8	855	862	21.2764	21.1825	21.1946	21.2125	20.1704	20.1581	20.1332	20.3321	Q01279	yes	stabilized proteins
-2.24352	9.19845	6.05337	6.33213e-10	8.84354e-07	16.6605	-21.2469	12.9368	Q9WUN2	Tbk1	Serine/threonine-protein kinase TBK1	VFNNISFLRPVDVQMR	16	39	54	17.8529	17.7744	17.6389	17.8631	15.4709	15.3552	15.8132	15.5158	Q9WUN2	yes	stabilized proteins
-2.82071	9.10075	5.96262	7.9296e-10	1.08988e-06	15.9175	-20.7838	12.7553	Q8R4K2	Irak4	Interleukin-1 receptor-associated kinase 4	GCVNNTIVAVK	11	203	213	17.4627	17.284	17.3078	17.2567	14.5676	14.3976	14.852	14.2112	Q8R4K2	yes	stabilized proteins
-1.69783	9.07033	5.93904	8.50498e-10	1.1507e-06	16.1454	-20.6416	12.6984	P18653;P18654;Q9WUT3	Rps6ka1	Ribosomal protein S6 kinase alpha-1	ADPSQFELLK	10	57	66	16.9375	17.0794	17.0152	16.9452	15.3521	15.2744	15.3315	15.228	P18653	yes	stabilized proteins
-3.54193	9.05689	5.93234	8.77218e-10	1.16859e-06	14.4458	-20.5791	12.6732	Q91YS8	Camk1	Calcium/calmodulin-dependent protein kinase type 1	EGSMENEIAVLHK	13	60	72	16.3944	16.2014	16.2129	16.0583	13.0022	12.6072	12.7553	12.3346	Q91YS8	yes	stabilized proteins
-1.10224	9.03218	5.91426	9.28579e-10	1.21827e-06	19.139	-20.4646	12.6268	P22315	Fech	Ferrochelatase, mitochondrial	LFLDRDLMTLPIQNK	15	91	105	19.6603	19.6663	19.72	19.714	18.5598	18.6731	18.4577	18.6611	P22315	no	stabilized proteins
-1.1696	8.98584	5.87444	1.03315e-09	1.33523e-06	19.1523	-20.2515	12.5393	Q01279	Egfr	Epidermal growth factor receptor	ELILEFSK	8	965	972	19.6854	19.7425	19.6855	19.8351	18.473	18.4971	18.6467	18.6532	Q01279	yes	stabilized proteins
-1.61012	8.9681	5.86314	1.07623e-09	1.37045e-06	17.547	-20.1705	12.5057	Q60823	Akt2	RAC-beta serine/threonine-protein kinase	EVIIAKDEVAHTVTESR	17	186	202	18.2984	18.3229	18.3594	18.4277	16.5836	16.7941	16.6591	16.9311	Q60823	yes	stabilized proteins
-2.13171	8.9543	5.85568	1.11097e-09	1.39419e-06	16.3543	-20.1077	12.4796	Q2NL51;Q9WV60	Gsk3b	Glycogen synthase kinase-3 beta	EMNPNYTEFKFPQIK	15	283	297	17.478	17.6045	17.4199	17.1782	15.3916	15.2012	15.3706	15.1903	Q2NL51	yes	stabilized proteins
-2.75284	8.9341	5.8473	1.16387e-09	1.42135e-06	15.9866	-20.0161	12.4412	Q8CIN4	Pak2	Serine/threonine-protein kinase PAK 2	TIVSIGDPKK	10	238	247	17.3659	17.4312	17.2679	17.3872	14.7313	14.9056	14.2274	14.5765	Q8CIN4	yes	stabilized proteins
-1.88832	8.93022	5.8473	1.1743e-09	1.42135e-06	16.6525	-19.9985	12.4338	P55264	Adk	Adenosine kinase	VEYHAGGSTQNSMK	14	74	87	17.488	17.5775	17.655	17.6663	15.4964	15.8414	15.8288	15.6669	P55264	no	stabilized proteins
-1.7899	8.92743	5.8473	1.18186e-09	1.42135e-06	17.4012	-19.9859	12.4285	Q99KY4	Gak	Cyclin-G-associated kinase	YSIPVNDTR	9	276	284	18.284	18.3159	18.3566	18.228	16.5054	16.5646	16.258	16.697	Q99KY4	yes	stabilized proteins
-1.56192	8.90313	5.82898	1.2499e-09	1.48258e-06	19.3209	-19.8764	12.3822	Q9WVD5	Slc25a15	Mitochondrial ornithine transporter 1	GLTDCCLK	8	46	53	20.2877	20.1457	20.0426	19.9316	18.5792	18.6532	18.5278	18.3997	Q9WVD5	no	stabilized proteins
-1.12782	8.87599	5.80776	1.33047e-09	1.55683e-06	17.7866	-19.7548	12.3303	Q9D8V0	Hm13	Minor histocompatibility antigen H13	SSSDMPETITSR	12	62	73	18.3577	18.3253	18.3795	18.3394	17.2118	17.2301	17.1269	17.3219	Q9D8V0	no	stabilized proteins
-2.9522	8.86299	5.80058	1.37092e-09	1.58278e-06	14.2932	-19.6968	12.3054	Q8CIN4	Pak2	Serine/threonine-protein kinase PAK 2	AKMTDEEIMEK	11	225	235	15.6809	15.7505	15.8549	15.791	12.6871	12.7503	13.0842	12.7467	Q8CIN4	yes	stabilized proteins
-2.74838	8.84169	5.78503	1.43983e-09	1.64046e-06	16.6029	-19.6021	12.2645	O54988	Slk	STE20-like serine/threonine-protein kinase	WTTSQLLQHPFVTVDSNKPVR	21	281	301	17.9859	17.9482	17.8969	18.0774	15.5353	14.7926	15.3668	15.2202	O54988	yes	stabilized proteins
-2.31409	8.81883	5.76785	1.51766e-09	1.70668e-06	16.6649	-19.5009	12.2205	Q04735;Q8K0D0;Q04899	Cdk18	Cyclin-dependent kinase 18	LEHEEGAPCTAIR	13	154	166	18.1432	17.727	17.7176	17.6998	15.662	15.5988	15.4468	15.3238	Q04735	yes	stabilized proteins
-3.32465	8.79044	5.74507	1.62016e-09	1.79858e-06	14.984	-19.3761	12.1658	O54781;O70551;Q9Z0G2	Srpk1	SRSF protein kinase 1	IADLGNACWVHK	12	488	499	16.6873	16.4485	16.6914	16.7581	13.7637	13.2923	13.249	12.9816	O54781	yes	stabilized proteins
1.41393	8.7382	5.70636	1.82726e-09	1.96625e-06	17.9187	19.1482	12.0647	Q60855	Ripk1	Receptor-interacting serine/threonine-protein kinase 1	TQIDVPLSLK	10	106	115	17.3073	17.0107	17.2471	17.2821	18.6126	18.5364	18.6655	18.6884	Q60855	yes	destabilized proteins
-2.39888	8.73342	5.70636	1.84749e-09	1.96625e-06	16.1558	-19.1274	12.0554	Q7TSE6	Stk38l	Serine/threonine-protein kinase 38-like	ERPAAIPIEIR	11	393	403	17.4944	17.2704	17.3408	17.3155	14.5917	15.0325	15.071	15.1303	Q7TSE6	yes	stabilized proteins
0.632301	8.72973	5.70636	1.86326e-09	1.96625e-06	21.5935	19.1114	12.0482	Q3TLP5	Echdc2	Enoyl-CoA hydratase domain-containing protein 2, mitochondrial	GLLPGAGGTQRLPR	14	170	183	21.3376	21.2419	21.2477	21.2821	21.9134	21.8802	21.9388	21.9061	Q3TLP5	no	destabilized proteins
-3.11927	8.72738	5.70636	1.87335e-09	1.96625e-06	14.5773	-19.1013	12.0437	Q7TSE6	Stk38l	Serine/threonine-protein kinase 38-like	IGNGGVEEIK	10	369	378	16.2388	16.2555	15.8994	16.1541	13.0692	12.667	13.1519	13.1825	Q7TSE6	yes	stabilized proteins
-2.39451	8.72475	5.70636	1.88473e-09	1.96625e-06	14.9932	-19.0899	12.0385	Q9CYH2	Prxl2a	Peroxiredoxin-like 2A	TLEKEPR	7	45	51	16.3145	16.1461	16.2098	16.0916	13.8253	13.8867	13.5875	13.8844	Q9CYH2	no	stabilized proteins
-1.72409	8.68805	5.67486	2.05092e-09	2.11416e-06	17.2493	-18.9318	11.9671	Q8BYC6	Taok3	Serine/threonine-protein kinase TAO3	VLIDLIQR	8	285	292	18.188	18.0445	18.2283	17.9844	16.4096	16.3091	16.2378	16.5925	Q8BYC6	yes	stabilized proteins
-1.89796	8.67918	5.67113	2.09325e-09	2.13241e-06	15.6377	-18.8938	11.9498	Q9WUN2	Tbk1	Serine/threonine-protein kinase TBK1	VIGEDGQSVYK	11	144	154	16.6055	16.6089	16.6655	16.4668	14.7465	14.7011	14.5523	14.755	Q9WUN2	yes	stabilized proteins
-2.69018	8.67368	5.67072	2.1199e-09	2.13444e-06	17.7998	-18.8703	11.939	Q8CIN4	Pak2	Serine/threonine-protein kinase PAK 2	LAKPLSSLTPLILAAK	16	502	517	19.1846	19.0042	19.1488	19.2419	16.6488	15.947	16.6405	16.5826	Q8CIN4	yes	stabilized proteins
0.832219	8.66068	5.66312	2.18432e-09	2.17209e-06	19.1198	18.8147	11.9136	Q60855	Ripk1	Receptor-interacting serine/threonine-protein kinase 1	EYPDQSPVLQR	11	308	318	18.6799	18.6777	18.7854	18.6717	19.5376	19.4809	19.561	19.5641	Q60855	yes	destabilized proteins
-2.22858	8.64867	5.66312	2.24561e-09	2.17209e-06	16.257	-18.7635	11.8901	P28652;Q923T9	Camk2g	Calcium/calmodulin-dependent protein kinase type II subunit gamma	NLINQMLTINPAKR	14	247	260	17.4538	17.449	17.1637	17.4188	14.8473	15.2878	15.163	15.2729	P28652	yes	stabilized proteins
-1.49197	8.64669	5.66312	2.25586e-09	2.17209e-06	16.3215	-18.7551	11.8862	Q03963	Eif2ak2	Interferon-induced, double-stranded RNA-activated protein kinase	DLKPGNIFLVDER	13	376	388	17.1318	16.9745	17.0982	17.0654	15.6647	15.5679	15.5139	15.5554	Q03963	yes	stabilized proteins
-1.69186	8.64635	5.66312	2.25763e-09	2.17209e-06	17.2939	-18.7537	11.8856	Q60823	Akt2	RAC-beta serine/threonine-protein kinase	EGISDGATMK	10	299	308	18.1803	18.2077	18.1056	18.0659	16.5852	16.2018	16.4277	16.5772	Q60823	yes	stabilized proteins
-3.59859	8.63711	5.65868	2.30617e-09	2.19441e-06	15.8478	-18.7144	11.8674	O35099	Map3k5	Mitogen-activated protein kinase kinase kinase 5	YLHDNQIVHR	10	800	809	17.4128	17.6677	17.7469	17.7611	13.5642	14.2718	13.8385	14.5197	O35099	yes	stabilized proteins
-3.18881	8.58494	5.6128	2.6005e-09	2.43891e-06	15.7113	-18.4942	11.7649	Q9DB30	Phkg2	Phosphorylase b kinase gamma catalytic chain, liver/testis isoform	ATGDEFAVK	9	45	53	17.3573	17.3507	17.4007	17.114	14.4814	13.8873	13.7179	14.3808	Q9DB30	yes	stabilized proteins
-4.62129	8.58179	5.6128	2.61946e-09	2.43891e-06	16.3468	-18.481	11.7587	Q9WV60	Gsk3b	Glycogen synthase kinase-3 beta	LCDSGELVAIKK	12	75	86	18.6426	18.7079	18.6074	18.6719	13.9043	14.2999	13.229	14.7115	Q9WV60	yes	stabilized proteins
-2.23262	8.56463	5.60029	2.72501e-09	2.5102e-06	16.3646	-18.4092	11.7249	Q8CIN4	Pak2	Serine/threonine-protein kinase PAK 2	MTDEEIMEKLR	11	227	237	17.5704	17.5771	17.2991	17.477	15.431	15.4535	15.0193	15.0893	Q8CIN4	yes	stabilized proteins
-2.91888	8.55816	5.59841	2.76594e-09	2.52108e-06	15.5626	-18.3821	11.7121	Q99KY4	Gak	Cyclin-G-associated kinase	AIIQEVCFLKK	11	81	91	17.1395	17.0551	17.0624	16.8313	13.7348	14.2305	13.977	14.4704	Q99KY4	yes	stabilized proteins
-3.77933	8.5264	5.57121	2.97575e-09	2.68407e-06	16.5803	-18.2501	11.6493	Q9QZS5	Sgk2	Serine/threonine-protein kinase Sgk2	YSFQTPEK	8	101	108	18.5396	18.5511	18.3616	18.4276	14.3893	15.281	14.9321	14.1602	Q9QZS5	yes	stabilized proteins
-1.18709	8.51068	5.56108	3.08549e-09	2.74741e-06	18.3662	-18.185	11.6181	Q8BPM2	Map4k5	Mitogen-activated protein kinase kinase kinase kinase 5	LLTHTFVGQPGLSR	14	271	284	18.9969	18.9556	18.9917	18.8947	17.7747	17.6143	17.9161	17.7854	Q8BPM2	yes	stabilized proteins
-2.63899	8.50626	5.56108	3.11702e-09	2.74741e-06	15.0012	-18.1667	11.6093	P37172	Acvr1	Activin receptor type-1	GSWQGENVAVK	11	225	235	16.34	16.4172	16.0825	16.4431	13.5209	13.76	13.5178	13.9281	P37172	yes	stabilized proteins
-2.97484	8.50291	5.56108	3.14117e-09	2.74741e-06	15.6855	-18.1529	11.6027	Q9R0T8	Ikbke	Inhibitor of nuclear factor kappa-B kinase subunit epsilon	LFAVEETGGSR	11	70	80	17.3063	17.2585	17.1497	16.977	14.6361	14.1203	14.2121	13.8236	Q9R0T8	yes	stabilized proteins
1.23249	8.47641	5.53946	3.33882e-09	2.88759e-06	18.4014	18.0439	11.55	Q60855	Ripk1	Receptor-interacting serine/threonine-protein kinase 1	DLKPENILVDRDFHIK	16	138	153	17.8982	17.6858	17.8867	17.6698	19.0031	18.9239	19.0838	19.0598	Q60855	yes	destabilized proteins
-1.50425	8.47261	5.53946	3.36814e-09	2.88759e-06	16.9357	-18.0284	11.5424	Q03963	Eif2ak2	Interferon-induced, double-stranded RNA-activated protein kinase	NKYTLDAR	8	230	237	17.6715	17.5731	17.8391	17.6676	16.1891	16.1269	16.0859	16.3326	Q03963	yes	stabilized proteins
-1.46015	8.36912	5.44793	4.27442e-09	3.5651e-06	16.663	-17.609	11.3354	Q8BPM2	Map4k5	Mitogen-activated protein kinase kinase kinase kinase 5	GANILLTDHGDVK	13	143	155	17.3795	17.3913	17.3336	17.4677	16.0167	15.7749	15.8888	16.0512	Q8BPM2	yes	stabilized proteins
-2.42669	8.36859	5.44793	4.27968e-09	3.5651e-06	16.2336	-17.6069	11.3343	Q76M72	Slc22a27	Solute carrier family 22 member 27	VAHMNGMK	8	302	309	17.4073	17.254	17.5494	17.5771	15.3222	15.0973	14.674	14.9876	Q76M72	no	stabilized proteins
-1.14526	8.36836	5.44793	4.28191e-09	3.5651e-06	18.7448	-17.606	11.3339	Q8BK48	Ces2e	Pyrethroid hydrolase Ces2e	DFRPPYVK	8	447	454	19.3415	19.3083	19.2807	19.3392	18.3259	18.179	17.9974	18.1863	Q8BK48	no	stabilized proteins
-1.93419	8.35647	5.4402	4.40075e-09	3.62915e-06	17.3125	-17.5584	11.31	Q9CYH2	Prxl2a	Peroxiredoxin-like 2A	NGAVIMAVR	9	62	70	18.2954	18.188	18.3193	18.3156	16.4155	16.0546	16.2712	16.6402	Q9CYH2	no	stabilized proteins
-1.72493	8.34887	5.43671	4.47842e-09	3.65837e-06	16.0801	-17.5281	11.2947	Q9WUN2	Tbk1	Serine/threonine-protein kinase TBK1	DVVGGMNHLR	10	118	127	16.8258	16.9961	17.0267	16.9217	15.2024	15.1898	15.4016	15.0767	Q9WUN2	yes	stabilized proteins
1.13965	8.33155	5.42527	4.66067e-09	3.75602e-06	17.0268	17.4591	11.2598	P31938	Map2k1	Dual specificity mitogen-activated protein kinase kinase 1	QLMVHAFIK	9	354	362	16.4973	16.4367	16.4016	16.4921	17.5363	17.5636	17.686	17.6004	P31938	yes	destabilized proteins
-1.30737	8.32932	5.42527	4.68472e-09	3.75602e-06	17.236	-17.4502	11.2553	Q03963	Eif2ak2	Interferon-induced, double-stranded RNA-activated protein kinase	KGDFSNDIFDNKEK	14	463	476	17.8949	17.844	17.8499	17.9698	16.441	16.6251	16.5365	16.7266	Q03963	yes	stabilized proteins
-0.623731	8.31682	5.41678	4.82144e-09	3.83017e-06	21.465	-17.4006	11.2301	Q64464	Cyp3a13	Cytochrome P450 3A13	ALLSPTFTSGR	11	131	141	21.7955	21.7013	21.8152	21.7955	21.1519	21.1269	21.2006	21.1332	Q64464	no	stabilized proteins
-2.86311	8.31246	5.41639	4.87012e-09	3.83367e-06	15.6731	-17.3833	11.2213	Q8CIN4	Pak2	Serine/threonine-protein kinase PAK 2	KELIINEILVMK	12	288	299	17.0857	17.1547	16.9965	17.1816	14.5627	14.3917	13.7324	14.2793	Q8CIN4	yes	stabilized proteins
-0.727995	8.29508	5.40294	5.06896e-09	3.95425e-06	18.7632	-17.3146	11.1862	P18653;P18654;Q60592;Q7TPS0;Q8C0P0;Q9R1L5;Q3U214;Q811L6	Mast3	Microtubule-associated serine/threonine-protein kinase 3	LTDFGLSK	8	528	535	19.1243	19.1689	19.0897	19.1259	18.3826	18.4276	18.42	18.3666	P18653	yes	stabilized proteins
-1.19838	8.27036	5.38211	5.3659e-09	4.14851e-06	17.5263	-17.2174	11.1361	Q60823	Akt2	RAC-beta serine/threonine-protein kinase	DIKLENLMLDKDGHIK	16	275	290	18.2313	18.0865	18.0435	18.1408	16.9399	16.8577	16.8524	17.0585	Q60823	yes	stabilized proteins
-2.50645	8.26303	5.37864	5.45718e-09	4.18174e-06	16.006	-17.1887	11.1213	Q9DB30	Phkg2	Phosphorylase b kinase gamma catalytic chain, liver/testis isoform	LTAEQALQHPFFER	14	280	293	17.3482	17.0542	17.3409	17.2937	14.6247	14.6275	14.5693	15.1897	Q9DB30	yes	stabilized proteins
-3.40407	8.25855	5.37798	5.51383e-09	4.18809e-06	14.9679	-17.1711	11.1122	Q9JI10	Stk3	Serine/threonine-protein kinase 3	ATATQLLQHPFIK	13	267	279	16.7568	16.7119	16.5869	16.6242	13.2756	13.6062	12.6547	13.527	Q9JI10	yes	stabilized proteins
-1.57245	8.24264	5.36717	5.71958e-09	4.29366e-06	16.4003	-17.1089	11.0799	Q8BTW9	Pak4	Serine/threonine-protein kinase PAK 4	AALQLVVDPGDPR	13	308	320	17.1914	17.1061	17.2413	17.2071	15.6956	15.3945	15.7037	15.6625	Q8BTW9	yes	stabilized proteins
-3.65267	8.24013	5.36717	5.75269e-09	4.29366e-06	13.6006	-17.0991	11.0748	Q9Z2A0	Pdpk1	3-phosphoinositide-dependent protein kinase 1	KIGSFDETCTR	11	176	186	15.3275	15.5783	15.4446	15.3575	11.625	11.3235	12.0326	12.116	Q9Z2A0	yes	stabilized proteins
-1.00086	8.23484	5.36717	5.82318e-09	4.29366e-06	20.3779	-17.0785	11.064	Q01279	Egfr	Epidermal growth factor receptor	YLVIQGDER	9	980	988	20.8727	20.7634	20.9243	20.953	19.859	19.7678	19.8677	20.0156	Q01279	yes	stabilized proteins
-2.9862	8.23128	5.36717	5.87115e-09	4.29366e-06	14.2125	-17.0647	11.0568	P37172	Acvr1	Activin receptor type-1	ECWYQNPSAR	10	476	485	15.6497	15.8526	15.6497	15.6703	12.8165	12.8621	12.2989	12.9	P37172	yes	stabilized proteins
-2.04819	8.22909	5.36717	5.90074e-09	4.29366e-06	15.3051	-17.0562	11.0523	Q62073	Map3k7	Mitogen-activated protein kinase kinase kinase 7	VNHPNIVK	8	84	91	16.3474	16.3937	16.2821	16.2935	14.3179	14.3965	14.3878	14.0218	Q62073	yes	stabilized proteins
-2.0072	8.2132	5.35491	6.12071e-09	4.4166e-06	16.1358	-16.9945	11.02	Q9CYH2	Prxl2a	Peroxiredoxin-like 2A	KMMFMGLIR	9	136	144	17.0945	17.2658	17.1181	17.0789	14.8919	15.2938	14.9941	15.3488	Q9CYH2	no	stabilized proteins
-2.02946	8.2026	5.34997	6.27196e-09	4.46717e-06	15.3983	-16.9534	10.9984	Q04735;Q8K0D0;Q04899	Cdk18	Cyclin-dependent kinase 18	DLKPQNLLINER	12	242	253	16.5378	16.2956	16.4577	16.361	14.3378	14.5741	14.194	14.4284	Q04735	yes	stabilized proteins
-2.59814	8.20108	5.34997	6.29397e-09	4.46717e-06	15.5078	-16.9475	10.9953	Q3U3Q1	Ulk3	Serine/threonine-protein kinase ULK3	LADFGFAQHMSPWDEK	16	155	170	16.954	16.8001	16.5462	16.9275	14.3325	14.0162	13.9647	14.5217	Q3U3Q1	yes	stabilized proteins
0.58681	8.16665	5.3198	6.81315e-09	4.78853e-06	21.1585	16.8149	10.925	A2ATU0	Dhtkd1	2-oxoadipate dehydrogenase complex component E1	SSLYSSDIGK	10	380	389	20.8727	20.8727	20.8423	20.8727	21.417	21.5261	21.4526	21.4118	A2ATU0	no	destabilized proteins
0.565601	8.16384	5.3198	6.85735e-09	4.78853e-06	20.8087	16.8042	10.9193	P34928	Apoc1	Apolipoprotein C-I	AWFSEAFGK	9	70	78	20.5165	20.4972	20.5638	20.5261	21.0493	21.1269	21.1143	21.0756	P34928	no	destabilized proteins
0.762096	8.15759	5.31704	6.95673e-09	4.81907e-06	19.0128	16.7802	10.9065	Q61578	Fdxr	NADPH:adrenodoxin oxidoreductase, mitochondrial	NVINTFTQTAR	11	94	104	18.7047	18.5392	18.6374	18.6456	19.4042	19.3963	19.3989	19.376	Q61578	no	destabilized proteins
-1.16363	8.15227	5.31517	7.04258e-09	4.83982e-06	17.3712	-16.7598	10.8956	P31750;Q60823;Q9WUA6	Akt2	RAC-beta serine/threonine-protein kinase	LENLMLDKDGHIK	13	278	290	17.9487	17.8199	18.0755	17.968	16.7505	16.8733	16.7722	16.7616	P31750	yes	stabilized proteins
0.873183	8.12213	5.28846	7.54871e-09	5.14679e-06	18.2808	16.6449	10.8339	O35488	Slc27a2	Long-chain fatty acid transport protein 2	DANGYCIKVPK	11	409	419	17.8188	17.7749	17.9354	17.8478	18.7199	18.7271	18.6579	18.7646	O35488	no	destabilized proteins
-0.507412	8.11543	5.28809	7.66604e-09	5.15118e-06	21.264	-16.6194	10.8201	Q63932	Map2k2	Dual specificity mitogen-activated protein kinase kinase 2	ISELGAGNGGVVTK	14	75	88	21.5309	21.5261	21.5117	21.502	21.0493	20.9742	21.0088	21.0088	Q63932	yes	stabilized proteins
0.55003	8.11497	5.28809	7.67412e-09	5.15118e-06	21.1493	16.6177	10.8192	A2ATU0	Dhtkd1	2-oxoadipate dehydrogenase complex component E1	LAFEYQR	7	412	418	20.895	20.8576	20.8423	20.9024	21.4576	21.4015	21.4526	21.3857	A2ATU0	no	destabilized proteins
-2.20536	8.10577	5.28224	7.8385e-09	5.22104e-06	15.2264	-16.5828	10.8003	Q99JP0	Map4k3	Mitogen-activated protein kinase kinase kinase kinase 3	NVNTGELAAIK	11	35	45	16.4361	16.3261	16.2939	16.2603	13.964	14.3914	13.9297	14.2099	Q99JP0	yes	stabilized proteins
0.702832	8.07475	5.25456	8.41875e-09	5.56473e-06	20.5425	16.4657	10.7365	Q3TLP5	Echdc2	Enoyl-CoA hydratase domain-containing protein 2, mitochondrial	ELGLVNHAVAQNEEGNAAYHR	21	207	227	20.2066	20.1332	20.1825	20.2419	20.8191	20.8876	20.9812	20.8876	Q3TLP5	no	destabilized proteins
0.438942	8.06354	5.24665	8.63889e-09	5.66698e-06	23.8082	16.4235	10.7134	Q00623	Apoa1	Apolipoprotein A-I	TQLAPHSEQMR	11	184	194	23.5791	23.578	23.6136	23.5843	24.0454	24.0126	24.0108	24.0419	Q00623	no	destabilized proteins
-1.22318	8.05804	5.24442	8.74905e-09	5.69609e-06	17.0978	-16.4029	10.702	Q01279	Egfr	Epidermal growth factor receptor	EYHAEGGKVPIK	12	870	881	17.681	17.6581	17.7377	17.7608	16.4996	16.3897	16.4073	16.6483	Q01279	yes	stabilized proteins
-4.59135	8.04844	5.23808	8.94457e-09	5.77993e-06	15.0223	-16.3669	10.6822	P49138	Mapkapk2	MAP kinase-activated protein kinase 2	SIGEAIQYLHSINIAHR	17	155	171	17.6949	17.2716	17.1587	17.1467	12.3977	12.2441	12.6147	13.6501	P49138	yes	stabilized proteins
0.634921	8.0206	5.21347	9.53673e-09	6.11693e-06	20.7646	16.2631	10.6247	Q3TLP5	Echdc2	Enoyl-CoA hydratase domain-containing protein 2, mitochondrial	GVFCAGADLKER	12	92	103	20.3803	20.4883	20.4774	20.4426	21.128	21.1112	21.0698	21.0192	Q3TLP5	no	destabilized proteins
-1.51252	8.01105	5.20712	9.74876e-09	6.20695e-06	16.31	-16.2276	10.605	Q60823	Akt2	RAC-beta serine/threonine-protein kinase	SLLAGLLKK	9	379	387	17.1873	17.0707	17.1185	16.8885	15.4373	15.5795	15.5397	15.6585	Q60823	yes	stabilized proteins
-1.32737	7.9945	5.19582	1.01276e-08	6.37055e-06	16.8871	-16.1662	10.5707	Q60823	Akt2	RAC-beta serine/threonine-protein kinase	LLPPFKPQVTSEVDTR	16	422	437	17.6641	17.581	17.4855	17.4726	16.0546	16.2896	16.3121	16.2374	Q60823	yes	stabilized proteins
-2.90926	7.99341	5.19582	1.01529e-08	6.37055e-06	15.9301	-16.1622	10.5685	Q9JI11	Stk4	Serine/threonine-protein kinase 4	ATATQLLQHPFVK	13	270	282	17.3383	17.3131	17.4558	17.4318	14.1649	14.5165	14.1678	15.0527	Q9JI11	yes	stabilized proteins
-2.04393	7.98987	5.19541	1.02361e-08	6.37657e-06	17.7703	-16.1491	10.5611	Q9CYH2	Prxl2a	Peroxiredoxin-like 2A	LGVWYNSFR	9	145	153	18.6248	18.7714	18.9271	18.8459	16.7073	16.6126	16.5195	17.1541	Q9CYH2	no	stabilized proteins
-2.96651	7.97682	5.18548	1.05483e-08	6.52415e-06	16.3727	-16.1009	10.5341	P11798;P28652;Q6PHZ2;Q923T9	Camk2g	Calcium/calmodulin-dependent protein kinase type II subunit gamma	DLKPENLLLASK	12	136	147	18.0108	17.7116	17.8356	17.866	15.2023	15.2314	14.3062	14.818	P11798	yes	stabilized proteins
-2.04015	7.96283	5.17458	1.08935e-08	6.68983e-06	15.8165	-16.0495	10.505	P55264	Adk	Adenosine kinase	EKHLDLER	8	163	170	16.6278	16.6644	17.0064	17.0478	14.8002	14.6604	14.9568	14.7684	P55264	no	stabilized proteins
-4.28521	7.95783	5.17265	1.10197e-08	6.71972e-06	14.5313	-16.0311	10.4946	Q8BYC6	Taok3	Serine/threonine-protein kinase TAO3	HPNTIEYK	8	81	88	16.7432	16.6428	16.7766	16.5331	13.1009	11.6497	12.1917	12.6125	Q8BYC6	yes	stabilized proteins
-2.33155	7.93565	5.15352	1.15971e-08	7.02233e-06	17.2352	-15.9499	10.4485	Q8BYC6	Taok3	Serine/threonine-protein kinase TAO3	IPQERPAAVELLR	13	261	273	18.6092	18.2963	18.4896	18.2086	16.253	15.8668	15.7554	16.4024	Q8BYC6	yes	stabilized proteins
-0.88924	7.84375	5.06465	1.43301e-08	8.61696e-06	18.7544	-15.6174	10.2566	Q01279	Egfr	Epidermal growth factor receptor	GLWIPEGEK	9	731	739	19.2862	19.15	19.2431	19.1167	18.2834	18.2136	18.3814	18.3606	Q01279	yes	stabilized proteins
0.990396	7.83231	5.05621	1.47125e-08	8.78589e-06	18.2176	15.5764	10.2326	Q60855	Ripk1	Receptor-interacting serine/threonine-protein kinase 1	IADLGVASFK	10	154	163	17.7776	17.7245	17.5809	17.8066	18.7854	18.7582	18.6771	18.6305	Q60855	yes	destabilized proteins
-0.944236	7.82834	5.05523	1.48476e-08	8.80588e-06	20.111	-15.5622	10.2243	P70424;Q01279;Q61527	Egfr	Epidermal growth factor receptor	VLGSGAFGTVYK	12	719	730	20.6453	20.4874	20.5545	20.6453	19.6005	19.5962	19.5528	19.806	P70424	yes	stabilized proteins
0.781253	7.82496	5.05481	1.49636e-08	8.81428e-06	19.189	15.5502	10.2172	Q61578	Fdxr	NADPH:adrenodoxin oxidoreductase, mitochondrial	QLVPFGLVR	9	74	82	18.9364	18.7528	18.7438	18.7603	19.5747	19.5945	19.5714	19.5778	Q61578	no	destabilized proteins
0.688939	7.81968	5.05247	1.51468e-08	8.86191e-06	24.1364	15.5313	10.2061	P10649	Gstm1	Glutathione S-transferase Mu 1	YIATPIFSK	9	203	211	23.7594	23.8093	23.8093	23.7895	24.558	24.5404	24.4738	24.3511	P10649	no	destabilized proteins
-1.89761	7.81573	5.0518	1.52851e-08	8.87567e-06	16.7259	-15.5173	10.1979	Q61083;Q61084	Map3k3	Mitogen-activated protein kinase kinase kinase 3	LLGQGAFGR	9	367	375	17.7044	17.6693	17.7036	17.6215	15.7178	16.1286	15.4658	15.7961	Q61083	yes	stabilized proteins
-3.64262	7.81318	5.0518	1.53753e-08	8.87567e-06	14.5432	-15.5082	10.1925	Q8BWW9	Pkn2	Serine/threonine-protein kinase N2	HTNEMFAIK	9	677	685	16.5253	16.5248	16.4849	15.9231	12.5842	12.3673	13.3643	12.5718	Q8BWW9	yes	stabilized proteins
-1.09067	7.80371	5.04522	1.57142e-08	9.01121e-06	18.5561	-15.4745	10.1726	O08911;P47811;Q61831;Q91Y86;Q9WTU6;Q9WUI1;Q9Z1B7	Mapk14	Mitogen-activated protein kinase 14	ILDFGLAR	8	166	173	18.9569	19.1035	19.0355	19.3097	18.0278	17.9822	18.0094	18.0235	O08911	yes	stabilized proteins
-1.44427	7.76571	5.01009	1.71509e-08	9.77037e-06	16.7134	-15.3401	10.0927	Q8VDU5	Snrk	SNF-related serine/threonine-protein kinase	IAGLYDLDKTLGR	13	12	24	17.4852	17.3765	17.3919	17.4885	16.2187	16.0087	15.9342	15.8034	Q8VDU5	yes	stabilized proteins
0.831432	7.75775	5.00665	1.74683e-08	9.84815e-06	20.7492	15.312	10.0759	O35488	Slc27a2	Long-chain fatty acid transport protein 2	IKENYEFNGKK	11	531	541	20.4067	20.3101	20.3752	20.2419	21.2184	21.2707	21.0625	21.1079	O35488	no	destabilized proteins
0.796947	7.75659	5.00665	1.75149e-08	9.84815e-06	20.3398	15.3079	10.0734	O35488	Slc27a2	Long-chain fatty acid transport protein 2	YELIKYDVEKDEPVR	15	394	408	19.9405	19.9057	20.0845	19.8345	20.7584	20.776	20.7255	20.6932	O35488	no	destabilized proteins
-1.41113	7.75103	5.00389	1.77408e-08	9.91078e-06	16.9267	-15.2884	10.0617	Q8BPM2	Map4k5	Mitogen-activated protein kinase kinase kinase kinase 5	LADFGVAAK	9	156	164	17.59	17.6538	17.5467	17.7385	16.4189	16.0491	16.1249	16.2916	Q8BPM2	yes	stabilized proteins
0.482509	7.7476	5.00325	1.78814e-08	9.92533e-06	21.1231	15.2763	10.0545	A2ATU0	Dhtkd1	2-oxoadipate dehydrogenase complex component E1	LLLESQEFDHFLATK	15	170	184	20.8802	20.8802	20.85	20.9171	21.3857	21.3538	21.3321	21.3857	A2ATU0	no	destabilized proteins
-1.38769	7.74382	5.00225	1.80377e-08	9.94831e-06	16.3148	-15.2631	10.0465	Q9R117	Tyk2	Non-receptor tyrosine-protein kinase TYK2	NVLLDNDR	8	1025	1032	16.9251	16.8636	17.1123	17.1335	15.6425	15.5682	15.574	15.6991	Q9R117	yes	stabilized proteins
0.64965	7.68886	4.95005	2.04711e-08	1.12189e-05	19.4999	15.0714	9.93032	A2ATU0	Dhtkd1	2-oxoadipate dehydrogenase complex component E1	ETFTTEER	8	157	164	19.1339	19.1448	19.185	19.2367	19.7617	19.8382	19.8857	19.8134	A2ATU0	no	destabilized proteins
-1.78013	7.67812	4.94205	2.09835e-08	1.14274e-05	16.858	-15.0342	9.90757	Q60823	Akt2	RAC-beta serine/threonine-protein kinase	YAFQTHDR	8	217	224	17.6349	17.755	17.6737	17.9289	15.6893	15.8642	16.1976	16.1208	Q60823	yes	stabilized proteins
0.663507	7.66505	4.93171	2.16245e-08	1.17029e-05	23.2936	14.9891	9.87986	P10649	Gstm1	Glutathione S-transferase Mu 1	MAHWSNK	7	212	218	23.0409	23.0037	22.8913	22.9116	23.7077	23.6209	23.6209	23.5522	P10649	no	destabilized proteins
-1.55308	7.64834	4.9177	2.24729e-08	1.20865e-05	16.1064	-14.9315	9.84438	Q9R117	Tyk2	Non-receptor tyrosine-protein kinase TYK2	AVPEGHEYYR	10	1044	1053	16.7365	16.8608	16.9427	16.9919	15.1416	15.4985	15.3008	15.3786	Q9R117	yes	stabilized proteins
-1.42985	7.61867	4.89072	2.40616e-08	1.28611e-05	17.8105	-14.8298	9.78132	P52332	Jak1	Tyrosine-protein kinase JAK1	LSDPGIPVSVLTR	13	736	748	18.698	18.5782	18.4044	18.4212	17.0479	16.9193	17.0834	17.3317	P52332	yes	stabilized proteins
0.59327	7.60121	4.87593	2.50492e-08	1.33068e-05	20.714	14.7703	9.74413	Q9D6M3	Slc25a22	Mitochondrial glutamate carrier 1	SEGYFGMYR	9	59	67	20.5025	20.3569	20.4348	20.3752	21.0365	21.0383	20.9848	20.9829	Q9D6M3	no	destabilized proteins
-1.58299	7.58847	4.86585	2.57945e-08	1.36192e-05	15.5832	-14.727	9.71699	P49138	Mapkapk2	MAP kinase-activated protein kinase 2	VTSQVLGLGINGK	13	51	63	16.5429	16.3438	16.2667	16.3452	14.9424	14.7238	14.7382	14.7623	P49138	yes	stabilized proteins
-1.91094	7.57699	4.85701	2.64855e-08	1.38993e-05	15.5039	-14.6881	9.6925	Q04899	Cdk18	Cyclin-dependent kinase 18	YLPQPLLSHAPR	12	359	370	16.4407	16.4887	16.4338	16.4742	14.31	14.481	14.5193	14.8833	Q04899	yes	stabilized proteins
-1.99468	7.57402	4.85666	2.66675e-08	1.39105e-05	15.5789	-14.678	9.68616	Q9Z2A0	Pdpk1	3-phosphoinositide-dependent protein kinase 1	AGNEYLIFQK	10	287	296	16.4273	16.5865	16.5511	16.74	14.7232	14.5138	14.2805	14.8087	Q9Z2A0	yes	stabilized proteins
0.620821	7.54904	4.83429	2.82464e-08	1.46459e-05	19.0846	14.5937	9.6328	P12367	Prkar2a	cAMP-dependent protein kinase type II-alpha regulatory subunit	IVDVIGEK	8	270	277	18.7932	18.7909	18.7977	18.715	19.4576	19.3682	19.3741	19.3802	P12367	no	destabilized proteins
-0.741576	7.54012	4.82796	2.88326e-08	1.48608e-05	18.7094	-14.5637	9.61373	O88351	Ikbkb	Inhibitor of nuclear factor kappa-B kinase subunit beta	DLKPENIVLQQGEKR	15	145	159	19.0933	19.1726	19.0729	18.982	18.3808	18.3011	18.355	18.3177	O88351	yes	stabilized proteins
0.832674	7.53275	4.82317	2.93259e-08	1.50256e-05	19.5049	14.5389	9.59797	Q61578	Fdxr	NADPH:adrenodoxin oxidoreductase, mitochondrial	LGVIPNTEGR	10	380	389	19.1298	19.0069	19.1961	19.0216	20.0156	19.8388	19.9601	19.8705	Q61578	no	destabilized proteins
-1.46394	7.52737	4.82035	2.96914e-08	1.51234e-05	16.4416	-14.5209	9.58646	Q8BPM2	Map4k5	Mitogen-activated protein kinase kinase kinase kinase 5	RNPQHDYELVQR	12	14	25	16.9999	17.2543	17.2086	17.2317	15.4859	15.7749	15.8405	15.7374	Q8BPM2	yes	stabilized proteins
0.517701	7.50624	4.80177	3.11714e-08	1.57844e-05	20.0257	14.4503	9.54121	Q5F2E8;Q6ZQ29;Q8BYC6	Taok3	Serine/threonine-protein kinase TAO3	ELDNLQYR	8	299	306	19.7511	19.7682	19.8002	19.7478	20.2877	20.3321	20.2764	20.2419	Q5F2E8	yes	destabilized proteins
1.38988	7.49796	4.79602	3.1772e-08	1.5995e-05	16.7899	14.4226	9.52344	Q60855	Ripk1	Receptor-interacting serine/threonine-protein kinase 1	SGNRPNVEEILEYCPR	16	244	259	16.0652	16.2341	16.2249	15.8558	17.3709	17.511	17.4979	17.5597	Q60855	yes	destabilized proteins
1.56972	7.4747	4.77528	3.352e-08	1.67772e-05	16.118	14.3454	9.47352	Q9Z1R3	Apom	Apolipoprotein M	TEGRPDMK	8	115	122	15.536	15.2047	15.1935	15.3985	17.054	16.9607	16.7977	16.7991	Q9Z1R3	no	destabilized proteins
-1.07773	7.46993	4.77528	3.38899e-08	1.67772e-05	17.7047	-14.3296	9.46329	Q01279	Egfr	Epidermal growth factor receptor	GMNYLEDR	8	826	833	18.2782	18.0803	18.296	18.3196	17.181	17.1489	17.04	17.2933	Q01279	yes	stabilized proteins
0.685322	7.46971	4.77528	3.39071e-08	1.67772e-05	20.6859	14.3289	9.46281	P12367	Prkar2a	cAMP-dependent protein kinase type II-alpha regulatory subunit	LLGPCMDIMKR	11	367	377	20.4635	20.3458	20.3089	20.2549	21.0626	21.036	21.0542	20.9616	P12367	no	destabilized proteins
-1.13001	7.46677	4.77481	3.41374e-08	1.67952e-05	16.2076	-14.3191	9.4565	Q6PDN3	Mylk	Myosin light chain kinase, smooth muscle	QISEGVEYIHK	11	1590	1600	16.8219	16.822	16.7028	16.7437	15.675	15.5813	15.6449	15.6691	Q6PDN3	yes	stabilized proteins
0.672065	7.45671	4.76722	3.4937e-08	1.70915e-05	21.1023	14.2859	9.43489	P31938;Q63932	Map2k2	Dual specificity mitogen-activated protein kinase kinase 2	SYMSPER	7	232	238	20.8643	20.7951	20.7315	20.6741	21.4819	21.4596	21.4561	21.3557	P31938	yes	destabilized proteins
-1.78975	7.44845	4.7614	3.56084e-08	1.73221e-05	18.4101	-14.2586	9.41711	P55264	Adk	Adenosine kinase	AGHYAASVIIRR	12	338	349	19.0127	19.2299	19.3103	19.667	17.4519	17.4461	17.4183	17.7445	P55264	no	stabilized proteins
-1.89724	7.44333	4.76061	3.60306e-08	1.73537e-05	16.3365	-14.2418	9.4061	Q9WUN2	Tbk1	Serine/threonine-protein kinase TBK1	LFAIEEETTTR	11	70	80	17.4136	17.2299	17.2212	17.2759	15.6135	15.6418	15.2226	15.0737	Q9WUN2	yes	stabilized proteins
0.667266	7.4428	4.76061	3.60743e-08	1.73537e-05	21.1702	14.24	9.40497	Q3TLP5	Echdc2	Enoyl-CoA hydratase domain-containing protein 2, mitochondrial	GVFCAGADLK	10	92	101	20.7471	20.7796	20.9024	20.9171	21.502	21.4972	21.5685	21.4476	Q3TLP5	no	destabilized proteins
-1.43473	7.43374	4.75395	3.68351e-08	1.76218e-05	16.9292	-14.2102	9.38545	Q8BSK8	Rps6kb1	Ribosomal protein S6 kinase beta-1	LGAGPGDAGEVQAHPFFR	18	336	353	17.8187	17.3597	17.7698	17.6379	16.1295	16.199	16.2701	16.2485	Q8BSK8	yes	stabilized proteins
-1.46827	7.42164	4.74425	3.78753e-08	1.80199e-05	15.9377	-14.1705	9.35941	P31750	Akt1	RAC-alpha serine/threonine-protein kinase	YSFQTHDR	8	215	222	16.6662	16.8176	16.5125	16.6912	15.2315	15.2642	15.0293	15.2894	P31750	yes	stabilized proteins
-1.87426	7.41467	4.73966	3.8488e-08	1.82113e-05	15.6226	-14.1477	9.34439	P97377	Cdk2	Cyclin-dependent kinase 2	SLLSQMLHYDPNKR	14	309	322	16.439	16.7982	16.565	16.4366	14.6332	14.4584	14.7201	14.9302	P97377	yes	stabilized proteins
1.34359	7.39397	4.72132	4.03674e-08	1.89968e-05	17.5474	14.0801	9.29973	Q60855	Ripk1	Receptor-interacting serine/threonine-protein kinase 1	MASSDLLEKTDLDSGGFGK	19	12	30	17.0595	16.9496	16.8041	16.6892	18.0973	18.1739	18.4188	18.1869	Q60855	yes	destabilized proteins
-1.36055	7.38869	4.71839	4.08611e-08	1.91252e-05	17.7296	-14.0629	9.28833	Q01279;Q61527	Egfr	Epidermal growth factor receptor	CWMIDADSRPK	11	952	962	18.2563	18.2826	18.4993	18.6012	16.8647	17.0684	17.2165	17.0477	Q01279	yes	stabilized proteins
0.499956	7.37492	4.70696	4.21775e-08	1.96352e-05	20.0348	14.0181	9.25859	A2ATU0	Dhtkd1	2-oxoadipate dehydrogenase complex component E1	LNDHLANVAHYSPPATNLQAR	21	489	509	19.804	19.7247	19.8071	19.8037	20.2989	20.265	20.2764	20.2989	A2ATU0	no	destabilized proteins
-1.08387	7.36294	4.69985	4.33571e-08	1.99593e-05	17.3361	-13.9793	9.2327	P41241	Csk	Tyrosine-protein kinase CSK	SVLGGDCLLK	10	284	293	17.707	17.8493	17.9319	18.0239	16.7641	16.8132	16.873	16.7262	P41241	yes	stabilized proteins
-1.26327	7.36144	4.69985	4.35076e-08	1.99593e-05	17.6972	-13.9744	9.22945	P18653;P18654;Q7TPS0;Q9WUT3	Rps6ka1	Ribosomal protein S6 kinase alpha-1	LHYAFQTEGK	10	127	136	18.2265	18.3925	18.1215	18.5748	17.1123	17.0354	17.0568	17.0578	P18653	yes	stabilized proteins
-0.982456	7.36086	4.69985	4.35653e-08	1.99593e-05	17.3762	-13.9726	9.2282	P41241	Csk	Tyrosine-protein kinase CSK	SGWALNMK	8	186	193	17.9909	17.7913	17.908	17.7795	16.9238	16.7812	16.9334	16.9013	P41241	yes	stabilized proteins
1.99621	7.32316	4.66445	4.75158e-08	2.16547e-05	16.5219	13.8511	9.14659	P68181	Prkacb	cAMP-dependent protein kinase catalytic subunit beta	CGKEFCEF	8	344	351	15.5658	15.8243	15.5874	15.1175	17.3153	17.5333	17.7102	17.521	P68181	yes	destabilized proteins
-1.65831	7.31235	4.65592	4.87133e-08	2.20842e-05	16.188	-13.8164	9.12316	Q8BTW9	Pak4	Serine/threonine-protein kinase PAK 4	SYLDNFIK	8	321	328	16.9925	17.0341	17.0365	17.0055	15.3473	15.0143	15.5658	15.5079	Q8BTW9	yes	stabilized proteins
-1.42768	7.29742	4.64325	5.04178e-08	2.27379e-05	16.1996	-13.7687	9.09075	Q8BPM2	Map4k5	Mitogen-activated protein kinase kinase kinase kinase 5	VGSGTYGDVYK	11	26	36	16.9301	17.0854	16.8612	16.7771	15.6589	15.4568	15.3201	15.5074	Q8BPM2	yes	stabilized proteins
-1.76143	7.29496	4.64305	5.07042e-08	2.27486e-05	16.684	-13.7608	9.08542	Q8BSK8	Rps6kb1	Ribosomal protein S6 kinase beta-1	DLKPENIMLNHQGHVK	16	218	233	17.4771	17.6767	17.5143	17.5908	15.5842	15.909	15.5705	16.1494	Q8BSK8	yes	stabilized proteins
-2.35339	7.28351	4.63385	5.20579e-08	2.32356e-05	13.9369	-13.7243	9.06057	Q91VJ4	Stk38	Serine/threonine-protein kinase 38	TRLGLEDFESLK	12	82	93	15.2174	15.0185	15.2211	14.9973	12.6384	12.8212	12.5446	13.0364	Q91VJ4	yes	stabilized proteins
-1.90294	7.26183	4.61547	5.47228e-08	2.424e-05	15.5893	-13.6555	9.01344	Q8BTW9	Pak4	Serine/threonine-protein kinase PAK 4	SDSILLTHDGR	11	445	455	16.6759	16.5407	16.4857	16.4607	15.0334	14.505	14.4817	14.5311	Q8BTW9	yes	stabilized proteins
0.571587	7.26068	4.61547	5.48683e-08	2.424e-05	19.6118	13.6518	9.01093	Q9D6M3	Slc25a22	Mitochondrial glutamate carrier 1	LAANDFFR	8	84	91	19.3665	19.3649	19.2496	19.3229	19.9459	19.8826	19.8585	19.9032	Q9D6M3	no	destabilized proteins
1.70198	7.25488	4.61188	5.56061e-08	2.44413e-05	15.8056	13.6335	8.99831	Q60855	Ripk1	Receptor-interacting serine/threonine-protein kinase 1	GNLMHVLK	8	98	105	14.8053	15.1512	15.0534	14.8083	16.6228	16.4888	16.8934	16.6212	Q60855	yes	destabilized proteins
0.873978	7.23264	4.59184	5.85271e-08	2.55953e-05	18.6365	13.5633	8.94991	O35488	Slc27a2	Long-chain fatty acid transport protein 2	LRDVFKK	7	450	456	18.1046	18.1777	18.3409	18.1746	19.09	19.1836	18.969	19.0511	O35488	no	destabilized proteins
0.625827	7.21379	4.57518	6.11236e-08	2.65965e-05	19.8659	13.504	8.90881	Q8JZR0	Acsl5	Long-chain-fatty-acid--CoA ligase 5	GYLKDPEK	8	503	510	19.5053	19.4793	19.6142	19.6131	20.2302	20.1825	20.1946	20.1079	Q8JZR0	no	destabilized proteins
-0.600687	7.16069	4.52425	6.90736e-08	2.99054e-05	22.4029	-13.3383	8.79284	P19157;P46425	Gstp1	Glutathione S-transferase P 1	AFLSSPEHVNRPINGNGK	18	192	209	22.7035	22.6671	22.6992	22.743	22.0983	21.9777	22.1395	22.1946	P19157	no	stabilized proteins
0.530495	7.14682	4.51255	7.13152e-08	3.07223e-05	21.713	13.2953	8.76249	P97872	Fmo5	Flavin-containing monooxygenase 5	IMYYLSR	7	240	246	21.412	21.4137	21.4769	21.4886	21.9879	22.0673	21.9167	21.9411	P97872	no	stabilized proteins
-1.11128	7.12163	4.48952	7.55728e-08	3.23953e-05	16.5154	-13.2176	8.70733	P34152	Ptk2	Focal adhesion kinase 1	AQLSTILEEEKVQQEER	17	674	690	17.1357	17.0143	17.0291	17.1053	15.8307	15.886	16.0502	16.0723	P34152	yes	stabilized proteins
-3.00693	7.1176	4.48763	7.62783e-08	3.25366e-05	14.8993	-13.2052	8.69848	Q7TSE6	Stk38l	Serine/threonine-protein kinase 38-like	DTGHIYAMK	9	111	119	16.0297	16.5758	16.5269	16.4786	13.9061	12.9535	13.0626	13.6612	Q7TSE6	yes	stabilized proteins
0.700625	7.09134	4.4635	8.1033e-08	3.43953e-05	19.527	13.1247	8.64087	Q3TLP5	Echdc2	Enoyl-CoA hydratase domain-containing protein 2, mitochondrial	EREQMSDVEVGTFVQR	16	102	117	19.0408	19.154	19.2464	19.2654	19.866	19.8816	19.9227	19.8388	Q3TLP5	no	destabilized proteins
-2.20124	7.08049	4.45478	8.30825e-08	3.50932e-05	14.8086	-13.0915	8.61705	Q8K0D0	Cdk17	Cyclin-dependent kinase 17	LDSEGIELITK	11	442	452	15.9933	15.819	15.998	15.8269	13.5032	13.9224	13.3834	14.0231	Q8K0D0	yes	stabilized proteins
-1.08385	7.06509	4.44149	8.6081e-08	3.61833e-05	17.994	-13.0446	8.58321	P41241	Csk	Tyrosine-protein kinase CSK	GSLVDYLR	8	272	279	18.6464	18.4857	18.5543	18.4573	17.6788	17.4051	17.4333	17.291	P41241	yes	stabilized proteins
0.962839	7.05701	4.43551	8.76978e-08	3.66848e-05	17.424	13.0201	8.56544	P68181	Prkacb	cAMP-dependent protein kinase catalytic subunit beta	GSEVESVKEFLAK	13	10	22	16.7715	17.0397	17.0118	16.9474	17.9241	17.8677	17.9931	17.8369	P68181	yes	destabilized proteins
-3.12488	7.04305	4.42395	9.05626e-08	3.76744e-05	13.8613	-12.9777	8.53472	Q8R4K2	Irak4	Interleukin-1 receptor-associated kinase 4	GCVNNTIVAVKK	12	203	214	15.5364	15.5169	15.1222	15.5195	12.7969	11.7846	12.5634	12.0505	Q8R4K2	yes	stabilized proteins
-1.789	7.04128	4.42395	9.09337e-08	3.76744e-05	16.3961	-12.9724	8.53081	Q99KY4	Gak	Cyclin-G-associated kinase	LSIAEVVR	8	304	311	17.5314	17.2225	17.316	17.0923	15.2168	15.4351	15.5262	15.8282	Q99KY4	yes	stabilized proteins
-1.21183	7.03074	4.41549	9.31668e-08	3.84158e-05	16.8165	-12.9405	8.50762	Q9Z2B9	Rps6ka4	Ribosomal protein S6 kinase alpha-4	IGPVAQDLLQR	11	265	275	17.4623	17.5064	17.3244	17.3967	16.4055	16.0676	16.0718	16.2976	Q9Z2B9	yes	stabilized proteins
0.602343	7.01048	4.3982	9.76165e-08	3.99758e-05	20.454	12.8795	8.46297	P12367;P31324	Prkar2a	cAMP-dependent protein kinase type II-alpha regulatory subunit	GQYFGELALVTNKPR	15	330	344	20.1206	20.1946	20.2535	20.0426	20.7715	20.7389	20.7796	20.7307	P12367	no	destabilized proteins
0.411539	7.00933	4.3982	9.78736e-08	3.99758e-05	22.414	12.876	8.46045	P08226	Apoe	Apolipoprotein E	LQAEIFQAR	9	262	270	22.1519	22.2096	22.2707	22.2006	22.6276	22.6231	22.6074	22.6209	P08226	no	destabilized proteins
-0.615044	7.00183	4.39339	9.95799e-08	4.04213e-05	19.4456	-12.8535	8.4439	Q63932	Map2k2	Dual specificity mitogen-activated protein kinase kinase 2	AKVGELKDDDFER	13	62	74	19.7874	19.8364	19.7326	19.656	19.1234	19.0861	19.1695	19.1734	Q63932	yes	stabilized proteins
-2.85612	7.00044	4.39339	9.98978e-08	4.04213e-05	13.0434	-12.8493	8.44084	Q8CIN4	Pak2	Serine/threonine-protein kinase PAK 2	QINLQKQPK	9	279	287	14.4018	14.2486	14.7245	14.511	11.6504	11.3362	11.4685	12.0063	Q8CIN4	yes	stabilized proteins
0.366587	6.98963	4.3866	1.02416e-07	4.10578e-05	22.3926	12.8169	8.41699	Q00623	Apoa1	Apolipoprotein A-I	QKVAPLGAELQESAR	15	140	154	22.1734	22.2214	22.239	22.2036	22.5545	22.5823	22.5915	22.5754	Q00623	no	destabilized proteins
-0.714421	6.98962	4.3866	1.02419e-07	4.10578e-05	18.6015	-12.8169	8.41696	Q9JM52	Mink1	Misshapen-like kinase 1	TYLSRPPTEQLLK	13	273	285	18.9921	18.995	18.8448	19.0028	18.1899	18.2543	18.3381	18.1947	Q9JM52	yes	stabilized proteins
-0.981715	6.97254	4.37166	1.06526e-07	4.24956e-05	17.1875	-12.7658	8.37925	Q01279	Egfr	Epidermal growth factor receptor	ANKEILDEAYVMASVDNPHVCR	22	757	778	17.6581	17.6506	17.5817	17.8229	16.5852	16.767	16.647	16.7872	Q01279	yes	stabilized proteins
-1.96093	6.97067	4.37166	1.06987e-07	4.24956e-05	14.6802	-12.7602	8.37511	Q91Y86	Mapk8	Mitogen-activated protein kinase 8	MLVIDASKR	9	301	309	15.4428	15.6184	15.8036	15.778	13.6154	13.599	14.0013	13.5833	Q91Y86	yes	stabilized proteins
0.730703	6.9662	4.36918	1.08093e-07	4.27387e-05	18.6161	12.7469	8.36525	Q61268	Apoc4	Apolipoprotein C-IV	TQAWLQSSR	9	94	102	18.3396	18.2526	18.2441	18.1667	19.0519	19.0036	19.0088	18.8615	Q61268	no	destabilized proteins
0.732856	6.93462	4.33958	1.16246e-07	4.57534e-05	18.501	12.6532	8.29541	Q9DB41;Q9D6M3	Slc25a22	Mitochondrial glutamate carrier 1	GAAVNLTLVTPEK	13	68	80	18.2085	18.1513	18.074	18.1047	18.9495	18.9262	18.7466	18.8476	Q9DB41	no	destabilized proteins
-0.367518	6.92057	4.3275	1.20068e-07	4.7044e-05	21.6007	-12.6116	8.2643	P56593	Cyp2a12	Cytochrome P450 2A12	KLEDINESPTPEGFTR	16	465	480	21.8073	21.7955	21.7796	21.7553	21.4375	21.3962	21.4118	21.4221	P56593	no	stabilized proteins
-1.51461	6.90563	4.31501	1.24272e-07	4.84159e-05	16.4552	-12.5676	8.2312	P18653	Rps6ka1	Ribosomal protein S6 kinase alpha-1	LGSGPDGAEEIKR	13	294	306	17.2003	17.3216	17.1366	17.1914	15.8994	15.7167	15.3409	15.8344	P18653	yes	stabilized proteins
-0.864562	6.90417	4.31501	1.24688e-07	4.84159e-05	17.2198	-12.5633	8.22798	Q9EPE9	Atp13a1	Endoplasmic reticulum transmembrane helix translocase	DLEEESTPIVK	11	936	946	17.5624	17.6875	17.7244	17.6342	16.8654	16.7475	16.8486	16.6888	Q9EPE9	no	stabilized proteins
0.642859	6.89017	4.30473	1.28776e-07	4.95761e-05	22.2372	12.5222	8.19692	O35488	Slc27a2	Long-chain fatty acid transport protein 2	LFQHIAEYLPSYARPR	16	542	557	21.807	21.9447	22.0318	21.8794	22.5093	22.6518	22.5117	22.5615	O35488	no	destabilized proteins
0.881268	6.89001	4.30473	1.28821e-07	4.95761e-05	18.717	12.5217	8.19658	O35488	Slc27a2	Long-chain fatty acid transport protein 2	ENFVYFHDR	9	472	480	18.2747	18.2246	18.4627	18.1435	19.241	19.1995	19.0993	19.0909	O35488	no	destabilized proteins
0.671933	6.88384	4.30048	1.30664e-07	5.00629e-05	17.9784	12.5036	8.18289	P12367	Prkar2a	cAMP-dependent protein kinase type II-alpha regulatory subunit	IYKDGER	7	278	284	17.5785	17.6757	17.7321	17.5832	18.3048	18.327	18.3055	18.3201	P12367	no	destabilized proteins
-2.25851	6.88116	4.29971	1.31475e-07	5.01517e-05	14.6594	-12.4958	8.17693	Q9WUN2	Tbk1	Serine/threonine-protein kinase TBK1	TGDLYAVK	8	31	38	16.0068	15.8768	15.7519	15.5192	13.4928	13.9349	13.4663	13.2268	Q9WUN2	yes	stabilized proteins
-1.34055	6.8734	4.29387	1.33845e-07	5.08317e-05	17.1074	-12.4731	8.15971	Q99J95	Cdk9	Cyclin-dependent kinase 9	IGQGTFGEVFK	11	25	35	17.937	17.7256	17.8184	17.6295	16.5228	16.5144	16.5745	16.1367	Q99J95	yes	stabilized proteins
-0.690603	6.86756	4.28992	1.35658e-07	5.12951e-05	18.7859	-12.456	8.14674	P18653;P18654;Q9WUT3	Rps6ka1	Ribosomal protein S6 kinase alpha-1	DLKPENILLDEEGHIK	16	187	202	19.2403	19.0458	19.1276	19.1112	18.432	18.4343	18.53	18.3663	P18653	yes	stabilized proteins
-1.94065	6.84269	4.26695	1.43653e-07	5.40821e-05	17.0035	-12.3836	8.09149	Q9QZS5	Sgk2	Serine/threonine-protein kinase Sgk2	NHMFFSPINWDDLYHKR	17	288	304	17.6905	17.9063	18.2805	18.0179	15.9804	15.7297	15.985	16.4375	Q9QZS5	yes	stabilized proteins
1.44049	6.83668	4.26282	1.45654e-07	5.45984e-05	16.9094	12.3662	8.07812	Q60855	Ripk1	Receptor-interacting serine/threonine-protein kinase 1	EIISLMER	8	260	267	16.2368	16.373	16.0325	16.1143	17.3377	17.6476	17.8645	17.6687	Q60855	yes	destabilized proteins
-1.08933	6.82566	4.25372	1.49398e-07	5.57543e-05	17.3264	-12.3342	8.05361	Q9R117	Tyk2	Non-receptor tyrosine-protein kinase TYK2	LSDPGVGQGALSR	13	754	766	17.9618	17.8003	17.7752	17.947	16.6749	16.7548	16.6842	17.0131	Q9R117	yes	stabilized proteins
0.395293	6.82383	4.25372	1.50026e-07	5.57543e-05	21.5046	12.329	8.04956	Q9JM62	Reep6	Receptor expression-enhancing protein 6	NVATEALGALEAR	13	16	28	21.3321	21.2535	21.3101	21.3321	21.7389	21.6886	21.6929	21.6886	Q9JM62	no	destabilized proteins
-0.602908	6.81519	4.24694	1.53041e-07	5.66319e-05	19.7866	-12.304	8.03032	Q9QXD1	Acox2	Peroxisomal acyl-coenzyme A oxidase 2	LFEWAQK	7	649	655	20.1457	20.1079	20.0559	20.0426	19.466	19.5016	19.5873	19.3856	Q9QXD1	no	stabilized proteins
-2.27542	6.81184	4.24579	1.54227e-07	5.67825e-05	15.1487	-12.2943	8.02286	Q8VDU5	Snrk	SNF-related serine/threonine-protein kinase	IAGLYDLDK	9	12	20	16.3246	16.4403	16.3285	16.0522	13.6334	14.2739	13.7558	14.3807	Q8VDU5	yes	stabilized proteins
-1.69895	6.81034	4.24579	1.5476e-07	5.67825e-05	15.4224	-12.29	8.01953	Q62073	Map3k7	Mitogen-activated protein kinase kinase kinase 7	EIEVEEVVGR	10	35	44	16.5187	15.9971	16.328	16.2436	14.4308	14.5107	14.7925	14.5577	Q62073	yes	stabilized proteins
-1.65872	6.78865	4.22612	1.62687e-07	5.94121e-05	14.6557	-12.2275	7.9712	Q9JHU3	Cdk20	Cyclin-dependent kinase 20	HVETGEIVALKK	12	23	34	15.4808	15.6574	15.4531	15.3488	13.9275	13.7008	13.7466	13.9304	Q9JHU3	yes	stabilized proteins
-0.993344	6.78702	4.22612	1.63299e-07	5.94121e-05	17.4229	-12.2229	7.96757	Q6PDN3	Mylk	Myosin light chain kinase, smooth muscle	VSDVYDIEER	10	1482	1491	18.0293	17.8027	18.0176	17.8287	16.9938	17.0217	16.9182	16.7713	Q6PDN3	yes	stabilized proteins
-2.22728	6.76809	4.20902	1.70574e-07	6.17991e-05	14.132	-12.1686	7.92536	P70236	Map2k6	Dual specificity mitogen-activated protein kinase kinase 6	ATVNSQEQK	9	86	94	15.386	15.1958	15.3401	15.0606	12.7971	13.3943	13.0907	12.7913	P70236	yes	stabilized proteins
-0.817901	6.75532	4.19806	1.75664e-07	6.33782e-05	17.8355	-12.1322	7.89686	Q61136	Prpf4b	Serine/threonine-protein kinase PRP4 homolog	KLNDADPDDKFHCLR	15	738	752	18.1763	18.2901	18.255	18.2563	17.5778	17.3127	17.4588	17.3568	Q61136	yes	stabilized proteins
0.368472	6.74361	4.18816	1.80464e-07	6.48398e-05	22.3473	12.0988	7.87072	P48962;P51881	Slc25a5	ADP/ATP translocase 2	MMMQSGRK	8	238	245	22.1987	22.1461	22.1824	22.125	22.5369	22.5636	22.522	22.5035	P48962	no	destabilized proteins
-2.77755	6.73768	4.18403	1.82943e-07	6.54589e-05	13.7007	-12.082	7.85749	P70451	Fer	Tyrosine-protein kinase Fer	NCLVGENNTLK	11	690	700	15.1292	15.2432	14.9388	15.0465	12.8642	11.9372	11.9877	12.4584	P70451	yes	stabilized proteins
-3.35312	6.7021	4.15024	1.98563e-07	7.07553e-05	15.858	-11.9812	7.77794	P20444;P68404	Prkca	Protein kinase C alpha type	LGCGPEGER	9	581	589	17.5405	17.6497	17.396	17.5521	14.3254	14.3668	13.1952	14.8384	P20444	yes	stabilized proteins
-2.12595	6.69168	4.1416	2.03385e-07	7.21768e-05	18.0282	-11.9518	7.75461	P55264	Adk	Adenosine kinase	NWVLVEK	7	171	177	18.683	18.9523	19.2003	19.5291	16.6426	16.8994	17.0104	17.3085	P55264	no	stabilized proteins
-2.12806	6.68906	4.14076	2.04615e-07	7.23167e-05	15.1943	-11.9445	7.74875	Q8K0D0;Q04899	Cdk18	Cyclin-dependent kinase 18	LTENLVALK	9	142	150	16.2257	16.1318	16.3865	16.2894	14.3481	14.4325	14.1352	13.6054	Q8K0D0	yes	stabilized proteins
-1.08043	6.67589	4.13031	2.10918e-07	7.40775e-05	16.6331	-11.9075	7.71924	Q60823	Akt2	RAC-beta serine/threonine-protein kinase	ITDFGLCKEGISDGATMK	18	291	308	17.1673	17.2524	17.0923	17.1813	16.1188	15.868	16.1919	16.193	Q60823	yes	stabilized proteins
-2.69054	6.67508	4.13031	2.11308e-07	7.40775e-05	14.1611	-11.9052	7.71745	P49615	Cdk5	Cyclin-dependent kinase 5	GLGFCHSR	8	113	120	15.2934	15.4823	15.6042	15.6457	12.9245	12.5514	12.3858	13.4017	P49615	yes	stabilized proteins
0.363451	6.66022	4.1172	2.18667e-07	7.63482e-05	21.8474	11.8636	7.68413	Q9QZD8	Slc25a10	Mitochondrial dicarboxylate carrier	NYSHALDGLYR	11	139	149	21.654	21.6231	21.7098	21.6757	22.0393	22.0325	22.0054	22.0393	Q9QZD8	no	destabilized proteins
-2.11159	6.65821	4.11694	2.19679e-07	7.63936e-05	14.9884	-11.858	7.67963	P18653	Rps6ka1	Ribosomal protein S6 kinase alpha-1	DILADVNHPFVVK	13	114	126	15.8686	16.1033	15.9881	16.2167	14.3654	13.8009	13.5548	14.0092	P18653	yes	stabilized proteins
-2.58255	6.65554	4.11601	2.21034e-07	7.65573e-05	16.0934	-11.8505	7.67365	P55264	Adk	Adenosine kinase	SLVANLAAANCYKKEK	16	149	164	17.5751	17.3427	17.6928	16.9282	14.3135	14.6551	15.2998	14.9403	P55264	no	stabilized proteins
0.419108	6.64391	4.10611	2.27035e-07	7.83226e-05	20.2159	11.818	7.64755	Q9DBG5	Plin3	Perilipin-3	VGQMVISGVDR	11	185	195	19.9706	19.9811	20.0041	20.0697	20.4188	20.4385	20.4313	20.4134	Q9DBG5	no	destabilized proteins
-1.09674	6.63988	4.10381	2.29151e-07	7.87388e-05	18.0328	-11.8068	7.63852	P22315	Fech	Ferrochelatase, mitochondrial	DLMTLPIQNK	10	96	105	18.6983	18.5705	18.4919	18.5642	17.3166	17.312	17.6556	17.6537	P22315	no	stabilized proteins
-3.65703	6.63766	4.10331	2.30325e-07	7.88293e-05	18.2187	-11.8006	7.63354	Q8BRK8	Prkaa2	5'-AMP-activated protein kinase catalytic subunit alpha-2	IGHYVLGDTLGVGTFGK	17	13	29	19.9601	20.0156	20.0426	20.1704	16.7552	16.8523	15.1854	16.7677	Q8BRK8	yes	stabilized proteins
-1.65645	6.63404	4.1014	2.32253e-07	7.91763e-05	16.0751	-11.7906	7.62541	Q60823	Akt2	RAC-beta serine/threonine-protein kinase	VTMNDFDYLK	10	147	156	17.0984	16.8168	16.9066	16.7914	15.3251	14.9119	15.1768	15.5737	Q60823	yes	stabilized proteins
0.857314	6.6225	4.09157	2.38508e-07	8.099e-05	17.9832	11.7585	7.5995	Q61578	Fdxr	NADPH:adrenodoxin oxidoreductase, mitochondrial	CAFQGNVVVGR	11	108	118	17.7063	17.5258	17.6275	17.3586	18.4112	18.4252	18.4078	18.4033	Q61578	no	destabilized proteins
-2.85931	6.61561	4.08638	2.4232e-07	8.1963e-05	14.9861	-11.7394	7.58404	Q8CIN4	Pak2	Serine/threonine-protein kinase PAK 2	LSPIFRDFLNR	11	469	479	16.5734	16.3279	16.2434	16.5184	13.7895	14.0145	13.6695	12.7524	Q8CIN4	yes	stabilized proteins
0.526617	6.61139	4.08386	2.44685e-07	8.24408e-05	19.2642	11.7277	7.57456	P63085	Mapk1	Mitogen-activated protein kinase 1	NYLLSLPHK	9	260	268	19.0244	19.0143	19.0471	18.9177	19.481	19.5072	19.5869	19.5348	P63085	yes	destabilized proteins
-0.374125	6.60872	4.08287	2.46197e-07	8.26288e-05	22.7684	-11.7203	7.56855	Q61694	Hsd3b5	NADPH-dependent 3-keto-steroid reductase Hsd3b5	TSEWIGTLVK	10	353	362	22.928	22.937	22.9968	22.9601	22.5261	22.5777	22.6164	22.6051	Q61694	no	stabilized proteins
-1.18354	6.60702	4.08285	2.47164e-07	8.26329e-05	16.6694	-11.7156	7.56473	Q8BW96;Q91YS8	Camk1d	Calcium/calmodulin-dependent protein kinase type 1D	IMISDFGLSK	10	161	170	17.2017	17.2079	17.3257	17.3094	16.2373	15.8581	15.9685	16.2467	Q8BW96	yes	stabilized proteins
0.551904	6.60363	4.08113	2.49098e-07	8.29594e-05	20.0816	11.7062	7.55712	P43883	Plin2	Perilipin-2	DQYPYLR	7	38	44	19.8689	19.8225	19.7679	19.7635	20.417	20.4273	20.265	20.3211	P43883	no	destabilized proteins
0.7981	6.59741	4.07773	2.5269e-07	8.36119e-05	17.5509	11.6891	7.54315	P12367	Prkar2a	cAMP-dependent protein kinase type II-alpha regulatory subunit	MKIVDVIGEK	10	268	277	17.2659	17.0474	17.2161	17.0782	17.8835	17.9185	17.9806	18.0174	P12367	no	destabilized proteins
-0.949993	6.5969	4.07773	2.52989e-07	8.36119e-05	18.5905	-11.6876	7.54199	Q01279	Egfr	Epidermal growth factor receptor	VKIPVAIK	8	740	747	19.1439	19.0336	19.0553	19.0293	18.1174	18.1025	17.9024	18.3399	Q01279	yes	stabilized proteins
-1.07753	6.56416	4.04665	2.72797e-07	8.98154e-05	16.8319	-11.5976	7.46835	Q01279	Egfr	Epidermal growth factor receptor	ILKETEFK	8	708	715	17.3255	17.2597	17.4029	17.4947	16.2422	16.4184	16.0976	16.4145	Q01279	yes	stabilized proteins
0.898462	6.5547	4.03884	2.78804e-07	9.14455e-05	17.4775	11.5717	7.44706	O35488	Slc27a2	Long-chain fatty acid transport protein 2	ALGNGLRGDVWR	12	336	347	17.1032	17.0922	17.0273	16.8903	18.014	17.9474	17.7539	17.9917	O35488	no	destabilized proteins
0.37567	6.53773	4.02351	2.89916e-07	9.47316e-05	22.3529	11.5253	7.40882	Q00623	Apoa1	Apolipoprotein A-I	LSPVAEEFRDR	11	164	174	22.1158	22.1995	22.1902	22.1546	22.5699	22.4912	22.539	22.5627	Q00623	no	destabilized proteins
-0.546795	6.50788	3.99731	3.10543e-07	0.00010062	20.6411	-11.4441	7.34151	Q63932	Map2k2	Dual specificity mitogen-activated protein kinase kinase 2	VGELKDDDFER	11	64	74	20.9922	20.8862	20.9465	20.8331	20.4229	20.2637	20.392	20.3924	Q63932	yes	stabilized proteins
0.485821	6.50776	3.99731	3.10626e-07	0.00010062	20.4612	11.4438	7.34125	Q00623	Apoa1	Apolipoprotein A-I	TQVQSVIDK	9	248	256	20.2535	20.1946	20.2066	20.2184	20.7471	20.6453	20.7876	20.6364	Q00623	no	destabilized proteins
0.39309	6.50665	3.99731	3.11425e-07	0.00010062	24.3812	11.4408	7.33874	Q00623	Apoa1	Apolipoprotein A-I	VAPLGAELQESAR	13	142	154	24.1795	24.217	24.217	24.1253	24.6431	24.5463	24.5696	24.5522	Q00623	no	destabilized proteins
-1.80446	6.50003	3.99232	3.16202e-07	0.000101784	15.587	-11.4229	7.32381	Q8VDU5	Snrk	SNF-related serine/threonine-protein kinase	LDTLATGHLFQEVR	14	52	65	16.6411	16.299	16.6846	16.3322	14.8621	14.2745	14.8449	14.7575	Q8VDU5	yes	stabilized proteins
0.729774	6.4933	3.98719	3.21146e-07	0.000102993	18.0593	11.4047	7.3086	Q61578	Fdxr	NADPH:adrenodoxin oxidoreductase, mitochondrial	SRPIDPSVPFDPK	13	367	379	17.7863	17.6208	17.7555	17.6149	18.5283	18.3927	18.4401	18.3356	Q61578	no	destabilized proteins
0.611096	6.48164	3.97714	3.29885e-07	0.000105405	18.6132	11.3732	7.28227	Q9QXX4	Slc25a13	Electrogenic aspartate/glutamate antiporter SLC25A13, mitochondrial	AGQTTYNGVTDCFRK	15	555	569	18.2907	18.2061	18.404	18.3297	18.9028	18.9201	18.9829	18.869	Q9QXX4	no	destabilized proteins
-2.02718	6.47519	3.97229	3.34821e-07	0.000106589	15.1034	-11.3558	7.2677	Q99KY4	Gak	Cyclin-G-associated kinase	QKPPIIHR	8	165	172	15.9658	16.2137	16.3864	15.9019	13.9328	14.1353	13.788	14.503	Q99KY4	yes	stabilized proteins
1.13661	6.46652	3.96521	3.41574e-07	0.00010834	17.1349	11.3325	7.24811	Q91XF0	Pnpo	Pyridoxine-5'-phosphate oxidase	GLATGDSPLGPMTHHGEEDWVYER	24	235	258	16.5856	16.5119	16.4984	16.6704	17.7828	17.8531	17.4012	17.7757	Q91XF0	no	destabilized proteins
0.441711	6.46453	3.96481	3.43138e-07	0.000108439	20.9271	11.3272	7.24363	P08226	Apoe	Apolipoprotein E	LKGWFEPIVEDMHR	14	271	284	20.629	20.7221	20.7437	20.7301	21.1094	21.1974	21.1073	21.1776	P08226	no	destabilized proteins
1.29554	6.46114	3.96301	3.45827e-07	0.000108891	16.345	11.3181	7.23596	Q5SSZ5	Tns3	Tensin-3	CSGRLDSVDGPGR	13	739	751	15.5028	15.8044	15.6796	15.8023	17.2379	16.7886	17.0251	16.9196	Q5SSZ5	no	destabilized proteins
-1.33243	6.45288	3.95632	3.5247e-07	0.000110581	16.0621	-11.2959	7.21728	P70236	Map2k6	Dual specificity mitogen-activated protein kinase kinase 6	DVKPSNVLINTLGQVK	16	179	194	16.7723	16.7515	16.5819	16.8074	15.2759	15.2906	15.7141	15.3028	P70236	yes	stabilized proteins
0.88259	6.45113	3.95614	3.53893e-07	0.000110627	17.9804	11.2912	7.21332	P31938;Q63932	Map2k2	Dual specificity mitogen-activated protein kinase kinase 2	YPIPPPDAK	9	265	273	17.3506	17.686	17.6459	17.4738	18.3481	18.4303	18.4988	18.4094	P31938	yes	destabilized proteins
0.399108	6.44748	3.95405	3.56882e-07	0.00011116	23.7602	11.2814	7.20506	P09813	Apoa2	Apolipoprotein A-II	THEQLTPLVR	10	68	77	23.5869	23.5165	23.5869	23.5522	23.9225	23.9847	24.0275	23.9043	P09813	no	destabilized proteins
0.402878	6.43456	3.9427	3.67656e-07	0.000114105	21.7938	11.2469	7.17584	A2ATU0	Dhtkd1	2-oxoadipate dehydrogenase complex component E1	SVEVPEELQVHSHLLK	16	539	554	21.5774	21.5756	21.5918	21.6245	21.9371	21.9942	22.0758	21.9737	A2ATU0	no	destabilized proteins
0.369451	6.4251	3.93579	3.75752e-07	0.000115933	23.2255	11.2216	7.15443	P41216;Q8JZR0	Acsl5	Long-chain-fatty-acid--CoA ligase 5	WLPNGTLK	8	529	536	23.0476	22.9985	23.1015	23.0156	23.417	23.417	23.4425	23.3645	P41216	no	destabilized proteins
-1.13032	6.42455	3.93579	3.76224e-07	0.000115933	15.7182	-11.2202	7.15319	P24604	Tec	Tyrosine-protein kinase Tec	ELGSGLFGVVR	11	374	384	16.2756	16.3602	16.1593	16.3384	15.0594	15.0685	15.2213	15.2631	P24604	yes	stabilized proteins
-0.878185	6.40111	3.9139	3.97087e-07	0.000121928	17.4587	-11.1579	7.10011	Q6P9R2	Oxsr1	Serine/threonine-protein kinase OSR1	NKEFLQEK	8	296	303	17.8054	17.8724	17.9789	17.9343	16.8717	16.9337	17.1286	17.1443	Q6P9R2	yes	stabilized proteins
0.40079	6.39089	3.90521	4.06546e-07	0.000124392	22.4578	11.1308	7.07694	P09813	Apoa2	Apolipoprotein A-II	TSEIQSQAK	9	54	62	22.2006	22.2736	22.265	22.2905	22.632	22.6971	22.7077	22.5961	P09813	no	destabilized proteins
-0.997517	6.38495	3.90159	4.12149e-07	0.000125432	16.9212	-11.1151	7.06346	P52332	Jak1	Tyrosine-protein kinase JAK1	DIIQGEHLGR	10	581	590	17.6191	17.3218	17.355	17.3841	16.543	16.2822	16.3839	16.4807	P52332	yes	stabilized proteins
-1.55499	6.38421	3.90159	4.12844e-07	0.000125432	16.175	-11.1131	7.0618	Q99KH8	Stk24	Serine/threonine-protein kinase 24	GEPPHSELHPMK	12	215	226	16.8961	17.2305	17.1351	16.5481	15.4493	15.2951	15.4377	15.4078	Q99KH8	yes	stabilized proteins
0.796672	6.37271	3.89161	4.23922e-07	0.000128348	17.2897	11.0828	7.03572	Q8BX94	Osbpl2	Oxysterol-binding protein-related protein 2	TALPAPMFTR	10	62	71	16.8573	17.0118	16.9266	16.7697	17.7372	17.7614	17.6151	17.6384	Q8BX94	no	destabilized proteins
-1.03762	6.36857	3.88898	4.2799e-07	0.000129128	16.4201	-11.0719	7.02631	P70236	Map2k6	Dual specificity mitogen-activated protein kinase kinase 6	ERPTYPELMQHPFFTVHESK	20	301	320	17.0269	16.7617	17.0849	16.8822	15.8939	15.8032	16.0013	15.907	P70236	yes	stabilized proteins
-1.40771	6.35963	3.88155	4.36889e-07	0.000131355	15.8	-11.0483	7.00603	Q8BTW9;Q8C015	Pak4	Serine/threonine-protein kinase PAK 4	LSDFGFCAQVSK	12	458	469	16.3601	16.5506	16.4031	16.7017	15.1674	15.3337	14.8695	15.014	Q8BTW9	yes	stabilized proteins
1.26605	6.3565	3.87993	4.40048e-07	0.000131847	15.9187	11.0401	6.99893	P05132;P68181	Prkacb	cAMP-dependent protein kinase catalytic subunit beta	LKQIEHTLNEK	11	83	93	15.3042	15.3507	15.2445	15.2436	16.7075	16.5339	16.7018	16.2639	P05132	yes	destabilized proteins
-0.831843	6.35067	3.87616	4.45997e-07	0.000132996	17.7272	-11.0248	6.98569	Q99JT2;Q99KH8;Q9Z2W1	Stk25	Serine/threonine-protein kinase 25	LADFGVAGQLTDTQIKR	17	156	172	18.1609	18.0403	18.2705	18.1009	17.3677	17.2058	17.2223	17.4495	Q99JT2	yes	stabilized proteins
-0.845711	6.34974	3.87616	4.46955e-07	0.000132996	17.7309	-11.0223	6.98357	P31938	Map2k1	Dual specificity mitogen-activated protein kinase kinase 1	VGELKDDDFEK	11	60	70	18.1196	18.1242	18.3242	18.0471	17.4286	17.1966	17.2538	17.3532	P31938	yes	destabilized proteins
-2.41536	6.34788	3.87579	4.48871e-07	0.000133109	15.6611	-11.0175	6.97936	Q5F2E8;Q8BYC6	Taok3	Serine/threonine-protein kinase TAO3	AGNILLTEPGQVK	13	150	162	17.0023	16.9364	16.9335	16.6029	14.417	14.2868	13.9652	15.1445	Q5F2E8	yes	destabilized proteins
-1.78817	6.34617	3.87557	4.50638e-07	0.000133177	15.0249	-11.013	6.97548	Q8K0D0	Cdk17	Cyclin-dependent kinase 17	YKPQPLINHAPR	12	430	441	16.0203	16.0317	15.9599	15.6639	13.8671	14.1359	14.5064	14.0138	Q8K0D0	yes	stabilized proteins
-1.23953	6.34375	3.87463	4.53163e-07	0.000133467	16.0994	-11.0066	6.96997	P70236	Map2k6	Dual specificity mitogen-activated protein kinase kinase 6	AADVASFVK	9	321	329	16.5838	16.7322	16.7754	16.7853	15.2755	15.7107	15.3629	15.5694	P70236	yes	stabilized proteins
-0.431081	6.32833	3.86069	4.69535e-07	0.000137821	19.5674	-10.9663	6.93496	Q61694;Q61767	Hsd3b5	NADPH-dependent 3-keto-steroid reductase Hsd3b5	GDILDAQCLKR	11	61	71	19.8208	19.7765	19.8222	19.712	19.3432	19.3475	19.3694	19.3471	Q61694	no	stabilized proteins
0.454196	6.32572	3.85955	4.72362e-07	0.000138182	20.0254	10.9595	6.92904	P97872	Fmo5	Flavin-containing monooxygenase 5	HGYPIDLLLSSR	12	228	239	19.8455	19.788	19.7834	19.7761	20.265	20.3321	20.2302	20.1825	P97872	no	stabilized proteins
-1.00823	6.31806	3.85335	4.80773e-07	0.000140169	17.2998	-10.9395	6.91162	Q91Y86	Mapk8	Mitogen-activated protein kinase 8	YAGYSFEK	8	266	273	17.8624	17.7979	17.7956	17.7598	16.9381	16.8792	16.5114	16.8542	Q91Y86	yes	stabilized proteins
-1.00046	6.28618	3.82408	5.17395e-07	0.000149939	16.0246	-10.8566	6.8391	Q99JT2;Q99KH8	Stk24	Serine/threonine-protein kinase 24	KTSYLTELIDR	11	280	290	16.4454	16.4895	16.6061	16.5583	15.6254	15.6058	15.4527	15.4136	Q99JT2	yes	stabilized proteins
-1.59272	6.28588	3.82408	5.17749e-07	0.000149939	15.5779	-10.8558	6.83842	P18653	Rps6ka1	Ribosomal protein S6 kinase alpha-1	ETIGVGSYSVCKRCVHK	17	411	427	16.209	16.5375	16.2139	16.5365	14.4766	14.7445	15.0561	14.8488	P18653	yes	stabilized proteins
0.41467	6.28313	3.82279	5.21034e-07	0.000150388	22.5321	10.8487	6.83217	P97872	Fmo5	Flavin-containing monooxygenase 5	ALSQHPTVNDDLPNR	15	278	292	22.3752	22.3376	22.3101	22.2764	22.7203	22.823	22.6757	22.7389	P97872	no	stabilized proteins
-1.71627	6.28061	3.82171	5.24071e-07	0.000150762	16.5835	-10.8422	6.82643	Q60823	Akt2	RAC-beta serine/threonine-protein kinase	KLLPPFKPQVTSEVDTR	17	421	437	17.3541	17.4461	17.4317	17.5345	15.2986	15.7033	15.6921	16.2072	Q60823	yes	stabilized proteins
0.917345	6.27266	3.8152	5.33748e-07	0.000153037	16.195	10.8217	6.80834	O35488	Slc27a2	Long-chain fatty acid transport protein 2	YDVEKDEPVRDANGYCIK	18	399	416	15.7289	15.6468	15.7627	15.807	16.5385	16.7306	16.6456	16.7	O35488	no	destabilized proteins
0.461376	6.2626	3.80657	5.46266e-07	0.00015611	20.8975	10.7957	6.78541	P08226	Apoe	Apolipoprotein E	GWFEPIVEDMHR	12	273	284	20.7096	20.7175	20.6857	20.5543	21.1795	21.1126	21.1092	21.1113	P08226	no	destabilized proteins
0.636506	6.25526	3.80067	5.55571e-07	0.000158246	22.7569	10.7768	6.7687	Q3TLP5	Echdc2	Enoyl-CoA hydratase domain-containing protein 2, mitochondrial	GLLPGAGGTQR	11	170	180	22.3484	22.3725	22.4651	22.5685	22.9495	23.0951	23.1886	23.0674	Q3TLP5	no	destabilized proteins
-0.997579	6.24008	3.78691	5.75339e-07	0.00016334	16.29	-10.7377	6.73409	Q9EPE9	Atp13a1	Endoplasmic reticulum transmembrane helix translocase	EFVITSLK	8	843	850	16.7605	16.7723	16.7816	16.8407	15.7646	15.6282	15.779	15.9928	Q9EPE9	no	stabilized proteins
-0.99981	6.235	3.78325	5.82109e-07	0.000164722	16.9173	-10.7247	6.72251	Q64464	Cyp3a13	Cytochrome P450 3A13	QGLGEGKPTSMK	12	162	173	17.478	17.2628	17.4845	17.4438	16.4951	16.4256	16.5541	16.195	Q64464	no	stabilized proteins
0.786637	6.22783	3.77948	5.9179e-07	0.000166158	18.2743	10.7064	6.70618	P12367;P31324	Prkar2a	cAMP-dependent protein kinase type II-alpha regulatory subunit	LQEACKDILLFK	12	127	138	17.8903	18.0314	17.9352	17.6671	18.6684	18.6504	18.6377	18.714	P12367	no	destabilized proteins
-1.48629	6.22762	3.77948	5.92077e-07	0.000166158	15.5343	-10.7058	6.7057	Q8R4K2	Irak4	Interleukin-1 receptor-associated kinase 4	SVESSDTR	8	157	164	16.3158	16.2844	16.1999	16.3095	14.996	14.3936	14.9154	14.8596	Q8R4K2	yes	stabilized proteins
0.686613	6.22573	3.77948	5.94662e-07	0.000166158	21.1093	10.701	6.70138	O35488	Slc27a2	Long-chain fatty acid transport protein 2	KLFQHIAEYLPSYARPR	17	541	557	20.6276	20.7307	20.8034	20.9024	21.5592	21.4015	21.343	21.5069	O35488	no	destabilized proteins
-2.82912	6.22558	3.77948	5.94862e-07	0.000166158	15.2005	-10.7006	6.70105	Q8CIN4	Pak2	Serine/threonine-protein kinase PAK 2	ECLQALEFLHANQVIHR	17	351	367	16.5793	16.7197	16.5951	16.5663	13.8359	13.3241	13.3101	14.6738	Q8CIN4	yes	stabilized proteins
0.326095	6.20868	3.76397	6.18479e-07	0.0001722	21.4786	10.6574	6.66247	P02088;P02089	Hbb-b1	Hemoglobin subunit beta-1	LHVDPENFR	9	97	105	21.3211	21.3045	21.3045	21.3321	21.6671	21.6276	21.6714	21.6006	P02088	no	destabilized proteins
-3.02339	6.20484	3.76152	6.2397e-07	0.000173172	14.6486	-10.6476	6.65371	Q8BWW9	Pkn2	Serine/threonine-protein kinase N2	LGAGEKDAEDVKK	13	899	911	16.24	16.1259	16.2513	16.024	12.1351	13.5354	13.5109	13.3662	Q8BWW9	yes	stabilized proteins
0.525004	6.20204	3.76023	6.27994e-07	0.000173689	19.5608	10.6405	6.64734	A2ATU0	Dhtkd1	2-oxoadipate dehydrogenase complex component E1	KDVIVDLLCYR	11	422	432	19.1827	19.3426	19.2865	19.3812	19.7999	19.8754	19.8309	19.7868	A2ATU0	no	destabilized proteins
-0.55414	6.20076	3.76023	6.29848e-07	0.000173689	18.6813	-10.6372	6.64441	Q9QXD1	Acox2	Peroxisomal acyl-coenzyme A oxidase 2	AMSSDFCAQGTEICRR	16	395	410	18.8376	19.0178	18.9459	19.0324	18.4046	18.4095	18.3831	18.4199	Q9QXD1	no	stabilized proteins
-1.91985	6.18205	3.74289	6.5758e-07	0.000180761	13.9559	-10.5897	6.60168	Q60823	Akt2	RAC-beta serine/threonine-protein kinase	VLQNTRHPFLTALK	14	203	216	14.8172	14.9526	15.0353	14.8581	12.9071	13.0339	13.3556	12.6874	Q60823	yes	stabilized proteins
-1.84179	6.17425	3.73717	6.69506e-07	0.00018316	17.7917	-10.5699	6.58385	Q8CIN4	Pak2	Serine/threonine-protein kinase PAK 2	SDNVLLGMEGSVK	13	371	383	18.5693	18.6914	18.7917	18.7978	17.0761	17.1208	16.2287	17.0574	Q8CIN4	yes	stabilized proteins
-2.91129	6.17358	3.73717	6.70535e-07	0.00018316	13.8197	-10.5682	6.58232	P55264	Adk	Adenosine kinase	DIKEIAKK	8	256	263	15.0963	15.4368	15.3854	15.1829	11.7953	12.4453	12.0593	13.1566	P55264	no	stabilized proteins
0.405862	6.15986	3.72482	6.92054e-07	0.000188443	20.6919	10.5335	6.55097	Q8JZU2	Slc25a1	Tricarboxylate transport protein, mitochondrial	MQGLEAHK	8	248	255	20.5069	20.4476	20.5638	20.4375	20.9171	20.9098	20.9024	20.85	Q8JZU2	no	destabilized proteins
-0.631477	6.15132	3.71887	7.058e-07	0.000191042	19.6696	-10.512	6.53144	O88451	Rdh7	Retinol dehydrogenase 7	LWDQTSSEVK	10	225	234	20.0426	20.002	20.0691	19.8277	19.3193	19.322	19.3084	19.4658	O88451	no	stabilized proteins
0.620749	6.15119	3.71887	7.06009e-07	0.000191042	18.1759	10.5117	6.53114	P35980	Rpl18	Large ribosomal subunit protein eL18	TNSTFNQVVLK	11	39	49	17.9085	17.7788	17.8312	17.9436	18.4522	18.434	18.5964	18.4624	P35980	no	destabilized proteins
-3.20771	6.13961	3.70864	7.25093e-07	0.000195594	15.8164	-10.4825	6.50465	Q7TSE6	Stk38l	Serine/threonine-protein kinase 38-like	FCTDSENR	8	361	368	17.402	17.4536	17.5263	17.299	14.1501	13.3549	15.2284	14.1166	Q7TSE6	yes	stabilized proteins
1.85835	6.13821	3.7086	7.27431e-07	0.000195616	15.66	10.479	6.50145	Q60855	Ripk1	Receptor-interacting serine/threonine-protein kinase 1	VSLCYHR	7	31	37	15.2142	14.7954	14.684	14.2296	16.5736	16.646	16.5622	16.5748	Q60855	yes	destabilized proteins
-0.365682	6.13383	3.70635	7.34806e-07	0.000196628	20.9579	-10.468	6.49143	Q61694	Hsd3b5	NADPH-dependent 3-keto-steroid reductase Hsd3b5	ESTWPNPYPYSKR	13	148	160	21.1015	21.1519	21.1765	21.1332	20.714	20.7796	20.7955	20.8113	Q61694	no	stabilized proteins
-1.90227	6.13328	3.70635	7.35738e-07	0.000196628	15.3287	-10.4666	6.49017	Q6PDN3	Mylk	Myosin light chain kinase, smooth muscle	QGIVHLDLKPENIMCVNK	18	1601	1618	16.5303	16.0971	16.2656	16.2264	14.599	14.7689	14.0303	14.1122	Q6PDN3	yes	stabilized proteins
0.346356	6.12798	3.70245	7.44765e-07	0.000198402	20.9697	10.4533	6.47805	P08226	Apoe	Apolipoprotein E	EHMEEVR	7	244	250	20.7955	20.851	20.7739	20.7656	21.1607	21.1639	21.1256	21.1213	P08226	no	destabilized proteins
-2.31196	6.1255	3.70245	7.49035e-07	0.000198402	14.2938	-10.4471	6.47237	P55264	Adk	Adenosine kinase	YSLKPNDQILAEDK	14	47	60	15.1818	15.4496	15.4856	15.6822	12.7967	13.6797	13.2716	12.8035	P55264	no	stabilized proteins
0.545537	6.12537	3.70245	7.49249e-07	0.000198402	18.993	10.4467	6.47208	Q9EPJ9	Arfgap1	ADP-ribosylation factor GTPase-activating protein 1	DVTTFFSGK	9	289	297	18.7925	18.7567	18.6879	18.6439	19.3337	19.3183	19.2147	19.1963	Q9EPJ9	no	destabilized proteins
0.323035	6.12187	3.70027	7.55327e-07	0.000199402	21.6513	10.438	6.46405	Q99LC5	Etfa	Electron transfer flavoprotein subunit alpha, mitochondrial	TIYAGNALCTVK	12	147	158	21.4923	21.4874	21.4775	21.502	21.8576	21.7915	21.8307	21.7715	Q99LC5	no	destabilized proteins
0.605309	6.11789	3.69764	7.62277e-07	0.000200612	17.5369	10.428	6.45494	Q8VCH6	Dhcr24	Delta(24)-sterol reductase	LTQGETLRK	9	368	376	17.1538	17.2339	17.2491	17.3003	17.8393	17.9	17.7935	17.8255	Q8VCH6	no	destabilized proteins
0.386239	6.1166	3.69764	7.64544e-07	0.000200612	21.104	10.4248	6.45199	P56395	Cyb5a	Cytochrome b5	YYTLEEIQK	9	11	19	20.9316	20.9388	20.9388	20.8346	21.3538	21.2764	21.2821	21.2764	P56395	no	destabilized proteins
0.383322	6.10457	3.68693	7.86022e-07	0.000205624	19.6881	10.3947	6.42444	Q9DBG5	Plin3	Perilipin-3	LEPQIATASEYAHR	14	85	98	19.5137	19.4811	19.5329	19.458	19.8954	19.8888	19.8403	19.8945	Q9DBG5	no	destabilized proteins
-0.991733	6.0871	3.67077	8.18271e-07	0.000213416	16.1363	-10.3511	6.38443	Q61083	Map3k2	Mitogen-activated protein kinase kinase kinase 2	LQTICLSGTGMK	12	508	519	16.5814	16.7287	16.5133	16.705	15.506	15.7141	15.5819	15.7596	Q61083	yes	stabilized proteins
-0.496073	6.06682	3.6518	8.57388e-07	0.000222946	21.4084	-10.3008	6.33794	Q64464	Cyp3a13	Cytochrome P450 3A13	AISISENEEWKR	12	117	128	21.5404	21.6409	21.743	21.7013	21.1206	21.1269	21.1519	21.2419	Q64464	no	stabilized proteins
-1.95599	6.06533	3.6516	8.60349e-07	0.000223047	15.1423	-10.2971	6.3345	Q9CYH2	Prxl2a	Peroxiredoxin-like 2A	EVEDFQPYFK	10	109	118	16.2982	15.9362	16.1942	16.0527	14.6321	13.8659	13.82	14.3394	Q9CYH2	no	stabilized proteins
0.456916	6.06285	3.65042	8.65273e-07	0.000223654	19.3581	10.2909	6.32882	Q9CYZ2	Tpd52l2	Tumor protein D54	VTQSDLYK	8	120	127	19.0995	19.1688	19.1348	19.1156	19.6311	19.6391	19.581	19.4952	Q9CYZ2	no	destabilized proteins
-1.47687	6.05919	3.64806	8.72599e-07	0.000224876	16.7712	-10.2819	6.32042	Q8BTW9	Pak4	Serine/threonine-protein kinase PAK 4	AGPPASIVPLMR	12	577	588	17.7079	17.4508	17.5165	17.3635	16.1215	15.642	16.3828	15.9849	Q8BTW9	yes	stabilized proteins
-0.756867	6.04661	3.63764	8.98229e-07	0.000230337	18.3658	-10.2508	6.29157	Q9EPE9	Atp13a1	Endoplasmic reticulum transmembrane helix translocase	HADVGVALLANAPER	15	871	885	18.6842	18.6917	18.7251	18.8758	17.8187	18.1269	17.9524	18.0514	Q9EPE9	no	stabilized proteins
-0.527341	6.04619	3.63764	8.99109e-07	0.000230337	20.5876	-10.2498	6.2906	Q64464	Cyp3a13	Cytochrome P450 3A13	FGPVGILKK	9	108	116	20.895	20.8113	20.8876	20.8113	20.4576	20.2302	20.343	20.265	Q64464	no	stabilized proteins
-2.02297	6.04355	3.63628	9.04588e-07	0.000231057	16.5451	-10.2432	6.28454	Q8CIN4	Pak2	Serine/threonine-protein kinase PAK 2	DIKSDNVLLGMEGSVK	16	368	383	17.448	17.5188	17.6234	17.636	15.9825	15.8127	14.8933	15.4458	Q8CIN4	yes	stabilized proteins
-1.48695	6.03165	3.62566	9.29709e-07	0.000236775	15.5941	-10.2139	6.25723	Q6PDN3	Mylk	Myosin light chain kinase, smooth muscle	LVQCVDAFEEK	11	1543	1553	16.3944	16.5225	16.2583	16.1753	14.6084	15.0973	15.0552	14.6417	Q6PDN3	yes	stabilized proteins
-1.16073	6.02593	3.62122	9.42032e-07	0.00023921	17.0065	-10.1999	6.2441	P70424;Q01279;Q61527	Egfr	Epidermal growth factor receptor	MARDPQR	7	973	979	17.7564	17.3749	17.4894	17.7268	16.6849	16.3362	16.2807	16.4029	P70424	yes	stabilized proteins
0.307685	6.02374	3.6203	9.46805e-07	0.000239719	22.0943	10.1945	6.23906	Q99LC5	Etfa	Electron transfer flavoprotein subunit alpha, mitochondrial	LGGEVSCLVAGTK	13	47	59	21.928	21.9207	21.9495	21.9637	22.2764	22.2477	22.2679	22.2006	Q99LC5	no	destabilized proteins
-0.542135	6.01977	3.61759	9.55509e-07	0.000241217	20.7444	-10.1847	6.22993	Q9QXD1	Acox2	Peroxisomal acyl-coenzyme A oxidase 2	LRPSDPEAK	9	328	336	20.9024	21.0292	21.0224	21.1079	20.3857	20.4273	20.5165	20.5638	Q9QXD1	no	stabilized proteins
0.816771	6.01103	3.61012	9.7493e-07	0.000245405	17.3684	10.1633	6.20986	P12367	Prkar2a	cAMP-dependent protein kinase type II-alpha regulatory subunit	IVDVIGEKIYKDGER	15	270	284	17.1577	16.8233	16.9567	16.9026	17.8586	17.756	17.6889	17.8039	P12367	no	destabilized proteins
0.512575	6.00654	3.60689	9.85065e-07	0.000247237	19.1851	10.1523	6.19954	P47962	Rpl5	Large ribosomal subunit protein uL18	GAVDGGLSIPHSTK	14	165	178	18.9947	18.9274	18.926	18.8671	19.4443	19.3703	19.549	19.4019	P47962	no	destabilized proteins
0.786607	6.00002	3.60163	9.99948e-07	0.000250247	18.4424	10.1363	6.18457	O35488	Slc27a2	Long-chain fatty acid transport protein 2	KVTLMEEGFNPTVIK	15	575	589	18.1579	17.8798	18.0995	18.0592	18.8856	18.9873	18.7611	18.7088	O35488	no	destabilized proteins
-1.44102	5.99126	3.59412	1.02032e-06	0.00025461	15.4082	-10.1149	6.16443	Q91VJ4	Stk38	Serine/threonine-protein kinase 38	LGLEDFESLK	10	84	93	16.28	16.1548	16.2491	15.831	14.93	14.6995	14.4653	14.6562	Q91VJ4	yes	stabilized proteins
-0.514555	5.9854	3.58951	1.0342e-06	0.000257331	18.2833	-10.1006	6.15095	Q9EPE9	Atp13a1	Endoplasmic reticulum transmembrane helix translocase	AMLTAVDWTLTKDEK	15	590	604	18.4996	18.6175	18.506	18.5391	18.0326	17.9653	18.0182	18.0878	Q9EPE9	no	stabilized proteins
-0.575667	5.96865	3.57401	1.07485e-06	0.000266681	17.4292	-10.0599	6.11243	Q9JM52	Mink1	Misshapen-like kinase 1	GNALKEDCIAYICR	14	122	135	17.7458	17.766	17.6637	17.6927	17.1332	17.1013	17.2012	17.1297	Q9JM52	yes	stabilized proteins
0.461405	5.965	3.5716	1.08392e-06	0.000268162	20.1597	10.051	6.10404	O88455	Dhcr7	7-dehydrocholesterol reductase	YTAAVPYR	8	458	465	19.8922	19.8837	19.8977	20.0426	20.417	20.4067	20.3211	20.417	O88455	no	destabilized proteins
0.54106	5.96097	3.56881	1.09403e-06	0.000269892	17.9473	10.0412	6.09476	Q99LC5	Etfa	Electron transfer flavoprotein subunit alpha, mitochondrial	VVPEMTEILKKK	12	322	333	17.6112	17.7052	17.6524	17.7383	18.2047	18.2907	18.1935	18.1824	Q99LC5	no	destabilized proteins
0.334324	5.95651	3.56558	1.10533e-06	0.000271905	21.064	10.0304	6.08449	Q9CYZ2	Tpd52l2	Tumor protein D54	SWHDVQVSTAYVK	13	96	108	20.895	20.9098	20.9024	20.8802	21.2477	21.2593	21.2535	21.1642	Q9CYZ2	no	destabilized proteins
-1.50789	5.95478	3.56509	1.10973e-06	0.000272214	16.449	-10.0262	6.08052	Q01279	Egfr	Epidermal growth factor receptor	WMALESILHR	10	882	891	17.206	16.8686	17.2625	17.4747	15.8137	15.3386	15.7271	15.9009	Q01279	yes	stabilized proteins
0.794429	5.94533	3.55686	1.13415e-06	0.000277419	17.0849	10.0033	6.05876	Q61268	Apoc4	Apolipoprotein C-IV	THSLCPR	7	109	115	16.5805	16.7869	16.6452	16.738	17.5671	17.5893	17.4096	17.3623	Q61268	no	destabilized proteins
0.574002	5.93958	3.55234	1.14927e-06	0.000280325	18.9074	9.98943	6.04551	P97872	Fmo5	Flavin-containing monooxygenase 5	KTILTTEDRVR	11	486	496	18.5647	18.6509	18.5697	18.6961	19.1244	19.2927	19.1026	19.2577	P97872	no	stabilized proteins
-0.679643	5.93701	3.55145	1.15609e-06	0.000280896	18.4268	-9.98323	6.0396	O88451	Rdh7	Retinol dehydrogenase 7	EVYDKNFLDSYIK	13	235	247	18.8722	18.7463	18.8398	18.6083	18.0669	18.051	18.0259	18.2042	O88451	no	stabilized proteins
0.556398	5.93625	3.55145	1.1581e-06	0.000280896	18.4083	9.98141	6.03786	P35980	Rpl18	Large ribosomal subunit protein eL18	TNSTFNQVVLKR	12	39	50	18.1749	18.1627	18.055	18.1279	18.8047	18.6205	18.6433	18.6776	P35980	no	destabilized proteins
-1.93413	5.93239	3.54881	1.16845e-06	0.000282614	16.3794	-9.97209	6.02896	Q99JP0	Map4k3	Mitogen-activated protein kinase kinase kinase kinase 3	LLQHPFVTQPLTR	13	267	279	17.4169	17.1985	17.3156	17.4546	15.9322	15.4089	14.8083	15.4998	Q99JP0	yes	stabilized proteins
0.551542	5.93066	3.54829	1.17311e-06	0.00028295	18.6439	9.96792	6.02498	Q9EPJ9	Arfgap1	ADP-ribosylation factor GTPase-activating protein 1	ASELGHSLNENVLKPAQEK	19	240	258	18.4776	18.3878	18.3304	18.2766	18.9314	18.9916	18.8897	18.8659	Q9EPJ9	no	destabilized proteins
-1.53831	5.92656	3.54539	1.18424e-06	0.000284843	13.7846	-9.95803	6.01553	P52332	Jak1	Tyrosine-protein kinase JAK1	CRPVTPSCKELADLMTR	17	809	825	14.5946	14.6309	14.4201	14.5693	12.9402	13.0077	13.0274	13.0863	P52332	yes	stabilized proteins
-0.971704	5.92272	3.54276	1.19477e-06	0.000286579	16.9101	-9.94877	6.00668	Q923T9	Camk2g	Calcium/calmodulin-dependent protein kinase type II subunit gamma	GAILTTMLVSR	11	302	312	17.3805	17.4095	17.3572	17.4364	16.386	16.3094	16.2834	16.7181	Q923T9	yes	stabilized proteins
0.649353	5.91946	3.5407	1.20377e-06	0.00028794	18.2525	9.94092	5.99917	P47962	Rpl5	Large ribosomal subunit protein uL18	GAVDGGLSIPHSTKR	15	165	179	17.8817	17.8734	17.8979	18.0581	18.4418	18.6666	18.5846	18.6155	P47962	no	destabilized proteins
0.517977	5.90649	3.52902	1.24024e-06	0.000295788	18.7425	9.90977	5.96929	P43883	Plin2	Perilipin-2	HLGVMAGDIYSVFR	14	343	356	18.3871	18.5523	18.4562	18.5383	18.939	19.0529	18.9823	19.0316	P43883	no	destabilized proteins
0.342532	5.90539	3.52902	1.24341e-06	0.000295788	20.5488	9.90711	5.96674	O88643;Q61036;Q8CIN4	Pak2	Serine/threonine-protein kinase PAK 2	LLQTSNITK	9	105	113	20.3752	20.4273	20.343	20.3645	20.6971	20.7056	20.7634	20.714	O88643	yes	destabilized proteins
-1.67402	5.90026	3.52508	1.25819e-06	0.000298483	14.621	-9.89481	5.95491	Q9R117	Tyk2	Non-receptor tyrosine-protein kinase TYK2	EGCGPQLR	8	931	938	15.5066	15.3617	15.3739	15.5899	13.3894	13.722	14.016	14.0087	Q9R117	yes	stabilized proteins
0.337633	5.87597	3.50371	1.33055e-06	0.000313535	21.1214	9.83674	5.8989	Q9CYZ2	Tpd52l2	Tumor protein D54	TSAALSTMGSAISR	14	140	153	20.9672	21.002	20.9098	20.9316	21.3156	21.3156	21.2821	21.2477	Q9CYZ2	no	destabilized proteins
0.564098	5.87555	3.50371	1.33183e-06	0.000313535	18.5563	9.83575	5.89794	A2ATU0	Dhtkd1	2-oxoadipate dehydrogenase complex component E1	NFRKPLIVASPK	12	757	768	18.1639	18.3684	18.2913	18.2732	18.7892	18.862	18.9226	18.7795	A2ATU0	no	destabilized proteins
0.819473	5.87533	3.50371	1.3325e-06	0.000313535	20.0268	9.83522	5.89743	O35488	Slc27a2	Long-chain fatty acid transport protein 2	IKENYEFNGK	10	531	540	19.4487	19.5104	19.8089	19.7002	20.2764	20.5356	20.4273	20.5069	O35488	no	destabilized proteins
0.812638	5.87083	3.50038	1.3464e-06	0.000315948	18.0505	9.82448	5.88703	O35488	Slc27a2	Long-chain fatty acid transport protein 2	KGDIYFNSGDLLMIDR	16	456	471	17.521	17.6379	17.8087	17.6093	18.4281	18.6495	18.3198	18.43	O35488	no	destabilized proteins
-1.21469	5.86803	3.49877	1.35508e-06	0.000317126	15.0792	-9.81783	5.88059	Q61831;Q91Y86;Q9WTU6	Mapk8	Mitogen-activated protein kinase 8	APEVILGMGYK	11	193	203	15.4844	15.7446	15.7078	15.8092	14.4562	14.6073	14.4634	14.3605	Q61831	yes	stabilized proteins
-2.57343	5.86129	3.4932	1.37628e-06	0.000321218	14.0284	-9.80179	5.86503	P11798;P28652;Q6PHZ2;Q923T9	Camk2g	Calcium/calmodulin-dependent protein kinase type II subunit gamma	DHQKLER	7	54	60	15.6754	14.9847	15.1909	15.4093	12.4917	12.3834	13.488	12.6036	P11798	yes	stabilized proteins
1.03816	5.8528	3.48588	1.40346e-06	0.000326681	16.2818	9.78161	5.84543	O35488	Slc27a2	Long-chain fatty acid transport protein 2	YLCNTPQKPNDR	12	318	329	15.8219	15.6551	15.7832	15.7907	16.7554	17.0834	16.6851	16.6796	O35488	no	destabilized proteins
-0.910188	5.85087	3.48511	1.40971e-06	0.000327258	16.0947	-9.77702	5.84097	Q3UTQ8;Q62101;Q69ZM6;Q8BLF2;Q8BZ03;Q8K1Y2;Q9QUK0;Q8CEQ0	Cdkl5	Cyclin-dependent kinase-like 5	LCDFGFAR	8	151	158	16.6948	16.5182	16.5178	16.4683	15.7255	15.6148	15.7068	15.5112	Q3UTQ8	yes	stabilized proteins
-0.689472	5.84192	3.47733	1.43905e-06	0.000333175	17.5972	-9.75581	5.82031	Q9EPE9	Atp13a1	Endoplasmic reticulum transmembrane helix translocase	EVTPVSSIPIETHR	14	553	566	18.0102	18.0385	17.8443	17.8749	17.3717	17.2598	17.2228	17.1558	Q9EPE9	no	stabilized proteins
-1.44469	5.82815	3.46472	1.48541e-06	0.00034299	15.3714	-9.72323	5.7885	Q8BPM2	Map4k5	Mitogen-activated protein kinase kinase kinase kinase 5	NVHTGELAAVK	11	39	49	15.7842	16.2777	16.1174	16.1954	14.3913	14.8012	14.573	14.8306	Q8BPM2	yes	stabilized proteins
0.341643	5.82494	3.46266	1.49645e-06	0.000344622	21.2954	9.71563	5.78107	P56395	Cyb5a	Cytochrome b5	TYIIGELHPDDR	12	78	89	21.0756	21.1704	21.1704	21.0821	21.4576	21.4972	21.4476	21.4626	P56395	no	destabilized proteins
-0.90006	5.82332	3.46219	1.50203e-06	0.000344989	18.1249	-9.71182	5.77733	Q01279	Egfr	Epidermal growth factor receptor	GLWIPEGEKVK	11	731	741	18.75	18.5045	18.5716	18.4734	17.5606	17.6512	17.557	17.9305	Q01279	yes	stabilized proteins
-0.941026	5.81498	3.455	1.53117e-06	0.00035075	16.5195	-9.69214	5.75805	E9Q3L2	Pi4ka	Phosphatidylinositol 4-kinase alpha	ITNVSAIIKPYPK	13	1744	1756	17.0608	16.9983	16.8797	17.0214	15.8199	16.059	16.096	16.2212	E9Q3L2	no	stabilized proteins
-1.12091	5.79764	3.43882	1.59351e-06	0.00036407	17.1578	-9.65136	5.71798	P41241	Csk	Tyrosine-protein kinase CSK	NVLVSEDNVAK	11	319	329	17.8731	17.6477	17.6876	17.6644	16.2295	16.7313	16.7532	16.6752	P41241	yes	stabilized proteins
-2.57236	5.78745	3.42977	1.63135e-06	0.000371733	14.3578	-9.62745	5.69441	Q8K0D0;Q04899	Cdk18	Cyclin-dependent kinase 18	SKLTENLVALK	11	140	150	15.7023	15.7284	15.5392	15.6059	13.2528	13.5316	12.1708	13.3311	Q8K0D0	yes	stabilized proteins
-0.349099	5.78275	3.42621	1.64911e-06	0.000374794	23.1551	-9.61644	5.68353	P16331	Pah	Phenylalanine-4-hydroxylase	VEVLDNTQQLK	11	421	431	23.391	23.3778	23.2821	23.2679	22.9672	23.0088	22.9951	22.9513	P16331	no	stabilized proteins
-1.23845	5.77919	3.42379	1.66268e-06	0.000376888	17.3991	-9.60811	5.67529	Q61036;Q8CIN4	Pak2	Serine/threonine-protein kinase PAK 2	LLQTSNITKLEQK	13	105	117	18.2264	17.8558	17.9488	18.0421	17.1781	16.686	16.61	16.6454	Q61036	yes	stabilized proteins
-0.342811	5.77076	3.41649	1.69528e-06	0.000383275	22.84	-9.58839	5.65578	P16331	Pah	Phenylalanine-4-hydroxylase	YDPYTQR	7	414	420	22.9968	22.9601	23.0409	23.0476	22.5983	22.6606	22.7013	22.714	P16331	no	stabilized proteins
-1.12012	5.75871	3.40558	1.74296e-06	0.000393029	16.0087	-9.56029	5.6279	P41241	Csk	Tyrosine-protein kinase CSK	EQLEHIK	7	438	444	16.6616	16.6799	16.5365	16.3972	15.3957	15.207	15.5696	15.6224	P41241	yes	stabilized proteins
0.380026	5.75676	3.40475	1.75083e-06	0.000393777	21.3928	9.55573	5.62337	P56395	Cyb5a	Cytochrome b5	FLEEHPGGEEVLR	13	40	52	21.1704	21.2006	21.2821	21.1581	21.5685	21.6186	21.5165	21.6276	P56395	no	destabilized proteins
0.452162	5.73325	3.38237	1.8482e-06	0.0004146	21.2737	9.5011	5.56893	Q8JZU2	Slc25a1	Tricarboxylate transport protein, mitochondrial	FIHDQTSSNPK	11	150	160	21.0821	20.9459	21.1332	21.0292	21.5869	21.4375	21.4972	21.4775	Q8JZU2	no	destabilized proteins
-0.434697	5.73087	3.38112	1.85834e-06	0.000415798	20.2361	-9.49559	5.56342	O09110	Map2k3	Dual specificity mitogen-activated protein kinase kinase 3	TFITIGDR	8	48	55	20.343	20.4476	20.4874	20.5356	20.0691	20.0156	20.002	19.9882	O09110	yes	stabilized proteins
-0.93351	5.70902	3.36038	1.95425e-06	0.00043613	16.2445	-9.44505	5.51278	P41241	Csk	Tyrosine-protein kinase CSK	NCWHLDAATRPTFLQLR	17	421	437	16.6038	16.6272	16.8718	16.7421	15.749	15.6192	15.8282	15.9144	P41241	yes	stabilized proteins
0.403503	5.70124	3.35372	1.98957e-06	0.000442872	18.9705	9.42711	5.49474	Q9CYZ2	Tpd52l2	Tumor protein D54	VTQSDLYKK	9	120	128	18.7052	18.8054	18.7751	18.7893	19.1216	19.1933	19.1823	19.1919	Q9CYZ2	no	destabilized proteins
-1.37745	5.6988	3.3524	2.00078e-06	0.000444226	16.4946	-9.42149	5.48908	P31750	Akt1	RAC-alpha serine/threonine-protein kinase	EVIVAKDEVAHTLTENR	17	184	200	17.1225	17.166	17.2421	17.2025	15.7843	15.8577	16.2024	15.3789	P31750	yes	stabilized proteins
-0.633351	5.69653	3.35124	2.01127e-06	0.000445411	17.0437	-9.41627	5.48381	Q61831;Q9WTU6	Mapk9	Mitogen-activated protein kinase 9	NYVENRPK	8	258	265	17.4293	17.3884	17.3745	17.2495	16.666	16.7257	16.731	16.7856	Q61831	yes	stabilized proteins
0.382111	5.68742	3.34323	2.05392e-06	0.000453697	19.9815	9.39531	5.46267	Q9D2C7	Tmbim6	Bax inhibitor 1	MNIFDRK	7	1	7	19.8793	19.7669	19.754	19.7614	20.1675	20.1905	20.2001	20.1319	Q9D2C7	no	destabilized proteins
-0.334031	5.68508	3.342	2.06502e-06	0.000454987	21.2986	-9.38993	5.45725	Q61694	Hsd3b5	NADPH-dependent 3-keto-steroid reductase Hsd3b5	VLKGDILDAQCLKR	14	58	71	21.5451	21.4273	21.4626	21.4273	21.1581	21.1332	21.1143	21.1206	Q61694	no	stabilized proteins
-1.2825	5.67519	3.33321	2.11258e-06	0.000464285	15.8118	-9.36724	5.4343	P52332	Jak1	Tyrosine-protein kinase JAK1	EGIDSDIGPFIK	12	724	735	16.5437	16.6559	16.1914	16.4212	15.342	15.2932	14.8843	15.1627	P52332	yes	stabilized proteins
-0.69448	5.66051	3.31964	2.1852e-06	0.000479029	18.0665	-9.33364	5.40024	Q9EPE9	Atp13a1	Endoplasmic reticulum transmembrane helix translocase	LGDASIAAPFTSK	13	947	959	18.4832	18.4115	18.4402	18.3202	17.8135	17.781	17.5092	17.7735	Q9EPE9	no	stabilized proteins
-0.866995	5.65076	3.31098	2.23482e-06	0.00048867	16.9446	-9.31138	5.3776	Q8R4K2	Irak4	Interleukin-1 receptor-associated kinase 4	ISDFGLAR	8	327	334	17.4553	17.4362	17.4545	17.1664	16.6548	16.3936	16.4176	16.5784	Q8R4K2	yes	stabilized proteins
-1.32823	5.6453	3.30716	2.26306e-06	0.000492997	15.9651	-9.29894	5.36493	Q8BSK8	Rps6kb1	Ribosomal protein S6 kinase beta-1	FEISETSVNRGPEK	14	72	85	16.7377	16.3091	16.8823	16.5876	15.1032	15.223	15.5613	15.3162	Q8BSK8	yes	stabilized proteins
-2.24207	5.64474	3.30716	2.266e-06	0.000492997	13.7029	-9.29766	5.36363	Q9Z2A0	Pdpk1	3-phosphoinositide-dependent protein kinase 1	IIKLEYHFPEKFFPK	15	297	311	14.8082	14.8165	14.9904	14.6806	12.321	12.0871	13.1669	12.7525	Q9Z2A0	yes	stabilized proteins
-1.05435	5.62988	3.29461	2.3449e-06	0.000507445	20.7269	-9.26384	5.3291	Q9WVD5	Slc25a15	Mitochondrial ornithine transporter 1	MQTFPDLYR	9	37	45	21.5165	21.0292	21.4825	20.9882	20.1946	20.2535	20.1206	20.2302	Q9WVD5	no	stabilized proteins
-0.687131	5.62914	3.29461	2.3489e-06	0.000507445	17.3436	-9.26216	5.32738	Q8BSK8;Q9Z1M4	Rps6kb2	Ribosomal protein S6 kinase beta-2	LTDFGLCK	8	210	217	17.5474	17.7806	17.6862	17.7344	17.0977	16.8815	17.0395	16.9814	Q8BSK8	yes	stabilized proteins
-1.06914	5.62893	3.29461	2.34999e-06	0.000507445	16.3421	-9.2617	5.32691	Q6P4S6	Sik3	Serine/threonine-protein kinase SIK3	LIAECQQLKEER	12	329	340	16.969	16.8756	17.0338	16.6283	15.8419	16.02	15.6564	15.7119	Q6P4S6	yes	stabilized proteins
0.383122	5.62708	3.29384	2.36004e-06	0.000508348	19.864	9.25749	5.32261	P50285	Fmo1	Flavin-containing monooxygenase 1	TQLREPVLNDELPGR	15	277	291	19.7165	19.6066	19.7275	19.6393	20.0691	20.0951	20.0426	20.0156	P50285	no	destabilized proteins
-2.28188	5.61466	3.28249	2.42853e-06	0.000521801	14.3983	-9.22932	5.29374	Q9Z2B9	Rps6ka4	Ribosomal protein S6 kinase alpha-4	VSVENFALLK	10	28	37	15.4095	15.6819	15.4796	15.5858	13.6202	13.2715	13.6578	12.4799	Q9Z2B9	yes	stabilized proteins
0.324894	5.60749	3.2764	2.46896e-06	0.000529177	21.6674	9.21309	5.27707	P51881	Slc25a5	ADP/ATP translocase 2	GTDIMYTGTLDCWRK	15	246	260	21.5257	21.499	21.483	21.5121	21.8729	21.8592	21.8408	21.7465	P51881	no	destabilized proteins
0.382317	5.6021	3.27313	2.49977e-06	0.000533175	21.1788	9.20091	5.26455	Q920L1	Fads1	Acyl-CoA (8-3)-desaturase	VAPLVQSLCAK	11	402	412	20.9742	21.0224	21.0224	20.9316	21.3752	21.4626	21.3376	21.3045	Q920L1	no	destabilized proteins
0.631411	5.60207	3.27313	2.49993e-06	0.000533175	18.4316	9.20085	5.26448	A2ATU0	Dhtkd1	2-oxoadipate dehydrogenase complex component E1	TLIFCSGK	8	805	812	18.0788	18.2601	18.0714	18.0534	18.6491	18.7428	18.8981	18.6993	A2ATU0	no	destabilized proteins
-0.928624	5.59612	3.26849	2.53445e-06	0.000538897	16.7155	-9.1874	5.25063	P31938	Map2k1	Dual specificity mitogen-activated protein kinase kinase 1	ISELGAGNGGVVFK	14	71	84	17.1918	17.2217	17.3596	16.9462	16.3809	16.1677	16.1389	16.3172	P31938	yes	destabilized proteins
0.789199	5.5953	3.26849	2.53921e-06	0.000538897	17.8861	9.18556	5.24874	P68181	Prkacb	cAMP-dependent protein kinase catalytic subunit beta	KGSEVESVKEFLAK	14	9	22	17.5562	17.4017	17.6673	17.3407	18.3787	18.1361	18.3798	18.228	P68181	yes	destabilized proteins
0.519585	5.59326	3.26837	2.55117e-06	0.000539046	19.4111	9.18095	5.24399	Q9DB41;Q9D6M3	Slc25a22	Mitochondrial glutamate carrier 1	IQLQDAGR	8	129	136	19.1829	19.19	19.1466	19.0859	19.8144	19.5519	19.6541	19.6633	Q9DB41	no	destabilized proteins
-0.55499	5.59306	3.26837	2.55236e-06	0.000539046	17.6366	-9.1805	5.24352	Q9EPE9	Atp13a1	Endoplasmic reticulum transmembrane helix translocase	ELGHLTHQQAR	11	689	699	17.8572	17.9127	17.9771	17.9095	17.2973	17.3047	17.4661	17.3684	Q9EPE9	no	stabilized proteins
-0.483483	5.5837	3.26007	2.60798e-06	0.000549453	20.1003	-9.1594	5.22175	Q9QXD1	Acox2	Peroxisomal acyl-coenzyme A oxidase 2	LTNILDGGIPNTELRR	16	36	51	20.417	20.2989	20.3645	20.2877	19.8	19.7657	19.8943	19.9742	Q9QXD1	no	stabilized proteins
0.405144	5.5704	3.24783	2.68903e-06	0.000565154	23.1441	9.12952	5.19083	Q00623	Apoa1	Apolipoprotein A-I	LSPVAEEFR	9	164	172	23.0393	22.9441	22.9061	22.8764	23.4298	23.3101	23.3645	23.2821	Q00623	no	destabilized proteins
-1.18405	5.56813	3.24661	2.70314e-06	0.000566744	14.714	-9.12441	5.18554	Q8BPM2	Map4k5	Mitogen-activated protein kinase kinase kinase kinase 5	NPQHDYELVQR	11	15	25	15.3946	15.3098	15.3639	15.1557	14.2127	13.9754	14.1955	14.1041	Q8BPM2	yes	stabilized proteins
-1.11529	5.55764	3.23717	2.76926e-06	0.000579203	15.2933	-9.10089	5.16112	P31750	Akt1	RAC-alpha serine/threonine-protein kinase	SLLSGLLKKDPTQR	14	378	391	16.0193	15.6351	15.8401	15.9094	14.6548	14.7155	14.6819	14.8905	P31750	yes	stabilized proteins
0.412584	5.55644	3.23702	2.77688e-06	0.000579398	18.9797	9.09821	5.15834	Q99LC5	Etfa	Electron transfer flavoprotein subunit alpha, mitochondrial	CDKVVQDLCK	10	60	69	18.7775	18.7445	18.8091	18.7626	19.2716	19.1404	19.1949	19.1372	Q99LC5	no	destabilized proteins
0.378515	5.54437	3.22599	2.85518e-06	0.000594303	19.5573	9.0712	5.13022	A6H611	Mipep	Mitochondrial intermediate peptidase	MMQGMKTK	8	336	343	19.3482	19.4194	19.3578	19.3468	19.6775	19.7923	19.7284	19.788	A6H611	no	destabilized proteins
1.56633	5.53682	3.21948	2.90525e-06	0.000603276	15.233	9.05434	5.11264	Q60855	Ripk1	Receptor-interacting serine/threonine-protein kinase 1	IIVEAIEGMCYLHDKGVIHK	20	118	137	14.1718	14.8858	14.4749	14.2669	16.0024	15.7449	16.1621	16.1552	Q60855	yes	destabilized proteins
-0.569503	5.52903	3.21273	2.95783e-06	0.000612725	17.7904	-9.03698	5.0945	O88351	Ikbkb	Inhibitor of nuclear factor kappa-B kinase subunit beta	LGTGGFGNVIR	11	21	31	18.1904	18.0519	18.0011	18.0574	17.4392	17.488	17.485	17.6105	O88351	yes	stabilized proteins
1.10708	5.51214	3.19688	3.07512e-06	0.000635501	17.2432	8.99943	5.05516	O09110	Map2k3	Dual specificity mitogen-activated protein kinase kinase 3	DVKPSNVLINKEGHVK	16	190	205	16.3702	16.8729	16.5687	16.9467	17.6946	17.8828	17.9032	17.7063	O09110	yes	stabilized proteins
-1.49768	5.50484	3.19149	3.12724e-06	0.000643443	14.4211	-8.98323	5.03815	Q62073	Map3k7	Mitogen-activated protein kinase kinase kinase 7	KAFIVELR	8	72	79	14.9201	15.0531	15.364	15.3428	13.7404	13.7849	13.3934	13.7705	Q62073	yes	stabilized proteins
0.86296	5.50468	3.19149	3.12842e-06	0.000643443	16.5441	8.98287	5.03777	P12367	Prkar2a	cAMP-dependent protein kinase type II-alpha regulatory subunit	IVKTDEHVIDQGDDGDNFYVIER	23	156	178	16.0252	15.9486	16.2773	16.1993	16.861	16.9199	17.0666	17.0547	P12367	no	destabilized proteins
0.674514	5.50359	3.19143	3.13627e-06	0.000643529	21.0499	8.98046	5.03523	P14246	Slc2a2	Solute carrier family 2, facilitated glucose transporter member 2	HVLGVPLDDR	10	44	53	20.6714	20.5545	20.6714	20.953	21.391	21.4221	21.2877	21.4476	P14246	no	destabilized proteins
-0.423908	5.49529	3.18515	3.19675e-06	0.000652905	19.6622	-8.96209	5.01589	P31938	Map2k1	Dual specificity mitogen-activated protein kinase kinase 1	IPEQILGK	8	161	168	19.9601	19.8827	19.8775	19.7764	19.5115	19.458	19.4294	19.4022	P31938	yes	destabilized proteins
0.897527	5.49525	3.18515	3.19704e-06	0.000652905	17.0726	8.962	5.0158	O35488	Slc27a2	Long-chain fatty acid transport protein 2	YLCNTPQKPNDRDHK	15	318	332	16.3532	16.5999	16.8745	16.6677	17.5028	17.565	17.5119	17.5057	O35488	no	destabilized proteins
1.18803	5.46111	3.15203	3.45852e-06	0.000704643	14.685	8.88671	4.93618	P05132;P68181	Prkacb	cAMP-dependent protein kinase catalytic subunit beta	QIEHTLNEK	9	85	93	14.0413	14.1841	14.0866	14.0521	15.2401	15.2513	15.4982	15.1267	P05132	yes	destabilized proteins
0.679451	5.43039	3.12233	3.71204e-06	0.000754521	18.2278	8.81938	4.86448	P47962	Rpl5	Large ribosomal subunit protein uL18	HIMGQNVADYMR	12	198	209	17.8394	17.7155	18.0229	17.9743	18.5772	18.4651	18.693	18.5345	P47962	no	destabilized proteins
0.534777	5.42612	3.11908	3.74867e-06	0.000760181	19.3156	8.81006	4.85452	P34928	Apoc1	Apolipoprotein C-I	EFGNTLEDK	9	43	51	19.1043	19.0338	19.1411	18.9137	19.6046	19.6719	19.5853	19.4702	P34928	no	destabilized proteins
-1.39563	5.39773	3.0917	4.00197e-06	0.000809651	14.9416	-8.74824	4.7882	Q03963	Eif2ak2	Interferon-induced, double-stranded RNA-activated protein kinase	VKYNTEK	7	273	279	15.7364	15.6586	15.6416	15.5209	14.4865	14.2746	13.8223	14.3917	Q03963	yes	stabilized proteins
0.288724	5.39667	3.09166	4.01169e-06	0.000809725	22.3109	8.74596	4.78574	Q8R4N0	Clybl	Citramalyl-CoA lyase, mitochondrial	GSMIDMPLLK	10	314	323	22.1675	22.2079	22.1513	22.1395	22.4899	22.4504	22.4869	22.394	Q8R4N0	no	destabilized proteins
0.456551	5.39372	3.08972	4.03908e-06	0.000813358	18.9571	8.73954	4.77883	Q62393	Tpd52	Tumor protein D52	GWQDVTATNAYKK	13	125	137	18.6931	18.8109	18.6407	18.7706	19.1881	19.224	19.228	19.1013	Q62393	no	destabilized proteins
-0.806694	5.38296	3.07997	4.14042e-06	0.000831831	17.7648	-8.71622	4.75368	Q9WVD5	Slc25a15	Mitochondrial ornithine transporter 1	GLTDCCLKTYSQVGFR	16	46	61	17.9967	18.2169	18.2438	18.2149	17.4876	17.5079	17.1335	17.3166	Q9WVD5	no	stabilized proteins
0.556895	5.37774	3.07575	4.19048e-06	0.000839939	20.2783	8.70493	4.74148	Q8BH59;Q9QXX4	Slc25a13	Electrogenic aspartate/glutamate antiporter SLC25A13, mitochondrial	LQVAGEITTGPR	12	457	468	19.9202	19.8895	20.1206	20.0691	20.5638	20.4676	20.6886	20.5069	Q8BH59	no	destabilized proteins
0.287511	5.37661	3.07563	4.20139e-06	0.00084018	21.0235	8.70248	4.73884	Q68FL6	Mars1	Methionine--tRNA ligase, cytoplasmic	TVPGSDWTPNAR	12	470	481	20.9316	20.895	20.85	20.8423	21.1704	21.1581	21.1886	21.1519	Q68FL6	no	destabilized proteins
-1.4167	5.37439	3.07441	4.22289e-06	0.000842536	16.8476	-8.69769	4.73366	P55264	Adk	Adenosine kinase	AGHYAASVIIR	11	338	348	17.2835	17.2489	17.8904	17.8008	16.0775	16.0918	15.945	16.4425	P55264	no	stabilized proteins
0.716185	5.37254	3.07356	4.2409e-06	0.000844183	19.1856	8.6937	4.72934	P47962	Rpl5	Large ribosomal subunit protein uL18	YLMEEDEDAYKK	12	210	221	19.0417	18.9172	18.6395	18.7117	19.4549	19.5417	19.5834	19.5948	P47962	no	destabilized proteins
-1.22463	5.367	3.06985	4.29538e-06	0.000851438	15.7881	-8.68173	4.71638	Q9Z2B9	Rps6ka4	Ribosomal protein S6 kinase alpha-4	CSPPFPLR	8	257	264	16.5489	16.3526	16.2861	16.414	15.4368	14.9559	14.9184	15.392	Q9Z2B9	yes	stabilized proteins
0.297747	5.36683	3.06985	4.29701e-06	0.000851438	22.7697	8.68137	4.71599	O70503	Hsd17b12	Very-long-chain 3-oxoacyl-CoA reductase	IQKPTLDKPSAETFVK	16	242	257	22.6298	22.5983	22.6843	22.5708	22.9654	22.9261	22.8987	22.8839	O70503	no	destabilized proteins
0.88326	5.36122	3.06523	4.35289e-06	0.00086054	16.9872	8.66927	4.70287	O35488	Slc27a2	Long-chain fatty acid transport protein 2	SKFSASQFWDDCR	13	290	302	16.3371	16.5536	16.7019	16.5897	17.5264	17.5692	17.4038	17.2158	O35488	no	destabilized proteins
-0.543126	5.35471	3.05971	4.41864e-06	0.000871549	17.6408	-8.65524	4.68765	Q80XL6	Acad11	Acyl-CoA dehydrogenase family member 11	LDKYGTGVGYCK	12	164	175	17.9631	17.8792	17.8402	17.9669	17.4513	17.2798	17.3232	17.4225	Q80XL6	no	stabilized proteins
0.589996	5.34902	3.05535	4.47692e-06	0.000880345	18.8743	8.64299	4.67433	P43883	Plin2	Perilipin-2	EVSDGVLTSSK	11	363	373	18.6492	18.5691	18.54	18.559	19.231	19.3263	19.1232	18.9967	P43883	no	destabilized proteins
-0.603872	5.34744	3.05535	4.49322e-06	0.000880345	17.6588	-8.6396	4.67064	Q9DC28	Csnk1d	Casein kinase I isoform delta	MMQGGVGIPTIR	12	58	69	17.9358	17.957	17.955	17.9951	17.2079	17.5133	17.3932	17.313	Q9DC28	yes	stabilized proteins
0.433448	5.34739	3.05535	4.49374e-06	0.000880345	18.6386	8.63949	4.67053	Q00623	Apoa1	Apolipoprotein A-I	LAELKSNPTLNEYHTR	16	201	216	18.3485	18.4337	18.4712	18.4339	18.8985	18.9105	18.7746	18.8376	Q00623	no	destabilized proteins
0.846348	5.34455	3.05349	4.52325e-06	0.000884127	16.8871	8.63338	4.66388	Q60855	Ripk1	Receptor-interacting serine/threonine-protein kinase 1	MASSDLLEK	9	12	20	16.699	16.392	16.4954	16.2693	17.4229	17.3483	17.2426	17.2272	Q60855	yes	destabilized proteins
-2.42831	5.33299	3.0429	4.64529e-06	0.000905937	13.8984	-8.60856	4.63683	Q04735;Q8K0D0	Cdk17	Cyclin-dependent kinase 17	LGEGTYATVYK	11	198	208	15.1169	15.0821	15.0311	15.2201	12.0219	12.3787	12.8483	13.4881	Q04735	yes	stabilized proteins
-1.1595	5.32499	3.03588	4.73163e-06	0.000920702	14.7004	-8.59143	4.61811	Q9Z2B9	Rps6ka4	Ribosomal protein S6 kinase alpha-4	LGAGPQGAQEVK	12	285	296	15.48	15.2439	15.2531	15.1437	14.0686	14.2231	14.1973	13.9938	Q9Z2B9	yes	stabilized proteins
0.606621	5.32223	3.0341	4.7618e-06	0.000924494	19.1791	8.58552	4.61165	P12367	Prkar2a	cAMP-dependent protein kinase type II-alpha regulatory subunit	LLGPCMDIMK	10	367	376	18.9664	19.0355	18.8257	18.6756	19.4909	19.4572	19.4824	19.4991	P12367	no	destabilized proteins
-0.847034	5.32103	3.03387	4.77491e-06	0.000924965	17.1132	-8.58296	4.60886	Q9EPE9	Atp13a1	Endoplasmic reticulum transmembrane helix translocase	DGKEVTPVSSIPIETHR	17	550	566	17.4751	17.5575	17.5898	17.5244	16.4942	16.7794	16.5456	16.9394	Q9EPE9	no	stabilized proteins
0.399101	5.31636	3.03017	4.8266e-06	0.000932891	20.0905	8.57297	4.59791	Q00623	Apoa1	Apolipoprotein A-I	DFWDNLEK	8	93	100	20.002	19.865	19.882	19.8147	20.3538	20.2535	20.2764	20.2764	Q00623	no	destabilized proteins
0.442548	5.31003	3.02481	4.89745e-06	0.000944478	20.8586	8.55945	4.5831	Q8VCH6	Dhcr24	Delta(24)-sterol reductase	TFMCTGRPGWLTVSLR	16	88	103	20.6118	20.529	20.7587	20.6498	21.0553	21.1329	21.1263	21.0049	Q8VCH6	no	destabilized proteins
0.335986	5.30227	3.01819	4.98574e-06	0.000958982	20.7901	8.5429	4.56493	Q00623	Apoa1	Apolipoprotein A-I	WKEDVELYR	9	131	139	20.6628	20.6714	20.6186	20.5356	20.9951	20.9672	20.953	20.9171	Q00623	no	destabilized proteins
0.349771	5.30148	3.01819	4.99482e-06	0.000958982	20.9453	8.54121	4.56308	Q8JZU2	Slc25a1	Tricarboxylate transport protein, mitochondrial	NTLDCGLK	8	258	265	20.714	20.7471	20.7553	20.8651	21.1642	21.0821	21.1457	21.0886	Q8JZU2	no	destabilized proteins
0.719366	5.30044	3.01811	5.00685e-06	0.000959166	16.519	8.53899	4.56063	Q91VF2	Hnmt	Histamine N-methyltransferase	TSNMENIK	8	105	112	16.1946	16.1358	16.3122	15.9947	16.8458	16.9035	16.8885	16.8769	Q91VF2	no	destabilized proteins
0.387057	5.2954	3.01403	5.06526e-06	0.000968214	20.1786	8.52826	4.54884	Q00623	Apoa1	Apolipoprotein A-I	QKLQELQGR	9	155	163	19.8962	20.0292	20.0691	19.9459	20.3645	20.4067	20.3962	20.3211	Q00623	no	destabilized proteins
0.491367	5.28911	3.0087	5.1391e-06	0.000980165	17.8464	8.51489	4.53412	Q8VCH6	Dhcr24	Delta(24)-sterol reductase	KQLGCQDAFPEVYDK	15	495	509	17.5285	17.6625	17.559	17.6531	18.1587	18.0552	18.1213	18.0333	Q8VCH6	no	destabilized proteins
0.480895	5.28458	3.00512	5.19302e-06	0.000988272	17.7885	8.50525	4.5235	Q00623	Apoa1	Apolipoprotein A-I	TQLAPHSEQMRESLAQR	17	184	200	17.5177	17.5173	17.624	17.5334	18.084	18.0626	17.942	18.0274	Q00623	no	destabilized proteins
-0.552433	5.28222	3.00372	5.22133e-06	0.00099148	18.1953	-8.50024	4.51797	Q9QXD1	Acox2	Peroxisomal acyl-coenzyme A oxidase 2	AHCYFLTVR	9	545	553	18.472	18.4284	18.4571	18.5285	17.8424	17.815	18.0822	17.9366	Q9QXD1	no	stabilized proteins
0.785334	5.28022	3.00267	5.24541e-06	0.000993873	18.1383	8.496	4.51329	P05132	Prkaca	cAMP-dependent protein kinase catalytic subunit alpha	KGSEQESVKEFLAK	14	9	22	17.9649	17.8476	17.6788	17.4912	18.5232	18.4846	18.6159	18.5	P05132	yes	destabilized proteins
0.874067	5.26848	2.99188	5.38913e-06	0.00101887	16.54	8.47111	4.48579	Q8VI63	Mob2	MOB kinase activator 2	ITDFEFK	7	35	41	15.9229	16.1074	16.3448	16.0369	17.1111	17.0097	16.9171	16.8705	Q8VI63	no	destabilized proteins
-0.941262	5.26211	2.98807	5.46874e-06	0.00102786	16.5137	-8.45763	4.47087	Q8BW96	Camk1d	Calcium/calmodulin-dependent protein kinase type 1D	GKESSIENEIAVLR	14	61	74	17.0759	16.995	17.0551	16.8113	16.1884	16.2184	15.9759	15.7896	Q8BW96	yes	stabilized proteins
-1.56501	5.26206	2.98807	5.46946e-06	0.00102786	15.0841	-8.45751	4.47073	Q60823	Akt2	RAC-beta serine/threonine-protein kinase	AKVTMNDFDYLK	12	145	156	16.0218	15.7562	16.037	15.6514	14.3078	14.6179	13.8067	14.474	Q60823	yes	stabilized proteins
-0.388958	5.26159	2.98807	5.47535e-06	0.00102786	18.6807	-8.45652	4.46964	Q9EQ20	Aldh6a1	Methylmalonate-semialdehyde dehydrogenase [acylating], mitochondrial	YQQLIKENLKEIAR	14	108	121	18.8679	18.8682	18.8694	18.8951	18.5538	18.5164	18.4619	18.4128	Q9EQ20	no	stabilized proteins
-0.428528	5.26089	2.98807	5.48415e-06	0.00102786	18.3393	-8.45505	4.468	Q9D710	Tmx2	Thioredoxin-related transmembrane protein 2	VSTSPLTR	8	208	215	18.5649	18.6173	18.5168	18.5151	18.1801	18.0867	18.1669	18.0663	Q9D710	no	stabilized proteins
-0.95319	5.25437	2.98248	5.56711e-06	0.00104116	16.366	-8.44127	4.45272	O08648	Map3k4	Mitogen-activated protein kinase kinase kinase 4	VGMGHKPPIPER	12	1547	1558	16.6655	16.9079	16.9711	16.8259	15.7173	15.9783	15.7448	16.1173	O08648	yes	stabilized proteins
-0.496999	5.2493	2.97835	5.63249e-06	0.00105111	18.555	-8.43057	4.44084	Q64464	Cyp3a13	Cytochrome P450 3A13	KAISISENEEWKR	13	116	128	18.7231	18.8037	18.8247	18.8625	18.2666	18.3968	18.3744	18.1882	Q64464	no	stabilized proteins
-0.458061	5.24596	2.97635	5.676e-06	0.00105596	19.3166	-8.42352	4.433	P19157;P46425	Gstp1	Glutathione S-transferase P 1	MLLADQGQSWK	11	20	30	19.4855	19.6072	19.463	19.6269	18.9996	19.0724	19.1084	19.1698	P19157	no	stabilized proteins
1.06841	5.24544	2.97635	5.68282e-06	0.00105596	15.3147	8.42242	4.43178	P31324	Prkar2b	cAMP-dependent protein kinase type II-beta regulatory subunit	LLGPCMEIMKR	11	382	392	14.5764	14.9486	14.7672	14.8297	15.9712	15.7396	15.9799	15.7049	P31324	no	destabilized proteins
0.610248	5.23768	2.96953	5.78527e-06	0.00107269	19.8667	8.40607	4.41359	Q68FL6	Mars1	Methionine--tRNA ligase, cytoplasmic	GIGVFGDMAK	10	601	610	19.6042	19.6326	19.6729	19.3367	20.2184	20.1946	20.2184	20.0559	Q68FL6	no	destabilized proteins
-0.47262	5.22423	2.95701	5.96715e-06	0.00110405	19.4925	-8.37781	4.38206	Q64464	Cyp3a13	Cytochrome P450 3A13	VLQNFTVQPCKETEIPLKLSK	21	459	479	19.788	19.698	19.7521	19.6771	19.4044	19.1689	19.2642	19.1872	Q64464	no	stabilized proteins
-1.32749	5.22227	2.95598	5.99418e-06	0.00110669	15.174	-8.37368	4.37746	P31750	Akt1	RAC-alpha serine/threonine-protein kinase	LGGGSEDAKEIMQHR	15	392	406	15.8235	16.0719	15.6729	15.7825	14.5594	14.1352	14.5573	14.789	P31750	yes	stabilized proteins
0.431422	5.21026	2.94489	6.16229e-06	0.0011353	18.2258	8.3485	4.34929	Q00623	Apoa1	Apolipoprotein A-I	DLEEVKQK	8	112	119	17.994	18.0444	18.0616	17.9404	18.4287	18.3923	18.4302	18.5149	Q00623	no	destabilized proteins
-3.06477	5.20535	2.9409	6.23232e-06	0.00114577	13.7048	-8.33823	4.33777	P49615	Cdk5	Cyclin-dependent kinase 5	ETHEIVALKR	10	25	34	14.5783	15.3213	15.4112	15.6378	11.1138	12.1582	12.78	12.6376	P49615	yes	stabilized proteins
0.273328	5.1869	2.92337	6.50285e-06	0.00119297	21.0151	8.29969	4.29447	P43883	Plin2	Perilipin-2	DVVTTTMAGAK	11	117	127	20.9105	20.8827	20.8949	20.8256	21.1719	21.1511	21.1656	21.1184	P43883	no	destabilized proteins
-1.30767	5.18293	2.92032	6.56249e-06	0.00120137	15.0553	-8.29142	4.28516	P18653;P18654;Q9WUT3	Rps6ka1	Ribosomal protein S6 kinase alpha-1	EVMFTEEDVK	10	156	165	15.572	15.8071	15.6962	15.7611	14.4014	14.8025	14.2863	14.1155	P18653	yes	stabilized proteins
0.438055	5.17651	2.91482	6.66024e-06	0.00121669	19.5041	8.27805	4.27009	Q8JZU2	Slc25a1	Tricarboxylate transport protein, mitochondrial	ILKNEGPK	8	266	273	19.3396	19.228	19.3574	19.2152	19.8123	19.6397	19.6819	19.7585	Q8JZU2	no	destabilized proteins
-0.447677	5.17165	2.91088	6.73518e-06	0.00122779	21.1012	-8.26795	4.25868	Q64464	Cyp3a13	Cytochrome P450 3A13	YWPEPEEFRPER	12	407	418	21.4526	21.2184	21.3699	21.2593	20.9601	20.8269	20.8802	20.8423	Q64464	no	stabilized proteins
0.792543	5.16756	2.9077	6.79886e-06	0.00123679	16.7878	8.25946	4.24909	A2ALW5	Dnajc25	DnaJ homolog subfamily C member 25	WIYNFNIK	8	263	270	16.4693	16.459	16.4634	16.1745	17.2326	17.309	17.1873	17.0075	A2ALW5	no	destabilized proteins
-0.619158	5.16115	2.9022	6.9e-06	0.00125256	18.5762	-8.24614	4.23403	Q9DC28;Q9JMK2	Csnk1d	Casein kinase I isoform delta	FDDKPDYSYLR	11	260	270	18.9359	18.9534	18.8174	18.8363	18.347	18.2702	18.3977	18.0515	Q9DC28	yes	stabilized proteins
-1.42819	5.15702	2.89898	6.96595e-06	0.00126189	14.8711	-8.23758	4.22433	P34152	Ptk2	Focal adhesion kinase 1	NVLVSSNDCVK	11	551	561	15.7139	15.6924	15.7054	15.2289	14.0475	14.0375	14.5427	14.0001	P34152	yes	stabilized proteins
0.32207	5.15335	2.89622	7.02502e-06	0.00126993	21.4741	8.22998	4.21572	Q4LDG0	Slc27a5	Long-chain fatty acid transport protein 5	QGFCIPVEPGKPGLLLTK	18	480	497	21.3538	21.2707	21.3857	21.2419	21.6364	21.6186	21.6757	21.6096	Q4LDG0	no	destabilized proteins
-0.413502	5.15234	2.89612	7.04134e-06	0.00127023	18.981	-8.22789	4.21335	Q61694	Hsd3b5	NADPH-dependent 3-keto-steroid reductase Hsd3b5	QKTSEWIGTLVK	12	351	362	19.2387	19.1105	19.2416	19.1601	18.7383	18.7371	18.8671	18.7544	Q61694	no	stabilized proteins
-1.20693	5.14513	2.88981	7.15926e-06	0.00128882	14.9669	-8.21296	4.19641	Q80ZW0	Stk35	Serine/threonine-protein kinase 35	YSLLAEIGR	9	207	215	15.6049	15.7549	15.2792	15.6423	14.3354	14.5474	14.1542	14.4166	Q80ZW0	yes	stabilized proteins
-0.529368	5.14301	2.88859	7.19425e-06	0.00129243	17.5175	-8.20858	4.19144	Q9QXD1	Acox2	Peroxisomal acyl-coenzyme A oxidase 2	SPANTQENPAYKK	13	656	668	17.8349	17.8473	17.7993	17.647	17.2173	17.2301	17.2376	17.326	Q9QXD1	no	stabilized proteins
0.239821	5.13936	2.88584	7.25507e-06	0.00130066	24.1743	8.20103	4.18285	P26443	Glud1	Glutamate dehydrogenase 1, mitochondrial	MVEGFFDR	8	69	76	24.0609	24.0443	24.0935	24.019	24.3101	24.317	24.2891	24.2607	P26443	no	destabilized proteins
-0.445543	5.1382	2.88558	7.27443e-06	0.00130143	19.4663	-8.19864	4.18013	Q61694	Hsd3b5	NADPH-dependent 3-keto-steroid reductase Hsd3b5	DLGYQPLVSWEEAKQK	16	337	352	19.619	19.7542	19.7022	19.6812	19.1665	19.2065	19.384	19.2174	Q61694	no	stabilized proteins
0.553697	5.13422	2.88259	7.34147e-06	0.0013104	21.2578	8.19041	4.17077	Q00623	Apoa1	Apolipoprotein A-I	HSLMPMLETLK	11	237	247	21.0479	20.8048	21.0007	21.0705	21.5034	21.461	21.6953	21.479	Q00623	no	destabilized proteins
-0.947599	5.13343	2.88259	7.35485e-06	0.0013104	16.2994	-8.18878	4.16891	Q8BW96	Camk1d	Calcium/calmodulin-dependent protein kinase type 1D	QVLDAVYYLHR	11	127	137	16.8708	16.8271	16.6702	16.7249	16.029	15.8446	15.9145	15.5144	Q8BW96	yes	stabilized proteins
-1.71233	5.13158	2.88164	7.38618e-06	0.00131328	15.1328	-8.18497	4.16457	O35493;P22518	Clk1	Dual specificity protein kinase CLK1	LTHTDLKPENILFVK	15	283	297	16.1565	15.9756	15.9915	15.8322	14.5944	13.8403	14.7485	13.9234	O35493	yes	stabilized proteins
-0.354311	5.12647	2.87742	7.47358e-06	0.0013261	19.3306	-8.17444	4.15257	Q61694;Q61767	Hsd3b5	NADPH-dependent 3-keto-steroid reductase Hsd3b5	GDILDAQCLK	10	61	70	19.5388	19.4433	19.5864	19.4626	19.1435	19.1504	19.1665	19.1535	Q61694	no	stabilized proteins
0.431407	5.11751	2.86935	7.62934e-06	0.00135097	19.7588	8.15599	4.13152	Q9QZD8	Slc25a10	Mitochondrial dicarboxylate carrier	MTGMALQVVR	10	43	52	19.6164	19.3974	19.6076	19.5509	19.9943	19.9702	20.0143	19.919	Q9QZD8	no	destabilized proteins
0.519371	5.11122	2.86395	7.74062e-06	0.00136788	18.7032	8.14306	4.11674	P47962	Rpl5	Large ribosomal subunit protein uL18	NNVTPDMMEEMYKK	14	229	242	18.6137	18.4366	18.3774	18.3463	19.0394	18.9479	18.9653	18.899	P47962	no	destabilized proteins
-1.65881	5.10092	2.85453	7.92656e-06	0.00139788	14.942	-8.12189	4.09251	Q91XU3	Pip4k2c	Phosphatidylinositol 5-phosphate 4-kinase type-2 gamma	FAIDDHDYLVSLTR	14	115	128	15.9038	15.7905	15.8486	15.5428	14.0845	13.5291	14.3232	14.5136	Q91XU3	no	stabilized proteins
0.436485	5.09798	2.85325	7.9804e-06	0.001402	19.8026	8.11587	4.08559	P35980	Rpl18	Large ribosomal subunit protein eL18	RTNSTFNQVVLKR	13	38	50	19.546	19.4956	19.6833	19.6125	19.9742	19.9459	20.1206	20.0426	P35980	no	destabilized proteins
-0.942067	5.09787	2.85325	7.98229e-06	0.001402	15.9196	-8.11566	4.08535	Q01279	Egfr	Epidermal growth factor receptor	ILKETEFKK	9	708	716	16.3244	16.3278	16.4752	16.435	15.2516	15.2898	15.6171	15.6356	Q01279	yes	stabilized proteins
-0.511576	5.09514	2.8514	8.03261e-06	0.00140798	17.3729	-8.11006	4.07894	Q5M8N4	Sdr39u1	Epimerase family protein SDR39U1	LGLGGPIGSGR	11	177	187	17.5806	17.6408	17.6812	17.6122	17.0102	17.1787	17.099	17.1806	Q5M8N4	no	stabilized proteins
1.46435	5.09045	2.84759	8.11983e-06	0.0014204	14.9786	8.10046	4.06791	P31324	Prkar2b	cAMP-dependent protein kinase type II-beta regulatory subunit	CLAMDVQAFER	11	371	381	14.2641	14.654	13.8579	14.2097	15.9216	15.442	15.7734	15.7061	P31324	no	destabilized proteins
0.40088	5.08375	2.84176	8.24616e-06	0.00143959	18.9251	8.08674	4.05214	A2ATU0	Dhtkd1	2-oxoadipate dehydrogenase complex component E1	ARPSVDHGLAR	11	49	59	18.6399	18.6746	18.8125	18.7717	19.0956	19.1151	19.1306	19.161	A2ATU0	no	destabilized proteins
-1.61787	5.08141	2.8403	8.29071e-06	0.00144445	15.0843	-8.08196	4.04664	O35492	Clk3	Dual specificity protein kinase CLK3	GFTLFQTHENR	11	518	528	16.1901	15.9645	16.0631	15.355	13.9578	14.4391	14.5208	14.1835	O35492	yes	stabilized proteins
0.543471	5.06726	2.82702	8.56527e-06	0.00148929	17.5964	8.05309	4.01336	Q61578	Fdxr	NADPH:adrenodoxin oxidoreductase, mitochondrial	ILLTPPEHLEK	11	197	207	17.4214	17.2529	17.324	17.3002	17.9745	17.923	17.8084	17.7666	Q61578	no	destabilized proteins
-1.0169	5.05983	2.82047	8.71296e-06	0.00151193	16.3743	-8.03797	3.9959	Q9R117	Tyk2	Non-receptor tyrosine-protein kinase TYK2	VHQDEITQLSHLGQGTR	17	584	600	16.6306	16.937	16.9581	17.0053	15.7736	15.6258	15.9258	16.1383	Q9R117	yes	stabilized proteins
0.3064	5.0519	2.8134	8.87368e-06	0.00153674	21.0587	8.02182	3.97722	Q71KT5	Tm7sf2	Delta(14)-sterol reductase TM7SF2	KNPSDPSVAGLETIPTATGR	20	316	335	20.9243	20.85	20.9601	20.8876	21.2764	21.2184	21.1886	21.1642	Q71KT5	no	destabilized proteins
-1.22504	5.05026	2.81263	8.90714e-06	0.00153946	16.7253	-8.0185	3.97337	P41241	Csk	Tyrosine-protein kinase CSK	EASSTQDTGKLPVK	14	338	351	17.5711	17.2843	17.3716	17.1244	16.5776	15.8929	15.9383	16.0424	P41241	yes	stabilized proteins
0.321329	5.04634	2.80958	8.98785e-06	0.00155032	20.7241	8.01055	3.96415	P97872	Fmo5	Flavin-containing monooxygenase 5	WATQVFK	7	388	394	20.6096	20.5731	20.5165	20.5545	20.8651	20.9742	20.8651	20.8346	P97872	no	stabilized proteins
0.285002	5.04163	2.80629	9.086e-06	0.00156209	21.6465	8.00098	3.95305	P97872	Fmo5	Flavin-containing monooxygenase 5	FQEAPEEGR	9	44	52	21.5545	21.4576	21.4874	21.5165	21.85	21.7715	21.743	21.7915	P97872	no	stabilized proteins
-0.597637	5.04133	2.80629	9.09219e-06	0.00156209	21.24	-8.00038	3.95236	P19157;P46425	Gstp1	Glutathione S-transferase P 1	AFLSSPEHVNRPINGNGKQ	19	192	210	21.654	21.6276	21.4775	21.3962	21.0292	20.7715	20.895	21.0691	P19157	no	stabilized proteins
-0.807075	5.04023	2.80605	9.11526e-06	0.00156295	16.1321	-7.99814	3.94977	Q8C196	Cps1	Carbamoyl-phosphate synthase [ammonia], mitochondrial	DILNMDK	7	883	889	16.7184	16.6286	16.3842	16.4112	15.7406	15.7463	15.7903	15.637	Q8C196	no	stabilized proteins
-1.16953	5.03149	2.79818	9.30053e-06	0.00159157	16.2275	-7.98044	3.9292	P55264	Adk	Adenosine kinase	AATFFGCIGIDK	12	99	110	16.6511	16.6481	16.8168	17.133	15.9987	15.5423	15.4431	15.5867	P55264	no	stabilized proteins
0.291652	5.02309	2.79063	9.4822e-06	0.00161945	19.4628	7.96345	3.90942	A2A974;Q91WL5	Cyp4a12a	Cytochrome P450 4A12A	NIFHQNDIIYR	11	232	242	19.2944	19.3049	19.3591	19.3093	19.6179	19.6288	19.5897	19.5979	A2A974	no	destabilized proteins
0.318231	5.02149	2.78989	9.51716e-06	0.00162223	22.5088	7.96022	3.90566	Q00623	Apoa1	Apolipoprotein A-I	VQPYLDEFQKK	11	120	130	22.4144	22.4015	22.3294	22.2535	22.695	22.695	22.6364	22.6453	Q00623	no	destabilized proteins
-0.311394	5.01562	2.78487	9.64666e-06	0.00164107	20.476	-7.94837	3.89184	O09110	Map2k3	Dual specificity mitogen-activated protein kinase kinase 3	DVKPSNVLINK	11	190	200	20.6628	20.6453	20.5823	20.6364	20.3752	20.3211	20.343	20.2419	O09110	yes	stabilized proteins
-0.752587	5.01389	2.78399	9.68526e-06	0.00164441	17.6327	-7.94487	3.88776	Q9EQC1	Hsd3b7	3 beta-hydroxysteroid dehydrogenase type 7	DFYYQGLR	8	204	211	18.1085	17.8173	18.2133	17.8969	17.3361	17.2308	17.1132	17.3456	Q9EQC1	no	stabilized proteins
-0.7112	5.00993	2.78089	9.7739e-06	0.00165621	15.7934	-7.93689	3.87844	Q61136	Prpf4b	Serine/threonine-protein kinase PRP4 homolog	CNILHADIKPDNILVNESK	19	809	827	16.0897	16.1368	16.1441	16.2255	15.413	15.4697	15.5007	15.368	Q61136	yes	stabilized proteins
0.476653	5.00829	2.78009	9.81095e-06	0.00165924	18.4817	7.93357	3.87457	O09110	Map2k3	Dual specificity mitogen-activated protein kinase kinase 3	HAQSGTIMAVKR	12	83	94	18.2514	18.3788	18.1982	18.1451	18.6754	18.7861	18.7532	18.6654	O09110	yes	stabilized proteins
0.464619	5.00316	2.77581	9.92748e-06	0.00167567	20.1257	7.92324	3.8625	P08226	Apoe	Apolipoprotein E	QWANLMEK	8	285	292	19.9168	19.8616	20.0226	19.7724	20.4367	20.4131	20.3025	20.2796	P08226	no	destabilized proteins
-2.18404	5.00182	2.77531	9.95823e-06	0.00167759	14.0246	-7.92054	3.85933	Q99JP0	Map4k3	Mitogen-activated protein kinase kinase kinase kinase 3	IGSGTYGDVYK	11	22	32	15.2907	15.3547	15.1508	14.6701	13.498	12.2676	13.2304	12.7341	Q99JP0	yes	stabilized proteins
0.585259	4.99638	2.77072	1.00836e-05	0.00169542	18.6805	7.90961	3.84654	Q8VCH6	Dhcr24	Delta(24)-sterol reductase	KQLGCQDAFPEVYDKICK	18	495	512	18.2876	18.291	18.5184	18.4546	18.8003	19.0214	19.0115	19.0595	Q8VCH6	no	destabilized proteins
0.480792	4.9817	2.75689	1.04303e-05	0.00175031	19.4819	7.88013	3.81196	Q8VCH6	Dhcr24	Delta(24)-sterol reductase	LTQGETLR	8	368	375	19.3575	19.2576	19.1558	19.1951	19.8459	19.739	19.6039	19.7004	Q8VCH6	no	destabilized proteins
-1.24553	4.98025	2.75627	1.04653e-05	0.00175279	15.2836	-7.87721	3.80853	Q91XU3	Pip4k2c	Phosphatidylinositol 5-phosphate 4-kinase type-2 gamma	VYIGEEEKK	9	252	260	15.944	16.1166	15.9419	15.623	14.4295	14.4963	14.9878	14.7298	Q91XU3	no	stabilized proteins
-0.733913	4.97892	2.75578	1.04975e-05	0.00175478	17.0709	-7.87454	3.80539	Q9EPE9	Atp13a1	Endoplasmic reticulum transmembrane helix translocase	FVGFIVVSCPLKADSK	16	712	727	17.424	17.3838	17.4029	17.5405	16.5362	16.8177	16.5641	16.8977	Q9EPE9	no	stabilized proteins
-1.66676	4.97507	2.75277	1.05909e-05	0.00176699	15.7022	-7.86683	3.79632	Q61083	Map3k2	Mitogen-activated protein kinase kinase kinase 2	IVQYYGCLRDPQEK	14	418	431	16.1745	16.2472	16.8462	16.8743	14.8372	14.5671	15.3578	14.713	Q61083	yes	stabilized proteins
-0.226964	4.96588	2.74441	1.08174e-05	0.00180131	21.3812	-7.84844	3.77466	P62245	Rps15a	Small ribosomal subunit protein uS8	MNVLADALK	9	4	12	21.4923	21.4972	21.4825	21.5069	21.2933	21.2419	21.2707	21.265	P62245	no	stabilized proteins
-0.576639	4.95904	2.73905	1.09891e-05	0.00182368	17.3775	-7.83477	3.75855	Q9QXD1	Acox2	Peroxisomal acyl-coenzyme A oxidase 2	EAVEKLDNEPEIQR	14	557	570	17.7508	17.7154	17.7082	17.4889	17.1698	17.0981	17.0139	17.0749	Q9QXD1	no	stabilized proteins
-0.547347	4.95885	2.73905	1.09939e-05	0.00182368	17.2375	-7.83439	3.7581	Q9Z1M4	Rps6kb2	Ribosomal protein S6 kinase beta-2	IGPHCFELLSVLGK	14	62	75	17.5912	17.4976	17.5446	17.4114	16.995	16.8425	17.042	16.9759	Q9Z1M4	yes	stabilized proteins
-1.62009	4.95107	2.7321	1.11926e-05	0.0018531	15.6574	-7.81887	3.73976	Q99KH8	Stk24	Serine/threonine-protein kinase 24	NNPPTLEGNYSKPLK	15	234	248	16.6361	16.3221	16.6724	16.2393	15.224	14.9119	14.2096	15.0439	Q99KH8	yes	stabilized proteins
-0.307565	4.9442	2.72606	1.1371e-05	0.00187904	20.8053	-7.80519	3.72358	Q80XL6	Acad11	Acyl-CoA dehydrogenase family member 11	NLPDSDSEECLVHGDFK	17	206	222	20.8802	20.9388	21.0156	21.002	20.6276	20.6276	20.6971	20.654	Q80XL6	no	stabilized proteins
0.227992	4.93624	2.71939	1.15815e-05	0.00190814	21.2235	7.78934	3.7048	P08226	Apoe	Apolipoprotein E	EVQAAQAR	8	106	113	21.1206	21.1079	21.1143	21.0951	21.3321	21.3538	21.3538	21.3101	P08226	no	destabilized proteins
0.363147	4.93587	2.71939	1.15912e-05	0.00190814	20.3291	7.78861	3.70394	P51881	Slc25a5	ADP/ATP translocase 2	KGTDIMYTGTLDCWR	15	245	259	20.1009	20.0789	20.2137	20.1967	20.5817	20.5297	20.428	20.5033	P51881	no	destabilized proteins
0.234822	4.92807	2.71241	1.18013e-05	0.00193904	24.2997	7.77312	3.68555	P13516	Scd1	Acyl-CoA desaturase 1	TVPLHLEEDIRPEMK	15	33	47	24.155	24.1549	24.1986	24.2206	24.4484	24.4346	24.4056	24.3798	P13516	no	destabilized proteins
-0.530879	4.92364	2.7088	1.19224e-05	0.00195523	17.6485	-7.76432	3.67509	Q9QXD1	Acox2	Peroxisomal acyl-coenzyme A oxidase 2	SPANTQENPAYK	12	656	667	17.9153	17.836	17.9353	17.9694	17.2156	17.4383	17.4465	17.432	Q9QXD1	no	stabilized proteins
-1.45123	4.91591	2.70247	1.21364e-05	0.00198392	15.6952	-7.749	3.65687	P70268	Pkn1	Serine/threonine-protein kinase N1	VLLSEFR	7	633	639	16.3708	16.5227	16.4558	16.3339	14.3873	14.952	15.1394	15.3996	P70268	yes	stabilized proteins
-1.08255	4.91567	2.70247	1.21432e-05	0.00198392	15.6952	-7.74852	3.6563	Q6PDN3	Mylk	Myosin light chain kinase, smooth muscle	TVTVNTEQK	9	1473	1481	16.5356	16.1096	16.3714	15.9293	15.2391	15.0641	15.0645	15.2482	Q6PDN3	yes	stabilized proteins
-0.435159	4.91123	2.69958	1.22678e-05	0.00199721	21.6289	-7.73974	3.64584	P31938;Q63932	Map2k2	Dual specificity mitogen-activated protein kinase kinase 2	DVKPSNILVNSR	12	194	205	21.953	21.8586	21.8307	21.7434	21.4787	21.4712	21.2699	21.4253	P31938	yes	destabilized proteins
0.504921	4.91113	2.69958	1.22706e-05	0.00199721	18.8192	7.73954	3.6456	Q9DBG5	Plin3	Perilipin-3	QEQNYFVR	8	235	242	18.694	18.5564	18.4966	18.5198	19.23	19.0415	19.0251	18.9899	Q9DBG5	no	destabilized proteins
-0.317843	4.89837	2.68804	1.26367e-05	0.00205099	20.3855	-7.71431	3.61549	Q8VCC2	Ces1	Liver carboxylesterase 1	LAELFTNQR	9	97	105	20.5545	20.5261	20.6096	20.4874	20.1825	20.1825	20.2877	20.2535	Q8VCC2	no	stabilized proteins
-0.379328	4.89796	2.68804	1.26485e-05	0.00205099	19.3691	-7.71351	3.61454	Q64464	Cyp3a13	Cytochrome P450 3A13	ECYSTFTNRR	10	97	106	19.673	19.511	19.5414	19.5095	19.2447	19.1515	19.1343	19.187	Q64464	no	stabilized proteins
-0.443467	4.89668	2.68757	1.26857e-05	0.00205319	17.7075	-7.71099	3.61152	Q9QXD1	Acox2	Peroxisomal acyl-coenzyme A oxidase 2	EVHPDIDSERHSPSFSVER	19	17	35	17.9247	17.9377	17.9338	17.9205	17.3909	17.5493	17.4451	17.5576	Q9QXD1	no	stabilized proteins
0.542027	4.89231	2.68401	1.28141e-05	0.0020701	19.9804	7.70236	3.60121	Q9CYZ2	Tpd52l2	Tumor protein D54	LGEWNEK	7	113	119	19.8418	19.6476	19.6871	19.661	20.4067	20.2535	20.2764	20.0691	Q9CYZ2	no	destabilized proteins
-1.44694	4.88947	2.68197	1.28983e-05	0.00207982	16.6097	-7.69675	3.59449	P49138;Q3UMW7;Q922R0;Q9D2E1	Mapkapk2	MAP kinase-activated protein kinase 2	LTDFGFAK	8	191	198	17.6319	17.2801	17.3455	17.0752	15.9549	16.4303	15.6027	15.5571	P49138	yes	stabilized proteins
-0.772045	4.87507	2.66839	1.3333e-05	0.00214593	17.0328	-7.66841	3.56052	Q9EQC1	Hsd3b7	3 beta-hydroxysteroid dehydrogenase type 7	AVPASVEHGR	10	219	228	17.5161	17.4313	17.5307	17.1973	16.6993	16.4955	16.5546	16.8379	Q9EQC1	no	stabilized proteins
0.264909	4.86319	2.65731	1.37028e-05	0.00220135	21.2076	7.64509	3.53248	Q9CQU3	Rer1	Protein RER1	YIPFTHGK	8	174	181	21.0625	21.0224	21.1269	21.0886	21.3484	21.3752	21.3376	21.2989	Q9CQU3	no	destabilized proteins
-1.03398	4.85846	2.65391	1.38529e-05	0.00221867	16.0887	-7.63581	3.52132	Q61083	Map3k2	Mitogen-activated protein kinase kinase kinase 2	AYGALTENVTR	11	451	461	16.6977	16.7412	16.6353	16.3484	15.2719	15.8245	15.6697	15.5206	Q61083	yes	stabilized proteins
0.345303	4.85818	2.65391	1.38619e-05	0.00221867	20.9416	7.63526	3.52065	Q4LDG0	Slc27a5	Long-chain fatty acid transport protein 5	NQPFLGYR	8	501	508	20.7553	20.714	20.8269	20.7796	21.1519	21.1519	20.9951	21.1581	Q4LDG0	no	destabilized proteins
-0.974674	4.84917	2.6457	1.41523e-05	0.00226097	16.0201	-7.61763	3.49939	E9Q3L2	Pi4ka	Phosphatidylinositol 4-kinase alpha	SGTPMQSAAK	10	1794	1803	16.5115	16.3677	16.5071	16.6435	15.2454	15.4945	15.8342	15.557	E9Q3L2	no	stabilized proteins
-0.465895	4.84683	2.64417	1.42287e-05	0.002269	18.1091	-7.61305	3.49387	Q64464	Cyp3a13	Cytochrome P450 3A13	VCKTDVEINGLFIPK	15	376	390	18.4016	18.4017	18.329	18.236	17.9704	17.8787	17.8796	17.776	Q64464	no	stabilized proteins
0.236649	4.84155	2.63968	1.4403e-05	0.00229256	22.8917	7.60272	3.48139	Q64310	Surf4	Surfeit locus protein 4	SMFAGVPTMR	10	140	149	22.7761	22.7568	22.7917	22.769	23.0196	23.0567	23.0156	22.9483	Q64310	no	destabilized proteins
0.873824	4.8402	2.63913	1.44477e-05	0.00229547	16.577	7.60009	3.47821	Q60855	Ripk1	Receptor-interacting serine/threonine-protein kinase 1	TDLDSGGFGK	10	21	30	16.2314	16.0148	16.3827	15.9313	17.2148	16.9436	16.9969	16.9002	Q60855	yes	destabilized proteins
0.329994	4.83856	2.63829	1.45023e-05	0.00229991	20.4029	7.59689	3.47435	P06728	Apoa4	Apolipoprotein A-IV	LQLTPYIQR	9	155	163	20.1825	20.3321	20.2066	20.2302	20.5915	20.5731	20.6096	20.4972	P06728	no	destabilized proteins
0.409322	4.83557	2.63609	1.46027e-05	0.00231161	18.1968	7.59104	3.46727	A2ALW5	Dnajc25	DnaJ homolog subfamily C member 25	ENYEVYKQEQEEELK	15	314	328	17.9647	17.9665	18.0711	17.9662	18.4473	18.4482	18.4033	18.3071	A2ALW5	no	destabilized proteins
0.920384	4.83147	2.63278	1.4741e-05	0.00232925	15.4314	7.58306	3.4576	Q8C0K5	Slc25a16	Solute carrier family 25 member 16	GEHTYSGIIHAFK	13	164	176	14.98	14.9895	15.0585	14.857	16.0509	16.0472	15.7	15.7683	Q8C0K5	no	destabilized proteins
-0.255464	4.82677	2.62887	1.49015e-05	0.00235032	20.1767	-7.57389	3.44649	P62245	Rps15a	Small ribosomal subunit protein uS8	DLEKWQNNLLPSR	13	85	97	20.2877	20.3101	20.3211	20.2989	20.0292	20.0156	20.0691	20.0821	P62245	no	stabilized proteins
0.533291	4.81966	2.62255	1.51476e-05	0.00238478	17.3721	7.56004	3.42969	Q63932	Map2k2	Dual specificity mitogen-activated protein kinase kinase 2	VGELKDDDFERISELGAGNGGVVTK	25	64	88	17.0034	17.2171	17.0274	17.1737	17.6359	17.618	17.7264	17.5747	Q63932	yes	stabilized proteins
0.585	4.80825	2.61253	1.55506e-05	0.00244042	18.1802	7.53788	3.40276	P12367	Prkar2a	cAMP-dependent protein kinase type II-alpha regulatory subunit	SVGQYDNR	8	193	200	18.044	17.8872	17.9366	17.683	18.5325	18.3956	18.4188	18.5439	P12367	no	destabilized proteins
0.371699	4.80806	2.61253	1.55574e-05	0.00244042	19.4638	7.53751	3.40231	Q61268	Apoc4	Apolipoprotein C-IV	VLEMVEPLVTR	11	51	61	19.3777	19.2712	19.2177	19.2451	19.6684	19.7183	19.642	19.5698	Q61268	no	destabilized proteins
-1.86814	4.80602	2.61128	1.56306e-05	0.00244748	15.1601	-7.53355	3.39749	Q91Y86	Mapk8	Mitogen-activated protein kinase 8	EVMDLEER	8	359	366	16.0781	16.0423	16.291	15.9653	13.9229	14.6684	14.7521	13.5609	Q91Y86	yes	stabilized proteins
-2.03748	4.8052	2.61124	1.56604e-05	0.00244771	15.1045	-7.53195	3.39554	Q03147	Cdk7	Cyclin-dependent kinase 7	DKNTNQIVAIKK	12	31	42	16.3271	16.1046	16.0069	16.0544	14.8612	14.1187	14.0764	13.2866	Q03147	yes	stabilized proteins
-0.418112	4.79963	2.60646	1.58624e-05	0.00247482	18.7747	-7.52115	3.38239	P16331	Pah	Phenylalanine-4-hydroxylase	VFHCTQYIR	9	262	270	18.9026	19.0544	19.0667	18.9113	18.5052	18.6264	18.5307	18.6001	P16331	no	stabilized proteins
-0.362975	4.79597	2.60358	1.59966e-05	0.00249126	18.5584	-7.51406	3.37374	P10649	Gstm1	Glutathione S-transferase Mu 1	RYTMGDAPDFDR	12	32	43	18.8128	18.7496	18.7366	18.6604	18.4141	18.3342	18.3777	18.3815	P10649	no	destabilized proteins
-0.904125	4.7908	2.59919	1.61882e-05	0.00251658	15.797	-7.50405	3.36152	Q9EPE9	Atp13a1	Endoplasmic reticulum transmembrane helix translocase	EIQNASHR	8	732	739	16.272	16.2573	16.279	16.1878	15.2004	15.4525	15.1212	15.6055	Q9EPE9	no	stabilized proteins
-0.256035	4.78944	2.5986	1.62392e-05	0.00251999	23.4235	-7.50141	3.3583	P16331	Pah	Phenylalanine-4-hydroxylase	LLPLELEK	8	364	371	23.4923	23.5983	23.5285	23.5869	23.2821	23.3239	23.3239	23.2521	P16331	no	stabilized proteins
-1.16531	4.78765	2.59759	1.63063e-05	0.00252586	14.9061	-7.49794	3.35407	Q8BW96	Camk1d	Calcium/calmodulin-dependent protein kinase type 1D	GKESSIENEIAVLRK	15	61	75	15.4425	15.4887	15.3596	15.6642	14.401	14.6133	14.288	13.9915	Q8BW96	yes	stabilized proteins
0.479378	4.78312	2.59384	1.6477e-05	0.00254776	17.9352	7.4892	3.34338	P35980	Rpl18	Large ribosomal subunit protein eL18	ILTFDQLALESPKGR	15	120	134	17.7202	17.5653	17.6828	17.8137	18.2038	18.1395	18.24	18.1163	P35980	no	destabilized proteins
-0.277958	4.78166	2.59316	1.65325e-05	0.00255178	20.1259	-7.48638	3.33993	Q9D710	Tmx2	Thioredoxin-related transmembrane protein 2	EFNLNELYQR	10	254	263	20.2764	20.2764	20.2419	20.265	19.9294	20.0292	20.0292	19.9601	Q9D710	no	stabilized proteins
0.277765	4.77988	2.59214	1.66006e-05	0.00255773	19.7267	7.48293	3.33571	Q9DBM2	Ehhadh	Peroxisomal bifunctional enzyme	YSSPTTIATVMSLSKR	16	445	460	19.6117	19.5758	19.6111	19.5527	19.8264	19.8926	19.8967	19.8468	Q9DBM2	no	destabilized proteins
-0.914589	4.77023	2.5833	1.69734e-05	0.00261036	16.2116	-7.46431	3.31291	Q8CIE6	Copa	Coatomer subunit alpha	VTTVTEIGKDVIGLR	15	1203	1217	16.7611	16.6867	16.77	16.458	15.9615	15.6608	15.5	15.895	Q8CIE6	no	stabilized proteins
-0.500421	4.76949	2.5833	1.70024e-05	0.00261036	18.4407	-7.46288	3.31116	P19157	Gstp1	Glutathione S-transferase P 1	PPYTIVYFPVR	11	2	12	18.7838	18.7502	18.6577	18.5722	18.305	18.0595	18.1801	18.2175	P19157	no	stabilized proteins
0.582459	4.76726	2.58184	1.70898e-05	0.00261913	17.8903	7.45859	3.30589	Q62393	Tpd52	Tumor protein D52	GWQDVTATNAYK	12	125	136	17.5735	17.5556	17.6421	17.6249	18.3059	18.2099	18.2621	17.9481	Q62393	no	destabilized proteins
-0.541725	4.7599	2.57621	1.73821e-05	0.00265331	17.6972	-7.44441	3.28849	Q5M8N4	Sdr39u1	Epimerase family protein SDR39U1	WNETFQK	7	70	76	17.9604	18.0426	17.9736	17.8958	17.2438	17.5129	17.4247	17.5241	Q5M8N4	no	stabilized proteins
0.34315	4.75944	2.57621	1.74003e-05	0.00265331	19.0946	7.44354	3.28741	Q8BHC4	Dcakd	Dephospho-CoA kinase domain-containing protein	QLLNSITHPEIR	12	81	92	18.8948	19.0121	18.9066	18.8786	19.2388	19.3208	19.2808	19.2243	Q8BHC4	no	destabilized proteins
0.594296	4.75869	2.57621	1.74307e-05	0.00265331	17.0579	7.44208	3.28562	Q9D6M3	Slc25a22	Mitochondrial glutamate carrier 1	NHGIAGLYK	9	180	188	16.8175	16.8239	16.7486	16.653	17.2974	17.5249	17.358	17.2399	Q9D6M3	no	destabilized proteins
0.853125	4.75857	2.57621	1.74355e-05	0.00265331	16.9967	7.44185	3.28534	Q61578	Fdxr	NADPH:adrenodoxin oxidoreductase, mitochondrial	FFRSPQQVLPTPDGQR	16	310	325	16.6733	16.8671	16.3755	16.3647	17.2922	17.4933	17.4653	17.4423	Q61578	no	destabilized proteins
0.229238	4.75619	2.5746	1.75311e-05	0.00266319	21.6945	7.43728	3.27972	Q9DCW4	Etfb	Electron transfer flavoprotein subunit beta	VSVISVEEPPQR	12	222	233	21.5404	21.5961	21.5869	21.5961	21.7836	21.8191	21.8461	21.7876	Q9DCW4	no	destabilized proteins
-0.53428	4.74051	2.56	1.81756e-05	0.00275421	17.2561	-7.40717	3.24265	Q9QXD1	Acox2	Peroxisomal acyl-coenzyme A oxidase 2	DELYEDAVQKR	11	74	84	17.5736	17.5915	17.5208	17.407	17.1146	16.9031	16.9352	17.0029	Q9QXD1	no	stabilized proteins
0.415892	4.74008	2.56	1.81939e-05	0.00275421	20.4974	7.40634	3.24162	P35980	Rpl18	Large ribosomal subunit protein eL18	TAVVVGTVTDDVR	13	79	91	20.1457	20.2302	20.3962	20.3857	20.6714	20.7056	20.7056	20.7389	P35980	no	destabilized proteins
-0.650582	4.73564	2.55632	1.83808e-05	0.00277765	17.2203	-7.39783	3.23112	P19157;P46425	Gstp1	Glutathione S-transferase P 1	IKAFLSSPEHVNRPINGNGK	20	190	209	17.6891	17.3819	17.5468	17.5645	16.9607	16.855	17.0313	16.7329	P19157	no	stabilized proteins
-0.58431	4.73464	2.55608	1.8423e-05	0.00277917	18.4274	-7.39592	3.22877	Q9DC28;Q9JMK2	Csnk1d	Casein kinase I isoform delta	DVKPDNFLMGLGKK	14	128	141	18.6669	18.5734	18.7691	18.8687	18.004	18.0625	18.273	18.2014	Q9DC28	yes	stabilized proteins
0.383737	4.73339	2.55559	1.8476e-05	0.00278232	19.4097	7.39353	3.22582	P35980	Rpl18	Large ribosomal subunit protein eL18	GTVLLSGPR	9	135	143	19.2901	19.2061	19.2634	19.1118	19.5509	19.5904	19.6956	19.5695	P35980	no	destabilized proteins
0.396452	4.7254	2.54836	1.88191e-05	0.00282907	19.6521	7.37824	3.20692	Q9CYZ2	Tpd52l2	Tumor protein D54	TQETLSQAGQK	11	129	139	19.5172	19.5119	19.4299	19.3566	19.8876	19.9182	19.8615	19.7341	Q9CYZ2	no	destabilized proteins
-1.74767	4.7245	2.54821	1.88582e-05	0.00283004	14.4344	-7.37652	3.20478	O70291;O70293	Grk6	G protein-coupled receptor kinase 6	DLKPENILLDDHGHIR	16	311	326	15.6655	14.9916	15.4458	15.1301	13.0277	13.3922	13.9619	13.8605	O70291	yes	stabilized proteins
-0.603589	4.72305	2.54751	1.89211e-05	0.00283457	17.2183	-7.37375	3.20136	P11798;P28652;Q6PHZ2	Camk2d	Calcium/calmodulin-dependent protein kinase type II subunit delta	GAILTTMLATR	11	302	312	17.4363	17.439	17.4895	17.7155	17.044	16.8862	16.9019	16.8339	P11798	yes	stabilized proteins
-0.919077	4.71626	2.54147	1.92196e-05	0.0028743	16.2966	-7.36077	3.18529	Q9R117	Tyk2	Non-receptor tyrosine-protein kinase TYK2	LGLEEGTNPFIK	12	742	753	16.5406	16.7308	16.8657	16.8875	15.7162	16.0493	15.5948	15.988	Q9R117	yes	stabilized proteins
-1.50043	4.71499	2.54095	1.92757e-05	0.00287773	13.9871	-7.35835	3.18229	Q8BK48	Ces2e	Pyrethroid hydrolase Ces2e	GKNEAEMLAINKVFK	15	294	308	15.1476	14.7063	14.5358	14.5597	12.9337	13.5317	13.3649	13.1173	Q8BK48	no	stabilized proteins
0.681036	4.70952	2.53623	1.95199e-05	0.00290917	16.8769	7.34792	3.16936	Q61578	Fdxr	NADPH:adrenodoxin oxidoreductase, mitochondrial	FGVAPDHPEVK	11	83	93	16.4316	16.4312	16.6785	16.6042	17.0621	17.3295	17.1422	17.3356	Q61578	no	destabilized proteins
0.323893	4.70808	2.53554	1.95846e-05	0.0029138	20.7175	7.34518	3.16596	P97872	Fmo5	Flavin-containing monooxygenase 5	TILTTEDR	8	487	494	20.5356	20.4775	20.6453	20.5638	20.9024	20.9388	20.8576	20.8191	P97872	no	stabilized proteins
0.218036	4.70631	2.53451	1.96647e-05	0.00292069	21.6846	7.3418	3.16177	Q9D6M3	Slc25a22	Mitochondrial glutamate carrier 1	MYASMSDCLIK	11	45	55	21.5653	21.562	21.6103	21.5646	21.8235	21.7974	21.767	21.7864	Q9D6M3	no	destabilized proteins
0.341031	4.70444	2.53338	1.97498e-05	0.00292832	19.7391	7.33823	3.15732	Q925I1	Atad3	ATPase family AAA domain-containing protein 3	LGKPSLVR	8	278	285	19.4715	19.5539	19.662	19.587	19.8787	19.8942	19.9055	19.9601	Q925I1	no	destabilized proteins
-0.493246	4.70184	2.53153	1.98682e-05	0.00294084	20.2121	-7.33329	3.15118	Q9QXD1	Acox2	Peroxisomal acyl-coenzyme A oxidase 2	EVHPDIDSER	10	17	26	20.5823	20.4775	20.4874	20.2877	20.0156	19.8457	19.9316	20.0691	Q9QXD1	no	stabilized proteins
0.29676	4.7006	2.53103	1.99252e-05	0.00294423	20.3183	7.33092	3.14824	A6X919	Dpy19l1	Probable C-mannosyltransferase DPY19L1	AGTAAPAPDGLAGR	14	60	73	20.2184	20.1332	20.1825	20.1457	20.5069	20.5261	20.4273	20.4067	A6X919	no	destabilized proteins
0.458285	4.69618	2.52735	2.01288e-05	0.00296926	18.2085	7.32252	3.13779	P97872	Fmo5	Flavin-containing monooxygenase 5	ICGPSLKNNYMEK	13	247	259	17.9587	18.0419	17.9088	18.0081	18.296	18.4567	18.4506	18.5473	P97872	no	stabilized proteins
-1.50706	4.69498	2.52689	2.01844e-05	0.00297239	13.2308	-7.32024	3.13496	P97386	Lig3	DNA ligase 3	VLHNEQEVEKDPGRR	15	459	473	14.0621	14.1515	14.1292	13.5946	12.2797	12.4464	12.6579	12.5251	P97386	no	stabilized proteins
0.677983	4.69383	2.52648	2.02379e-05	0.00297521	17.8009	7.31805	3.13224	P12710	Fabp1	Fatty acid-binding protein, liver	DIKGVSEIVHEGK	13	34	46	17.5309	17.3763	17.6819	17.2587	18.2252	18.164	18.1763	17.9942	P12710	no	destabilized proteins
-0.4246	4.69022	2.52361	2.04069e-05	0.00299497	17.6834	-7.31119	3.1237	Q6PF93	Pik3c3	Phosphatidylinositol 3-kinase catalytic subunit type 3	TEDGGKYPVIFK	12	625	636	17.8902	17.9303	17.8597	17.9026	17.4911	17.3936	17.4285	17.5712	Q6PF93	no	stabilized proteins
0.3451	4.68868	2.5228	2.04794e-05	0.00300053	19.7159	7.30826	3.12005	Q8BGS7	Cept1	Choline/ethanolaminephosphotransferase 1	LFQLPTPPLSR	11	35	45	19.5961	19.5008	19.5266	19.5499	19.9882	19.802	19.9079	19.8558	Q8BGS7	no	destabilized proteins
-0.385489	4.68577	2.52118	2.0617e-05	0.00301176	20.7099	-7.30274	3.11317	P16331	Pah	Phenylalanine-4-hydroxylase	QFADIAYNYR	10	160	169	20.9601	20.85	20.9812	20.8191	20.4972	20.417	20.5356	20.6186	P16331	no	stabilized proteins
0.533697	4.68559	2.52118	2.06256e-05	0.00301176	16.5995	7.3024	3.11274	A2A8Z1	Osbpl9	Oxysterol-binding protein-related protein 9	VVLPTFILERR	11	391	401	16.3192	16.3764	16.3224	16.3128	16.8722	16.9009	16.9391	16.7533	A2A8Z1	no	destabilized proteins
-0.635121	4.68123	2.51755	2.08338e-05	0.00303703	17.5698	-7.29412	3.10242	Q9QXD1	Acox2	Peroxisomal acyl-coenzyme A oxidase 2	HLYFMTR	7	67	73	17.9318	17.7322	17.9938	17.8915	17.3088	17.1933	17.0777	17.429	Q9QXD1	no	stabilized proteins
1.37578	4.67523	2.51227	2.11239e-05	0.00307415	13.4099	7.28273	3.0882	O35488	Slc27a2	Long-chain fatty acid transport protein 2	DEPVRDANGYCIKVPK	16	404	419	12.8538	12.4998	12.7569	12.7777	14.0461	14.257	13.8367	14.2514	O35488	no	destabilized proteins
-0.437531	4.67432	2.5121	2.11678e-05	0.00307537	18.9185	-7.28103	3.08607	Q64464	Cyp3a13	Cytochrome P450 3A13	ECYSTFTNR	9	97	105	19.2374	19.1728	19.1734	18.9657	18.7191	18.6924	18.7349	18.6527	Q64464	no	stabilized proteins
-1.52271	4.67347	2.51198	2.12094e-05	0.00307625	13.3463	-7.27941	3.08406	P49138	Mapkapk2	MAP kinase-activated protein kinase 2	KNAITDDYK	9	42	50	14.1328	14.1118	14.0993	14.0868	12.1874	12.6789	12.4836	12.9898	P49138	yes	stabilized proteins
-1.16761	4.6721	2.51133	2.12766e-05	0.00308084	16.386	-7.27681	3.0808	P52332	Jak1	Tyrosine-protein kinase JAK1	CMNYDPNQRPFFR	13	826	838	17.1162	16.8082	17.0444	16.9104	15.8973	15.3064	16.1499	15.8552	P52332	yes	stabilized proteins
-0.438317	4.66595	2.50591	2.15798e-05	0.00311952	17.6407	-7.26518	3.06626	P19157	Gstp1	Glutathione S-transferase P 1	GRCEAMR	7	13	19	17.9459	17.8229	17.769	17.9017	17.4676	17.4014	17.4516	17.3656	P19157	no	stabilized proteins
-0.729721	4.6626	2.50329	2.17469e-05	0.00313844	16.3327	-7.25885	3.05833	O35492	Clk3	Dual specificity protein kinase CLK3	IGDWLQER	8	296	303	16.8234	16.759	16.4834	16.7242	16.1048	15.8924	15.8565	16.0175	O35492	yes	stabilized proteins
0.413396	4.66129	2.50284	2.18125e-05	0.00314163	23.9579	7.25637	3.05523	Q00623	Apoa1	Apolipoprotein A-I	SNPTLNEYHTR	11	206	216	23.7512	23.8123	23.5685	23.8727	24.1619	24.1542	24.1348	24.2073	Q00623	no	destabilized proteins
0.596912	4.66029	2.50284	2.18629e-05	0.00314163	18.1045	7.25448	3.05286	A2ATU0	Dhtkd1	2-oxoadipate dehydrogenase complex component E1	KPLIVASPK	9	760	768	17.928	17.8907	17.7598	17.6456	18.5346	18.4927	18.2745	18.3098	A2ATU0	no	destabilized proteins
0.292074	4.65999	2.50284	2.18779e-05	0.00314163	20.9972	7.25392	3.05215	Q9DCW4	Etfb	Electron transfer flavoprotein subunit beta	HSMNPFCEIAVEEAVR	16	36	51	20.7896	20.8241	20.8851	20.906	21.1782	21.1322	21.189	21.0736	Q9DCW4	no	destabilized proteins
0.288502	4.65848	2.50205	2.19543e-05	0.00314738	20.7777	7.25106	3.04857	P09813	Apoa2	Apolipoprotein A-II	AKTSEIQSQAK	11	52	62	20.6276	20.7056	20.5731	20.6276	20.9171	20.9882	20.9024	20.8802	P09813	no	destabilized proteins
-2.08099	4.65772	2.50201	2.19926e-05	0.00314766	14.3769	-7.24963	3.04678	Q9R0T8	Ikbke	Inhibitor of nuclear factor kappa-B kinase subunit epsilon	VFNSASYR	8	39	46	15.3029	15.4897	15.3795	15.4974	12.5323	13.8219	13.0373	13.954	Q9R0T8	yes	stabilized proteins
-0.815002	4.65048	2.49549	2.23624e-05	0.00319532	17.7502	-7.23596	3.02963	Q9R257	Hebp1	Heme-binding protein 1	RNEVWLVKA	9	182	190	18.3102	18.1593	18.1872	17.9741	17.5581	17.3136	17.4667	17.0325	Q9R257	no	stabilized proteins
-0.488864	4.64698	2.4927	2.25435e-05	0.00321589	17.2664	-7.22935	3.02134	Q9QXD1	Acox2	Peroxisomal acyl-coenzyme A oxidase 2	DELYEDAVQK	10	74	83	17.4589	17.4686	17.6332	17.4826	16.9675	16.9783	17.0253	17.1168	Q9QXD1	no	stabilized proteins
0.223252	4.64403	2.49108	2.26972e-05	0.00322786	22.3556	7.22379	3.01436	P06728	Apoa4	Apolipoprotein A-IV	ATIDQNLEDLRR	12	210	221	22.265	22.2564	22.2184	22.2361	22.4947	22.4849	22.48	22.4092	P06728	no	destabilized proteins
1.23761	4.64394	2.49108	2.2702e-05	0.00322786	13.8104	7.22362	3.01414	P70268	Pkn1	Serine/threonine-protein kinase N1	PLTAAEQAAFR	11	927	937	13.3136	12.9408	13.2779	13.2342	14.4767	14.5938	14.4185	14.2279	P70268	yes	stabilized proteins
1.25621	4.64135	2.48921	2.28377e-05	0.00324184	14.5461	7.21874	3.00801	P31324	Prkar2b	cAMP-dependent protein kinase type II-beta regulatory subunit	CVGNYDNR	8	209	216	13.8236	13.7682	14.3331	13.7472	15.2246	14.9556	15.3696	15.1472	P31324	no	destabilized proteins
0.386526	4.63799	2.48666	2.30148e-05	0.00326089	21.0743	7.21243	3.00007	P33622	Apoc3	Apolipoprotein C-III	GWMDNHFR	8	61	68	20.7848	20.8819	20.9702	20.8871	21.1504	21.3717	21.3004	21.2477	P33622	no	destabilized proteins
0.403565	4.63738	2.48666	2.30473e-05	0.00326089	20.1401	7.21127	2.99861	P41216;Q8JZR0	Acsl5	Long-chain-fatty-acid--CoA ligase 5	IGFFQGDIR	9	326	334	19.9025	19.8371	20.0821	19.9316	20.3321	20.3857	20.3962	20.2535	P41216	no	destabilized proteins
-1.20435	4.63443	2.48442	2.32045e-05	0.00327778	15.5928	-7.20572	2.99162	Q99JP0	Map4k3	Mitogen-activated protein kinase kinase kinase kinase 3	RNPQEDFELIQR	12	10	21	16.0487	16.2015	16.3615	16.1681	14.6215	15.2059	14.7749	15.36	Q99JP0	yes	stabilized proteins
-1.0349	4.63141	2.48265	2.33661e-05	0.00329117	16.5393	-7.20006	2.98449	P31938	Map2k1	Dual specificity mitogen-activated protein kinase kinase 1	LIHLEIKPAIR	11	98	108	16.8221	16.8688	17.2068	17.3293	15.8765	15.7961	16.1369	16.278	P31938	yes	destabilized proteins
-2.31522	4.63124	2.48265	2.33754e-05	0.00329117	14.1335	-7.19973	2.98408	Q04899	Cdk18	Cyclin-dependent kinase 18	LDKLGEGTYATVFK	14	124	137	15.3373	15.2756	15.4362	15.1152	12.8571	13.7327	11.9763	13.3373	Q04899	yes	stabilized proteins
-1.07497	4.63002	2.48213	2.34412e-05	0.00329509	15.3981	-7.19744	2.98119	E9Q3L2	Pi4ka	Phosphatidylinositol 4-kinase alpha	EFDFFNK	7	1737	1743	15.745	15.7619	15.9837	16.2516	14.7915	14.8691	14.6658	15.1161	E9Q3L2	no	stabilized proteins
0.208273	4.62623	2.47972	2.36465e-05	0.00331342	22.5232	7.19032	2.97222	P08226	Apoe	Apolipoprotein E	NEVHTMLGQSTEEIR	15	130	144	22.3848	22.4222	22.446	22.4232	22.6376	22.6481	22.6311	22.5926	P08226	no	destabilized proteins
-0.79382	4.6262	2.47972	2.36482e-05	0.00331342	17.2582	-7.19026	2.97215	Q8BK48	Ces2e	Pyrethroid hydrolase Ces2e	SHAPVYFYEFQHRPSFFK	18	429	446	17.6507	17.7817	17.7731	17.4152	16.8359	16.6994	16.7807	17.1293	Q8BK48	no	stabilized proteins
-0.328096	4.61973	2.47396	2.4003e-05	0.00335771	19.285	-7.17812	2.95683	P24788	Cdk11b	Cyclin-dependent kinase 11B	YLPALQGCR	9	414	422	19.5112	19.4082	19.4334	19.4431	19.1825	19.1439	19.0344	19.1229	P24788	yes	stabilized proteins
0.625348	4.61696	2.47189	2.41567e-05	0.00337376	16.3967	7.17293	2.95026	P51881	Slc25a5	ADP/ATP translocase 2	EFKGLGDCLVK	11	153	163	15.999	16.0493	16.2715	16.0162	16.7659	16.7435	16.6468	16.6811	P51881	no	destabilized proteins
-0.407926	4.61368	2.46931	2.43398e-05	0.00339386	18.1603	-7.16678	2.94249	P47809	Map2k4	Dual specificity mitogen-activated protein kinase kinase 4	MVHKPSGQIMAVK	13	117	129	18.4459	18.3151	18.3782	18.3176	18.0566	17.9541	17.9346	17.8799	P47809	yes	stabilized proteins
-1.12177	4.61107	2.46739	2.44869e-05	0.00340888	14.6574	-7.16188	2.9363	Q9Z2B9	Rps6ka4	Ribosomal protein S6 kinase alpha-4	SSSWLQDGSAR	11	670	680	15.0208	15.1183	15.3337	15.4003	14.3736	14.0023	14.1119	13.8983	Q9Z2B9	yes	stabilized proteins
-0.64338	4.60229	2.45931	2.4987e-05	0.00347291	16.4374	-7.14545	2.9155	Q9DC28;Q9JMK2	Csnk1d	Casein kinase I isoform delta	KMSTPIEVLCK	11	232	242	16.8061	16.6144	16.8105	16.8053	15.9938	16.0612	16.271	16.1367	Q9DC28	yes	stabilized proteins
1.40444	4.5952	2.45292	2.53979e-05	0.00352436	14.1363	7.13221	2.89872	P31324	Prkar2b	cAMP-dependent protein kinase type II-beta regulatory subunit	AASAHAIGTVK	11	360	370	13.5415	13.6887	13.6162	12.8899	14.837	14.9471	14.7764	14.7936	P31324	no	destabilized proteins
-0.894228	4.59292	2.45134	2.55314e-05	0.00353723	17.2349	-7.12796	2.89332	Q6P9R2	Oxsr1	Serine/threonine-protein kinase OSR1	EVLEGLEYLHK	11	129	139	17.9601	17.6403	17.7804	17.3473	16.9504	16.5977	16.835	16.7681	Q6P9R2	yes	stabilized proteins
-0.747991	4.5811	2.44021	2.62361e-05	0.00362904	15.4563	-7.10591	2.86531	Q61161	Map4k2	Mitogen-activated protein kinase kinase kinase kinase 2	VGAGTYGDVYK	11	22	32	15.8253	15.8273	15.8871	15.7813	14.955	15.0692	15.2455	15.0594	Q61161	yes	stabilized proteins
0.851567	4.57983	2.43963	2.63132e-05	0.00363391	16.1788	7.10354	2.86229	O35488	Slc27a2	Long-chain fatty acid transport protein 2	DANGYCIK	8	409	416	16.0002	15.8458	15.4653	15.7008	16.6935	16.6353	16.4652	16.6243	O35488	no	destabilized proteins
-1.03255	4.57687	2.43736	2.64928e-05	0.00365288	14.8647	-7.09804	2.85529	P52332	Jak1	Tyrosine-protein kinase JAK1	TLIEKER	7	797	803	15.1112	15.4468	15.3299	15.6363	14.3936	14.1843	14.38	14.4358	P52332	yes	stabilized proteins
-0.841596	4.57085	2.43203	2.68629e-05	0.00369803	15.7759	-7.08683	2.84101	Q3UYH7;Q99MK8	Grk2	Beta-adrenergic receptor kinase 1	SLLEGLLQR	9	423	431	16.3179	16.2565	16.265	15.9474	15.5082	15.1907	15.2918	15.4296	Q3UYH7	yes	stabilized proteins
-1.09182	4.56111	2.42298	2.7472e-05	0.00377588	16.3521	-7.06874	2.81793	Q8BTW9;Q8C015	Pak4	Serine/threonine-protein kinase PAK 4	VSHEQFR	7	301	307	16.8881	16.7175	17.0485	16.938	16.085	16.0115	15.7873	15.341	Q8BTW9	yes	stabilized proteins
-0.847235	4.55244	2.41501	2.80257e-05	0.00384587	15.4751	-7.05268	2.7974	O35492	Clk3	Dual specificity protein kinase CLK3	SVEDDKEGHLVCR	13	283	295	15.9846	16.0838	15.7541	15.7724	15.0464	15.1008	14.8892	15.1695	O35492	yes	stabilized proteins
1.19463	4.55028	2.41419	2.81657e-05	0.00385308	15.2434	7.04867	2.79227	Q60855	Ripk1	Receptor-interacting serine/threonine-protein kinase 1	SHGFVILKK	9	38	46	14.2567	14.9965	14.7509	14.5801	15.5793	15.945	15.8461	15.9924	Q60855	yes	destabilized proteins
0.272908	4.55026	2.41419	2.81672e-05	0.00385308	21.7847	7.04862	2.79221	Q9CQT9	Rab5if	GEL complex subunit OPTI	RKEEPPQPQLANGALK	16	6	21	21.5835	21.6246	21.6791	21.7056	21.9099	21.9848	21.9247	21.865	Q9CQT9	no	destabilized proteins
-1.33473	4.53934	2.40396	2.88841e-05	0.00394491	15.0736	-7.02842	2.76634	Q9WTU6	Mapk9	Mitogen-activated protein kinase 9	MLVIDPDKR	9	301	309	15.777	15.6381	15.7593	15.7895	14.6286	13.9239	14.226	14.8465	Q9WTU6	yes	stabilized proteins
-1.20335	4.53486	2.40016	2.91838e-05	0.00397957	14.415	-7.02014	2.75571	O70291;O70293;Q8VEB1	Grk5	G protein-coupled receptor kinase 5	GGFGEVCACQVR	12	195	206	15.0926	14.9441	15.3327	14.6972	13.8576	14.0001	13.7412	13.6543	O70291	yes	stabilized proteins
0.258073	4.52531	2.3913	2.98328e-05	0.00406167	22.0145	7.00251	2.73306	Q9DCW4	Etfb	Electron transfer flavoprotein subunit beta	TALAMGADR	9	77	85	21.8911	21.8031	21.9216	21.926	22.1482	22.1376	22.1889	22.0995	Q9DCW4	no	destabilized proteins
-0.395669	4.52159	2.38828	3.00889e-05	0.00408993	17.7959	-6.99567	2.72426	Q5XPI3	Rnf123	E3 ubiquitin-protein ligase RNF123	LLSDYLYR	8	34	41	18.0141	17.9126	18.0626	17.9857	17.6082	17.5836	17.5382	17.6621	Q5XPI3	no	stabilized proteins
0.677292	4.52093	2.38828	3.01349e-05	0.00408993	17.2432	6.99445	2.72269	O35488	Slc27a2	Long-chain fatty acid transport protein 2	ITQLTPFIGYAGGKTQTEKK	20	429	448	16.9489	16.7853	16.8464	17.0375	17.3602	17.7727	17.669	17.5254	O35488	no	destabilized proteins
-0.267515	4.51549	2.38353	3.05146e-05	0.00413499	21.3985	-6.98443	2.70979	P16331	Pah	Phenylalanine-4-hydroxylase	TIQELDR	7	124	130	21.6096	21.5069	21.5498	21.4626	21.2764	21.2361	21.2419	21.3045	P16331	no	stabilized proteins
-1.05008	4.51197	2.38069	3.07629e-05	0.00416212	14.9407	-6.97795	2.70145	Q62120	Jak2	Tyrosine-protein kinase JAK2	SKSPPVEFMR	10	1054	1063	15.615	15.0786	15.5066	15.6627	14.3821	14.3432	14.4696	14.4678	Q62120	yes	stabilized proteins
0.285413	4.51091	2.3803	3.08385e-05	0.00416584	22.1772	6.97599	2.69892	P34914	Ephx2	Bifunctional epoxide hydrolase 2	ASDETGFIAVHK	12	409	420	22.0854	21.9742	22.0526	22.0258	22.417	22.3017	22.2564	22.3045	P34914	no	destabilized proteins
0.356452	4.50667	2.37673	3.1141e-05	0.00420015	18.8261	6.9682	2.68887	Q9CR62	Slc25a11	Mitochondrial 2-oxoglutarate/malate carrier protein	NGLDVLLK	8	261	268	18.653	18.5948	18.7365	18.6073	19.0512	19.0657	18.9488	18.9518	Q9CR62	no	destabilized proteins
0.433094	4.50564	2.37638	3.1215e-05	0.00420359	17.8285	6.9663	2.68642	Q8BZ09	Slc25a21	Mitochondrial 2-oxodicarboxylate carrier	IQGPQPVPGEIK	12	234	245	17.7389	17.5491	17.6219	17.5378	18.0194	18.1028	18.0749	17.983	Q8BZ09	no	destabilized proteins
0.404625	4.50226	2.37368	3.14585e-05	0.0042298	19.3044	6.9601	2.67842	Q9DBG5	Plin3	Perilipin-3	ENYPHVR	7	51	57	19.1833	19.154	19.0998	18.9714	19.531	19.6067	19.4419	19.4472	Q9DBG5	no	destabilized proteins
0.493544	4.49927	2.37136	3.16763e-05	0.00425248	18.909	6.9546	2.67131	P08226	Apoe	Apolipoprotein E	SKMEEQTQQIR	11	251	261	18.8241	18.6711	18.6236	18.53	19.3043	19.1271	19.086	19.1056	P08226	no	destabilized proteins
0.971262	4.49781	2.37058	3.17823e-05	0.00426011	16.0294	6.95194	2.66787	O35488	Slc27a2	Long-chain fatty acid transport protein 2	YDVEKDEPVR	10	399	408	15.6578	15.5187	15.7985	15.1999	16.5323	16.7399	16.3553	16.4326	O35488	no	destabilized proteins
0.31219	4.49157	2.36501	3.22425e-05	0.00431512	19.1681	6.94049	2.65306	Q91YX5	Lpgat1	Acyl-CoA:lysophosphatidylglycerol acyltransferase 1	NNLPFLTHVTLPR	13	202	214	18.9522	19.0186	19.0945	18.9829	19.276	19.361	19.3402	19.3197	Q91YX5	no	non-targtet
0.269164	4.48772	2.36349	3.25296e-05	0.00433026	19.1277	6.93344	2.64393	P08226	Apoe	Apolipoprotein E	KELEEQLGPVAEETR	15	86	100	18.9637	19.0304	18.9783	19.0001	19.2408	19.2793	19.2846	19.2445	P08226	no	destabilized proteins
-1.05057	4.48765	2.36349	3.25352e-05	0.00433026	15.4188	-6.9333	2.64376	Q62120	Jak2	Tyrosine-protein kinase JAK2	NILVENENR	9	981	989	16.0562	15.883	16.0641	15.7729	14.5287	14.8865	15.203	14.9557	Q62120	yes	stabilized proteins
0.284159	4.48719	2.36349	3.25695e-05	0.00433026	20.5422	6.93246	2.64267	Q05421	Cyp2e1	Cytochrome P450 2E1	FGPVFTLHLGQR	12	64	75	20.3101	20.3962	20.4874	20.4067	20.6886	20.7056	20.6714	20.6714	Q05421	no	non-targtet
0.878812	4.4869	2.36349	3.2591e-05	0.00433026	15.8013	6.93194	2.64199	A2ALW5	Dnajc25	DnaJ homolog subfamily C member 25	GKEYGEEER	9	271	279	15.2391	15.0834	15.5073	15.6179	16.3125	16.2492	16.1816	16.2195	A2ALW5	no	destabilized proteins
0.320821	4.48671	2.36349	3.26057e-05	0.00433026	18.3152	6.93158	2.64153	P19253	Rpl13a	Large ribosomal subunit protein uL13	YQAVTATLEEKR	12	149	160	18.1755	18.1715	18.1569	18.1153	18.4426	18.45	18.4756	18.5343	P19253	no	non-targtet
0.318381	4.48588	2.36333	3.26677e-05	0.00433184	19.584	6.93007	2.63957	P08226	Apoe	Apolipoprotein E	LEEVGNQAR	9	228	236	19.4536	19.3251	19.496	19.4247	19.7841	19.7231	19.6992	19.7665	P08226	no	destabilized proteins
0.837149	4.47779	2.3559	3.32821e-05	0.00440657	16.8072	6.91526	2.62037	P12367	Prkar2a	cAMP-dependent protein kinase type II-alpha regulatory subunit	GTYDILVTKDNQTR	14	179	192	16.5164	16.1883	16.6369	16.2129	17.3752	17.302	17.2225	17.0034	P12367	no	destabilized proteins
-0.840286	4.46915	2.34792	3.39509e-05	0.00448826	18.2204	-6.89947	2.59988	Q9R257	Hebp1	Heme-binding protein 1	EADYVAHATQLR	12	141	152	18.7809	18.5775	18.766	18.438	17.9293	17.8519	17.988	17.4319	Q9R257	no	stabilized proteins
0.494977	4.46454	2.34398	3.43129e-05	0.0045292	19.7169	6.89107	2.58895	Q8JZR0	Acsl5	Long-chain-fatty-acid--CoA ligase 5	LVQGILFSCGGK	12	314	325	19.4624	19.3167	19.6474	19.4511	20.0292	19.8779	20.0691	19.8814	Q8JZR0	no	destabilized proteins
-0.935491	4.46164	2.34174	3.45428e-05	0.00455261	15.3805	-6.88578	2.58207	O35492	Clk3	Dual specificity protein kinase CLK3	EHLVMMEK	8	529	536	15.9496	15.7515	15.8679	15.8239	14.6549	14.7705	15.0531	15.1724	O35492	yes	stabilized proteins
-1.06475	4.45951	2.34026	3.47131e-05	0.0045681	15.7865	-6.88189	2.577	Q99JT2;Q99KH8	Stk24	Serine/threonine-protein kinase 24	TSYLTELIDR	10	281	290	16.3428	16.0979	16.4726	16.3622	14.8665	15.2711	15.2705	15.6084	Q99JT2	yes	stabilized proteins
-0.453092	4.45851	2.33993	3.4793e-05	0.00457166	17.132	-6.88007	2.57463	Q9D710	Tmx2	Thioredoxin-related transmembrane protein 2	YKVSTSPLTR	10	206	215	17.2929	17.3236	17.3479	17.4699	16.8484	16.9013	16.9095	16.9627	Q9D710	no	stabilized proteins
0.311357	4.45398	2.33605	3.51579e-05	0.00461261	22.3866	6.87181	2.56388	Q9JIZ0	Cml1	Probable N-acetyltransferase CML1	LAGICTIQLK	10	207	216	22.1238	22.2506	22.2477	22.3017	22.5093	22.6276	22.5475	22.4849	Q9JIZ0	no	non-targtet
0.317331	4.45075	2.3336	3.54204e-05	0.00463872	19.1014	6.86593	2.55622	P43883	Plin2	Perilipin-2	DSVASTVSGVVDK	13	128	140	18.8695	18.9224	18.9912	18.988	19.2981	19.304	19.2127	19.2256	P43883	no	destabilized proteins
-0.210382	4.45021	2.3336	3.54641e-05	0.00463872	22.2342	-6.86496	2.55495	O89023	Tpp1	Tripeptidyl-peptidase 1	VNTEFMK	7	339	345	22.3545	22.353	22.305	22.3449	22.0814	22.1548	22.1575	22.1223	O89023	no	non-targtet
0.274079	4.44638	2.33079	3.5778e-05	0.0046689	20.9458	6.858	2.54587	P97872	Fmo5	Flavin-containing monooxygenase 5	KTILTTEDR	9	486	494	20.7553	20.8113	20.8651	20.8034	21.0359	21.1395	21.0292	21.1269	P97872	no	stabilized proteins
0.820235	4.44609	2.33079	3.58026e-05	0.0046689	18.3701	6.85746	2.54516	Q8JZR0	Acsl5	Long-chain-fatty-acid--CoA ligase 5	TQEVLDKDGWLHTGDIGR	18	511	528	17.9029	17.5987	18.0869	18.2516	18.9017	18.7948	18.7502	18.6743	Q8JZR0	no	destabilized proteins
0.231735	4.44493	2.33029	3.58976e-05	0.00467425	21.1781	6.85536	2.54242	P45952	Acadm	Medium-chain specific acyl-CoA dehydrogenase, mitochondrial	IAMGAFDR	8	272	279	21.0352	21.0658	21.0886	21.0592	21.2611	21.285	21.3597	21.2699	P45952	no	non-targtet
-0.634872	4.43951	2.32551	3.63492e-05	0.00472594	16.7779	-6.8455	2.52954	P31938	Map2k1	Dual specificity mitogen-activated protein kinase kinase 1	VGELKDDDFEKISELGAGNGGVVFK	25	60	84	17.2132	17.0795	16.9519	17.1369	16.6431	16.3002	16.4891	16.4095	P31938	yes	destabilized proteins
0.450787	4.438	2.32481	3.64754e-05	0.00473363	17.2492	6.84277	2.52597	Q64261	Cdk6	Cyclin-dependent kinase 6	ISAYGALNHPYFQDLER	17	289	305	17.0256	16.9338	17.0837	17.052	17.5756	17.4569	17.3996	17.4661	Q64261	yes	non-targtet
0.469488	4.4375	2.32481	3.65177e-05	0.00473363	17.3376	6.84185	2.52478	Q924L1	Letmd1	LETM1 domain-containing protein 1	NLISYVVTK	9	55	63	17.1685	17.1212	16.9692	17.1526	17.6715	17.5124	17.557	17.5484	Q924L1	no	non-targtet
-0.779607	4.43508	2.32304	3.67212e-05	0.0047529	15.5766	-6.83747	2.51905	P31750	Akt1	RAC-alpha serine/threonine-protein kinase	LSPPFKPQVTSETDTR	16	421	436	16.1257	16.0533	15.8274	15.8592	15.1801	15.2564	15.2812	15.0293	P31750	yes	stabilized proteins
0.25165	4.42924	2.31785	3.72185e-05	0.00481007	20.5098	6.82688	2.50518	Q9DBG5	Plin3	Perilipin-3	TPQDAEKDPAKPEQVEAR	18	312	329	20.3988	20.4049	20.3285	20.4037	20.6623	20.6821	20.6047	20.5933	Q9DBG5	no	destabilized proteins
-1.14049	4.42546	2.31472	3.75436e-05	0.00484485	14.0117	-6.82003	2.49622	E9Q3L2	Pi4ka	Phosphatidylinositol 4-kinase alpha	KKACLSALSEVK	12	1761	1772	14.4538	14.3772	14.7814	14.7152	13.6465	13.3615	13.3819	13.3759	E9Q3L2	no	stabilized proteins
-0.737699	4.41631	2.30621	3.83433e-05	0.0049407	15.9249	-6.80347	2.47449	P30561	Ahr	Aryl hydrocarbon receptor	TGESGMTVFR	10	337	346	16.066	16.351	16.5104	16.2476	15.6023	15.5497	15.5026	15.5698	P30561	no	non-targtet
0.742893	4.41548	2.30603	3.84167e-05	0.00494279	15.6351	6.80196	2.47252	Q91YX5	Lpgat1	Acyl-CoA:lysophosphatidylglycerol acyltransferase 1	AYRDQQLLVLKK	12	154	165	15.2436	15.2463	15.4469	15.118	16.1316	15.9539	16.0395	15.9015	Q91YX5	no	non-targtet
-0.7035	4.41482	2.30601	3.84753e-05	0.00494299	16.6862	-6.80077	2.47095	Q9EPE9	Atp13a1	Endoplasmic reticulum transmembrane helix translocase	TGTLTSDSLVVR	12	532	543	16.906	17.1211	17.2079	16.9166	16.2704	16.1744	16.3586	16.5343	Q9EPE9	no	stabilized proteins
-0.601374	4.40789	2.29972	3.90944e-05	0.00501508	16.0499	-6.78824	2.45449	Q5M8N4	Sdr39u1	Epimerase family protein SDR39U1	LDTTHLLAK	9	83	91	16.4499	16.3855	16.3068	16.2601	15.8508	15.7551	15.6754	15.7154	Q5M8N4	no	stabilized proteins
-0.84956	4.40645	2.29893	3.92241e-05	0.00502428	16.6208	-6.78564	2.45108	O08648	Map3k4	Mitogen-activated protein kinase kinase kinase 4	LGDFGCSVK	9	1468	1476	17.1505	17.1185	16.9963	16.9172	16.2175	15.9332	16.5455	16.0879	O08648	yes	stabilized proteins
0.470679	4.4024	2.29613	3.95914e-05	0.00505668	18.0612	6.77834	2.44147	Q8VCH6	Dhcr24	Delta(24)-sterol reductase	LYEQHHVVQDMLVPMK	16	377	392	17.7432	17.6785	17.9189	17.963	18.2949	18.2525	18.3243	18.3147	Q8VCH6	no	destabilized proteins
1.00253	4.40237	2.29613	3.95938e-05	0.00505668	16.5172	6.77829	2.44141	P05132	Prkaca	cAMP-dependent protein kinase catalytic subunit alpha	GSEQESVKEFLAK	13	10	22	16.3578	16.238	15.8458	15.6221	16.9941	17.1124	16.9748	16.9924	P05132	yes	destabilized proteins
0.331266	4.40156	2.29596	3.96681e-05	0.00505871	19.3764	6.77682	2.43947	P51881	Slc25a5	ADP/ATP translocase 2	KGTDIMYTGTLDCWRK	16	245	260	19.2399	19.1893	19.2773	19.1367	19.5788	19.6131	19.513	19.4634	P51881	no	destabilized proteins
-0.646139	4.40074	2.29594	3.9743e-05	0.0050589	15.6601	-6.77534	2.43753	P19157;P46425	Gstp1	Glutathione S-transferase P 1	PTCLYGQLPK	10	46	55	15.9511	16.0565	16.0232	15.902	15.3733	15.3314	15.2411	15.4024	P19157	no	stabilized proteins
0.845242	4.40026	2.29594	3.97865e-05	0.0050589	16.3987	6.77449	2.4364	Q61578	Fdxr	NADPH:adrenodoxin oxidoreductase, mitochondrial	TDITEAALGALR	12	208	219	16.1349	15.8189	15.9609	15.9898	16.9554	17.0747	16.7172	16.5382	Q61578	no	destabilized proteins
-0.919459	4.39773	2.29405	4.0019e-05	0.00508101	16.7412	-6.76992	2.43039	P70424	Erbb2	Receptor tyrosine-protein kinase erbB-2	LKVLGSGAFGTVYK	14	724	737	17.116	17.3166	17.0401	17.3312	16.2461	16.3094	15.941	16.6295	P70424	yes	stabilized proteins
-0.267738	4.39516	2.29211	4.02568e-05	0.00510372	19.6124	-6.76529	2.42429	Q9ERK4	Cse1l	Exportin-2	TLDPDPAIR	9	18	26	19.7498	19.713	19.7635	19.7588	19.5237	19.4073	19.4812	19.5019	Q9ERK4	no	non-targtet
0.640849	4.3897	2.28729	4.07664e-05	0.00516076	16.0554	6.75545	2.41132	P47962	Rpl5	Large ribosomal subunit protein uL18	ENPVYEKKPK	10	249	258	15.5908	15.7173	15.8174	15.8144	16.3839	16.2369	16.456	16.4265	P47962	no	destabilized proteins
-0.262058	4.37712	2.27534	4.19643e-05	0.00530465	19.5881	-6.73283	2.38145	O09110;P70236	Map2k3	Dual specificity mitogen-activated protein kinase kinase 3	INPELNQK	8	236	243	19.7291	19.6951	19.6862	19.7662	19.5079	19.455	19.4439	19.4216	O09110	yes	stabilized proteins
0.238033	4.36489	2.26375	4.31626e-05	0.00544817	21.6869	6.7109	2.35242	Q9DCW4	Etfb	Electron transfer flavoprotein subunit beta	VDLLFLGK	8	117	124	21.5213	21.5592	21.5592	21.632	21.7955	21.7675	21.8614	21.7995	Q9DCW4	no	destabilized proteins
-0.482679	4.36211	2.2616	4.34397e-05	0.00547517	18.8123	-6.70592	2.34582	Q64464	Cyp3a13	Cytochrome P450 3A13	AISISENEEWK	11	117	127	18.9616	18.918	19.1849	19.1501	18.705	18.5322	18.5301	18.5165	Q64464	no	stabilized proteins
-0.545312	4.35673	2.25685	4.39814e-05	0.00553539	17.5738	-6.69628	2.33303	Q9QXD1	Acox2	Peroxisomal acyl-coenzyme A oxidase 2	VESLIQRDPVFNLK	14	53	66	17.8957	17.8708	17.8026	17.817	17.1499	17.3022	17.5281	17.2246	Q9QXD1	no	stabilized proteins
0.204166	4.35289	2.25364	4.43718e-05	0.00557642	21.7495	6.68941	2.32392	P06728	Apoa4	Apolipoprotein A-IV	SLAPLTVGVQEK	12	222	233	21.6276	21.6671	21.6409	21.654	21.8764	21.8346	21.8839	21.8113	P06728	no	destabilized proteins
-0.408094	4.35069	2.25207	4.45973e-05	0.00559664	19.3724	-6.68548	2.31869	P16331	Pah	Phenylalanine-4-hydroxylase	VEYTEEER	8	177	184	19.6162	19.6044	19.6747	19.4104	19.0808	19.1857	19.168	19.2387	P16331	no	stabilized proteins
0.502253	4.34682	2.24883	4.49971e-05	0.00563864	16.8482	6.67855	2.30948	O54781	Srpk2	SRSF protein kinase 2	MAAEATEWQK	10	230	239	16.5848	16.7143	16.5611	16.5281	17.2235	17.0478	17.0603	17.0656	O54781	yes	stabilized proteins
-1.00958	4.33566	2.2383	4.61678e-05	0.00577698	15.9685	-6.65864	2.28299	Q9DCN1	Nudt12	NAD-capped RNA hydrolase NUDT12	AIAHQLIK	8	446	453	16.6927	16.4162	16.5043	16.28	15.6866	15.3591	15.0964	15.7129	Q9DCN1	no	non-targtet
0.45024	4.33407	2.23734	4.6337e-05	0.00578978	16.8764	6.65581	2.27922	A2ALW5	Dnajc25	DnaJ homolog subfamily C member 25	GGYQKPQVR	9	231	239	16.6175	16.654	16.7457	16.588	17.1474	17.0626	17.069	17.1273	A2ALW5	no	destabilized proteins
0.29564	4.33064	2.23474	4.67044e-05	0.00582451	19.9087	6.6497	2.27107	Q9CR62	Slc25a11	Mitochondrial 2-oxoglutarate/malate carrier protein	MIDGKPEYK	9	252	260	19.7399	19.6903	19.8627	19.7507	20.0385	20.076	20.0951	20.0165	Q9CR62	no	destabilized proteins
-0.581444	4.33022	2.23474	4.67494e-05	0.00582451	16.5802	-6.64895	2.27007	Q9R117	Tyk2	Non-receptor tyrosine-protein kinase TYK2	LTELLER	7	1121	1127	16.9691	16.7383	16.8839	16.8926	16.4441	16.1613	16.2908	16.2619	Q9R117	yes	stabilized proteins
0.344301	4.32866	2.2338	4.69184e-05	0.00583716	18.848	6.64616	2.26635	P06728	Apoa4	Apolipoprotein A-IV	EAVEQFQK	8	44	51	18.7294	18.6958	18.5786	18.6996	19.1068	19.0199	19.0021	18.9518	P06728	no	destabilized proteins
0.473151	4.32708	2.23284	4.70891e-05	0.00584999	20.3308	6.64335	2.26261	O88455	Dhcr7	7-dehydrocholesterol reductase	AGSQGQWGR	9	19	27	20.2419	20.1332	20.0559	19.9459	20.6886	20.6276	20.5261	20.4273	O88455	no	destabilized proteins
-1.11403	4.32191	2.2283	4.76526e-05	0.00591152	15.1537	-6.63416	2.25033	Q8BK48	Ces2e	Pyrethroid hydrolase Ces2e	KTLPAVLK	8	366	373	15.8408	15.9925	15.6472	15.3623	14.6874	14.5117	14.3364	14.851	Q8BK48	no	stabilized proteins
-0.455674	4.32066	2.22767	4.77903e-05	0.00592012	16.6464	-6.63193	2.24736	Q8R238	Sdsl	Serine dehydratase-like	GAHSFNSALQAGRPVTLPDITSVAK	25	203	227	16.9253	16.8528	16.8589	16.86	16.4569	16.3499	16.4083	16.4591	Q8R238	no	non-targtet
0.296894	4.3165	2.22413	4.82507e-05	0.00596861	22.4245	6.62453	2.23746	P19253	Rpl13a	Large ribosomal subunit protein uL13	YQAVTATLEEK	11	149	159	22.2535	22.343	22.1704	22.3376	22.5261	22.632	22.5333	22.6006	P19253	no	non-targtet
0.434484	4.31274	2.22099	4.86704e-05	0.00601194	18.2677	6.61785	2.22853	Q00623	Apoa1	Apolipoprotein A-I	QKVQPYLDEFQKK	13	118	130	17.9571	18.0046	18.1351	18.1051	18.5211	18.3911	18.4159	18.6118	Q00623	no	destabilized proteins
0.446239	4.30911	2.21798	4.90781e-05	0.00605366	18.5192	6.61142	2.21992	Q62393	Tpd52	Tumor protein D52	TSETLSQAGQK	11	138	148	18.3727	18.4178	18.2025	18.1912	18.8249	18.8008	18.6794	18.664	Q62393	no	destabilized proteins
-1.13964	4.30755	2.21704	4.92544e-05	0.00606677	13.957	-6.60865	2.21622	Q9EPE9	Atp13a1	Endoplasmic reticulum transmembrane helix translocase	QKEFVITSLK	10	841	850	14.4586	14.7033	14.421	14.5244	13.5061	13.4146	13.564	13.0641	Q9EPE9	no	stabilized proteins
0.436753	4.30556	2.21567	4.9481e-05	0.00608602	17.1978	6.60511	2.21148	P08226	Apoe	Apolipoprotein E	GRLEEVGNQAR	11	226	236	16.955	16.8953	17.0364	17.0309	17.3368	17.4344	17.3938	17.4996	P08226	no	destabilized proteins
0.223699	4.30488	2.2156	4.95588e-05	0.00608694	22.2115	6.60391	2.20986	Q9DCW4	Etfb	Electron transfer flavoprotein subunit beta	SGVVTDGVK	9	27	35	22.1426	22.0886	22.0658	22.1015	22.3619	22.3266	22.3484	22.2564	Q9DCW4	no	destabilized proteins
-0.322594	4.30185	2.21319	4.99056e-05	0.00612086	22.5586	-6.59854	2.20267	P16331	Pah	Phenylalanine-4-hydroxylase	TFAATIPRPFSVR	13	401	413	22.6843	22.8014	22.6693	22.7244	22.3484	22.5189	22.3073	22.4144	P16331	no	stabilized proteins
0.361334	4.29336	2.20535	5.08913e-05	0.00623233	18.2722	6.58349	2.18248	Q80WW9	Ddrgk1	DDRGK domain-containing protein 1	AAAADGEPLHNEEER	15	28	42	18.2029	18.1288	18.0179	18.0163	18.4532	18.4537	18.4469	18.4574	Q80WW9	no	non-targtet
-0.385215	4.29278	2.20535	5.09584e-05	0.00623233	18.5567	-6.58248	2.18113	P18654	Rps6ka3	Ribosomal protein S6 kinase alpha-3	LGAGPDGVEEIKR	13	311	323	18.8092	18.7048	18.807	18.6763	18.3657	18.4507	18.3978	18.2422	P18654	yes	non-targtet
0.348693	4.28598	2.19916	5.17626e-05	0.00632175	20.3145	6.57045	2.16497	P34914	Ephx2	Bifunctional epoxide hydrolase 2	TGFRGPLNWYR	11	456	466	20.0559	20.1332	20.0951	20.2764	20.5069	20.4676	20.417	20.5638	P34914	no	destabilized proteins
0.651453	4.28439	2.19818	5.19531e-05	0.00633608	17.6409	6.56763	2.16117	P49138	Mapkapk2	MAP kinase-activated protein kinase 2	WEDVKEEMTSALATMR	16	335	350	17.3854	17.3039	17.2115	17.3599	18.0869	17.6789	18.1635	17.9373	P49138	yes	stabilized proteins
0.212608	4.28271	2.19711	5.2154e-05	0.00635164	23.182	6.56467	2.15719	Q9DCW4	Etfb	Electron transfer flavoprotein subunit beta	EIDGGLETLR	10	165	174	23.1095	23.0999	23.0393	23.0542	23.2375	23.2821	23.3376	23.2961	Q9DCW4	no	destabilized proteins
-0.395841	4.27733	2.19259	5.28043e-05	0.00641816	19.5774	-6.55516	2.1444	Q99LB7	Sardh	Sarcosine dehydrogenase, mitochondrial	IEGIQNMPNVR	11	302	312	19.841	19.742	19.6408	19.8774	19.363	19.4778	19.2878	19.3892	Q99LB7	no	non-targtet
-0.684982	4.27697	2.19259	5.28485e-05	0.00641816	16.9504	-6.55452	2.14354	P41241	Csk	Tyrosine-protein kinase CSK	GGLYIVTEYMAK	12	260	271	17.3571	17.244	17.1842	17.3861	16.3371	16.7762	16.5567	16.7616	P41241	yes	stabilized proteins
-0.296648	4.27476	2.19099	5.3118e-05	0.00644185	19.0219	-6.55063	2.13829	Q8VCR2	Hsd17b13	17-beta-hydroxysteroid dehydrogenase 13	SVTGQTVLITGAGHGIGR	18	33	50	19.1576	19.1103	19.22	19.1931	18.9454	18.8703	18.8308	18.8479	Q8VCR2	no	non-targtet
-0.250731	4.26836	2.18519	5.39068e-05	0.00652838	19.3018	-6.53934	2.12307	Q8VCR2	Hsd17b13	17-beta-hydroxysteroid dehydrogenase 13	ALLPSMLR	8	154	161	19.4388	19.4176	19.4336	19.4188	19.2223	19.141	19.1949	19.1477	Q8VCR2	no	non-targtet
0.419652	4.26649	2.18393	5.41393e-05	0.00654738	18.2679	6.53605	2.11863	Q8R1Q8	Dync1li1	Cytoplasmic dynein 1 light intermediate chain 1	FSLDALSLR	9	134	142	18.1343	18.0115	17.9834	18.1031	18.5181	18.5362	18.5345	18.3222	Q8R1Q8	no	non-targtet
0.288219	4.26519	2.18378	5.43011e-05	0.00654968	19.1658	6.53376	2.11555	P09103	P4hb	Protein disulfide-isomerase	EADDIVNWLKK	11	123	133	19.0333	19.0201	19.0118	19.0214	19.2116	19.3297	19.3382	19.36	P09103	no	non-targtet
1.59151	4.26512	2.18378	5.43096e-05	0.00654968	14.0586	6.53364	2.11539	P05132;P68181	Prkacb	cAMP-dependent protein kinase catalytic subunit beta	LKQIEHTLNEKR	12	83	94	13.0705	13.8538	12.6483	13.4788	14.9714	14.8863	14.7755	14.7843	P05132	yes	destabilized proteins
-0.573919	4.26296	2.18222	5.45808e-05	0.00657323	16.4754	-6.52983	2.11025	Q9DC28;Q9JMK2	Csnk1d	Casein kinase I isoform delta	MSTPIEVLCK	10	233	242	16.7514	16.7941	16.8814	16.6228	16.2224	16.2907	16.1875	16.0533	Q9DC28	yes	stabilized proteins
0.254078	4.26223	2.18209	5.4673e-05	0.00657518	19.9803	6.52854	2.10851	Q68FL6	Mars1	Methionine--tRNA ligase, cytoplasmic	ITQDIFQR	8	367	374	19.8859	19.8001	19.8606	19.8665	20.0426	20.1457	20.1332	20.1079	Q68FL6	no	destabilized proteins
-0.325186	4.26064	2.18165	5.48733e-05	0.00658189	19.0461	-6.52575	2.10473	Q8VCR2	Hsd17b13	17-beta-hydroxysteroid dehydrogenase 13	SLINGILTNKK	11	245	255	19.2702	19.121	19.2249	19.2189	18.8608	18.8957	18.9634	18.8142	Q8VCR2	no	non-targtet
0.189904	4.26058	2.18165	5.48807e-05	0.00658189	21.4793	6.52564	2.10459	Q9DBM2	Ehhadh	Peroxisomal bifunctional enzyme	ALQYAFFAEK	10	265	274	21.391	21.3699	21.4118	21.3645	21.5545	21.5915	21.5731	21.5777	Q9DBM2	no	destabilized proteins
0.418542	4.25708	2.17875	5.53245e-05	0.00662594	18.079	6.51949	2.09628	P60060	Sec61g	Protein transport protein Sec61 subunit gamma	QFVKDSIR	8	13	20	18.005	17.8475	17.8778	17.7485	18.3515	18.2886	18.3072	18.2055	P60060	no	non-targtet
-1.07838	4.25641	2.17868	5.54097e-05	0.00662697	15.4016	-6.51832	2.09469	Q2NL51;Q9WV60	Gsk3b	Glycogen synthase kinase-3 beta	GEPNVSYICSR	11	210	220	15.6358	16.2937	16.1343	15.6994	14.9871	14.6407	14.9018	14.92	Q2NL51	yes	stabilized proteins
-0.408553	4.24549	2.16837	5.68211e-05	0.00678619	18.236	-6.49912	2.06873	O09110	Map2k3	Dual specificity mitogen-activated protein kinase kinase 3	HAQSGTIMAVK	11	83	93	18.4728	18.4223	18.3228	18.5431	18.0751	17.9839	18.1176	17.9501	O09110	yes	stabilized proteins
-0.355922	4.24466	2.16837	5.69301e-05	0.00678619	20.6377	-6.49766	2.06675	P10649	Gstm1	Glutathione S-transferase Mu 1	IRADIVENQVMDTR	14	95	108	20.7962	20.8995	20.8221	20.7447	20.5527	20.4767	20.3124	20.4971	P10649	no	destabilized proteins
-1.1056	4.24431	2.16837	5.69761e-05	0.00678619	14.9192	-6.49705	2.06591	Q6PDN3	Mylk	Myosin light chain kinase, smooth muscle	QEISIMNCLHHPK	13	1530	1542	15.5643	15.7356	15.4916	15.0963	14.6251	14.2316	14.1615	14.4472	Q6PDN3	yes	stabilized proteins
0.375715	4.24096	2.16562	5.74169e-05	0.0068293	18.651	6.49117	2.05796	Q922S4	Pde2a	cGMP-dependent 3',5'-cyclic phosphodiesterase	AMGNRPMEMMDR	12	838	849	18.326	18.5608	18.4789	18.4869	18.8332	18.8122	18.914	18.796	Q922S4	no	non-targtet
-0.52483	4.2368	2.16206	5.797e-05	0.00688563	18.2683	-6.48388	2.04806	Q9QXD1	Acox2	Peroxisomal acyl-coenzyme A oxidase 2	ILEYQTQQQK	10	337	346	18.7639	18.4829	18.4949	18.3811	18.0516	17.8887	18.0431	18.04	Q9QXD1	no	stabilized proteins
0.585223	4.23618	2.16203	5.8053e-05	0.00688604	19.4725	6.48279	2.04658	P43883	Plin2	Perilipin-2	SVCEMAEK	8	45	52	19.2581	19.3203	18.8666	19.2747	19.8183	19.824	19.7058	19.7125	P43883	no	destabilized proteins
0.253094	4.23222	2.15867	5.85841e-05	0.00693953	19.895	6.47586	2.03718	P97872	Fmo5	Flavin-containing monooxygenase 5	DYKNPVEFTGKR	12	176	187	19.7771	19.7662	19.7597	19.7708	19.9882	20.002	19.9882	20.1079	P97872	no	stabilized proteins
1.00929	4.23127	2.15831	5.8713e-05	0.0069453	15.4005	6.47419	2.03491	Q99LH2	Ptdss1	Phosphatidylserine synthase 1	DIHTTTGK	8	252	259	14.9599	15.2404	14.6406	14.7426	16.0662	16.0612	15.8042	15.689	Q99LH2	no	non-targtet
-1.24101	4.2209	2.14853	6.01316e-05	0.0071034	15.8556	-6.45605	2.01026	Q78PG9	Ccdc25	Coiled-coil domain-containing protein 25	EVLMDCAHLVK	11	66	76	16.214	16.5602	16.5766	16.5537	15.2079	15.2589	14.7192	15.7543	Q78PG9	no	non-targtet
0.314366	4.21989	2.14812	6.02715e-05	0.00711023	19.3534	6.45428	2.00786	Q63932	Map2k2	Dual specificity mitogen-activated protein kinase kinase 2	ELEASFGRPVVDGADGEPHSVSPR	24	274	297	19.2336	19.1298	19.2235	19.1982	19.5512	19.5526	19.5426	19.3961	Q63932	yes	stabilized proteins
-0.966244	4.21646	2.14528	6.07491e-05	0.00715682	15.9368	-6.4483	1.99971	Q99MK8	Grk2	Beta-adrenergic receptor kinase 1	DLKPANILLDEHGHVR	16	317	332	16.5148	16.3828	16.4964	16.2856	15.7874	15.3683	15.0558	15.6031	Q99MK8	yes	non-targtet
-0.273775	4.21576	2.14517	6.08476e-05	0.00715868	21.1509	-6.44707	1.99804	P62245	Rps15a	Small ribosomal subunit protein uS8	FLTVMMK	7	37	43	21.2597	21.2449	21.2765	21.3701	21.0525	20.9953	21.0736	20.9346	P62245	no	stabilized proteins
-0.812084	4.21011	2.14011	6.16432e-05	0.00724245	16.3566	-6.43722	1.98463	Q61136	Prpf4b	Serine/threonine-protein kinase PRP4 homolog	LNDADPDDKFHCLR	14	739	752	16.938	16.9404	16.4296	16.7427	15.8448	15.8749	16.1441	15.9384	Q61136	yes	stabilized proteins
1.31905	4.20734	2.13793	6.20381e-05	0.00727897	14.348	6.43238	1.97803	Q61578	Fdxr	NADPH:adrenodoxin oxidoreductase, mitochondrial	RGPLQVAFTIK	11	232	242	13.257	14.0435	13.7278	13.7257	15.3244	14.6932	15.1012	14.9113	Q61578	no	destabilized proteins
-1.34267	4.20673	2.13791	6.21255e-05	0.00727936	15.3389	-6.43132	1.97658	Q99KH8	Stk24	Serine/threonine-protein kinase 24	AANVLLSEHGEVK	13	147	159	15.6402	16.1183	16.0865	16.1961	14.0755	14.7844	14.751	15.0595	Q99KH8	yes	stabilized proteins
0.279507	4.20367	2.13544	6.25643e-05	0.00732087	19.616	6.42599	1.96931	Q91YX5	Lpgat1	Acyl-CoA:lysophosphatidylglycerol acyltransferase 1	FGATNIILK	9	215	223	19.5182	19.4894	19.3716	19.5258	19.7675	19.7701	19.746	19.7394	Q91YX5	no	non-targtet
0.895492	4.20084	2.13319	6.29744e-05	0.00735891	18.376	6.42105	1.96256	Q61578	Fdxr	NADPH:adrenodoxin oxidoreductase, mitochondrial	DVSVPELR	8	119	126	18.1334	18.1713	17.9336	17.4745	19.0047	18.6518	18.82	18.8183	Q61578	no	destabilized proteins
-0.7722	4.19475	2.12768	6.38634e-05	0.00745274	16.4807	-6.41045	1.94809	Q9R117	Tyk2	Non-receptor tyrosine-protein kinase TYK2	QCLTYEPAQRPSFR	14	844	857	16.8967	16.5923	16.8986	17.0797	16.0661	15.8691	16.225	16.2181	Q9R117	yes	stabilized proteins
0.29921	4.19373	2.12725	6.40137e-05	0.00746022	19.9535	6.40867	1.94566	Q8JZR0	Acsl5	Long-chain-fatty-acid--CoA ligase 5	GSFEELCKNQCVK	13	604	616	19.8618	19.7608	19.8002	19.7926	20.0821	20.1079	20.0156	20.2066	Q8JZR0	no	destabilized proteins
0.207196	4.19225	2.12635	6.42325e-05	0.00747566	22.1229	6.40609	1.94214	P09103	P4hb	Protein disulfide-isomerase	EADDIVNWLK	10	123	132	22.0493	22.0292	22.0493	21.9495	22.2477	22.2184	22.2125	22.2273	P09103	no	non-targtet
-0.538655	4.1856	2.12029	6.52224e-05	0.00758068	16.2133	-6.39455	1.92634	O35857	Timm44	Mitochondrial import inner membrane translocase subunit TIM44	NSKGEVYDGDPDKVQR	16	403	418	16.6174	16.4984	16.4095	16.4052	15.9008	15.9406	15.998	15.9364	O35857	no	non-targtet
-0.657619	4.18288	2.11815	6.56326e-05	0.00761813	16.3164	-6.38982	1.91987	O89079	Cope	Coatomer subunit epsilon	KYGVVLDEIKPSSAPELQAVR	21	65	85	16.7041	16.7786	16.6251	16.4732	16.1562	15.8149	15.9395	16.0399	O89079	no	non-targtet
-0.983206	4.17937	2.11522	6.61659e-05	0.00766976	15.1621	-6.38372	1.91151	Q61136	Prpf4b	Serine/threonine-protein kinase PRP4 homolog	ISINQALQHAFIQEKI	16	992	1007	15.4484	15.4856	15.8606	15.8204	14.9303	14.4311	14.7356	14.5852	Q61136	yes	stabilized proteins
0.279556	4.17208	2.10851	6.72852e-05	0.00778907	19.4642	6.37108	1.89418	Q9QXY6;Q9WVK4	Ehd3	EH domain-containing protein 3	ADQIETQQLMR	11	221	231	19.3345	19.2933	19.3989	19.2711	19.5782	19.6019	19.6686	19.5672	Q9QXY6	no	non-targtet
-1.01132	4.17132	2.10834	6.74024e-05	0.00779222	14.9191	-6.36977	1.89239	Q8BPM2	Map4k5	Mitogen-activated protein kinase kinase kinase kinase 5	ECKHCNIVAYFGSYLSR	17	71	87	15.3604	15.4958	15.5082	15.3346	13.993	14.6484	14.533	14.4792	Q8BPM2	yes	stabilized proteins
-1.20134	4.1693	2.1069	6.77168e-05	0.00781813	16.2379	-6.36627	1.88758	P34152;Q9QVP9	Ptk2b	Protein-tyrosine kinase 2-beta	LGDFGLSR	8	565	572	17.0497	16.9414	16.5796	16.7836	15.0381	15.7586	15.9712	15.7811	P34152	yes	stabilized proteins
-1.80349	4.16863	2.1068	6.78218e-05	0.00781983	15.0923	-6.36511	1.88598	Q62073	Map3k7	Mitogen-activated protein kinase kinase kinase 7	IMWAVHNGTRPPLIK	15	239	253	15.9166	16.2012	15.7659	16.0922	14.7999	14.4088	13.2401	14.3132	Q62073	yes	stabilized proteins
0.671685	4.16486	2.10361	6.84136e-05	0.00787757	16.4848	6.35857	1.87701	P12367	Prkar2a	cAMP-dependent protein kinase type II-alpha regulatory subunit	SNKNGGNQEVEIAHCHK	17	313	329	15.9849	16.3517	16.2513	16.0079	16.9887	16.7752	16.7761	16.7426	P12367	no	destabilized proteins
-0.251491	4.16349	2.10281	6.86298e-05	0.00789198	22.1116	-6.3562	1.87374	P10649;P15626;P48774;Q80W21;Q8R5I6	Gstm1	Glutathione S-transferase Mu 1	ITQSNAILR	9	70	78	22.2006	22.2849	22.2933	22.1704	22.002	21.9707	21.928	22.0426	P10649	no	destabilized proteins
0.602435	4.16013	2.10003	6.91625e-05	0.00794268	16.051	6.35039	1.86576	Q8JZR0	Acsl5	Long-chain-fatty-acid--CoA ligase 5	DPEKTQEVLDKDGWLHTGDIGR	22	507	528	15.9412	15.6578	15.7263	15.6737	16.31	16.4371	16.3097	16.352	Q8JZR0	no	destabilized proteins
0.351403	4.15713	2.09761	6.96415e-05	0.00798709	18.0803	6.34521	1.85863	O55125	Nipsnap1	Protein NipSnap homolog 1	KETSNLYK	8	66	73	17.8302	17.9294	17.8723	17.9863	18.2912	18.2349	18.3086	18.1891	O55125	no	non-targtet
-0.276466	4.1558	2.09685	6.9856e-05	0.00800109	23.5073	-6.3429	1.85545	P0DP26;P0DP27;P0DP28	Calm1;Calm2;Calm3	Calmodulin-1	VFDKDGNGYISAAELR	16	92	107	23.632	23.6096	23.6757	23.6649	23.3376	23.2821	23.4923	23.3645	P0DP26	no	non-targtet
-0.535571	4.15476	2.09638	7.00234e-05	0.00800968	19.6278	-6.3411	1.85298	Q9QXD1	Acox2	Peroxisomal acyl-coenzyme A oxidase 2	HSPSFSVER	9	27	35	20.1079	19.9221	19.9147	19.6378	19.4533	19.3522	19.3021	19.3326	Q9QXD1	no	stabilized proteins
0.223646	4.15125	2.09345	7.05918e-05	0.00806404	21.266	6.33504	1.84463	Q9DCW4	Etfb	Electron transfer flavoprotein subunit beta	VKPDKSGVVTDGVK	14	22	35	21.1457	21.1704	21.0821	21.2184	21.3645	21.3805	21.3805	21.3857	Q9DCW4	no	destabilized proteins
-0.644973	4.15003	2.0928	7.07899e-05	0.00807602	17.1563	-6.33293	1.84173	P18653	Rps6ka1	Ribosomal protein S6 kinase alpha-1	DKLPQSQLSHQDLQLVK	17	668	684	17.5136	17.5504	17.2999	17.5515	16.6594	16.6853	16.9561	17.0345	P18653	yes	stabilized proteins
-0.209619	4.14627	2.08961	7.14056e-05	0.00813554	20.2189	-6.32644	1.83279	Q8R123	Flad1	FAD synthase	TLGGEGWEK	9	116	124	20.3538	20.2989	20.3211	20.3211	20.1206	20.1206	20.1332	20.0821	Q8R123	no	non-targtet
-1.29562	4.14321	2.08713	7.19098e-05	0.00818222	15.2096	-6.32117	1.82552	P52332	Jak1	Tyrosine-protein kinase JAK1	QLASALSYLEDKDLVHGNVCTK	22	696	717	16.1536	15.9679	15.8146	15.4936	14.0594	14.5733	14.6374	14.9772	P52332	yes	stabilized proteins
0.372558	4.13888	2.08337	7.263e-05	0.00825332	18.6041	6.31371	1.81523	Q9CQT9	Rab5if	GEL complex subunit OPTI	KEEPPQPQLANGALK	15	7	21	18.4296	18.2888	18.5457	18.4072	18.7685	18.8438	18.8096	18.7396	Q9CQT9	no	destabilized proteins
0.361131	4.12392	2.06898	7.51754e-05	0.00853137	19.1563	6.28796	1.77964	P05132;P68181	Prkacb	cAMP-dependent protein kinase catalytic subunit beta	TLGTGSFGR	9	49	57	19.0027	19.0266	19.0468	18.827	19.2752	19.3193	19.3319	19.4212	P05132	yes	destabilized proteins
0.398697	4.12322	2.06884	7.52976e-05	0.00853406	21.7752	6.28675	1.77796	A2ATU0	Dhtkd1	2-oxoadipate dehydrogenase complex component E1	LVTVYCEHGHK	11	60	70	21.3846	21.6733	21.5915	21.654	21.9777	22.0325	22.019	21.8689	A2ATU0	no	destabilized proteins
-0.227234	4.11362	2.05982	7.69795e-05	0.00871327	20.707	-6.27027	1.75514	Q64459;Q9JMA7	Cyp3a11	Cytochrome P450 3A11	ALLSPTFTSGK	11	131	141	20.8191	20.7634	20.85	20.85	20.6364	20.5823	20.6096	20.5451	Q64459	no	non-targtet
0.635845	4.10886	2.05562	7.78289e-05	0.00879792	17.5972	6.2621	1.7438	O35488	Slc27a2	Long-chain fatty acid transport protein 2	KLFQHIAEYLPSYAR	15	541	555	17.1678	17.1919	17.2824	17.4748	18.0238	17.8809	17.6665	18.0892	O35488	no	destabilized proteins
-1.2964	4.10674	2.0544	7.82104e-05	0.00882258	14.1142	-6.25846	1.73875	Q8R2Y0	Abhd6	Monoacylglycerol lipase ABHD6	YSLHENMDKIK	11	257	267	15.1691	14.7727	14.6528	14.455	13.0671	13.7019	13.4975	13.5976	Q8R2Y0	no	non-targtet
0.389437	4.10651	2.0544	7.82509e-05	0.00882258	18.5324	6.25807	1.73821	P31532	Saa4	Serum amyloid A-4 protein	KYFQGLLNR	9	81	89	18.303	18.2542	18.3391	18.4545	18.6517	18.8106	18.8013	18.645	P31532	no	non-targtet
-0.949295	4.10514	2.0536	7.84988e-05	0.00883903	15.6132	-6.25572	1.73494	P41241	Csk	Tyrosine-protein kinase CSK	IPLKDVVPR	9	390	398	16.2321	16.1651	16.2218	15.7325	15.2155	14.8163	15.2144	15.3082	P41241	yes	stabilized proteins
-0.715908	4.09293	2.04196	8.07358e-05	0.00907911	16.1469	-6.23483	1.70591	Q9Z2B9	Rps6ka4	Ribosomal protein S6 kinase alpha-4	SLVSAVSFMHEEAGVVHR	18	512	529	16.6042	16.4996	16.4175	16.4981	15.9718	15.7019	15.5246	15.9574	Q9Z2B9	yes	stabilized proteins
-0.837721	4.08457	2.03415	8.23066e-05	0.00924375	15.4675	-6.22053	1.686	Q91XU3	Pip4k2c	Phosphatidylinositol 5-phosphate 4-kinase type-2 gamma	VKELPTLK	8	234	241	15.9728	15.8854	15.9402	15.7469	15.3137	14.9356	14.7812	15.1639	Q91XU3	no	stabilized proteins
-0.227865	4.08134	2.03201	8.29205e-05	0.00928954	21.8199	-6.21502	1.67832	P10649	Gstm1	Glutathione S-transferase Mu 1	MLLEYTDSSYDEKR	14	19	32	21.9098	21.9951	21.9024	21.928	21.714	21.6886	21.6497	21.7715	P10649	no	destabilized proteins
0.254988	4.08129	2.03201	8.29289e-05	0.00928954	20.5364	6.21494	1.67821	O88569	Hnrnpa2b1	Heterogeneous nuclear ribonucleoproteins A2/B1	IDTIEIITDR	10	138	147	20.4067	20.4067	20.4576	20.3645	20.654	20.5915	20.7471	20.6628	O88569	no	non-targtet
-0.433207	4.07999	2.03127	8.31774e-05	0.00930534	18.3024	-6.21272	1.67512	Q64464	Cyp3a13	Cytochrome P450 3A13	TDVEINGLFIPK	12	379	390	18.65	18.336	18.576	18.5138	18.1202	18.0028	18.1306	18.0895	Q64464	no	stabilized proteins
-0.503614	4.07873	2.03056	8.34206e-05	0.0093205	20.7787	-6.21056	1.6721	P19157	Gstp1	Glutathione S-transferase P 1	EAAQMDMVNDGVEDLRGK	18	86	103	21.1649	20.9554	21.1553	20.8464	20.5621	20.4449	20.4136	20.6869	P19157	no	stabilized proteins
1.03055	4.07552	2.02791	8.40394e-05	0.00937754	14.3278	6.20509	1.66447	P47962	Rpl5	Large ribosomal subunit protein uL18	FPGYDSESKEFNAEVHRK	18	180	197	13.8759	13.9351	13.5689	13.8704	14.625	14.7525	14.8531	15.1419	P47962	no	destabilized proteins
0.413293	4.067	2.01996	8.57033e-05	0.0095509	21.1163	6.19058	1.64421	P41216	Acsl1	Long-chain-fatty-acid--CoA ligase 1	WLLDFASK	8	389	396	20.9672	20.6886	21.0088	20.9742	21.3538	21.3857	21.2989	21.2535	P41216	no	destabilized proteins
-1.14452	4.0644	2.01791	8.62193e-05	0.00959605	14.565	-6.18614	1.638	Q62073	Map3k7	Mitogen-activated protein kinase kinase kinase 7	NLPKPIESLMTR	12	254	265	15.1139	15.2676	15.25	14.9174	14.3882	13.6257	14.1153	13.8416	Q62073	yes	stabilized proteins
-1.2134	4.06046	2.01453	8.70046e-05	0.00967103	14.3786	-6.17944	1.62863	Q8BPM2	Map4k5	Mitogen-activated protein kinase kinase kinase kinase 5	WSSTFHNFVK	10	246	255	14.5568	15.3705	14.8257	15.1881	13.9899	13.6729	13.7449	13.6798	Q8BPM2	yes	stabilized proteins
-0.978661	4.05885	2.01348	8.73274e-05	0.00969446	15.3849	-6.17671	1.6248	P18654;Q7TPS0	Rps6ka3	Ribosomal protein S6 kinase alpha-3	DILVEVNHPFIVK	13	120	132	15.632	16.0498	15.7968	16.0184	14.9418	15.1604	14.5202	14.96	P18654	yes	non-targtet
-0.472767	4.05207	2.00738	8.87013e-05	0.0098314	16.9388	-6.16519	1.60867	Q9QXD1	Acox2	Peroxisomal acyl-coenzyme A oxidase 2	ACGGHGYSK	9	411	419	17.1003	17.2313	17.2818	17.0875	16.706	16.619	16.6672	16.8175	Q9QXD1	no	stabilized proteins
-0.66346	4.05165	2.00738	8.8788e-05	0.0098314	16.0613	-6.16447	1.60766	Q80XL6	Acad11	Acyl-CoA dehydrogenase family member 11	LDNIVFHPKECR	12	223	234	16.287	16.6134	16.2425	16.4294	15.793	15.7345	15.8111	15.5798	Q80XL6	no	stabilized proteins
0.428362	4.04951	2.0058	8.92261e-05	0.00986729	17.2946	6.16084	1.60257	P41216	Acsl1	Long-chain-fatty-acid--CoA ligase 1	NNSLWDKLIFHK	12	409	420	17.109	17.0639	17.1684	16.9803	17.6319	17.4773	17.4378	17.488	P41216	no	destabilized proteins
-0.635507	4.04596	2.00281	8.99585e-05	0.00993557	16.1216	-6.15481	1.59412	Q8CIE6	Copa	Coatomer subunit alpha	LLELGPKPEVAQQTR	15	1128	1142	16.5493	16.5515	16.3334	16.3231	15.6517	15.9034	15.9262	15.7341	Q8CIE6	no	stabilized proteins
0.651379	4.04541	2.00281	9.0073e-05	0.00993557	15.9294	6.15388	1.59281	Q61578	Fdxr	NADPH:adrenodoxin oxidoreductase, mitochondrial	GPLQVAFTIK	10	233	242	15.6589	15.7004	15.6553	15.4003	16.1668	16.1661	16.4158	16.2718	Q61578	no	destabilized proteins
0.193486	4.03953	1.99748	9.13007e-05	0.0100582	21.6429	6.14391	1.57882	P51658	Hsd17b2	Estradiol 17-beta-dehydrogenase 2	GFYPQPTPR	9	367	375	21.5498	21.5261	21.5309	21.5777	21.7471	21.7796	21.7389	21.6929	P51658	no	non-targtet
0.340293	4.02658	1.98509	9.40629e-05	0.0103493	21.5807	6.122	1.54801	Q00623	Apoa1	Apolipoprotein A-I	VQPYLDEFQK	10	120	129	21.5165	21.4221	21.4676	21.2361	21.7876	21.7098	21.7756	21.7307	Q00623	no	destabilized proteins
0.318122	4.02525	1.98431	9.43515e-05	0.0103679	19.4438	6.11975	1.54484	Q68FL6	Mars1	Methionine--tRNA ligase, cytoplasmic	HIIATEYLNYEDGKFSK	17	582	598	19.2256	19.1812	19.3909	19.3412	19.5995	19.6479	19.5896	19.5744	Q68FL6	no	destabilized proteins
-0.401632	4.02271	1.98232	9.49049e-05	0.0104155	18.4852	-6.11545	1.5388	Q5M8N4	Sdr39u1	Epimerase family protein SDR39U1	AIMLLEGQK	9	258	266	18.5803	18.7086	18.8342	18.621	18.2218	18.3163	18.3772	18.2223	Q5M8N4	no	stabilized proteins
0.500068	4.02154	1.9817	9.51609e-05	0.0104304	17.5598	6.11348	1.53601	A2ALW5	Dnajc25	DnaJ homolog subfamily C member 25	AISYLATVPK	10	171	180	17.3531	17.0708	17.4699	17.3451	17.7909	17.8286	17.7966	17.8231	A2ALW5	no	destabilized proteins
-0.557478	4.01732	1.97803	9.60909e-05	0.010519	17.2797	-6.10634	1.52596	Q9QXD1	Acox2	Peroxisomal acyl-coenzyme A oxidase 2	HLYFMTRDELYEDAVQKR	18	67	84	17.2982	17.591	17.6425	17.7019	16.9672	16.9208	17.0223	17.0935	Q9QXD1	no	stabilized proteins
0.824201	4.01509	1.97635	9.65853e-05	0.0105598	16.9425	6.10258	1.52066	O35488	Slc27a2	Long-chain fatty acid transport protein 2	KALGNGLRGDVWR	13	335	347	16.887	16.2039	16.7024	16.3283	17.3731	17.3898	17.3269	17.3286	O35488	no	destabilized proteins
-0.518637	4.01412	1.97593	9.68003e-05	0.0105699	17.0025	-6.10095	1.51836	Q99LB7	Sardh	Sarcosine dehydrogenase, mitochondrial	VRTDDFGVR	9	243	251	17.2669	17.2884	17.1622	17.3298	16.7961	16.833	16.5241	16.8196	Q99LB7	no	non-targtet
0.305411	4.00903	1.97138	9.79433e-05	0.0106813	18.8391	6.09235	1.50622	Q4LDG0	Slc27a5	Long-chain fatty acid transport protein 5	KNQPFLGYR	9	500	508	18.6714	18.6565	18.7675	18.6504	18.9116	19.0694	18.9747	19.0117	Q4LDG0	no	destabilized proteins
0.391046	4.00783	1.97073	9.8213e-05	0.0106972	17.7408	6.09034	1.50338	P68181	Prkacb	cAMP-dependent protein kinase catalytic subunit beta	KWENPPPSNAGLEDFER	17	30	46	17.4987	17.5503	17.6353	17.4968	17.8075	17.9505	18.0236	17.9637	P68181	yes	destabilized proteins
-0.408834	3.99403	1.95747	0.000101384	0.0110287	16.8758	-6.0671	1.47053	Q6PF93	Pik3c3	Phosphatidylinositol 3-kinase catalytic subunit type 3	THEMYLNVMR	10	513	522	17.0019	17.0881	17.0941	17.1369	16.6863	16.7311	16.6693	16.5989	Q6PF93	no	stabilized proteins
0.800785	3.99309	1.95708	0.000101604	0.0110388	17.432	6.06551	1.46829	O35488	Slc27a2	Long-chain fatty acid transport protein 2	DTLYFMDDAEK	11	590	600	17.0142	16.7712	17.2945	17.0467	17.9163	18.0039	17.4801	17.9294	O35488	no	destabilized proteins
0.392457	3.97785	1.94255	0.000105231	0.0114144	19.3446	6.03993	1.43202	P63085	Mapk1	Mitogen-activated protein kinase 1	NKVPWNR	7	269	275	19.2789	19.149	19.0805	19.0851	19.6785	19.5407	19.5375	19.4066	P63085	yes	destabilized proteins
0.759126	3.97747	1.94255	0.000105325	0.0114144	15.1172	6.03928	1.43111	Q64505	Cyp7a1	Cytochrome P450 7A1	FHYTTSAK	8	100	107	14.7364	14.7828	14.582	14.8493	15.7191	15.4239	15.4492	15.3947	Q64505	no	non-targtet
-0.294785	3.97641	1.94204	0.000105581	0.0114278	18.5854	-6.03751	1.42859	Q8VCR2	Hsd17b13	17-beta-hydroxysteroid dehydrogenase 13	AEIYNSVDQVKR	12	98	109	18.7213	18.667	18.7866	18.7561	18.5133	18.4092	18.3936	18.4357	Q8VCR2	no	non-targtet
-0.792017	3.96633	1.93302	0.000108061	0.0116676	15.2541	-6.02062	1.40459	Q6P9R2	Oxsr1	Serine/threonine-protein kinase OSR1	MISLCLQK	8	267	274	15.7852	15.6129	15.7769	15.4254	14.8268	14.8972	14.6719	15.0365	Q6P9R2	yes	stabilized proteins
-0.711667	3.96631	1.93302	0.000108066	0.0116676	16.0646	-6.02058	1.40454	Q8BTH8;Q8BVP5;Q8C4X2	Csnk1g3	Casein kinase I isoform gamma-3	GSLPWQGLK	9	245	253	16.5794	16.4117	16.3792	16.3114	15.4295	15.8555	15.6756	15.8745	Q8BTH8	yes	non-targtet
0.291931	3.9656	1.93285	0.000108242	0.0116721	18.7033	6.0194	1.40286	P08226	Apoe	Apolipoprotein E	DRAQAFGDR	9	215	223	18.4786	18.5373	18.5945	18.6191	18.8358	18.9083	18.8451	18.8078	P08226	no	destabilized proteins
0.185555	3.96163	1.92942	0.000109238	0.0117648	21.7766	6.01275	1.39339	P43883	Plin2	Perilipin-2	KVEGFDMVQKPSNYER	16	202	217	21.7154	21.6536	21.7091	21.6571	21.891	21.8724	21.878	21.836	P43883	no	destabilized proteins
-0.57417	3.96076	1.92909	0.000109457	0.0117737	16.2056	-6.01129	1.39132	Q5SW19	Cluh	Clustered mitochondria protein homolog	AVGSISSTAFDIR	13	706	718	16.4508	16.5097	16.6054	16.405	15.7327	16.0521	15.9356	15.9538	Q5SW19	no	non-targtet
0.228901	3.95928	1.92818	0.00010983	0.0117984	21.9447	6.00882	1.3878	Q921L3	Tmco1	Calcium load-activated calcium channel	QAGGFLGPPPPSGK	14	173	186	21.8113	21.7915	21.8913	21.8269	22.0723	22.1301	22.0426	21.9916	Q921L3	no	non-targtet
0.46821	3.95877	1.92818	0.000109959	0.0117984	17.0017	6.00797	1.38659	P47962	Rpl5	Large ribosomal subunit protein uL18	EFNAEVHR	8	189	196	16.7832	16.6925	16.894	16.7005	17.1914	17.2401	17.3714	17.1402	P47962	no	destabilized proteins
-0.414829	3.956	1.92594	0.000110662	0.0118592	17.57	-6.00334	1.38	Q99LB7	Sardh	Sarcosine dehydrogenase, mitochondrial	STVCGPESFTPDHKPLMGEAPELR	24	379	402	17.8798	17.7864	17.7097	17.7336	17.5059	17.3436	17.328	17.2728	Q99LB7	no	non-targtet
-0.756577	3.9525	1.92298	0.000111558	0.0119404	18.4123	-5.99749	1.37166	Q8BK48;Q8QZR3;Q91WG0;Q6AW46	Ces2e	Pyrethroid hydrolase Ces2e	YWANFAR	7	490	496	19.0125	18.7143	18.9138	18.5219	18.1551	17.7459	17.9723	18.2628	Q8BK48	no	stabilized proteins
0.321789	3.94979	1.9208	0.000112257	0.0120004	19.5704	5.99296	1.3652	Q9DBG5	Plin3	Perilipin-3	TVCDVAEK	8	58	65	19.5482	19.418	19.3631	19.3089	19.7829	19.7425	19.7064	19.6936	Q9DBG5	no	destabilized proteins
0.621082	3.94798	1.91953	0.000112724	0.0120355	17.8992	5.98995	1.36091	P47962	Rpl5	Large ribosomal subunit protein uL18	IEGDMIVCAAYAHELPK	17	69	85	17.2229	17.6958	17.7025	17.7333	18.1948	18.2082	18.218	18.2179	P47962	no	destabilized proteins
0.398415	3.94585	1.91794	0.000113279	0.0120799	17.2205	5.98639	1.35583	Q60772	Cdkn2c	Cyclin-dependent kinase 4 inhibitor C	DGTGFAVIHDAAR	13	67	79	17.0655	17.0096	16.9856	17.0243	17.5544	17.3407	17.4038	17.3798	Q60772	no	non-targtet
0.258445	3.94411	1.91673	0.000113733	0.0121134	19.038	5.98349	1.35169	Q9DCE9	Igtp	Immunity-related GTPase family M protein 3	ALQFQDLIK	9	345	353	18.8927	18.9287	18.9499	18.864	19.1652	19.1635	19.2264	19.1139	Q9DCE9	no	non-targtet
0.24083	3.94345	1.91661	0.000113906	0.0121169	22.2211	5.98239	1.35012	Q9DCW4	Etfb	Electron transfer flavoprotein subunit beta	VETTEDLVAK	10	239	248	22.1856	22.0691	22.0821	22.0658	22.4041	22.3321	22.3619	22.2679	Q9DCW4	no	destabilized proteins
0.816114	3.94033	1.91402	0.000114727	0.0121892	15.4461	5.97719	1.3427	Q61578	Fdxr	NADPH:adrenodoxin oxidoreductase, mitochondrial	VVNVPGLYCSGWVKR	15	390	404	15.1131	14.777	15.2185	15.0437	15.6125	16.0485	15.9109	15.8447	Q61578	no	destabilized proteins
0.921488	3.93959	1.91381	0.000114925	0.0121953	16.3206	5.97594	1.34092	Q61578	Fdxr	NADPH:adrenodoxin oxidoreductase, mitochondrial	ILLTPPEHLEKTDITEAALGALR	23	197	219	15.8879	15.4844	16.3253	15.7416	16.718	16.8719	16.8168	16.7185	Q61578	no	destabilized proteins
0.280272	3.93532	1.91008	0.000116059	0.0123005	18.621	5.96884	1.33077	Q5SW19	Cluh	Clustered mitochondria protein homolog	VVEEPYTVR	9	118	126	18.5352	18.5123	18.4268	18.4494	18.751	18.8225	18.7297	18.7415	Q5SW19	no	non-targtet
0.346262	3.93309	1.90837	0.000116657	0.0123488	18.1286	5.96512	1.32545	Q63932	Map2k2	Dual specificity mitogen-activated protein kinase kinase 2	LLMNHAFIK	9	363	371	17.9281	18.0261	17.9321	17.9357	18.3086	18.1942	18.4096	18.2947	Q63932	yes	stabilized proteins
0.418914	3.93031	1.90613	0.000117405	0.0124128	17.7915	5.9605	1.31884	P50285	Fmo1	Flavin-containing monooxygenase 1	EPVLNDELPGR	11	281	291	17.6823	17.4858	17.5716	17.5886	18.1139	18.011	18.0294	17.8497	P50285	no	destabilized proteins
-0.601382	3.92686	1.90321	0.000118342	0.0124966	15.5782	-5.95475	1.31062	Q61037	Tsc2	Tuberin	DFVPYITK	8	907	914	15.9464	15.9157	15.9281	15.7255	15.3673	15.2214	15.2456	15.2759	Q61037	no	non-targtet
-0.216154	3.92296	1.89983	0.000119411	0.0125942	22.5774	-5.94826	1.30132	P16331	Pah	Phenylalanine-4-hydroxylase	NTVPWFPR	8	116	123	22.6431	22.632	22.6992	22.7675	22.4626	22.4501	22.4551	22.5093	P16331	no	stabilized proteins
-0.686475	3.91891	1.89673	0.000120528	0.0126844	15.2567	-5.94154	1.29169	A4UUI3	Gbp4	Guanylate-binding protein 4	IKTLREGIK	9	284	292	15.6085	15.6579	15.6268	15.5066	14.7963	14.9283	14.8216	15.1077	A4UUI3	no	non-targtet
-0.524148	3.9188	1.89673	0.00012056	0.0126844	19.3145	-5.94135	1.29142	Q64464	Cyp3a13	Cytochrome P450 3A13	MWGLYDGR	8	71	78	19.7077	19.5429	19.5196	19.536	19.2876	18.9111	18.8755	19.1353	Q64464	no	stabilized proteins
-1.57283	3.91724	1.89591	0.000120992	0.0127083	13.8559	-5.93877	1.28772	Q8BPM2	Map4k5	Mitogen-activated protein kinase kinase kinase kinase 5	HCNIVAYFGSYLSR	14	74	87	15.0245	14.3943	14.167	14.9833	12.6228	12.882	13.514	13.2591	Q8BPM2	yes	stabilized proteins
0.833687	3.9169	1.89591	0.000121088	0.0127083	14.6794	5.9382	1.2869	Q8VBX6	Mpdz	Multiple PDZ domain protein	NGTLKPGDR	9	1187	1195	14.3592	14.438	14.1288	14.1241	15.0011	15.0515	15.0529	15.2793	Q8VBX6	no	non-targtet
-0.502301	3.9164	1.89591	0.000121227	0.0127083	17.5872	-5.93737	1.28571	Q9EPE9	Atp13a1	Endoplasmic reticulum transmembrane helix translocase	EALECSLK	8	704	711	18.0429	17.6842	17.8397	17.7866	17.432	17.3657	17.3479	17.1987	Q9EPE9	no	stabilized proteins
-0.29685	3.90914	1.88943	0.00012327	0.0128994	19.5634	-5.92533	1.26843	Q80XL6	Acad11	Acyl-CoA dehydrogenase family member 11	LDNIVFHPK	9	223	231	19.7643	19.6966	19.7325	19.6542	19.3977	19.3875	19.5369	19.338	Q80XL6	no	stabilized proteins
0.291367	3.90887	1.88943	0.000123348	0.0128994	19.3517	5.92487	1.26777	Q8BHC4	Dcakd	Dephospho-CoA kinase domain-containing protein	HTVVVYCDRDTQLAR	15	129	143	19.1667	19.1694	19.2168	19.271	19.3875	19.5218	19.5127	19.5674	Q8BHC4	no	destabilized proteins
0.231992	3.9078	1.88888	0.000123653	0.0129157	22.7623	5.92309	1.26523	Q9DCW4	Etfb	Electron transfer flavoprotein subunit beta	LKLPAVVTADLR	12	175	186	22.6779	22.5869	22.5961	22.7244	22.9116	22.8269	22.9134	22.8614	Q9DCW4	no	destabilized proteins
-0.423032	3.90701	1.88862	0.000123877	0.0129235	17.5152	-5.92179	1.26335	P16331	Pah	Phenylalanine-4-hydroxylase	VEYTEEERK	9	177	185	17.7854	17.6889	17.8608	17.5715	17.3581	17.3042	17.3005	17.2518	P16331	no	stabilized proteins
0.542821	3.90313	1.88526	0.000124989	0.0130238	16.7185	5.91536	1.25411	P70697	Urod	Uroporphyrinogen decarboxylase	WLYQRPQASHK	11	180	190	16.4686	16.3681	16.5914	16.3602	17.0888	16.9033	17.1248	16.8426	P70697	no	non-targtet
-0.668466	3.89925	1.88199	0.000126111	0.0131222	15.363	-5.90893	1.24487	P18653	Rps6ka1	Ribosomal protein S6 kinase alpha-1	QVLQHPWITQK	11	657	667	15.6554	15.6829	15.7576	15.6932	14.9912	15.0377	14.8604	15.2259	P18653	yes	stabilized proteins
-1.14136	3.89881	1.88199	0.000126237	0.0131222	14.7032	-5.90821	1.24384	Q9WTU6	Mapk9	Mitogen-activated protein kinase 9	VIEQLGTPSAEFMKK	15	237	251	15.247	15.1653	15.1282	15.555	14.4951	14.2858	13.6579	14.0913	Q9WTU6	yes	stabilized proteins
0.233244	3.89196	1.87565	0.000128246	0.0133151	22.5089	5.89686	1.22751	P02088;P02089	Hbb-b1	Hemoglobin subunit beta-1	GTFASLSELHCDKLHVDPENFR	22	84	105	22.3348	22.3699	22.4092	22.4551	22.7035	22.6342	22.5615	22.6029	P02088	no	destabilized proteins
-0.675267	3.89029	1.87451	0.000128738	0.0133502	16.4498	-5.89412	1.22355	Q61136	Prpf4b	Serine/threonine-protein kinase PRP4 homolog	VNIGEVLDKR	10	677	686	16.7644	16.8989	16.7405	16.7459	16.1637	16.154	16.3394	15.7915	Q61136	yes	stabilized proteins
-0.66119	3.88771	1.87245	0.000129505	0.0134136	16.6142	-5.88985	1.21741	O54992	Mapkapk5	MAP kinase-activated protein kinase 5	LCDFGFAK	8	167	174	17.2695	16.934	16.7289	16.8467	16.3133	16.2191	16.3589	16.2432	O54992	yes	non-targtet
-0.969084	3.8831	1.86836	0.000130888	0.0135408	14.2058	-5.88223	1.20642	Q8CDJ8	Ston1	Stonin-1	QWGPIFLK	8	287	294	14.705	14.9619	14.4209	14.6736	13.7925	13.6334	13.5979	13.8612	Q8CDJ8	no	non-targtet
0.479586	3.87664	1.86269	0.00013285	0.0137185	16.8897	5.87156	1.19103	Q9D8E6	Rpl4	Large ribosomal subunit protein uL4	MFAPTKTWRR	10	101	110	16.5461	16.6995	16.7731	16.581	17.2034	17.0871	17.007	17.2205	Q9D8E6	no	non-targtet
-0.32464	3.8764	1.86269	0.000132923	0.0137185	17.9973	-5.87117	1.19047	P24788	Cdk11b	Cyclin-dependent kinase 11B	IEEGTYGVVYR	11	433	443	18.1963	18.1491	18.0954	18.1979	17.8335	17.9208	17.8319	17.7538	P24788	yes	stabilized proteins
0.171513	3.87212	1.85893	0.000134241	0.013838	21.6817	5.8641	1.18026	P60843	Eif4a1	Eukaryotic initiation factor 4A-I	ATQALVLAPTR	11	100	110	21.5961	21.6276	21.5915	21.5685	21.7756	21.7876	21.7594	21.7471	P60843	no	non-targtet
0.344924	3.86984	1.85717	0.000134947	0.0138942	23.7079	5.86035	1.17484	P02088;P02089	Hbb-b1	Hemoglobin subunit beta-1	DFTPAAQAAFQK	12	122	133	23.5869	23.5754	23.4041	23.5754	23.9316	23.9584	23.9134	23.7182	P02088	no	destabilized proteins
0.490754	3.86799	1.85584	0.000135521	0.0139368	18.7491	5.85731	1.17045	Q8JZR0	Acsl5	Long-chain-fatty-acid--CoA ligase 5	GAMLTHENVVSNMAAFLK	18	270	287	18.6099	18.3975	18.6045	18.403	19.1543	18.8123	19.0872	18.9242	Q8JZR0	no	destabilized proteins
0.250943	3.86646	1.85482	0.000136001	0.0139695	19.2172	5.85478	1.16679	Q9DCW4	Etfb	Electron transfer flavoprotein subunit beta	LPAVVTADLR	10	177	186	19.0423	19.1179	19.1343	19.0726	19.391	19.3631	19.3345	19.2822	Q9DCW4	no	destabilized proteins
-0.399657	3.86594	1.85481	0.000136164	0.0139698	16.9832	-5.85392	1.16555	Q5M8N4	Sdr39u1	Epimerase family protein SDR39U1	RTLATGYQYSFPELR	15	271	285	17.1241	17.2448	17.1288	17.2343	16.7081	16.7941	16.7658	16.8654	Q5M8N4	no	stabilized proteins
0.304615	3.86416	1.85355	0.000136722	0.0140103	20.5028	5.851	1.16133	Q9WV55	Vapa	Vesicle-associated membrane protein-associated protein A	KVAHSDKPGSTSAVSFR	17	205	221	20.2046	20.3599	20.4352	20.4023	20.6638	20.7058	20.6592	20.5916	Q9WV55	no	non-targtet
1.15492	3.8611	1.85101	0.000137688	0.0140927	14.9154	5.84597	1.15404	Q60855	Ripk1	Receptor-interacting serine/threonine-protein kinase 1	SHGFVILK	8	38	45	14.6387	14.4713	13.8303	14.4114	15.2207	15.6812	15.7326	15.3369	Q60855	yes	destabilized proteins
-0.35889	3.86045	1.85087	0.000137895	0.0140972	23.2087	-5.84489	1.15248	Q61694	Hsd3b5	NADPH-dependent 3-keto-steroid reductase Hsd3b5	EIILNAHEEEHR	12	136	147	23.1886	23.4298	23.5045	23.4298	22.9742	23.0821	22.9933	23.0674	Q61694	no	stabilized proteins
0.22054	3.85675	1.84767	0.000139076	0.0142012	21.3931	5.8388	1.14366	Q60737	Csnk2a1	Casein kinase II subunit alpha	VYTDVNTHRPR	11	11	21	21.3173	21.2692	21.2287	21.3163	21.5342	21.5297	21.5263	21.4234	Q60737	yes	non-targtet
-1.0858	3.85324	1.84468	0.000140203	0.0142994	15.1313	-5.83304	1.13532	P31750	Akt1	RAC-alpha serine/threonine-protein kinase	VTMNEFEYLK	10	145	154	15.8686	15.8956	15.3302	15.6024	14.3974	14.2811	14.7036	14.9715	P31750	yes	stabilized proteins
0.626012	3.84978	1.84173	0.000141327	0.014397	15.8799	5.82734	1.12706	Q8VCH6	Dhcr24	Delta(24)-sterol reductase	PGWLTVSLR	9	95	103	15.6623	15.6663	15.3994	15.5394	16.2109	16.3737	16.108	16.0789	Q8VCH6	no	destabilized proteins
-0.821189	3.84155	1.83401	0.000144029	0.0146551	15.6817	-5.81384	1.10747	Q8BYK6	Ythdf3	YTH domain-containing family protein 3	AINNYNPK	8	400	407	16.2025	15.9167	16.3042	15.9458	15.3742	14.9473	15.315	15.4478	Q8BYK6	no	non-targtet
-0.840426	3.83078	1.82375	0.000147647	0.0150056	16.6011	-5.79618	1.08182	Q8C050;Q9Z2B9	Rps6ka4	Ribosomal protein S6 kinase alpha-4	VLGTGAYGK	9	38	46	17.3102	17.1203	16.8269	16.8276	16.4724	16.2938	15.9571	16.0001	Q8C050	yes	non-targtet
-1.32646	3.82202	1.8155	0.000150653	0.0152931	15.029	-5.78186	1.06097	Q8R4K2	Irak4	Interleukin-1 receptor-associated kinase 4	LSCLDGTPPLSWHTR	15	274	288	15.9867	15.61	15.7284	15.444	13.8464	15.0118	14.377	14.228	Q8R4K2	yes	stabilized proteins
-1.29869	3.81983	1.81382	0.000151414	0.0153524	13.5128	-5.77828	1.05576	Q9JHU3	Cdk20	Cyclin-dependent kinase 20	GVAFCHANNIVHR	13	114	126	14.1553	14.2594	13.6412	14.5928	12.9229	12.9887	12.6612	12.8811	Q9JHU3	yes	stabilized proteins
0.219061	3.8149	1.8094	0.000153143	0.0155095	23.6492	5.77023	1.04402	P26443	Glud1	Glutamate dehydrogenase 1, mitochondrial	GASIVEDKLVEDLK	14	77	90	23.4676	23.5522	23.5983	23.5404	23.7796	23.8093	23.7594	23.6865	P26443	no	destabilized proteins
0.686189	3.81306	1.80807	0.000153794	0.0155573	15.639	5.76722	1.03963	O35488	Slc27a2	Long-chain fatty acid transport protein 2	AATINHHR	8	234	241	15.0934	15.3897	15.3601	15.3403	15.7821	16.1713	15.9635	16.0113	O35488	no	destabilized proteins
0.291545	3.81241	1.80792	0.000154024	0.0155624	19.4447	5.76616	1.03808	P47911	Rpl6	Large ribosomal subunit protein eL6	HQEGEIFDTEKEK	13	235	247	19.3823	19.1843	19.313	19.316	19.5788	19.5802	19.6631	19.5397	P47911	no	non-targtet
1.18951	3.81163	1.80765	0.000154302	0.0155723	14.9694	5.76488	1.03622	Q8BX94	Osbpl2	Oxysterol-binding protein-related protein 2	SDFSVWSILKK	11	72	82	14.7882	14.3174	13.9399	14.4531	15.842	15.5679	15.7045	15.1422	Q8BX94	no	destabilized proteins
0.533607	3.81079	1.80731	0.000154602	0.0155844	16.2449	5.7635	1.03421	Q00623	Apoa1	Apolipoprotein A-I	WKEDVELYRQK	11	131	141	15.9504	15.9546	16.1007	15.9067	16.6312	16.3757	16.4386	16.6013	Q00623	no	destabilized proteins
-0.852245	3.8099	1.80693	0.000154918	0.0155981	16.2931	-5.76205	1.03209	O08648	Map3k4	Mitogen-activated protein kinase kinase kinase 4	GANIFLTSSGLIK	13	1455	1467	16.9483	16.4255	16.7342	16.769	16.1005	15.7854	16.0501	15.532	O08648	yes	stabilized proteins
-1.4271	3.80551	1.80305	0.00015649	0.015738	15.6032	-5.7549	1.02165	P31750	Akt1	RAC-alpha serine/threonine-protein kinase	HRVTMNEFEYLK	12	143	154	16.3025	16.4453	16.2255	16.2938	14.5704	14.8213	14.4091	15.7578	P31750	yes	stabilized proteins
0.402085	3.80049	1.79853	0.000158311	0.0159027	20.5488	5.74671	1.00969	Q8JZR0	Acsl5	Long-chain-fatty-acid--CoA ligase 5	TLYENFQR	8	76	83	20.3645	20.2302	20.5545	20.2419	20.7223	20.7634	20.6714	20.8423	Q8JZR0	no	destabilized proteins
-0.433227	3.79859	1.79713	0.000159004	0.0159539	17.3156	-5.74362	1.00517	Q5M8N4	Sdr39u1	Epimerase family protein SDR39U1	GGGAISHMLLPFR	13	164	176	17.4448	17.5217	17.5173	17.6451	16.9369	17.1741	17.1782	17.1068	Q5M8N4	no	stabilized proteins
-0.887041	3.79218	1.79122	0.00016137	0.0161724	14.6548	-5.73318	0.989894	Q9JM52	Mink1	Misshapen-like kinase 1	KFTDFIDTCLIK	12	261	272	14.8472	14.9797	15.2242	15.3422	14.2807	14.2385	14.0127	14.3132	Q9JM52	yes	stabilized proteins
0.56824	3.79157	1.79112	0.000161594	0.0161762	17.1819	5.7322	0.988457	P12367	Prkar2a	cAMP-dependent protein kinase type II-alpha regulatory subunit	GTYDILVTK	9	179	187	16.9106	17.1051	16.9419	16.6334	17.5151	17.4644	17.3365	17.5479	P12367	no	destabilized proteins
-0.598404	3.78952	1.78996	0.00016236	0.0162197	16.9167	-5.72885	0.983563	Q9EPE9	Atp13a1	Endoplasmic reticulum transmembrane helix translocase	GQPCEWR	7	776	782	17.0438	17.0872	17.2922	17.4402	16.5335	16.7558	16.4823	16.6982	Q9EPE9	no	stabilized proteins
-0.481738	3.78941	1.78996	0.000162403	0.0162197	18.3212	-5.72867	0.98329	Q9QXD1	Acox2	Peroxisomal acyl-coenzyme A oxidase 2	DATQHTQTLMR	11	513	523	18.6367	18.558	18.7227	18.3308	18.1171	17.9818	18.0319	18.1904	Q9QXD1	no	stabilized proteins
-0.783633	3.7821	1.78315	0.00016516	0.016476	15.6535	-5.71678	0.96588	Q9QZL0	Ripk3	Receptor-interacting serine/threonine-protein kinase 3	DLKPSNILLDPELHAK	16	143	158	16.1577	16.0053	16.1891	15.8292	15.3518	14.9344	15.4352	15.3253	Q9QZL0	yes	non-targtet
-0.876499	3.77329	1.77484	0.000168544	0.0167943	15.0309	-5.70248	0.9449	P24604	Tec	Tyrosine-protein kinase Tec	NCLVNEAGVVK	11	493	503	15.628	15.2336	15.4843	15.5306	14.8248	14.2587	14.6782	14.6088	P24604	yes	stabilized proteins
-0.920359	3.77055	1.7726	0.000169609	0.016881	14.2132	-5.69805	0.938386	Q61136	Prpf4b	Serine/threonine-protein kinase PRP4 homolog	FYRAPEIIIGK	11	854	864	14.7149	14.8128	14.4248	14.7409	13.5764	13.7821	13.6793	13.9742	Q61136	yes	stabilized proteins
-0.25848	3.76657	1.76912	0.000171169	0.0170167	20.9985	-5.6916	0.928912	Q61694	Hsd3b5	NADPH-dependent 3-keto-steroid reductase Hsd3b5	VLKGDILDAQCLK	13	58	70	21.1825	21.1457	21.1269	21.0559	20.9098	20.8651	20.9388	20.7634	Q61694	no	stabilized proteins
-0.8245	3.76596	1.76901	0.00017141	0.0170211	16.6517	-5.69061	0.927462	O88351	Ikbkb	Inhibitor of nuclear factor kappa-B kinase subunit beta	LNHPNVVAAR	10	68	77	16.8634	17.1283	17.0331	17.2312	15.999	15.9541	16.4894	16.5153	O88351	yes	stabilized proteins
0.541601	3.7603	1.76385	0.00017366	0.0172248	17.1904	5.68143	0.913971	Q8VCH6	Dhcr24	Delta(24)-sterol reductase	EGLEYIPLR	9	317	325	17.0607	16.6876	16.984	16.9462	17.5794	17.4838	17.4975	17.2841	Q8VCH6	no	destabilized proteins
-0.316174	3.75742	1.76147	0.000174815	0.0173195	20.3364	-5.67678	0.907116	P24549	Aldh1a1	Aldehyde dehydrogenase 1A1	SVDDVIKR	8	413	420	20.5731	20.5915	20.417	20.3962	20.1825	20.0821	20.2066	20.2419	P24549	no	non-targtet
0.643552	3.75367	1.75821	0.000176333	0.0174499	15.7785	5.6707	0.898172	Q8C3B8	Rft1	Protein RFT1 homolog	GSQEVLGQAAR	11	2	12	15.3688	15.6295	15.49	15.3384	16.2184	16.2196	15.9083	16.0547	Q8C3B8	no	non-targtet
-0.289824	3.75281	1.75785	0.000176681	0.0174644	18.7908	-5.66932	0.896133	P0DP26;P0DP27;P0DP28;Q9D6P8	Calm1;Calm2;Calm3	Calmodulin-1	MKDTDSEEEIREAFR	15	77	91	18.8897	18.9505	19.0185	18.8841	18.627	18.5668	18.7094	18.6804	P0DP26	no	non-targtet
0.217963	3.74652	1.75205	0.00017926	0.0176991	22.0935	5.65914	0.881143	P09103	P4hb	Protein disulfide-isomerase	ALAPEYAK	8	60	67	22.0459	21.9243	22.0325	21.9352	22.2096	22.1673	22.1795	22.2535	P09103	no	non-targtet
0.248274	3.74433	1.75036	0.000180163	0.017768	19.7134	5.65562	0.875944	Q9DBM2	Ehhadh	Peroxisomal bifunctional enzyme	VGIPVVAVESDPKQLDTAK	19	317	335	19.6309	19.5772	19.6052	19.5439	19.8097	19.7741	19.9295	19.837	Q9DBM2	no	destabilized proteins
0.216339	3.7388	1.74532	0.000182474	0.0179755	22.4032	5.64668	0.86276	O55125	Nipsnap1	Protein NipSnap homolog 1	AGPNIYELR	9	180	188	22.239	22.2989	22.3017	22.3403	22.4972	22.5189	22.5892	22.44	O55125	no	non-targtet
-0.266091	3.73805	1.74506	0.000182789	0.017986	20.6939	-5.64547	0.860978	P16331	Pah	Phenylalanine-4-hydroxylase	DFLGGLAFR	9	253	261	20.7223	20.9243	20.85	20.8113	20.4874	20.5823	20.5915	20.5823	P16331	no	stabilized proteins
0.820245	3.73525	1.74276	0.000183972	0.0180819	14.8252	5.64096	0.854306	O88643	Pak1	Serine/threonine-protein kinase PAK 1	YMSFTDK	7	142	148	14.4889	14.6686	14.3063	14.1964	15.2003	15.1214	15.4137	15.2057	O88643	yes	destabilized proteins
0.169578	3.72959	1.73759	0.000186383	0.0182981	21.6059	5.63184	0.840835	Q80UM3	Naa15	N-alpha-acetyltransferase 15, NatA auxiliary subunit	YQLLQLRPAQR	11	138	148	21.4874	21.5309	21.5069	21.5592	21.7013	21.6843	21.7056	21.6714	Q80UM3	no	non-targtet
0.241928	3.72812	1.73688	0.000187019	0.0183284	19.9013	5.62946	0.837316	Q8CCK0;Q9QZQ8	Macroh2a1	Core histone macro-H2A.1	AGVIFPVGR	9	19	27	19.7865	19.684	19.7949	19.856	20.0292	20.0426	19.9882	20.0292	Q8CCK0	no	non-targtet
-0.685522	3.72789	1.73688	0.000187115	0.0183284	16.2087	-5.6291	0.836782	Q8R0W0	Eppk1	Epiplakin	QQQEQTLR	8	2621	2628	16.4396	16.4599	16.7312	16.5751	16.1394	15.6382	15.7589	15.9273	Q8R0W0	no	non-targtet
0.304014	3.72351	1.73298	0.000189014	0.0184935	19.5605	5.62204	0.826339	Q91W52	Tmem19	Transmembrane protein 19	LITTWEK	7	203	209	19.4801	19.2754	19.4621	19.4165	19.7401	19.7802	19.6371	19.6926	Q91W52	no	non-targtet
1.16217	3.72229	1.73226	0.000189543	0.0185243	15.6818	5.62008	0.823447	P05132;P68181	Prkacb	cAMP-dependent protein kinase catalytic subunit beta	VRFPSHFSSDLKDLLR	16	256	271	14.4028	15.4172	15.3757	15.2072	16.1257	16.1571	16.3915	16.3774	P05132	yes	destabilized proteins
-2.21389	3.7159	1.72636	0.000192354	0.0187778	12.9643	-5.6098	0.808222	P49615	Cdk5	Cyclin-dependent kinase 5	ETHEIVALK	9	25	33	14.062	14.2814	13.9861	13.9554	11.5638	13.1078	10.9343	11.8234	P49615	yes	stabilized proteins
-1.02342	3.71519	1.72614	0.000192668	0.0187873	14.3136	-5.60866	0.806534	Q7TT50	Cdc42bpb	Serine/threonine-protein kinase MRCK beta	FQFPSHVTDVSEEAK	15	300	314	15.1053	14.8601	14.9758	14.3601	13.9159	13.8339	13.7256	13.7322	Q7TT50	yes	non-targtet
-1.57673	3.71322	1.72465	0.000193545	0.0188516	12.5534	-5.60549	0.801834	Q03141	Mark3	MAP/microtubule affinity-regulating kinase 3	KSAELDASDSSSSSNLSLAK	20	367	386	13.202	13.0485	13.5286	13.5881	12.3919	11.6201	11.7497	11.2985	Q03141	yes	non-targtet
-0.721007	3.71244	1.72436	0.000193894	0.0188644	15.0983	-5.60423	0.799971	Q9Z1M4	Rps6kb2	Ribosomal protein S6 kinase beta-2	KVQGTNLGK	9	86	94	15.7049	15.3159	15.458	15.3564	14.744	14.6002	14.7924	14.8146	Q9Z1M4	yes	stabilized proteins
0.533961	3.71066	1.72307	0.000194689	0.0189204	16.7812	5.60138	0.795741	Q9DBG5	Plin3	Perilipin-3	NHAYEHSLGK	10	252	261	16.4031	16.6229	16.5804	16.4505	17.024	17.2368	17.0819	16.85	Q9DBG5	no	destabilized proteins
0.337769	3.7097	1.72259	0.000195121	0.0189411	20.5411	5.59983	0.793449	P08226	Apoe	Apolipoprotein E	DRLEEVR	7	237	243	20.2184	20.4375	20.4576	20.3752	20.6186	20.6628	20.7471	20.8113	P08226	no	destabilized proteins
-0.887306	3.696	1.70938	0.000201372	0.0195261	14.9693	-5.57786	0.760828	Q4G0F8	Ubn1	Ubinuclein-1	ITLTLFEPDHKR	12	47	58	15.4846	15.4041	15.6335	15.1296	14.7696	14.6089	14.4845	14.2395	Q4G0F8	no	non-targtet
-1.05389	3.69489	1.70876	0.000201888	0.0195542	14.5734	-5.57608	0.758183	P22315	Fech	Ferrochelatase, mitochondrial	IQEQYRR	7	118	124	14.9361	15.0476	15.2652	15.1525	14.5318	13.9002	13.6952	14.0584	P22315	no	stabilized proteins
-0.397817	3.69373	1.7083	0.000202429	0.019575	17.7096	-5.57422	0.755415	Q91X34	Baat	Bile acid-CoA:amino acid N-acyltransferase	GNLFSSQAFYR	11	41	51	18.0335	17.9698	17.8936	17.7372	17.519	17.4528	17.4923	17.5787	Q91X34	no	non-targtet
-0.425546	3.69346	1.7083	0.000202554	0.019575	17.2697	-5.57379	0.754775	Q64464	Cyp3a13	Cytochrome P450 3A13	VLQNFTVQPCK	11	459	469	17.545	17.364	17.6028	17.4181	17.1887	17.0123	16.9947	17.032	Q64464	no	stabilized proteins
0.330656	3.69065	1.70598	0.000203866	0.0196798	19.3756	5.56929	0.748095	P56395	Cyb5a	Cytochrome b5	AGQSDKDVK	9	2	10	19.2966	19.2225	19.2382	19.0838	19.6642	19.5454	19.4938	19.4603	P56395	no	destabilized proteins
0.554197	3.6857	1.70151	0.000206206	0.0198835	15.7333	5.56136	0.73629	O35638	Stag2	Cohesin subunit SA-2	YVGWTMHDK	9	331	339	15.5539	15.4485	15.5072	15.3152	16.0894	15.8997	16.0644	15.9881	O35638	no	non-targtet
0.450779	3.68307	1.69937	0.000207456	0.0199818	17.1403	5.55716	0.730041	Q91YQ1	Rab29	Ras-related protein Rab-7L1	STVGVDFALK	10	38	47	16.9792	17.0535	16.7455	16.8812	17.375	17.4706	17.2874	17.3297	Q91YQ1	no	non-targtet
0.475253	3.67882	1.6956	0.000209496	0.0201558	16.1837	5.55037	0.71992	A2ATU0	Dhtkd1	2-oxoadipate dehydrogenase complex component E1	ETFTTEERK	9	157	165	15.8376	15.9552	15.9524	16.0393	16.4816	16.4044	16.4771	16.3224	A2ATU0	no	destabilized proteins
0.311587	3.6779	1.69515	0.000209944	0.0201765	21.3855	5.54888	0.71771	Q8JZR0	Acsl5	Long-chain-fatty-acid--CoA ligase 5	ALKPTVFPTVPR	12	342	353	21.173	21.1091	21.3015	21.3353	21.5941	21.441	21.5962	21.5338	Q8JZR0	no	destabilized proteins
0.592507	3.67563	1.69337	0.000211044	0.0202597	18.832	5.54526	0.712305	Q05020	Apoc2	Apolipoprotein C-II	TYPISMDEK	9	59	67	18.3156	18.3194	18.7663	18.7418	19.0279	19.1869	19.1847	19.1137	Q05020	no	non-targtet
-0.545923	3.67299	1.69161	0.000212332	0.0203416	18.6516	-5.54104	0.706014	Q9R257	Hebp1	Heme-binding protein 1	FATVEVTDKPVDEALR	16	41	56	19.024	19.0751	18.8705	18.7287	18.3916	18.5313	18.4677	18.1241	Q9R257	no	stabilized proteins
-1.35766	3.67291	1.69161	0.000212366	0.0203416	13.9121	-5.54092	0.705844	P49138;Q3UMW7	Mapkapk2	MAP kinase-activated protein kinase 2	DVKPENLLYTSK	12	172	183	14.6855	14.5381	15.0053	14.135	12.8548	13.0821	13.2511	13.7452	P49138	yes	stabilized proteins
-0.80022	3.66999	1.68917	0.000213801	0.0204564	14.5764	-5.53626	0.698879	Q8K370	Acad10	Acyl-CoA dehydrogenase family member 10	KTMAIPQDALEK	12	261	272	14.9476	15.0346	14.8834	15.0404	13.9205	14.1913	14.1972	14.396	Q8K370	no	non-targtet
-0.292309	3.6662	1.68586	0.000215675	0.0206129	18.3416	-5.53021	0.689854	P16331	Pah	Phenylalanine-4-hydroxylase	VEYTEEERKTWGTVFR	16	177	192	18.4193	18.4419	18.5702	18.5196	18.1471	18.2615	18.1901	18.1831	P16331	no	stabilized proteins
0.917094	3.66472	1.68486	0.000216412	0.0206606	16.0766	5.52785	0.686324	O08605	Mknk1	MAP kinase-interacting serine/threonine-protein kinase 1	GLPTPQVLQR	10	341	350	15.9365	15.8104	15.634	15.0914	16.5722	16.6653	16.4171	16.4861	O08605	yes	non-targtet
0.40546	3.66337	1.68399	0.000217084	0.0207019	17.0578	5.5257	0.683118	P97872	Fmo5	Flavin-containing monooxygenase 5	RYVDSQR	7	419	425	16.8618	16.7848	16.8652	16.9085	17.3736	17.3013	17.2526	17.1147	P97872	no	stabilized proteins
-0.473459	3.66034	1.68143	0.000218606	0.0208241	16.95	-5.52086	0.67589	Q61694	Hsd3b5	NADPH-dependent 3-keto-steroid reductase Hsd3b5	LLKNGGTLHTCALR	14	173	186	17.0716	17.2755	17.1099	17.2899	16.5605	16.7115	16.7292	16.8519	Q61694	no	stabilized proteins
-2.22534	3.65876	1.68072	0.0002194	0.0208585	12.8617	-5.51835	0.672139	Q5F2E8	Taok1	Serine/threonine-protein kinase TAO1	DVRTNEVVAIK	11	47	57	13.9056	14.2313	14.154	13.6064	12.4849	12.109	11.9655	10.4366	Q5F2E8	yes	destabilized proteins
0.190223	3.65867	1.68072	0.000219449	0.0208585	20.0221	5.5182	0.671908	Q9DBM2	Ehhadh	Peroxisomal bifunctional enzyme	SANKWSTPSGASWK	14	275	288	19.9156	19.9006	19.9459	19.9459	20.1079	20.1079	20.1581	20.0951	Q9DBM2	no	destabilized proteins
0.202456	3.65771	1.68023	0.000219935	0.0208818	20.0061	5.51667	0.669621	Q63844	Mapk3	Mitogen-activated protein kinase 3	NYLQSLPSK	9	280	288	19.916	19.9223	19.8794	19.902	20.1206	20.1206	20.1457	20.0426	Q63844	yes	non-targtet
0.235921	3.65603	1.67904	0.000220783	0.0209394	19.0046	5.514	0.66564	P54823	Ddx6	Probable ATP-dependent RNA helicase DDX6	IKTSDVTSTK	10	85	94	18.8705	18.9228	18.8803	18.8729	19.065	19.1894	19.1133	19.1225	P54823	no	non-targtet
-0.217304	3.65324	1.67672	0.000222206	0.0210512	21.8287	-5.50956	0.658997	O35469;P24815;P26149;P26150;Q61694;Q61767	Hsd3b5	NADPH-dependent 3-keto-steroid reductase Hsd3b5	QTILDVNLK	9	95	103	22.019	21.9423	21.9459	21.8423	21.7182	21.7553	21.7013	21.7056	O35469	no	non-targtet
-1.39386	3.65259	1.67654	0.000222541	0.0210599	13.3576	-5.50852	0.657437	Q05921	Rnasel	2-5A-dependent ribonuclease	VDIVNLLLSHGADPHR	16	72	87	13.8601	13.693	14.3395	14.3256	12.8393	13.0893	12.2072	12.507	Q05921	yes	non-targtet
0.242182	3.64519	1.66961	0.000226367	0.0213986	19.4956	5.49674	0.639807	P31938	Map2k1	Dual specificity mitogen-activated protein kinase kinase 1	KLEELELDEQQRK	13	36	48	19.4288	19.2767	19.3712	19.4214	19.6038	19.62	19.6468	19.5963	P31938	yes	destabilized proteins
0.36562	3.64275	1.66765	0.00022764	0.0214954	18.2672	5.49287	0.634008	Q8BSE0	Rmdn2	Regulator of microtubule dynamics protein 2	YCYTVSR	7	312	318	18.1925	18.07	18.0307	18.0444	18.5256	18.2857	18.521	18.4678	Q8BSE0	no	non-targtet
-0.274782	3.64047	1.66584	0.00022884	0.0215853	18.6486	-5.48924	0.628567	Q8VEK3	Hnrnpu	Heterogeneous nuclear ribonucleoprotein U	APQCLGKFIEIAAR	14	535	548	18.6919	18.81	18.7843	18.8578	18.4868	18.5627	18.5254	18.4699	Q8VEK3	no	non-targtet
0.232656	3.63945	1.6653	0.000229377	0.0216124	21.0214	5.48762	0.626143	P09103	P4hb	Protein disulfide-isomerase	KSNFEEALAAHK	12	33	44	20.8259	20.8971	20.9669	20.9302	21.0638	21.1582	21.1281	21.2007	P09103	no	non-targtet
-0.196927	3.63582	1.66214	0.000231301	0.02177	20.0503	-5.48186	0.617503	Q9DC61	Pmpca	Mitochondrial-processing peptidase subunit alpha	LYLNVLNR	8	362	369	20.1457	20.1457	20.1332	20.1704	19.9293	19.9307	20.0156	19.9316	Q9DC61	no	non-targtet
-1.02907	3.63003	1.65682	0.000234407	0.0220383	15.3297	-5.47267	0.603709	O88351	Ikbkb	Inhibitor of nuclear factor kappa-B kinase subunit beta	DLKPENIVLQQGEK	14	145	158	15.9794	15.4778	15.8972	16.0226	14.7632	14.6015	14.5806	15.3156	O88351	yes	stabilized proteins
-0.275976	3.62689	1.65415	0.000236107	0.0221741	18.6618	-5.46769	0.596236	P62245	Rps15a	Small ribosomal subunit protein uS8	SINNAEKR	8	13	20	18.8119	18.7953	18.8242	18.7675	18.4373	18.4843	18.6183	18.5552	P62245	no	stabilized proteins
0.82124	3.62479	1.65253	0.00023725	0.0222573	13.9871	5.46437	0.591238	Q8BX94	Osbpl2	Oxysterol-binding protein-related protein 2	ASSQSQPLER	10	120	129	13.5246	13.4814	13.6099	13.6898	14.2974	14.4407	14.3381	14.5145	Q8BX94	no	destabilized proteins
0.976748	3.61968	1.64788	0.00024006	0.0224965	18.3453	5.45627	0.579062	O35488	Slc27a2	Long-chain fatty acid transport protein 2	LFQHIAEYLPSYAR	14	542	555	17.9348	17.2178	18.2813	17.9937	18.8766	18.7179	18.8537	18.8864	O35488	no	destabilized proteins
0.494309	3.61857	1.64725	0.000240673	0.0225296	17.0312	5.45451	0.576425	P12367	Prkar2a	cAMP-dependent protein kinase type II-alpha regulatory subunit	NGGNQEVEIAHCHK	14	316	329	16.6204	16.8496	16.9575	16.7086	17.2316	17.178	17.4286	17.2751	P12367	no	destabilized proteins
0.526433	3.61784	1.64699	0.000241077	0.0225431	16.1251	5.45336	0.574687	O70589	Cask	Peripheral plasma membrane protein CASK	GAVLAAVSSHK	11	306	316	16.0176	15.717	15.9089	15.804	16.335	16.3458	16.351	16.5213	O70589	yes	non-targtet
-0.305795	3.61412	1.64373	0.000243155	0.0227128	20.3756	-5.44746	0.565813	Q60759	Gcdh	Glutaryl-CoA dehydrogenase, mitochondrial	ATPEMVSMLK	10	362	371	20.5795	20.4889	20.5874	20.4584	20.2251	20.1923	20.109	20.3646	Q60759	no	non-targtet
-1.16506	3.61308	1.64341	0.000243736	0.0227295	14.1368	-5.44582	0.563344	Q8BTH8;Q8BVP5;Q8C4X2	Csnk1g3	Casein kinase I isoform gamma-3	IGCGNFGELR	10	49	58	14.3464	14.5722	14.9365	15.0223	13.2131	13.8974	13.6865	13.4201	Q8BTH8	yes	non-targtet
0.373082	3.61286	1.64341	0.000243858	0.0227295	19.542	5.44547	0.562824	Q8JZU2	Slc25a1	Tricarboxylate transport protein, mitochondrial	TQLQLDER	8	51	58	19.5398	19.2424	19.3958	19.244	19.8236	19.7233	19.6911	19.6764	Q8JZU2	no	destabilized proteins
0.174076	3.61228	1.64329	0.000244187	0.0227357	21.3248	5.44455	0.56143	Q01405	Sec23a	Protein transport protein Sec23A	YIDTEHGGSQAR	12	705	716	21.2582	21.2472	21.2268	21.2189	21.4582	21.3773	21.3837	21.4282	Q01405	no	non-targtet
0.312668	3.61176	1.64324	0.00024448	0.0227385	19.462	5.44372	0.56019	O09110	Map2k3	Dual specificity mitogen-activated protein kinase kinase 3	ISCVSKPPVSNPTPPR	16	27	42	19.2773	19.1984	19.3181	19.429	19.6182	19.515	19.6535	19.6869	O09110	yes	stabilized proteins
0.254313	3.61064	1.64258	0.000245111	0.0227727	19.7989	5.44195	0.557523	Q920L1	Fads1	Acyl-CoA (8-3)-desaturase	KDPDINMHPLFFALGK	16	231	246	19.719	19.6483	19.6263	19.6935	19.9226	19.9076	20.0304	19.8437	Q920L1	no	destabilized proteins
0.845861	3.60868	1.64109	0.000246218	0.0228511	14.8205	5.43886	0.552864	Q8JZU2	Slc25a1	Tricarboxylate transport protein, mitochondrial	VKFIHDQTSSNPK	13	148	160	14.6058	14.2213	14.4511	14.3119	15.3464	15.4931	14.9691	15.1649	Q8JZU2	no	destabilized proteins
-1.81508	3.60748	1.64036	0.0002469	0.0228898	14.513	-5.43696	0.550005	Q9JHU3	Cdk20	Cyclin-dependent kinase 20	DLKPANLLISASGQLK	16	127	142	15.0686	15.4575	15.553	15.6032	13.9781	14.0118	12.433	13.9991	Q9JHU3	yes	stabilized proteins
0.341379	3.60123	1.63458	0.000250477	0.0231966	17.7014	5.42709	0.535127	Q62393	Tpd52	Tumor protein D52	SFEEKVENLK	10	175	184	17.4735	17.501	17.6522	17.496	17.783	17.9316	17.9132	17.8604	Q62393	no	destabilized proteins
-0.801564	3.59758	1.63138	0.000252594	0.0233677	15.9118	-5.42132	0.526421	Q9D379	Ephx1	Epoxide hydrolase 1	IIPLLTDPK	9	160	168	16.2623	16.5433	16.3188	16.126	15.4977	15.9003	15.2678	15.3784	Q9D379	no	non-targtet
-0.307046	3.59657	1.63084	0.000253182	0.023397	18.2494	-5.41973	0.524019	Q9Z1M4	Rps6kb2	Ribosomal protein S6 kinase beta-2	LVLPPYLTPDAR	12	286	297	18.4716	18.3406	18.413	18.3866	18.0534	18.0069	18.1357	18.1876	Q9Z1M4	yes	stabilized proteins
0.210693	3.59572	1.63046	0.000253675	0.0234176	25.0843	5.41839	0.522005	Q99LC5	Etfa	Electron transfer flavoprotein subunit alpha, mitochondrial	VVPEMTEILK	10	322	331	24.8764	25.0359	24.9803	25.0233	25.1871	25.1871	25.228	25.1565	Q99LC5	no	destabilized proteins
-0.47038	3.59251	1.62771	0.000255558	0.0235663	18.414	-5.41333	0.514359	Q8CIE6	Copa	Coatomer subunit alpha	ISPLQFR	7	1218	1224	18.7939	18.7809	18.6074	18.4145	18.3068	18.1833	18.0853	18.1397	Q8CIE6	no	stabilized proteins
-0.31237	3.59135	1.62701	0.00025624	0.0236041	20.108	-5.4115	0.5116	Q61694;Q61767	Hsd3b5	NADPH-dependent 3-keto-steroid reductase Hsd3b5	NGGTLHTCALR	11	176	186	20.1079	20.2764	20.3962	20.2764	19.907	19.9247	19.9601	20.0156	Q61694	no	stabilized proteins
-1.11686	3.57703	1.61315	0.000264832	0.0243697	14.1777	-5.38894	0.477489	Q9CQW2;Q8VEH3	Arl8b	ADP-ribosylation factor-like protein 8B	EICCYSISCKEK	12	156	167	14.7222	14.573	14.939	14.7104	14.0631	13.7571	13.1482	13.5087	Q9CQW2	no	non-targtet
0.428728	3.57519	1.61177	0.000265959	0.0244473	20.9714	5.38604	0.4731	P62717	Rpl18a	Large ribosomal subunit protein eL20	AHSIQIMK	8	121	128	20.5306	20.7545	20.9036	20.8395	21.0448	21.1812	21.3095	21.2077	P62717	no	non-targtet
-0.716497	3.57284	1.60988	0.000267399	0.0245537	16.3751	-5.38235	0.467513	Q8BIJ6	Iars2	Isoleucine--tRNA ligase, mitochondrial	DIANRFHMMR	10	134	143	16.8887	16.6442	16.8594	16.541	16.015	15.673	16.235	16.1443	Q8BIJ6	no	non-targtet
0.330021	3.56778	1.60528	0.000270535	0.0248153	19.5776	5.37439	0.455455	Q9DCW4	Etfb	Electron transfer flavoprotein subunit beta	RVIDFAVK	8	12	19	19.3331	19.4191	19.3593	19.5387	19.6463	19.7653	19.8726	19.6861	Q9DCW4	no	destabilized proteins
1.07008	3.56409	1.60205	0.000272844	0.0250006	15.6796	5.36859	0.446666	A2ATU0	Dhtkd1	2-oxoadipate dehydrogenase complex component E1	HFYALLK	7	813	819	14.8509	15.489	15.5984	14.6402	16.1827	16.2369	16.1772	16.262	A2ATU0	no	destabilized proteins
-1.04062	3.56267	1.60143	0.000273736	0.0250362	15.3547	-5.36637	0.44329	Q6P9R2	Oxsr1	Serine/threonine-protein kinase OSR1	DPEKRPTAAELLR	13	275	287	16.1841	15.5265	16.0691	15.7205	14.4679	14.8535	14.7661	15.2502	Q6P9R2	yes	stabilized proteins
0.707294	3.56255	1.60143	0.000273811	0.0250362	14.8382	5.36618	0.443009	P49138	Mapkapk2	MAP kinase-activated protein kinase 2	VLKEDKER	8	327	334	14.465	14.4875	14.4334	14.5521	15.0661	15.2093	15.0587	15.433	P49138	yes	stabilized proteins
-0.659566	3.5601	1.59944	0.000275359	0.0251512	15.6146	-5.36234	0.437177	Q9DC61	Pmpca	Mitochondrial-processing peptidase subunit alpha	DTTMYAVSADSK	12	146	157	16.0781	15.9147	15.9205	15.8643	15.2546	15.5621	15.2527	15.0701	Q9DC61	no	non-targtet
-0.232449	3.5549	1.59469	0.000278679	0.0254276	19.4858	-5.35417	0.424785	Q60759	Gcdh	Glutaryl-CoA dehydrogenase, mitochondrial	ATPEMVSMLKR	11	362	372	19.6712	19.6073	19.5708	19.5586	19.4247	19.3169	19.3411	19.3955	Q60759	no	non-targtet
0.285577	3.55122	1.59148	0.000281047	0.0256167	18.376	5.34841	0.416035	P06728	Apoa4	Apolipoprotein A-IV	ATIDQNLEDLR	11	210	220	18.14	18.2238	18.3093	18.2596	18.4677	18.59	18.505	18.5123	P06728	no	destabilized proteins
-0.592071	3.54969	1.5904	0.000282041	0.0256802	16.408	-5.34601	0.412383	Q99JT2;Q9Z2W1	Stk25	Serine/threonine-protein kinase 25	AANVLLSEQGDVK	13	143	155	16.5093	16.6903	16.702	16.9145	16.1547	16.2867	15.9113	16.0951	Q99JT2	yes	stabilized proteins
-0.612026	3.54819	1.58936	0.000283015	0.0257419	15.5732	-5.34366	0.408815	Q9DBL9	Abhd5	1-acylglycerol-3-phosphate O-acyltransferase ABHD5	SCIDGNSGTSIQSLRPK	17	300	316	15.6911	15.9563	15.8655	16.0039	15.2052	15.147	15.4372	15.2792	Q9DBL9	no	non-targtet
0.18953	3.54489	1.58652	0.000285173	0.025911	20.4827	5.3385	0.400961	Q64523;Q6GSS7	H2ac20;Hist2h2aa1	Histone H2A type 2-C	NDEELNKLLGK	11	90	100	20.3321	20.3857	20.417	20.417	20.5545	20.6186	20.5823	20.5545	Q64523	no	non-targtet
0.252741	3.54441	1.58649	0.000285492	0.0259127	19.4951	5.33774	0.399807	Q8JZR0	Acsl5	Long-chain-fatty-acid--CoA ligase 5	VYDKVQNEAK	10	358	367	19.3589	19.3092	19.48	19.3267	19.6067	19.659	19.6476	19.5725	Q8JZR0	no	destabilized proteins
-0.484986	3.54287	1.5854	0.000286505	0.0259775	16.0191	-5.33533	0.396142	Q8VDU5	Snrk	SNF-related serine/threonine-protein kinase	YNIPLVSYK	9	280	288	16.3637	16.0907	16.3025	16.2894	15.7561	15.7513	15.808	15.7909	Q8VDU5	yes	stabilized proteins
-0.612606	3.5406	1.58359	0.000288008	0.0260864	15.8377	-5.33177	0.390733	E9Q3L2	Pi4ka	Phosphatidylinositol 4-kinase alpha	ACLSALSEVK	10	1763	1772	16.2388	16.2465	16.0254	16.0655	15.3102	15.4713	15.6789	15.6653	E9Q3L2	no	stabilized proteins
-0.650078	3.53592	1.57936	0.000291126	0.0263412	16.1386	-5.32446	0.379598	O35857	Timm44	Mitochondrial import inner membrane translocase subunit TIM44	MLYVWALCR	9	419	427	16.4935	16.2625	16.7092	16.3895	15.722	15.6709	15.8108	16.0507	O35857	no	non-targtet
0.477369	3.52799	1.57189	0.000296488	0.0267985	17.688	5.31207	0.360723	P51881	Slc25a5	ADP/ATP translocase 2	IYKSDGIK	8	164	171	17.3314	17.4148	17.6879	17.3633	17.9464	17.9766	17.761	18.0228	P51881	no	destabilized proteins
-0.574603	3.52717	1.57152	0.00029705	0.0268212	15.3477	-5.31079	0.358767	Q9DC61	Pmpca	Mitochondrial-processing peptidase subunit alpha	EFILMGR	7	410	416	15.7244	15.6689	15.5583	15.5884	15.0511	15.1182	15.1544	14.9179	Q9DC61	no	non-targtet
0.379283	3.5236	1.5684	0.000299504	0.0270147	17.619	5.30521	0.350258	Q9WTU6	Mapk9	Mitogen-activated protein kinase 9	DQPSDAAVSSK	11	373	383	17.5053	17.3212	17.5468	17.344	17.8094	17.872	17.8502	17.7028	Q9WTU6	yes	stabilized proteins
-0.306409	3.51924	1.56449	0.000302525	0.0272587	17.7153	-5.29841	0.339881	Q9D162	Ccdc167	Coiled-coil domain-containing protein 167	DLEAVTSQLYR	11	28	38	17.8859	17.8474	17.9212	17.8195	17.6192	17.4844	17.625	17.5196	Q9D162	no	non-targtet
0.405212	3.51518	1.56089	0.000305363	0.0274858	18.0731	5.29209	0.330226	Q9D0I9	Rars1	Arginine--tRNA ligase, cytoplasmic	GFDILGIKPVQR	12	648	659	17.9611	17.795	17.9399	17.7858	18.328	18.1107	18.4289	18.2351	Q9D0I9	no	non-targtet
0.341947	3.51374	1.55998	0.000306382	0.0275434	18.7356	5.28983	0.326782	Q00623	Apoa1	Apolipoprotein A-I	VKDFANVYVDAVK	13	34	46	18.5861	18.6573	18.6438	18.3715	18.9541	18.8965	18.8869	18.8889	Q00623	no	destabilized proteins
-0.957883	3.51337	1.55998	0.000306638	0.0275434	14.3966	-5.28927	0.325915	O88351	Ikbkb	Inhibitor of nuclear factor kappa-B kinase subunit beta	WHNQATGEQIAIKQCR	16	32	47	15.0776	14.8663	14.5755	14.9828	14.2617	13.7289	13.9811	13.6989	O88351	yes	stabilized proteins
-0.282664	3.51242	1.55948	0.00030731	0.0275751	18.4765	-5.28778	0.323652	P16332	Mmut	Methylmalonyl-CoA mutase, mitochondrial	ADTLDLPEELPGVKPFTR	18	74	91	18.5984	18.5859	18.6829	18.6041	18.4383	18.3371	18.3202	18.2451	P16332	no	non-targtet
0.664117	3.50708	1.55459	0.000311111	0.0278873	15.5454	5.27947	0.310942	Q80Y17	Llgl1	Lethal(2) giant larvae protein homolog 1	SADDSLSGVVR	11	713	723	14.9536	15.1275	15.3934	15.3788	15.8344	15.9991	15.7959	15.8803	Q80Y17	no	non-targtet
-1.3045	3.5017	1.54975	0.000314994	0.0281998	15.1272	-5.27109	0.298117	P54265;Q3UU96;Q7TT50	Cdc42bpb	Serine/threonine-protein kinase MRCK beta	LADFGSCLK	9	216	224	16.123	15.831	15.8561	15.3079	13.9383	14.1958	14.8201	14.9457	P54265	yes	non-targtet
-0.415743	3.50091	1.54975	0.000315566	0.0281998	17.1799	-5.26986	0.296241	O88351	Ikbkb	Inhibitor of nuclear factor kappa-B kinase subunit beta	AAMMSLLR	8	453	460	17.3284	17.5017	17.4079	17.3131	16.9612	17.1391	16.9323	16.8555	O88351	yes	stabilized proteins
0.262533	3.5009	1.54975	0.000315574	0.0281998	20.3262	5.26984	0.296214	Q8R4N0	Clybl	Citramalyl-CoA lyase, mitochondrial	QAQNIVTLATSIKEK	15	324	338	20.0821	20.2184	20.1581	20.3211	20.4476	20.4775	20.4775	20.4273	Q8R4N0	no	destabilized proteins
0.224696	3.49944	1.54875	0.000316632	0.0282652	21.3086	5.26758	0.292752	P19253	Rpl13a	Large ribosomal subunit protein uL13	AEGQVLVLDGR	11	2	12	21.1715	21.1359	21.2333	21.2443	21.3505	21.3779	21.4973	21.4582	P19253	no	non-targtet
-0.580413	3.49896	1.54871	0.000316984	0.0282674	17.2666	-5.26683	0.291606	Q9WVJ2	Psmd13	26S proteasome non-ATPase regulatory subunit 13	LNIGDLQATK	10	123	132	17.815	17.5955	17.5403	17.2765	16.979	16.9801	16.8232	17.1233	Q9WVJ2	no	non-targtet
0.25811	3.49419	1.54439	0.000320483	0.02855	19.7759	5.25942	0.280254	O88990;P57780;Q7TPR4;Q9JI91	Actn4	Alpha-actinin-4	TFTAWCNSHLR	11	56	66	19.7348	19.6602	19.6609	19.5313	19.926	19.9459	19.8395	19.9082	O88990	no	non-targtet
-0.846973	3.49222	1.54308	0.000321945	0.0286365	15.8666	-5.25635	0.275547	Q8R2Y0	Abhd6	Monoacylglycerol lipase ABHD6	IPHNSFYR	8	237	244	16.2666	16.4181	16.2705	16.2053	15.6678	15.5937	14.9145	15.5967	Q8R2Y0	no	non-targtet
-0.792255	3.49199	1.54308	0.000322115	0.0286365	14.3786	-5.25599	0.275001	O08583;Q9JJW6	Alyref	THO complex subunit 4	PAPYSRPK	8	73	80	14.6269	14.6553	14.7923	15.0242	13.8884	14.0331	13.895	14.1131	O08583	no	non-targtet
0.246202	3.49154	1.54308	0.00032245	0.0286368	19.0339	5.25529	0.273929	Q91WL5	Cyp4a12a	Cytochrome P450 4A12A	RIQLQDEEELEKLK	14	269	282	18.9652	18.9574	18.8863	18.8344	19.1728	19.2099	19.1397	19.1058	Q91WL5	no	non-targtet
-0.265541	3.49004	1.54202	0.000323567	0.0287066	19.6313	-5.25296	0.270353	Q9R0H0	Acox1	Peroxisomal acyl-coenzyme A oxidase 1	LTYGTMVFVR	10	273	282	19.7801	19.7959	19.7865	19.6938	19.5007	19.5542	19.3734	19.5658	Q9R0H0	no	non-targtet
-0.902233	3.48199	1.53445	0.000329621	0.0292109	15.3117	-5.24047	0.251186	O08648	Map3k4	Mitogen-activated protein kinase kinase kinase 4	IFEGIKHPNLVR	12	1382	1393	15.4215	15.9344	15.8638	15.8318	15.1079	14.5802	15.1204	14.634	O08648	yes	stabilized proteins
-0.233055	3.48158	1.53445	0.000329926	0.0292109	19.0073	-5.23985	0.25023	Q60759	Gcdh	Glutaryl-CoA dehydrogenase, mitochondrial	CEDNCIR	7	228	234	19.1328	19.1083	19.1998	19.0544	18.9167	18.879	18.862	18.9054	Q60759	no	non-targtet
-0.557119	3.47829	1.53161	0.000332437	0.0294032	17.1625	-5.23474	0.242389	Q61694;Q61767	Hsd3b5	NADPH-dependent 3-keto-steroid reductase Hsd3b5	TALKNNSIIKK	11	204	214	17.3819	17.2377	17.4923	17.6525	16.7331	16.8136	16.8781	17.111	Q61694	no	stabilized proteins
-0.768827	3.47254	1.5263	0.000336868	0.0297647	14.7226	-5.22583	0.228702	Q8CC88	Vwa8	von Willebrand factor A domain-containing protein 8	LVLLDGIHR	9	509	517	15.3064	15.3002	14.8421	14.9792	14.3864	14.3742	14.2979	14.2942	Q8CC88	no	non-targtet
0.287595	3.47198	1.52619	0.000337299	0.0297724	24.419	5.22497	0.227377	Q99LC5	Etfa	Electron transfer flavoprotein subunit alpha, mitochondrial	LLYDLADQLHAAVGASR	17	233	249	24.1174	24.3844	24.2821	24.317	24.5045	24.6486	24.5345	24.5638	Q99LC5	no	destabilized proteins
0.335452	3.47031	1.52521	0.000338601	0.0298391	18.9498	5.22238	0.223396	Q9EQP2;Q9QXY6;Q9WVK4	Ehd3	EH domain-containing protein 3	VYGALMWSLGK	11	232	242	18.6401	18.8501	18.8168	18.8215	19.233	19.0006	19.1533	19.0834	Q9EQP2	no	non-targtet
-0.295632	3.46973	1.52521	0.000339052	0.0298391	17.4994	-5.22148	0.22202	P24788	Cdk11b	Cyclin-dependent kinase 11B	TDEIVALKR	9	449	457	17.6138	17.702	17.6715	17.6017	17.2918	17.3606	17.3562	17.3978	P24788	yes	stabilized proteins
-0.17733	3.46969	1.52521	0.000339089	0.0298391	20.9095	-5.22141	0.221908	P11714	Cyp2d9	Cytochrome P450 2D9	ITSHDIEVQDFLIPK	15	380	394	21.0426	21.0156	20.9601	20.9742	20.7796	20.8423	20.8191	20.8423	P11714	no	non-targtet
-0.432321	3.46591	1.52188	0.000342046	0.0300688	17.0161	-5.21557	0.212928	Q64459;Q9JMA7	Cyp3a11	Cytochrome P450 3A11	QGLLQPEKPIVLK	13	481	493	17.3723	17.3046	17.2386	17.0137	16.8087	16.8	16.7826	16.8085	Q64459	no	non-targtet
-1.0045	3.46294	1.51935	0.000344394	0.0302445	14.0598	-5.21098	0.205856	O35344	Kpna3	Importin subunit alpha-4	IEVLQQHENEDIYK	14	462	475	14.6795	14.37	14.472	14.7266	13.7658	13.8146	13.1373	13.5124	O35344	no	non-targtet
0.14558	3.45892	1.51577	0.0003476	0.0304951	24.5495	5.20475	0.196277	P10853;P10854;P70696;Q64475;Q64478;Q64524;Q64525;Q6ZWY9;Q8CGP0;Q8CGP1;Q8CGP2;Q9D2U9	H2bc3	Histone H2B type 1-B	LLLPGELAK	9	101	109	24.4923	24.4298	24.4862	24.4984	24.6264	24.632	24.6096	24.6209	P10853	no	non-targtet
0.72473	3.45803	1.51532	0.00034831	0.0305265	16.517	5.20338	0.194166	P47962	Rpl5	Large ribosomal subunit protein uL18	IEGDMIVCAAYAHELPKYGVK	21	69	89	15.7142	16.2587	16.4727	16.1728	16.8582	16.8452	16.931	16.8829	P47962	no	destabilized proteins
0.332323	3.45368	1.51141	0.000351819	0.0308028	21.3403	5.19666	0.183805	P97872	Fmo5	Flavin-containing monooxygenase 5	FDHEMFGLKPK	11	265	275	21.1277	21.2149	21.1895	21.1643	21.4856	21.6169	21.3058	21.6176	P97872	no	stabilized proteins
-1.09319	3.45033	1.50871	0.000354543	0.030995	14.4589	-5.19149	0.175831	P18653	Rps6ka1	Ribosomal protein S6 kinase alpha-1	TVEYLHSQGVVHR	13	511	523	15.1263	15.1029	14.8209	14.9719	13.5488	13.6561	14.4971	13.9472	P18653	yes	stabilized proteins
0.404407	3.4501	1.50871	0.00035473	0.030995	16.9921	5.19113	0.175286	Q3ULF4	Spg7	Paraplegin	EGGFSAFNQLK	11	281	291	16.8206	16.7608	16.7772	16.8008	17.3618	17.0761	17.2406	17.0986	Q3ULF4	no	non-targtet
-0.434095	3.4491	1.50814	0.00035555	0.0310354	16.9664	-5.18959	0.172898	P47809	Map2k4	Dual specificity mitogen-activated protein kinase kinase 4	ISPEQHWDFTAEDLK	15	87	101	17.2304	17.1642	17.0095	17.3298	16.7461	16.68	16.8632	16.7083	P47809	yes	stabilized proteins
0.235962	3.44679	1.50627	0.000357443	0.0311692	20.0425	5.18603	0.16741	Q9DCZ4	Apoo	MICOS complex subunit Mic26	TQLEENISQLR	11	58	68	20.0156	19.9022	19.9316	19.8487	20.2066	20.1946	20.0951	20.1457	Q9DCZ4	no	non-targtet
-0.35536	3.44562	1.50554	0.000358408	0.0312218	19.5532	-5.18422	0.164624	P16331	Pah	Phenylalanine-4-hydroxylase	KQFADIAYNYR	11	159	169	19.815	19.704	19.8576	19.5468	19.4413	19.2838	19.3476	19.4293	P16331	no	stabilized proteins
0.638733	3.44506	1.50542	0.000358871	0.0312308	16.921	5.18336	0.163288	P12710	Fabp1	Fatty acid-binding protein, liver	DIKGVSEIVHEGKK	14	34	47	16.6471	16.4061	16.9468	16.4066	17.2996	17.3735	17.0922	17.1963	P12710	no	destabilized proteins
0.507566	3.44373	1.50452	0.000359977	0.0312956	16.2429	5.1813	0.160108	P35980	Rpl18	Large ribosomal subunit protein eL18	GTVLLSGPRK	10	135	144	15.883	15.9471	16.1097	16.0167	16.4045	16.5416	16.6766	16.364	P35980	no	destabilized proteins
0.486894	3.44053	1.50176	0.000362632	0.0314948	15.8756	5.17637	0.15251	Q91YX5	Lpgat1	Acyl-CoA:lysophosphatidylglycerol acyltransferase 1	DQQLLVLKK	9	157	165	15.6537	15.6723	15.5074	15.6953	16.0188	16.224	16.087	16.1465	Q91YX5	no	non-targtet
1.29207	3.43963	1.50169	0.000363387	0.0314997	14.6787	5.17498	0.150362	P34928	Apoc1	Apolipoprotein C-I	LKEFGNTLEDK	11	41	51	13.4795	13.9732	13.9078	14.7702	15.5194	15.4212	15.0149	15.3435	P34928	no	destabilized proteins
0.831122	3.43944	1.50169	0.000363544	0.0314997	16.5753	5.17469	0.149916	Q8R4U7	Luzp1	Leucine zipper protein 1	KISSELEMLR	10	150	159	16.6141	16.1077	15.7181	16.199	17.1373	16.8719	16.9244	17.0298	Q8R4U7	no	non-targtet
0.233138	3.43916	1.50169	0.00036378	0.0314997	19.8913	5.17426	0.149244	Q9WU79	Prodh	Proline dehydrogenase 1, mitochondrial	LCASPVLLAHHEQLFQVAR	19	78	96	19.695	19.8303	19.7839	19.7898	20.0292	20.0821	19.9459	19.9742	Q9WU79	no	non-targtet
-0.993494	3.43602	1.49899	0.00036642	0.0316966	13.5098	-5.16942	0.141768	Q9QXD1	Acox2	Peroxisomal acyl-coenzyme A oxidase 2	VQLLYKGFLPTLQK	14	298	311	14.2741	14.0457	13.7316	13.9746	13.1151	12.9024	13.2047	12.8297	Q9QXD1	no	stabilized proteins
-0.390196	3.43506	1.49846	0.000367228	0.0317348	18.3211	-5.16795	0.139492	Q8CIM7	Cyp2d26	Cytochrome P450 2D26	FQDFFIPK	8	387	394	18.6092	18.5862	18.5745	18.2948	18.1039	18.1228	18.0519	18.2252	Q8CIM7	no	non-targtet
0.474202	3.43437	1.4982	0.000367818	0.0317541	16.5401	5.16687	0.137833	Q05020	Apoc2	Apolipoprotein C-II	LRDMYSK	7	68	74	16.2338	16.2807	16.3629	16.3345	16.5458	16.8631	16.8225	16.8775	Q05020	no	non-targtet
-0.324679	3.42987	1.49414	0.000371644	0.0320525	18.0647	-5.15995	0.127134	Q8K370	Acad10	Acyl-CoA dehydrogenase family member 10	TMAIPQDALEK	11	262	272	18.3356	18.2433	18.2536	18.0758	17.8902	17.8721	17.8819	17.9654	Q8K370	no	non-targtet
1.54818	3.42786	1.49258	0.000373368	0.0321677	13.8302	5.15686	0.122351	P31324	Prkar2b	cAMP-dependent protein kinase type II-beta regulatory subunit	LKVVDVIGTK	10	284	293	13.7785	12.6169	13.4354	12.3935	14.8597	14.4251	14.6914	14.4409	P31324	no	destabilized proteins
-0.427063	3.42745	1.49258	0.000373723	0.0321677	17.6301	-5.15623	0.121369	Q61070	Ei24	Etoposide-induced protein 2.4	TFLQDLGR	8	7	14	17.8468	17.766	17.9413	17.8206	17.1872	17.4676	17.456	17.5557	Q61070	no	non-targtet
-0.348233	3.42663	1.49221	0.000374429	0.0321952	17.2198	-5.15496	0.119418	P36552	Cpox	Oxygen-dependent coproporphyrinogen-III oxidase, mitochondrial	FGLFTPGSR	9	394	402	17.3881	17.5022	17.2626	17.4229	17.0404	17.0785	17.0091	17.0549	P36552	no	non-targtet
0.386746	3.42587	1.49221	0.000375085	0.0321952	17.1562	5.15379	0.117608	Q9CR63	Cox16	Cytochrome c oxidase assembly protein COX16 homolog, mitochondrial	MIAPAVLR	8	1	8	16.8929	16.9553	17.1056	16.8977	17.2319	17.426	17.3361	17.4045	Q9CR63	no	non-targtet
-0.958138	3.4254	1.49221	0.000375493	0.0321952	15.4929	-5.15307	0.116485	P70236	Map2k6	Dual specificity mitogen-activated protein kinase kinase 6	HVPSGQIMAVKR	12	72	83	15.6815	16.3245	15.9855	15.8963	14.8991	14.9966	14.6882	15.4713	P70236	yes	stabilized proteins
-0.374629	3.42536	1.49221	0.00037553	0.0321952	17.0407	-5.153	0.116383	Q6Q6R3;Q9DCT8	Crip2	Cysteine-rich protein 2	FCLKCER	7	28	34	17.1123	17.2835	17.2669	17.2491	16.7524	16.9442	16.9033	16.8134	Q6Q6R3	no	non-targtet
0.248544	3.42468	1.49196	0.000376117	0.0322137	18.5311	5.15196	0.114767	Q8CGF5	Tlcd4	TLC domain-containing protein 4	DSLQNGKLD	9	268	276	18.4437	18.4137	18.3469	18.4231	18.721	18.6043	18.615	18.6812	Q8CGF5	no	non-targtet
0.50348	3.42387	1.49158	0.00037682	0.0322419	16.0145	5.15071	0.112838	A2ATU0	Dhtkd1	2-oxoadipate dehydrogenase complex component E1	KETFTTEER	9	156	164	15.9507	15.6911	15.6808	15.7287	16.2155	16.3675	16.3063	16.1759	A2ATU0	no	destabilized proteins
0.144288	3.41881	1.48695	0.000381231	0.0325872	22.396	5.14294	0.100807	Q07417	Acads	Short-chain specific acyl-CoA dehydrogenase, mitochondrial	LADMALALESAR	12	314	325	22.2977	22.3143	22.3571	22.3262	22.4583	22.4555	22.4846	22.4739	Q07417	no	non-targtet
-1.26405	3.41606	1.48463	0.000383651	0.0327617	16.422	-5.13872	0.094267	O70293	Grk6	G protein-coupled receptor kinase 6	SLCSQLLSKDPAER	14	418	431	16.8757	17.0565	17.2064	17.0775	15.604	16.64	15.2037	15.7122	O70293	yes	non-targtet
-0.50689	3.41359	1.48259	0.000385839	0.0329161	18.3068	-5.13493	0.0883888	Q9QXD1	Acox2	Peroxisomal acyl-coenzyme A oxidase 2	GFLPTLQK	8	304	311	18.7185	18.2614	18.655	18.6062	18.067	18.1684	18.086	17.8922	Q9QXD1	no	stabilized proteins
0.48659	3.40974	1.47916	0.000389282	0.0331771	16.7491	5.12901	0.0792068	P35980	Rpl18	Large ribosomal subunit protein eL18	ILEVPKLK	8	92	99	16.5935	16.3982	16.4496	16.5818	16.789	16.9447	17.153	17.0829	P35980	no	destabilized proteins
0.341842	3.40793	1.47778	0.000390907	0.0332828	17.2799	5.12623	0.074901	Q8C7G5	Apoa5	Apolipoprotein A-V	VLHHTDR	7	175	181	17.2319	17.0855	16.9983	17.1203	17.5015	17.4364	17.4175	17.4481	Q8C7G5	no	non-targtet
-0.336137	3.40621	1.47649	0.000392458	0.033382	17.5331	-5.12359	0.0708097	Q9CQW2;Q8VEH3	Arl8b	ADP-ribosylation factor-like protein 8B	PQLQGIPVLVLGNKR	15	118	132	17.7265	17.6341	17.764	17.68	17.387	17.4724	17.2433	17.3573	Q9CQW2	no	non-targtet
0.506475	3.40364	1.47434	0.000394788	0.0335473	16.7308	5.11965	0.0646908	Q3U9G9	Lbr	Delta(14)-sterol reductase LBR	YGLAWEK	7	606	612	16.6218	16.2863	16.6662	16.3361	17.0557	16.9922	16.9487	16.9398	Q3U9G9	no	non-targtet
0.288555	3.40176	1.47289	0.0003965	0.0336598	19.764	5.11677	0.0602174	Q9CX00;A2ATU0	Dhtkd1	2-oxoadipate dehydrogenase complex component E1	RFEELKK	7	150	156	19.4629	19.6679	19.6626	19.6856	19.8325	19.9742	19.895	19.9316	Q9CX00	no	non-targtet
-0.498416	3.39587	1.46743	0.000401911	0.0340856	16.2884	-5.10775	0.0462099	Q9CXT8	Pmpcb	Mitochondrial-processing peptidase subunit beta	IPIPELEAR	9	433	441	16.6264	16.5346	16.4686	16.5209	15.8828	15.9604	16.2545	16.0592	Q9CXT8	no	non-targtet
0.154101	3.39474	1.46673	0.000402955	0.0341407	21.2549	5.10603	0.0435287	Q9CQQ7	Atp5pb	ATP synthase F(0) complex subunit B1, mitochondrial	SISVQQEKETIAK	13	226	238	21.1704	21.1765	21.2066	21.1581	21.3101	21.343	21.3592	21.3156	Q9CQQ7	no	non-targtet
0.371563	3.39284	1.46524	0.000404728	0.0342575	18.0842	5.10311	0.0389893	Q64505	Cyp7a1	Cytochrome P450 7A1	DQVSELIR	8	251	258	17.8772	18.0124	17.897	17.8069	18.0829	18.3119	18.3293	18.3558	Q64505	no	non-targtet
-0.313552	3.38523	1.45845	0.000411879	0.034798	18.1475	-5.09147	0.0208887	Q8BRK8	Prkaa2	5'-AMP-activated protein kinase catalytic subunit alpha-2	ARCPLDALNTTKPK	14	380	393	18.2021	18.3281	18.2678	18.4189	17.9862	17.9125	18.0772	17.9868	Q8BRK8	yes	stabilized proteins
-0.350729	3.38519	1.45845	0.000411918	0.034798	18.1155	-5.09141	0.0207905	O88351	Ikbkb	Inhibitor of nuclear factor kappa-B kinase subunit beta	ALDDILNLK	9	302	310	18.2915	18.3497	18.2665	18.2558	18.0169	18.0876	17.8416	17.8145	O88351	yes	stabilized proteins
0.219746	3.38392	1.45763	0.000413127	0.0348633	21.7072	5.08946	0.0177627	Q920L1	Fads1	Acyl-CoA (8-3)-desaturase	VLPVELGR	8	247	254	21.6497	21.5915	21.5117	21.6364	21.8651	21.8073	21.8651	21.7307	Q920L1	no	destabilized proteins
0.234208	3.38353	1.45763	0.000413495	0.0348633	19.642	5.08887	0.0168409	Q8BH00	Aldh8a1	2-aminomuconic semialdehyde dehydrogenase	IAPAIAAGNTVIAK	14	165	178	19.5087	19.5568	19.4722	19.5618	19.8235	19.7805	19.7764	19.656	Q8BH00	no	non-targtet
-0.564378	3.3743	1.44882	0.00042238	0.0355777	15.5041	-5.07476	-0.00512797	P14901	Hmox1	Heme oxygenase 1	YLGDLSGGQVLKK	13	137	149	15.7951	15.8728	15.8476	15.6297	15.3588	15.122	15.1136	15.2933	P14901	no	non-targtet
-0.283537	3.37314	1.44808	0.00042351	0.0356382	18.0598	-5.07299	-0.00788868	Q9Z1M4	Rps6kb2	Ribosomal protein S6 kinase beta-2	DLKPENIMLSSQGHIK	16	194	209	18.241	18.2114	18.124	18.2296	17.89	17.9116	18.018	17.8523	Q9Z1M4	yes	stabilized proteins
0.289493	3.36545	1.44082	0.000431069	0.0362391	19.6341	5.06127	-0.0261726	Q9CYW4	Hdhd3	Haloacid dehalogenase-like hydrolase domain-containing protein 3	DVVLHTFR	8	77	84	19.5214	19.3888	19.5787	19.4687	19.7066	19.6943	19.8762	19.8385	Q9CYW4	no	non-targtet
0.396227	3.35869	1.43448	0.000437835	0.0367722	17.4777	5.05096	-0.0422649	P47962	Rpl5	Large ribosomal subunit protein uL18	TTTGNKVFGALKGAVDGGLSIPHSTK	26	153	178	17.2718	17.181	17.4618	17.2036	17.7564	17.6432	17.7413	17.5622	P47962	no	destabilized proteins
0.371588	3.35517	1.43138	0.0004414	0.0370357	18.0533	5.0456	-0.0506437	Q00623	Apoa1	Apolipoprotein A-I	QEMNKDLEEVKQK	13	107	119	18.0104	17.9789	17.7734	17.7073	18.2761	18.2572	18.1907	18.2324	Q00623	no	destabilized proteins
-0.148604	3.35394	1.4308	0.000442652	0.0370854	23.9294	-5.04373	-0.0535707	Q9EQ20	Aldh6a1	Methylmalonate-semialdehyde dehydrogenase [acylating], mitochondrial	LITLEQGK	8	122	129	24.0443	23.976	24.0275	23.9672	23.8576	23.8385	23.848	23.8764	Q9EQ20	no	stabilized proteins
0.238629	3.35374	1.4308	0.000442849	0.0370854	20.6899	5.04343	-0.05403	Q9DBM2	Ehhadh	Peroxisomal bifunctional enzyme	IITSTLEKEASK	12	337	348	20.631	20.5188	20.6644	20.4682	20.7891	20.809	20.7836	20.8552	Q9DBM2	no	destabilized proteins
0.407125	3.35277	1.43025	0.000443839	0.0371324	16.8684	5.04196	-0.0563371	Q9DCX8	Iyd	Iodotyrosine deiodinase 1	SQEFYELLNK	10	86	95	16.5767	16.6704	16.7935	16.6188	17.0322	17.1851	16.9456	17.125	Q9DCX8	no	non-targtet
0.258179	3.35154	1.42956	0.000445105	0.0371916	21.1977	5.04008	-0.0592817	Q9DBM2	Ehhadh	Peroxisomal bifunctional enzyme	LLEVIPSR	8	437	444	21.1642	21.0493	21.1079	20.953	21.3699	21.2477	21.3962	21.2933	Q9DBM2	no	destabilized proteins
-0.466625	3.35124	1.42956	0.000445405	0.0371916	16.8627	-5.03963	-0.0599783	Q64459;Q9JMA7	Cyp3a11	Cytochrome P450 3A11	DVELNGVYIPK	11	381	391	17.0621	17.2053	17.0565	17.0604	16.5457	16.4329	16.7955	16.7436	Q64459	no	non-targtet
0.62588	3.34455	1.42328	0.000452325	0.0377329	15.7132	5.02945	-0.0759062	Q91W52	Tmem19	Transmembrane protein 19	QLDSEYK	7	120	126	15.5207	15.1206	15.5937	15.3659	16.1596	16.0572	15.9903	15.8974	Q91W52	no	non-targtet
1.01146	3.34086	1.42	0.000456188	0.0380186	14.1409	5.02384	-0.0846927	Q8BX94	Osbpl2	Oxysterol-binding protein-related protein 2	GMENGNMDLASQEKERLEEK	20	414	433	13.6721	13.7878	13.2449	13.8359	14.5341	14.8692	14.8878	14.2955	Q8BX94	no	destabilized proteins
0.160952	3.3381	1.41766	0.000459093	0.0382239	21.1229	5.01965	-0.0912532	Q9DBM2	Ehhadh	Peroxisomal bifunctional enzyme	ASLDHTVR	8	39	46	21.0625	21.0559	21.0493	21.002	21.1946	21.1886	21.2477	21.1825	Q9DBM2	no	destabilized proteins
-0.365131	3.33605	1.41603	0.000461267	0.038368	17.1065	-5.01653	-0.0961325	Q64459;Q9JMA7	Cyp3a11	Cytochrome P450 3A11	ECFSVFTNRR	10	97	106	17.3225	17.3059	17.382	17.1457	16.9298	16.9284	16.8381	16.9993	Q64459	no	non-targtet
0.340943	3.33033	1.41073	0.000467378	0.0388391	17.2164	5.00786	-0.109732	E9Q414	Apob	Apolipoprotein B-100	SLQVNAEHAR	10	4065	4074	16.9088	17.1594	17.0485	17.0668	17.353	17.4015	17.4038	17.3891	E9Q414	no	non-targtet
0.362926	3.32691	1.40773	0.000471075	0.0391087	17.3888	5.00267	-0.117872	Q68FL6	Mars1	Methionine--tRNA ligase, cytoplasmic	RLEDWLGK	8	462	469	17.1389	17.0784	17.373	17.2389	17.5392	17.5615	17.5707	17.6095	Q68FL6	no	destabilized proteins
0.659909	3.3258	1.40703	0.000472282	0.0391713	16.0565	5.00098	-0.120514	Q3U9G9	Lbr	Delta(14)-sterol reductase LBR	KYGLAWEK	8	605	612	15.8194	15.7038	15.685	15.6981	16.3252	16.7911	16.2213	16.2084	Q3U9G9	no	non-targtet
-0.987627	3.31928	1.40093	0.000479423	0.0397256	14.648	-4.99111	-0.136019	P31938	Map2k1	Dual specificity mitogen-activated protein kinase kinase 1	KLIHLEIKPAIR	12	97	108	14.6314	15.248	15.2163	15.4716	14.3093	14.269	14.1986	13.8398	P31938	yes	destabilized proteins
-0.646395	3.31853	1.40078	0.00048025	0.0397391	15.4592	-4.98997	-0.137799	P30681	Hmgb2	High mobility group protein B2	HPDSSVNFAEFSKKCSER	18	31	48	15.6392	15.9614	15.911	15.6181	15.0637	15.3183	15.1991	14.963	P30681	no	non-targtet
-0.670286	3.3183	1.40078	0.000480504	0.0397391	15.0196	-4.98963	-0.138345	Q9DC61	Pmpca	Mitochondrial-processing peptidase subunit alpha	ENTVGLHR	8	215	222	15.4224	15.3025	15.3593	15.3349	14.4684	14.5809	14.7358	14.9528	Q9DC61	no	non-targtet
0.236041	3.31566	1.39875	0.000483441	0.039925	18.0573	4.98562	-0.14464	E9PVA8	Gcn1	Stalled ribosome sensor GCN1	VLVAVLLSR	9	568	576	17.9374	17.8998	17.9412	17.9788	18.143	18.2037	18.1862	18.1684	E9PVA8	no	non-targtet
-0.615827	3.31545	1.39875	0.000483674	0.039925	15.5416	-4.9853	-0.145138	Q9D0B6	Pbdc1	Protein PBDC1	LISSVDPQFLK	11	53	63	15.9037	15.9783	15.9435	15.5725	15.2631	15.1551	15.1309	15.3854	Q9D0B6	no	non-targtet
0.258034	3.30891	1.39264	0.000491005	0.0404915	20.3144	4.97542	-0.160678	P06728	Apoa4	Apolipoprotein A-IV	LNHQMEGLAFQMK	13	234	246	20.0539	20.2328	20.1766	20.2781	20.3945	20.4739	20.5024	20.4028	P06728	no	destabilized proteins
-0.581204	3.30743	1.39156	0.000492686	0.0405915	15.8587	-4.97317	-0.164209	O08648	Map3k4	Mitogen-activated protein kinase kinase kinase 4	WTASQLLDHAFVK	13	1579	1591	16.2436	16.3775	15.9708	16.0053	15.6567	15.4251	15.597	15.5936	O08648	yes	stabilized proteins
-0.268707	3.30388	1.38843	0.000496726	0.0408855	20.7574	-4.96781	-0.172645	P62245	Rps15a	Small ribosomal subunit protein uS8	IVVNLTGR	8	61	68	20.8876	20.7876	20.953	20.9388	20.6006	20.5069	20.654	20.7307	P62245	no	stabilized proteins
0.422281	3.3027	1.38766	0.000498081	0.040958	17.9841	4.96602	-0.175458	Q00623	Apoa1	Apolipoprotein A-I	QEMNKDLEEVK	11	107	117	17.9276	17.8887	17.7038	17.5715	18.2681	18.2756	18.0903	18.1468	Q00623	no	destabilized proteins
-0.277682	3.30195	1.38733	0.000498937	0.0409895	19.4121	-4.9649	-0.177232	Q6ZQ38	Cand1	Cullin-associated NEDD8-dissociated protein 1	LLEDKNGEVQNLAVK	15	56	70	19.622	19.609	19.5405	19.4321	19.2024	19.3531	19.2128	19.3245	Q6ZQ38	no	non-targtet
0.596566	3.30102	1.3868	0.000500016	0.0410392	15.7696	4.96348	-0.179464	Q99KI0	Aco2	Aconitate hydratase, mitochondrial	KFKLEAPDADELPR	14	521	534	15.2707	15.417	15.5383	15.6594	16.0398	15.8974	16.0698	16.2647	Q99KI0	no	non-targtet
0.494996	3.29891	1.3851	0.00050245	0.0412	15.6454	4.96029	-0.18448	Q91YK2	Rrp1b	Ribosomal RNA processing protein 1 homolog B	VAFNPEQRPLHGVLK	15	679	693	15.436	15.5199	15.3051	15.3305	15.8176	15.8594	15.9906	15.9039	Q91YK2	no	non-targtet
-0.253816	3.2969	1.38351	0.000504775	0.0413514	19.8234	-4.95726	-0.189248	O55137;Q6Q2Z6;Q8BWN8;Q9QYR7;Q9QYR9;Q32Q92	Acot1	Acyl-coenzyme A thioesterase 1	GLAPEQPVTLR	11	25	35	19.9882	19.9601	20.0292	19.8237	19.7224	19.6153	19.7185	19.7298	O55137	no	non-targtet
0.341209	3.29542	1.38244	0.000506503	0.0414538	18.8059	4.95502	-0.192779	Q8BRK8	Prkaa2	5'-AMP-activated protein kinase catalytic subunit alpha-2	CPLDALNTTKPK	12	382	393	18.7354	18.7101	18.4886	18.6072	18.9275	19.0362	19.0814	18.8609	Q8BRK8	yes	stabilized proteins
0.199208	3.29379	1.38122	0.000508401	0.0415699	20.1329	4.95257	-0.196643	P23116	Eif3a	Eukaryotic translation initiation factor 3 subunit A	KPPKPQLMANYYNK	14	265	278	19.9908	20.0558	20.0647	20.0217	20.2364	20.2634	20.2799	20.1502	P23116	no	non-targtet
-0.446659	3.29079	1.37863	0.000511932	0.041819	16.3608	-4.94804	-0.20379	P36552	Cpox	Oxygen-dependent coproporphyrinogen-III oxidase, mitochondrial	WCDDYFFIVHR	11	307	317	16.6643	16.5826	16.4662	16.6234	16.2382	16.197	15.9624	16.1523	P36552	no	non-targtet
-0.295646	3.28737	1.37562	0.000515972	0.0421094	19.5526	-4.94289	-0.211911	P16331	Pah	Phenylalanine-4-hydroxylase	TWGTVFR	7	186	192	19.6479	19.8409	19.7374	19.5754	19.4503	19.4309	19.3144	19.4235	P16331	no	stabilized proteins
-0.198607	3.28649	1.37515	0.000517024	0.0421555	19.5251	-4.94155	-0.214013	Q8VE09	Ttc39c	Tetratricopeptide repeat protein 39C	KSTPSMVDR	9	117	125	19.6343	19.6427	19.6673	19.5532	19.4169	19.3907	19.4446	19.4508	Q8VE09	no	non-targtet
-0.428671	3.28607	1.37514	0.000517518	0.042156	16.6075	-4.94093	-0.214999	Q8BL99	Dop1a	Protein dopey-1	IIGPKRLAK	9	93	101	16.9233	16.7751	16.6635	16.9255	16.503	16.3809	16.308	16.3808	Q8BL99	no	non-targtet
-0.577066	3.28292	1.37239	0.000521294	0.0424237	15.0215	-4.93617	-0.222507	Q9CXJ4	Abcb8	Mitochondrial potassium channel ATP-binding subunit	FGKLDASDEEVYTAAR	16	553	568	15.3836	15.3644	15.3324	15.1597	14.8254	14.7329	14.6398	14.7336	Q9CXJ4	no	non-targtet
0.436173	3.27927	1.36927	0.000525692	0.0427294	16.6854	4.93067	-0.231185	O35488	Slc27a2	Long-chain fatty acid transport protein 2	ALHDQLGLR	9	94	102	16.3466	16.5851	16.465	16.4725	16.9458	16.9581	16.7132	16.9968	O35488	no	destabilized proteins
-0.194504	3.27898	1.36927	0.000526036	0.0427294	19.4888	-4.93025	-0.231862	Q8BL97	Srsf7	Serine/arginine-rich splicing factor 7	RPFDPNDR	8	127	134	19.5559	19.6473	19.568	19.5732	19.4224	19.409	19.3845	19.3505	Q8BL97	no	non-targtet
-0.587077	3.27784	1.36854	0.000527422	0.0428018	15.2399	-4.92853	-0.234579	Q9Z2B9	Rps6ka4	Ribosomal protein S6 kinase alpha-4	IIDFGFAR	8	549	556	15.4918	15.5275	15.6547	15.46	15.0636	14.7488	15.0592	14.914	Q9Z2B9	yes	stabilized proteins
0.224061	3.27692	1.36802	0.000528543	0.0428526	21.9586	4.92714	-0.236771	P09103	P4hb	Protein disulfide-isomerase	LKAEGSEIR	9	72	80	21.9566	21.8651	21.8423	21.7223	22.0918	22.0658	22.0658	22.0592	P09103	no	non-targtet
0.374086	3.27462	1.36613	0.000531345	0.0430395	17.3141	4.92368	-0.242232	Q9DCC8	Tomm20	Mitochondrial import receptor subunit TOM20 homolog	RSDPNFK	7	29	35	17.0011	17.1736	17.2376	17.096	17.4439	17.4089	17.633	17.5188	Q9DCC8	no	non-targtet
-0.57164	3.27354	1.36545	0.000532676	0.043107	16.2864	-4.92204	-0.244817	Q9QXD1	Acox2	Peroxisomal acyl-coenzyme A oxidase 2	LDNEPEIQR	9	562	570	16.7177	16.4859	16.6467	16.4388	15.8239	15.8406	16.1077	16.2302	Q9QXD1	no	stabilized proteins
-0.165054	3.27106	1.36339	0.000535717	0.0433126	22.0556	-4.91832	-0.250695	P51658	Hsd17b2	Estradiol 17-beta-dehydrogenase 2	AVLVTGADSGFGHGLAK	17	85	101	22.1111	22.1332	22.1047	22.2036	21.928	21.9951	21.9777	21.9916	P51658	no	non-targtet
-0.969391	3.26931	1.36204	0.000537887	0.0434474	14.1907	-4.91568	-0.254869	Q62073	Map3k7	Mitogen-activated protein kinase kinase kinase 7	KPFDEIGGPAFR	12	227	238	14.7207	14.6984	14.372	14.9104	13.7449	13.4628	14.1284	13.4879	Q62073	yes	stabilized proteins
-0.877342	3.26875	1.36188	0.000538578	0.0434627	15.558	-4.91485	-0.256196	P47754	Capza2	F-actin-capping protein subunit alpha-2	TSVETALR	8	122	129	16.3058	16.0933	16.1354	15.4522	14.9702	15.021	15.1699	15.3162	P47754	no	non-targtet
0.16983	3.26463	1.35817	0.000543712	0.0438362	20.2551	4.90865	-0.265994	P33267	Cyp2f2	Cytochrome P450 2F2	SQDLLTSLTK	10	48	57	20.1581	20.1704	20.2066	20.1457	20.3538	20.3752	20.3321	20.2989	P33267	no	non-targtet
0.402864	3.26274	1.35668	0.000546085	0.0439865	17.5297	4.90581	-0.27049	Q8R0X7	Sgpl1	Sphingosine-1-phosphate lyase 1	KIEQQVSK	8	87	94	17.1725	17.2985	17.5089	17.3333	17.6081	17.8486	17.749	17.7189	Q8R0X7	no	non-targtet
-0.863858	3.26116	1.35551	0.000548073	0.0441056	16.2089	-4.90344	-0.274243	Q9DCN1	Nudt12	NAD-capped RNA hydrolase NUDT12	EQVVDVLTK	9	425	433	16.962	16.6833	16.7066	16.2116	15.9786	15.6413	15.4449	16.0432	Q9DCN1	no	non-targtet
0.850496	3.2584	1.3533	0.000551565	0.0443301	14.6571	4.89929	-0.280801	Q3TLP5	Echdc2	Enoyl-CoA hydratase domain-containing protein 2, mitochondrial	CLGVALAKELIFTGRR	16	184	199	14.3182	13.8236	14.3052	14.4805	14.8992	15.0679	15.0348	15.3275	Q3TLP5	no	destabilized proteins
0.136966	3.25815	1.3533	0.000551886	0.0443301	23.5577	4.89891	-0.281403	Q8CHT0	Aldh4a1	Delta-1-pyrroline-5-carboxylate dehydrogenase, mitochondrial	AIDAALAAR	9	104	112	23.48	23.4923	23.4923	23.4923	23.6209	23.6649	23.632	23.5869	Q8CHT0	no	non-targtet
-0.20977	3.25774	1.3533	0.000552406	0.0443307	19.0852	-4.8983	-0.282374	Q80UG1	Fads6	Fatty acid desaturase 6	SAPPGDGAAEALLK	14	6	19	19.1223	19.2193	19.2327	19.1862	19.0234	18.9781	18.9435	18.9763	Q80UG1	no	non-targtet
-0.288651	3.25531	1.35127	0.000555504	0.0445381	19.6459	-4.89465	-0.28815	P70349	Hint1	Adenosine 5'-monophosphoramidase HINT1	CLAFHDISPQAPTHFLVIPK	20	38	57	19.7525	19.6899	19.8019	19.9165	19.5547	19.5363	19.5409	19.3743	P70349	no	non-targtet
-0.863388	3.25305	1.34941	0.000558403	0.0447291	14.0976	-4.89126	-0.293524	P59997	Kdm2a	Lysine-specific demethylase 2A	QSCVLRQCLAPR	12	602	613	14.375	14.4332	14.6593	14.6499	13.4378	13.4723	13.7945	13.9593	P59997	no	non-targtet
-0.680267	3.25115	1.3479	0.000560861	0.0448844	16.5763	-4.8884	-0.298059	Q9EPE9	Atp13a1	Endoplasmic reticulum transmembrane helix translocase	MSVLASYEK	9	630	638	16.8235	16.992	17.1397	16.7106	15.8773	16.4088	16.2055	16.4531	Q9EPE9	no	stabilized proteins
0.183754	3.2499	1.34707	0.000562464	0.0449712	19.7792	4.88654	-0.301007	P16460	Ass1	Argininosuccinate synthase	RQVEIAQREGAK	12	101	112	19.6689	19.6365	19.7062	19.7377	19.8442	19.8953	19.8768	19.8678	P16460	no	non-targtet
-0.498624	3.24516	1.34307	0.000568646	0.0453871	16.7184	-4.87942	-0.312294	Q8CIM7	Cyp2d26	Cytochrome P450 2D26	GNPESSFNDKNLR	13	287	299	17.1049	16.88	17.052	16.8337	16.652	16.3534	16.5652	16.3056	Q8CIM7	no	non-targtet
0.406559	3.24511	1.34307	0.000568714	0.0453871	16.7584	4.87934	-0.312418	Q60848	Hells	Lymphocyte-specific helicase	KMLEEAQK	8	31	38	16.3847	16.6815	16.5611	16.5931	16.9542	17.026	17.0076	16.8589	Q60848	no	non-targtet
-1.94569	3.2443	1.34266	0.000569768	0.0454293	12.9935	-4.87814	-0.314329	Q62101;Q8BZ03;Q8K1Y2	Prkd2	Serine/threonine-protein kinase D2	LHGDMLEMILSSEK	14	631	644	13.6289	13.988	14.1021	14.1464	12.3621	10.6635	12.4692	12.5878	Q62101	yes	non-targtet
-0.35482	3.24315	1.34191	0.000571279	0.0455079	21.0406	-4.87642	-0.317064	P10649	Gstm1	Glutathione S-transferase Mu 1	YTMGDAPDFDR	11	33	43	21.1545	21.2913	21.3334	21.0927	20.9511	20.8723	20.6684	20.9608	P10649	no	destabilized proteins
-0.177408	3.24212	1.34128	0.000572638	0.0455742	21.4556	-4.87487	-0.319517	Q80XL6	Acad11	Acyl-CoA dehydrogenase family member 11	AVLTVTQYR	9	40	48	21.4972	21.5498	21.6186	21.5117	21.4118	21.3699	21.343	21.343	Q80XL6	no	stabilized proteins
-0.876848	3.24097	1.34053	0.000574158	0.0456532	18.123	-4.87314	-0.322254	P31938	Map2k1	Dual specificity mitogen-activated protein kinase kinase 1	VSHKPSGLVMAR	12	85	96	18.1138	18.6039	18.7271	18.8009	17.2049	17.6845	17.9613	17.8877	P31938	yes	destabilized proteins
-0.461811	3.2329	1.33286	0.000584924	0.0464666	16.8343	-4.86106	-0.341435	Q2NL51	Gsk3a	Glycogen synthase kinase-3 alpha	DSGKVTTVVATVGQGPER	18	96	113	17.2384	17.0672	16.9303	17.0248	16.6311	16.4735	16.7917	16.5172	Q2NL51	yes	stabilized proteins
0.886678	3.23245	1.33281	0.000585529	0.046472	14.5161	4.86039	-0.342501	O35488	Slc27a2	Long-chain fatty acid transport protein 2	ENYEFNGKK	9	533	541	13.8983	14.0815	13.9311	14.3799	15.2769	15.1097	14.7547	14.6962	O35488	no	destabilized proteins
-0.314185	3.23075	1.33151	0.000587821	0.0466112	17.1895	-4.85786	-0.346535	P62245	Rps15a	Small ribosomal subunit protein uS8	VRMNVLADALK	11	2	12	17.4462	17.3382	17.3576	17.2444	17.067	17.0223	17.0451	16.9951	P62245	no	stabilized proteins
-0.53614	3.22975	1.3309	0.000589184	0.0466765	16.2172	-4.85635	-0.348926	P19096	Fasn	Fatty acid synthase	SSCTIIPLMK	10	777	786	16.3489	16.6948	16.3488	16.5485	15.7766	16.0634	15.9025	16.0539	P19096	no	non-targtet
-0.386531	3.22571	1.32726	0.000594693	0.0470699	16.7893	-4.85031	-0.358535	Q8BIJ6	Iars2	Isoleucine--tRNA ligase, mitochondrial	SFAQAAIEK	9	186	194	17.063	16.9719	16.9578	16.9374	16.7379	16.4845	16.5094	16.6522	Q8BIJ6	no	non-targtet
-0.267293	3.22492	1.32687	0.000595765	0.0471117	18.5693	-4.84914	-0.360394	B1AR13	Cisd3	CDGSH iron-sulfur domain-containing protein 3, mitochondrial	NQPFCDGSHFFQR	13	77	89	18.6879	18.5781	18.7678	18.7781	18.4586	18.4371	18.3826	18.4643	B1AR13	no	non-targtet
0.583555	3.22379	1.32614	0.000597319	0.0471915	15.4328	4.84745	-0.363083	Q9CXK8	Nip7	60S ribosome subunit biogenesis protein NIP7 homolog	LHVTALDYLAPYAK	14	81	94	15.1928	14.9881	15.3365	15.0464	15.7903	15.6992	15.8435	15.5651	Q9CXK8	no	non-targtet
0.248054	3.22044	1.32318	0.000601952	0.0475142	21.0147	4.84243	-0.37106	Q8JZR0	Acsl5	Long-chain-fatty-acid--CoA ligase 5	EAILEDLQK	9	617	625	21.002	20.8802	20.9171	20.7634	21.1143	21.1395	21.0886	21.2125	Q8JZR0	no	destabilized proteins
-0.348288	3.22001	1.32314	0.000602552	0.0475182	17.9853	-4.84179	-0.372087	Q7TNE1	Sugct	Succinate--hydroxymethylglutarate CoA-transferase	ISVPGPAVR	9	379	387	18.3086	18.1657	18.0785	18.0849	17.9295	17.8215	17.8106	17.6829	Q7TNE1	no	non-targtet
0.275505	3.21828	1.32181	0.000604951	0.0476639	18.71	4.83921	-0.376189	P18826	Phka1	Phosphorylase b kinase regulatory subunit alpha, skeletal muscle isoform	VPIGFYQK	8	1085	1092	18.6517	18.4825	18.4972	18.6575	18.7959	18.8175	18.9171	18.8604	P18826	no	non-targtet
0.425364	3.21487	1.31879	0.000609725	0.0479964	16.9323	4.83411	-0.384304	Q7TQ95	Lnpk	Endoplasmic reticulum junction formation protein lunapark	NNEALDDLK	9	105	113	16.9078	16.5727	16.748	16.6502	17.2236	17.1085	17.0322	17.2158	Q7TQ95	no	non-targtet
-0.772201	3.21336	1.31806	0.000611843	0.0480778	15.7052	-4.83186	-0.387884	Q9JLI6	Scly	Selenocysteine lyase	NGALGSVESLPDR	13	6	18	16.3327	15.8923	16.3561	15.784	15.2823	15.3712	15.0765	15.5462	Q9JLI6	no	non-targtet
-0.252166	3.21326	1.31806	0.000611977	0.0480778	19.5592	-4.83172	-0.388109	Q9QXD1	Acox2	Peroxisomal acyl-coenzyme A oxidase 2	YIRPLMQSWKPK	12	669	680	19.6693	19.7031	19.6991	19.6695	19.3038	19.4078	19.4736	19.5471	Q9QXD1	no	stabilized proteins
-0.235899	3.21295	1.31806	0.000612425	0.0480778	20.5911	-4.83125	-0.388864	P62245	Rps15a	Small ribosomal subunit protein uS8	WQNNLLPSR	9	89	97	20.6714	20.7634	20.654	20.7471	20.4576	20.4972	20.5731	20.3645	P62245	no	stabilized proteins
0.169384	3.21237	1.31794	0.000613244	0.0480909	21.1679	4.83038	-0.390244	Q07417	Acads	Short-chain specific acyl-CoA dehydrogenase, mitochondrial	IAMQTLDMGR	10	263	272	21.1313	21.0392	21.0869	21.0756	21.2419	21.2198	21.3121	21.2367	Q07417	no	non-targtet
0.393788	3.21204	1.31794	0.000613701	0.0480909	18.5387	4.8299	-0.391014	A2ALW5	Dnajc25	DnaJ homolog subfamily C member 25	MSQSQFDSLEDHQK	14	289	302	18.3276	18.3001	18.2895	18.4501	18.5793	18.9461	18.6136	18.8035	A2ALW5	no	destabilized proteins
0.240519	3.21094	1.31723	0.000615257	0.0481692	19.7367	4.82826	-0.393627	Q9JHU4	Dync1h1	Cytoplasmic dynein 1 heavy chain 1	LGGSPFGPAGTGKTESVK	18	1898	1915	19.5392	19.6902	19.5661	19.6702	19.8778	19.9053	19.8821	19.7625	Q9JHU4	no	non-targtet
0.178414	3.21005	1.31673	0.000616526	0.0482249	20.2986	4.82692	-0.395755	P43883	Plin2	Perilipin-2	LYVSWVEWK	9	279	287	20.2302	20.1704	20.2184	20.2184	20.417	20.3211	20.4273	20.3857	P43883	no	destabilized proteins
0.235276	3.2094	1.31647	0.000617453	0.0482538	18.7161	4.82595	-0.397305	Q922Q1	Mtarc2	Mitochondrial amidoxime reducing component 2	LVQFDTSMK	9	179	187	18.6644	18.6531	18.55	18.5262	18.8574	18.8642	18.8072	18.806	Q922Q1	no	non-targtet
-0.482341	3.20851	1.31621	0.000618714	0.0482828	18.323	-4.82463	-0.39941	Q9DC28;Q9JMK2	Csnk1d	Casein kinase I isoform delta	YASINTHLGIEQSR	14	179	192	18.3153	18.4822	18.7638	18.6957	18.0309	18.2412	17.9511	18.1044	Q9DC28	yes	stabilized proteins
-0.204043	3.20835	1.31621	0.000618939	0.0482828	19.3798	-4.82439	-0.399786	Q6PF93	Pik3c3	Phosphatidylinositol 3-kinase catalytic subunit type 3	GIIPETATLFK	11	603	613	19.5188	19.5272	19.4756	19.4056	19.2517	19.3163	19.2894	19.2536	Q6PF93	no	stabilized proteins
-0.383255	3.20673	1.31498	0.000621253	0.0484197	17.6762	-4.82198	-0.403639	Q99LB7	Sardh	Sarcosine dehydrogenase, mitochondrial	ADFGFTVNK	9	856	864	17.8795	17.7148	17.9108	17.9663	17.6087	17.576	17.3762	17.3775	Q99LB7	no	non-targtet
0.625783	3.20284	1.31147	0.000626848	0.0488118	15.369	4.81617	-0.412893	Q8BX94	Osbpl2	Oxysterol-binding protein-related protein 2	FHGSIYPK	8	196	203	14.877	15.0784	15.045	15.2241	15.4396	15.6455	15.8059	15.8367	Q8BX94	no	destabilized proteins
0.476053	3.20042	1.30945	0.000630343	0.0490399	15.8592	4.81258	-0.418631	Q8VCH6	Dhcr24	Delta(24)-sterol reductase	SVHGFQMLYADCYMNR	16	463	478	15.4765	15.8054	15.6351	15.5676	16.1374	16.0856	16.118	16.0477	Q8VCH6	no	destabilized proteins
0.21464	3.1981	1.30751	0.000633729	0.0492591	18.8465	4.80911	-0.424161	Q05920	Pc	Pyruvate carboxylase, mitochondrial	AGTHILCIK	9	733	741	18.7526	18.7598	18.6663	18.7779	18.9933	18.9664	18.9485	18.907	Q05920	no	non-targtet
-0.418385	3.19656	1.30641	0.000635976	0.0493842	16.472	-4.80682	-0.427814	Q9CXT8	Pmpcb	Mitochondrial-processing peptidase subunit beta	IDAVDAETVR	10	442	451	16.6884	16.7718	16.7318	16.5328	16.1413	16.2615	16.3798	16.2687	Q9CXT8	no	non-targtet
0.170835	3.19622	1.30641	0.00063648	0.0493842	21.0849	4.80631	-0.428631	Q9DCW4	Etfb	Electron transfer flavoprotein subunit beta	EKVDLLFLGK	10	115	124	21.0156	20.9672	20.9459	21.0691	21.1642	21.1519	21.1886	21.1765	Q9DCW4	no	destabilized proteins
0.738998	3.19396	1.30469	0.000639787	0.0495809	15.0109	4.80296	-0.43398	Q8VCH6	Dhcr24	Delta(24)-sterol reductase	GLEAICEK	8	247	254	14.7821	14.7002	14.3635	14.7197	15.5119	15.4061	15.5458	15.0578	Q8VCH6	no	destabilized proteins
-0.360268	3.19371	1.30469	0.00064016	0.0495809	18.1603	-4.80258	-0.434582	P22315	Fech	Ferrochelatase, mitochondrial	LLDELSPATAPHK	13	145	157	18.4945	18.2534	18.4202	18.1937	18.0378	17.886	17.9458	18.0511	P22315	no	stabilized proteins
0.567994	3.18995	1.30131	0.000645731	0.0499677	17.0353	4.79698	-0.443525	Q8JZR0	Acsl5	Long-chain-fatty-acid--CoA ligase 5	GYLKDPEKTQEVLDK	15	503	517	16.6008	16.5525	17.0297	16.8224	17.4957	17.1368	17.4055	17.2393	Q8JZR0	no	destabilized proteins
-0.235429	3.18469	1.29644	0.000653598	0.0505313	18.5519	-4.78916	-0.456022	Q9R013	Ctsf	Cathepsin F	SNIPYWAIK	9	420	428	18.6013	18.6641	18.7472	18.6658	18.4177	18.3811	18.4553	18.4827	Q9R013	no	non-targtet
0.169801	3.18212	1.29442	0.000657469	0.0507674	21.3448	4.78535	-0.462117	P11352	Gpx1	Glutathione peroxidase 1	YVRPGGGFEPNFTLFEK	17	96	112	21.2302	21.2707	21.2066	21.3321	21.4273	21.4576	21.4273	21.4067	P11352	no	non-targtet
0.265622	3.18189	1.29442	0.000657824	0.0507674	18.1427	4.785	-0.462674	O55125	Nipsnap1	Protein NipSnap homolog 1	LKNNKEYLEFR	11	142	152	18.0007	17.9962	18.0209	18.0219	18.2414	18.202	18.4045	18.2542	O55125	no	non-targtet
0.312751	3.18092	1.29383	0.000659298	0.0508358	17.4448	4.78356	-0.464984	Q3TJ91	Llgl2	LLGL scribble cell polarity complex component 2	DLFQFNK	7	19	25	17.2504	17.2071	17.2947	17.4014	17.645	17.6657	17.5308	17.563	Q3TJ91	no	non-targtet
0.619478	3.17973	1.29303	0.000661103	0.0509296	15.2862	4.78179	-0.467805	Q8JZR0	Acsl5	Long-chain-fatty-acid--CoA ligase 5	PTVFPTVPR	9	345	353	14.9165	15.0658	15.1344	14.7892	15.7512	15.7021	15.5249	15.4056	Q8JZR0	no	destabilized proteins
-0.538042	3.17851	1.29219	0.000662971	0.0510282	15.5859	-4.77997	-0.470717	Q8CI04	Cog3	Conserved oligomeric Golgi complex subunit 3	EQSELADLAEHIQQK	15	174	188	15.8954	15.8119	16.009	15.7035	15.3443	15.1685	15.4673	15.2875	Q8CI04	no	non-targtet
0.360538	3.17732	1.29139	0.000664782	0.0511221	20.4634	4.77821	-0.473531	Q9CR62	Slc25a11	Mitochondrial 2-oxoglutarate/malate carrier protein	MQLSGEGAK	9	49	57	20.3321	20.3752	20.343	20.0821	20.7389	20.714	20.654	20.4676	Q9CR62	no	destabilized proteins
0.296236	3.17649	1.2912	0.000666062	0.0511445	19.7399	4.77697	-0.475517	P02088	Hbb-b1	Hemoglobin subunit beta-1	LLGNMIVIVLGHHLGK	16	106	121	19.4859	19.6243	19.527	19.73	20.0141	19.8694	19.8411	19.8276	P02088	no	destabilized proteins
0.29776	3.17636	1.2912	0.000666254	0.0511445	20.0508	4.77679	-0.475815	P02088;P02089	Hbb-b1	Hemoglobin subunit beta-1	GTFASLSELHCDK	13	84	96	19.9882	19.8774	19.8199	19.9221	20.3645	20.1946	20.0691	20.1704	P02088	no	destabilized proteins
0.221842	3.17489	1.29012	0.000668506	0.0512718	19.0365	4.77461	-0.479296	Q9JJI8	Rpl38	Large ribosomal subunit protein eL38	YLYTLVITDK	10	41	50	18.9349	18.9563	18.9083	18.9031	19.125	19.2423	19.1492	19.0734	Q9JJI8	no	non-targtet
-0.667437	3.16985	1.28546	0.000676318	0.0518251	15.0388	-4.76712	-0.491284	Q91ZX7	Lrp1	Prolow-density lipoprotein receptor-related protein 1	GVTHLNISGLK	11	3949	3959	15.2851	15.2962	15.4527	15.4561	14.5507	14.6193	14.6156	15.0349	Q91ZX7	no	non-targtet
1.31299	3.16861	1.28464	0.000678253	0.0519227	14.3101	4.76528	-0.494233	Q8R1Z9	Rnf121	E3 ubiquitin ligase Rnf121	LSCNHVFHEFCIR	13	249	261	13.3727	14.5144	13.2184	13.5091	14.8259	15.1681	15.2004	14.6721	Q8R1Z9	no	non-targtet
0.194174	3.16826	1.28464	0.000678791	0.0519227	20.7716	4.76477	-0.495051	P06728	Apoa4	Apolipoprotein A-IV	NLAPLVEDVQSK	12	266	277	20.7471	20.5823	20.6714	20.6971	20.8727	20.9098	20.8423	20.85	P06728	no	destabilized proteins
0.322273	3.16671	1.28348	0.000681217	0.0520623	17.3356	4.76247	-0.498733	Q61712	Dnajc1	DnaJ homolog subfamily C member 1	LLIKPQWHDLLPCK	14	209	222	17.0491	17.2145	17.1388	17.2956	17.5388	17.4936	17.4592	17.4955	Q61712	no	non-targtet
-0.385943	3.16545	1.28259	0.000683208	0.0521684	16.4441	-4.7606	-0.501744	P24788	Cdk11b	Cyclin-dependent kinase 11B	TSNLLLSHAGILK	13	554	566	16.5628	16.7528	16.5271	16.7056	16.2407	16.2596	16.2145	16.2898	P24788	yes	stabilized proteins
0.714708	3.16384	1.28136	0.000685748	0.0523162	15.5248	4.75821	-0.505573	Q9CRD0	Ociad1	OCIA domain-containing protein 1	FKKLENSPLGEALR	14	102	115	15.0643	14.9969	15.1545	15.4539	15.7043	16.0785	15.6449	16.1008	Q9CRD0	no	non-targtet
0.343116	3.16296	1.28087	0.000687138	0.0523762	17.0006	4.7569	-0.507662	E9Q555	Rnf213	E3 ubiquitin-protein ligase RNF213	NLEQVLREEGHFLR	14	4142	4155	16.8508	16.9295	16.7612	16.7746	17.1193	17.2774	17.1923	17.0995	E9Q555	no	non-targtet
-0.21909	3.15793	1.27622	0.00069514	0.0529395	19.4218	-4.74945	-0.519608	P24549	Aldh1a1	Aldehyde dehydrogenase 1A1	RANNTTYGLAAGLFTK	16	420	435	19.4647	19.534	19.5564	19.5705	19.2713	19.3356	19.3938	19.2485	P24549	no	non-targtet
-0.446283	3.1521	1.27078	0.000704529	0.0536073	16.7488	-4.74083	-0.53345	Q60648	Gm2a	Ganglioside GM2 activator	IQSILSSGGK	10	170	179	17.0971	16.9557	17.0726	16.7625	16.4779	16.4253	16.5303	16.6693	Q60648	no	non-targtet
-0.203626	3.15108	1.27014	0.000706181	0.0536859	18.5686	-4.73932	-0.535866	Q8CIM7	Cyp2d26	Cytochrome P450 2D26	LNSFIALVNK	10	247	256	18.6461	18.6811	18.7012	18.6534	18.4921	18.4256	18.4584	18.4911	Q8CIM7	no	non-targtet
0.517528	3.14902	1.26855	0.000709544	0.0538833	16.0919	4.73627	-0.540768	Q62393	Tpd52	Tumor protein D52	ASAAFSSVGSVITKK	15	149	163	15.5566	15.9744	15.9598	15.8416	16.4276	16.2985	16.3894	16.2871	Q62393	no	destabilized proteins
-0.247363	3.14873	1.26855	0.000710023	0.0538833	19.3626	-4.73584	-0.541464	Q99LB7	Sardh	Sarcosine dehydrogenase, mitochondrial	DPSGGPVSLDFVK	13	873	885	19.5762	19.4087	19.4316	19.5287	19.2841	19.304	19.1705	19.1971	Q99LB7	no	non-targtet
0.339464	3.14054	1.26074	0.000723536	0.0548608	17.4244	4.72373	-0.560914	P52480	Pkm	Pyruvate kinase PKM	APIIAVTRNPQTAR	14	448	461	17.326	17.1381	17.2062	17.3483	17.5296	17.6813	17.5138	17.6518	P52480	no	non-targtet
-0.429546	3.1391	1.25968	0.00072594	0.0549949	17.3939	-4.7216	-0.564335	Q8BK48;Q8QZR3	Ces2e	Pyrethroid hydrolase Ces2e	RLQFWTK	7	534	540	17.5153	17.6473	17.8352	17.4367	17.089	17.1283	17.2073	17.2919	Q8BK48	no	stabilized proteins
0.200109	3.13797	1.25892	0.000727837	0.0550904	18.5028	4.71993	-0.567027	P51658	Hsd17b2	Estradiol 17-beta-dehydrogenase 2	KGFYPQPTPR	10	366	375	18.4083	18.3916	18.4028	18.4081	18.596	18.6347	18.6175	18.5631	P51658	no	non-targtet
-0.505447	3.1372	1.25854	0.000729118	0.0551392	15.8285	-4.7188	-0.568842	O70405	Ulk1	Serine/threonine-protein kinase ULK1	TLVPAIPR	8	238	245	16.0437	15.9877	16.104	16.1896	15.4783	15.4994	15.5174	15.808	O70405	yes	non-targtet
0.230341	3.13654	1.25826	0.000730231	0.0551751	18.8685	4.71782	-0.570414	Q9JHU4	Dync1h1	Cytoplasmic dynein 1 heavy chain 1	SFEWLSQMR	9	1833	1841	18.7732	18.6459	18.8229	18.7712	18.9788	18.9599	19.0269	18.969	Q9JHU4	no	non-targtet
0.29502	3.13599	1.25809	0.000731153	0.0551966	17.7427	4.71701	-0.571717	O89112	Lancl1	Glutathione S-transferase LANCL1	LHSLVKPSVDFVCR	14	240	253	17.5222	17.5361	17.6353	17.6872	17.823	17.9763	17.9159	17.8457	O89112	no	non-targtet
-0.857879	3.13252	1.255	0.000737014	0.0555906	15.2917	-4.71189	-0.579952	Q61136	Prpf4b	Serine/threonine-protein kinase PRP4 homolog	SYSQQLFLALK	11	794	804	15.4274	15.5952	15.7881	16.0718	14.8283	14.8414	14.5318	15.2494	Q61136	yes	stabilized proteins
-0.977612	3.13101	1.25386	0.000739592	0.0557365	14.7129	-4.70965	-0.583553	Q7TT50	Cdc42bpb	Serine/threonine-protein kinase MRCK beta	SMTQSNTLTKDEDVQR	16	417	432	15.265	15.2304	15.316	14.9955	14.2243	13.949	13.8911	14.832	Q7TT50	yes	non-targtet
0.350329	3.13017	1.2534	0.000741027	0.0557961	18.2507	4.70841	-0.585553	P53395	Dbt	Lipoamide acyltransferase component of branched-chain alpha-keto acid dehydrogenase complex, mitochondrial	DRTEPVTGFQK	11	251	261	18.1477	17.875	18.2117	18.0679	18.519	18.3667	18.4248	18.3931	P53395	no	non-targtet
0.376171	3.12914	1.25274	0.000742788	0.0558801	17.0403	4.70689	-0.588001	P56480	Atp5f1b	ATP synthase subunit beta, mitochondrial	GQKVLDSGAPIKIPVGPETLGR	22	122	143	16.9507	16.9137	16.8833	16.6612	17.1336	17.2599	17.2827	17.2374	P56480	no	non-targtet
0.371647	3.11753	1.24152	0.000762897	0.0573431	18.711	4.68979	-0.615553	Q99J09	Wdr77	Methylosome protein WDR77	DTPPPLVPPAAR	12	4	15	18.7532	18.4052	18.3678	18.5744	18.9252	18.9332	18.8377	18.891	Q99J09	no	non-targtet
0.498926	3.11578	1.24014	0.00076598	0.0575249	16.9266	4.68721	-0.619712	O88455	Dhcr7	7-dehydrocholesterol reductase	LLVSGFWGVAR	11	390	400	16.4702	16.9452	16.7103	16.5827	17.0691	17.3173	17.2125	17.1053	O88455	no	destabilized proteins
0.235618	3.1148	1.23954	0.000767719	0.0576056	20.1854	4.68576	-0.622052	P43883	Plin2	Perilipin-2	SQETISQLHSTVHLIEFAR	19	244	262	20.0691	19.9601	20.1079	20.1332	20.2535	20.3962	20.3211	20.2419	P43883	no	destabilized proteins
0.150379	3.11273	1.23784	0.000771385	0.0578305	21.0782	4.68271	-0.626964	Q9WU79	Prodh	Proline dehydrogenase 1, mitochondrial	ALENSSIMK	9	564	572	20.9696	21.0166	21.036	20.9897	21.1441	21.194	21.1305	21.1448	Q9WU79	no	non-targtet
-0.226587	3.10816	1.23365	0.000779548	0.0583919	19.1152	-4.67598	-0.637821	O54749;O54750	Cyp2j5	Cytochrome P450 2J5	ESMPYTNAVIHEVQR	15	356	370	19.2388	19.1782	19.2568	19.24	18.9828	19.0009	19.1051	18.9187	O54749	no	non-targtet
0.176802	3.10758	1.23345	0.000780579	0.0584186	21.2914	4.67514	-0.639184	Q6ZWN5	Rps9	Small ribosomal subunit protein uS4	LQTQVFK	7	110	116	21.1395	21.2477	21.2244	21.2006	21.3266	21.391	21.4425	21.3592	Q6ZWN5	no	non-targtet
0.147492	3.10598	1.23242	0.000783457	0.058557	22.8859	4.67279	-0.642979	P62889	Rpl30	Large ribosomal subunit protein eL30	SLESINSR	8	10	17	22.8288	22.7935	22.8327	22.7935	23.0105	22.9672	22.9584	22.9024	P62889	no	non-targtet
-0.653312	3.10581	1.23242	0.000783781	0.058557	14.8622	-4.67252	-0.643405	P24604	Tec	Tyrosine-protein kinase Tec	GCLLNFLR	8	447	454	15.4229	15.1803	15.0439	15.1081	14.4874	14.7182	14.5716	14.3647	P24604	yes	stabilized proteins
-0.555004	3.1053	1.23229	0.000784685	0.058574	15.9421	-4.67179	-0.644594	O54909;Q9R092;O88451	Rdh7	Retinol dehydrogenase 7	YSAGWDAK	8	280	287	16.3786	16.1733	16.3192	16.0075	15.4455	15.6519	15.8171	15.7439	O54909	no	non-targtet
-0.763187	3.10324	1.23091	0.000788424	0.0587616	15.0116	-4.66875	-0.649496	O70293	Grk6	G protein-coupled receptor kinase 6	EFCATRPELTR	11	69	79	15.3949	15.4837	15.4327	15.2615	14.2756	15.0163	14.7069	14.5213	O70293	yes	non-targtet
-0.204462	3.10317	1.23091	0.000788555	0.0587616	19.457	-4.66864	-0.649667	Q99KG5	Lsr	Lipolysis-stimulated lipoprotein receptor	IQANQQDDSMR	11	336	346	19.5777	19.5079	19.5255	19.6258	19.4195	19.3307	19.3089	19.3601	Q99KG5	no	non-targtet
0.621704	3.10179	1.23023	0.000791068	0.0588534	15.4488	4.66661	-0.652948	Q64261	Cdk6	Cyclin-dependent kinase 6	VRVQTSEEGMPLSTIR	16	45	60	15.2327	15.033	15.1616	15.1243	15.4241	15.9608	15.875	15.7785	Q64261	yes	non-targtet
0.199235	3.10174	1.23023	0.000791146	0.0588534	18.7674	4.66655	-0.653049	Q8C407	Yipf4	Protein YIPF4	ESTATTFLR	9	50	58	18.6747	18.6489	18.6733	18.6745	18.8831	18.9099	18.8015	18.8738	Q8C407	no	non-targtet
0.202686	3.10067	1.22953	0.000793095	0.0589477	19.9375	4.66498	-0.655587	P15105	Glul	Glutamine synthetase	GYFEDRRPSANCDPYAVTEAIVR	23	335	357	19.9195	19.7729	19.8579	19.7943	20.0821	19.9882	20.0292	20.0559	P15105	no	non-targtet
0.243253	3.1001	1.22933	0.000794144	0.058975	20.0954	4.66414	-0.656949	Q9DBM2	Ehhadh	Peroxisomal bifunctional enzyme	SISKEEILER	10	608	617	19.9026	19.9221	19.9882	20.0821	20.1457	20.2066	20.3211	20.1946	Q9DBM2	no	destabilized proteins
0.27262	3.09748	1.22708	0.000798953	0.0592813	18.1491	4.66028	-0.663175	Q8BP40	Acp6	Lysophosphatidic acid phosphatase type 6	MVQVVFR	7	45	51	17.9553	17.9206	18.0984	18.0767	18.3427	18.225	18.3121	18.2616	Q8BP40	no	non-targtet
0.218698	3.09688	1.22686	0.000800054	0.0593122	20.241	4.6594	-0.664596	P12367	Prkar2a	cAMP-dependent protein kinase type II-alpha regulatory subunit	NISHYEEQLVK	11	378	388	20.0292	20.1206	20.1704	20.2066	20.2877	20.343	20.417	20.3538	P12367	no	destabilized proteins
-0.798608	3.09648	1.22682	0.000800799	0.0593167	14.982	-4.65881	-0.665555	Q8BZ03;Q8K1Y2	Prkd2	Serine/threonine-protein kinase D2	YITHESDDAR	10	828	837	15.5367	15.2758	15.3153	15.3975	14.9145	14.6182	14.6751	14.1231	Q8BZ03	yes	non-targtet
-0.444332	3.09413	1.22485	0.000805139	0.0595872	16.8774	-4.65536	-0.671129	Q61037	Tsc2	Tuberin	SNVLLSFDDTPEKDSFR	17	918	934	17.0132	17.0777	17.1079	17.1995	16.4628	16.6432	16.6197	16.8953	Q61037	no	non-targtet
0.271739	3.09248	1.22386	0.000808203	0.0597232	18.5738	4.65294	-0.675044	P61222	Abce1	ATP-binding cassette sub-family E member 1	VAETANEEEVK	11	333	343	18.5371	18.3912	18.3825	18.4409	18.7553	18.7031	18.7893	18.591	P61222	no	non-targtet
0.166749	3.0924	1.22386	0.000808356	0.0597232	21.541	4.65282	-0.67524	Q3TDN2	Faf2	FAS-associated factor 2	IYSYVVSRPQPR	12	78	89	21.4576	21.4676	21.4526	21.4526	21.6757	21.6453	21.6409	21.5356	Q3TDN2	no	non-targtet
-1.46779	3.08888	1.22071	0.000814926	0.0601572	14.4067	-4.64766	-0.683585	O54988	Slk	STE20-like serine/threonine-protein kinase	ETNVLAAAK	9	55	63	15.197	14.6754	15.2575	15.4325	12.6578	13.8433	14.0169	14.1732	O54988	yes	stabilized proteins
0.145243	3.08834	1.22054	0.000815944	0.0601811	22.7174	4.64686	-0.684873	Q99LB2	Dhrs4	Dehydrogenase/reductase SDR family member 4	FSSVLWEEK	9	220	228	22.6671	22.6074	22.6971	22.6074	22.7995	22.7915	22.7675	22.8014	Q99LB2	no	non-targtet
0.302091	3.08771	1.22048	0.00081713	0.0601899	18.8346	4.64594	-0.686371	P06728	Apoa4	Apolipoprotein A-IV	VTQTFGENMQK	11	120	130	18.8194	18.6629	18.6695	18.5826	19.1316	18.9327	18.9294	18.949	P06728	no	destabilized proteins
0.188416	3.08754	1.22048	0.000817454	0.0601899	22.0643	4.64568	-0.686779	Q99LC5	Etfa	Electron transfer flavoprotein subunit alpha, mitochondrial	SDRPELTGAK	10	207	216	22.0756	21.9352	21.9637	21.9061	22.1795	22.1916	22.1174	22.1457	Q99LC5	no	destabilized proteins
1.13907	3.08695	1.22026	0.000818562	0.0602203	13.7742	4.64482	-0.688176	E9Q309	Cep350	Centrosome-associated protein 350	QICEMAELTR	10	1445	1454	13.3048	13.784	12.9752	12.7547	14.0913	14.2855	14.3058	14.6923	E9Q309	no	non-targtet
0.396158	3.0848	1.21995	0.000822627	0.0602634	17.3632	4.64166	-0.693284	P56379	Atp5mpl	ATP synthase subunit ATP5MPL, mitochondrial	MFQTLIQK	8	1	8	17.156	17.2113	17.2441	17.0492	17.5476	17.71	17.3516	17.636	P56379	no	non-targtet
-0.487347	3.08469	1.21995	0.000822835	0.0602634	15.3799	-4.6415	-0.693544	P24369	Ppib	Peptidyl-prolyl cis-trans isomerase B	DKPLKDVIIVDSGK	14	191	204	15.494	15.6309	15.6352	15.7342	15.1599	15.0644	15.2004	15.1201	P24369	no	non-targtet
0.49116	3.08461	1.21995	0.000822981	0.0602634	15.7769	4.64139	-0.693727	Q8VBT0	Tmx1	Thioredoxin-related transmembrane protein 1	KPQQQYAK	8	213	220	15.6808	15.4034	15.4991	15.542	16.0526	15.9921	15.8762	16.1691	Q8VBT0	no	non-targtet
0.168616	3.08441	1.21995	0.000823352	0.0602634	20.4485	4.6411	-0.694191	Q91XD4	Ftcd	Formimidoyltransferase-cyclodeaminase	LGLDSLAPFDPKER	14	307	320	20.3645	20.3645	20.4067	20.3211	20.5261	20.5165	20.5915	20.4972	Q91XD4	no	non-targtet
-0.522479	3.08434	1.21995	0.000823497	0.0602634	16.1113	-4.64099	-0.694373	Q5SW19	Cluh	Clustered mitochondria protein homolog	HYILDLLR	8	561	568	16.111	16.5249	16.4279	16.4263	15.7348	15.8324	16.0249	15.808	Q5SW19	no	non-targtet
-1.33682	3.08424	1.21995	0.000823678	0.0602634	14.2019	-4.64085	-0.6946	P49138;Q3UMW7	Mapkapk2	MAP kinase-activated protein kinase 2	GDQAFTER	8	140	147	14.8671	14.8438	15.0301	14.7402	13.9244	12.9063	13.0429	14.2603	P49138	yes	stabilized proteins
0.230265	3.08406	1.21995	0.00082402	0.0602634	18.0967	4.64059	-0.695028	Q5SW19	Cluh	Clustered mitochondria protein homolog	ERPLCPLQPQNR	12	196	207	18.0275	17.9394	18.0252	17.934	18.2167	18.2068	18.2462	18.1775	Q5SW19	no	non-targtet
0.278053	3.08307	1.21932	0.000825903	0.0603502	18.0811	4.63913	-0.697381	Q61335	Bcap31	B-cell receptor-associated protein 31	QAESASEAAK	10	139	148	17.9026	17.8553	18.0949	17.9154	18.23	18.2053	18.2107	18.2345	Q61335	no	non-targtet
-1.30245	3.08247	1.21909	0.000827042	0.0603824	16.0503	-4.63826	-0.698801	P53395	Dbt	Lipoamide acyltransferase component of branched-chain alpha-keto acid dehydrogenase complex, mitochondrial	VIDGATMSR	9	454	462	16.9257	16.7707	16.9346	16.1752	15.3743	14.6651	15.3877	16.1694	P53395	no	non-targtet
0.236698	3.07825	1.21523	0.000835119	0.0609208	19.9703	4.63207	-0.708821	P53395	Dbt	Lipoamide acyltransferase component of branched-chain alpha-keto acid dehydrogenase complex, mitochondrial	DRTFPTPIAKPPVFTGK	17	234	250	19.8593	19.8228	19.9845	19.7411	20.078	20.0532	20.105	20.1183	P53395	no	non-targtet
0.283408	3.07684	1.21418	0.000837847	0.0610683	17.1807	4.62999	-0.712183	Q91ZH7	Abhd3	Phospholipase ABHD3	TLDDYYTDASPNRR	14	317	330	17.0204	17.1273	17.0225	16.9859	17.283	17.33	17.3565	17.3202	Q91ZH7	no	non-targtet
0.422078	3.07373	1.21145	0.00084385	0.0614541	17.9357	4.62545	-0.719543	Q99N91	Mrpl34	Large ribosomal subunit protein bL34m	GNEYQPSNIK	10	50	59	17.9007	17.8016	17.5548	17.6416	18.2578	18.0098	18.273	18.0465	Q99N91	no	non-targtet
0.273567	3.07327	1.21135	0.000844747	0.0614677	18.1945	4.62478	-0.720638	O88822	Sc5d	Lathosterol oxidase	HPSSFEGK	8	256	263	18.077	17.9784	18.0892	18.0863	18.3935	18.41	18.3124	18.2092	O88822	no	non-targtet
-0.151836	3.06995	1.20839	0.000851236	0.061888	21.338	-4.61991	-0.728527	Q9CQN1	Trap1	Heat shock protein 75 kDa, mitochondrial	SLYSEKEVFIR	11	106	116	21.4476	21.4526	21.3592	21.3962	21.2477	21.2821	21.265	21.2535	Q9CQN1	no	non-targtet
0.212233	3.06789	1.20669	0.000855292	0.0621306	19.6827	4.61689	-0.733427	Q91WL5	Cyp4a12a	Cytochrome P450 4A12A	IQLQDEEELEKLK	13	270	282	19.538	19.61	19.6174	19.541	19.7423	19.8667	19.7146	19.8317	Q91WL5	no	non-targtet
1.18745	3.06635	1.20552	0.000858325	0.0622987	14.5941	4.61464	-0.737075	Q9QYI4	Dnajb12	DnaJ homolog subfamily B member 12	VKQCKDYYEILGVSR	15	106	120	13.8831	13.7815	14.0832	14.2536	14.4201	15.5227	15.1287	15.6797	Q9QYI4	no	non-targtet
0.332694	3.06497	1.20451	0.000861048	0.062444	17.2904	4.61262	-0.74034	Q9CYZ2	Tpd52l2	Tumor protein D54	KTQETLSQAGQK	12	128	139	17.2054	17.2343	17.0763	16.9801	17.4164	17.5202	17.458	17.4324	Q9CYZ2	no	destabilized proteins
0.377684	3.06452	1.20442	0.000861947	0.0624569	17.3352	4.61196	-0.741416	P06728	Apoa4	Apolipoprotein A-IV	ENVDNLHTSMMPLATNLK	18	170	187	17.1515	17.0658	17.1818	17.1861	17.4888	17.57	17.703	17.3341	P06728	no	destabilized proteins
0.283319	3.06269	1.20295	0.00086559	0.0626684	18.2159	4.60928	-0.745763	Q9DBM2	Ehhadh	Peroxisomal bifunctional enzyme	VGIPVVAVESDPKQLDTAKK	20	317	336	18.0555	18.0702	18.1431	18.028	18.4854	18.2761	18.4002	18.2684	Q9DBM2	no	destabilized proteins
0.207196	3.06232	1.20295	0.000866323	0.0626691	19.1875	4.60874	-0.746636	Q68FL6	Mars1	Methionine--tRNA ligase, cytoplasmic	DTVEQLR	7	384	390	19.0813	19.0643	19.1515	19.0386	19.3315	19.3087	19.3108	19.2135	Q68FL6	no	destabilized proteins
-0.521861	3.06192	1.20291	0.000867121	0.0626744	17.1037	-4.60816	-0.747585	Q8CIM7	Cyp2d26	Cytochrome P450 2D26	GNPESSFNDK	10	287	296	17.5627	17.294	17.367	17.2349	17.1211	16.8384	16.5949	16.8167	Q8CIM7	no	non-targtet
-0.389199	3.06136	1.20271	0.000868237	0.0627028	18.3865	-4.60734	-0.748911	P22315	Fech	Ferrochelatase, mitochondrial	YVHPLTEEAIEEMER	15	164	178	18.7115	18.4932	18.7585	18.3613	18.1924	18.2112	18.1203	18.2439	P22315	no	stabilized proteins
0.211024	3.05864	1.20035	0.000873698	0.0630446	22.2195	4.60336	-0.755373	P08226	Apoe	Apolipoprotein E	LGADMEDLR	9	114	122	22.1633	22.1352	22.1383	22.0191	22.3257	22.3961	22.3581	22.2201	P08226	no	destabilized proteins
0.205812	3.05401	1.19609	0.000883054	0.0636667	19.4213	4.5966	-0.766352	Q9CQF0	Mrpl11	Large ribosomal subunit protein uL11m	GVSINQFCK	9	43	51	19.2959	19.3296	19.3515	19.2964	19.431	19.5953	19.5548	19.5156	Q9CQF0	no	non-targtet
-0.344675	3.0525	1.19493	0.000886141	0.0638361	19.224	-4.59439	-0.769948	O35945	Aldh1a7	Aldehyde dehydrogenase, cytosolic 1	TVAMQISQK	9	491	499	19.5137	19.4094	19.3729	19.2895	19.2349	18.8749	19.0583	19.0388	O35945	no	non-targtet
1.00283	3.05158	1.19438	0.000888017	0.063918	14.1859	4.59305	-0.772128	Q6ZPK0	Phf21a	PHD finger protein 21A	SAVTYLNSTMHPGTR	15	421	435	13.8536	13.889	13.44	13.5552	14.9014	14.7405	14.1135	14.9937	Q6ZPK0	no	non-targtet
-1.20801	3.05113	1.19429	0.000888936	0.063931	15.6477	-4.59239	-0.773193	P47757	Capzb	F-actin-capping protein subunit beta	QMEKDETVSDCSPHIANIGR	20	196	215	16.7094	16.4091	16.3769	15.5113	14.4654	15.0951	15.2439	15.3702	P47757	no	non-targtet
-0.573318	3.0497	1.19354	0.000891857	0.064041	15.7045	-4.59031	-0.776574	Q3U2P1	Sec24a	Protein transport protein Sec24A	EIHLTPSTDFYKK	13	660	672	16.1414	16.0562	16.0382	15.7289	15.4573	15.3487	15.2526	15.6128	Q3U2P1	no	non-targtet
-0.515538	3.04947	1.19354	0.000892342	0.064041	16.8487	-4.58997	-0.777135	Q99PT1	Arhgdia	Rho GDP-dissociation inhibitor 1	IDKTDYMVGSYGPR	14	139	152	17.3572	17.1827	16.8726	17.0133	16.7132	16.6013	16.4021	16.647	Q99PT1	no	non-targtet
0.145949	3.0493	1.19354	0.000892684	0.064041	21.8929	4.58972	-0.77753	Q99LC5	Etfa	Electron transfer flavoprotein subunit alpha, mitochondrial	TIYAGNALCTVKCDEK	16	147	162	21.7995	21.8073	21.823	21.85	21.9812	21.928	22.0156	21.9388	Q99LC5	no	destabilized proteins
0.136044	3.0489	1.1935	0.000893507	0.064047	21.4628	4.58914	-0.77848	P10853;P10854;P70696;Q64475;Q64478;Q64524;Q64525;Q6ZWY9;Q8CGP0;Q8CGP1;Q8CGP2;Q9D2U9	H2bc3	Histone H2B type 1-B	LAHYNKR	7	81	87	21.4273	21.4015	21.3752	21.3752	21.5451	21.5451	21.5117	21.5213	P10853	no	non-targtet
-0.308291	3.04794	1.19289	0.000895496	0.0641365	17.4932	-4.58773	-0.780772	P70236	Map2k6	Dual specificity mitogen-activated protein kinase kinase 6	TIDAGCKPYMAPER	14	211	224	17.6762	17.5978	17.5825	17.7326	17.4713	17.3188	17.263	17.3029	P70236	yes	stabilized proteins
-0.821795	3.04681	1.19248	0.000897811	0.0641977	14.8866	-4.58609	-0.783432	Q9DC61	Pmpca	Mitochondrial-processing peptidase subunit alpha	NVKPEDIK	8	470	477	15.3214	15.1733	15.6718	15.0235	14.6144	14.5797	14.6027	14.1059	Q9DC61	no	non-targtet
0.160275	3.0468	1.19248	0.000897834	0.0641977	20.4551	4.58608	-0.783459	Q9WU79	Prodh	Proline dehydrogenase 1, mitochondrial	GAYMAQER	8	443	450	20.3857	20.343	20.4067	20.3645	20.5261	20.5915	20.5069	20.5165	Q9WU79	no	non-targtet
-0.206627	3.0458	1.19184	0.000899904	0.0642926	21.2191	-4.58462	-0.785831	P51658	Hsd17b2	Estradiol 17-beta-dehydrogenase 2	LSVLQMDVTKPEQIKDAHSK	20	133	152	21.324	21.3157	21.3224	21.3277	21.153	21.1532	20.9772	21.1798	P51658	no	non-targtet
1.03329	3.04473	1.19136	0.000902122	0.064364	13.9948	4.58306	-0.788368	Q8BXK4	Bmt2	S-adenosylmethionine sensor upstream of mTORC1	KYREVGDFDK	10	48	57	12.9367	13.6041	13.7504	13.6214	14.456	14.1424	14.6445	14.8029	Q8BXK4	no	non-targtet
-0.472298	3.04461	1.19136	0.000902389	0.064364	15.5176	-4.58287	-0.788673	Q14AX6;Q69ZA1	Cdk13	Cyclin-dependent kinase 13	EGFPITAIR	9	743	751	15.8416	15.7979	15.5761	15.7994	15.326	15.2778	15.2492	15.2727	Q14AX6	yes	non-targtet
0.563862	3.04295	1.19006	0.000905838	0.0645568	15.6674	4.58045	-0.792605	Q571F8	Gls2	Glutaminase liver isoform, mitochondrial	ETGDRNYAIGYYLK	14	316	329	15.1783	15.442	15.3312	15.5903	15.9952	15.733	16.0023	16.0669	Q571F8	no	non-targtet
0.161077	3.03924	1.1867	0.000913612	0.0650573	22.7326	4.57504	-0.801411	P08226	Apoe	Apolipoprotein E	TANLGAGAAQPLR	13	202	214	22.5915	22.6253	22.7307	22.6606	22.7915	22.8073	22.8073	22.8461	P08226	no	destabilized proteins
-0.68943	3.03683	1.18465	0.000918697	0.0653656	15.2763	-4.57152	-0.80713	O08648	Map3k4	Mitogen-activated protein kinase kinase kinase 4	QITVAINVLHEHGIVHR	17	1435	1451	15.2886	15.7817	15.6243	15.7893	15.01	15.0097	15.056	14.6505	O08648	yes	stabilized proteins
-0.413322	3.03511	1.18329	0.000922346	0.0655714	17.6635	-4.56901	-0.811215	Q9D6Y7	Msra	Mitochondrial peptide methionine sulfoxide reductase	QGNDFGTQYR	10	147	156	17.9963	17.8156	17.9105	17.7581	17.5374	17.2664	17.3723	17.6511	Q9D6Y7	no	non-targtet
0.217348	3.03168	1.18022	0.000929648	0.0660362	21.4872	4.56403	-0.81934	P56480	Atp5f1b	ATP synthase subunit beta, mitochondrial	IMNVIGEPIDERGPIKTK	18	144	161	21.3757	21.4068	21.2465	21.485	21.5588	21.6115	21.6198	21.5932	P56480	no	non-targtet
-0.213177	3.03038	1.17927	0.000932434	0.0661799	20.267	-4.56213	-0.822423	Q99LB7	Sardh	Sarcosine dehydrogenase, mitochondrial	FYLLGVDAR	9	580	588	20.4775	20.3101	20.3211	20.3857	20.1704	20.2302	20.1206	20.1206	Q99LB7	no	non-targtet
0.262187	3.02961	1.17892	0.000934103	0.0662333	19.2752	4.561	-0.824266	P47811	Mapk14	Mitogen-activated protein kinase 14	NYIQSLAQMPK	11	257	267	19.0086	19.0976	19.2154	19.2548	19.4558	19.4223	19.364	19.3832	P47811	yes	non-targtet
0.127514	3.02899	1.17892	0.000935433	0.0662333	23.6647	4.5601	-0.825732	O88844;P54071	Idh1	Isocitrate dehydrogenase [NADP] cytoplasmic	NILGGTVFR	9	101	109	23.5983	23.6209	23.5638	23.6209	23.7077	23.7389	23.7182	23.7492	O88844	no	non-targtet
0.452075	3.02896	1.17892	0.000935482	0.0662333	17.2042	4.56007	-0.825785	P18654	Rps6ka3	Ribosomal protein S6 kinase alpha-3	GAMAATYSALNR	12	701	712	16.9921	16.8103	17.2409	16.8693	17.4306	17.5319	17.4711	17.2873	P18654	yes	non-targtet
0.142165	3.02683	1.17714	0.00094009	0.0665052	20.8802	4.55696	-0.830848	P60843	Eif4a1	Eukaryotic initiation factor 4A-I	GFKDQIYDIFQK	12	191	202	20.7796	20.8113	20.85	20.7955	20.9601	20.9601	20.9459	20.9388	P60843	no	non-targtet
0.157073	3.02258	1.17347	0.000949344	0.0670707	20.0835	4.55077	-0.840941	Q9DCH4	Eif3f	Eukaryotic translation initiation factor 3 subunit F	EAPNPIHLTVDTGLQHGR	18	197	214	20.0023	19.9808	20.0392	19.9973	20.1363	20.144	20.1998	20.1679	Q9DCH4	no	non-targtet
0.661438	3.02244	1.17347	0.000949632	0.0670707	14.9437	4.55058	-0.841254	Q7M753;Q8R2W9	Pank2	Pantothenate kinase 2, mitochondrial	KYLTSNVAYGSTGIR	15	136	150	14.6391	14.7209	14.6253	14.4665	15.0662	15.2955	15.5894	15.1464	Q7M753	no	non-targtet
1.20389	3.01975	1.17113	0.000955542	0.0674331	13.9517	4.54666	-0.847646	Q9JJY4	Ddx20	Probable ATP-dependent RNA helicase DDX20	NSVQTSVEDSSSNSQHQAK	19	548	566	13.3146	13.7981	12.938	13.3483	15.0808	14.8119	14.2437	14.0781	Q9JJY4	no	non-targtet
0.667314	3.0171	1.16883	0.000961398	0.0677911	14.3372	4.5428	-0.85394	Q8CH18	Ccar1	Cell division cycle and apoptosis regulator protein 1	GYKQQLVEK	9	589	597	13.9993	13.923	14.0025	14.0895	14.5227	14.5206	14.8343	14.8059	Q8CH18	no	non-targtet
0.148084	3.01551	1.1676	0.000964907	0.0679831	20.9086	4.5405	-0.857692	Q8R1B4	Eif3c	Eukaryotic translation initiation factor 3 subunit C	DAHNALLDIQSSGR	14	626	639	20.8346	20.8346	20.8576	20.8113	21.0088	20.9812	21.0088	20.9316	Q8R1B4	no	non-targtet
0.339948	3.014	1.16644	0.000968272	0.0681648	16.5302	4.5383	-0.86128	Q60823	Akt2	RAC-beta serine/threonine-protein kinase	DEVAHTVTESR	11	192	202	16.3528	16.3564	16.4049	16.3269	16.7883	16.7436	16.668	16.601	Q60823	yes	stabilized proteins
0.553717	3.01314	1.16619	0.000970195	0.0682045	16.31	4.53705	-0.863323	E9Q414	Apob	Apolipoprotein B-100	MLHEYANGLLDHRVPQTDVTFR	22	1203	1224	16.0834	15.7042	16.0892	16.2561	16.5544	16.7564	16.4947	16.5421	E9Q414	no	non-targtet
-0.375452	3.01304	1.16619	0.000970412	0.0682045	16.4894	-4.53691	-0.863554	Q9DC61	Pmpca	Mitochondrial-processing peptidase subunit alpha	SVAQYTGGIIKVER	14	288	301	16.8199	16.6436	16.6297	16.6154	16.288	16.4181	16.2328	16.268	Q9DC61	no	non-targtet
-0.817885	3.00704	1.16053	0.000983925	0.0690982	13.9098	-4.52818	-0.877798	Q8BXB6	Slco2b1	Solute carrier organic anion transporter family member 2B1	TTMGTEDMHERK	12	8	19	14.4007	14.5784	14.0019	14.294	13.4358	13.4648	13.727	13.3758	Q8BXB6	no	non-targtet
0.74458	3.00648	1.16032	0.0009852	0.0691317	17.7997	4.52737	-0.879133	P49138	Mapkapk2	MAP kinase-activated protein kinase 2	VDYEQIK	7	351	357	17.6823	17.6312	17.5741	16.8222	18.2819	18.0725	18.1896	18.1441	P49138	yes	stabilized proteins
0.205857	3.00497	1.15917	0.000988627	0.069316	19.1053	4.52518	-0.88271	Q9DCH4	Eif3f	Eukaryotic translation initiation factor 3 subunit F	YAYYDTER	8	243	250	19.0501	18.9386	18.966	19.0548	19.267	19.1738	19.2076	19.1845	Q9DCH4	no	non-targtet
-0.289882	3.00423	1.15878	0.0009903	0.0693771	19.0216	-4.52411	-0.884451	Q6PF93	Pik3c3	Phosphatidylinositol 3-kinase catalytic subunit type 3	LQALLGDNEK	10	573	582	19.1189	19.0845	19.3008	19.162	18.761	18.9938	18.9155	18.8364	Q6PF93	no	stabilized proteins
1.04262	3.00253	1.1576	0.00099419	0.0695671	13.8831	4.52164	-0.888489	O35488	Slc27a2	Long-chain fatty acid transport protein 2	ANYLQRK	7	384	390	13.3487	13.3658	13.6744	13.0583	14.0274	14.9606	14.3941	14.2355	O35488	no	destabilized proteins
0.190299	3.00234	1.1576	0.000994619	0.0695671	23.0555	4.52137	-0.888933	Q9DCW4	Etfb	Electron transfer flavoprotein subunit beta	AGDLGVDLTSK	11	211	221	22.848	22.9933	23.0258	22.9742	23.155	23.1095	23.1301	23.2081	Q9DCW4	no	destabilized proteins
-0.60772	3.00148	1.15708	0.000996598	0.0696493	14.8012	-4.52011	-0.890981	Q91YP2	Nln	Neurolysin, mitochondrial	STSHVATFLDDLSQK	15	311	325	15.1903	15.104	14.9865	15.1396	14.4559	14.5631	14.2855	14.6849	Q91YP2	no	non-targtet
0.43057	2.99999	1.15595	0.00100002	0.069832	18.3311	4.51796	-0.89451	P53395	Dbt	Lipoamide acyltransferase component of branched-chain alpha-keto acid dehydrogenase complex, mitochondrial	TEPVTGFQK	9	253	261	18.1776	17.82	18.2636	18.2021	18.6998	18.5139	18.4822	18.4898	P53395	no	non-targtet
0.24865	2.99099	1.14729	0.00102096	0.071237	18.0329	4.5049	-0.915856	Q9JHU4	Dync1h1	Cytoplasmic dynein 1 heavy chain 1	LVQTPLTDR	9	1877	1885	17.988	17.8999	17.9001	17.8462	18.1673	18.1037	18.239	18.1188	Q9JHU4	no	non-targtet
-0.534004	2.9905	1.14716	0.00102211	0.0712598	15.6285	-4.5042	-0.917015	Q9DC61	Pmpca	Mitochondrial-processing peptidase subunit alpha	FCPVENIAK	9	223	231	16.0209	15.8396	16.0806	15.6408	15.4402	15.3573	15.2873	15.3611	Q9DC61	no	non-targtet
-0.276201	2.98722	1.14423	0.00102985	0.0717418	18.5436	-4.49945	-0.924788	Q8VHG0	Fmo4	Dimethylaniline monooxygenase [N-oxide-forming] 4	ILNHENYGLSIAK	13	262	274	18.6332	18.597	18.8052	18.6915	18.3516	18.3641	18.3803	18.5262	Q8VHG0	no	non-targtet
-1.48962	2.98621	1.14356	0.00103226	0.0718517	15.1022	-4.49798	-0.927191	Q91XU3	Pip4k2c	Phosphatidylinositol 5-phosphate 4-kinase type-2 gamma	HGAGAEISTVHPEQYAK	17	394	410	15.9094	15.6273	16.0442	15.8069	14.2977	13.2429	14.8119	15.0768	Q91XU3	no	stabilized proteins
0.234625	2.98383	1.14153	0.00103794	0.0721888	17.9079	4.49453	-0.932839	Q91YX5	Lpgat1	Acyl-CoA:lysophosphatidylglycerol acyltransferase 1	ETSQAFAK	8	193	200	17.8697	17.7248	17.8014	17.7666	18.0414	18.0411	18.0085	18.0099	Q91YX5	no	non-targtet
0.124033	2.98266	1.14108	0.00104074	0.0722632	22.4271	4.49283	-0.935619	P47738	Aldh2	Aldehyde dehydrogenase, mitochondrial	TIEEVVGR	8	431	438	22.3457	22.3699	22.3565	22.3884	22.4751	22.5069	22.502	22.4726	P47738	no	non-targtet
-0.231646	2.98241	1.14108	0.00104132	0.0722632	21.0627	-4.49248	-0.936191	O35945;P24549	Aldh1a1	Aldehyde dehydrogenase 1A1	IAKEEIFGPVQQIMK	15	396	410	21.2418	21.1834	21.226	21.063	20.9369	20.8417	20.9783	21.0307	O35945	no	non-targtet
0.173254	2.98234	1.14108	0.00104151	0.0722632	23.1185	4.49237	-0.936378	P62274	Rps29	Small ribosomal subunit protein uS14	KYGLNMCR	8	33	40	23.0903	23.0877	22.9398	23.0099	23.2361	23.1884	23.2193	23.1768	P62274	no	non-targtet
-0.621947	2.98196	1.14105	0.00104242	0.0722681	14.5684	-4.49182	-0.937272	Q61694	Hsd3b5	NADPH-dependent 3-keto-steroid reductase Hsd3b5	MAEKAVLATNGR	12	161	172	15.0048	14.8609	14.7816	14.8701	14.2679	14.1128	14.4629	14.186	Q61694	no	stabilized proteins
0.360059	2.98019	1.13964	0.00104666	0.0725044	16.7898	4.48927	-0.941458	Q3UQ44	Iqgap2	Ras GTPase-activating-like protein IQGAP2	IVGNLLYYR	9	1099	1107	16.6373	16.634	16.5773	16.5905	16.8955	17.0338	16.8305	17.1195	Q3UQ44	no	non-targtet
0.822275	2.97903	1.13882	0.00104948	0.0726413	13.9037	4.48758	-0.944224	Q6P5D4	Cep135	Centrosomal protein of 135 kDa	MTVQSEETHAMKK	13	715	727	13.3015	13.7237	13.2138	13.7314	14.1903	14.2641	14.4649	14.3403	Q6P5D4	no	non-targtet
0.956721	2.97808	1.13832	0.00105176	0.0727246	14.9567	4.48621	-0.946462	P68181	Prkacb	cAMP-dependent protein kinase catalytic subunit beta	HKATEQYYAMK	11	63	73	14.1397	14.7744	14.9671	14.0321	15.3694	15.2688	15.5959	15.5061	P68181	yes	destabilized proteins
-1.31944	2.97784	1.13832	0.00105236	0.0727246	13.5971	-4.48585	-0.947049	P30561	Ahr	Aryl hydrocarbon receptor	TKHKLDFTPIGCDAK	15	283	297	13.7421	14.8168	14.3304	14.138	12.4714	12.9108	12.7585	13.6089	P30561	no	non-targtet
0.328111	2.97522	1.13605	0.00105872	0.0731058	20.1157	4.48207	-0.953253	Q8BHC4	Dcakd	Dephospho-CoA kinase domain-containing protein	VLGDLIFNQPDRR	13	68	80	19.8938	20.0691	19.8417	20.002	20.3962	20.1457	20.4067	20.1704	Q8BHC4	no	destabilized proteins
-0.279166	2.97408	1.13569	0.0010615	0.0731656	19.0133	-4.48042	-0.955951	Q64464	Cyp3a13	Cytochrome P450 3A13	GFWECDIQCHKK	12	56	67	19.119	18.9912	19.2687	19.2326	18.8895	18.8484	18.9261	18.8308	Q64464	no	stabilized proteins
-0.42331	2.97403	1.13569	0.00106162	0.0731656	15.918	-4.48035	-0.956067	Q8R0H9	Gga1	ADP-ribosylation factor-binding protein GGA1	IAEAYQMLK	9	132	140	16.2016	16.0152	16.1378	16.1641	15.6004	15.6497	15.7518	15.8237	Q8R0H9	no	non-targtet
-1.01558	2.97383	1.13569	0.00106212	0.0731656	14.7029	-4.48006	-0.956555	Q62073	Map3k7	Mitogen-activated protein kinase kinase kinase 7	CWSKDPSQRPSMEEIVK	17	266	282	14.9775	15.0196	15.1482	15.6975	14.3187	14.693	13.8939	13.8749	Q62073	yes	stabilized proteins
-1.83212	2.97338	1.13559	0.00106322	0.0731831	15.5788	-4.47941	-0.95762	P55264	Adk	Adenosine kinase	KFKVEYHAGGSTQNSMK	17	71	87	15.4528	16.9012	16.59	17.0352	14.9529	14.6101	13.6345	15.4532	P55264	no	stabilized proteins
0.224393	2.97157	1.13413	0.00106765	0.0734295	20.4705	4.4768	-0.9619	Q920L1	Fads1	Acyl-CoA (8-3)-desaturase	VISHYAGQDATDPFVAFHINK	21	61	81	20.3962	20.3321	20.2877	20.417	20.6628	20.6096	20.4576	20.6006	Q920L1	no	destabilized proteins
-0.737938	2.97122	1.13413	0.0010685	0.0734298	15.2021	-4.47629	-0.962722	Q920G8	Slc25a37	Mitoferrin-1	MQSLNPDPK	9	73	81	15.7755	15.8489	15.2675	15.3925	14.9868	14.5833	14.9833	14.7793	Q920G8	no	non-targtet
0.763486	2.96973	1.13338	0.00107219	0.073557	15.088	4.47413	-0.966269	Q5U4F6	Dync2i2	Cytoplasmic dynein 2 intermediate chain 2	GFALAVQQLPR	11	312	322	14.5343	14.9757	14.9121	14.4029	15.5328	15.6734	15.1595	15.5132	Q5U4F6	no	non-targtet
0.66381	2.96958	1.13338	0.00107255	0.073557	15.1305	4.47392	-0.966613	Q8BG05	Hnrnpa3	Heterogeneous nuclear ribonucleoprotein A3	RGFAFVTFDDHDTVDK	16	167	182	14.993	14.7695	14.5967	14.8351	15.3944	15.1752	15.5823	15.6977	Q8BG05	no	non-targtet
-0.541355	2.96944	1.13338	0.0010729	0.073557	16.6693	-4.47372	-0.966952	Q9WUN2	Tbk1	Serine/threonine-protein kinase TBK1	YDLDGDASMAK	11	406	416	16.7328	16.9709	16.9775	17.0787	16.4569	16.1294	16.6728	16.3354	Q9WUN2	yes	stabilized proteins
-1.21889	2.96822	1.13266	0.00107591	0.0736783	18.4976	-4.47196	-0.969834	P55264	Adk	Adenosine kinase	FKVEYHAGGSTQNSMK	16	72	87	18.3012	19.0419	19.4997	19.5854	17.5358	18.3034	17.5568	18.1567	P55264	no	stabilized proteins
0.231094	2.96804	1.13266	0.00107637	0.0736783	18.6855	4.47169	-0.970277	Q91YX5	Lpgat1	Acyl-CoA:lysophosphatidylglycerol acyltransferase 1	KNNLPFLTHVTLPR	14	201	214	18.6809	18.5179	18.5524	18.5286	18.7695	18.8663	18.8037	18.7647	Q91YX5	no	non-targtet
-1.34038	2.96762	1.13259	0.0010774	0.0736902	15.1438	-4.47109	-0.971258	Q8BK48	Ces2e	Pyrethroid hydrolase Ces2e	GKNEAEMLAINK	12	294	305	16.072	16.0042	15.8739	15.3058	14.5216	14.6034	13.5925	15.177	Q8BK48	no	stabilized proteins
-0.49461	2.96398	1.12929	0.00108648	0.074253	15.4505	-4.46582	-0.979904	Q5SW19	Cluh	Clustered mitochondria protein homolog	QELVDAFVEHR	11	606	616	15.7267	15.5792	15.76	15.7255	15.1252	15.1355	15.4035	15.1487	Q5SW19	no	non-targtet
0.827325	2.963	1.12865	0.00108893	0.0743616	13.5416	4.46441	-0.98222	Q91V57	Chn1	N-chimaerin	HFVGEKR	7	103	109	13.2732	12.9533	13.2215	13.0639	13.7546	14.0182	13.826	14.2224	Q91V57	no	non-targtet
0.139544	2.95792	1.12391	0.00110175	0.0751777	24.9634	4.45707	-0.994268	Q8CHT0	Aldh4a1	Delta-1-pyrroline-5-carboxylate dehydrogenase, mitochondrial	KEWDLKPMADR	11	113	123	24.8279	24.9107	24.9	24.936	25.0186	25.0244	25.0563	25.0334	Q8CHT0	no	non-targtet
-0.314608	2.95715	1.12371	0.00110369	0.0752121	17.089	-4.45597	-0.99608	Q8K441	Abca6	ATP-binding cassette sub-family A member 6	LRCIGPIQHLK	11	1498	1508	17.2396	17.2215	17.2699	17.2541	17.0111	16.8443	17.0389	16.8325	Q8K441	no	non-targtet
0.512302	2.95703	1.12371	0.00110399	0.0752121	19.861	4.4558	-0.99636	P56395	Cyb5a	Cytochrome b5	STWVILHHK	9	25	33	19.292	19.5712	19.765	19.791	19.8639	20.1457	20.1825	20.2764	P56395	no	destabilized proteins
0.186775	2.95641	1.12343	0.00110557	0.0752607	19.1756	4.4549	-0.997834	Q91VR2	Atp5f1c	ATP synthase subunit gamma, mitochondrial	EVMIVGVGEKIK	12	127	138	19.0454	19.048	19.1222	19.1131	19.2952	19.2582	19.2178	19.3045	Q91VR2	no	non-targtet
0.308789	2.95582	1.12318	0.00110708	0.0753038	17.8056	4.45405	-0.999233	E9Q414	Apob	Apolipoprotein B-100	LSVDQFVR	8	2101	2108	17.816	17.6666	17.62	17.5024	17.9451	18.0061	17.9346	17.9543	E9Q414	no	non-targtet
0.277037	2.95218	1.11988	0.0011164	0.0758786	17.8588	4.4488	-1.00787	P56593	Cyp2a12	Cytochrome P450 2A12	FCLGDSLAK	9	436	444	17.7534	17.7763	17.7479	17.6036	18.0224	18.0436	18.0372	17.8862	P56593	no	stabilized proteins
0.354525	2.94896	1.117	0.00112471	0.0763833	17.2374	4.44415	-1.0155	Q00623	Apoa1	Apolipoprotein A-I	DFANVYVDAVKDSGR	15	36	50	17.2112	17.1036	17.0599	16.8657	17.3936	17.4286	17.3575	17.4789	Q00623	no	destabilized proteins
0.617131	2.94765	1.11604	0.00112809	0.076553	15.3741	4.44227	-1.01859	Q80Y17	Llgl1	Lethal(2) giant larvae protein homolog 1	CTLHPNDSLAMEGPLSR	17	635	651	14.9862	15.0878	15.101	15.0871	16.0573	15.6444	15.5607	15.468	Q80Y17	no	non-targtet
0.196185	2.94615	1.11507	0.001132	0.0767233	19.7754	4.44011	-1.02215	A2A974;Q91WL5	Cyp4a12a	Cytochrome P450 4A12A	SLSDKDLR	8	303	310	19.7552	19.6138	19.7122	19.6281	19.9084	19.9007	19.8617	19.8232	A2A974	no	destabilized proteins
0.155513	2.94601	1.11507	0.00113238	0.0767233	22.7986	4.4399	-1.02249	Q9DBM2	Ehhadh	Peroxisomal bifunctional enzyme	GWYQYDKPLGR	11	573	583	22.7451	22.6907	22.7935	22.654	22.8595	22.8651	22.8913	22.8895	Q9DBM2	no	destabilized proteins
0.328944	2.94499	1.1144	0.00113503	0.076843	16.6623	4.43844	-1.0249	O08576	Rundc3a	RUN domain-containing protein 3A	GFWDYIR	7	92	98	16.4903	16.3742	16.5846	16.5424	16.7831	16.8345	16.8237	16.8659	O08576	no	non-targtet
0.236139	2.94424	1.11398	0.001137	0.076916	18.0837	4.43735	-1.02668	Q9ERK4	Cse1l	Exportin-2	LLQAFLER	8	707	714	17.9573	17.8859	17.9927	18.0266	18.2268	18.249	18.194	18.1373	Q9ERK4	no	non-targtet
-1.1524	2.94008	1.11017	0.00114793	0.077595	12.9517	-4.43137	-1.03653	P18654	Rps6ka3	Ribosomal protein S6 kinase alpha-3	SKRDPTEEIEILLR	14	456	469	12.931	13.7008	13.5274	13.9525	12.1072	12.4462	12.6515	12.2972	P18654	yes	non-targtet
0.599525	2.93466	1.10508	0.00116236	0.0785094	16.2977	4.42355	-1.04939	Q3TLP5	Echdc2	Enoyl-CoA hydratase domain-containing protein 2, mitochondrial	RLNGAQAR	8	199	206	16.2052	15.6785	16.2826	15.8254	16.6902	16.5354	16.6402	16.524	Q3TLP5	no	destabilized proteins
0.313734	2.93432	1.10508	0.00116328	0.0785098	19.0112	4.42306	-1.0502	Q63932	Map2k2	Dual specificity mitogen-activated protein kinase kinase 2	RSEGEEVDFAGWLCR	15	372	386	18.7644	18.9859	18.9231	18.7441	19.0574	19.3023	19.199	19.1137	Q63932	yes	stabilized proteins
-1.06564	2.9338	1.1049	0.00116466	0.078542	15.4574	-4.42232	-1.05142	Q9D0F9	Pgm1	Phosphoglucomutase-1	IRIDAMHGVVGPYVKK	16	220	235	16.1433	16.2454	16.1441	15.4279	14.7657	14.9202	14.4758	15.5364	Q9D0F9	no	non-targtet
0.128955	2.93261	1.10406	0.00116785	0.0786937	23.186	4.42061	-1.05423	P97461	Rps5	Small ribosomal subunit protein uS7	GSSNSYAIK	9	183	191	23.0983	23.1581	23.0918	23.1379	23.2375	23.2492	23.2821	23.2332	P97461	no	non-targtet
-0.407662	2.93229	1.10406	0.00116873	0.0786937	17.3746	-4.42014	-1.05501	P19157;P46425	Gstp1	Glutathione S-transferase P 1	SLGLYGKNQR	10	76	85	17.433	17.453	17.8149	17.6128	17.1653	17.1008	17.1141	17.3029	P19157	no	stabilized proteins
-0.435547	2.931	1.10311	0.0011722	0.0788665	16.4638	-4.41829	-1.05807	P97864	Casp7	Caspase-7	HFESQSDDPR	10	272	281	16.6214	16.5654	16.7368	16.8028	16.4043	16.3006	16.2396	16.0397	P97864	no	non-targtet
0.147023	2.92928	1.10173	0.00117685	0.0791173	22.1408	4.41582	-1.06213	P02088	Hbb-b1	Hemoglobin subunit beta-1	KVITAFNDGLNHLDSLK	17	67	83	22.0249	22.1095	22.0969	22.0379	22.2361	22.2506	22.1827	22.1879	P02088	no	destabilized proteins
0.291945	2.92789	1.10083	0.00118062	0.0792817	18.029	4.41382	-1.06543	P43883	Plin2	Perilipin-2	DSVASTVSGVVDKTK	15	128	142	17.8467	17.9981	17.9412	17.7461	18.0831	18.2042	18.1823	18.2303	P43883	no	destabilized proteins
-0.213043	2.9277	1.10083	0.00118112	0.0792817	18.0809	-4.41355	-1.06586	O35945	Aldh1a7	Aldehyde dehydrogenase, cytosolic 1	ILGLIESGKKEGAK	14	354	367	18.1359	18.2231	18.198	18.1927	18.0201	17.9403	17.9642	17.973	O35945	no	non-targtet
-0.264444	2.92161	1.09538	0.00119783	0.0802823	18.7148	-4.40479	-1.08031	O09110	Map2k3	Dual specificity mitogen-activated protein kinase kinase 3	KTDIAAFVK	9	332	340	18.7512	18.8651	18.974	18.7977	18.5022	18.5612	18.5926	18.6742	O09110	yes	stabilized proteins
-0.134822	2.92159	1.09538	0.00119788	0.0802823	23.7588	-4.40476	-1.08036	Q9EQ20	Aldh6a1	Methylmalonate-semialdehyde dehydrogenase [acylating], mitochondrial	TLADAEGDVFR	11	130	140	23.8288	23.8385	23.7895	23.848	23.6649	23.6757	23.7492	23.6757	Q9EQ20	no	stabilized proteins
-0.679187	2.92121	1.09534	0.00119892	0.0802897	16.0295	-4.40422	-1.08125	Q9DC61	Pmpca	Mitochondrial-processing peptidase subunit alpha	VTTLDNGLR	9	68	76	16.7166	16.2168	16.2996	16.2434	15.6797	15.6821	15.3796	16.0183	Q9DC61	no	non-targtet
-0.990712	2.92057	1.09503	0.0012007	0.0803466	15.7075	-4.40329	-1.08278	Q8BTW9	Pak4	Serine/threonine-protein kinase PAK 4	ATAAELLKHPFLTK	14	563	576	16.5891	16.0674	16.041	16.1137	15.7304	14.6838	14.9424	15.4917	Q8BTW9	yes	stabilized proteins
-1.35352	2.91946	1.09426	0.00120377	0.0804899	19.2645	-4.4017	-1.08541	Q01279	Egfr	Epidermal growth factor receptor	GLWIPEGEKVKIPVAIK	17	731	747	20.3557	20.2944	19.3474	19.7676	19.1025	18.9017	18.7026	17.6442	Q01279	yes	stabilized proteins
0.245822	2.9183	1.09343	0.00120699	0.080643	19.6839	4.40003	-1.08816	P61202	Cops2	COP9 signalosome complex subunit 2	LTNFPEMMNR	10	82	91	19.6606	19.6132	19.4222	19.5478	19.8415	19.7324	19.8623	19.7909	P61202	no	non-targtet
0.528729	2.91725	1.09272	0.0012099	0.0807751	17.0479	4.39853	-1.09063	P31532	Saa4	Serum amyloid A-4 protein	YFQGLLNR	8	82	89	16.9596	16.9009	16.3923	16.8812	17.4257	17.3463	17.245	17.232	P31532	no	non-targtet
0.641798	2.91485	1.09116	0.00121659	0.0810661	14.863	4.39509	-1.09631	Q4LDG0	Slc27a5	Long-chain fatty acid transport protein 5	GSQAESNRK	9	509	517	14.7767	14.6298	14.5459	14.216	15.2539	15.2131	15.1884	15.0802	Q4LDG0	no	destabilized proteins
0.394679	2.91477	1.09116	0.00121684	0.0810661	21.1042	4.39496	-1.09652	P51881	Slc25a5	ADP/ATP translocase 2	GLGDCLVK	8	156	163	21.002	20.7553	21.1395	20.7307	21.4118	21.2125	21.2066	21.3752	P51881	no	destabilized proteins
-0.197706	2.91466	1.09116	0.00121715	0.0810661	19.6342	-4.3948	-1.09678	Q9CQN1	Trap1	Heat shock protein 75 kDa, mitochondrial	ELISNASDALEKLR	14	117	130	19.6848	19.7251	19.7306	19.7919	19.5023	19.6233	19.545	19.471	Q9CQN1	no	non-targtet
-0.18443	2.91435	1.09116	0.001218	0.0810661	19.64	-4.39437	-1.0975	P51658	Hsd17b2	Estradiol 17-beta-dehydrogenase 2	ERSNPDITPVLR	12	313	324	19.6759	19.7498	19.7135	19.7894	19.5752	19.577	19.4795	19.5592	P51658	no	non-targtet
-0.210894	2.91033	1.08747	0.00122935	0.0817582	18.8066	-4.38859	-1.10704	Q9CXI0	Coq5	2-methoxy-6-polyprenyl-1,4-benzoquinol methylase, mitochondrial	FLSYVQAQHQR	11	124	134	18.8994	18.8833	18.9139	18.9514	18.6318	18.7989	18.697	18.6768	Q9CXI0	no	non-targtet
-0.324648	2.90991	1.08738	0.00123053	0.0817741	18.0758	-4.38799	-1.10803	Q99LB7	Sardh	Sarcosine dehydrogenase, mitochondrial	DHDASVYLR	9	313	321	18.2138	18.2297	18.1346	18.3744	17.7773	17.9452	17.8709	18.0605	Q99LB7	no	non-targtet
0.289317	2.90932	1.08713	0.0012322	0.0818222	17.6928	4.38715	-1.10942	E9Q414	Apob	Apolipoprotein B-100	VPQTDVTFR	9	1216	1224	17.5341	17.6774	17.5266	17.4543	17.8474	17.934	17.7767	17.7916	E9Q414	no	non-targtet
0.283163	2.90878	1.08692	0.00123374	0.0818616	18.5217	4.38637	-1.1107	Q91VJ4	Stk38	Serine/threonine-protein kinase 38	VMEEEGLKDEEKR	13	51	63	18.4472	18.4787	18.4077	18.1869	18.6662	18.6496	18.6777	18.6595	Q91VJ4	yes	stabilized proteins
0.197241	2.90585	1.08432	0.00124209	0.0823524	19.6352	4.38217	-1.11764	P09405	Ncl	Nucleolin	EAMEDGEIDGNKVTLDWAKPK	21	625	645	19.4317	19.54	19.5652	19.6096	19.7451	19.7428	19.7503	19.6973	P09405	no	non-targtet
0.303366	2.90286	1.08189	0.00125067	0.0828154	17.2111	4.37788	-1.12473	P70295	Aup1	Lipid droplet-regulating VLDL assembly factor AUP1	LTPADKAEHMK	11	259	269	17.0891	17.0535	17.0378	17.0575	17.2183	17.342	17.4639	17.4271	P70295	no	non-targtet
-1.08016	2.90275	1.08189	0.00125098	0.0828154	12.9249	-4.37772	-1.12498	P26450	Pik3r1	Phosphatidylinositol 3-kinase regulatory subunit alpha	YSKEYIEK	8	504	511	13.3724	13.3868	13.7731	13.3277	12.1202	12.14	12.9465	12.3328	P26450	no	non-targtet
0.467181	2.90171	1.08118	0.00125397	0.0829501	18.1554	4.37624	-1.12744	Q62393	Tpd52	Tumor protein D52	ASAAFSSVGSVITK	14	149	162	17.5838	17.8923	18.1085	18.1024	18.2987	18.4725	18.4003	18.3842	Q62393	no	destabilized proteins
-1.09738	2.8989	1.0787	0.00126212	0.0834249	15.1953	-4.37221	-1.1341	Q99JT2;Q99KH8	Stk24	Serine/threonine-protein kinase 24	GSFGEVFK	8	33	40	16.1783	15.7081	15.9874	15.102	15.0096	14.2191	14.431	14.9266	Q99JT2	yes	stabilized proteins
-0.601534	2.89801	1.07814	0.00126471	0.0835328	15.3384	-4.37093	-1.13621	Q9EP53	Tsc1	Hamartin	VCHTELLLSQVSQK	14	818	831	15.7539	15.5526	15.5675	15.6828	14.7224	15.007	15.1344	15.2869	Q9EP53	no	non-targtet
-0.363388	2.89403	1.07449	0.00127636	0.0842381	16.6762	-4.36523	-1.14564	Q8VBZ3	Clptm1	Putative lipid scramblase CLPTM1	NLLTGETEADPEMIKR	16	210	225	16.8698	16.9454	16.9121	16.704	16.4846	16.3893	16.6105	16.4934	Q8VBZ3	no	non-targtet
-0.167663	2.89213	1.07293	0.00128195	0.0845424	21.602	-4.36251	-1.15014	Q9Z2I9	Sucla2	Succinate--CoA ligase [ADP-forming] subunit beta, mitochondrial	LSEIVTLAK	9	443	451	21.7098	21.7348	21.6757	21.6231	21.5069	21.4775	21.4923	21.5961	Q9Z2I9	no	non-targtet
-0.546583	2.89154	1.07267	0.00128368	0.0845919	16.8634	-4.36167	-1.15152	Q60575	Kif1b	Kinesin-like protein KIF1B	NLFGSGYSK	9	1423	1431	17.0026	17.2628	17.2294	17.0521	16.6286	16.9419	16.3982	16.3919	Q60575	no	non-targtet
0.68941	2.89045	1.0719	0.00128693	0.0847414	15.0839	4.3601	-1.15412	Q6ZQ89	Marchf6	E3 ubiquitin-protein ligase MARCHF6	KEYCELCK	8	49	56	14.9988	14.829	14.5377	14.5912	15.6867	15.5503	15.2704	15.2068	Q6ZQ89	no	non-targtet
0.307791	2.88876	1.07055	0.00129194	0.0850067	17.5177	4.35769	-1.15811	P41216	Acsl1	Long-chain-fatty-acid--CoA ligase 1	NNSLWDK	7	409	415	17.4285	17.3474	17.2841	17.3952	17.6144	17.8322	17.5747	17.665	P41216	no	destabilized proteins
0.174826	2.88813	1.07024	0.00129382	0.0850659	21.1156	4.35678	-1.15961	Q920L1	Fads1	Acyl-CoA (8-3)-desaturase	YFTWEEVAQR	10	21	30	20.9742	21.0088	21.0156	21.1143	21.1395	21.2361	21.2361	21.2006	Q920L1	no	destabilized proteins
0.890572	2.88569	1.06814	0.00130109	0.0854788	13.2852	4.3533	-1.16537	Q3UHH8	Gxylt1	Glucoside xylosyltransferase 1	SLLKPLELELQK	12	361	372	12.6162	12.7242	13.0437	12.9754	13.971	13.5216	13.8884	13.5408	Q3UHH8	no	non-targtet
-0.270259	2.88189	1.06467	0.00131252	0.0861647	17.905	-4.34787	-1.17437	Q9Z1M4	Rps6kb2	Ribosomal protein S6 kinase beta-2	HINWDDLLAR	10	330	339	18.1129	18.0622	18.0063	17.979	17.8909	17.7106	17.7903	17.6876	Q9Z1M4	yes	stabilized proteins
-0.153971	2.88148	1.06459	0.00131377	0.0861811	22.0203	-4.34728	-1.17535	Q9JJL3	Slco1b2	Solute carrier organic anion transporter family member 1B2	MDQTQHPSK	9	1	9	22.1269	22.086	22.0521	22.1243	21.9459	21.9069	21.9056	22.015	Q9JJL3	no	non-targtet
0.640713	2.87839	1.06195	0.00132316	0.0867061	16.539	4.34285	-1.18267	P43883	Plin2	Perilipin-2	EVSDGVLTSSKGQLQK	16	363	378	16.0508	15.8609	16.4441	16.5188	16.7798	17.0393	16.7083	16.9101	P43883	no	destabilized proteins
-0.2562	2.87819	1.06195	0.00132377	0.0867061	19.2283	-4.34257	-1.18315	P53657	Pklr	Pyruvate kinase PKLR	EPPEAVWADDVDRR	14	519	532	19.4433	19.424	19.2649	19.2934	19.1828	19.0527	19.0051	19.1602	P53657	no	non-targtet
0.114947	2.8747	1.05879	0.00133444	0.0873387	24.2139	4.33759	-1.1914	P47738	Aldh2	Aldehyde dehydrogenase, mitochondrial	LLCGGGAAADR	11	386	396	24.1488	24.1332	24.1642	24.1795	24.2821	24.275	24.275	24.2535	P47738	no	non-targtet
0.37019	2.8739	1.05832	0.0013369	0.0874335	16.8477	4.33644	-1.19329	Q4VBD2	Tapt1	Transmembrane anterior posterior transformation protein 1	GYFLEHNEAK	10	78	87	16.6228	16.6641	16.6033	16.7604	17.239	16.9913	16.9843	16.9168	Q4VBD2	no	non-targtet
-0.304549	2.87321	1.05796	0.00133902	0.0875065	17.2398	-4.33546	-1.19492	O88351	Ikbkb	Inhibitor of nuclear factor kappa-B kinase subunit beta	NLSFFQLR	8	420	427	17.4819	17.3576	17.4749	17.2539	17.1149	17.0359	17.0689	17.1304	O88351	yes	stabilized proteins
0.245084	2.87204	1.05712	0.00134263	0.0876762	18.0207	4.33379	-1.19769	Q9D8T4	Tvp23b	Golgi apparatus membrane protein TVP23 homolog B	NLTSMATSYLGK	12	181	192	17.8367	17.9253	17.9129	17.9176	18.2337	18.1865	18.0646	18.0881	Q9D8T4	no	non-targtet
-0.450754	2.87146	1.05686	0.00134444	0.0877277	16.0723	-4.33296	-1.19907	Q7TSH6	Scaf4	SR-related and CTD-associated factor 4	HQFGTDKDVFGPR	13	75	87	16.3426	16.1093	16.2876	16.4513	15.8524	15.6971	15.8569	15.9814	Q7TSH6	no	non-targtet
0.709614	2.87104	1.05677	0.00134573	0.0877461	14.5117	4.33236	-1.20006	Q8BFS9	Asnsd1	Asparagine synthetase domain-containing protein 1	ETLEVFLTDEHTKK	14	268	281	14.1888	14.2426	14.1819	14.014	14.8189	14.5633	15.2137	14.87	Q8BFS9	no	non-targtet
-0.132387	2.86927	1.05533	0.00135122	0.0880376	21.2913	-4.32984	-1.20425	Q9Z2I0	Letm1	Mitochondrial proton/calcium exchanger protein	ETGERPSNEEIMR	13	294	306	21.4054	21.3308	21.344	21.3497	21.2369	21.2266	21.2182	21.2187	Q9Z2I0	no	non-targtet
-0.394909	2.8681	1.05449	0.00135486	0.0882088	16.6665	-4.32817	-1.20702	P10649	Gstm1	Glutathione S-transferase Mu 1	RYTMGDAPDFDRSQWLNEK	19	32	50	16.949	16.9725	16.7757	16.7585	16.5637	16.2831	16.5463	16.483	P10649	no	destabilized proteins
-0.542824	2.86771	1.05442	0.00135609	0.0882225	14.748	-4.3276	-1.20795	Q6ZQ93	Usp34	Ubiquitin carboxyl-terminal hydrolase 34	NSLQEQEAK	9	3368	3376	15.0404	14.965	14.9281	15.1439	14.4058	14.5809	14.5222	14.3972	Q6ZQ93	no	non-targtet
0.127645	2.86569	1.05273	0.00136241	0.0885668	22.1764	4.32472	-1.21272	P51410	Rpl9	Large ribosomal subunit protein uL6	FLDGIYVSEK	10	175	184	22.0951	22.1395	22.1143	22.1015	22.2273	22.2621	22.2036	22.2679	P51410	no	non-targtet
0.13996	2.8648	1.0524	0.00136521	0.0886332	20.7722	4.32345	-1.21484	P97372	Psme2	Proteasome activator complex subunit 2	TKVEAFQTTISK	12	155	166	20.7063	20.6745	20.6901	20.738	20.8603	20.8196	20.8689	20.82	P97372	no	non-targtet
0.604757	2.86472	1.0524	0.00136548	0.0886332	16.4075	4.32333	-1.21504	P46935	Nedd4	E3 ubiquitin-protein ligase NEDD4	GKTDSNDLGPLPPGWEER	18	452	469	15.9823	15.7487	16.3313	16.3581	16.7449	16.6971	16.8546	16.5429	P46935	no	non-targtet
0.259384	2.8612	1.04922	0.00137656	0.0892857	17.4872	4.31832	-1.22335	Q8BMC4	Nop9	Nucleolar protein 9	NVALTTFLK	9	603	611	17.2643	17.413	17.3803	17.3725	17.5503	17.6582	17.6585	17.6007	Q8BMC4	no	non-targtet
-0.905673	2.85892	1.04726	0.00138382	0.0896896	15.0421	-4.31506	-1.22876	Q9EP53	Tsc1	Hamartin	SHLLQQNQR	9	890	898	15.8063	15.5629	15.1801	15.4304	15.1712	14.4723	14.2566	14.4571	Q9EP53	no	non-targtet
0.751326	2.85751	1.04618	0.00138832	0.0899134	14.9271	4.31305	-1.23209	P47962	Rpl5	Large ribosomal subunit protein uL18	VTNRDIICQIAYAR	14	55	68	14.4568	14.5874	14.3592	14.8024	15.3525	15.3963	14.8765	15.5858	P47962	no	destabilized proteins
-0.468743	2.85544	1.04443	0.00139495	0.0902753	15.4468	-4.3101	-1.23699	O35405	Pld3	5'-3' exonuclease PLD3	KPKLMYQELK	10	2	11	15.5235	15.7616	15.6389	15.8006	15.2978	15.1187	15.2274	15.2057	O35405	no	non-targtet
-0.21658	2.85234	1.04165	0.00140495	0.0908547	18.2256	-4.30568	-1.24433	Q7TNE1	Sugct	Succinate--hydroxymethylglutarate CoA-transferase	LLCSGVIEQHETK	13	424	436	18.333	18.3339	18.3452	18.3236	18.1425	18.1984	18.0413	18.0872	Q7TNE1	no	non-targtet
-0.178024	2.84685	1.03648	0.00142284	0.0919428	20.6196	-4.29786	-1.25733	Q8BWT1	Acaa2	3-ketoacyl-CoA thiolase, mitochondrial	RTPFGAYGGLLK	12	14	25	20.7634	20.7389	20.7223	20.6096	20.4874	20.5356	20.5731	20.5261	Q8BWT1	no	non-targtet
-0.280794	2.84606	1.03644	0.00142541	0.0919511	17.8409	-4.29674	-1.25919	Q8R2X8	Blzf1	Golgin-45	SKFLASRVMADELTNFR	17	220	236	18.0013	18.0267	17.9668	17.9304	17.7958	17.7169	17.5391	17.7503	Q8R2X8	no	non-targtet
-0.986286	2.84601	1.03644	0.00142558	0.0919511	14.0673	-4.29666	-1.25931	Q9CY21	Bud23	Probable 18S rRNA (guanine-N(7))-methyltransferase	SREWVLEK	8	248	255	14.2974	14.2425	14.6599	15.0419	13.6683	13.6428	13.8538	13.1316	Q9CY21	no	non-targtet
0.222813	2.84583	1.03644	0.00142615	0.0919511	17.8221	4.29642	-1.25972	Q9JIS3	Smco4	Single-pass membrane and coiled-coil domain-containing protein 4	KQAMQEAR	8	20	27	17.6934	17.7608	17.652	17.7368	17.9606	17.9335	17.9493	17.8908	Q9JIS3	no	non-targtet
-0.729634	2.84259	1.03352	0.00143684	0.0925716	14.1683	-4.2918	-1.2674	O09110	Map2k3	Dual specificity mitogen-activated protein kinase kinase 3	ATVNTQEQKR	10	97	106	14.5088	14.444	14.4401	14.7396	13.9698	14.0205	13.7005	13.5232	O09110	yes	stabilized proteins
0.317034	2.84127	1.03252	0.00144123	0.092785	17.623	4.28992	-1.27053	Q68FL6	Mars1	Methionine--tRNA ligase, cytoplasmic	SSQHLFLDLPKLEK	14	448	461	17.3446	17.5979	17.3552	17.5602	17.8501	17.7209	17.8021	17.753	Q68FL6	no	destabilized proteins
0.717623	2.84088	1.03246	0.00144251	0.0927987	16.9013	4.28937	-1.27145	P47962	Rpl5	Large ribosomal subunit protein uL18	DIICQIAYAR	10	59	68	16.5199	16.1536	16.8982	16.5984	17.204	17.4592	17.4841	16.8933	P47962	no	destabilized proteins
0.141897	2.83725	1.02919	0.00145462	0.0934997	24.8285	4.2842	-1.28004	P47738	Aldh2	Aldehyde dehydrogenase, mitochondrial	VVGNPFDSR	9	349	357	24.6971	24.7543	24.7645	24.8142	24.8576	24.9043	24.9316	24.9043	P47738	no	non-targtet
0.166979	2.83697	1.02919	0.00145557	0.0934997	20.325	4.2838	-1.2807	Q91XD4	Ftcd	Formimidoyltransferase-cyclodeaminase	LGLDSLAPFDPK	12	307	318	20.2302	20.1946	20.265	20.2764	20.4375	20.3645	20.4676	20.3645	Q91XD4	no	non-targtet
0.477659	2.83571	1.02837	0.00145977	0.0936753	16.349	4.28202	-1.28367	E9Q414	Apob	Apolipoprotein B-100	LPQQIHHYLNASDWER	16	2117	2132	15.8613	16.1231	16.1231	16.3332	16.4986	16.7016	16.6805	16.4706	E9Q414	no	non-targtet
0.233433	2.83551	1.02837	0.00146047	0.0936753	19.8892	4.28172	-1.28416	Q9D826	Pipox	Peroxisomal sarcosine oxidase	INVCYWR	7	224	230	19.852	19.7538	19.7144	19.7697	20.0559	20.0426	20.0691	19.8561	Q9D826	no	non-targtet
-0.674641	2.83441	1.0276	0.00146417	0.0938431	15.6999	-4.28016	-1.28676	O70250;Q9DBJ1	Pgam1	Phosphoglycerate mutase 1	VLIAAHGNSLR	11	181	191	16.1804	16.1386	16.0512	15.7786	15.0927	15.2065	15.3805	15.7706	O70250	no	non-targtet
0.43114	2.8297	1.02321	0.00148012	0.0947953	16.1998	4.27347	-1.29789	Q8C0C0	Zhx2	Zinc fingers and homeoboxes protein 2	TLEDSFLK	8	543	550	16.0303	15.871	16.004	16.0318	16.6069	16.2648	16.4953	16.2946	Q8C0C0	no	non-targtet
-0.63511	2.82927	1.0231	0.00148161	0.0948207	16.0692	-4.27285	-1.29892	P53811	Pitpnb	Phosphatidylinositol transfer protein beta isoform	SQVEPADYKADEDPALFHSVK	21	147	167	16.6432	16.4968	16.2977	16.1092	15.6033	15.9164	15.4937	15.9931	P53811	no	non-targtet
0.960287	2.82822	1.02237	0.00148518	0.0949792	18.0046	4.27136	-1.3014	P68181	Prkacb	cAMP-dependent protein kinase catalytic subunit beta	AKEDFLR	7	23	29	17.0271	17.193	17.8249	18.0526	18.188	18.2703	18.6386	18.8419	P68181	yes	destabilized proteins
0.176999	2.82488	1.01935	0.00149664	0.0956413	22.8849	4.26662	-1.30929	P10853;P10854;Q64475;Q64478;Q64525;Q6ZWY9;Q8CGP1;Q8CGP2	H2bc3	Histone H2B type 1-B	ESYSVYVYK	9	36	44	22.8365	22.7077	22.882	22.7594	23.0207	22.9847	22.953	22.9352	P10853	no	non-targtet
-0.405754	2.82437	1.01916	0.00149841	0.095684	16.8965	-4.26589	-1.31051	P36552	Cpox	Oxygen-dependent coproporphyrinogen-III oxidase, mitochondrial	DKLWQQLR	8	370	377	17.11	16.8841	17.1298	17.2735	16.7708	16.7147	16.5335	16.7554	P36552	no	non-targtet
0.197639	2.82006	1.01519	0.00151336	0.0965628	21.3871	4.25977	-1.32071	P10853;P10854;Q64475;Q64478;Q64525;Q6ZWY9;Q8CGP1;Q8CGP2	H2bc3	Histone H2B type 1-B	KESYSVYVYK	10	35	44	21.2989	21.1581	21.3805	21.3156	21.4425	21.502	21.4874	21.5117	P10853	no	non-targtet
0.691891	2.81976	1.01519	0.0015144	0.0965628	17.4679	4.25935	-1.32142	P18654	Rps6ka3	Ribosomal protein S6 kinase alpha-3	NQSPVLEPVGR	11	713	723	17.5172	17.1634	17.1726	16.6346	18.0674	17.7445	17.6469	17.7965	P18654	yes	non-targtet
-0.247081	2.81918	1.01493	0.00151642	0.0966202	18.4331	-4.25853	-1.32278	Q6ZQ38	Cand1	Cullin-associated NEDD8-dissociated protein 1	HEMLPEFYK	9	365	373	18.5679	18.5952	18.5951	18.4682	18.2949	18.3315	18.1983	18.4134	Q6ZQ38	no	non-targtet
0.189673	2.81813	1.0142	0.00152009	0.0967829	19.1019	4.25704	-1.32527	Q920A7	Afg3l1	AFG3-like protein 1	ADMIELLGPRPFAEK	15	731	745	19.0514	18.9942	18.9685	19.0142	19.191	19.1861	19.1347	19.2752	Q920A7	no	non-targtet
0.165065	2.81755	1.01394	0.00152212	0.0968406	19.1715	4.25622	-1.32663	Q8C8R3;Q8JZQ2	Afg3l2	AFG3-like protein 2	VALLLLEK	8	725	732	19.0664	19.1002	19.0829	19.1065	19.2404	19.2983	19.2592	19.2183	Q8C8R3	no	non-targtet
-0.58457	2.81438	1.01137	0.00153327	0.0974158	16.5256	-4.25172	-1.33414	Q5M8N4	Sdr39u1	Epimerase family protein SDR39U1	PAFIPVPSTVVR	12	240	251	16.8766	17.0947	16.4669	16.8334	16.1106	16.4971	16.199	16.1266	Q5M8N4	no	stabilized proteins
0.198601	2.81434	1.01137	0.00153341	0.0974158	20.7083	4.25166	-1.33423	P19253	Rpl13a	Large ribosomal subunit protein uL13	LKVLDGIPPPYDKK	14	102	115	20.5638	20.6276	20.5731	20.6714	20.6971	20.8191	20.8191	20.895	P19253	no	non-targtet
0.876202	2.81364	1.01098	0.0015359	0.0975028	15.5811	4.25066	-1.3359	E9Q6J5	Bod1l	Biorientation of chromosomes in cell division protein 1-like 1	GRNDNFICLVTR	12	1709	1720	14.9879	15.2981	14.6077	15.6784	15.9237	16.2626	16.0384	15.8521	E9Q6J5	no	non-targtet
-0.341694	2.81236	1.01002	0.00154043	0.0977186	19.9589	-4.24885	-1.33892	P24456	Cyp2d10	Cytochrome P450 2D10	FGDIAPLNLPR	11	369	379	20.3211	20.1332	20.1332	19.9316	19.7859	19.7287	19.6917	19.9459	P24456	no	non-targtet
0.575616	2.81137	1.00935	0.00154394	0.0978698	14.9658	4.24744	-1.34126	Q8BGY7	Fam210a	Protein FAM210A	KEETDPLQDK	10	110	119	14.7848	14.5853	14.5796	14.7623	15.3955	15.334	15.3018	14.9831	Q8BGY7	no	non-targtet
0.234716	2.81035	1.00865	0.00154758	0.0980283	17.6946	4.246	-1.34367	Q8BMA6	Srp68	Signal recognition particle subunit SRP68	SAIEAFNK	8	205	212	17.6414	17.5707	17.5718	17.525	17.8265	17.8738	17.7565	17.7911	Q8BMA6	no	non-targtet
0.502752	2.80897	1.00759	0.00155248	0.098267	15.7402	4.24405	-1.34692	Q9D4C5	Eaf1	ELL-associated factor 1	DNPSPEPQLDDIKR	14	162	175	15.2207	15.4484	15.668	15.6184	16.0221	16.0698	15.888	15.9866	Q9D4C5	no	non-targtet
-0.445873	2.80547	1.00441	0.00156504	0.0989897	15.918	-4.23909	-1.3552	Q61526	Erbb3	Receptor tyrosine-protein kinase erbB-3	LAEIPDLLEK	10	915	924	16.0129	16.1977	16.0489	16.3041	15.7463	15.5277	15.7868	15.7193	Q61526	yes	non-targtet
-0.217141	2.80467	1.00392	0.00156794	0.0991004	18.3774	-4.23795	-1.3571	Q60759	Gcdh	Glutaryl-CoA dehydrogenase, mitochondrial	LKDQDKATPEMVSMLK	16	356	371	18.4312	18.4624	18.5503	18.4999	18.1942	18.2519	18.3314	18.2976	Q60759	no	non-targtet
-0.281202	2.80297	1.00254	0.0015741	0.0994174	17.6116	-4.23554	-1.36113	P24549	Aldh1a1	Aldehyde dehydrogenase 1A1	LLLATMEALNGGK	13	101	113	17.8537	17.8125	17.6765	17.6662	17.5337	17.3763	17.4787	17.4953	P24549	no	non-targtet
0.272026	2.80088	1.00076	0.00158169	0.0998243	17.7448	4.23258	-1.36607	Q9JLI8	Sart3	Squamous cell carcinoma antigen recognized by T-cells 3	TQLSLLPR	8	911	918	17.507	17.6313	17.6289	17.668	17.9574	17.9477	17.7727	17.8455	Q9JLI8	no	non-targtet
0.776721	2.7997	0.999906	0.00158598	0.100022	14.4533	4.23091	-1.36885	Q3TLP5	Echdc2	Enoyl-CoA hydratase domain-containing protein 2, mitochondrial	LGKVAIDR	8	245	252	14.012	14.1859	14.2477	13.8142	14.582	14.77	15.2682	14.7465	Q3TLP5	no	destabilized proteins
-0.447645	2.79895	0.999464	0.00158875	0.100123	18.289	-4.22984	-1.37064	Q9QXD1	Acox2	Peroxisomal acyl-coenzyme A oxidase 2	RVESLIQRDPVFNLK	15	52	66	18.8564	18.532	18.3064	18.3565	18.1278	18.0985	18.0384	17.996	Q9QXD1	no	stabilized proteins
0.988726	2.7974	0.999162	0.00159442	0.100193	12.9539	4.22765	-1.3743	Q5SUR0	Pfas	Phosphoribosylformylglycinamidine synthase	ERCPACFVGTITGDKR	16	582	597	12.2519	12.4917	12.545	12.5494	13.1645	13.1693	13.5288	13.9303	Q5SUR0	no	non-targtet
0.208795	2.79708	0.999162	0.0015956	0.100193	18.0791	4.22719	-1.37506	Q9JII6	Akr1a1	Aldo-keto reductase family 1 member A1	YIVPMITVDGKR	12	298	309	17.9697	17.9342	17.9802	18.0145	18.2461	18.1619	18.1387	18.1871	Q9JII6	no	non-targtet
-0.436501	2.79699	0.999162	0.00159593	0.100193	17.216	-4.22707	-1.37527	Q5U5V2	Hykk	Hydroxylysine kinase	AAGFPTASVCR	11	93	103	17.4314	17.4919	17.6586	17.1553	17.0669	16.8548	17.03	17.0394	Q5U5V2	no	non-targtet
-0.171604	2.79685	0.999162	0.00159642	0.100193	21.8351	-4.22688	-1.37559	O35945;P24549	Aldh1a1	Aldehyde dehydrogenase 1A1	ELGEHGLYEYTELK	14	477	490	21.8576	21.9134	21.9243	21.9882	21.6971	21.6971	21.8073	21.7955	O35945	no	non-targtet
-0.291074	2.7968	0.999162	0.00159661	0.100193	19.2312	-4.2268	-1.37571	Q8VCR2;Q9EQ06	Hsd17b13	17-beta-hydroxysteroid dehydrogenase 13	FAAVGFHR	8	190	197	19.2679	19.3403	19.371	19.5278	18.9203	19.1371	19.144	19.1413	Q8VCR2	no	non-targtet
-0.552823	2.79651	0.999162	0.00159769	0.100193	14.8382	-4.22639	-1.3764	Q64464	Cyp3a13	Cytochrome P450 3A13	RFGPVGILKK	10	107	116	14.931	15.1531	15.0965	15.278	14.4207	14.5942	14.666	14.5665	Q64464	no	stabilized proteins
0.280895	2.79644	0.999162	0.00159795	0.100193	17.3991	4.22629	-1.37657	P47811	Mapk14	Mitogen-activated protein kinase 14	KISSESAR	8	249	256	17.3582	17.197	17.3342	17.1452	17.57	17.5307	17.5558	17.5015	P47811	yes	non-targtet
0.460222	2.79323	0.996501	0.00160978	0.100809	15.319	4.22175	-1.38414	Q9DCW4	Etfb	Electron transfer flavoprotein subunit beta	VEREIDGGLETLR	13	162	174	14.9286	15.2141	15.1374	15.0755	15.5415	15.4904	15.568	15.5966	Q9DCW4	no	destabilized proteins
0.197141	2.79315	0.996501	0.0016101	0.100809	18.8919	4.22163	-1.38435	P15626	Gstm2	Glutathione S-transferase Mu 2	FLSKPIFAK	9	203	211	18.8215	18.7425	18.7973	18.8122	19.0043	18.9742	19.0679	18.9157	P15626	no	non-targtet
0.146103	2.79238	0.996049	0.00161294	0.100914	21.7014	4.22055	-1.38616	Q99JY0	Hadhb	Trifunctional enzyme subunit beta, mitochondrial	MMLDLNK	7	183	189	21.6546	21.6923	21.5898	21.5768	21.7637	21.7589	21.776	21.7993	Q99JY0	no	non-targtet
0.451611	2.78997	0.993954	0.00162191	0.101402	15.795	4.21714	-1.39185	Q62504	Spen	Msx2-interacting protein	VDSAPRPIPSWYMK	14	1498	1511	15.5638	15.6693	15.5915	15.4523	16.026	16.1206	15.8068	16.1299	Q62504	no	non-targtet
-0.769113	2.78849	0.993004	0.00162746	0.101624	14.208	-4.21504	-1.39536	P42225	Stat1	Signal transducer and activator of transcription 1	KLEELEQK	8	279	286	14.7622	14.7436	14.3609	14.5038	13.6446	13.5502	14.074	14.0251	P42225	no	non-targtet
0.474799	2.78816	0.993004	0.0016287	0.101624	16.4406	4.21458	-1.39614	A2A974	Cyp4a12b	Cytochrome P450 4A12B	VSSNGCLANSACQLAHDHTDQVIK	24	243	266	16.3376	15.9733	16.1244	16.3775	16.581	16.6021	16.6449	16.884	A2A974	no	destabilized proteins
-0.311957	2.78808	0.993004	0.00162899	0.101624	18.8263	-4.21447	-1.39632	Q91WT9	Cbs	Cystathionine beta-synthase	CVVILPDSVR	10	367	376	19.1384	19.0227	18.9024	18.8657	18.8161	18.6495	18.6727	18.543	Q91WT9	no	non-targtet
0.174748	2.78731	0.99254	0.0016319	0.101733	21.5064	4.21337	-1.39816	Q925I1	Atad3	ATPase family AAA domain-containing protein 3	VFDWASTSR	9	394	402	21.391	21.3857	21.4118	21.4874	21.6231	21.632	21.6276	21.4923	Q925I1	no	destabilized proteins
-0.985638	2.78619	0.991733	0.00163611	0.101922	15.9611	-4.21179	-1.4008	Q9CZ44	Nsfl1c	NSFL1 cofactor p47	EANLLNAVIVQR	12	357	368	16.604	16.7342	16.7131	15.7643	15.4243	15.2967	15.1815	15.9704	Q9CZ44	no	non-targtet
0.379746	2.78527	0.991133	0.00163956	0.102063	17.0432	4.2105	-1.40296	O89112	Lancl1	Glutathione S-transferase LANCL1	AFPNPYADYNK	11	5	15	16.7938	16.9784	16.8215	16.8195	17.3667	17.3779	17.1216	17.066	O89112	no	non-targtet
-0.854444	2.78196	0.988259	0.0016521	0.10274	14.5543	-4.20582	-1.41078	O08648	Map3k4	Mitogen-activated protein kinase kinase kinase 4	TIKETADELK	10	1372	1381	15.0372	15.3212	14.8617	14.706	14.4774	13.6984	14.035	14.2975	O08648	yes	stabilized proteins
0.201874	2.78178	0.988259	0.00165282	0.10274	18.6501	4.20555	-1.41123	Q5SW19	Cluh	Clustered mitochondria protein homolog	SVEGLQEGSVLR	12	106	117	18.6451	18.5255	18.5274	18.4985	18.7528	18.7163	18.7453	18.7896	Q5SW19	no	non-targtet
-0.158132	2.78112	0.987915	0.00165531	0.102822	22.7784	-4.20463	-1.41278	P05213;P68368;P68369;P68373;Q3UX10	Tuba4a	Tubulin alpha-4A chain	YMACCLLYRGDVVPK	15	312	326	22.7609	22.8947	22.9011	22.8732	22.6668	22.7423	22.686	22.7022	P05213	no	non-targtet
-0.442734	2.77994	0.98738	0.00165982	0.102949	15.5968	-4.20296	-1.41557	Q61037	Tsc2	Tuberin	RSPVGEFLLAGGR	13	1044	1056	15.7866	15.8759	15.7702	15.8402	15.3023	15.4863	15.4968	15.2166	Q61037	no	non-targtet
0.360119	2.77982	0.98738	0.00166029	0.102949	17.3843	4.20278	-1.41586	P06728	Apoa4	Apolipoprotein A-IV	VKEEIKK	7	98	104	17.3581	17.2978	17.1272	17.034	17.6248	17.6567	17.535	17.441	P06728	no	destabilized proteins
-0.77279	2.77965	0.98738	0.00166092	0.102949	14.5317	-4.20255	-1.41625	O35493;P22518	Clk1	Dual specificity protein kinase CLK1	VVDFGSATYDDEHHSTLVSTR	21	322	342	14.8827	14.6571	14.9817	15.1507	13.8081	14.4063	14.3847	13.982	O35493	yes	stabilized proteins
-0.420087	2.77851	0.98655	0.00166529	0.103145	17.0551	-4.20094	-1.41895	Q99LB7	Sardh	Sarcosine dehydrogenase, mitochondrial	MAGVKVPLVAMHHAYVVTER	20	282	301	17.0339	17.3049	17.2854	17.4365	16.697	16.969	16.7637	16.9506	Q99LB7	no	non-targtet
0.404906	2.77605	0.984397	0.00167476	0.103658	16.6027	4.19746	-1.42477	P05132;P68181	Prkacb	cAMP-dependent protein kinase catalytic subunit beta	NLLQVDLTKR	10	272	281	16.5332	16.2099	16.5547	16.3033	16.9012	16.7251	16.7671	16.8274	P05132	yes	destabilized proteins
-0.177324	2.77539	0.98409	0.00167729	0.103731	20.212	-4.19653	-1.42632	P11983	Tcp1	T-complex protein 1 subunit alpha	WIGLDLVHGKPR	12	485	496	20.3752	20.2989	20.3101	20.2184	20.1581	20.0821	20.0951	20.1581	P11983	no	non-targtet
-1.1844	2.77512	0.98409	0.00167834	0.103731	13.1327	-4.19615	-1.42696	Q5U5V2	Hykk	Hydroxylysine kinase	MFKEEVMTK	9	209	217	14.0175	13.4104	13.495	13.9767	12.9593	11.9606	12.9419	12.3001	Q5U5V2	no	non-targtet
0.278392	2.77452	0.983799	0.00168067	0.103801	17.2425	4.1953	-1.42838	Q9CZS1	Aldh1b1	Aldehyde dehydrogenase X, mitochondrial	VAFTGSTEVGHLIQK	15	260	274	17.1386	17.0057	17.0735	17.1953	17.3942	17.4483	17.3734	17.3108	Q9CZS1	no	non-targtet
-0.253219	2.77404	0.98363	0.00168252	0.103841	17.4904	-4.19462	-1.42951	P56654	Cyp2c37	Cytochrome P450 2C37	KSDYFIPFSTGKR	13	421	433	17.5081	17.6639	17.6492	17.647	17.3965	17.3304	17.3234	17.4049	P56654	no	non-targtet
-0.164107	2.77051	0.980413	0.00169624	0.104613	21.0827	-4.18965	-1.43785	P60867	Rps20	Small ribosomal subunit protein uS10	SLEKVCADLIR	11	31	41	21.1516	21.1485	21.1313	21.2276	20.9196	21.0427	21.0401	21.0003	P60867	no	non-targtet
0.391839	2.76701	0.977215	0.00170999	0.105387	18.7916	4.1847	-1.44614	Q9WV55	Vapa	Vesicle-associated membrane protein-associated protein A	VAHSDKPGSTSAVSFR	16	206	221	18.7477	18.6755	18.6196	18.3398	19.1873	18.9585	18.9266	18.8775	Q9WV55	no	non-targtet
-0.547276	2.76581	0.976323	0.00171473	0.105603	14.9442	-4.183	-1.44898	Q9JHW4	Eefsec	Selenocysteine-specific elongation factor	VNVNVGVLGHIDSGKTALAR	20	6	25	15.2399	15.099	15.2246	15.3079	14.8863	14.702	14.4802	14.6138	Q9JHW4	no	non-targtet
0.296897	2.76442	0.975244	0.00172021	0.105866	17.3646	4.18104	-1.45226	Q8BMC4	Nop9	Nucleolar protein 9	NQELIQDPFGHHVAR	15	588	602	17.2531	17.197	17.2719	17.1425	17.4368	17.5784	17.4031	17.6338	Q8BMC4	no	non-targtet
0.247444	2.76374	0.974874	0.0017229	0.105956	18.2297	4.18009	-1.45386	P56480	Atp5f1b	ATP synthase subunit beta, mitochondrial	EGNDLYHEMIESGVINLKDATSK	23	242	264	18.1062	18.0279	18.0949	18.1948	18.3528	18.4697	18.3052	18.2859	P56480	no	non-targtet
-0.729497	2.76274	0.974179	0.00172689	0.106126	14.4977	-4.17867	-1.45623	Q8VEB1	Grk5	G protein-coupled receptor kinase 5	VLETEEVYSSK	11	401	411	14.6244	15.1539	14.5413	15.1302	14.137	14.1367	14.1547	14.1034	Q8VEB1	yes	non-targtet
-0.425463	2.76159	0.973343	0.00173144	0.10633	16.2355	-4.17706	-1.45893	Q8BRH0	Tmtc3	Protein O-mannosyl-transferase TMTC3	EISSESRPPQILK	13	855	867	16.3858	16.2623	16.6535	16.4914	16.1	15.9088	16.0762	16.0061	Q8BRH0	no	non-targtet
0.14153	2.75691	0.969445	0.00175021	0.107289	22.4533	4.17046	-1.46999	O88844	Idh1	Isocitrate dehydrogenase [NADP] cytoplasmic	GWPLYLSTK	9	204	212	22.3565	22.3321	22.4015	22.44	22.5685	22.5237	22.5141	22.4898	O88844	no	non-targtet
0.322296	2.7568	0.969445	0.00175063	0.107289	18.0681	4.17031	-1.47024	Q8BMA6	Srp68	Signal recognition particle subunit SRP68	TKLEAQAYTAYLSGMLR	17	181	197	18.0916	17.966	17.8226	17.7475	18.2901	18.2068	18.2737	18.1463	Q8BMA6	no	non-targtet
0.56755	2.75677	0.969445	0.00175077	0.107289	15.3419	4.17026	-1.47033	O35488	Slc27a2	Long-chain fatty acid transport protein 2	SKFSASQFWDDCRK	14	290	303	14.7699	15.2483	15.0828	15.1317	15.6175	15.6357	15.4434	15.8062	O35488	no	destabilized proteins
0.297755	2.7551	0.968086	0.0017575	0.107625	17.3195	4.16792	-1.47426	A2A5R2;G3X9K3	Arfgef2	Brefeldin A-inhibited guanine nucleotide-exchange protein 2	TCYNIYLASK	10	165	174	17.1464	17.1566	17.1568	17.2229	17.5108	17.4135	17.6131	17.3363	A2A5R2	no	non-targtet
0.459631	2.75232	0.965607	0.00176881	0.108241	19.3875	4.16399	-1.48084	P12710	Fabp1	Fatty acid-binding protein, liver	AIGLPEDLIQKGK	13	21	33	19.2259	19.0723	19.4308	18.9019	19.7441	19.6899	19.3837	19.6517	P12710	no	destabilized proteins
0.302538	2.75183	0.96543	0.00177078	0.108285	16.8332	4.16331	-1.48199	Q9CZ57	Nsun4	5-methylcytosine rRNA methyltransferase NSUN4	TLALLQTGCCR	11	185	195	16.7788	16.57	16.6493	16.7296	16.9757	17.0259	17.0161	16.92	Q9CZ57	no	non-targtet
-0.351648	2.75074	0.964641	0.00177526	0.108482	17.0328	-4.16177	-1.48457	Q64133	Maoa	Amine oxidase [flavin-containing] A	ELGIETYK	8	83	90	17.1989	17.2317	17.2038	17.2001	16.9138	16.9508	16.9478	16.6155	Q64133	no	non-targtet
-0.431558	2.75005	0.964262	0.00177806	0.108577	15.5655	-4.1608	-1.48619	Q9WVL2	Stat2	Signal transducer and activator of transcription 2	GLDSEQLGMLR	11	510	520	15.7592	15.955	15.6983	15.7127	15.3914	15.3403	15.4035	15.2637	Q9WVL2	no	non-targtet
0.182303	2.74878	0.96329	0.0017833	0.10882	19.9345	4.159	-1.48921	Q9DBM2	Ehhadh	Peroxisomal bifunctional enzyme	AEYLRLPHSLAMIR	14	2	15	19.7941	19.7853	19.9459	19.8478	20.0292	20.0559	19.9882	20.0292	Q9DBM2	no	destabilized proteins
-0.42502	2.74831	0.963127	0.00178523	0.108861	16.1304	-4.15834	-1.49032	Q9JHU4	Dync1h1	Cytoplasmic dynein 1 heavy chain 1	IKETVDQVEELRR	13	3206	3218	16.4385	16.3775	16.2844	16.2711	16.1464	15.9176	15.7783	15.8291	Q9JHU4	no	non-targtet
0.182159	2.74783	0.96296	0.00178717	0.108903	20.4556	4.15767	-1.49144	Q07417	Acads	Short-chain specific acyl-CoA dehydrogenase, mitochondrial	IPKENLLGEPGMGFK	15	248	262	20.4395	20.347	20.2806	20.391	20.5351	20.4817	20.5961	20.5738	Q07417	no	non-targtet
-0.227043	2.74745	0.962881	0.00178875	0.108923	17.6144	-4.15713	-1.49235	P24788	Cdk11b	Cyclin-dependent kinase 11B	SVEEFQCLNR	10	423	432	17.704	17.6813	17.7329	17.7933	17.5443	17.4586	17.4889	17.5116	P24788	yes	stabilized proteins
0.439734	2.74676	0.962493	0.00179161	0.10902	16.1479	4.15616	-1.49398	P47962	Rpl5	Large ribosomal subunit protein uL18	EFNAEVHRK	9	189	197	16.1176	15.8074	15.9939	15.7933	16.2068	16.4905	16.3683	16.4055	P47962	no	destabilized proteins
-0.819425	2.74347	0.959517	0.0018052	0.10977	14.195	-4.15154	-1.50174	P58801	Ripk2	Receptor-interacting serine/threonine-protein kinase 2	IQSSSSTIHLCDKK	14	314	327	14.6732	14.6165	14.3362	14.7929	13.8153	13.4484	13.6514	14.2259	P58801	yes	non-targtet
0.500674	2.74305	0.959393	0.00180699	0.109801	15.1251	4.15094	-1.50275	Q99N91	Mrpl34	Large ribosomal subunit protein bL34m	RLSTPAGVQVILR	13	69	81	14.9573	14.8197	14.9566	14.7656	15.3081	15.4206	15.5379	15.2352	Q99N91	no	non-targtet
0.222795	2.74272	0.959367	0.00180836	0.109808	18.7532	4.15047	-1.50353	Q99N85	Mrps18a	Large ribosomal subunit protein mL66	AGLLPNHRPQLPEGCLPK	18	125	142	18.6081	18.5488	18.6665	18.7437	18.8357	18.8159	18.9339	18.8727	Q99N85	no	non-targtet
0.129494	2.73588	0.953128	0.00183704	0.111397	21.4541	4.14086	-1.51967	Q9DBM2	Ehhadh	Peroxisomal bifunctional enzyme	FAQTVIGKPIEPR	13	182	194	21.4273	21.3538	21.4118	21.3645	21.5261	21.5309	21.4923	21.5261	Q9DBM2	no	destabilized proteins
-0.338726	2.73587	0.953128	0.0018371	0.111397	17.6758	-4.14084	-1.5197	Q9CRB3	Urah	5-hydroxyisourate hydrolase	CPGLLTPSQIKPGTYK	16	52	67	17.8966	17.9975	17.8453	17.6411	17.508	17.4521	17.4378	17.6277	Q9CRB3	no	non-targtet
0.338473	2.73382	0.951389	0.00184576	0.111844	17.1974	4.13797	-1.52453	Q922K7	Nop2	Probable 28S rRNA (cytosine-C(5))-methyltransferase	VLLDAPCSGTGVISKDPAVK	20	442	461	17.1967	16.9086	16.9747	17.0325	17.3078	17.4727	17.4285	17.2575	Q922K7	no	non-targtet
0.159103	2.73304	0.951043	0.00184911	0.111933	21.7621	4.13686	-1.52639	Q9WU79	Prodh	Proline dehydrogenase 1, mitochondrial	HLVVPNVQTGQLEPLLSR	18	329	346	21.6886	21.6096	21.7348	21.6971	21.9171	21.8152	21.8191	21.8152	Q9WU79	no	non-targtet
-0.408767	2.73287	0.951043	0.00184982	0.111933	18.0164	-4.13663	-1.52678	E9Q1U1	Ccdc171	Coiled-coil domain-containing protein 171	SELHTACLR	9	1238	1246	18.5268	18.1498	18.1947	18.0119	17.9182	17.822	17.7438	17.764	E9Q1U1	no	non-targtet
0.176948	2.72975	0.948222	0.00186317	0.112662	20.5993	4.13224	-1.53416	Q8R1B4	Eif3c	Eukaryotic translation initiation factor 3 subunit C	LGSLVENNER	10	861	870	20.5823	20.4676	20.5356	20.4576	20.7634	20.6364	20.6971	20.654	Q8R1B4	no	non-targtet
-0.950431	2.7293	0.948074	0.00186511	0.1127	13.8502	-4.1316	-1.53522	Q6XUX1	Dstyk	Dual serine/threonine and tyrosine protein kinase	QLSTFSHQLLQNR	13	340	352	14.4942	14.3688	14.3042	14.1343	13.6619	13.7003	12.7413	13.3964	Q6XUX1	yes	non-targtet
1.05475	2.72712	0.946199	0.00187449	0.113188	12.6015	4.12854	-1.54037	Q61595	Ktn1	Kinectin	VQLQEAERR	9	491	499	12.1704	12.143	11.6711	12.3121	13.1871	12.6813	13.4792	13.1681	Q61595	no	non-targtet
0.128932	2.72679	0.946172	0.00187591	0.113195	22.6144	4.12808	-1.54115	P10853;P10854;P70696;Q64475;Q64478;Q64524;Q64525;Q6ZWY9;Q8CGP0;Q8CGP1;Q8CGP2;Q9D2U9	H2bc3	Histone H2B type 1-B	QVHPDTGISSK	11	48	58	22.5237	22.5069	22.6006	22.5685	22.6649	22.7056	22.6822	22.6628	P10853	no	non-targtet
0.547549	2.72615	0.945834	0.00187868	0.113283	16.1015	4.12718	-1.54266	Q8BX94	Osbpl2	Oxysterol-binding protein-related protein 2	AKEDAEWR	8	442	449	16.1879	15.8409	15.5574	15.7247	16.41	16.4244	16.222	16.4447	Q8BX94	no	destabilized proteins
0.354778	2.72531	0.945296	0.00188232	0.113424	16.4918	4.126	-1.54464	Q8JZR0	Acsl5	Long-chain-fatty-acid--CoA ligase 5	DGWLHTGDIGR	11	518	528	16.1656	16.3399	16.4274	16.3248	16.6646	16.5788	16.645	16.7885	Q8JZR0	no	destabilized proteins
-0.32927	2.72455	0.944842	0.0018856	0.113543	17.4437	-4.12494	-1.54643	Q3UPL0	Sec31a	Protein transport protein Sec31A	QVQHILASASPSGR	14	179	192	17.7309	17.5652	17.651	17.4861	17.4427	17.155	17.2741	17.2444	Q3UPL0	no	non-targtet
-0.524063	2.72213	0.942844	0.00189615	0.114066	14.9422	-4.12154	-1.55215	Q8VDS4	Rprd1a	Regulation of nuclear pre-mRNA domain-containing protein 1A	LAAEIDDRK	9	230	238	15.4183	15.1363	15.1639	15.0983	14.7591	14.5744	14.7591	14.628	Q8VDS4	no	non-targtet
-0.380582	2.72195	0.942844	0.00189693	0.114066	18.3578	-4.12128	-1.55257	Q91WT9	Cbs	Cystathionine beta-synthase	AVVDKWFK	8	315	322	18.7877	18.5795	18.4542	18.3709	18.1928	18.0123	18.1633	18.3016	Q91WT9	no	non-targtet
-0.500336	2.71994	0.941138	0.00190572	0.114515	16.0147	-4.11847	-1.55731	Q9R0H0	Acox1	Peroxisomal acyl-coenzyme A oxidase 1	SPLNKTEVHESYYK	14	639	652	16.2915	16.3068	16.1589	16.3023	15.6591	15.9769	15.4848	15.9375	Q9R0H0	no	non-targtet
-0.387224	2.71688	0.938378	0.0019192	0.115245	16.9185	-4.11417	-1.56454	Q9D710	Tmx2	Thioredoxin-related transmembrane protein 2	YFNDKTIDEELER	13	140	152	17.1466	17.0686	17.1414	17.0918	16.6439	16.5009	16.916	16.8388	Q9D710	no	stabilized proteins
0.126161	2.71636	0.938155	0.00192151	0.115304	21.2117	4.11344	-1.56578	Q8BH00	Aldh8a1	2-aminomuconic semialdehyde dehydrogenase	EAFPAWSSR	9	56	64	21.1143	21.1581	21.1581	21.1642	21.2707	21.2419	21.2933	21.2933	Q8BH00	no	non-targtet
-0.87897	2.71525	0.937354	0.0019264	0.115517	14.6005	-4.11189	-1.56838	Q8BGA8	Acsm5	Acyl-coenzyme A synthetase ACSM5, mitochondrial	WTFEELGK	8	89	96	15.1054	14.9194	15.1252	15.0099	14.0493	14.5214	13.561	14.5123	Q8BGA8	no	non-targtet
-0.465901	2.71376	0.936159	0.00193304	0.115835	17.4022	-4.10979	-1.57191	Q9D6Y7	Msra	Mitochondrial peptide methionine sulfoxide reductase	HNFGPITTDIR	11	184	194	17.8618	17.6311	17.5575	17.4902	17.3349	17.013	16.9636	17.3655	Q9D6Y7	no	non-targtet
0.629521	2.71332	0.936019	0.001935	0.115873	14.8987	4.10917	-1.57295	O09110	Map2k3	Dual specificity mitogen-activated protein kinase kinase 3	RLLMDLDINMR	11	106	116	14.3359	14.8583	14.7414	14.4002	15.1171	15.1159	15.2737	15.3472	O09110	yes	stabilized proteins
-0.606483	2.71178	0.934877	0.00194187	0.116178	15.211	-4.10702	-1.57658	Q9Z1M4	Rps6kb2	Ribosomal protein S6 kinase beta-2	IVCSAKDTAHTR	12	106	117	15.5003	15.4863	15.3141	15.7561	14.8939	14.7379	14.7779	15.2212	Q9Z1M4	yes	stabilized proteins
0.21288	2.71158	0.934877	0.00194278	0.116178	19.8505	4.10673	-1.57706	Q61598	Gdi2	Rab GDP dissociation inhibitor beta	FKLPGQPPASMGR	13	56	68	19.8616	19.783	19.6388	19.6927	20.002	19.9459	19.9742	19.9055	Q61598	no	non-targtet
-1.69754	2.71094	0.934537	0.00194564	0.116269	13.4259	-4.10583	-1.57857	O88351	Ikbkb	Inhibitor of nuclear factor kappa-B kinase subunit beta	WHNQATGEQIAIKQCRQELSPK	22	32	53	13.3112	13.7779	14.7529	15.2566	12.7854	12.0987	13.1243	12.2999	O88351	yes	stabilized proteins
0.327904	2.71005	0.933951	0.00194962	0.116426	17.7906	4.10459	-1.58066	P34914	Ephx2	Bifunctional epoxide hydrolase 2	KTGFRGPLNWYR	12	455	466	17.5903	17.5068	17.7481	17.6615	17.8976	17.7944	18.0322	18.0941	P34914	no	destabilized proteins
-0.352113	2.70968	0.933883	0.00195127	0.116444	16.6657	-4.10408	-1.58153	Q8CIM7	Cyp2d26	Cytochrome P450 2D26	AKGNPESSFNDKNLR	15	285	299	16.8168	16.7533	16.9058	16.8912	16.4185	16.5366	16.3519	16.6517	Q8CIM7	no	non-targtet
-0.321337	2.70875	0.933252	0.00195545	0.116613	17.8149	-4.10277	-1.58373	O55137;Q9QYR9	Acot1	Acyl-coenzyme A thioesterase 1	HFLAPGVR	8	128	135	18.0601	17.8211	18.049	17.972	17.6354	17.5348	17.6212	17.8254	O55137	no	non-targtet
0.684408	2.70845	0.933247	0.00195682	0.116615	14.0003	4.10235	-1.58445	Q3URE1	Acsf3	Malonate--CoA ligase ACSF3, mitochondrial	SATGHTLLER	10	345	354	13.7888	13.6796	13.6373	13.5265	14.1188	14.3297	14.297	14.6244	Q3URE1	no	non-targtet
-0.276989	2.70793	0.933024	0.00195917	0.116674	17.7853	-4.10162	-1.58568	P53657	Pklr	Pyruvate kinase PKLR	CCAAAIIVLTK	11	466	476	17.8782	17.9713	17.8277	18.0181	17.5506	17.588	17.7049	17.7439	P53657	no	non-targtet
-0.236448	2.70737	0.932768	0.00196167	0.116743	19.4639	-4.10084	-1.58698	Q99LB7	Sardh	Sarcosine dehydrogenase, mitochondrial	AIDSLSIEK	9	768	776	19.7297	19.4704	19.5276	19.601	19.3631	19.3761	19.2725	19.3711	Q99LB7	no	non-targtet
-0.516281	2.7046	0.930292	0.00197425	0.117411	15.162	-4.09695	-1.59354	Q5I012	Slc38a10	Putative sodium-coupled neutral amino acid transporter 10	QEAAQLDRPGQGIAVPMGEAHR	22	475	496	15.4848	15.3744	15.3239	15.4977	14.7339	15.1247	14.7972	14.9599	Q5I012	no	non-targtet
-0.959655	2.70346	0.929677	0.00197941	0.117577	14.4148	-4.09536	-1.59621	Q9R0I7	Ylpm1	YLP motif-containing protein 1	RGGFDRPSYDR	11	998	1008	14.6059	15.0697	15.0214	14.8814	13.5482	13.5334	14.1543	14.5039	Q9R0I7	no	non-targtet
0.554129	2.70339	0.929677	0.00197976	0.117577	15.8459	4.09525	-1.59639	P62715;P63330	Ppp2ca;Ppp2cb	Serine/threonine-protein phosphatase 2A catalytic subunit beta isoform	AHQLVMEGYNWCHDR	15	240	254	15.3192	15.3685	15.7389	15.8487	16.1569	16.0266	16.0615	16.2468	P62715	no	non-targtet
0.271954	2.70223	0.928815	0.00198505	0.117811	18.141	4.09363	-1.59913	P31532	Saa4	Serum amyloid A-4 protein	NHGLETLQATQK	12	96	107	18.1753	17.9914	17.9309	17.9225	18.3214	18.3324	18.2422	18.2119	P31532	no	non-targtet
-0.172964	2.70138	0.928269	0.00198892	0.117959	19.1338	-4.09245	-1.60112	P55096	Abcd3	ATP-binding cassette sub-family D member 3	VGITLFTVSHR	11	616	626	19.1963	19.2253	19.1881	19.2714	19.0893	18.9862	19.0526	19.0612	P55096	no	non-targtet
0.444642	2.70078	0.927958	0.0019917	0.118044	17.225	4.09159	-1.60256	P47962	Rpl5	Large ribosomal subunit protein uL18	KHIMGQNVADYMR	13	197	209	16.6941	17.0439	17.1154	17.1575	17.3055	17.4751	17.3979	17.6109	P47962	no	destabilized proteins
-0.200179	2.69998	0.927458	0.00199536	0.118179	18.7069	-4.09048	-1.60444	P41216	Acsl1	Long-chain-fatty-acid--CoA ligase 1	YFRMPELIDIR	11	9	19	18.8389	18.8661	18.735	18.7877	18.6138	18.5365	18.6149	18.6618	P41216	no	destabilized proteins
-0.77739	2.69955	0.927331	0.00199731	0.118214	14.3762	-4.08988	-1.60544	Q60597	Ogdh	2-oxoglutarate dehydrogenase complex component E1	NTFHKDVVVDLVCYRR	16	495	510	14.8607	14.9552	14.4632	14.7807	13.8264	14.4174	13.7296	13.9767	Q60597	no	non-targtet
0.157333	2.69921	0.927315	0.0019989	0.118219	20.4768	4.0894	-1.60625	Q8BG05	Hnrnpa3	Heterogeneous nuclear ribonucleoprotein A3	KIFVGGIKEDTEEYNLR	17	127	143	20.3193	20.4094	20.423	20.4408	20.5502	20.5724	20.5882	20.511	Q8BG05	no	non-targtet
-0.185571	2.69894	0.927315	0.00200012	0.118219	19.2275	-4.08903	-1.60688	Q9Z2I0	Letm1	Mitochondrial proton/calcium exchanger protein	IRETGERPSNEEIMR	15	292	306	19.2952	19.2653	19.3836	19.3372	19.09	19.0975	19.2059	19.1456	Q9Z2I0	no	non-targtet
-0.462184	2.69848	0.927147	0.00200225	0.118264	17.8546	-4.08838	-1.60797	Q9DB26	Phyhd1	Phytanoyl-CoA dioxygenase domain-containing protein 1	GGLVLIHGEVVHK	13	235	247	18.1763	18.2693	18.0698	17.8275	17.6517	17.523	17.4377	17.8817	Q9DB26	no	non-targtet
-0.407308	2.69693	0.925888	0.00200944	0.118607	16.2915	-4.0862	-1.61164	O88351	Ikbkb	Inhibitor of nuclear factor kappa-B kinase subunit beta	AKLDFFK	7	481	487	16.4749	16.5643	16.4481	16.4934	15.8883	16.1127	16.0409	16.3096	O88351	yes	stabilized proteins
0.170308	2.69587	0.92513	0.00201432	0.118815	18.702	4.08473	-1.61413	Q8JZQ2	Afg3l2	AFG3-like protein 2	EQYLYTK	7	611	617	18.5926	18.6221	18.6181	18.6345	18.8336	18.7613	18.7624	18.7913	Q8JZQ2	no	non-targtet
-0.328419	2.69535	0.924918	0.00201676	0.118873	18.8541	-4.08399	-1.61537	P56656;Q64458	Cyp2c29	Cytochrome P450 2C29	VQEEAQCLVEELRK	14	145	158	19.0804	19.0588	19.1157	18.8186	18.7196	18.6941	18.5174	18.8286	P56656	no	non-targtet
0.210622	2.69507	0.924918	0.00201805	0.118873	19.6382	4.0836	-1.61603	P31938	Map2k1	Dual specificity mitogen-activated protein kinase kinase 1	KLEELELDEQQR	12	36	47	19.6484	19.4957	19.5493	19.438	19.803	19.6833	19.7669	19.7207	P31938	yes	destabilized proteins
0.177726	2.69444	0.924812	0.00202097	0.118902	20.8576	4.08272	-1.61751	Q922B2	Dars1	Aspartate--tRNA ligase, cytoplasmic	GFVEIQTPK	9	214	222	20.8346	20.7056	20.7715	20.7634	21.0224	20.9459	20.9601	20.8576	Q922B2	no	non-targtet
-0.397758	2.69437	0.924812	0.00202129	0.118902	16.814	-4.08263	-1.61767	Q5SW19	Cluh	Clustered mitochondria protein homolog	YLELLER	7	517	523	17.196	16.8577	17.0677	16.9301	16.6866	16.7464	16.58	16.4475	Q5SW19	no	non-targtet
-1.42391	2.69113	0.922303	0.00203644	0.119591	13.0018	-4.07809	-1.62533	Q9JHU3	Cdk20	Cyclin-dependent kinase 20	LYTHQVATR	9	159	167	13.7062	13.6818	13.8427	13.6246	13.2179	12.154	11.3218	12.4659	Q9JHU3	yes	stabilized proteins
-0.130875	2.69106	0.922303	0.00203677	0.119591	21.8002	-4.07799	-1.62549	Q61694	Hsd3b5	NADPH-dependent 3-keto-steroid reductase Hsd3b5	KHEEELSK	8	42	49	21.928	21.8538	21.8538	21.8269	21.714	21.7512	21.7265	21.7471	Q61694	no	stabilized proteins
0.209817	2.69094	0.922303	0.00203732	0.119591	18.3602	4.07783	-1.62577	Q9JHU4	Dync1h1	Cytoplasmic dynein 1 heavy chain 1	SNLPDNLK	8	2024	2031	18.2755	18.2409	18.2923	18.2122	18.463	18.5557	18.4577	18.3839	Q9JHU4	no	non-targtet
0.232749	2.69068	0.922303	0.00203852	0.119591	17.5851	4.07747	-1.62637	Q9JHU4	Dync1h1	Cytoplasmic dynein 1 heavy chain 1	EHSNPNYDKTSAPITCELLNK	21	1982	2002	17.3995	17.4845	17.484	17.5067	17.6814	17.7038	17.7762	17.6443	Q9JHU4	no	non-targtet
-0.49992	2.69019	0.922105	0.00204084	0.119645	15.151	-4.07678	-1.62753	Q78PY7	Snd1	Staphylococcal nuclease domain-containing protein 1	LSECEEQAKASK	12	149	160	15.4776	15.2213	15.3254	15.5796	14.8968	14.9618	14.9553	14.7903	Q78PY7	no	non-targtet
-0.339556	2.68884	0.921042	0.00204722	0.119938	16.9995	-4.07488	-1.63074	P29341	Pabpc1	Polyadenylate-binding protein 1	PAAAAAAATPAVR	13	494	506	17.2848	17.1832	17.1316	17.0775	17.0078	16.696	16.8087	16.8064	P29341	no	non-targtet
0.392661	2.68824	0.920741	0.00205003	0.120022	16.5959	4.07405	-1.63214	Q5SW19	Cluh	Clustered mitochondria protein homolog	QVSITASTR	9	248	256	16.6418	16.2571	16.4032	16.296	16.7942	16.8698	16.7015	16.8033	Q5SW19	no	non-targtet
0.146644	2.68777	0.920566	0.00205224	0.12007	22.4094	4.07339	-1.63325	Q62093	Srsf2	Serine/arginine-rich splicing factor 2	VGDVYIPR	8	40	47	22.3538	22.3045	22.3321	22.3538	22.4898	22.5662	22.4501	22.4247	Q62093	no	non-targtet
-0.599509	2.68548	0.918568	0.00206309	0.120623	15.6126	-4.07019	-1.63865	P19157;P46425	Gstp1	Glutathione S-transferase P 1	AFLSSPEHVNR	11	192	202	15.8873	15.9529	15.8406	15.9687	15.0291	15.0714	15.5827	15.5683	P19157	no	stabilized proteins
-0.28376	2.68379	0.917175	0.00207112	0.121011	17.5212	-4.06783	-1.64263	P43142	Gpr182	G-protein coupled receptor 182	YLPKEQAR	8	334	341	17.6981	17.5894	17.6681	17.697	17.3003	17.3116	17.3569	17.5486	P43142	no	non-targtet
-0.370268	2.68267	0.916341	0.0020765	0.121244	16.6545	-4.06626	-1.64529	Q9D1D4	Tmed10	Transmembrane emp24 domain-containing protein 10	NYEEIAKVEK	10	134	143	16.8426	16.8412	16.9964	16.6784	16.5077	16.4422	16.3344	16.5933	Q9D1D4	no	non-targtet
0.161886	2.67954	0.913755	0.00209151	0.121968	19.855	4.06188	-1.65267	Q9D1H8	Mrpl53	Large ribosomal subunit protein mL53	TFLQTVSSEK	10	32	41	19.706	19.7576	19.8008	19.832	19.9316	19.9299	19.9742	19.9082	Q9D1H8	no	non-targtet
0.470033	2.6795	0.913755	0.00209172	0.121968	18.1618	4.06183	-1.65277	P47962	Rpl5	Large ribosomal subunit protein uL18	ENPVYEK	7	249	255	18.189	17.9544	17.8396	17.724	18.6691	18.3225	18.4028	18.1927	P47962	no	destabilized proteins
0.191612	2.67908	0.913635	0.00209371	0.122001	18.8378	4.06125	-1.65374	P05366;P05367	Saa2	Serum amyloid A-2 protein	GPGGVWAAEK	10	66	75	18.7855	18.7679	18.7174	18.6973	18.9015	18.9417	19.0149	18.8765	P05366	no	non-targtet
-0.344367	2.67869	0.913602	0.00209562	0.122011	16.7789	-4.0607	-1.65468	Q6WKZ7	Nostrin	Nostrin	SLDNEVEK	8	114	121	17.0566	16.9351	16.8329	16.9798	16.7704	16.5887	16.4809	16.5869	Q6WKZ7	no	non-targtet
-0.795537	2.67847	0.913602	0.00209668	0.122011	15.4217	-4.06039	-1.6552	Q9JLI6	Scly	Selenocysteine lyase	LEAEFGKR	8	322	329	16.0079	16.1263	15.7664	15.3774	15.3133	15.1757	14.5997	15.007	Q9JLI6	no	non-targtet
0.283908	2.67716	0.912583	0.00210302	0.122297	17.1829	4.05855	-1.65829	Q61074	Ppm1g	Protein phosphatase 1G	NTVELQAESGKR	12	506	517	16.9821	16.9723	17.1172	17.0923	17.2429	17.2694	17.3611	17.4262	Q61074	no	non-targtet
0.191027	2.67586	0.911582	0.00210929	0.122579	18.8207	4.05675	-1.66134	Q9Z0R9	Fads2	Acyl-CoA 6-desaturase	SSQITEDFR	9	106	114	18.7893	18.7423	18.6795	18.6897	18.9832	18.9031	18.9203	18.8584	Q9Z0R9	no	non-targtet
0.239851	2.67552	0.911533	0.00211094	0.122593	18.8342	4.05627	-1.66214	P21981	Tgm2	Protein-glutamine gamma-glutamyltransferase 2	SSPIYVGR	8	215	222	18.7318	18.6975	18.6707	18.757	19.0193	18.9665	19.0395	18.7911	P21981	no	non-targtet
-0.252425	2.67518	0.911477	0.00211263	0.122609	17.9092	-4.05579	-1.66296	Q91YP3	Dera	Deoxyribose-phosphate aldolase	IGASSLLSDIER	12	288	299	18.0814	18.0733	18.0233	17.9638	17.8409	17.7454	17.879	17.6669	Q91YP3	no	non-targtet
0.208355	2.67422	0.910815	0.00211727	0.122796	18.9163	4.05446	-1.66521	Q9WU79	Prodh	Proline dehydrogenase 1, mitochondrial	FTEEEEQQMK	10	347	356	18.7654	18.8696	18.8826	18.731	19.0609	19.024	19.0534	18.9438	Q9WU79	no	non-targtet
0.130709	2.67378	0.910659	0.00211946	0.12284	24.8634	4.05383	-1.66627	C0HKE1;C0HKE2;C0HKE3;C0HKE4;C0HKE5;C0HKE6;C0HKE7;C0HKE8;C0HKE9;P0C0S6;P27661;Q64522;Q64523;Q6GSS7;Q8BFU2;Q8CGP5;Q8CGP6;Q8CGP7;Q3THW5;Q8R1M2	Hist1h2af	Histone H2A type 1-F	AGLQFPVGR	9	22	30	24.7645	24.8191	24.8191	24.7895	24.9584	24.9628	24.8623	24.9316	C0HKE1	no	non-targtet
0.22372	2.67165	0.908826	0.00212984	0.12336	18.1024	4.05087	-1.67127	P62852	Rps25	Small ribosomal subunit protein eS25	AALQELLSKGLIK	13	86	98	17.9138	17.9274	18.0549	18.0661	18.1934	18.2159	18.2592	18.1886	P62852	no	non-targtet
-0.211083	2.6713	0.908768	0.00213155	0.123376	20.7929	-4.05038	-1.6721	Q99LB7	Sardh	Sarcosine dehydrogenase, mitochondrial	RDPLHEELLGQGCVFQER	18	486	503	21.0224	20.8346	20.8269	20.9098	20.7796	20.654	20.6186	20.6971	Q99LB7	no	non-targtet
-0.655333	2.66921	0.906966	0.00214184	0.123889	14.9243	-4.04746	-1.67703	Q9CZN7	Shmt2	Serine hydroxymethyltransferase, mitochondrial	AALEALGSCLNNKYSEGYPGKR	22	83	104	15.4573	15.0813	15.1559	15.3134	14.9717	14.5978	14.3876	14.4294	Q9CZN7	no	non-targtet
-0.4119	2.66874	0.90678	0.00214419	0.123942	15.5862	-4.0468	-1.67815	Q9D710	Tmx2	Thioredoxin-related transmembrane protein 2	TIDEELER	8	145	152	15.672	15.799	15.8034	15.8941	15.3701	15.3053	15.5062	15.3393	Q9D710	no	stabilized proteins
0.275183	2.66735	0.905683	0.00215105	0.124256	17.2239	4.04486	-1.68143	P15508	Sptb	Spectrin beta chain, erythrocytic	LLEVLSGEMLPRPTK	15	91	105	17.2104	17.0742	16.9873	17.0734	17.2965	17.3459	17.4198	17.3838	P15508	no	non-targtet
0.17258	2.66635	0.905207	0.00215602	0.124392	21.5638	4.04346	-1.68379	Q07417	Acads	Short-chain specific acyl-CoA dehydrogenase, mitochondrial	ENLLGEPGMGFK	12	251	262	21.502	21.3791	21.502	21.5271	21.6006	21.6096	21.7189	21.6715	Q07417	no	non-targtet
0.159538	2.66629	0.905207	0.00215628	0.124392	26.4449	4.04339	-1.68391	P16460	Ass1	Argininosuccinate synthase	GQVYILGR	8	356	363	26.4089	26.3376	26.3066	26.4073	26.5359	26.5711	26.5522	26.4394	P16460	no	non-targtet
-1.57748	2.66567	0.90514	0.00215936	0.124411	12.766	-4.04252	-1.68537	P38533	Hsf2	Heat shock factor protein 2	SSVVQHVSEEGR	12	420	431	13.7601	13.5165	13.0516	13.8908	11.2128	11.6569	11.9087	13.1307	P38533	no	non-targtet
0.176548	2.66565	0.90514	0.00215949	0.124411	18.877	4.04249	-1.68544	Q01339	Apoh	Beta-2-glycoprotein 1	ATVLYQGMR	9	271	279	18.8008	18.7794	18.8268	18.7478	18.8988	18.9705	18.9849	19.0068	Q01339	no	non-targtet
-0.427268	2.6644	0.90418	0.00216571	0.124687	16.9343	-4.04075	-1.68838	O70439	Stx7	Syntaxin-7	VSGGFPEDSSKEK	13	128	140	17.0273	17.0978	17.1403	17.3262	16.9356	16.555	16.8299	16.562	O70439	no	non-targtet
0.249857	2.66312	0.903184	0.00217212	0.124973	18.2764	4.03895	-1.69141	Q91XL9	Osbpl1a	Oxysterol-binding protein-related protein 1	AMENGEIDLASEEKK	15	880	894	18.1319	18.0964	18.2717	18.1059	18.4043	18.2854	18.4243	18.4912	Q91XL9	no	non-targtet
-0.967394	2.66193	0.902526	0.00217807	0.125163	16.2356	-4.0373	-1.69421	Q61166	Mapre1	Microtubule-associated protein RP/EB family member 1	LTVEDLEKERDFYFGK	16	205	220	16.791	15.9786	16.8992	17.2083	15.5855	15.8575	15.4507	16.1138	Q61166	no	non-targtet
-0.275258	2.66188	0.902526	0.00217831	0.125163	17.12	-4.03723	-1.69432	Q08093	Cnn2	Calponin-2	NFDDATMK	8	153	160	17.3432	17.1291	17.2417	17.3166	16.9402	16.9802	17.0174	16.9918	Q08093	no	non-targtet
-1.14892	2.66144	0.902378	0.0021805	0.125205	12.4744	-4.03662	-1.69535	O88447	Klc1	Kinesin light chain 1	SRESLNMDVVK	11	520	530	13.0658	12.8803	12.8204	13.4288	11.5301	11.854	12.5513	11.6642	O88447	no	non-targtet
-0.187371	2.65964	0.901067	0.00218959	0.125584	19.9113	-4.0341	-1.69961	Q9R013	Ctsf	Cathepsin F	IAAWLAQK	8	368	375	19.9882	20.0426	19.9601	20.0292	19.7076	19.8622	19.8886	19.8121	Q9R013	no	non-targtet
0.108967	2.65956	0.901067	0.00218999	0.125584	24.4005	4.03399	-1.6998	P62270	Rps18	Small ribosomal subunit protein uS13	VLNTNIDGR	9	15	23	24.3511	24.3307	24.3444	24.3578	24.4425	24.4862	24.4614	24.4298	P62270	no	non-targtet
-0.374669	2.65352	0.895725	0.00222063	0.127138	15.6991	-4.02558	-1.71403	P42859	Htt	Huntingtin	LYSLLDR	7	2034	2040	15.8989	15.9438	15.9117	15.7913	15.5407	15.4663	15.4565	15.5835	P42859	no	non-targtet
-0.615162	2.65338	0.895725	0.00222138	0.127138	14.7456	-4.02537	-1.71438	Q8BW96	Camk1d	Calcium/calmodulin-dependent protein kinase type 1D	ESSIENEIAVLRK	13	63	75	14.855	15.3241	15.1971	14.8367	14.4458	14.4986	14.513	14.2948	Q8BW96	yes	stabilized proteins
1.64688	2.65335	0.895725	0.0022215	0.127138	12.1163	4.02534	-1.71443	Q9D773	Mrpl2	Large ribosomal subunit protein uL2m	KIRPLPPMK	9	286	294	11.1861	12.3793	11.1069	10.499	12.6981	13.61	12.5663	12.8844	Q9D773	no	non-targtet
0.166376	2.65288	0.895538	0.00222393	0.127193	22.0259	4.02468	-1.71555	Q9DBM2	Ehhadh	Peroxisomal bifunctional enzyme	WSTPSGASWK	10	279	288	21.9672	21.895	22.0359	21.8727	22.1238	22.0625	22.155	22.0951	Q9DBM2	no	destabilized proteins
0.183893	2.65051	0.893451	0.00223611	0.127805	19.5673	4.02137	-1.72115	Q91VH2	Snx9	Sorting nexin-9	IYDYNSVIR	9	560	568	19.4538	19.4423	19.4828	19.5224	19.6552	19.7603	19.6337	19.5875	Q91VH2	no	non-targtet
-0.343867	2.64873	0.892135	0.00224529	0.128193	18.7626	-4.0189	-1.72534	P53657	Pklr	Pyruvate kinase PKLR	KASDVVAVR	9	290	298	19.077	19.0704	18.869	18.7217	18.5641	18.5715	18.4888	18.7381	P53657	no	non-targtet
-0.157384	2.64862	0.892135	0.00224586	0.128193	21.5823	-4.01874	-1.7256	Q60759	Gcdh	Glutaryl-CoA dehydrogenase, mitochondrial	IQFGVPLAR	9	320	328	21.7013	21.6409	21.7013	21.6006	21.5685	21.4324	21.5117	21.502	Q60759	no	non-targtet
-0.261759	2.64802	0.89182	0.00224897	0.128286	17.4817	-4.01791	-1.72702	O09012	Pex5	Peroxisomal targeting signal 1 receptor	QACETLR	7	423	429	17.6596	17.6093	17.6665	17.515	17.3285	17.2961	17.3099	17.469	O09012	no	non-targtet
-0.294958	2.64713	0.891216	0.00225359	0.128465	19.1912	-4.01667	-1.72911	E9Q5K4	Cyp2c23	Cytochrome P450 2C44	YITLLPSSLPHAVVQDTK	18	362	379	19.5167	19.2409	19.2882	19.309	19.0677	18.8883	19.1713	19.0478	E9Q5K4	no	non-targtet
0.18502	2.64544	0.889868	0.00226235	0.128864	19.7741	4.01432	-1.73309	Q91YH5	Atl3	Atlastin-3	ALASVLLQDHIR	12	45	56	19.7525	19.6193	19.7008	19.6537	19.9324	19.8789	19.8743	19.7808	Q91YH5	no	non-targtet
0.261222	2.64521	0.889868	0.00226357	0.128864	17.9173	4.01399	-1.73364	Q8R404	Micos13	MICOS complex subunit MIC13	EGWEYLK	7	109	115	17.6476	17.8255	17.8658	17.8078	18.0817	18.1065	17.94	18.0634	Q8R404	no	non-targtet
-0.549666	2.64475	0.889692	0.00226597	0.128916	15.821	-4.01335	-1.73473	Q64464	Cyp3a13	Cytochrome P450 3A13	ETEIPLKLSK	10	470	479	16.0354	16.06	16.3466	15.9415	15.7664	15.3182	15.3855	15.7146	Q64464	no	stabilized proteins
-0.327575	2.64426	0.889491	0.00226851	0.128976	16.9674	-4.01268	-1.73587	P58871	Tnks1bp1	182 kDa tankyrase-1-binding protein	DASLQDWEFGK	11	874	884	17.1663	17.066	17.1241	17.1684	16.6903	16.9438	16.9065	16.6739	P58871	no	non-targtet
-0.487704	2.64389	0.889407	0.00227044	0.129001	15.1505	-4.01216	-1.73674	A2AN08	Ubr4	E3 ubiquitin-protein ligase UBR4	MAAETDPHKSSEITK	15	1141	1155	15.4221	15.2776	15.4851	15.3926	14.816	14.7443	15.0339	15.0323	A2AN08	no	non-targtet
0.273899	2.64225	0.888057	0.00227901	0.129403	17.9229	4.00988	-1.7406	P61022	Chp1	Calcineurin B homologous protein 1	TLAHFRPIEDNEK	13	86	98	17.81	17.7691	17.9093	17.6554	18.0537	18.0904	17.951	18.1443	P61022	no	non-targtet
0.139418	2.63957	0.885659	0.00229313	0.130119	20.6356	4.00615	-1.74692	Q8JZQ2	Afg3l2	AFG3-like protein 2	GAILTGPPGTGK	12	342	353	20.5261	20.5545	20.5731	20.6096	20.68	20.7553	20.6886	20.6971	Q8JZQ2	no	non-targtet
-1.05533	2.63855	0.884922	0.00229853	0.13034	13.473	-4.00473	-1.74933	P47754	Capza2	F-actin-capping protein subunit alpha-2	AYVKEHYPNGVCTVYGK	17	130	146	14.3038	13.9457	14.2389	13.5144	12.4516	13.1417	13.4077	12.7804	P47754	no	non-targtet
-1.05819	2.63732	0.883975	0.00230505	0.130625	12.8378	-4.00302	-1.75223	P18654	Rps6ka3	Ribosomal protein S6 kinase alpha-3	ESIDHEKK	8	217	224	13.1582	13.491	13.3374	13.4809	12.1459	11.7287	12.5678	12.7923	P18654	yes	non-targtet
0.577102	2.63637	0.883364	0.00231011	0.130808	15.1203	4.00169	-1.75448	Q91XL9	Osbpl1a	Oxysterol-binding protein-related protein 1	KCIGMELSK	9	555	563	14.6344	14.8512	14.8114	15.0297	15.5161	15.4119	15.1146	15.5927	Q91XL9	no	non-targtet
-0.150554	2.63614	0.883364	0.00231132	0.130808	19.6114	-4.00138	-1.75501	Q99JT1	Gatb	Glutamyl-tRNA(Gln) amidotransferase subunit B, mitochondrial	DMLPELPSATR	11	371	381	19.7226	19.7045	19.6529	19.6667	19.5669	19.5436	19.5417	19.4925	Q99JT1	no	non-targtet
0.737858	2.63401	0.881682	0.00232268	0.131316	17.1477	3.99842	-1.76003	P05132;P68181	Prkacb	cAMP-dependent protein kinase catalytic subunit beta	VRFPSHFSSDLK	12	256	267	16.9556	16.24	17.2383	16.6814	17.2625	17.5233	17.5789	17.702	P05132	yes	destabilized proteins
-1.0732	2.63389	0.881682	0.00232332	0.131316	13.7019	-3.99825	-1.76031	Q9Z2W1	Stk25	Serine/threonine-protein kinase 25	GFAHQHSR	8	6	13	13.879	14.528	14.0102	14.5367	12.5193	13.175	13.3279	13.639	Q9Z2W1	yes	non-targtet
0.937327	2.63336	0.881439	0.00232614	0.13139	12.5305	3.99752	-1.76155	Q06770	Serpina6	Corticosteroid-binding globulin	AGEQINNHVK	10	159	168	12.2555	11.9011	11.9976	12.0929	13.3431	13.0588	12.9546	12.64	Q06770	no	non-targtet
0.425398	2.63174	0.880094	0.00233487	0.131797	15.8687	3.99525	-1.76539	Q05020	Apoc2	Apolipoprotein C-II	EVAKDLYQK	9	50	58	15.7049	15.6929	15.5906	15.6354	16.1762	16.2719	15.964	15.9133	Q05020	no	non-targtet
0.206749	2.62974	0.878384	0.00234562	0.132317	22.3979	3.99248	-1.77009	Q9CR57	Rpl14	Large ribosomal subunit protein eL14	ALVDGPCTR	9	36	44	22.2096	22.2273	22.3321	22.4092	22.3988	22.5045	22.5615	22.5404	Q9CR57	no	non-targtet
0.477432	2.62842	0.877339	0.0023528	0.132636	15.7814	3.99064	-1.77322	Q3URQ0	Tex10	Testis-expressed protein 10	DLLSQMHHYSGGVK	14	61	74	15.6718	15.4987	15.3399	15.6604	16.1841	15.9556	15.8283	16.1126	Q3URQ0	no	non-targtet
0.520462	2.62705	0.876261	0.00236018	0.132966	15.6073	3.98874	-1.77642	P43883	Plin2	Perilipin-2	NAASFKEVSDGVLTSSK	17	357	373	15.1492	15.2963	15.3009	15.6417	15.737	15.9873	15.7558	15.99	P43883	no	destabilized proteins
-0.576454	2.62621	0.875703	0.00236475	0.133136	14.7355	-3.98758	-1.7784	Q9WVS7	Map2k5	Dual specificity mitogen-activated protein kinase kinase 5	GLTYLWSLK	9	270	278	15.1733	15.1468	14.9446	14.8304	14.6718	14.4468	14.3172	14.3534	Q9WVS7	yes	non-targtet
-0.404736	2.62463	0.874415	0.00237341	0.133532	16.94	-3.98537	-1.78214	O70503	Hsd17b12	Very-long-chain 3-oxoacyl-CoA reductase	LVLPGMVER	9	171	179	17.2179	17.2414	17.0945	17.0155	16.6304	16.6474	16.651	17.0218	O70503	no	destabilized proteins
0.86711	2.62436	0.874415	0.00237486	0.133532	13.3025	3.985	-1.78277	Q99LC5	Etfa	Electron transfer flavoprotein subunit alpha, mitochondrial	CDEKVKVFSVR	11	159	169	12.5787	12.7697	13.2282	12.8991	13.6737	13.4531	13.7718	14.0455	Q99LC5	no	destabilized proteins
0.956596	2.62353	0.873863	0.00237943	0.133702	14.085	3.98384	-1.78474	Q8C7E7	Stbd1	Starch-binding domain-containing protein 1	FLQTGHEDKVVHGWWGIH	18	321	338	13.8792	13.2668	13.1138	14.1672	14.7347	14.3958	14.5967	14.5261	Q8C7E7	no	non-targtet
0.151135	2.62186	0.872669	0.00238859	0.13407	20.2965	3.98152	-1.78867	O70194	Eif3d	Eukaryotic translation initiation factor 3 subunit D	DMPYQPFSK	9	27	35	20.2302	20.1825	20.2764	20.1946	20.3962	20.3101	20.3857	20.3962	O70194	no	non-targtet
0.5369	2.62177	0.872669	0.00238907	0.13407	16.8319	3.9814	-1.78888	Q9CQE7	Ergic3	Endoplasmic reticulum-Golgi intermediate compartment protein 3	QFDAYPK	7	9	15	16.7248	16.5943	16.1967	16.7379	16.9563	17.181	17.3321	16.9318	Q9CQE7	no	non-targtet
0.513687	2.62027	0.871453	0.00239732	0.134446	17.7841	3.97932	-1.7924	P05132;P68181	Prkacb	cAMP-dependent protein kinase catalytic subunit beta	KVEAPFIPK	9	310	318	17.784	17.3348	17.777	17.2133	18.2059	17.9761	17.9976	17.9843	P05132	yes	destabilized proteins
0.367228	2.61417	0.865629	0.00243126	0.136261	16.5233	3.97085	-1.80679	O70591	Pfdn2	Prefoldin subunit 2	ENSEGAGAK	9	137	145	16.2935	16.2313	16.4492	16.3849	16.8598	16.7758	16.6414	16.5509	O70591	no	non-targtet
0.193341	2.61299	0.864733	0.00243786	0.136542	18.0801	3.96921	-1.80956	P70335	Rock1	Rho-associated protein kinase 1	DRGHDSEMIGDLQAR	15	616	630	17.9846	17.9863	18.0342	17.9287	18.2127	18.1652	18.187	18.1423	P70335	yes	non-targtet
0.149025	2.61234	0.864361	0.00244153	0.136659	21.7343	3.96831	-1.8111	P08226	Apoe	Apolipoprotein E	TANLGAGAAQPLRDR	15	202	216	21.6714	21.7265	21.6453	21.5961	21.7955	21.8538	21.7553	21.8307	P08226	no	destabilized proteins
0.458051	2.61205	0.864351	0.00244316	0.136663	16.3736	3.9679	-1.81179	P59016	Vps33b	Vacuolar protein sorting-associated protein 33B	VDGEYDLK	8	497	504	16.3703	15.8816	16.1346	16.1915	16.5008	16.61	16.7876	16.5119	P59016	no	non-targtet
-0.535595	2.61099	0.863635	0.00244909	0.136888	14.8632	-3.96644	-1.81426	O88951;O88952;Q8JZS0	Lin7a	Protein lin-7 homolog A	GDQLLSVNGVSVEGEHHEK	19	152	170	15.3262	14.9168	15.1981	15.0828	14.4731	14.6984	14.5565	14.6535	O88951	no	non-targtet
-0.197286	2.61051	0.863635	0.00245182	0.136888	19.312	-3.96577	-1.8154	Q9WVJ2	Psmd13	26S proteasome non-ATPase regulatory subunit 13	VLDLQQIK	8	340	347	19.423	19.4703	19.4365	19.3129	19.2176	19.1716	19.1633	19.3011	Q9WVJ2	no	non-targtet
0.248556	2.61049	0.863635	0.00245194	0.136888	18.2601	3.96574	-1.81545	P17742	Ppia	Peptidyl-prolyl cis-trans isomerase A	VSFELFADKVPK	12	20	31	18.1652	18.1402	18.1616	18.0763	18.4215	18.2843	18.5285	18.3032	P17742	no	non-targtet
0.952009	2.60921	0.862746	0.00245921	0.137168	13.1506	3.96396	-1.81848	P43883	Plin2	Perilipin-2	KVEGFDMVQK	10	202	211	12.2172	12.8679	12.9399	12.6735	13.2221	13.595	13.8209	13.8685	P43883	no	destabilized proteins
0.264552	2.60904	0.862746	0.00246013	0.137168	18.2452	3.96373	-1.81886	Q9JK48	Sh3glb1	Endophilin-B1	ITQSEFDR	8	197	204	18.0939	17.9418	18.1519	18.2641	18.3664	18.3667	18.3813	18.3956	Q9JK48	no	non-targtet
-0.344666	2.60826	0.862314	0.00246456	0.137305	16.9019	-3.96265	-1.82071	P70303	Ctps2	CTP synthase 2	SSTPIEMAVK	10	218	227	17.1716	17.154	17.049	16.9222	16.7502	16.5541	16.8144	16.7994	P70303	no	non-targtet
0.139379	2.60778	0.862314	0.00246727	0.137305	20.5169	3.96199	-1.82183	P43883	Plin2	Perilipin-2	AYHQALSR	8	229	236	20.4775	20.4067	20.4775	20.4273	20.5731	20.5731	20.5638	20.6364	P43883	no	destabilized proteins
-1.07742	2.60767	0.862314	0.00246792	0.137305	13.5913	-3.96183	-1.8221	Q920G8	Slc25a37	Mitoferrin-1	ARYTSIYGALKR	12	82	93	14.1193	14.4688	14.1229	13.8089	13.044	13.5196	13.3204	12.3263	Q920G8	no	non-targtet
0.766733	2.60749	0.862314	0.00246892	0.137305	14.2776	3.96158	-1.82251	P98154	Dgcr2	Integral membrane protein DGCR2/IDD	ERIESLIGANLHHFNLGR	18	375	392	13.5831	13.6292	14.2335	14.131	14.704	14.4328	14.669	14.8379	P98154	no	non-targtet
-0.353093	2.60649	0.861585	0.00247465	0.137535	17.1684	-3.96019	-1.82489	Q64464	Cyp3a13	Cytochrome P450 3A13	TVLVKECYSTFTNR	14	92	105	17.2372	17.2404	17.4853	17.417	16.9965	17.1793	16.9067	16.885	Q64464	no	stabilized proteins
0.3276	2.60554	0.860915	0.00248007	0.137748	17.1569	3.95887	-1.82712	P47962	Rpl5	Large ribosomal subunit protein uL18	RFPGYDSESK	10	179	188	17.0253	17.0164	17.0094	16.9211	17.4515	17.3382	17.392	17.1009	P47962	no	destabilized proteins
0.29625	2.60454	0.860196	0.00248577	0.137976	17.4114	3.95749	-1.82947	Q91WL5	Cyp4a12a	Cytochrome P450 4A12A	GLLMLDGQTWFQHRR	15	128	142	17.4085	17.1788	17.3314	17.1345	17.6095	17.6104	17.4931	17.5252	Q91WL5	no	non-targtet
-0.697696	2.60395	0.860052	0.00248917	0.138022	15.2332	-3.95666	-1.83087	Q9Z1Z0	Uso1	General vesicular transport factor p115	IVAFENAFER	10	203	212	15.5894	15.6372	15.9295	15.1722	14.699	15.0943	14.6855	15.0587	Q9Z1Z0	no	non-targtet
-0.195481	2.60369	0.860052	0.00249062	0.138022	19.564	-3.95632	-1.83146	P53657	Pklr	Pyruvate kinase PKLR	VQFGIESGK	9	533	541	19.6923	19.6515	19.5808	19.7224	19.4476	19.3725	19.5365	19.5086	P53657	no	non-targtet
0.197294	2.60356	0.860052	0.00249137	0.138022	19.9225	3.95613	-1.83178	P61222	Abce1	ATP-binding cassette sub-family E member 1	VAETANEEEVKK	12	333	344	19.8722	19.839	19.7826	19.8017	20.1376	20.0524	19.9369	19.9579	P61222	no	non-targtet
-0.318612	2.60298	0.859805	0.0024947	0.1381	16.9706	-3.95533	-1.83314	Q8VE09	Ttc39c	Tetratricopeptide repeat protein 39C	DAFDSFER	8	368	375	17.1895	17.0701	17.2275	17.0327	16.6885	16.7755	16.8265	16.9548	Q8VE09	no	non-targtet
0.239783	2.60276	0.859805	0.00249598	0.1381	18.348	3.95502	-1.83367	Q9DBM2	Ehhadh	Peroxisomal bifunctional enzyme	RLVAQGSPPLKEWQSLAGPHSSK	23	695	717	18.3035	18.2341	18.2952	18.0794	18.5019	18.4528	18.5135	18.4033	Q9DBM2	no	destabilized proteins
-0.406759	2.602	0.859327	0.00250033	0.138252	16.1745	-3.95397	-1.83545	Q925P2	Ceacam2	Carcinoembryonic antigen-related cell adhesion molecule 2	DTGVYTIEMTDQNYRR	16	116	131	16.2678	16.2685	16.4452	16.5301	16.0455	15.8487	16.1199	15.8704	Q925P2	no	non-targtet
-0.17079	2.6011	0.858786	0.00250556	0.138425	18.3813	-3.95271	-1.83758	P58871	Tnks1bp1	182 kDa tankyrase-1-binding protein	ERGVGQADWTPDLGLR	16	1266	1281	18.505	18.4533	18.4489	18.4596	18.2978	18.2739	18.3101	18.302	P58871	no	non-targtet
0.483618	2.6008	0.858786	0.00250726	0.138425	15.9321	3.95231	-1.83828	Q6ZQ89	Marchf6	E3 ubiquitin-protein ligase MARCHF6	FIHQECLVQWLK	12	34	45	15.7203	15.6737	15.5201	15.8469	16.4146	16.054	15.9671	16.2597	Q6ZQ89	no	non-targtet
-0.190869	2.60063	0.858786	0.00250824	0.138425	19.0805	-3.95207	-1.83868	Q6ZQ38	Cand1	Cullin-associated NEDD8-dissociated protein 1	TLEDPDLNVR	10	1014	1023	19.2949	19.1494	19.1486	19.1107	19.0086	18.9722	18.9905	18.9688	Q6ZQ38	no	non-targtet
-0.134428	2.60004	0.858472	0.00251165	0.138525	21.7921	-3.95125	-1.84007	Q9CQN1	Trap1	Heat shock protein 75 kDa, mitochondrial	ELISNASDALEK	12	117	128	21.8839	21.8423	21.8802	21.8307	21.6628	21.7389	21.7796	21.7182	Q9CQN1	no	non-targtet
-0.813711	2.59915	0.857884	0.00251679	0.138713	13.4319	-3.95002	-1.84216	Q8K3H0	Appl1	DCC-interacting protein 13-alpha	DLKEILTLK	9	122	130	14.0843	13.6928	13.9761	13.602	12.6686	13.0945	13.2309	13.1064	Q8K3H0	no	non-targtet
0.663461	2.5989	0.857884	0.00251826	0.138713	13.4513	3.94967	-1.84276	Q9ERU9	Ranbp2	E3 SUMO-protein ligase RanBP2	ESATQDNK	8	1319	1326	13.0492	13.0428	13.2049	13.1814	13.8451	13.6916	13.7226	13.8727	Q9ERU9	no	non-targtet
-0.469554	2.59845	0.857812	0.00252089	0.138736	15.746	-3.94904	-1.84382	Q9EP53	Tsc1	Hamartin	VLELESLLAK	10	906	915	16.0661	15.7281	15.95	16.1789	15.6421	15.5315	15.4725	15.3989	Q9EP53	no	non-targtet
-0.237123	2.59827	0.857812	0.00252189	0.138736	17.5978	-3.9488	-1.84423	Q8BSY0	Asph	Aspartyl/asparaginyl beta-hydroxylase	ISESIPYLK	9	487	495	17.7114	17.7544	17.7357	17.6638	17.461	17.5391	17.3742	17.5425	Q8BSY0	no	non-targtet
0.116904	2.59748	0.857293	0.0025265	0.138902	24.3008	3.9477	-1.8461	P11725	Otc	Ornithine transcarbamylase, mitochondrial	KPEEVDDEVFYSPR	14	307	320	24.239	24.2021	24.2535	24.275	24.3712	24.391	24.3511	24.3239	P11725	no	non-targtet
0.295013	2.59719	0.857283	0.00252817	0.138905	16.7588	3.94731	-1.84677	P49443	Ppm1a	Protein phosphatase 1A	ALGDFDYKCVHGK	13	196	208	16.5462	16.7427	16.5533	16.6029	16.8806	16.9601	16.8367	16.9478	P49443	no	non-targtet
-0.518575	2.59657	0.856939	0.00253177	0.139015	16.1575	-3.94645	-1.84823	Q63932	Map2k2	Dual specificity mitogen-activated protein kinase kinase 2	RIPEDILGK	9	164	172	16.5859	16.1136	16.602	16.3657	16.0793	16.003	15.7372	15.7733	Q63932	yes	stabilized proteins
1.23944	2.59593	0.856567	0.00253555	0.139134	13.6861	3.94555	-1.84975	Q8BH59	Slc25a12	Electrogenic aspartate/glutamate antiporter SLC25A12, mitochondrial	AGQTTYSGVVDCFRK	15	552	566	13.8876	13.1778	12.8937	12.3065	14.6614	14.2777	14.365	13.9192	Q8BH59	no	destabilized proteins
-0.351386	2.59419	0.855105	0.00254572	0.139603	16.4613	-3.94315	-1.85385	Q9QYH6	Maged1	Melanoma-associated antigen D1	IPFTFWAR	8	727	734	16.4758	16.6192	16.732	16.7209	16.2115	16.2475	16.262	16.4214	Q9QYH6	no	non-targtet
0.419762	2.59389	0.85508	0.00254747	0.139611	15.8043	3.94273	-1.85455	Q8VCH6	Dhcr24	Delta(24)-sterol reductase	HVENYLK	7	307	313	15.5953	15.598	15.5152	15.6692	16.2076	16.0862	15.8709	15.892	Q8VCH6	no	destabilized proteins
-1.1196	2.59229	0.853967	0.00255685	0.139969	11.9235	-3.94052	-1.85831	O88466	Znf106	Zinc finger protein 106	KNETEKESGLK	11	782	792	12.3928	12.3468	12.7215	12.4719	11.2655	11.8968	11.4151	10.8772	O88466	no	non-targtet
0.360717	2.59223	0.853967	0.00255724	0.139969	16.2242	3.94043	-1.85847	P29452	Casp1	Caspase-1	LQMPTADR	8	382	389	16.2	15.9602	16.1059	15.9094	16.447	16.4127	16.4327	16.3259	P29452	no	non-targtet
-0.646323	2.59181	0.85395	0.00255973	0.139975	14.8589	-3.93984	-1.85946	Q9ER72	Cars1	Cysteine--tRNA ligase, cytoplasmic	NKDVFIPQDGKK	12	121	132	15.1851	15.2404	15.1231	15.1799	14.8873	14.188	14.3754	14.6923	Q9ER72	no	non-targtet
-0.204244	2.59166	0.85395	0.00256058	0.139975	19.6694	-3.93964	-1.8598	Q8R123	Flad1	FAD synthase	LHYGTDPR	8	134	141	19.6804	19.848	19.8233	19.7343	19.4944	19.5635	19.6627	19.5484	Q8R123	no	non-targtet
0.230493	2.59043	0.852989	0.00256787	0.140285	18.801	3.93794	-1.86271	P41216	Acsl1	Long-chain-fatty-acid--CoA ligase 1	GYLKDPAR	8	519	526	18.6093	18.6166	18.8472	18.67	18.8959	18.8765	18.9483	18.9444	P41216	no	destabilized proteins
0.124679	2.58912	0.851955	0.00257561	0.140619	22.2708	3.93612	-1.86579	P61358	Rpl27	Large ribosomal subunit protein eL27	DVFRDPALK	9	99	107	22.1886	22.1886	22.2593	22.1976	22.3376	22.3156	22.3778	22.3017	P61358	no	non-targtet
-0.752253	2.58805	0.851162	0.00258194	0.140876	13.8206	-3.93465	-1.8683	Q9Z1Q9	Vars1	Valine--tRNA ligase	CVVHPFLSR	9	562	570	14.0758	14.3236	14.1396	14.2479	13.1171	13.5776	13.7957	13.2874	Q9Z1Q9	no	non-targtet
-0.281906	2.5864	0.849787	0.00259177	0.141323	19.6991	-3.93237	-1.87218	O35945;P24549	Aldh1a1	Aldehyde dehydrogenase 1A1	QAFQIGSPWR	10	69	78	19.9742	19.7956	19.8782	19.7121	19.6247	19.3807	19.6611	19.5661	O35945	no	non-targtet
-0.486253	2.58328	0.846931	0.00261051	0.142255	18.2169	-3.92804	-1.87955	P97823	Lypla1	Acyl-protein thioesterase 1	HFIDKLLPPID	11	220	230	18.6728	18.4789	18.528	18.1605	18.0957	17.8163	17.7674	18.2159	P97823	no	non-targtet
-0.518179	2.58269	0.846849	0.00261402	0.142282	16.5314	-3.92723	-1.88092	Q8JZR0	Acsl5	Long-chain-fatty-acid--CoA ligase 5	ATMLVENVEK	10	191	200	17.0475	16.6555	16.859	16.6001	16.4025	16.1243	16.0513	16.511	Q8JZR0	no	destabilized proteins
0.774635	2.5824	0.846849	0.00261575	0.142282	15.5663	3.92683	-1.8816	P14873	Map1b	Microtubule-associated protein 1B	SSMLFDTMQHHLALNR	16	1830	1845	14.8192	15.7876	15.008	15.1011	15.7113	15.9376	16.1673	15.9983	P14873	no	non-targtet
-0.248784	2.58237	0.846849	0.00261593	0.142282	21.6911	-3.92679	-1.88167	P10649	Gstm1	Glutathione S-transferase Mu 1	PMILGYWNVR	10	2	11	21.7876	21.8727	21.8876	21.714	21.6409	21.6231	21.3752	21.6276	P10649	no	destabilized proteins
0.498144	2.58053	0.84528	0.00262705	0.142797	19.0589	3.92424	-1.88601	P08226	Apoe	Apolipoprotein E	MEEQTQQIR	9	253	261	19.0374	18.9675	18.7735	18.4611	19.5395	19.3588	19.2463	19.0875	P08226	no	destabilized proteins
-0.590323	2.57977	0.844788	0.00263168	0.142959	14.718	-3.92318	-1.8878	Q91XL9	Osbpl1a	Oxysterol-binding protein-related protein 1	MNTEAEQQLLHHAR	14	1	14	15.098	14.8468	14.9936	15.1143	14.5977	14.1515	14.336	14.6062	Q91XL9	no	non-targtet
0.174166	2.5794	0.84469	0.00263392	0.142991	19.9841	3.92267	-1.88868	Q9DCH4	Eif3f	Eukaryotic translation initiation factor 3 subunit F	IGVDLIMK	8	251	258	19.8832	19.804	19.965	19.9359	20.041	20.0808	20.1252	20.0379	Q9DCH4	no	non-targtet
0.267414	2.57859	0.844151	0.00263884	0.143169	17.7741	3.92155	-1.89058	Q8K0Z7	Taco1	Translational activator of cytochrome c oxidase 1	GIYLLYEGR	9	130	138	17.6402	17.4874	17.7176	17.7166	17.8289	17.9082	17.9976	17.8967	Q8K0Z7	no	non-targtet
-1.04372	2.57747	0.843303	0.00264566	0.143449	14.0652	-3.92	-1.89322	Q8CC88	Vwa8	von Willebrand factor A domain-containing protein 8	FELQGSGHSLLPK	13	361	373	14.7211	14.8406	14.5442	14.2422	13.275	13.6489	13.0004	14.2489	Q8CC88	no	non-targtet
0.731391	2.57527	0.841379	0.00265907	0.144086	15.9742	3.91696	-1.89839	O35488	Slc27a2	Long-chain fatty acid transport protein 2	DETLTYAQVDRR	12	76	87	16.0682	15.6472	15.6828	15.0357	16.5221	16.2872	16.2259	16.3243	O35488	no	destabilized proteins
-0.731448	2.5745	0.840881	0.00266379	0.144251	14.4065	-3.9159	-1.9002	Q80U58	Pum2	Pumilio homolog 2	DLIGHIVEFSQDQHGSR	17	726	742	14.6647	14.8932	14.8754	14.6556	13.8793	14.4518	14.158	13.674	Q80U58	no	non-targtet
0.17929	2.57421	0.840858	0.0026656	0.144259	18.627	3.91549	-1.9009	Q9JK48	Sh3glb1	Endophilin-B1	LAADAGTFLSR	11	11	21	18.6038	18.5476	18.5099	18.4881	18.6871	18.728	18.7578	18.6936	Q9JK48	no	non-targtet
-0.893864	2.57354	0.840468	0.00266966	0.144388	12.7913	-3.91458	-1.90245	P32037	Slc2a3	Solute carrier family 2, facilitated glucose transporter member 3	AFEGQAHSGK	10	464	473	13.4168	13.3378	13.18	13.0182	12.4352	11.9125	12.4646	12.565	P32037	no	non-targtet
-0.333225	2.57286	0.840057	0.00267386	0.144525	20.5098	-3.91364	-1.90406	Q8C196	Cps1	Carbamoyl-phosphate synthase [ammonia], mitochondrial	VSQEHPVVLTK	11	1158	1168	20.7223	20.6096	20.8191	20.5545	20.417	20.2066	20.1946	20.5545	Q8C196	no	stabilized proteins
0.204828	2.57208	0.839549	0.00267865	0.144694	19.4147	3.91256	-1.90589	Q91XL9	Osbpl1a	Oxysterol-binding protein-related protein 1	TSLPSPMFSR	10	535	544	19.2046	19.2493	19.4031	19.392	19.498	19.492	19.5474	19.5309	Q91XL9	no	non-targtet
0.76376	2.5705	0.838233	0.00268846	0.145133	14.267	3.91037	-1.90963	Q99J23	Ghdc	GH3 domain-containing protein	GARPCWLISLQHR	13	27	39	14.3298	13.854	13.9178	13.4389	14.6711	14.7406	14.6956	14.4883	Q99J23	no	non-targtet
-1.1488	2.57014	0.838147	0.00269067	0.145162	13.8717	-3.90987	-1.91047	Q9WVS7	Map2k5	Dual specificity mitogen-activated protein kinase kinase 5	YRDTLGHGNGGTVYK	15	168	182	14.0107	14.5764	14.4962	14.7011	12.4269	13.6017	13.7737	13.387	Q9WVS7	yes	non-targtet
-0.547717	2.56938	0.837663	0.00269535	0.145324	16.7902	-3.90883	-1.91224	P19157	Gstp1	Glutathione S-transferase P 1	GKYVTLIYTNYENGKNDYVK	20	102	121	16.937	17.0395	17.2976	16.9821	16.6818	16.1254	16.4773	16.7807	P19157	no	stabilized proteins
-0.177083	2.5688	0.83735	0.00269897	0.145429	19.9975	-3.90802	-1.91362	O55137;Q9QYR9	Acot1	Acyl-coenzyme A thioesterase 1	SEFYADEISKR	11	329	339	20.114	19.9664	20.1627	20.1011	19.9222	19.9179	19.9045	19.8914	O55137	no	non-targtet
-0.978784	2.56745	0.836271	0.00270737	0.14579	14.183	-3.90616	-1.91679	P32233	Drg1	Developmentally-regulated GTP-binding protein 1	DHTLEDEDVIQIVKK	15	353	367	15.165	14.4939	14.8655	14.1649	13.7634	13.1941	13.8148	14.002	P32233	no	non-targtet
-0.365908	2.56709	0.836179	0.00270963	0.145821	16.0517	-3.90566	-1.91764	Q9JJZ4	Ube2j1	Ubiquitin-conjugating enzyme E2 J1	GPPDSDFDGGVYHGR	15	47	61	16.2133	16.2266	16.211	16.2878	15.888	15.6898	16.0141	15.8832	Q9JJZ4	no	non-targtet
0.57348	2.56535	0.83471	0.0027205	0.146315	14.6869	3.90326	-1.92173	Q91YX5	Lpgat1	Acyl-CoA:lysophosphatidylglycerol acyltransferase 1	DQQLLVLK	8	157	164	14.3726	14.3485	14.6641	14.2154	15.1193	15.0625	14.8602	14.8524	Q91YX5	no	non-targtet
0.255678	2.56328	0.832907	0.00273351	0.146924	18.3633	3.9004	-1.92661	O09158	Cyp3a25	Cytochrome P450 3A25	NRVDFLQLMMNTQNSK	16	267	282	18.2801	18.1726	18.314	18.1751	18.5931	18.4696	18.5588	18.3429	O09158	no	non-targtet
0.586242	2.56278	0.832676	0.00273666	0.147002	15.4836	3.89971	-1.92779	Q99PV0	Prpf8	Pre-mRNA-processing-splicing factor 8	AKADWWTNTAHYNR	14	745	758	15.2572	14.936	15.2383	15.3303	15.7966	15.9404	15.9655	15.4043	Q99PV0	no	non-targtet
-0.161479	2.56232	0.832491	0.00273953	0.147065	18.8286	-3.89908	-1.92886	Q2TPA8	Hsdl2	Hydroxysteroid dehydrogenase-like protein 2	ACIPFLKK	8	135	142	18.9033	18.9619	18.9085	18.8635	18.7353	18.7566	18.7604	18.739	Q2TPA8	no	non-targtet
0.286049	2.56011	0.830546	0.00275353	0.147725	17.7167	3.89602	-1.93407	Q91VE0	Slc27a4	Long-chain fatty acid transport protein 4	IIQQDPLR	8	451	458	17.4695	17.5154	17.7536	17.5563	17.7712	17.9476	17.885	17.8352	Q91VE0	no	non-targtet
0.29554	2.55768	0.82852	0.00276895	0.148416	16.9862	3.89267	-1.93978	Q9ES97	Rtn3	Reticulon-3	SEEGHPFK	8	838	845	16.9585	16.7134	16.8566	16.8252	17.2196	17.1326	17.1526	17.0312	Q9ES97	no	non-targtet
0.207162	2.55755	0.82852	0.00276983	0.148416	18.7781	3.89248	-1.9401	Q8BHC4	Dcakd	Dephospho-CoA kinase domain-containing protein	MANHVLDNSGEWSLTRR	17	171	187	18.5999	18.7444	18.6526	18.7011	18.8053	18.9509	18.8313	18.9391	Q8BHC4	no	destabilized proteins
-0.215893	2.5568	0.828041	0.0027746	0.148579	17.7281	-3.89145	-1.94186	O88351	Ikbkb	Inhibitor of nuclear factor kappa-B kinase subunit beta	KQGGTLDDLEEQAR	14	555	568	17.8323	17.8111	17.8311	17.8696	17.649	17.531	17.6095	17.6911	O88351	yes	stabilized proteins
0.160918	2.55471	0.826218	0.002788	0.149205	23.7189	3.88856	-1.94678	Q8CHT0	Aldh4a1	Delta-1-pyrroline-5-carboxylate dehydrogenase, mitochondrial	AADMLSGPR	9	130	138	23.7176	23.5484	23.6742	23.6134	23.8129	23.834	23.8191	23.7313	Q8CHT0	no	non-targtet
0.639554	2.55424	0.826015	0.00279103	0.149274	15.4784	3.88791	-1.94789	Q9JKR6	Hyou1	Hypoxia up-regulated protein 1	LFNEQRK	7	286	292	15.0838	15.3774	14.986	15.1872	16.061	15.9999	15.7699	15.3619	Q9JKR6	no	non-targtet
0.46705	2.55376	0.825812	0.00279406	0.149344	15.6101	3.88726	-1.949	Q61333	Tnfaip2	Tumor necrosis factor alpha-induced protein 2	SEAESRFLHMGR	12	248	259	15.4934	15.4614	15.3543	15.1972	15.6606	15.7964	15.8588	16.0588	Q61333	no	non-targtet
0.878637	2.55295	0.825262	0.00279932	0.149533	14.0446	3.88614	-1.95092	Q62448	Eif4g2	Eukaryotic translation initiation factor 4 gamma 2	LLISKLQDEFENR	13	166	178	14.0519	13.9418	13.3276	13.0997	14.4918	14.5862	14.4319	14.4257	Q62448	no	non-targtet
0.266729	2.55114	0.824095	0.00281098	0.149936	18.8275	3.88365	-1.95517	Q9DCW4	Etfb	Electron transfer flavoprotein subunit beta	LAEKEKVDLLFLGK	14	111	124	18.5314	18.7572	18.8238	18.6643	19.0403	18.9299	19.012	18.8612	Q9DCW4	no	destabilized proteins
0.189185	2.55099	0.824095	0.002812	0.149936	18.1554	3.88343	-1.95554	Q03160	Grb7	Growth factor receptor-bound protein 7	TCWLAAFR	8	330	337	18.0651	18.0562	18.0349	18.087	18.2573	18.2229	18.3201	18.1995	Q03160	no	non-targtet
-0.14374	2.55098	0.824095	0.00281205	0.149936	24.0544	-3.88342	-1.95556	P55096	Abcd3	ATP-binding cassette sub-family D member 3	KVGITLFTVSHR	12	615	626	24.0791	24.135	24.0945	24.1965	23.9498	24.0116	23.9323	24.0364	P55096	no	non-targtet
-0.787345	2.55046	0.823842	0.00281542	0.150023	14.1532	-3.8827	-1.95678	Q6P4S6	Sik3	Serine/threonine-protein kinase SIK3	SDAYDHYSAIYSLLCDRHKK	20	369	388	14.8289	14.4572	14.6562	14.2452	13.6474	13.8697	13.3997	14.1213	Q6P4S6	yes	stabilized proteins
-0.120635	2.54997	0.823618	0.00281861	0.1501	21.8803	-3.88202	-1.95794	Q3UQ44	Iqgap2	Ras GTPase-activating-like protein IQGAP2	ITLEDVISHRK	11	840	850	21.9867	21.9551	21.9156	21.9051	21.7908	21.8344	21.8254	21.8295	Q3UQ44	no	non-targtet
-0.567431	2.54913	0.823047	0.00282406	0.150298	14.1597	-3.88087	-1.95991	Q80Y81	Elac2	Zinc phosphodiesterase ELAC protein 2	ESVANTLGARV	11	821	831	14.4764	14.4039	14.3839	14.5094	13.8293	13.8257	14.0747	13.7741	Q80Y81	no	non-targtet
0.153137	2.54505	0.819295	0.00285067	0.151602	21.8396	3.87525	-1.96949	Q07417	Acads	Short-chain specific acyl-CoA dehydrogenase, mitochondrial	LQNIQFK	7	307	313	21.8113	21.6497	21.7915	21.7995	21.9134	21.9024	21.9171	21.9316	Q07417	no	non-targtet
-0.482244	2.54484	0.819295	0.00285206	0.151602	16.8944	-3.87496	-1.96999	P24456;Q8CIM7	Cyp2d26	Cytochrome P450 2D26	HPEMADQAR	9	347	355	17.4019	17.1787	16.9977	16.9638	16.6467	16.7095	16.3814	16.8756	P24456	no	non-targtet
-0.552719	2.54441	0.819126	0.00285492	0.151661	15.9475	-3.87436	-1.97101	Q9DC61	Pmpca	Mitochondrial-processing peptidase subunit alpha	LTDEEIEMTR	10	175	184	16.3529	15.8938	16.3021	16.3466	15.8634	15.858	15.4732	15.4899	Q9DC61	no	non-targtet
-0.557697	2.54395	0.819028	0.00285791	0.151695	14.8588	-3.87373	-1.97208	Q9EQY0	Ern1	Serine/threonine-protein kinase/endoribonuclease IRE1	AMISDFGLCK	10	707	716	15.0159	15.1242	15.125	15.2854	14.2877	14.7975	14.6218	14.6128	Q9EQY0	yes	non-targtet
0.360709	2.54378	0.819028	0.00285907	0.151695	16.7797	3.87349	-1.9725	Q921S7	Mrpl37	Large ribosomal subunit protein mL37	HFVPWLAR	8	65	72	16.4689	16.4988	16.6	16.8297	16.9118	16.8819	17.067	16.9794	Q921S7	no	non-targtet
-0.257231	2.54232	0.81784	0.00286866	0.152111	17.771	-3.87149	-1.97592	Q61941	Nnt	NAD(P) transhydrogenase, mitochondrial	FGIHPVAGR	9	960	968	17.8647	17.9044	17.8932	17.9363	17.4944	17.7678	17.6087	17.6988	Q61941	no	non-targtet
0.325374	2.5415	0.817287	0.00287407	0.152304	18.2421	3.87036	-1.97784	Q8VCZ9	Prodh2	Hydroxyproline dehydrogenase	CLELMLR	7	338	344	18.0269	18.1367	18.276	17.878	18.4041	18.3012	18.5186	18.3952	Q8VCZ9	no	non-targtet
0.966547	2.541	0.817052	0.00287739	0.152387	16.3751	3.86967	-1.97902	Q61578	Fdxr	NADPH:adrenodoxin oxidoreductase, mitochondrial	VKTVWIVGR	9	223	231	16.6014	15.8488	15.856	15.2611	17.2796	16.9104	16.5884	16.6552	Q61578	no	destabilized proteins
0.341866	2.54006	0.81638	0.0028836	0.152623	16.2426	3.86838	-1.98123	A2A5R2	Arfgef2	Brefeldin A-inhibited guanine nucleotide-exchange protein 2	TFLEGFRLPGEAQK	14	735	748	16.1898	16.0002	15.9587	16.138	16.4489	16.3247	16.4889	16.3915	A2A5R2	no	non-targtet
0.19004	2.53764	0.814222	0.00289974	0.153383	19.9772	3.86504	-1.98692	Q80UM3;Q9DBB4	Naa15	N-alpha-acetyltransferase 15, NatA auxiliary subunit	DLSLLQIQMR	10	119	128	19.9598	19.8614	19.8697	19.838	20.133	20.1082	20.0983	19.9496	Q80UM3	no	non-targtet
-0.572203	2.53698	0.813823	0.00290418	0.153524	17.0959	-3.86412	-1.98849	Q99J08	Sec14l2	SEC14-like protein 2	VGDLSPKQEEALAK	14	5	18	17.7572	17.2015	17.5216	17.0478	16.9006	16.831	16.5657	16.9418	Q99J08	no	non-targtet
0.287125	2.53538	0.812489	0.00291489	0.153997	16.6948	3.86192	-1.99225	Q66GT5	Ptpmt1	Phosphatidylglycerophosphatase and protein-tyrosine phosphatase 1	IDHTVLLGALPLK	13	41	53	16.4398	16.5216	16.5997	16.6438	16.831	16.8996	16.7863	16.8365	Q66GT5	no	non-targtet
-0.729246	2.53391	0.811283	0.00292478	0.154425	14.0769	-3.8599	-1.9957	Q8K411	Pitrm1	Presequence protease, mitochondrial	HQDASCLPALK	11	551	561	14.6	14.5873	14.0714	14.5074	13.9062	13.3874	13.7164	13.8392	Q8K411	no	non-targtet
0.29702	2.53275	0.810394	0.00293256	0.154741	17.5502	3.85831	-1.99842	Q9CQE7	Ergic3	Endoplasmic reticulum-Golgi intermediate compartment protein 3	LKQFDAYPK	9	7	15	17.3215	17.4754	17.292	17.518	17.5546	17.7694	17.6865	17.7846	Q9CQE7	no	non-targtet
0.283374	2.53192	0.809821	0.00293822	0.154945	16.9939	3.85715	-2.00039	A2RSQ0	Dennd5b	DENN domain-containing protein 5B	IDLPASLSEK	10	471	480	16.7327	16.9179	16.8266	16.9317	17.2294	17.1403	17.053	17.1197	A2RSQ0	no	non-targtet
0.219944	2.52983	0.808002	0.00295235	0.155596	17.4704	3.85429	-2.00529	Q9CR57	Rpl14	Large ribosomal subunit protein eL14	AKMTDFDR	8	102	109	17.4084	17.3936	17.3223	17.3173	17.542	17.5609	17.6454	17.5731	Q9CR57	no	non-targtet
0.151639	2.52862	0.807052	0.00296061	0.155936	20.9993	3.85261	-2.00814	Q9DBM2	Ehhadh	Peroxisomal bifunctional enzyme	HPYEVAIKEEAK	12	241	252	20.9098	20.9171	21.002	20.8651	21.0951	21.0359	21.0426	21.1269	Q9DBM2	no	destabilized proteins
-0.343994	2.52641	0.805107	0.00297572	0.156637	16.3942	-3.84957	-2.01334	P36552	Cpox	Oxygen-dependent coproporphyrinogen-III oxidase, mitochondrial	NPYAPTMHFNYR	12	240	251	16.5252	16.4168	16.6744	16.6485	16.1745	16.3525	16.1847	16.1772	P36552	no	non-targtet
0.164446	2.52576	0.804724	0.00298015	0.156775	22.0216	3.84868	-2.01486	P62717	Rpl18a	Large ribosomal subunit protein eL20	CHTPPLYR	8	22	29	21.9134	21.9243	21.9916	21.928	22.0459	22.0224	22.1642	22.1825	P62717	no	non-targtet
0.164176	2.52279	0.802256	0.00300062	0.157668	19.7001	3.84459	-2.02185	Q9JK48	Sh3glb1	Endophilin-B1	IEEFVYEKLDR	11	75	85	19.5932	19.6045	19.5869	19.6877	19.7517	19.7256	19.8437	19.8079	Q9JK48	no	non-targtet
0.191582	2.52277	0.802256	0.00300078	0.157668	19.4865	3.84456	-2.0219	C0HKE1;C0HKE2;C0HKE3;C0HKE4;C0HKE5;C0HKE6;C0HKE7;C0HKE8;C0HKE9;Q8BFU2;Q8CGP5;Q8CGP6;Q8CGP7;Q8R1M2	Hist1h2af	Histone H2A type 1-F	NDEELNKLLGR	11	90	100	19.3114	19.3959	19.3968	19.459	19.5642	19.6554	19.4868	19.6229	C0HKE1	no	non-targtet
-0.726454	2.52132	0.801303	0.00301079	0.158014	14.9911	-3.84257	-2.0253	P53811	Pitpnb	Phosphatidylinositol transfer protein beta isoform	ELANTPDCPR	10	180	189	15.7233	15.2768	15.4207	14.9963	14.7791	14.3958	14.3942	14.9423	P53811	no	non-targtet
-0.801849	2.52129	0.801303	0.00301101	0.158014	13.2608	-3.84253	-2.02538	P97480	Eya3	Eyes absent homolog 3	SNVGGLLSPQRK	12	368	379	13.9689	13.4194	13.491	13.7677	13.1206	12.86	12.6323	12.8266	P97480	no	non-targtet
0.973997	2.52054	0.800819	0.0030162	0.158191	15.9653	3.8415	-2.02713	Q8R0X7	Sgpl1	Sphingosine-1-phosphate lyase 1	ASGAVYNGEPK	11	145	155	14.7874	15.4062	15.8142	15.9052	16.6859	16.6958	16.5323	15.8949	Q8R0X7	no	non-targtet
0.600877	2.52016	0.8007	0.00301886	0.158234	14.6604	3.84097	-2.02803	Q8R1Q8	Dync1li1	Cytoplasmic dynein 1 light intermediate chain 1	EHVDKLK	7	171	177	14.2335	14.4448	14.6061	14.1554	15.0416	15.0769	15.0282	14.6967	Q8R1Q8	no	non-targtet
-0.59099	2.51926	0.800063	0.00302511	0.158466	17.5592	-3.83974	-2.03015	O88451	Rdh7	Retinol dehydrogenase 7	TNVSNYER	8	210	217	18.1443	17.9481	17.8899	17.4365	17.4366	17.2682	16.9229	17.4271	O88451	no	stabilized proteins
0.178739	2.51705	0.79812	0.00304052	0.159177	19.4916	3.83671	-2.03533	P47738	Aldh2	Aldehyde dehydrogenase, mitochondrial	FKTIEEVVGR	10	429	438	19.4829	19.3861	19.4115	19.3285	19.5948	19.6101	19.6174	19.5016	P47738	no	non-targtet
0.302116	2.51589	0.797218	0.00304868	0.159508	17.2342	3.8351	-2.03807	P25911	Lyn	Tyrosine-protein kinase Lyn	VLEEHGEWWK	10	92	101	17.0516	17.0317	16.9841	17.2651	17.4252	17.3088	17.3246	17.4824	P25911	yes	non-targtet
-0.721482	2.5149	0.796489	0.00305565	0.159776	12.8797	-3.83374	-2.0404	Q9WTR5	Cdh13	Cadherin-13	VQVCSCKNSK	10	677	686	13.3023	13.1684	13.2319	13.2591	12.5251	12.4169	12.6248	12.5089	Q9WTR5	no	non-targtet
0.462033	2.51325	0.7951	0.00306729	0.160288	17.1555	3.83147	-2.04428	Q91XI1	Dus3l	tRNA-dihydrouridine(47) synthase [NAD(P)(+)]-like	LYLAPLTTCGNLPFRR	16	294	309	17.0807	16.7763	16.7727	17.0681	17.1118	17.5358	17.5953	17.3031	Q91XI1	no	non-targtet
-0.327559	2.51275	0.794863	0.00307082	0.160375	17.2931	-3.83079	-2.04545	Q8R0F9	Sec14l4	SEC14-like protein 4	YNAHMVPEDGSLNCLK	16	342	357	17.6082	17.5182	17.3565	17.3446	17.1907	17.0305	17.0285	17.2675	Q8R0F9	no	non-targtet
0.546314	2.51219	0.794571	0.00307474	0.160483	15.9863	3.83003	-2.04675	Q3TL44	Nlrx1	NLR family member X1	TLLEQLGGSGH	11	965	975	15.5615	15.4632	15.7131	16.1149	16.0922	16.3449	16.3644	16.2364	Q3TL44	no	non-targtet
0.206958	2.51158	0.794222	0.00307906	0.160612	19.0855	3.82919	-2.04819	Q99PV0	Prpf8	Pre-mRNA-processing-splicing factor 8	TILQHLSEAWR	11	708	718	18.8584	19.078	18.9473	19.0443	19.1822	19.146	19.1981	19.2295	Q99PV0	no	non-targtet
0.312506	2.51073	0.79363	0.00308512	0.160831	18.4348	3.82801	-2.0502	Q9Z2M7	Pmm2	Phosphomannomutase 2	SCSQEER	7	131	137	18.0271	18.2657	18.3859	18.4354	18.6357	18.5736	18.6043	18.5506	Q9Z2M7	no	non-targtet
0.149542	2.5103	0.79357	0.00308813	0.160853	22.0815	3.82743	-2.05119	P34914	Ephx2	Bifunctional epoxide hydrolase 2	GPLNWYR	7	460	466	22.1047	21.9459	21.9985	21.9777	22.1976	22.1426	22.1206	22.1642	P34914	no	destabilized proteins
[truncated: 84,928 more rows]
