# Supplementary material for: High-throughput peptide-centric local stability assay extends protein–ligand identification to membrane proteins, tissues and bacteria
Source: Nat Struct Mol Biol. 2025 Nov 5;33(1):184–92. doi: 10.1038/s41594-025-01699-y (PMC12819154; doi:10.1038/s41594-025-01699-y)
Supplement: Supplementary file 10 — Comparing the performance of HT-PELSA, PISA and TPP for staurpsorine target identification in the crude liver lysates with replicates aliquoted before compound treatment. [file 41594_2025_1699_MOESM10_ESM.xlsx]

## Sheet: Info
Supplementray Data 8
Overall
This file summarizes performance of HT-PELSA, PISA, and TPP for staurpsorine target identification in crude liver lysates with replicates aliquoted before compound treatment (ranked by -log10Pvalue). HT-PELSA results are shown on the peptide level; for the peptides shared by mutiple proteins,each peptide was assigned to the first protein listed in the Protein.Id column (See UID column). PISA and …

## Sheet: HT-PELSA_treatSeparately
Log2FC	Log10P.Value	Log10adj.P.Val	P.Value	adj.P.Val	AveExpr	t	B	Protein.Ids	UID	Genes	name	sequence	length	start	end	control_1	control_2	control_3	control_4	D1_1	D1_2	D1_3	D1_4	UID	is.kinase
-2.69845	14.5768	9.60894	2.64987e-15	2.46072e-10	18.9915	-50.2637	21.1743	Q9QZS5	Q9QZS5	Sgk2	Serine/threonine-protein kinase Sgk2	TVAACDLLQGLLHKDQR	17	258	274	20.3788	20.3139	20.3167	20.3535	17.5334	17.6486	17.6365	17.7505	Q9QZS5	yes
-2.66246	14.0054	9.44976	9.87744e-15	3.55009e-10	18.0458	-45.0104	20.6261	Q7TSE6;Q91VJ4	Q7TSE6	Stk38	Serine/threonine-protein kinase 38	LSDFGLCTGLKK	12	228	239	19.3056	19.4019	19.3602	19.4404	16.614	16.7414	16.7732	16.7296	Q7TSE6	yes
-4.0084	13.9405	9.44976	1.14689e-14	3.55009e-10	16.8341	-44.4495	20.5591	Q2NL51;Q9WV60	Q2NL51	Gsk3b	Glycogen synthase kinase-3 beta	LCDFGSAK	8	198	205	18.813	18.8524	18.8356	18.8523	14.6349	14.789	14.8402	15.0555	Q2NL51	yes
-2.93235	13.339	8.97321	4.58151e-14	1.06362e-09	17.3696	-39.5669	19.8913	P49615	P49615	Cdk5	Cyclin-dependent kinase 5	DLKPQNLLINR	11	126	136	18.6838	18.8388	18.9348	18.8857	15.961	15.9717	15.8631	15.8179	P49615	yes
-2.23957	13.0022	8.83994	9.95001e-14	1.44564e-09	18.1923	-37.068	19.4797	P55264	P55264	Adk	Adenosine kinase	ELFDELVK	8	63	70	19.3167	19.3473	19.2698	19.3147	16.9907	16.9939	17.1889	17.1167	P55264	no
-3.82911	12.996	8.83994	1.00931e-13	1.44564e-09	17.7427	-37.0235	19.4719	Q8BRK8	Q8BRK8	Prkaa2	5'-AMP-activated protein kinase catalytic subunit alpha-2	DLKPENVLLDAQMNAK	16	139	154	19.5973	19.5956	19.7525	19.6836	15.9258	15.4816	15.8773	16.0278	Q8BRK8	yes
1.44448	12.9627	8.83994	1.08973e-13	1.44564e-09	21.5775	36.7853	19.4297	Q91XF0	Q91XF0	Pnpo	Pyridoxine-5'-phosphate oxidase	SSQIGAVVSR	10	164	173	20.9098	20.8113	20.85	20.85	22.3376	22.3457	22.2506	22.265	Q91XF0	no
-2.49147	12.8147	8.74992	1.53224e-13	1.77859e-09	17.2885	-35.7448	19.2388	P49615	P49615	Cdk5	Cyclin-dependent kinase 5	IGEGTYGTVFK	11	10	20	18.6046	18.5512	18.4651	18.5162	16.1618	16.0124	15.95	16.0471	P49615	yes
-2.05214	12.5866	8.58414	2.5907e-13	2.60529e-09	17.9852	-34.1977	18.9345	Q8CIN4	Q8CIN4	Pak2	Serine/threonine-protein kinase PAK 2	TIVSIGDPK	9	238	246	18.9667	19.0737	19.041	18.9638	17.0265	16.9678	16.8541	16.9884	Q8CIN4	yes
-3.93231	12.461	8.58414	3.45943e-13	2.60529e-09	17.1712	-33.3742	18.7617	Q9QZS5	Q9QZS5	Sgk2	Serine/threonine-protein kinase Sgk2	HPFLVGLR	8	93	100	18.8838	19.1066	19.2382	19.3206	14.9023	15.2671	15.403	15.2476	Q9QZS5	yes
-2.03001	12.4371	8.58414	3.65502e-13	2.60529e-09	19.5074	-33.2197	18.7284	P55264	P55264	Adk	Adenosine kinase	SLVANLAAANCYKK	14	149	162	20.6886	20.5165	20.4676	20.417	18.543	18.5298	18.4889	18.4081	P55264	no
-3.04036	12.423	8.58414	3.77615e-13	2.60529e-09	17.5376	-33.1285	18.7086	Q9JI10;Q9JI11	Q9JI10	Stk3	Serine/threonine-protein kinase 3	AGNILLNTEGHAK	13	149	161	18.8735	19.1755	19.0639	19.1183	16.0147	15.946	15.8688	16.2402	Q9JI10	yes
-3.33188	12.4071	8.58414	3.91681e-13	2.60529e-09	16.2594	-33.0265	18.6863	Q2NL51	Q2NL51	Gsk3a	Glycogen synthase kinase-3 alpha	SQEVAYTDIK	10	114	123	17.8739	17.8693	17.9644	17.9939	14.5524	14.3859	14.6322	14.8035	Q2NL51	yes
-2.63065	12.4059	8.58414	3.92778e-13	2.60529e-09	17.4955	-33.0187	18.6846	Q9QZS5	Q9QZS5	Sgk2	Serine/threonine-protein kinase Sgk2	NKEQNHIMAER	11	74	84	18.8967	18.7808	18.7339	18.832	16.3949	16.0842	16.1106	16.131	Q9QZS5	yes
-2.65477	12.1548	8.36308	7.00122e-13	4.33431e-09	18.022	-31.4469	18.3248	Q8CIN4	Q8CIN4	Pak2	Serine/threonine-protein kinase PAK 2	LAKPLSSLTPLILAAK	16	502	517	19.2563	19.3691	19.5334	19.2387	16.5277	16.7521	16.653	16.8456	Q8CIN4	yes
-1.35427	12.1012	8.33751	7.92092e-13	4.5972e-09	19.5527	-31.1209	18.2461	Q9WVD5	Q9WVD5	Slc25a15	Mitochondrial ornithine transporter 1	TYSQVGFR	8	54	61	20.2419	20.1704	20.2535	20.2535	18.8258	18.8834	18.9184	18.8746	Q9WVD5	no
-2.02066	12.0579	8.3205	8.75203e-13	4.78077e-09	20.4319	-30.8598	18.1819	P55264	P55264	Adk	Adenosine kinase	VAQWLIQEPHK	11	88	98	21.2821	21.502	21.4118	21.5731	19.3559	19.5487	19.3494	19.4324	P55264	no
-2.47104	12.0178	8.30521	9.59906e-13	4.95216e-09	16.3414	-30.6199	18.1222	Q9ERE3;Q9QZS5	Q9ERE3	Sgk2	Serine/threonine-protein kinase Sgk2	PTDFDFLK	8	32	39	17.5359	17.523	17.6016	17.647	15.1139	15.0216	15.1655	15.1225	Q9ERE3	yes
1.86107	11.921	8.23193	1.19947e-12	5.86236e-09	17.936	30.0489	17.9765	Q91XF0	Q91XF0	Pnpo	Pyridoxine-5'-phosphate oxidase	EAENYFHSRPK	11	153	163	17.0564	16.8915	16.9913	17.0825	18.9224	18.8966	18.8392	18.8079	Q91XF0	no
-1.44208	11.8056	8.13879	1.56459e-12	7.26454e-09	18.6486	-29.3813	17.8	P18653;P18654;Q9WUT3	P18653	Rps6ka1	Ribosomal protein S6 kinase alpha-1	ADPSQFELLK	10	57	66	19.3446	19.3339	19.4168	19.3831	17.9708	17.8676	17.9234	17.9483	P18653	yes
1.41782	11.6965	8.05084	2.01159e-12	8.89524e-09	19.326	28.7634	17.6304	Q91XF0	Q91XF0	Pnpo	Pyridoxine-5'-phosphate oxidase	QSSVIPDREYLRK	13	174	186	18.6316	18.6366	18.5417	18.6584	20.0559	20.1079	20.0156	19.9601	Q91XF0	no
-4.31331	11.6475	8.03478	2.25148e-12	9.23047e-09	15.8189	-28.4905	17.5534	Q2NL51	Q2NL51	Gsk3a	Glycogen synthase kinase-3 alpha	LITPIIYIK	9	214	222	17.9306	18.0225	17.9245	18.0244	13.6695	14.1231	13.5588	13.2975	Q2NL51	yes
-2.98226	11.6362	8.03478	2.31081e-12	9.23047e-09	15.984	-28.4278	17.5356	P52332	P52332	Jak1	Tyrosine-protein kinase JAK1	NVLVESEHQVK	11	1007	1017	17.3039	17.5409	17.5656	17.4902	14.3194	14.453	14.6201	14.579	P52332	yes
-4.13937	11.6224	8.03478	2.3856e-12	9.23047e-09	15.7945	-28.3513	17.5137	Q2NL51	Q2NL51	Gsk3a	Glycogen synthase kinase-3 alpha	SLAYIHSQGVCHR	13	231	243	17.9363	17.787	17.7198	18.0136	14.0845	13.3501	13.7379	13.7268	Q2NL51	yes
-3.34729	11.559	7.98915	2.7603e-12	1.02531e-08	16.2923	-28.0033	17.4129	Q04899	Q04899	Cdk18	Cyclin-dependent kinase 18	HANIVTLHDLIHTDR	15	176	190	17.803	18.044	18.0211	17.9955	14.5546	14.7101	14.3273	14.8825	Q04899	yes
-2.85532	11.5291	7.98889	2.95707e-12	1.02592e-08	16.3037	-27.8405	17.3651	Q8BWW9	Q8BWW9	Pkn2	Serine/threonine-protein kinase N2	VKPPFVPTIR	10	928	937	17.64	17.7164	17.7762	17.7928	14.7084	14.9409	14.7512	15.1038	Q8BWW9	yes
-1.43528	11.5214	7.98889	3.01032e-12	1.02592e-08	19.6919	-27.7984	17.3526	Q9WVD5	Q9WVD5	Slc25a15	Mitochondrial ornithine transporter 1	GLTDCCLK	8	46	53	20.4972	20.2877	20.4676	20.3857	19.014	18.9524	18.9537	18.977	Q9WVD5	no
-3.72822	11.5096	7.98889	3.09337e-12	1.02592e-08	15.4022	-27.7344	17.3337	Q9JI10	Q9JI10	Stk3	Serine/threonine-protein kinase 3	NAKPVSILR	9	280	288	17.1192	17.4018	17.3623	17.1821	13.5536	13.4054	13.3572	13.8364	Q9JI10	yes
-4.30674	11.4309	7.92542	3.70799e-12	1.18735e-08	14.8498	-27.3119	17.2064	Q8BRK8	Q8BRK8	Prkaa2	5'-AMP-activated protein kinase catalytic subunit alpha-2	VKIGEHQLTGHK	12	30	41	16.9507	17.1018	16.9814	16.9788	12.702	12.4532	12.5305	13.1001	Q8BRK8	yes
-1.3693	11.4007	7.90995	3.97494e-12	1.2304e-08	19.5156	-27.1515	17.1572	Q9WVD5	Q9WVD5	Slc25a15	Mitochondrial ornithine transporter 1	MQTFPDLYR	9	37	45	20.2184	20.2184	20.1457	20.2184	18.8583	18.9208	18.8211	18.7237	Q9WVD5	no
1.24959	11.349	7.87251	4.47732e-12	1.3412e-08	21.4142	26.879	17.0726	Q91XF0	Q91XF0	Pnpo	Pyridoxine-5'-phosphate oxidase	QSSVIPDREYLR	12	174	185	20.9171	20.714	20.7471	20.7796	22.0658	22.0592	22.002	22.0292	Q91XF0	no
1.57296	11.3162	7.85347	4.82878e-12	1.40128e-08	18.4109	26.7073	17.0186	Q91XF0	Q91XF0	Pnpo	Pyridoxine-5'-phosphate oxidase	QSSVIPDR	8	174	181	17.671	17.6424	17.6609	17.5232	19.2586	19.2222	19.2225	19.086	Q91XF0	no
-1.50098	11.2602	7.82695	5.49336e-12	1.48954e-08	18.3894	-26.4169	16.9259	P55264	P55264	Adk	Adenosine kinase	TGCTFPEKPDFH	12	350	361	19.2156	19.0268	19.1248	19.1923	17.6065	17.6399	17.6883	17.6207	P55264	no
-2.72095	11.2528	7.82695	5.58783e-12	1.48954e-08	16.7762	-26.3787	16.9135	Q7TSE6	Q7TSE6	Stk38l	Serine/threonine-protein kinase 38-like	DVKPDNLLLDAK	12	213	224	17.8442	18.1323	18.3178	18.2524	15.4797	15.3247	15.3837	15.4747	Q7TSE6	yes
-3.10063	11.2507	7.82695	5.61411e-12	1.48954e-08	15.5088	-26.3682	16.9102	Q8C078	Q8C078	Camkk2	Calcium/calmodulin-dependent protein kinase kinase 2	DIKPSNLLVGEDGHIK	16	312	327	17.1255	17.1676	17.008	16.9353	14.1522	13.9861	13.9265	13.7691	Q8C078	yes
-2.00171	11.2332	7.82165	5.84541e-12	1.50782e-08	17.6573	-26.278	16.881	Q3U3Q1	Q3U3Q1	Ulk3	Serine/threonine-protein kinase ULK3	VIELPLRPQLSLDCR	15	230	244	18.5978	18.6187	18.6716	18.7445	16.7383	16.5798	16.5056	16.802	Q3U3Q1	yes
-1.8878	11.1343	7.73988	7.34005e-12	1.8202e-08	18.5647	-25.7752	16.715	P55264	P55264	Adk	Adenosine kinase	AGHYAASVIIRR	12	338	349	19.6158	19.4118	19.4855	19.5215	17.7405	17.6977	17.4263	17.6188	P55264	no
-2.94546	11.1279	7.73988	7.44841e-12	1.8202e-08	16.4567	-25.7432	16.7043	Q8CIN4	Q8CIN4	Pak2	Serine/threonine-protein kinase PAK 2	ECLQALEFLHANQVIHR	17	351	367	17.7594	18.0435	17.9174	17.9974	15.23	14.703	14.986	15.0168	Q8CIN4	yes
-2.66007	11.0977	7.7297	7.98582e-12	1.86339e-08	16.6177	-25.5913	16.6531	Q9QZS5	Q9QZS5	Sgk2	Serine/threonine-protein kinase Sgk2	KSDGAFYAVK	10	55	64	17.7605	17.9742	17.9749	18.0813	15.2952	15.3544	15.0486	15.4525	Q9QZS5	yes
-2.37171	11.0929	7.7297	8.07454e-12	1.86339e-08	17.7568	-25.5674	16.6449	Q61036;Q8CIN4	Q61036	Pak2	Serine/threonine-protein kinase PAK 2	ELLQHPFLK	9	493	501	18.6268	19.0147	19.032	19.097	16.562	16.5494	16.5576	16.6145	Q61036	yes
-2.36822	11.0776	7.7297	8.36318e-12	1.86339e-08	17.1889	-25.4912	16.619	Q8CIN4	Q8CIN4	Pak2	Serine/threonine-protein kinase PAK 2	MTDEEIMEK	9	227	235	18.3897	18.3693	18.4426	18.2906	16.0427	15.7257	16.1179	16.1329	Q8CIN4	yes
-4.11987	11.0743	7.7297	8.4278e-12	1.86339e-08	16.5247	-25.4746	16.6134	Q9WV60	Q9WV60	Gsk3b	Glycogen synthase kinase-3 beta	LCDSGELVAIKK	12	75	86	18.5097	18.5888	18.5725	18.6676	13.9454	14.5582	14.4297	14.9258	Q9WV60	yes
-2.04341	11.0554	7.72103	8.80236e-12	1.90094e-08	17.3682	-25.3807	16.5812	Q9QZS5	Q9QZS5	Sgk2	Serine/threonine-protein kinase Sgk2	NHMFFSPINWDDLYHKR	17	288	304	18.493	18.3495	18.3877	18.3292	16.362	16.1587	16.3629	16.5022	Q9QZS5	yes
-3.11552	10.9966	7.67222	1.00785e-11	2.12707e-08	16.299	-25.0905	16.4806	O35099	O35099	Map3k5	Mitogen-activated protein kinase kinase kinase 5	YLHDNQIVHR	10	800	809	17.7649	17.7713	17.994	17.897	14.9486	14.3692	14.8217	14.8255	O35099	yes
-2.34284	10.9761	7.66146	1.05661e-11	2.18042e-08	16.6041	-24.9899	16.4454	Q9WUN2	Q9WUN2	Tbk1	Serine/threonine-protein kinase TBK1	VFNNISFLRPVDVQMR	16	39	54	17.7822	17.7952	17.7066	17.8183	15.2059	15.4012	15.5374	15.5864	Q9WUN2	yes
-2.99989	10.9562	7.65111	1.10615e-11	2.23303e-08	16.5764	-24.8928	16.4111	Q9JI10;Q9JI11	Q9JI10	Stk3	Serine/threonine-protein kinase 3	GLEYLHFMR	9	133	141	17.757	18.1568	18.1814	18.2101	14.8306	15.1178	15.2464	15.111	Q9JI10	yes
-2.11775	10.9343	7.63854	1.16338e-11	2.29859e-08	16.891	-24.7863	16.3732	Q9CYH2	Q9CYH2	Prxl2a	Peroxiredoxin-like 2A	LGVWYNSFR	9	145	153	17.9811	17.8817	18.0412	17.8955	15.8287	15.9176	15.6376	15.9447	Q9CYH2	no
-2.31938	10.8929	7.60626	1.27982e-11	2.47596e-08	16.5087	-24.5862	16.3014	P55264	P55264	Adk	Adenosine kinase	VEYHAGGSTQNSMK	14	74	87	17.7506	17.5372	17.5718	17.8137	15.4701	15.3713	15.3499	15.2046	P55264	no
-1.59583	10.8839	7.60623	1.30655e-11	2.47609e-08	17.6627	-24.543	16.2858	P31750;Q60823	P31750	Akt2	RAC-beta serine/threonine-protein kinase	HPFLTALK	8	209	216	18.3623	18.4646	18.5371	18.4783	16.7714	16.859	16.9481	16.8804	P31750	yes
-4.22456	10.7906	7.52181	1.61943e-11	3.00741e-08	16.8204	-24.0989	16.1228	Q5EG47	Q5EG47	Prkaa1	5'-AMP-activated protein kinase catalytic subunit alpha-1	DLKPENVLLDAHMNAK	16	150	165	18.7761	19.0314	18.9698	18.9533	14.5009	14.2162	14.8745	15.2407	Q5EG47	yes
-3.5305	10.7821	7.52181	1.65168e-11	3.00741e-08	16.0461	-24.0585	16.1077	Q9WV60	Q9WV60	Gsk3b	Glycogen synthase kinase-3 beta	TPPEAIALCSR	11	309	319	17.5131	17.9403	17.998	17.7941	13.9348	14.235	14.3868	14.5669	Q9WV60	yes
-3.19302	10.699	7.45162	1.99967e-11	3.53492e-08	14.723	-23.6701	15.9609	P49615	P49615	Cdk5	Cyclin-dependent kinase 5	LHDVLHSDK	9	66	74	16.1768	16.37	16.3641	16.3671	12.9882	13.2989	13.0933	13.1254	P49615	yes
-2.08166	10.6921	7.45162	2.03198e-11	3.53492e-08	16.7879	-23.6379	15.9486	Q9QZS5	Q9QZS5	Sgk2	Serine/threonine-protein kinase Sgk2	TVAACDLLQGLLHK	14	258	271	17.7133	17.8489	17.9429	17.8098	15.9146	15.6474	15.6333	15.7929	Q9QZS5	yes
-2.18543	10.6871	7.45162	2.05558e-11	3.53492e-08	17.1017	-23.6146	15.9397	P55264	P55264	Adk	Adenosine kinase	EKHLDLER	8	163	170	18.1773	18.1666	18.1009	18.333	16.1755	15.9848	15.7835	16.0922	P55264	no
-4.14541	10.6376	7.41495	2.30345e-11	3.84636e-08	15.3392	-23.3868	15.8515	Q8BRK8	Q8BRK8	Prkaa2	5'-AMP-activated protein kinase catalytic subunit alpha-2	IGEHQLTGHK	10	32	41	17.3773	17.5021	17.3642	17.4041	13.1609	12.7366	13.5652	13.6034	Q8BRK8	yes
-2.75197	10.6346	7.41495	2.31953e-11	3.84636e-08	15.4554	-23.3729	15.8461	O70551	O70551	Srpk1	SRSF protein kinase 1	SAEHYTETALDEIR	14	113	126	16.9357	16.8684	16.8309	16.6904	14.2651	14.0726	13.8898	14.0901	O70551	yes
3.69727	10.6141	7.40211	2.43182e-11	3.96181e-08	15.6367	23.279	15.8093	Q91V04	Q91V04	Tram1	Translocating chain-associated membrane protein 1	EHSAFQAPPVKR	12	325	336	14.2114	13.7979	13.8003	13.3427	17.5836	17.5221	17.3935	17.4422	Q91V04	no
-1.69338	10.5941	7.38974	2.54596e-11	4.07626e-08	19.1294	-23.1882	15.7736	O35495;P11440;P30285;P49615;P97377;Q04735;Q14AX6;Q3V3A1;Q64261;Q69ZA1;Q80YP0;Q8K0D0;Q99J95;Q04899	O35495	Cdk13	Cyclin-dependent kinase 13	LADFGLAR	8	853	860	19.8483	19.9882	20.1079	19.9601	18.1616	18.2709	18.2283	18.4702	O35495	yes
1.32976	10.5827	7.38569	2.61412e-11	4.11444e-08	18.7997	23.136	15.753	Q60855	Q60855	Ripk1	Receptor-interacting serine/threonine-protein kinase 1	DLKPENILVDRDFHIK	16	138	153	17.9796	18.1897	18.2144	18.1555	19.4649	19.4697	19.4675	19.4561	Q60855	yes
-2.92054	10.4878	7.29812	3.25236e-11	5.03367e-08	15.5527	-22.7091	15.5815	P48025	P48025	Syk	Tyrosine-protein kinase SYK	NVLLVTQHYAK	11	493	503	16.8325	16.9941	17.1109	17.1142	13.8299	14.0404	14.3058	14.1935	P48025	yes
-2.5284	10.4761	7.29356	3.34144e-11	5.08677e-08	16.0183	-22.6569	15.5602	Q7TSE6	Q7TSE6	Stk38l	Serine/threonine-protein kinase 38-like	GHPFFEGVDWGHIR	14	379	392	17.0919	17.395	17.3508	17.2922	14.7678	14.525	14.8078	14.9157	Q7TSE6	yes
-2.83471	10.462	7.28655	3.45146e-11	5.16951e-08	15.7725	-22.5943	15.5346	O70589	O70589	Cask	Peripheral plasma membrane protein CASK	FTSSPGLSTEDLKR	14	48	61	17.1964	16.9484	17.2475	17.3672	14.6209	14.2529	14.2561	14.2907	O70589	yes
-3.27366	10.3563	7.18783	4.40221e-11	6.48886e-08	15.9748	-22.13	15.3411	P49615	P49615	Cdk5	Cyclin-dependent kinase 5	VRLDDDDEGVPSSALR	16	35	50	17.961	17.3449	17.5637	17.5768	14.669	14.3243	14.1872	14.1713	P49615	yes
-1.69336	10.3312	7.17108	4.66441e-11	6.74406e-08	17.4197	-22.021	15.2948	Q60823	Q60823	Akt2	RAC-beta serine/threonine-protein kinase	YAFQTHDR	8	217	224	18.1483	18.2707	18.2882	18.3583	16.4497	16.7324	16.5494	16.5605	Q60823	yes
-4.21575	10.326	7.17108	4.7206e-11	6.74406e-08	15.2411	-21.9985	15.2852	Q3UHJ0	Q3UHJ0	Aak1	AP2-associated protein kinase 1	DLKVENILLHDR	12	176	187	17.3972	17.3303	17.4047	17.2637	13.0958	12.5137	13.5069	13.4164	Q3UHJ0	yes
-3.02943	10.2477	7.09941	5.65324e-11	7.95411e-08	16.0921	-21.6622	15.1401	Q9DB30	Q9DB30	Phkg2	Phosphorylase b kinase gamma catalytic chain, liver/testis isoform	IMEVSAER	8	54	61	17.7791	17.44	17.6148	17.5936	14.798	14.4669	14.2159	14.8289	Q9DB30	yes
-2.63734	10.2342	7.0924	5.8322e-11	8.08343e-08	16.5134	-21.6046	15.1149	Q7TSE6	Q7TSE6	Stk38l	Serine/threonine-protein kinase 38-like	FCTDSENR	8	361	368	17.852	17.6852	17.999	17.7919	14.8465	15.3137	15.2059	15.4127	Q7TSE6	yes
-2.18063	10.2018	7.06651	6.28288e-11	8.58001e-08	16.9333	-21.4676	15.0546	Q8BSK8	Q8BSK8	Rps6kb1	Ribosomal protein S6 kinase beta-1	IRPECFELLR	10	86	95	18.057	17.9977	17.9911	18.0488	16.0024	15.5556	15.7856	16.0285	Q8BSK8	yes
-2.37497	10.1718	7.04286	6.7321e-11	9.06024e-08	15.967	-21.3412	14.9985	Q04735;Q8K0D0;Q04899	Q04735	Cdk18	Cyclin-dependent kinase 18	LEHEEGAPCTAIR	13	154	166	17.165	17.1613	17.1352	17.1563	15.0013	14.6684	14.8981	14.5502	Q04735	yes
-1.4373	10.1607	7.03791	6.90795e-11	9.16408e-08	17.1077	-21.2941	14.9775	Q9R0T8;Q9WUN2	Q9R0T8	Tbk1	Serine/threonine-protein kinase TBK1	DIKPGNIMR	9	135	143	17.8529	17.8458	17.766	17.8406	16.4648	16.4123	16.3795	16.2994	Q9R0T8	yes
-1.75779	10.1276	7.01545	7.45415e-11	9.65044e-08	17.4655	-21.156	14.9154	P55264	P55264	Adk	Adenosine kinase	RTGCTFPEKPDFH	13	349	361	18.4298	18.2273	18.398	18.3224	16.777	16.5074	16.4402	16.6218	P55264	no
-2.95017	10.126	7.01545	7.48241e-11	9.65044e-08	14.7263	-21.1491	14.9123	Q8R4K2	Q8R4K2	Irak4	Interleukin-1 receptor-associated kinase 4	GCVNNTIVAVK	11	203	213	16.1907	16.2524	16.122	16.2402	12.9996	13.3014	13.2761	13.4276	Q8R4K2	yes
3.96099	10.0995	6.99715	7.95331e-11	1.00659e-07	15.9526	21.039	14.8623	Q91V04	Q91V04	Tram1	Translocating chain-associated membrane protein 1	EHSAFQAPPVK	11	325	335	13.401	14.1257	14.5248	13.8367	17.9657	17.978	17.8967	17.8919	Q91V04	no
-3.1138	10.0958	6.99715	8.02133e-11	1.00659e-07	15.1545	-21.0236	14.8554	P52332	P52332	Jak1	Tyrosine-protein kinase JAK1	NLYHENIVK	9	930	938	16.5929	16.682	16.7484	16.8221	13.3184	13.9689	13.572	13.5309	P52332	yes
-2.38617	10.0851	6.99436	8.2201e-11	1.01306e-07	16.7847	-20.9796	14.8353	O88643;Q61036;Q8CIN4	O88643	Pak2	Serine/threonine-protein kinase PAK 2	LTDFGFCAQITPEQSKR	17	384	400	17.7935	18.0126	17.9873	18.1178	15.744	15.2613	15.704	15.6572	O88643	yes
-1.10138	10.0814	6.99436	8.29107e-11	1.01306e-07	18.082	-20.9642	14.8282	P97872	P97872	Fmo5	Flavin-containing monooxygenase 5	DSSGGSLVTVR	11	507	517	18.6295	18.6571	18.6546	18.5894	17.5096	17.5339	17.4958	17.5858	P97872	no
-1.19939	10.0599	6.97855	8.71161e-11	1.05062e-07	19.4841	-20.8756	14.7876	Q01279	Q01279	Egfr	Epidermal growth factor receptor	ELILEFSK	8	965	972	20.0691	20.0156	20.0559	20.1946	18.8692	18.9053	18.7729	18.9903	Q01279	yes
-3.25615	9.99395	6.9182	1.01404e-10	1.20725e-07	15.6694	-20.6058	14.6623	Q9JI10	Q9JI10	Stk3	Serine/threonine-protein kinase 3	ATATQLLQHPFIK	13	267	279	17.3767	17.2099	17.3262	17.2773	13.9128	14.4247	14.2189	13.6091	Q9JI10	yes
-1.66932	9.96436	6.89415	1.08554e-10	1.27601e-07	17.3853	-20.4859	14.6059	Q8BYC6	Q8BYC6	Taok3	Serine/threonine-protein kinase TAO3	VLIDLIQR	8	285	292	18.2655	18.2355	18.2831	18.0956	16.5779	16.5831	16.3549	16.6866	Q8BYC6	yes
-0.992567	9.91951	6.85476	1.20362e-10	1.39714e-07	20.497	-20.3054	14.5201	Q01279	Q01279	Egfr	Epidermal growth factor receptor	ITDFGLAK	8	855	862	20.9951	20.9882	20.9812	21.0088	19.9882	20.0292	19.8777	20.1079	Q01279	yes
-2.23445	9.84543	6.78608	1.42748e-10	1.63652e-07	15.734	-20.0105	14.3776	Q9DB30	Q9DB30	Phkg2	Phosphorylase b kinase gamma catalytic chain, liver/testis isoform	LTAEQALQHPFFER	14	280	293	17.0169	16.8004	16.8692	16.7181	14.6823	14.6107	14.4271	14.7468	Q9DB30	yes
-1.87232	9.79568	6.74165	1.60074e-10	1.81278e-07	18.5339	-19.8147	14.2814	P55264	P55264	Adk	Adenosine kinase	FKVEYHAGGSTQNSMK	16	72	87	19.4808	19.4711	19.3791	19.5493	17.8578	17.4749	17.6989	17.3593	P55264	no
-1.27242	9.76833	6.71957	1.7048e-10	1.90736e-07	17.6656	-19.7078	14.2283	Q8BPM2	Q8BPM2	Map4k5	Mitogen-activated protein kinase kinase kinase kinase 5	LLTHTFVGQPGLSR	14	271	284	18.3233	18.296	18.2247	18.3632	17.0699	16.938	16.9879	17.1217	Q8BPM2	yes
-2.40793	9.70547	6.6697	1.97029e-10	2.13945e-07	16.8887	-19.4643	14.1059	Q8CIN4	Q8CIN4	Pak2	Serine/threonine-protein kinase PAK 2	TIVSIGDPKK	10	238	247	17.7966	18.1404	18.2467	18.1872	15.5837	15.5615	15.581	16.0128	Q8CIN4	yes
-1.26104	9.70538	6.6697	1.97071e-10	2.13945e-07	18.0748	-19.464	14.1058	P18653;P18654;Q7TPS0	P18653	Rps6ka1	Ribosomal protein S6 kinase alpha-1	VLGQGSFGK	9	67	75	18.8359	18.6383	18.7491	18.598	17.4763	17.3933	17.4935	17.4139	P18653	yes
0.865482	9.69897	6.6697	1.99999e-10	2.13945e-07	19.3734	19.4393	14.0933	P68181	P68181	Prkacb	cAMP-dependent protein kinase catalytic subunit beta	AKEDFLR	7	23	29	18.9587	18.9391	18.9989	18.8661	19.8	19.8023	19.8191	19.8033	P68181	yes
-1.34184	9.69802	6.6697	2.0044e-10	2.13945e-07	17.6219	-19.4356	14.0914	Q9Z2B9	Q9Z2B9	Rps6ka4	Ribosomal protein S6 kinase alpha-4	KIPAPFRPQIR	11	313	323	18.2616	18.2663	18.2326	18.411	17.0823	16.8818	16.9094	16.9305	Q9Z2B9	yes
-1.51835	9.6896	6.66624	2.04363e-10	2.15654e-07	18.1804	-19.4033	14.0749	P31750;Q60823;Q9WUA6	P31750	Akt2	RAC-beta serine/threonine-protein kinase	ITDFGLCK	8	291	298	19.0571	18.8416	18.9489	18.9107	17.5563	17.2923	17.5431	17.2933	P31750	yes
-1.66992	9.67989	6.66144	2.08984e-10	2.18052e-07	16.9921	-19.366	14.0559	Q60823	Q60823	Akt2	RAC-beta serine/threonine-protein kinase	EGISDGATMK	10	299	308	17.946	17.6613	17.8454	17.8554	16.2911	16.1409	16.0113	16.1851	Q60823	yes
0.657852	9.65684	6.64324	2.20374e-10	2.27382e-07	22.3056	19.2779	14.0108	Q3TLP5	Q3TLP5	Echdc2	Enoyl-CoA hydratase domain-containing protein 2, mitochondrial	GLLPGAGGTQR	11	170	180	21.9951	21.9459	21.9672	21.9985	22.6119	22.6276	22.68	22.6186	Q3TLP5	no
-2.13436	9.64575	6.63695	2.26076e-10	2.30702e-07	16.014	-19.2356	13.9891	Q5F2E8;Q8BYC6	Q5F2E8	Taok3	Serine/threonine-protein kinase TAO3	AGNILLTEPGQVK	13	150	162	17.0751	17.0577	17.0835	17.1084	15.0511	14.8137	14.7363	15.1863	Q5F2E8	yes
-1.19197	9.57877	6.57472	2.63771e-10	2.66242e-07	17.2276	-18.9821	13.8573	Q01279	Q01279	Egfr	Epidermal growth factor receptor	GMNYLEDR	8	826	833	17.8073	17.8334	17.8181	17.8354	16.7135	16.5948	16.6167	16.6014	Q01279	yes
-2.18361	9.57131	6.57196	2.68342e-10	2.67944e-07	17.3416	-18.954	13.8426	P55264	P55264	Adk	Adenosine kinase	NWVLVEK	7	171	177	18.5615	18.3254	18.4034	18.4434	16.3844	16.0449	16.0148	16.5552	P55264	no
-2.63404	9.55078	6.55607	2.81332e-10	2.77926e-07	17.9135	-18.8771	13.8021	Q76M72	Q76M72	Slc22a27	Solute carrier family 22 member 27	WLIVTNKPQK	10	285	294	18.7323	19.1968	19.4605	19.5322	16.6631	16.5813	16.5223	16.619	Q76M72	no
-0.899069	9.52039	6.53028	3.01722e-10	2.94932e-07	18.5622	-18.7637	13.7419	P31938	P31938	Map2k1	Dual specificity mitogen-activated protein kinase kinase 1	VSHKPSGLVMAR	12	85	96	18.9703	19.0005	19.0574	19.0187	18.0975	18.102	18.0988	18.1522	P31938	yes
-0.987337	9.49419	6.51385	3.20488e-10	3.06305e-07	19.5177	-18.6664	13.69	Q01279	Q01279	Egfr	Epidermal growth factor receptor	YLVIQGDER	9	980	988	19.9459	20.002	20.0156	20.0821	19.0676	18.946	18.9623	19.1204	Q01279	yes
-1.49591	9.48846	6.51385	3.24747e-10	3.06305e-07	17.4152	-18.6452	13.6786	P31750;Q60823;Q9WUA6	P31750	Akt2	RAC-beta serine/threonine-protein kinase	LENLMLDKDGHIK	13	278	290	18.1956	18.1476	18.1138	18.1958	16.5763	16.5138	16.7186	16.8604	P31750	yes
-1.9232	9.4869	6.51385	3.25914e-10	3.06305e-07	18.463	-18.6394	13.6755	P55264	P55264	Adk	Adenosine kinase	ELFDELVKK	9	63	71	19.1144	19.4696	19.565	19.5495	17.6853	17.4693	17.536	17.315	P55264	no
0.820833	9.48605	6.51385	3.26552e-10	3.06305e-07	19.6819	18.6363	13.6738	O35488	O35488	Slc27a2	Long-chain fatty acid transport protein 2	YELIKYDVEKDEPVR	15	394	408	19.2706	19.2573	19.3374	19.2207	20.0722	20.1365	20.0511	20.1094	O35488	no
-2.49299	9.42124	6.4534	3.79104e-10	3.52044e-07	15.5006	-18.3981	13.5447	Q9DB30	Q9DB30	Phkg2	Phosphorylase b kinase gamma catalytic chain, liver/testis isoform	LLQVDPEAR	9	271	279	16.7865	16.7892	16.7658	16.647	14.4276	14.3095	13.8716	14.4078	Q9DB30	yes
-3.31397	9.39713	6.43361	4.00751e-10	3.68461e-07	15.4398	-18.3102	13.4965	P52332	P52332	Jak1	Tyrosine-protein kinase JAK1	SLKPESGGNHIADLKK	16	908	923	17.1476	16.92	17.0939	17.2257	14.2996	13.5454	13.3783	13.9078	P52332	yes
-3.06719	9.36668	6.41185	4.29855e-10	3.87396e-07	15.8113	-18.1998	13.4356	Q9JI11	Q9JI11	Stk4	Serine/threonine-protein kinase 4	ATATQLLQHPFVK	13	270	282	17.3455	17.3262	17.29	17.4178	14.2053	13.9619	14.0801	14.8635	Q9JI11	yes
-2.31186	9.36192	6.41185	4.3459e-10	3.87396e-07	16.6739	-18.1826	13.4261	Q8CIN4	Q8CIN4	Pak2	Serine/threonine-protein kinase PAK 2	CLEMDVEKR	9	480	488	17.4811	17.943	17.9462	17.9489	15.5469	15.2355	15.6539	15.6356	Q8CIN4	yes
-2.86325	9.35661	6.41185	4.39934e-10	3.87396e-07	15.9591	-18.1635	13.4154	Q99KY4	Q99KY4	Gak	Cyclin-G-associated kinase	AIIQEVCFLKK	11	81	91	17.4334	17.4403	17.2936	17.3956	14.738	13.9975	14.8224	14.552	Q99KY4	yes
-1.51499	9.35466	6.41185	4.41918e-10	3.87396e-07	17.3014	-18.1564	13.4115	P18653;P18654;Q7TPS0;Q9WUT3	P18653	Rps6ka1	Ribosomal protein S6 kinase alpha-1	LHYAFQTEGK	10	127	136	17.8766	18.2375	18.0109	18.1107	16.4394	16.5648	16.5859	16.5856	P18653	yes
-2.06667	9.35438	6.41185	4.42204e-10	3.87396e-07	15.6347	-18.1554	13.4109	P55264	P55264	Adk	Adenosine kinase	HKELFDELVKK	11	61	71	16.6521	16.7687	16.5596	16.6916	14.4787	14.7319	14.7557	14.4391	P55264	no
-1.02569	9.33928	6.40466	4.57845e-10	3.93862e-07	20.0435	-18.101	13.3806	P22315	P22315	Fech	Ferrochelatase, mitochondrial	LFLDRDLMTLPIQNK	15	91	105	20.4851	20.5438	20.596	20.6004	19.4457	19.5339	19.4586	19.6844	P22315	no
-1.8644	9.33907	6.40466	4.58068e-10	3.93862e-07	16.1816	-18.1003	13.3802	Q8BTW9	Q8BTW9	Pak4	Serine/threonine-protein kinase PAK 4	SYLDNFIK	8	321	328	17.01	17.096	17.293	17.0561	15.3387	15.309	15.311	15.0388	Q8BTW9	yes
-3.14983	9.30282	6.37241	4.97939e-10	4.24217e-07	14.3886	-17.9703	13.3073	Q9JI11	Q9JI11	Stk4	Serine/threonine-protein kinase 4	ETGQIVAIK	9	51	59	15.923	15.9504	16.037	15.9436	13.049	12.5803	12.5114	13.1141	Q9JI11	yes
-3.48802	9.29038	6.36393	5.12414e-10	4.3258e-07	14.0586	-17.9259	13.2822	O35099;Q9WTR2;A2AQW0	O35099	Map3k5	Mitogen-activated protein kinase kinase kinase 5	ISDFGTSKR	9	827	835	15.7431	15.8829	15.8062	15.778	12.1536	11.8963	12.6032	12.6051	O35099	yes
-2.57298	9.25203	6.32952	5.59717e-10	4.68256e-07	15.1994	-17.7897	13.2048	Q9QZS5	Q9QZS5	Sgk2	Serine/threonine-protein kinase Sgk2	SDGAFYAVK	9	56	64	16.5107	16.3818	16.4926	16.5587	14.1325	13.698	14.157	13.6642	Q9QZS5	yes
1.63576	9.23471	6.31609	5.82498e-10	4.82964e-07	16.9416	17.7284	13.1698	Q60855	Q60855	Ripk1	Receptor-interacting serine/threonine-protein kinase 1	EIISLMER	8	260	267	16.3732	16.0335	16.1323	15.9558	17.7321	17.733	17.7373	17.8356	Q60855	yes
-2.10943	9.19768	6.28292	6.34333e-10	5.21287e-07	16.3118	-17.5983	13.0948	P28652;Q923T9	P28652	Camk2g	Calcium/calmodulin-dependent protein kinase type II subunit gamma	NLINQMLTINPAKR	14	247	260	17.1408	17.3876	17.3615	17.5762	15.5385	15.1014	15.2058	15.1827	P28652	yes
1.32595	9.19251	6.28158	6.41932e-10	5.22904e-07	18.1074	17.5802	13.0843	Q60855	Q60855	Ripk1	Receptor-interacting serine/threonine-protein kinase 1	TQIDVPLSLK	10	106	115	17.5944	17.2532	17.4562	17.474	18.7028	18.7148	18.8713	18.7926	Q60855	yes
1.82242	9.17847	6.27133	6.63019e-10	5.35385e-07	15.9006	17.5311	13.0558	P68181	P68181	Prkacb	cAMP-dependent protein kinase catalytic subunit beta	CGKEFCEF	8	344	351	15.095	14.9255	14.8392	15.0977	16.8471	16.694	16.9425	16.7635	P68181	yes
-0.723643	9.15873	6.25535	6.93855e-10	5.55455e-07	20.5068	-17.4623	13.0157	Q64464	Q64464	Cyp3a13	Cytochrome P450 3A13	ALLSPTFTSGR	11	131	141	20.8727	20.8191	20.8876	20.895	20.1825	20.1206	20.1946	20.0821	Q64464	no
-1.06044	9.14464	6.24861	7.16736e-10	5.64142e-07	17.675	-17.4133	12.987	P41241	P41241	Csk	Tyrosine-protein kinase CSK	GSLVDYLR	8	272	279	18.2064	18.1231	18.2191	18.2725	17.2221	17.1082	17.1314	17.1176	P41241	yes
-1.68529	9.14435	6.24861	7.17212e-10	5.64142e-07	16.6556	-17.4123	12.9864	Q8BSK8	Q8BSK8	Rps6kb1	Ribosomal protein S6 kinase beta-1	DLKPENIMLNHQGHVK	16	218	233	17.3387	17.5826	17.455	17.617	15.8062	16.0014	15.6496	15.7948	Q8BSK8	yes
-1.28347	9.1409	6.24861	7.22931e-10	5.64142e-07	18.7628	-17.4003	12.9794	P55264	P55264	Adk	Adenosine kinase	TVIFTQGR	8	277	284	19.5029	19.3175	19.4908	19.307	18.2433	17.9378	18.1553	18.148	P55264	no
-1.54725	9.12214	6.23348	7.54855e-10	5.84145e-07	16.2959	-17.3354	12.9411	Q03963	Q03963	Eif2ak2	Interferon-induced, double-stranded RNA-activated protein kinase	DLKPGNIFLVDER	13	376	388	16.9571	17.1121	17.0625	17.1465	15.613	15.4353	15.4306	15.6103	Q03963	yes
-2.05745	9.09597	6.21667	8.01725e-10	6.07193e-07	16.2304	-17.2452	12.8877	P55264	P55264	Adk	Adenosine kinase	AATFFGCIGIDKFGEILKR	19	99	117	17.2148	17.2966	17.2392	17.2858	15.4767	15.0294	15.3528	14.9476	P55264	no
-2.97945	9.09472	6.21667	8.04049e-10	6.07193e-07	16.9617	-17.2409	12.8852	Q8BRK8	Q8BRK8	Prkaa2	5'-AMP-activated protein kinase catalytic subunit alpha-2	IGHYVLGDTLGVGTFGK	17	13	29	18.3784	18.4399	18.4932	18.494	15.7224	14.9758	15.9627	15.2268	Q8BRK8	yes
-1.93577	9.09461	6.21667	8.04256e-10	6.07193e-07	16.3845	-17.2405	12.8849	Q9CYH2	Q9CYH2	Prxl2a	Peroxiredoxin-like 2A	KMMFMGLIR	9	136	144	17.1228	17.2475	17.4425	17.5968	15.3117	15.3603	15.5735	15.421	Q9CYH2	no
-1.90493	9.08926	6.21484	8.14214e-10	6.09755e-07	16.4046	-17.2221	12.874	Q61083;Q61084	Q61083	Map3k2	Mitogen-activated protein kinase kinase kinase 2	LLGQGAFGR	9	361	369	17.5286	17.3573	17.3518	17.1906	15.4085	15.5197	15.2177	15.6626	Q61083	yes
-3.59341	9.06452	6.19359	8.61948e-10	6.40338e-07	14.8223	-17.1373	12.8234	Q8BWW9	Q8BWW9	Pkn2	Serine/threonine-protein kinase N2	HTNEMFAIK	9	677	685	16.3523	16.6304	16.7103	16.7831	12.751	12.5587	13.2545	13.5383	Q8BWW9	yes
-2.58874	9.02202	6.15455	9.50556e-10	7.0056e-07	16.0082	-16.9926	12.7363	Q8BWW9	Q8BWW9	Pkn2	Serine/threonine-protein kinase N2	LTDWSALMDKK	11	917	927	17.1751	17.4935	17.2983	17.2434	14.6766	14.3483	15.1599	14.6705	Q8BWW9	yes
-1.40825	9.01739	6.15336	9.60744e-10	7.02493e-07	16.834	-16.9769	12.7268	Q8BPM2	Q8BPM2	Map4k5	Mitogen-activated protein kinase kinase kinase kinase 5	LADFGVAAK	9	156	164	17.4504	17.5308	17.5515	17.6199	16.1178	15.9868	16.2924	16.1226	Q8BPM2	yes
-1.72862	9.00666	6.14604	9.84775e-10	7.14439e-07	15.8827	-16.9406	12.7047	Q62073	Q62073	Map3k7	Mitogen-activated protein kinase kinase kinase 7	VNHPNIVK	8	84	91	16.8465	16.6661	16.7591	16.7161	14.83	15.0934	15.1368	15.0132	Q62073	yes
-1.54412	8.98776	6.13051	1.02858e-09	7.40435e-07	17.017	-16.8768	12.6658	Q03963	Q03963	Eif2ak2	Interferon-induced, double-stranded RNA-activated protein kinase	NKYTLDAR	8	230	237	17.9302	17.6549	17.8138	17.7574	16.3191	16.0744	16.4111	16.1751	Q03963	yes
-3.22888	8.96857	6.11468	1.07504e-09	7.67927e-07	14.3227	-16.8122	12.6263	Q91VJ4	Q91VJ4	Stk38	Serine/threonine-protein kinase 38	DTGHVYAMK	9	110	118	16.0063	15.8108	15.9229	16.0085	13.2103	12.7013	12.581	12.3404	Q91VJ4	yes
-2.09366	8.95951	6.10894	1.09772e-09	7.78138e-07	15.5635	-16.7818	12.6077	Q9Z2W1	Q9Z2W1	Stk25	Serine/threonine-protein kinase 25	GSFGEVYK	8	29	36	16.6689	16.5888	16.5628	16.6208	14.3226	14.3617	14.5701	14.8124	Q9Z2W1	yes
-1.18806	8.94629	6.09902	1.13165e-09	7.96117e-07	18.784	-16.7375	12.5804	P70424;Q01279;Q61527	P70424	Egfr	Epidermal growth factor receptor	VLGSGAFGTVYK	12	719	730	19.3187	19.2519	19.45	19.4913	18.0859	18.1699	18.1546	18.3493	P70424	yes
-1.20448	8.88714	6.04375	1.29675e-09	9.04176e-07	17.488	-16.5408	12.4581	O08911;P47811;Q61831;Q91Y86;Q9WTU6;Q9WUI1;Q9Z1B7	O08911	Mapk14	Mitogen-activated protein kinase 14	ILDFGLAR	8	166	173	18.1452	18.1111	18.1162	17.9886	16.7519	16.9155	17.0192	16.8565	O08911	yes
-2.20594	8.88448	6.04375	1.30473e-09	9.04176e-07	16.1669	-16.5319	12.4526	Q7TSE6	Q7TSE6	Stk38l	Serine/threonine-protein kinase 38-like	ERPAAIPIEIR	11	393	403	16.8748	17.3446	17.4432	17.4171	15.2124	15.1493	15.0076	14.8867	Q7TSE6	yes
-1.61557	8.86325	6.02574	1.37011e-09	9.4245e-07	16.6903	-16.4619	12.4086	Q8BTW9	Q8BTW9	Pak4	Serine/threonine-protein kinase PAK 4	AGPPASIVPLMR	12	577	588	17.4329	17.4661	17.6752	17.4181	15.7461	15.7946	16.1064	15.8829	Q8BTW9	yes
2.35836	8.83647	6.00217	1.45724e-09	9.95018e-07	15.6627	16.3739	12.353	P05132	P05132	Prkaca	cAMP-dependent protein kinase catalytic subunit alpha	CGKEFTEF	8	344	351	14.7094	14.5992	14.5991	14.0263	16.8902	16.8364	16.8698	16.7711	P05132	yes
-3.04404	8.82772	5.9966	1.4869e-09	1.00786e-06	15.4048	-16.3452	12.3348	O54988	O54988	Slk	STE20-like serine/threonine-protein kinase	WSSNFKDFLR	10	261	270	16.8638	16.9551	16.9025	16.9858	13.9284	14.4907	13.5499	13.562	O54988	yes
-1.82176	8.81569	5.9883	1.52866e-09	1.02732e-06	15.7959	-16.3059	12.3098	O54781;O70551;Q9Z0G2	O54781	Srpk1	SRSF protein kinase 1	HFTEDIQTR	9	500	508	16.6094	16.5571	16.8175	16.8431	14.7449	14.9797	14.8066	15.0088	O54781	yes
-3.03038	8.81312	5.9883	1.53773e-09	1.02732e-06	15.2973	-16.2975	12.3045	P70268;Q8BWW9	P70268	Pkn2	Serine/threonine-protein kinase N2	EGMGYGDR	8	805	812	16.7304	16.8062	16.793	16.9204	13.2612	14.0982	14.1712	13.598	P70268	yes
0.689862	8.785	5.96329	1.64058e-09	1.0882e-06	21.0909	16.206	12.2459	O35488	O35488	Slc27a2	Long-chain fatty acid transport protein 2	KLFQHIAEYLPSYARPR	17	541	557	20.7056	20.7715	20.8269	20.68	21.4067	21.4874	21.4221	21.4273	O35488	no
-2.0082	8.76818	5.94956	1.70539e-09	1.12316e-06	16.3232	-16.1514	12.2109	P70236	P70236	Map2k6	Dual specificity mitogen-activated protein kinase kinase 6	ADDLEPIVELGR	12	50	61	17.3838	17.2265	17.2555	17.4432	15.4716	14.9807	15.2586	15.5654	P70236	yes
-1.06088	8.76202	5.94886	1.72974e-09	1.12497e-06	18.3862	-16.1315	12.198	Q61831;Q91Y86;Q9WTU6	Q61831	Mapk8	Mitogen-activated protein kinase 8	DLKPSNIVVK	10	151	160	18.8279	19.0297	18.8415	18.9674	17.7407	17.9291	17.8369	17.9164	Q61831	yes
-1.9213	8.76136	5.94886	1.73237e-09	1.12497e-06	15.6468	-16.1294	12.1966	Q9CYH2	Q9CYH2	Prxl2a	Peroxiredoxin-like 2A	KAALEYLEDIDLK	13	32	44	16.6816	16.4862	16.7047	16.5573	14.8626	14.5222	14.831	14.5287	Q9CYH2	no
-1.4165	8.73326	5.92378	1.84817e-09	1.19184e-06	17.2193	-16.0388	12.1379	Q8VDU5	Q8VDU5	Snrk	SNF-related serine/threonine-protein kinase	IAGLYDLDKTLGR	13	12	24	17.7963	18.0868	17.9279	17.8992	16.3268	16.5148	16.665	16.5376	Q8VDU5	yes
-3.0215	8.70413	5.89766	1.97636e-09	1.26571e-06	15.3345	-15.9453	12.077	P11798;P28652;Q6PHZ2;Q923T9	P11798	Camk2g	Calcium/calmodulin-dependent protein kinase type II subunit gamma	DLKPENLLLASK	12	136	147	16.5299	16.8669	17.2391	16.7452	13.545	13.5414	13.9752	14.2333	P11798	yes
-1.64565	8.69981	5.89632	1.99615e-09	1.26963e-06	17.202	-15.9315	12.0679	P49138	P49138	Mapkapk2	MAP kinase-activated protein kinase 2	SIGEAIQYLHSINIAHR	17	155	171	18.0832	17.9845	18.1437	17.8877	16.4646	16.4017	16.082	16.5682	P49138	yes
-2.94032	8.65267	5.85215	2.225e-09	1.40556e-06	15.1467	-15.7815	11.9691	Q8BWW9	Q8BWW9	Pkn2	Serine/threonine-protein kinase N2	LGAGEKDAEDVKK	13	899	911	16.7303	16.7744	16.7302	16.2327	14.0527	13.296	13.8656	13.492	Q8BWW9	yes
-1.68358	8.6412	5.84363	2.28454e-09	1.43342e-06	15.8676	-15.7452	11.945	Q9WUN2	Q9WUN2	Tbk1	Serine/threonine-protein kinase TBK1	VIGEDGQSVYK	11	144	154	16.6846	16.5583	16.8735	16.721	15.1324	15.0282	15.089	14.8535	Q9WUN2	yes
-1.30375	8.62208	5.82742	2.38739e-09	1.4879e-06	17.214	-15.6848	11.9047	Q01279;Q61527	Q01279	Egfr	Epidermal growth factor receptor	CWMIDADSRPK	11	952	962	17.9061	17.8012	17.734	18.022	16.6088	16.4517	16.5037	16.6841	Q01279	yes
-1.00015	8.57728	5.789	2.64682e-09	1.62554e-06	17.0196	-15.5442	11.8103	Q99J95	Q99J95	Cdk9	Cyclin-dependent kinase 9	IGQGTFGEVFK	11	25	35	17.4835	17.5238	17.5511	17.5205	16.485	16.4998	16.5464	16.547	Q99J95	yes
-1.09711	8.57569	5.789	2.6565e-09	1.62554e-06	18.8244	-15.5393	11.807	Q8BK48	Q8BK48	Ces2e	Pyrethroid hydrolase Ces2e	DFRPPYVK	8	447	454	19.1683	19.3827	19.5138	19.4272	18.3276	18.1944	18.2977	18.2837	Q8BK48	no
-3.00425	8.575	5.789	2.66074e-09	1.62554e-06	14.082	-15.5371	11.8055	Q8CIN4	Q8CIN4	Pak2	Serine/threonine-protein kinase PAK 2	AKMTDEEIMEK	11	225	235	15.3944	15.6944	15.4774	15.7702	12.8762	12.3443	12.2892	12.8097	Q8CIN4	yes
-3.9039	8.56627	5.78312	2.71478e-09	1.64771e-06	14.4887	-15.5098	11.7871	Q8BYC6	Q8BYC6	Taok3	Serine/threonine-protein kinase TAO3	HPNTIEYK	8	81	88	16.3752	16.5142	16.445	16.4285	12.8441	12.3804	11.7666	13.1561	Q8BYC6	yes
-1.91144	8.51239	5.7321	3.07332e-09	1.8531e-06	16.4586	-15.3426	11.6732	Q99KY4	Q99KY4	Gak	Cyclin-G-associated kinase	LLSNEEEK	8	71	78	17.4939	17.3651	17.3969	17.4013	15.226	15.4918	15.4037	15.8898	Q99KY4	yes
-1.87078	8.50961	5.7321	3.09309e-09	1.8531e-06	15.5452	-15.334	11.6673	Q8VDU5	Q8VDU5	Snrk	SNF-related serine/threonine-protein kinase	LTDFGFSNKFQPGKK	15	156	170	16.4595	16.5195	16.5689	16.3743	14.3753	14.8568	14.6377	14.5692	Q8VDU5	yes
-1.50281	8.50591	5.7312	3.11951e-09	1.85695e-06	17.217	-15.3226	11.6595	Q60823	Q60823	Akt2	RAC-beta serine/threonine-protein kinase	DIKLENLMLDKDGHIK	16	275	290	17.9591	17.9381	18.0248	17.9518	16.7746	16.2912	16.4526	16.3442	Q60823	yes
-2.86185	8.46617	5.69423	3.41844e-09	2.02193e-06	13.8432	-15.2005	11.5752	Q8CIN4	Q8CIN4	Pak2	Serine/threonine-protein kinase PAK 2	QINLQKQPK	9	279	287	15.416	15.283	15.2149	15.1826	12.2557	12.1426	12.4956	12.7552	Q8CIN4	yes
-1.85813	8.45538	5.6862	3.50444e-09	2.05968e-06	16.2461	-15.1675	11.5523	P97377	P97377	Cdk2	Cyclin-dependent kinase 2	SLLSQMLHYDPNKR	14	309	322	17.1999	17.1841	17.3508	16.9657	15.1473	15.6356	15.2531	15.2321	P97377	yes
0.834483	8.42312	5.65668	3.77468e-09	2.20455e-06	18.3272	15.0692	11.4837	Q61578	Q61578	Fdxr	NADPH:adrenodoxin oxidoreductase, mitochondrial	NVINTFTQTAR	11	94	104	17.8704	17.9062	18.0145	17.8488	18.7319	18.7522	18.7036	18.7902	Q61578	no
1.12703	8.42013	5.65642	3.80073e-09	2.2059e-06	17.4496	15.0601	11.4774	Q60855	Q60855	Ripk1	Receptor-interacting serine/threonine-protein kinase 1	IADLGVASFK	10	154	163	17.0063	16.7643	16.974	16.7999	18.0292	17.9287	18.0897	18.0051	Q60855	yes
-1.07814	8.41542	5.65529	3.84224e-09	2.21162e-06	17.6069	-15.0458	11.4673	P41241	P41241	Csk	Tyrosine-protein kinase CSK	VSDFGLTK	8	330	337	18.2082	18.1931	18.2023	17.9804	16.9935	17.0265	17.1502	17.1012	P41241	yes
0.727841	8.41157	5.65529	3.87644e-09	2.21162e-06	22.0464	15.0341	11.4592	O35488	O35488	Slc27a2	Long-chain fatty acid transport protein 2	LFQHIAEYLPSYARPR	16	542	557	21.6276	21.7013	21.7471	21.654	22.4144	22.5356	22.3403	22.3511	O35488	no
-3.28042	8.40908	5.65529	3.89869e-09	2.21162e-06	15.1681	-15.0266	11.4539	Q76M72	Q76M72	Slc22a27	Solute carrier family 22 member 27	KVAHMNGMK	9	301	309	17.009	16.7138	16.5858	16.9247	13.9532	12.9428	13.2764	13.9392	Q76M72	no
0.605145	8.40828	5.65529	3.90586e-09	2.21162e-06	20.3111	15.0242	11.4522	A2ATU0	A2ATU0	Dhtkd1	2-oxoadipate dehydrogenase complex component E1	SSLYSSDIGK	10	380	389	20.0292	19.9742	19.9882	20.0426	20.6186	20.654	20.6276	20.5545	A2ATU0	no
-1.32061	8.39927	5.64891	3.98778e-09	2.24432e-06	16.4869	-14.9969	11.433	Q8BW96;Q91YS8	Q8BW96	Camk1d	Calcium/calmodulin-dependent protein kinase type 1D	IMISDFGLSK	10	161	170	17.0804	17.0555	17.1416	17.3114	15.7416	15.8183	15.8027	15.9439	Q8BW96	yes
-1.82224	8.37758	5.62985	4.19203e-09	2.34506e-06	15.1457	-14.9314	11.3867	Q99JP0	Q99JP0	Map4k3	Mitogen-activated protein kinase kinase kinase kinase 3	NVNTGELAAIK	11	35	45	16.051	15.9658	16.1088	16.1014	14.2259	14.0674	14.4292	14.2156	Q99JP0	yes
-0.925894	8.3694	5.62428	4.2717e-09	2.37532e-06	17.8741	-14.9068	11.3693	P22315	P22315	Fech	Ferrochelatase, mitochondrial	DLMTLPIQNK	10	96	105	18.3997	18.2248	18.3987	18.325	17.4368	17.3346	17.4195	17.4537	P22315	no
-1.67447	8.34929	5.60929	4.47415e-09	2.45874e-06	16.1122	-14.8464	11.3264	Q9R0T8	Q9R0T8	Ikbke	Inhibitor of nuclear factor kappa-B kinase subunit epsilon	LVGEEGQSIYK	11	144	154	17.0338	16.8759	16.908	16.9799	15.2918	15.1493	15.0911	15.5675	Q9R0T8	yes
-2.6189	8.34924	5.60929	4.47467e-09	2.45874e-06	14.1793	-14.8462	11.3262	O54781;O70551;Q9Z0G2	O54781	Srpk1	SRSF protein kinase 1	IADLGNACWVHK	12	488	499	15.645	15.4026	15.4418	15.4655	13.2346	12.5884	12.7946	12.8616	O54781	yes
-1.88554	8.3126	5.57521	4.8686e-09	2.65946e-06	17.0942	-14.7367	11.2479	Q2NL51;Q9WV60	Q2NL51	Gsk3b	Glycogen synthase kinase-3 beta	EMNPNYTEFKFPQIK	15	283	297	17.9804	18.011	18.113	18.0434	16.229	15.8706	15.9475	16.5584	Q2NL51	yes
-0.80496	8.29931	5.56447	5.01983e-09	2.72603e-06	18.8012	-14.6972	11.2195	P18653;P18654;Q9WUT3	P18653	Rps6ka1	Ribosomal protein S6 kinase alpha-1	DLKPENILLDEEGHIK	16	187	202	19.2021	19.1602	19.2109	19.2416	18.5229	18.3429	18.3999	18.3293	P18653	yes
-2.06594	8.29201	5.5597	5.10489e-09	2.75611e-06	16.3303	-14.6756	11.2038	Q99KY4	Q99KY4	Gak	Cyclin-G-associated kinase	LSIAEVVR	8	304	311	17.4097	17.2166	17.4373	17.3892	15.1556	15.4852	14.9187	15.6296	Q99KY4	yes
-2.01598	8.27995	5.55016	5.24862e-09	2.81733e-06	15.635	-14.6398	11.178	Q9CYH2	Q9CYH2	Prxl2a	Peroxiredoxin-like 2A	QGILLEHR	8	181	188	16.4445	16.6337	16.7361	16.7578	14.5566	14.5632	14.9853	14.4032	Q9CYH2	no
-2.9053	8.21137	5.48409	6.14646e-09	3.2803e-06	13.9888	-14.4381	11.0307	Q8R4K2	Q8R4K2	Irak4	Interleukin-1 receptor-associated kinase 4	GCVNNTIVAVKK	12	203	214	15.459	15.5775	15.2382	15.4911	12.8739	12.3671	12.1344	12.7693	Q8R4K2	yes
-2.26686	8.19841	5.47731	6.33266e-09	3.33185e-06	14.4508	-14.4003	11.0028	Q99JP0	Q99JP0	Map4k3	Mitogen-activated protein kinase kinase kinase kinase 3	GANILLTDNGHVK	13	139	151	15.4034	15.6708	15.6048	15.6578	13.5215	13.4614	13.1828	13.1037	Q99JP0	yes
-1.13425	8.19767	5.47731	6.34349e-09	3.33185e-06	16.4596	-14.3981	11.0012	P70236	P70236	Map2k6	Dual specificity mitogen-activated protein kinase kinase 6	ERPTYPELMQHPFFTVHESK	20	301	320	16.9631	17.0322	17.1009	17.0109	15.8109	15.9695	15.8999	15.8899	P70236	yes
1.10876	8.19485	5.47731	6.38483e-09	3.33185e-06	17.1578	14.3899	10.9952	Q60855	Q60855	Ripk1	Receptor-interacting serine/threonine-protein kinase 1	MASSDLLEKTDLDSGGFGK	19	12	30	16.6625	16.5666	16.7242	16.4603	17.6816	17.6951	17.8144	17.6574	Q60855	yes
0.583952	8.19473	5.47731	6.38657e-09	3.33185e-06	24.3318	14.3895	10.9949	P10649	P10649	Gstm1	Glutathione S-transferase Mu 1	YIATPIFSK	9	203	211	24.019	24.0275	24.0854	24.0275	24.6865	24.6757	24.5926	24.5404	P10649	no
0.724071	8.19229	5.4773	6.42264e-09	3.33195e-06	20.4263	14.3824	10.9897	O35488	O35488	Slc27a2	Long-chain fatty acid transport protein 2	IKENYEFNGKK	11	531	541	20.1206	20.0292	20.1332	19.9742	20.8269	20.8346	20.6886	20.8034	O35488	no
0.637561	8.17601	5.46344	6.66792e-09	3.43998e-06	20.6441	14.3351	10.9546	P31938;Q63932	P31938	Map2k2	Dual specificity mitogen-activated protein kinase kinase 2	SYMSPER	7	232	238	20.4306	20.279	20.2738	20.3177	20.9687	21.0047	20.9439	20.9341	P31938	yes
-1.3584	8.14721	5.43705	7.12505e-09	3.65551e-06	16.6801	-14.2517	10.8925	P49138;Q3UMW7;Q922R0;Q9D2E1	P49138	Mapkapk2	MAP kinase-activated protein kinase 2	LTDFGFAK	8	191	198	17.3925	17.2735	17.4502	17.321	16.0098	15.8953	15.8598	16.2386	P49138	yes
-1.11928	8.12126	5.41349	7.56387e-09	3.85932e-06	16.4502	-14.1768	10.8365	Q8R4K2	Q8R4K2	Irak4	Interleukin-1 receptor-associated kinase 4	ISDFGLAR	8	327	334	16.9374	17.027	17.0998	16.9751	15.9118	15.8873	15.8224	15.9407	Q8R4K2	yes
-3.28701	8.11005	5.40466	7.76159e-09	3.93856e-06	17.1102	-14.1447	10.8122	Q5EG47	Q5EG47	Prkaa1	5'-AMP-activated protein kinase catalytic subunit alpha-1	IGHYILGDTLGVGTFGK	17	24	40	18.8042	18.7115	18.728	18.7712	15.7749	14.5409	15.9427	15.6082	Q5EG47	yes
-1.80703	8.09514	5.39212	8.03268e-09	4.05397e-06	15.7013	-14.1019	10.78	Q9WUN2	Q9WUN2	Tbk1	Serine/threonine-protein kinase TBK1	DVVGGMNHLR	10	118	127	16.3394	16.476	16.7357	16.8683	14.7794	14.7086	14.9165	14.7869	Q9WUN2	yes
-2.08811	8.09272	5.39206	8.0775e-09	4.05456e-06	15.1909	-14.095	10.7748	Q9CYH2	Q9CYH2	Prxl2a	Peroxiredoxin-like 2A	AKELWEK	7	55	61	16.0899	16.1666	16.3553	16.3281	14.4459	14.2236	13.8157	14.1023	Q9CYH2	no
-1.4327	8.07282	5.37449	8.45633e-09	4.22189e-06	15.7289	-14.0382	10.7317	Q9Z2B9	Q9Z2B9	Rps6ka4	Ribosomal protein S6 kinase alpha-4	CSPPFPLR	8	257	264	16.2851	16.4883	16.4871	16.5205	14.9619	14.9953	15.1344	14.9585	Q9Z2B9	yes
-2.25855	8.04751	5.35151	8.96374e-09	4.45129e-06	14.0253	-13.9662	10.6768	Q99KY4	Q99KY4	Gak	Cyclin-G-associated kinase	LLSNEEEKNR	10	71	80	15.0236	15.0802	15.3893	15.1255	12.8423	12.9759	12.8669	12.8992	Q99KY4	yes
-1.25613	8.00941	5.31573	9.78558e-09	4.83356e-06	17.3639	-13.8585	10.5942	Q01279	Q01279	Egfr	Epidermal growth factor receptor	EYHAEGGKVPIK	12	870	881	17.9597	17.912	18.0132	18.0832	16.7242	16.5385	16.6988	16.9821	Q01279	yes
-2.96554	7.99179	5.30042	1.01908e-08	5.00708e-06	14.2314	-13.8089	10.5559	P49615	P49615	Cdk5	Cyclin-dependent kinase 5	NRETHEIVALK	11	23	33	15.7673	15.8693	15.5007	15.7196	13.3864	12.5983	12.4505	12.5595	P49615	yes
0.743058	7.98385	5.29476	1.03789e-08	5.07267e-06	18.3545	13.7866	10.5386	Q61578	Q61578	Fdxr	NADPH:adrenodoxin oxidoreductase, mitochondrial	DVSVPELR	8	119	126	18.0728	17.9506	17.9984	17.91	18.6916	18.7463	18.7491	18.717	Q61578	no
0.616347	7.97683	5.29003	1.05479e-08	5.12828e-06	19.1758	13.7669	10.5234	Q9D6M3	Q9D6M3	Slc25a22	Mitochondrial glutamate carrier 1	LAANDFFR	8	84	91	18.8165	18.8911	18.872	18.8908	19.429	19.5079	19.4953	19.5036	Q9D6M3	no
0.739105	7.97325	5.28871	1.06354e-08	5.14388e-06	18.1803	13.7569	10.5155	A2ATU0	A2ATU0	Dhtkd1	2-oxoadipate dehydrogenase complex component E1	KPLIVASPK	9	760	768	17.8766	17.7771	17.7828	17.8066	18.6182	18.5375	18.5328	18.511	A2ATU0	no
-1.19161	7.95589	5.27361	1.10691e-08	5.32591e-06	16.8207	-13.7084	10.4778	P41241	P41241	Csk	Tyrosine-protein kinase CSK	SGWALNMK	8	186	193	17.4405	17.401	17.3734	17.4512	16.266	16.3524	16.284	15.9971	P41241	yes
-1.6787	7.94836	5.26833	1.12626e-08	5.39105e-06	15.301	-13.6874	10.4614	P70236	P70236	Map2k6	Dual specificity mitogen-activated protein kinase kinase 6	QVIDKGQTIPEDILGK	16	142	157	16.2604	15.9052	16.1765	16.2192	14.397	14.3544	14.5618	14.5332	P70236	yes
1.12359	7.9372	5.2594	1.15558e-08	5.50306e-06	17.3121	13.6563	10.4371	P31938	P31938	Map2k1	Dual specificity mitogen-activated protein kinase kinase 1	QLMVHAFIK	9	354	362	16.5776	16.8503	16.6745	16.899	17.8768	17.9388	17.8973	17.7829	P31938	yes
-2.40965	7.92863	5.2547	1.17861e-08	5.56295e-06	14.133	-13.6325	10.4184	P37172	P37172	Acvr1	Activin receptor type-1	GSWQGENVAVK	11	225	235	15.3995	15.1598	15.3874	15.4045	12.939	12.8428	12.6573	13.2735	P37172	yes
0.606266	7.92807	5.2547	1.18014e-08	5.56295e-06	20.1365	13.6309	10.4172	A2ATU0	A2ATU0	Dhtkd1	2-oxoadipate dehydrogenase complex component E1	LAFEYQR	7	412	418	19.7578	19.8862	19.8849	19.8047	20.4067	20.417	20.4874	20.4476	A2ATU0	no
0.676888	7.90976	5.23859	1.23095e-08	5.77315e-06	18.2752	13.5802	10.3772	Q9DB41;Q9D6M3	Q9DB41	Slc25a22	Mitochondrial glutamate carrier 1	GAAVNLTLVTPEK	13	68	80	17.9578	17.9122	17.9229	17.9541	18.6583	18.5836	18.5876	18.6251	Q9DB41	no
-1.96632	7.90039	5.23141	1.25779e-08	5.8694e-06	15.0692	-13.5543	10.3568	P55264	P55264	Adk	Adenosine kinase	FGEILKR	7	111	117	15.899	16.138	16.0425	16.1298	14.3262	14.239	13.7947	13.9842	P55264	no
-3.32704	7.89416	5.22934	1.27595e-08	5.8974e-06	13.9087	-13.5371	10.3432	P11798;Q6PHZ2;Q923T9	P11798	Camk2g	Calcium/calmodulin-dependent protein kinase type II subunit gamma	LLKHPNIVR	9	67	75	15.4245	15.6002	15.5042	15.76	12.4813	11.5962	12.0994	12.804	P11798	yes
-1.94886	7.89398	5.22934	1.27649e-08	5.8974e-06	15.2036	-13.5366	10.3428	Q8CIN4	Q8CIN4	Pak2	Serine/threonine-protein kinase PAK 2	MTDEEIMEKLR	11	227	237	16.0858	16.2716	16.0568	16.2978	13.9761	14.5316	14.3176	14.0912	Q8CIN4	yes
-1.81354	7.88128	5.2188	1.31437e-08	6.04231e-06	15.3922	-13.5016	10.3151	Q9Z2W1	Q9Z2W1	Stk25	Serine/threonine-protein kinase 25	VDPEELFTK	9	14	22	16.3964	16.4664	16.2382	16.0947	14.375	14.2787	14.5907	14.6971	Q9Z2W1	yes
-0.745116	7.86355	5.20321	1.36915e-08	6.26316e-06	18.3156	-13.4528	10.2763	P18653;P18654;Q60592;Q7TPS0;Q8C0P0;Q9R1L5;Q3U214;Q811L6	P18653	Mast3	Microtubule-associated serine/threonine-protein kinase 3	LTDFGLSK	8	528	535	18.7261	18.6438	18.7539	18.6291	17.8752	17.9367	18.0066	17.9539	P18653	yes
0.789881	7.85582	5.19761	1.39374e-08	6.34441e-06	17.8179	13.4316	10.2594	O35488	O35488	Slc27a2	Long-chain fatty acid transport protein 2	LFQHIAEYLPSYAR	14	542	555	17.3511	17.4569	17.4713	17.4125	18.2108	18.2909	18.1784	18.1711	O35488	no
0.757374	7.83133	5.17525	1.47458e-08	6.67964e-06	18.775	13.3647	10.2058	Q61578	Q61578	Fdxr	NADPH:adrenodoxin oxidoreductase, mitochondrial	LGVIPNTEGR	10	380	389	18.3578	18.3526	18.4707	18.4043	19.0574	19.1401	19.2675	19.1499	Q61578	no
-1.93433	7.82666	5.17269	1.49052e-08	6.71908e-06	14.9451	-13.3519	10.1956	Q04735;Q8K0D0;Q04899	Q04735	Cdk18	Cyclin-dependent kinase 18	DLKPQNLLINER	12	242	253	15.8004	15.9001	16.0991	15.8496	13.9931	13.9306	13.7347	14.2535	Q04735	yes
-0.805584	7.81633	5.16446	1.52642e-08	6.84763e-06	17.4509	-13.3238	10.173	Q8BSK8;Q9Z1M4	Q8BSK8	Rps6kb2	Ribosomal protein S6 kinase beta-2	LTDFGLCK	8	210	217	17.9289	17.8125	17.8097	17.8638	17.0336	17.055	17.0798	17.0243	Q8BSK8	yes
-3.3235	7.81258	5.16281	1.53964e-08	6.87375e-06	14.6777	-13.3136	10.1647	O54988	O54988	Slk	STE20-like serine/threonine-protein kinase	WTTSQLLQHPFVTVDSNKPVR	21	281	301	16.3124	16.3975	16.2809	16.367	13.3517	12.7817	12.2785	13.6519	O54988	yes
-1.86727	7.80816	5.16244	1.55538e-08	6.87957e-06	15.4915	-13.3016	10.1551	P97377	P97377	Cdk2	Cyclin-dependent kinase 2	VVPPLDEDGR	10	299	308	16.2544	16.3549	16.6896	16.4015	14.6134	14.3343	14.8367	14.4469	P97377	yes
0.830422	7.80806	5.16244	1.55576e-08	6.87957e-06	20.127	13.3013	10.1548	O35488	O35488	Slc27a2	Long-chain fatty acid transport protein 2	IKENYEFNGK	10	531	540	19.633	19.6901	19.8528	19.6712	20.6006	20.654	20.417	20.4972	O35488	no
-1.17951	7.80111	5.15755	1.58085e-08	6.95741e-06	17.5349	-13.2824	10.1396	Q61036;Q8CIN4	Q61036	Pak2	Serine/threonine-protein kinase PAK 2	LLQTSNITKLEQK	13	105	117	18.3487	18.0593	18.0822	18.0082	16.8748	17.0723	17.0235	16.8098	Q61036	yes
0.593018	7.79898	5.15748	1.58861e-08	6.95857e-06	20.1203	13.2767	10.1349	P12367	P12367	Prkar2a	cAMP-dependent protein kinase type II-alpha regulatory subunit	IVDVIGEK	8	270	277	19.7476	19.8727	19.888	19.7867	20.417	20.4576	20.3962	20.3962	P12367	no
-2.79385	7.77107	5.13161	1.69407e-08	7.38567e-06	16.0743	-13.2011	10.0737	Q9DB30	Q9DB30	Phkg2	Phosphorylase b kinase gamma catalytic chain, liver/testis isoform	ATGDEFAVK	9	45	53	17.7075	17.1315	17.5103	17.5356	14.9764	14.4082	14.1257	15.1992	Q9DB30	yes
-1.81591	7.76377	5.12635	1.72277e-08	7.47568e-06	15.6412	-13.1815	10.0577	Q99KY4	Q99KY4	Gak	Cyclin-G-associated kinase	QLQEIAAAR	9	312	320	16.5048	16.7102	16.5531	16.4287	14.4046	14.9002	14.643	14.9853	Q99KY4	yes
0.631288	7.75791	5.12251	1.7462e-08	7.54213e-06	20.4233	13.1657	10.0448	Q3TLP5	Q3TLP5	Echdc2	Enoyl-CoA hydratase domain-containing protein 2, mitochondrial	GVFCAGADLK	10	92	101	20.0821	20.0951	20.1457	20.1079	20.7471	20.7389	20.8423	20.6276	Q3TLP5	no
-0.503131	7.75356	5.12017	1.76377e-08	7.58274e-06	20.1075	-13.154	10.0353	O09110	O09110	Map2k3	Dual specificity mitogen-activated protein kinase kinase 3	TFITIGDR	8	48	55	20.343	20.3857	20.343	20.3645	19.8682	19.8876	19.8321	19.8358	O09110	yes
-1.3966	7.73586	5.10448	1.83712e-08	7.86169e-06	15.7009	-13.1064	9.99637	Q8BPM2	Q8BPM2	Map4k5	Mitogen-activated protein kinase kinase kinase kinase 5	VGSGTYGDVYK	11	26	36	16.3119	16.4654	16.407	16.4123	14.814	15.1023	15.1276	14.9662	Q8BPM2	yes
0.615976	7.73244	5.10306	1.85165e-08	7.8875e-06	19.7301	13.0973	9.98885	Q8JZR0	Q8JZR0	Acsl5	Long-chain-fatty-acid--CoA ligase 5	GYLKDPEK	8	503	510	19.4524	19.3677	19.4593	19.4092	20.1206	19.9601	20.0426	20.0292	Q8JZR0	no
-1.90063	7.71547	5.08967	1.92545e-08	8.13457e-06	14.57	-13.0518	9.95152	Q80UW5	Q80UW5	Cdc42bpg	Serine/threonine-protein kinase MRCK gamma	GAFGEVAVVR	10	80	89	15.5773	15.3778	15.5062	15.6198	13.8083	13.6814	13.5676	13.4213	Q80UW5	yes
-2.95502	7.71508	5.08967	1.92717e-08	8.13457e-06	14.123	-13.0508	9.95066	Q91VJ4	Q91VJ4	Stk38	Serine/threonine-protein kinase 38	ERPAAISIEIK	11	392	402	15.27	15.6255	15.576	15.9305	12.1914	12.5974	12.6091	13.1841	Q91VJ4	yes
-1.35719	7.70157	5.07812	1.98809e-08	8.35374e-06	16.6272	-13.0147	9.92092	Q60823	Q60823	Akt2	RAC-beta serine/threonine-protein kinase	KLLPPFKPQVTSEVDTR	17	421	437	17.2988	17.3634	17.3673	17.1935	15.7371	16.0175	16.2016	15.8381	Q60823	yes
0.914199	7.69247	5.07132	2.03014e-08	8.48553e-06	17.4455	12.9905	9.9009	O09110	O09110	Map2k3	Dual specificity mitogen-activated protein kinase kinase 3	DVKPSNVLINKEGHVK	16	190	205	17.0164	16.8549	16.9818	17.1003	17.8689	17.9702	17.9338	17.8374	O09110	yes
-1.89077	7.69085	5.07132	2.03773e-08	8.48553e-06	14.6132	-12.9862	9.89733	Q9WUN2	Q9WUN2	Tbk1	Serine/threonine-protein kinase TBK1	TGDLYAVK	8	31	38	15.5267	15.6251	15.5666	15.5158	13.8199	13.6026	13.8321	13.4166	Q9WUN2	yes
-0.822932	7.68167	5.06408	2.08129e-08	8.62824e-06	17.9455	-12.9618	9.8771	Q6P9R2	Q6P9R2	Oxsr1	Serine/threonine-protein kinase OSR1	EVLEGLEYLHK	11	129	139	18.2914	18.4213	18.4276	18.2878	17.6288	17.5246	17.4471	17.5359	Q6P9R2	yes
-1.30939	7.66421	5.04856	2.16663e-08	8.94212e-06	15.9226	-12.9155	9.83863	Q99J95	Q99J95	Cdk9	Cyclin-dependent kinase 9	EGFPITALR	9	57	65	16.5118	16.6294	16.6359	16.5318	15.2945	15.2273	15.1035	15.4462	Q99J95	yes
-2.0118	7.66132	5.04759	2.1811e-08	8.962e-06	16.3592	-12.9079	9.83226	Q9CYH2	Q9CYH2	Prxl2a	Peroxiredoxin-like 2A	NGAVIMAVR	9	62	70	17.2179	17.3699	17.426	17.4466	15.7407	14.9599	15.5924	15.1202	Q9CYH2	no
-0.875563	7.65313	5.04131	2.22266e-08	9.09254e-06	17.0435	-12.8862	9.81418	Q923T9	Q923T9	Camk2g	Calcium/calmodulin-dependent protein kinase type II subunit gamma	GAILTTMLVSR	11	302	312	17.4404	17.4626	17.4609	17.5611	16.642	16.5523	16.6631	16.5654	Q923T9	yes
0.454662	7.65039	5.04054	2.23671e-08	9.10882e-06	23.8928	12.879	9.80814	Q00623	Q00623	Apoa1	Apolipoprotein A-I	TQLAPHSEQMR	11	184	194	23.6774	23.6534	23.683	23.6483	24.1809	24.132	24.1001	24.0676	Q00623	no
-1.54384	7.64854	5.04054	2.24626e-08	9.10882e-06	15.8515	-12.8741	9.80406	Q8BTW9	Q8BTW9	Pak4	Serine/threonine-protein kinase PAK 4	AALQLVVDPGDPR	13	308	320	16.4668	16.794	16.5873	16.6454	15.2627	14.8218	15.061	15.1728	Q8BTW9	yes
-0.717519	7.63954	5.03343	2.29332e-08	9.25922e-06	18.3136	-12.8503	9.78419	Q9EPE9	Q9EPE9	Atp13a1	Endoplasmic reticulum transmembrane helix translocase	EVTPVSSIPIETHR	14	553	566	18.6258	18.6498	18.7046	18.7092	18.0567	17.9544	17.8867	17.9216	Q9EPE9	no
-2.42113	7.63449	5.03026	2.32013e-08	9.32691e-06	13.6991	-12.837	9.77305	Q8VDU5	Q8VDU5	Snrk	SNF-related serine/threonine-protein kinase	LVQHPNIVR	9	69	77	14.8874	15.0378	14.8739	14.8398	12.6674	12.2787	12.2717	12.7365	Q8VDU5	yes
-2.50763	7.62929	5.02694	2.34808e-08	9.3986e-06	15.0051	-12.8233	9.76157	Q8CIN4	Q8CIN4	Pak2	Serine/threonine-protein kinase PAK 2	LSPIFRDFLNR	11	469	479	16.305	16.1686	16.2298	16.3322	14.1065	14.061	13.1414	13.6961	Q8CIN4	yes
-0.751064	7.60813	5.00764	2.46532e-08	9.82552e-06	18.0275	-12.7678	9.71483	Q9DC28;Q9JMK2	Q9DC28	Csnk1d	Casein kinase I isoform delta	FDDKPDYSYLR	11	260	270	18.4945	18.3394	18.4055	18.3726	17.6219	17.5916	17.7216	17.6727	Q9DC28	yes
0.823338	7.56992	4.97129	2.69205e-08	1.06833e-05	20.8296	12.6679	9.63033	P12367	P12367	Prkar2a	cAMP-dependent protein kinase type II-alpha regulatory subunit	LLGPCMDIMKR	11	367	377	20.2033	20.4975	20.5121	20.459	21.3306	21.214	21.2163	21.2043	P12367	no
0.683004	7.54926	4.95249	2.82322e-08	1.11562e-05	18.6596	12.6143	9.58458	Q3TLP5	Q3TLP5	Echdc2	Enoyl-CoA hydratase domain-containing protein 2, mitochondrial	EREQMSDVEVGTFVQR	16	102	117	18.3254	18.2713	18.2474	18.4283	18.9863	18.9877	19.0521	18.9783	Q3TLP5	no
0.495751	7.53489	4.94152	2.91815e-08	1.14414e-05	20.3523	12.5771	9.55276	P34928	P34928	Apoc1	Apolipoprotein C-I	AWFSEAFGK	9	70	78	20.0821	20.1079	20.1457	20.0821	20.6453	20.6186	20.5638	20.5731	P34928	no
0.557449	7.53461	4.94152	2.92005e-08	1.14414e-05	19.3628	12.5763	9.55214	Q9DB41;Q9D6M3	Q9DB41	Slc25a22	Mitochondrial glutamate carrier 1	IQLQDAGR	8	129	136	19.1189	19.0541	19.0942	19.0689	19.5985	19.7079	19.6298	19.6298	Q9DB41	no
0.591473	7.52056	4.92945	3.01605e-08	1.17639e-05	20.2564	12.54	9.52099	P12367;P31324	P12367	Prkar2a	cAMP-dependent protein kinase type II-alpha regulatory subunit	GQYFGELALVTNKPR	15	330	344	20.0292	20.002	19.9742	19.8371	20.5731	20.5451	20.5545	20.5356	P12367	no
-1.62268	7.51889	4.92945	3.02768e-08	1.17639e-05	15.4056	-12.5357	9.51729	P49615	P49615	Cdk5	Cyclin-dependent kinase 5	ETHEIVALKR	10	25	34	15.9764	16.133	16.3778	16.3805	14.6717	14.5541	14.7153	14.4358	P49615	yes
-1.70499	7.50883	4.92121	3.0986e-08	1.19893e-05	14.5409	-12.5098	9.49499	Q8BPM2	Q8BPM2	Map4k5	Mitogen-activated protein kinase kinase kinase kinase 5	ALAVELLDK	9	285	293	15.4632	15.399	15.227	15.4845	13.739	13.6459	13.6845	13.6843	Q8BPM2	yes
-1.43264	7.4902	4.90438	3.23442e-08	1.24629e-05	18.0751	-12.4619	9.45364	P55264	P55264	Adk	Adenosine kinase	AGHYAASVIIR	11	338	348	18.3709	18.8724	19.0386	18.8837	17.3629	17.3001	17.3914	17.3807	P55264	no
0.671298	7.47292	4.88889	3.36575e-08	1.29153e-05	19.0745	12.4176	9.41525	P43883	P43883	Plin2	Perilipin-2	DQYPYLR	7	38	44	18.7923	18.6285	18.782	18.7528	19.3862	19.4886	19.3423	19.4236	P43883	no
0.948005	7.46964	4.88741	3.39123e-08	1.29595e-05	16.8497	12.4092	9.40798	P31938;Q63932	P31938	Map2k2	Dual specificity mitogen-activated protein kinase kinase 2	YPIPPPDAK	9	265	273	16.4209	16.4017	16.4331	16.2471	17.3273	17.4204	17.2908	17.2563	P31938	yes
0.724053	7.46563	4.88519	3.42267e-08	1.30261e-05	20.0768	12.399	9.39907	Q3TLP5	Q3TLP5	Echdc2	Enoyl-CoA hydratase domain-containing protein 2, mitochondrial	GVFCAGADLKER	12	92	103	19.5788	19.7666	19.6937	19.8199	20.3767	20.5147	20.4928	20.371	Q3TLP5	no
1.56504	7.45465	4.87598	3.51034e-08	1.33052e-05	15.5517	12.3709	9.37466	Q9Z1R3	Q9Z1R3	Apom	Apolipoprotein M	TEGRPDMK	8	115	122	14.8078	14.4849	14.9348	14.8493	16.3852	16.4876	16.1869	16.2774	Q9Z1R3	no
-0.51166	7.44058	4.86367	3.62596e-08	1.36876e-05	20.6277	-12.3351	9.34337	Q63932	Q63932	Map2k2	Dual specificity mitogen-activated protein kinase kinase 2	ISELGAGNGGVVTK	14	75	88	20.9024	20.8269	20.9171	20.8876	20.3752	20.2989	20.417	20.3962	Q63932	yes
-0.842731	7.4354	4.86026	3.66947e-08	1.37957e-05	17.4251	-12.3219	9.33185	Q99JT2;Q99KH8;Q9Z2W1	Q99JT2	Stk25	Serine/threonine-protein kinase 25	LADFGVAGQLTDTQIKR	17	156	172	17.7437	17.9098	17.8742	17.8584	16.9937	16.8943	17.0563	17.0707	Q99JT2	yes
1.16854	7.43359	4.8602	3.68478e-08	1.37974e-05	16.9101	12.3173	9.32782	Q60855	Q60855	Ripk1	Receptor-interacting serine/threonine-protein kinase 1	VSLCYHR	7	31	37	16.4549	16.1538	16.4667	16.2278	17.4017	17.4524	17.665	17.4583	Q60855	yes
0.809142	7.4227	4.85106	3.7783e-08	1.40908e-05	17.5602	12.2897	9.3036	O35488	O35488	Slc27a2	Long-chain fatty acid transport protein 2	KLFQHIAEYLPSYAR	15	541	555	17.0449	17.2236	17.1635	17.1903	18.0591	17.9529	17.9069	17.9401	O35488	no
-1.25253	7.41351	4.84362	3.8591e-08	1.43345e-05	15.8867	-12.2664	9.28315	Q62073	Q62073	Map3k7	Mitogen-activated protein kinase kinase kinase 7	IMWAVHNGTRPPLIK	15	239	253	16.3708	16.6099	16.4628	16.6082	15.1508	15.399	15.264	15.2279	Q62073	yes
-1.70416	7.40682	4.83865	3.91907e-08	1.44993e-05	15.0817	-12.2495	9.26824	P18653	P18653	Rps6ka1	Ribosomal protein S6 kinase alpha-1	KVTRPDSGHLYAMK	14	81	94	15.7416	16.0345	16.1528	15.806	14.2138	14.4361	14.0985	14.17	P18653	yes
0.586961	7.40303	4.83659	3.95337e-08	1.45682e-05	19.8026	12.2399	9.25981	Q9D6M3	Q9D6M3	Slc25a22	Mitochondrial glutamate carrier 1	SEGYFGMYR	9	59	67	19.4885	19.4381	19.6246	19.4853	20.0908	20.1307	20.0887	20.0743	Q9D6M3	no
-1.30533	7.39698	4.83227	4.00881e-08	1.47141e-05	16.3974	-12.2246	9.24634	Q9Z2B9	Q9Z2B9	Rps6ka4	Ribosomal protein S6 kinase alpha-4	IGPVAQDLLQR	11	265	275	16.8178	17.2153	16.982	17.1853	15.604	15.7572	15.7381	15.8798	Q9Z2B9	yes
-1.22425	7.3685	4.8055	4.28055e-08	1.56496e-05	16.908	-12.1529	9.18285	Q03963	Q03963	Eif2ak2	Interferon-induced, double-stranded RNA-activated protein kinase	KGDFSNDIFDNKEK	14	463	476	17.4391	17.6058	17.4456	17.59	16.0481	16.3447	16.2614	16.5294	Q03963	yes
-0.743943	7.35049	4.78919	4.46183e-08	1.62484e-05	18.3272	-12.1078	9.14267	O88351	O88351	Ikbkb	Inhibitor of nuclear factor kappa-B kinase subunit beta	DLKPENIVLQQGEKR	15	145	159	18.6618	18.7646	18.7261	18.6443	17.8654	17.9295	18.0917	17.9344	O88351	yes
-2.56351	7.3361	4.7765	4.61209e-08	1.673e-05	13.4784	-12.0718	9.11056	P55264	P55264	Adk	Adenosine kinase	DIKEIAKK	8	256	263	14.8619	14.9501	14.5217	14.707	11.7884	12.2036	12.3857	12.409	P55264	no
-2.4734	7.31646	4.75856	4.82546e-08	1.74359e-05	14.544	-12.0229	9.06669	Q9Z2A0	Q9Z2A0	Pdpk1	3-phosphoinositide-dependent protein kinase 1	HIIKENKVPYVTR	13	120	132	15.6355	15.6752	16.1096	15.7024	12.9365	13.0542	13.8093	13.4289	Q9Z2A0	yes
-1.52876	7.3018	4.74558	4.99111e-08	1.79645e-05	15.8848	-11.9864	9.03393	Q8VDU5	Q8VDU5	Snrk	SNF-related serine/threonine-protein kinase	LDTLATGHLFQEVR	14	52	65	16.7121	16.5472	16.4485	16.889	15.0975	14.9365	15.3744	15.0734	Q8VDU5	yes
-0.89188	7.28414	4.72961	5.19823e-08	1.86377e-05	17.6065	-11.9427	8.99445	P31938	P31938	Map2k1	Dual specificity mitogen-activated protein kinase kinase 1	VGELKDDDFEK	11	60	70	18.1172	18.0227	18.1488	17.9209	17.1566	17.0534	17.1355	17.2968	P31938	yes
-1.28506	7.2725	4.71964	5.33945e-08	1.90705e-05	15.8776	-11.9139	8.96841	P31750	P31750	Akt1	RAC-alpha serine/threonine-protein kinase	YSFQTHDR	8	215	222	16.3193	16.4992	16.6498	16.6122	15.0901	15.2469	15.2499	15.3535	P31750	yes
-1.92039	7.26708	4.71589	5.40651e-08	1.9236e-05	15.0461	-11.9005	8.95628	Q04899	Q04899	Cdk18	Cyclin-dependent kinase 18	YLPQPLLSHAPR	12	359	370	15.9898	15.8173	16.2576	15.9607	14.1684	14.1512	14.3327	13.6914	Q04899	yes
0.428222	7.26107	4.71153	5.48189e-08	1.94297e-05	21.8064	11.8857	8.94282	P08226	P08226	Apoe	Apolipoprotein E	LQAEIFQAR	9	262	270	21.5961	21.5915	21.6364	21.5451	22.0493	22.0426	21.9882	22.002	P08226	no
-1.6943	7.25486	4.70698	5.56083e-08	1.96346e-05	15.817	-11.8704	8.92892	P55264	P55264	Adk	Adenosine kinase	HKELFDELVK	10	61	70	16.449	16.7502	16.5966	16.8609	15.1689	14.7491	14.7373	15.2243	P55264	no
-1.89687	7.24786	4.70162	5.65122e-08	1.98782e-05	14.9031	-11.8532	8.91324	Q9QZS5	Q9QZS5	Sgk2	Serine/threonine-protein kinase Sgk2	EDFLDIK	7	281	287	15.761	15.8915	16.0502	15.7035	14.3548	13.8628	13.7536	13.8476	Q9QZS5	yes
-2.43048	7.23294	4.68914	5.84877e-08	2.04577e-05	15.282	-11.8166	8.87981	P55264	P55264	Adk	Adenosine kinase	SLVANLAAANCYKKEK	16	149	164	16.5019	16.0888	16.9462	16.452	14.513	13.7561	14.2026	13.7953	P55264	no
-1.98696	7.2321	4.68914	5.86004e-08	2.04577e-05	14.781	-11.8145	8.87793	Q9CYH2	Q9CYH2	Prxl2a	Peroxiredoxin-like 2A	EVEDFQPYFK	10	109	118	15.7984	15.7228	15.8903	15.6863	13.596	13.5176	14.2311	13.8053	Q9CYH2	no
-1.5234	7.21187	4.67054	6.13951e-08	2.13531e-05	15.936	-11.765	8.83258	Q60823	Q60823	Akt2	RAC-beta serine/threonine-protein kinase	VTMNDFDYLK	10	147	156	16.7176	16.767	16.658	16.6483	14.7901	15.3878	15.1773	15.3421	Q60823	yes
-2.69788	7.2006	4.6609	6.3008e-08	2.18323e-05	15.7707	-11.7375	8.80732	Q99KY4	Q99KY4	Gak	Cyclin-G-associated kinase	AIIQEVCFLK	10	81	90	17.222	17.0478	17.0238	17.185	14.5498	13.6246	14.4633	15.0493	Q99KY4	yes
0.498881	7.18978	4.6517	6.45976e-08	2.22998e-05	19.5553	11.7112	8.78305	Q8VCH6	Q8VCH6	Dhcr24	Delta(24)-sterol reductase	LTQGETLR	8	368	375	19.3267	19.2982	19.2992	19.2994	19.8524	19.8037	19.8226	19.7404	Q8VCH6	no
0.632254	7.1814	4.64492	6.58574e-08	2.26506e-05	22.2762	11.6908	8.76422	O35488	O35488	Slc27a2	Long-chain fatty acid transport protein 2	GEVGLLVCK	9	420	428	22.0886	21.9061	21.9882	21.8576	22.5938	22.695	22.5309	22.5498	O35488	no
-1.25649	7.166	4.63113	6.82346e-08	2.33815e-05	16.0057	-11.6534	8.72964	P52332;Q9R117	P52332	Jak1	Tyrosine-protein kinase JAK1	DLGEGHFGK	9	879	887	16.7322	16.4735	16.6685	16.6616	15.5519	15.1837	15.3205	15.4537	P52332	yes
2.55805	7.14365	4.61038	7.18381e-08	2.45258e-05	13.3711	11.5994	8.67943	Q91V04	Q91V04	Tram1	Translocating chain-associated membrane protein 1	WREHSAFQAPPVKR	14	323	336	12.0334	12.2336	12.445	11.6562	14.7041	14.617	14.4767	14.8026	Q91V04	no
-2.42639	7.12382	4.59214	7.51943e-08	2.55776e-05	14.4659	-11.5516	8.63485	Q03147	Q03147	Cdk7	Cyclin-dependent kinase 7	DKNTNQIVAIKK	12	31	42	15.8269	15.8718	15.3591	15.6586	12.8879	12.9274	13.6113	13.5843	Q03147	yes
-0.925633	7.12104	4.59096	7.56755e-08	2.56474e-05	16.4335	-11.545	8.62862	Q9EPE9	Q9EPE9	Atp13a1	Endoplasmic reticulum transmembrane helix translocase	EFVITSLK	8	843	850	16.9057	16.9178	16.8574	16.9043	15.8526	15.9734	15.9882	16.0684	Q9EPE9	no
-1.21746	7.11475	4.58625	7.67796e-08	2.59269e-05	16.786	-11.5298	8.61447	Q9D8V0	Q9D8V0	Hm13	Minor histocompatibility antigen H13	SSSDMPETITSR	12	62	73	17.2618	17.4337	17.4616	17.422	16.4578	15.9378	16.1489	16.1647	Q9D8V0	no
-1.21576	7.10629	4.57936	7.82915e-08	2.63417e-05	19.799	-11.5095	8.59541	Q01279	Q01279	Egfr	Epidermal growth factor receptor	GLWIPEGEKVKIPVAIK	17	731	747	20.4694	20.2877	20.3507	20.5196	19.1199	19.2305	18.8969	19.5169	Q01279	yes
-0.913379	7.08583	4.56202	8.20681e-08	2.74146e-05	18.0488	-11.4606	8.54936	Q9DC28;Q9JMK2	Q9DC28	Csnk1d	Casein kinase I isoform delta	TKHPQLHIESK	11	44	54	18.6154	18.5443	18.4064	18.4557	17.7433	17.4264	17.5081	17.6905	Q9DC28	yes
-0.862231	7.08581	4.56202	8.20709e-08	2.74146e-05	17.5665	-11.4605	8.54933	Q9EPE9	Q9EPE9	Atp13a1	Endoplasmic reticulum transmembrane helix translocase	HADVGVALLANAPER	15	871	885	18.0589	18.0403	17.8138	18.0776	17.1895	17.1902	17.1334	17.0285	Q9EPE9	no
-2.5109	7.07513	4.55289	8.41147e-08	2.79966e-05	15.1478	-11.435	8.52527	Q8K0D0;Q04899	Q8K0D0	Cdk18	Cyclin-dependent kinase 18	SKLTENLVALK	11	140	150	16.1388	16.5056	16.4884	16.4802	13.9625	13.2682	13.8257	14.5131	Q8K0D0	yes
0.827328	7.05719	4.53668	8.76627e-08	2.90618e-05	18.9335	11.3923	8.48484	O35488	O35488	Slc27a2	Long-chain fatty acid transport protein 2	LRDVFKK	7	450	456	18.5235	18.4516	18.716	18.3883	19.3181	19.4234	19.2375	19.4098	O35488	no
0.839597	7.05581	4.53668	8.79409e-08	2.90618e-05	17.1008	11.3891	8.48174	Q8BX94	Q8BX94	Osbpl2	Oxysterol-binding protein-related protein 2	TALPAPMFTR	10	62	71	16.7097	16.7079	16.5833	16.7233	17.5898	17.4161	17.4646	17.612	Q8BX94	no
0.438696	7.05401	4.53642	8.83064e-08	2.90791e-05	21.3461	11.3848	8.47768	Q9JM62	Q9JM62	Reep6	Receptor expression-enhancing protein 6	NVATEALGALEAR	13	16	28	21.0951	21.1206	21.1395	21.1519	21.5961	21.6186	21.502	21.5451	Q9JM62	no
0.805792	7.04984	4.53378	8.91586e-08	2.9256e-05	17.2186	11.3749	8.46827	P05132	P05132	Prkaca	cAMP-dependent protein kinase catalytic subunit alpha	KGSEQESVKEFLAK	14	9	22	16.8235	16.9183	16.7462	16.7747	17.7248	17.5832	17.6322	17.5456	P05132	yes
-1.48134	7.04765	4.53313	8.96078e-08	2.92998e-05	16.1229	-11.3697	8.46335	Q99JP0	Q99JP0	Map4k3	Mitogen-activated protein kinase kinase kinase kinase 3	LLQHPFVTQPLTR	13	267	279	16.8585	16.7141	16.9543	16.9273	15.0164	15.6287	15.5346	15.3492	Q99JP0	yes
0.46402	7.04416	4.53117	9.03307e-08	2.94326e-05	21.0679	11.3614	8.45549	A2ATU0	A2ATU0	Dhtkd1	2-oxoadipate dehydrogenase complex component E1	LLLESQEFDHFLATK	15	170	184	20.8191	20.8423	20.7796	20.9024	21.3211	21.3266	21.3156	21.2361	A2ATU0	no
-1.63214	7.03721	4.52574	9.17886e-08	2.98031e-05	16.0062	-11.3449	8.43981	Q60823	Q60823	Akt2	RAC-beta serine/threonine-protein kinase	LLPPFKPQVTSEVDTR	16	422	437	16.912	16.4513	17.0933	16.8325	15.3552	15.0987	15.346	14.9607	Q60823	yes
0.892332	7.02931	4.51981	9.34744e-08	3.02124e-05	16.8549	11.3262	8.42198	P68181	P68181	Prkacb	cAMP-dependent protein kinase catalytic subunit beta	GSEVESVKEFLAK	13	10	22	16.4028	16.2771	16.4084	16.5466	17.3408	17.3518	17.2237	17.2879	P68181	yes
-0.447827	7.02826	4.51981	9.37e-08	3.02124e-05	23.1362	-11.3238	8.41962	Q61694	Q61694	Hsd3b5	NADPH-dependent 3-keto-steroid reductase Hsd3b5	EIILNAHEEEHR	12	136	147	23.4425	23.2961	23.3778	23.3239	22.9298	22.9459	22.8839	22.8895	Q61694	no
0.487168	7.02395	4.51701	9.4635e-08	3.04083e-05	20.3218	11.3136	8.40989	P08226	P08226	Apoe	Apolipoprotein E	QWANLMEK	8	285	292	20.0765	20.0884	20.1454	20.0025	20.5613	20.5262	20.6127	20.5613	P08226	no
-1.13442	7.00637	4.50093	9.85444e-08	3.15553e-05	16.3576	-11.2721	8.37021	P70236	P70236	Map2k6	Dual specificity mitogen-activated protein kinase kinase 6	DVKPSNVLINTLGQVK	16	179	194	17.0309	16.8118	16.9024	16.9541	15.8372	15.9639	15.7965	15.564	P70236	yes
0.564006	7.00042	4.49648	9.99024e-08	3.18802e-05	19.8525	11.2581	8.35679	Q68FL6	Q68FL6	Mars1	Methionine--tRNA ligase, cytoplasmic	GIGVFGDMAK	10	601	610	19.5107	19.5709	19.5952	19.6053	20.1825	20.2184	20.1079	20.0292	Q68FL6	no
0.71405	6.9965	4.49405	1.00809e-07	3.20594e-05	18.2519	11.2489	8.34793	A2ATU0	A2ATU0	Dhtkd1	2-oxoadipate dehydrogenase complex component E1	TLIFCSGK	8	805	812	17.8764	17.8352	18.0254	17.8426	18.5078	18.6008	18.6938	18.6333	A2ATU0	no
-0.62527	6.97922	4.47825	1.04901e-07	3.32467e-05	19.7106	-11.2083	8.30891	Q63932	Q63932	Map2k2	Dual specificity mitogen-activated protein kinase kinase 2	AKVGELKDDDFER	13	62	74	20.1581	19.9316	19.9742	20.0292	19.3639	19.338	19.4169	19.4732	Q63932	yes
-1.89913	6.97482	4.4757	1.05969e-07	3.34428e-05	14.5706	-11.198	8.29897	Q60823	Q60823	Akt2	RAC-beta serine/threonine-protein kinase	AKVTMNDFDYLK	12	145	156	15.5851	15.4137	15.3615	15.7203	13.6195	13.5784	13.317	13.9692	Q60823	yes
0.631191	6.97371	4.4757	1.0624e-07	3.34428e-05	18.6121	11.1954	8.29646	P12367	P12367	Prkar2a	cAMP-dependent protein kinase type II-alpha regulatory subunit	LLGPCMDIMK	10	367	376	18.1818	18.3667	18.3152	18.3221	18.9238	18.8766	19.0044	18.9059	P12367	no
0.566891	6.96291	4.46636	1.08917e-07	3.41697e-05	19.9525	11.1701	8.27203	Q9QZD8	Q9QZD8	Slc25a10	Mitochondrial dicarboxylate carrier	MTGMALQVVR	10	43	52	19.661	19.659	19.6737	19.6826	20.347	20.2848	20.1789	20.1332	Q9QZD8	no
1.06373	6.95519	4.46011	1.10869e-07	3.4665e-05	16.5499	11.1521	8.25459	O08605	O08605	Mknk1	MAP kinase-interacting serine/threonine-protein kinase 1	GLPTPQVLQR	10	341	350	15.9421	16.2798	15.911	15.9392	17.0941	17.0744	17.1327	17.0257	O08605	yes
-1.40303	6.94678	4.45315	1.13038e-07	3.52246e-05	14.6913	-11.1325	8.23556	P34152	P34152	Ptk2	Focal adhesion kinase 1	NVLVSSNDCVK	11	551	561	15.4599	15.3927	15.3722	15.3463	14.0306	14.0298	13.9743	13.9244	P34152	yes
-2.01752	6.94398	4.45182	1.13767e-07	3.53332e-05	15.5405	-11.126	8.22925	Q99KY4	Q99KY4	Gak	Cyclin-G-associated kinase	QKPPIIHR	8	165	172	16.4267	16.7948	16.4347	16.5407	14.3664	14.6245	14.0975	15.0387	Q99KY4	yes
1.35475	6.93023	4.43951	1.17428e-07	3.63486e-05	16.0055	11.0939	8.19813	Q60855	Q60855	Ripk1	Receptor-interacting serine/threonine-protein kinase 1	SHGFVILKK	9	38	46	15.0079	15.4864	15.5576	15.2605	16.7559	16.6795	16.6634	16.6326	Q60855	yes
-1.12382	6.91579	4.42651	1.21399e-07	3.74529e-05	16.0311	-11.0604	8.16545	P41241	P41241	Csk	Tyrosine-protein kinase CSK	SVLGGDCLLK	10	284	293	16.6541	16.6457	16.5873	16.485	15.5774	15.419	15.6007	15.2797	P41241	yes
-1.42374	6.90553	4.4177	1.243e-07	3.82212e-05	16.162	-11.0367	8.14222	Q9R117	Q9R117	Tyk2	Non-receptor tyrosine-protein kinase TYK2	NVLLDNDR	8	1025	1032	16.8269	16.724	16.8016	17.1431	15.1229	15.5879	15.5811	15.5087	Q9R117	yes
0.844316	6.89367	4.40727	1.27742e-07	3.91497e-05	16.5251	11.0092	8.11536	A2ALW5	A2ALW5	Dnajc25	DnaJ homolog subfamily C member 25	WIYNFNIK	8	263	270	16.051	16.0469	16.1462	16.1677	17.0133	16.9389	16.9433	16.8936	A2ALW5	no
-0.968058	6.88983	4.40486	1.28876e-07	3.93675e-05	16.3968	-11.0004	8.10666	P52332	P52332	Jak1	Tyrosine-protein kinase JAK1	CMNYDPNQRPFFR	13	826	838	16.9449	16.8735	16.8466	16.8583	15.8937	15.7399	15.9964	16.021	P52332	yes
-2.31262	6.88325	4.40107	1.30844e-07	3.97129e-05	15.7043	-10.9852	8.09175	Q8CIN4	Q8CIN4	Pak2	Serine/threonine-protein kinase PAK 2	DIKSDNVLLGMEGSVK	16	368	383	16.9003	16.8004	16.8561	16.8855	14.7843	14.29	15.1655	13.952	Q8CIN4	yes
-0.684956	6.88319	4.40107	1.30862e-07	3.97129e-05	19.9764	-10.9851	8.09161	Q64464	Q64464	Cyp3a13	Cytochrome P450 3A13	AISISENEEWKR	12	117	128	20.417	20.265	20.3752	20.2184	19.6675	19.5506	19.7716	19.5461	Q64464	no
-1.19131	6.87388	4.39318	1.33696e-07	4.04408e-05	16.0123	-10.9636	8.07052	Q61136	Q61136	Prpf4b	Serine/threonine-protein kinase PRP4 homolog	LNDADPDDKFHCLR	14	739	752	16.6551	16.6301	16.3633	16.7835	15.3263	15.5463	15.386	15.4082	Q61136	yes
-1.42903	6.84936	4.37007	1.41463e-07	4.2651e-05	15.1096	-10.9073	8.01492	Q03147	Q03147	Cdk7	Cyclin-dependent kinase 7	APELLFGAR	9	180	188	16.0309	15.694	15.8464	15.7254	14.5867	14.2606	14.3429	14.3902	Q03147	yes
-1.96076	6.84609	4.36821	1.42531e-07	4.28339e-05	14.4127	-10.8998	8.00751	P49615	P49615	Cdk5	Cyclin-dependent kinase 5	GLGFCHSR	8	113	120	15.5093	15.5435	15.4884	15.031	13.4748	13.4389	13.695	13.1205	P49615	yes
-1.48429	6.83752	4.36105	1.45371e-07	4.35465e-05	16.158	-10.8802	7.98807	Q9R117	Q9R117	Tyk2	Non-receptor tyrosine-protein kinase TYK2	AVPEGHEYYR	10	1044	1053	16.5463	17.1663	16.7767	17.1112	15.2566	15.5331	15.4379	15.4358	Q9R117	yes
-0.557004	6.82515	4.35084	1.49571e-07	4.45821e-05	19.2037	-10.852	7.96	Q61694	Q61694	Hsd3b5	NADPH-dependent 3-keto-steroid reductase Hsd3b5	DLGYQPLVSWEEAKQK	16	337	352	19.5189	19.4082	19.4763	19.5252	18.9004	18.9304	18.8521	19.0177	Q61694	no
-0.869508	6.82452	4.35084	1.49788e-07	4.45821e-05	19.2276	-10.8505	7.95857	Q01279	Q01279	Egfr	Epidermal growth factor receptor	VKIPVAIK	8	740	747	19.4455	19.7417	19.8075	19.6546	18.7732	18.7794	18.6703	18.9484	Q01279	yes
-2.67586	6.82054	4.34909	1.51167e-07	4.47621e-05	15.7846	-10.8414	7.94954	Q8CIN4	Q8CIN4	Pak2	Serine/threonine-protein kinase PAK 2	KELIINEILVMK	12	288	299	17.2685	17.0496	17.0676	17.1043	15.1755	13.722	14.7491	14.14	Q8CIN4	yes
-0.55084	6.82	4.34909	1.51357e-07	4.47621e-05	19.5264	-10.8402	7.9483	Q9QXD1	Q9QXD1	Acox2	Peroxisomal acyl-coenzyme A oxidase 2	LFEWAQK	7	649	655	19.8012	19.795	19.7898	19.8215	19.3655	19.1486	19.2206	19.2693	Q9QXD1	no
0.718011	6.81444	4.34492	1.53305e-07	4.51944e-05	17.5161	10.8275	7.93569	P12367	P12367	Prkar2a	cAMP-dependent protein kinase type II-alpha regulatory subunit	MKIVDVIGEK	10	268	277	17.1875	17.1544	17.1681	17.1184	17.9312	17.8926	17.7323	17.9444	P12367	no
0.671027	6.80616	4.33801	1.56257e-07	4.59186e-05	18.9196	10.8087	7.91688	A2ATU0	A2ATU0	Dhtkd1	2-oxoadipate dehydrogenase complex component E1	ETFTTEER	8	157	164	18.5482	18.6139	18.5528	18.6216	19.2407	19.3767	19.3103	19.093	A2ATU0	no
0.426355	6.77324	4.30646	1.68564e-07	4.93791e-05	23.5653	10.734	7.84207	Q00623	Q00623	Apoa1	Apolipoprotein A-I	SNPTLNEYHTR	11	206	216	23.3031	23.3831	23.3565	23.3659	23.8585	23.7965	23.7108	23.7482	Q00623	no
-0.843343	6.76483	4.29942	1.71858e-07	5.01857e-05	17.4182	-10.715	7.82296	Q9EPE9	Q9EPE9	Atp13a1	Endoplasmic reticulum transmembrane helix translocase	DLEEESTPIVK	11	936	946	17.97	17.7082	17.8119	17.8692	16.8954	16.9111	17.0843	17.0952	Q9EPE9	no
0.43834	6.76186	4.29781	1.73037e-07	5.03716e-05	21.2851	10.7083	7.81621	P08226	P08226	Apoe	Apolipoprotein E	LKGWFEPIVEDMHR	14	271	284	21.1464	21.0409	21.0544	21.0219	21.5378	21.5426	21.4731	21.4636	P08226	no
-1.8327	6.73222	4.26954	1.85258e-07	5.37607e-05	14.3973	-10.6416	7.74879	P49615	P49615	Cdk5	Cyclin-dependent kinase 5	EICLLKELK	9	51	59	15.0953	15.3906	15.3388	15.4297	13.203	13.6133	13.7803	13.327	P49615	yes
-1.28094	6.72202	4.26068	1.89663e-07	5.48675e-05	16.2827	-10.6187	7.72556	Q8BPM2	Q8BPM2	Map4k5	Mitogen-activated protein kinase kinase kinase kinase 5	RNPQHDYELVQR	12	14	25	16.7487	16.8746	16.9047	17.1646	15.7702	15.8222	15.5918	15.3846	Q8BPM2	yes
-2.01803	6.70626	4.24628	1.96669e-07	5.67176e-05	14.8451	-10.5835	7.68969	Q9Z2B9	Q9Z2B9	Rps6ka4	Ribosomal protein S6 kinase alpha-4	VSVENFALLK	10	28	37	15.69	16.2149	15.524	15.9873	13.9325	14.1564	13.4618	13.7935	Q9Z2B9	yes
-1.42594	6.69727	4.23863	2.00786e-07	5.77256e-05	15.3963	-10.5634	7.6692	Q6P4S6	Q6P4S6	Sik3	Serine/threonine-protein kinase SIK3	LIAECQQLKEER	12	329	340	16.0575	15.9976	16.3183	16.064	14.8786	14.4051	14.8218	14.6281	Q6P4S6	yes
-1.26525	6.69043	4.23314	2.03972e-07	5.84607e-05	15.3434	-10.5481	7.65362	Q8BSK8	Q8BSK8	Rps6kb1	Ribosomal protein S6 kinase beta-1	FEISETSVNRGPEK	14	72	85	16.1328	15.8214	15.9644	15.9854	14.7571	14.8356	14.5308	14.7195	Q8BSK8	yes
-2.04554	6.68454	4.22859	2.06755e-07	5.90761e-05	14.4699	-10.535	7.64021	P37172	P37172	Acvr1	Activin receptor type-1	QITLLECVGK	10	207	216	15.2876	15.7906	15.4803	15.4122	13.8289	12.9989	13.4731	13.4877	P37172	yes
-1.46292	6.67065	4.21742	2.13477e-07	6.06144e-05	15.9277	-10.5041	7.60854	Q8BPM2	Q8BPM2	Map4k5	Mitogen-activated protein kinase kinase kinase kinase 5	NVHTGELAAVK	11	39	49	16.6867	16.5574	16.632	16.7608	15.6332	15.093	14.9482	15.1106	Q8BPM2	yes
-2.93564	6.66992	4.21742	2.13837e-07	6.06144e-05	14.6282	-10.5025	7.60688	Q04899	Q04899	Cdk18	Cyclin-dependent kinase 18	EIQLQKDPGYR	11	423	433	15.6388	16.2941	16.1798	16.2711	12.8918	12.7887	14.1093	12.8516	Q04899	yes
0.803967	6.66939	4.21742	2.14098e-07	6.06144e-05	17.624	10.5013	7.60567	P68181	P68181	Prkacb	cAMP-dependent protein kinase catalytic subunit beta	KGSEVESVKEFLAK	14	9	22	17.3797	17.1555	17.2687	17.0844	17.9657	17.9992	17.9948	18.1444	P68181	yes
0.96565	6.66079	4.21015	2.18377e-07	6.1638e-05	16.5627	10.4822	7.58607	Q60855	Q60855	Ripk1	Receptor-interacting serine/threonine-protein kinase 1	EYPDQSPVLQR	11	308	318	15.9847	16.3156	16.0564	15.9628	17.047	17.0829	17.0655	16.9868	Q60855	yes
0.59829	6.64606	4.19674	2.25912e-07	6.35718e-05	19.1089	10.4496	7.55247	Q3TLP5	Q3TLP5	Echdc2	Enoyl-CoA hydratase domain-containing protein 2, mitochondrial	ELGLVNHAVAQNEEGNAAYHR	21	207	227	18.9473	18.8211	18.7361	18.7345	19.4194	19.4494	19.4274	19.336	Q3TLP5	no
1.2989	6.62416	4.17615	2.37595e-07	6.66572e-05	16.2079	10.4012	7.5025	Q60855	Q60855	Ripk1	Receptor-interacting serine/threonine-protein kinase 1	SHGFVILK	8	38	45	15.6684	15.4394	15.3048	15.8211	16.9216	16.888	16.6385	16.9812	Q60855	yes
-2.12076	6.62277	4.17607	2.38361e-07	6.66707e-05	14.6595	-10.3982	7.49931	P70268	P70268	Pkn1	Serine/threonine-protein kinase N1	KSPLTLEDFK	10	611	620	15.5728	15.7693	15.7404	15.7972	13.7208	14.0187	12.9707	13.6864	P70268	yes
-2.31496	6.62001	4.17461	2.3988e-07	6.68941e-05	14.3148	-10.3921	7.49302	P55264	P55264	Adk	Adenosine kinase	YSLKPNDQILAEDK	14	47	60	15.8253	15.3442	15.4053	15.3143	13.3001	13.4333	13.3827	12.5132	P55264	no
-1.70956	6.61763	4.17395	2.41193e-07	6.69959e-05	15.1018	-10.3869	7.4876	Q9Z2A0	Q9Z2A0	Pdpk1	3-phosphoinositide-dependent protein kinase 1	AGNEYLIFQK	10	287	296	16.2127	16.0307	15.8511	15.7318	13.9858	14.5807	14.0544	14.3672	Q9Z2A0	yes
0.469139	6.61674	4.17395	2.41688e-07	6.69959e-05	19.6191	10.3849	7.48557	A2ATU0	A2ATU0	Dhtkd1	2-oxoadipate dehydrogenase complex component E1	KDVIVDLLCYR	11	422	432	19.439	19.346	19.337	19.4161	19.833	19.8415	19.9175	19.8225	A2ATU0	no
1.00592	6.60762	4.16612	2.46818e-07	6.82143e-05	16.3985	10.3648	7.46475	O35488	O35488	Slc27a2	Long-chain fatty acid transport protein 2	VPKGEVGLLVCK	12	417	428	15.7296	15.9244	15.9871	15.9411	16.9198	17.0484	16.7173	16.9203	O35488	no
0.592688	6.60583	4.16562	2.47841e-07	6.82939e-05	19.4138	10.3609	7.46064	P43883	P43883	Plin2	Perilipin-2	EVSDGVLTSSK	11	363	373	19.0354	19.0603	19.1872	19.187	19.6991	19.8113	19.6072	19.723	P43883	no
0.422326	6.59529	4.15637	2.53929e-07	6.97643e-05	21.8255	10.3378	7.43657	Q00623	Q00623	Apoa1	Apolipoprotein A-I	HSLMPMLETLK	11	237	247	21.646	21.6572	21.522	21.6322	22.0065	22.0909	22.0228	22.0265	Q00623	no
0.944551	6.5886	4.15169	2.57867e-07	7.05191e-05	16.8549	10.3231	7.42131	O35488	O35488	Slc27a2	Long-chain fatty acid transport protein 2	ALGNGLRGDVWR	12	336	347	16.5622	16.3473	16.2113	16.4098	17.2375	17.4429	17.233	17.3956	O35488	no
0.377176	6.58805	4.15169	2.58195e-07	7.05191e-05	21.5284	10.3219	7.42004	A2ATU0	A2ATU0	Dhtkd1	2-oxoadipate dehydrogenase complex component E1	LVTVYCEHGHK	11	60	70	21.2933	21.3645	21.3156	21.3857	21.7512	21.7056	21.7056	21.7056	A2ATU0	no
-1.29207	6.5553	4.12081	2.78421e-07	7.57166e-05	17.0569	-10.2504	7.34518	Q8BPM2	Q8BPM2	Map4k5	Mitogen-activated protein kinase kinase kinase kinase 5	GANILLTDHGDVK	13	143	155	17.3201	17.8653	17.7246	17.9018	16.5492	16.4226	16.486	16.1858	Q8BPM2	yes
1.12522	6.55462	4.12081	2.78855e-07	7.57166e-05	16.286	10.2489	7.34363	P05132;P68181	P05132	Prkacb	cAMP-dependent protein kinase catalytic subunit beta	VRFPSHFSSDLKDLLR	16	256	271	15.7105	15.8793	15.8772	15.4266	16.7863	16.912	16.8999	16.7962	P05132	yes
0.933358	6.55257	4.12003	2.80173e-07	7.58526e-05	16.5339	10.2445	7.33895	O35488	O35488	Slc27a2	Long-chain fatty acid transport protein 2	DANGYCIK	8	409	416	16.1227	16.0087	16.1933	15.9442	17.1096	17.0867	16.8723	16.9337	O35488	no
-1.16691	6.55028	4.119	2.81659e-07	7.60333e-05	16.1658	-10.2395	7.3337	P31750	P31750	Akt1	RAC-alpha serine/threonine-protein kinase	HRVTMNEFEYLK	12	143	154	16.5272	16.8496	16.8253	16.7951	15.4118	15.7485	15.7222	15.447	P31750	yes
-0.510747	6.54487	4.11498	2.85184e-07	7.67397e-05	20.8282	-10.2277	7.32134	Q9QXD1	Q9QXD1	Acox2	Peroxisomal acyl-coenzyme A oxidase 2	LRPSDPEAK	9	328	336	21.0756	21.0756	21.1206	21.0625	20.5638	20.4375	20.6186	20.6714	Q9QXD1	no
-2.87454	6.5436	4.11498	2.86022e-07	7.67397e-05	14.9618	-10.2249	7.31843	O35493	O35493	Clk4	Dual specificity protein kinase CLK4	ILGPIPAHMIQK	12	392	403	16.2957	16.4504	16.4029	16.4471	12.7664	14.5017	13.4973	13.3327	O35493	yes
-1.7442	6.54249	4.11498	2.86755e-07	7.67397e-05	15.8745	-10.2225	7.31589	Q99KH8	Q99KH8	Stk24	Serine/threonine-protein kinase 24	GEPPHSELHPMK	12	215	226	16.775	16.7031	16.7828	16.7255	15.3014	15.0224	14.4101	15.2758	Q99KH8	yes
-2.21808	6.53548	4.10922	2.9142e-07	7.77639e-05	15.1219	-10.2073	7.29986	Q60823	Q60823	Akt2	RAC-beta serine/threonine-protein kinase	ERVFTEDR	8	244	251	16.1731	16.4076	16.1816	16.1617	14.3168	13.4607	13.7013	14.5728	Q60823	yes
1.01934	6.52311	4.0981	2.9984e-07	7.97814e-05	17.6071	10.1805	7.27155	O35488	O35488	Slc27a2	Long-chain fatty acid transport protein 2	YLCNTPQKPNDRDHK	15	318	332	17.1152	17.0574	17.2329	16.984	18.1623	18.3877	18.0299	17.887	O35488	no
-0.91628	6.52145	4.09768	3.00985e-07	7.98575e-05	17.9249	-10.1769	7.26776	Q01279	Q01279	Egfr	Epidermal growth factor receptor	GLWIPEGEK	9	731	739	18.5139	18.3317	18.3207	18.3659	17.4193	17.3316	17.3699	17.7463	Q01279	yes
-0.730842	6.5099	4.08784	3.091e-07	8.16885e-05	18.0295	-10.1519	7.24132	Q61136	Q61136	Prpf4b	Serine/threonine-protein kinase PRP4 homolog	KLNDADPDDKFHCLR	15	738	752	18.252	18.4305	18.4156	18.4814	17.6688	17.5118	17.7575	17.7182	Q61136	yes
-0.521226	6.50913	4.08784	3.09646e-07	8.16885e-05	21.8497	-10.1503	7.23956	P19157;P46425	P19157	Gstp1	Glutathione S-transferase P 1	AFLSSPEHVNRPINGNGK	18	192	209	22.239	22.0663	22.108	22.0279	21.6577	21.5095	21.5579	21.6311	P19157	no
0.388152	6.50621	4.08615	3.11735e-07	8.20066e-05	20.433	10.1439	7.23288	Q9QZD8	Q9QZD8	Slc25a10	Mitochondrial dicarboxylate carrier	RNYSHALDGLYR	12	138	149	20.2302	20.2419	20.2535	20.2302	20.6886	20.6006	20.6096	20.6096	Q9QZD8	no
-0.501261	6.49506	4.07715	3.19843e-07	8.37234e-05	20.4145	-10.1199	7.20734	Q63932	Q63932	Map2k2	Dual specificity mitogen-activated protein kinase kinase 2	VGELKDDDFER	11	64	74	20.7642	20.5762	20.6783	20.6418	20.2485	20.1225	20.1221	20.1623	Q63932	yes
0.461361	6.49476	4.07715	3.20064e-07	8.37234e-05	21.2332	10.1192	7.20666	P97872	P97872	Fmo5	Flavin-containing monooxygenase 5	IMYYLSR	7	240	246	21.0896	20.9246	20.9641	21.0318	21.4926	21.516	21.4003	21.4467	P97872	no
-0.580805	6.49247	4.07608	3.21757e-07	8.39299e-05	17.8658	-10.1143	7.20141	O09110	O09110	Map2k3	Dual specificity mitogen-activated protein kinase kinase 3	HAQSGTIMAVK	11	83	93	18.1966	18.1133	18.1941	18.1209	17.6439	17.5546	17.5141	17.589	O09110	yes
-1.63147	6.48547	4.0703	3.26983e-07	8.50541e-05	14.8313	-10.0992	7.18538	Q8K0D0;Q04899	Q8K0D0	Cdk18	Cyclin-dependent kinase 18	LTENLVALK	9	142	150	15.6281	15.6411	15.6587	15.6602	13.6478	14.3424	14.1867	13.8852	Q8K0D0	yes
-1.73914	6.48416	4.07021	3.27974e-07	8.50736e-05	15.2542	-10.0964	7.18237	Q91VJ4	Q91VJ4	Stk38	Serine/threonine-protein kinase 38	LGLEDFESLK	10	84	93	16.334	16.1438	16.183	15.8342	14.0163	14.2422	14.5117	14.7682	Q91VJ4	yes
-1.13866	6.46832	4.05557	3.4016e-07	8.79887e-05	15.9296	-10.0624	7.14607	P31750	P31750	Akt1	RAC-alpha serine/threonine-protein kinase	EVIVAKDEVAHTLTENR	17	184	200	16.2796	16.5179	16.5791	16.6189	15.4281	15.4491	15.1389	15.4249	P31750	yes
0.891759	6.45909	4.04755	3.47468e-07	8.96293e-05	17.0804	10.0426	7.12492	Q61578	Q61578	Fdxr	NADPH:adrenodoxin oxidoreductase, mitochondrial	VKTVWIVGR	9	223	231	16.3846	16.7419	16.7323	16.6794	17.5356	17.5565	17.5791	17.4339	Q61578	no
-1.24196	6.4567	4.04637	3.49378e-07	8.98724e-05	15.9502	-10.0375	7.11946	Q8C9S4	Q8C9S4	Ccdc186	Coiled-coil domain-containing protein 186	QEIEHLK	7	574	580	16.6754	16.4396	16.5805	16.5891	15.2796	15.0636	15.3355	15.6381	Q8C9S4	no
0.363458	6.4547	4.04557	3.50994e-07	9.00388e-05	20.9809	10.0332	7.11486	Q00623	Q00623	Apoa1	Apolipoprotein A-I	QKLQELQGR	9	155	163	20.7876	20.8269	20.8269	20.7553	21.1825	21.1642	21.1395	21.1642	Q00623	no
-0.540387	6.44444	4.03902	3.59388e-07	9.14062e-05	18.7973	-10.0113	7.09133	Q64464	Q64464	Cyp3a13	Cytochrome P450 3A13	ECYSTFTNR	9	97	105	19.0265	19.0117	19.1772	19.0545	18.5746	18.5205	18.5537	18.4594	Q64464	no
0.400581	6.44439	4.03902	3.59424e-07	9.14062e-05	20.8672	10.0112	7.09123	Q8R0Y8	Q8R0Y8	Slc25a42	Mitochondrial coenzyme A transporter SLC25A42	MQTAGVTGHQHGSILSTLR	19	254	272	20.6337	20.6568	20.657	20.7201	21.0982	21.032	21.1178	21.0218	Q8R0Y8	no
-2.25998	6.44411	4.03902	3.59654e-07	9.14062e-05	13.2207	-10.0106	7.0906	Q9R0T8	Q9R0T8	Ikbke	Inhibitor of nuclear factor kappa-B kinase subunit epsilon	LNHQNIVK	8	62	69	14.4136	14.3637	14.0055	14.62	12.2776	11.7179	12.1721	12.1953	Q9R0T8	yes
0.944128	6.44338	4.03902	3.60262e-07	9.14062e-05	17.9727	10.009	7.08891	O35488	O35488	Slc27a2	Long-chain fatty acid transport protein 2	DANGYCIKVPK	11	409	419	17.2264	17.5652	17.7278	17.4833	18.4826	18.5237	18.3301	18.4429	O35488	no
-1.56353	6.42439	4.02122	3.76362e-07	9.52309e-05	14.8233	-9.96851	7.04537	Q3UTQ8	Q3UTQ8	Cdkl5	Cyclin-dependent kinase-like 5	DIKPENLLISHNDVLK	16	135	150	15.4956	15.3013	15.889	15.7345	13.9179	14.1237	13.946	14.1786	Q3UTQ8	yes
-2.23119	6.41593	4.01394	3.83767e-07	9.68406e-05	14.5366	-9.95051	7.02595	Q2TBE6	Q2TBE6	Pi4k2a	Phosphatidylinositol 4-kinase type 2-alpha	RFEAEPLPENTNR	13	276	288	15.9962	15.7523	15.169	15.6913	13.382	12.9	13.7739	13.6281	Q2TBE6	no
-2.04962	6.41381	4.01299	3.85651e-07	9.70523e-05	14.2305	-9.94599	7.02107	P49138	P49138	Mapkapk2	MAP kinase-activated protein kinase 2	VTSQVLGLGINGK	13	51	63	15.416	15.2593	15.2473	15.0985	13.2462	12.6351	13.3694	13.572	P49138	yes
-0.774894	6.41036	4.01184	3.8872e-07	9.73105e-05	18.3265	-9.93867	7.01317	Q8BK48;Q8QZR3;Q91WG0;Q6AW46	Q8BK48	Ces2e	Pyrethroid hydrolase Ces2e	YWANFAR	7	490	496	18.8843	18.6706	18.7465	18.5543	17.931	17.877	17.8546	18.0936	Q8BK48	no
-1.22601	6.4103	4.01184	3.88773e-07	9.73105e-05	15.6919	-9.93855	7.01304	P31750	P31750	Akt1	RAC-alpha serine/threonine-protein kinase	LGGGSEDAKEIMQHR	15	392	406	16.3524	16.3882	16.0367	16.4422	15.1753	15.214	15.0397	14.8864	P31750	yes
0.75228	6.39642	3.99912	4.01406e-07	0.000100202	17.5356	9.90908	6.98116	Q8VCH6	Q8VCH6	Dhcr24	Delta(24)-sterol reductase	LYEQHHVVQDMLVPMK	16	377	392	17.1423	17.1114	17.023	17.3611	17.9243	17.9096	17.9414	17.8715	Q8VCH6	no
-1.85978	6.39489	3.99876	4.02824e-07	0.000100287	15.2402	-9.90584	6.97765	Q7TSE6	Q7TSE6	Stk38l	Serine/threonine-protein kinase 38-like	DTGHIYAMK	9	111	119	15.9494	16.3901	16.2285	16.1124	14.8566	13.9304	14.3322	14.122	Q7TSE6	yes
-2.15428	6.39177	3.9968	4.05728e-07	0.00010074	14.2772	-9.89923	6.97049	P97377	P97377	Cdk2	Cyclin-dependent kinase 2	AALAHPFFQDVTKPVPHLRL	20	327	346	15.5925	15.3369	15.3908	15.0974	12.9036	12.7838	13.4364	13.6767	P97377	yes
1.40276	6.38651	3.99271	4.10662e-07	0.000101693	15.4684	9.88812	6.95843	Q60855	Q60855	Ripk1	Receptor-interacting serine/threonine-protein kinase 1	GNLMHVLK	8	98	105	14.6766	15.0103	14.4643	14.9171	16.1695	16.3877	16.0919	16.0302	Q60855	yes
0.770123	6.38073	3.98808	4.16169e-07	0.000102783	17.4257	9.87589	6.94515	Q61268	Q61268	Apoc4	Apolipoprotein C-IV	TQAWLQSSR	9	94	102	17.1878	16.8786	17.1017	16.9943	17.7813	17.9147	17.7832	17.7637	Q61268	no
-1.43489	6.3335	3.942	4.63984e-07	0.000114288	15.4337	-9.77647	6.83662	P18653	P18653	Rps6ka1	Ribosomal protein S6 kinase alpha-1	ETIGVGSYSVCKRCVHK	17	411	427	16.4147	16.2791	15.8008	16.1101	14.6392	14.9428	14.6909	14.5922	P18653	yes
0.350253	6.31932	3.92897	4.79382e-07	0.000117768	21.0607	9.74678	6.80402	Q99LC5	Q99LC5	Etfa	Electron transfer flavoprotein subunit alpha, mitochondrial	TIYAGNALCTVK	12	147	158	20.8576	20.8727	20.9024	20.9098	21.265	21.2535	21.2006	21.2244	Q99LC5	no
-1.27959	6.30934	3.92014	4.90522e-07	0.000120187	15.7596	-9.72593	6.78107	Q62073	Q62073	Map3k7	Mitogen-activated protein kinase kinase kinase 7	KAFIVELR	8	72	79	16.1904	16.4682	16.513	16.4259	15.0843	14.8415	15.1455	15.4077	Q62073	yes
-1.13525	6.29407	3.90602	5.08073e-07	0.00012416	15.828	-9.6941	6.74595	P70424;Q01279;Q61527	P70424	Egfr	Epidermal growth factor receptor	MARDPQR	7	973	979	16.4401	16.3137	16.3822	16.4466	15.5254	15.1919	15.0204	15.3038	P70424	yes
0.658289	6.28242	3.8955	5.21896e-07	0.000127203	17.7302	9.66985	6.71912	P35980	P35980	Rpl18	Large ribosomal subunit protein eL18	TNSTFNQVVLK	11	39	49	17.3021	17.4646	17.4436	17.394	18.0639	18.0007	18.1934	17.9794	P35980	no
0.927415	6.28091	3.89514	5.23708e-07	0.00012731	18.7084	9.66672	6.71565	O35488	O35488	Slc27a2	Long-chain fatty acid transport protein 2	ENFVYFHDR	9	472	480	17.9057	18.3433	18.4008	18.329	19.2052	19.2615	19.0862	19.1354	O35488	no
-0.625694	6.27799	3.89335	5.27245e-07	0.000127835	17.5162	-9.66065	6.70892	Q9EPE9	Q9EPE9	Atp13a1	Endoplasmic reticulum transmembrane helix translocase	LGDASIAAPFTSK	13	947	959	17.7235	17.8662	17.7947	17.9318	17.2347	17.2157	17.1817	17.1813	Q9EPE9	no
0.509483	6.26797	3.88446	5.39548e-07	0.000130478	19.2529	9.63986	6.68586	P43883	P43883	Plin2	Perilipin-2	HLGVMAGDIYSVFR	14	343	356	19.032	18.9882	18.9161	19.0562	19.5152	19.6085	19.4444	19.4624	P43883	no
-2.7608	6.25407	3.87247	5.57095e-07	0.000134133	14.6465	-9.61108	6.65386	Q99KY4	Q99KY4	Gak	Cyclin-G-associated kinase	GPLSCDSILK	10	141	150	15.9878	16.0294	16.2186	15.8717	13.7428	13.0927	12.3285	13.9005	Q99KY4	yes
0.748297	6.25372	3.87247	5.57549e-07	0.000134133	17.0433	9.61035	6.65304	Q61578	Q61578	Fdxr	NADPH:adrenodoxin oxidoreductase, mitochondrial	CAFQGNVVVGR	11	108	118	16.6267	16.7423	16.7142	16.5934	17.3252	17.3398	17.5681	17.4368	Q61578	no
-0.54744	6.23266	3.85253	5.85253e-07	0.000140434	17.7712	-9.56687	6.60452	Q9DC28;Q9JMK2	Q9DC28	Csnk1d	Casein kinase I isoform delta	DVKPDNFLMGLGKK	14	128	141	18.0243	18.0712	18.0757	18.0084	17.5341	17.4187	17.5071	17.53	Q9DC28	yes
-0.504523	6.23111	3.8521	5.87347e-07	0.000140573	18.8209	-9.56367	6.60095	Q9QXD1	Q9QXD1	Acox2	Peroxisomal acyl-coenzyme A oxidase 2	GFLPTLQK	8	304	311	19.1343	18.9697	19.1174	19.0712	18.5587	18.5567	18.6292	18.5298	Q9QXD1	no
0.480518	6.22644	3.84857	5.93686e-07	0.00014172	19.2363	9.55407	6.59021	P63085	P63085	Mapk1	Mitogen-activated protein kinase 1	NKVPWNR	7	269	275	19.011	19.0891	18.9475	18.9366	19.4597	19.5242	19.5019	19.4205	P63085	yes
0.405524	6.22534	3.84857	5.95191e-07	0.00014172	20.2976	9.55181	6.58767	P08226	P08226	Apoe	Apolipoprotein E	DRLEEVREHMEEVR	14	237	250	20.0352	20.129	20.1296	20.0857	20.5369	20.5422	20.4785	20.444	P08226	no
0.535894	6.1826	3.8077	6.56745e-07	0.000155703	18.4293	9.46416	6.48913	P47962	P47962	Rpl5	Large ribosomal subunit protein uL18	GAVDGGLSIPHSTK	14	165	178	18.1241	18.226	18.1774	18.1178	18.7317	18.6495	18.7883	18.6195	P47962	no
0.562165	6.18226	3.8077	6.57271e-07	0.000155703	19.7288	9.46345	6.48833	P97742	P97742	Cpt1a	Carnitine O-palmitoyltransferase 1, liver isoform	IWMAMVK	7	149	155	19.4406	19.3463	19.562	19.4421	20.1194	20.0432	19.9788	19.8983	P97742	no
-1.09615	6.17671	3.80326	6.65719e-07	0.000157303	15.5264	-9.45212	6.47553	Q9QZL0	Q9QZL0	Ripk3	Receptor-interacting serine/threonine-protein kinase 3	DLKPSNILLDPELHAK	16	143	158	15.8766	16.1341	16.1045	16.1827	15.015	14.793	15.0365	15.0689	Q9QZL0	yes
-1.94308	6.16732	3.79498	6.80268e-07	0.000160333	14.1476	-9.43297	6.45387	Q99JP0	Q99JP0	Map4k3	Mitogen-activated protein kinase kinase kinase kinase 3	RNPQEDFELIQR	12	10	21	15.1554	14.9644	15.0472	15.3095	13.2486	13.4643	12.6119	13.3794	Q99JP0	yes
-1.31686	6.16443	3.79319	6.84811e-07	0.000160995	15.1434	-9.42708	6.4472	Q91XU3	Q91XU3	Pip4k2c	Phosphatidylinositol 5-phosphate 4-kinase type-2 gamma	VYIGEEEKK	9	252	260	15.7284	15.7367	15.9759	15.7665	14.3969	14.2146	14.7044	14.6241	Q91XU3	no
-1.06929	6.15144	3.78129	7.05607e-07	0.000165465	15.6695	-9.40064	6.41721	Q99JT2;Q99KH8	Q99JT2	Stk24	Serine/threonine-protein kinase 24	TSYLTELIDR	10	281	290	16.256	16.0062	16.3232	16.2313	15.2262	14.9396	15.1782	15.1956	Q99JT2	yes
0.533889	6.1433	3.77425	7.18951e-07	0.000168169	19.7933	9.38411	6.39843	Q9DBG5	Q9DBG5	Plin3	Perilipin-3	VGQMVISGVDR	11	185	195	19.3811	19.5251	19.5893	19.6099	20.021	20.1385	20.0019	20.0796	Q9DBG5	no
-1.20092	6.13343	3.76548	7.35476e-07	0.000171602	15.572	-9.36409	6.37564	Q6PDN3	Q6PDN3	Mylk	Myosin light chain kinase, smooth muscle	VSDVYDIEER	10	1482	1491	16.0668	16.3133	16.0422	16.2675	15.0215	14.7249	14.927	15.2127	Q6PDN3	yes
0.741596	6.12374	3.75688	7.52072e-07	0.000175035	17.9709	9.34447	6.35327	O35488	O35488	Slc27a2	Long-chain fatty acid transport protein 2	KVTLMEEGFNPTVIK	15	575	589	17.7572	17.4226	17.6908	17.5298	18.3428	18.4562	18.2661	18.3016	O35488	no
0.43821	6.11907	3.75329	7.60203e-07	0.000176485	21.7426	9.33503	6.34248	Q8JZU2	Q8JZU2	Slc25a1	Tricarboxylate transport protein, mitochondrial	FIHDQTSSNPK	11	150	160	21.5823	21.4375	21.5869	21.4874	22.0054	22.0156	21.9495	21.8764	Q8JZU2	no
-1.10163	6.11382	3.74913	7.69445e-07	0.000178185	15.9338	-9.32442	6.33036	Q8BW96	Q8BW96	Camk1d	Calcium/calmodulin-dependent protein kinase type 1D	GKESSIENEIAVLR	14	61	74	16.4963	16.4812	16.6089	16.3521	15.6668	15.1867	15.3983	15.2803	Q8BW96	yes
0.45958	6.10957	3.74596	7.77016e-07	0.000179491	23.6123	9.31584	6.32053	P09813	P09813	Apoa2	Apolipoprotein A-II	THEQLTPLVR	10	68	77	23.2535	23.417	23.4425	23.417	23.8385	23.9043	23.8764	23.7492	P09813	no
-1.78918	6.09731	3.73478	7.99262e-07	0.000184171	15.608	-9.29112	6.29221	Q91Y86	Q91Y86	Mapk8	Mitogen-activated protein kinase 8	MLVIDASKR	9	301	309	15.9464	16.6823	16.7447	16.637	14.3401	15.0602	14.7515	14.7019	Q91Y86	yes
-1.90462	6.09353	3.73207	8.0625e-07	0.000185322	15.4073	-9.28351	6.28347	P18653	P18653	Rps6ka1	Ribosomal protein S6 kinase alpha-1	DILADVNHPFVVK	13	114	126	15.9932	16.4264	16.4572	16.5617	14.7555	13.8864	14.8474	14.3307	P18653	yes
-0.699338	6.05834	3.69795	8.74309e-07	0.000200469	16.6838	-9.21287	6.20211	Q99JT2;Q9Z2W1	Q99JT2	Stk25	Serine/threonine-protein kinase 25	AANVLLSEQGDVK	13	143	155	16.9499	17.088	17.0652	17.0307	16.3236	16.2597	16.4322	16.3209	Q99JT2	yes
-0.529508	6.04013	3.68082	9.11739e-07	0.000208537	17.5873	-9.17649	6.15999	Q9EPE9	Q9EPE9	Atp13a1	Endoplasmic reticulum transmembrane helix translocase	MSVLASYEK	9	630	638	17.8748	17.7948	17.8519	17.8868	17.2762	17.3444	17.3344	17.3354	Q9EPE9	no
-0.887113	6.03289	3.67465	9.27065e-07	0.000211521	16.3279	-9.16206	6.14324	Q8BW96	Q8BW96	Camk1d	Calcium/calmodulin-dependent protein kinase type 1D	QVLDAVYYLHR	11	127	137	16.6844	16.7713	16.7106	16.9196	15.9463	15.9291	15.9791	15.6829	Q8BW96	yes
-0.989551	6.02421	3.66704	9.4577e-07	0.00021526	16.2661	-9.14478	6.12317	Q9WVD5	Q9WVD5	Slc25a15	Mitochondrial ornithine transporter 1	GLTDCCLKTYSQVGFR	16	46	61	16.7057	16.5945	16.7486	16.9946	15.9028	15.7225	15.8547	15.6054	Q9WVD5	no
0.521316	6.02124	3.66512	9.52278e-07	0.000216211	17.8402	9.13886	6.11628	A2ATU0	A2ATU0	Dhtkd1	2-oxoadipate dehydrogenase complex component E1	NFRKPLIVASPK	12	757	768	17.5908	17.5563	17.6199	17.5511	18.1594	18.0372	18.0653	18.1415	A2ATU0	no
-1.64647	6.02007	3.66501	9.54847e-07	0.000216266	14.5386	-9.13653	6.11357	Q8BPM2	Q8BPM2	Map4k5	Mitogen-activated protein kinase kinase kinase kinase 5	ETLQGLAYLHTK	12	123	134	15.6283	15.1977	15.2945	15.3266	13.623	13.3472	14.0549	13.8362	Q8BPM2	yes
-1.61989	6.00926	3.65526	9.78907e-07	0.000221176	14.5335	-9.11506	6.08855	O70291;O70293	O70291	Grk6	G protein-coupled receptor kinase 6	DLKPENILLDDHGHIR	16	311	326	15.0485	15.3396	15.5389	15.4469	13.7604	13.7691	13.3565	14.0083	O70291	yes
-1.44137	6.0066	3.65366	9.8491e-07	0.000221992	14.5144	-9.10979	6.08241	Q6P9R2	Q6P9R2	Oxsr1	Serine/threonine-protein kinase OSR1	LLSGGSVLDIIK	12	94	105	15.0863	15.4073	15.2913	15.1556	13.4955	13.9382	13.797	13.9442	Q6P9R2	yes
0.66359	6.00417	3.65228	9.90448e-07	0.0002227	17.4816	9.10497	6.07677	P49138	P49138	Mapkapk2	MAP kinase-activated protein kinase 2	WEDVKEEMTSALATMR	16	335	350	17.2852	17.2253	17.0442	17.0444	17.7671	17.8233	17.8687	17.7944	P49138	yes
-0.852047	6.00045	3.64961	9.98967e-07	0.000224073	17.2648	-9.09759	6.06816	Q6P9R2	Q6P9R2	Oxsr1	Serine/threonine-protein kinase OSR1	NKEFLQEK	8	296	303	17.7616	17.7228	17.6956	17.5835	16.8845	16.5582	16.9352	16.9773	Q6P9R2	yes
-1.74841	5.99195	3.64216	1.01871e-06	0.000227952	14.1817	-9.08076	6.04847	P49615	P49615	Cdk5	Cyclin-dependent kinase 5	DLLQNLLK	8	261	268	15.0639	15.3076	14.9675	14.8848	13.6993	12.931	13.3042	13.2956	P49615	yes
1.55013	5.97932	3.63058	1.04876e-06	0.000234111	15.3894	9.0558	6.01923	P05132;P68181	P05132	Prkacb	cAMP-dependent protein kinase catalytic subunit beta	LKQIEHTLNEKR	12	83	94	14.8311	14.7663	14.7893	14.0704	16.3788	16.0438	16.0898	16.1453	P05132	yes
1.60702	5.97608	3.62838	1.05663e-06	0.000235301	14.0943	9.04939	6.01172	P70268	P70268	Pkn1	Serine/threonine-protein kinase N1	PLTAAEQAAFR	11	927	937	13.1391	13.0402	13.6178	13.3662	14.7345	14.8993	14.9836	14.974	P70268	yes
-0.513203	5.96255	3.61589	1.09006e-06	0.000242165	18.9353	-9.02272	5.98038	Q9QXD1	Q9QXD1	Acox2	Peroxisomal acyl-coenzyme A oxidase 2	HLYFMTR	7	67	73	19.0538	19.236	19.2383	19.2393	18.6217	18.6555	18.6885	18.749	Q9QXD1	no
0.3911	5.95467	3.60904	1.11002e-06	0.000246012	23.7977	9.00721	5.96211	Q00623	Q00623	Apoa1	Apolipoprotein A-I	VAPLGAELQESAR	13	142	154	23.5638	23.6431	23.6971	23.5045	24.019	23.9847	23.9672	24.002	Q00623	no
-1.2705	5.9474	3.60281	1.12875e-06	0.000249566	14.9766	-8.99293	5.94528	Q62073	Q62073	Map3k7	Mitogen-activated protein kinase kinase kinase 7	EIEVEEVVGR	10	35	44	15.7422	15.4665	15.6152	15.6236	14.0552	14.3389	14.5512	14.4201	Q62073	yes
-2.03107	5.93333	3.58978	1.16591e-06	0.000257171	14.7285	-8.96532	5.91266	P11440;P97377;Q80YP0	P11440	Cdk2	Cyclin-dependent kinase 2	IGEGTYGVVYK	11	10	20	15.573	15.7592	15.9741	15.6698	14.378	13.561	13.7621	13.1507	P11440	yes
-1.59451	5.93203	3.5895	1.16943e-06	0.000257335	15.4711	-8.96276	5.90963	P55264	P55264	Adk	Adenosine kinase	KFKVEYHAGGSTQNSMK	17	71	87	16.0417	16.2235	16.2936	16.5148	14.217	14.523	14.9859	14.9696	P55264	no
0.527802	5.93024	3.58875	1.17425e-06	0.00025778	18.1662	8.95926	5.90549	P49138	P49138	Mapkapk2	MAP kinase-activated protein kinase 2	VDYEQIK	7	351	357	17.951	17.939	17.8993	17.82	18.5162	18.3477	18.4589	18.3978	P49138	yes
-1.1962	5.92922	3.58875	1.177e-06	0.00025778	16.5212	-8.95727	5.90313	Q01279	Q01279	Egfr	Epidermal growth factor receptor	EYHAEGGKVPIKWMALESILHR	22	870	891	16.8573	17.1195	16.9931	17.5073	16.1465	15.8078	15.8933	15.8448	Q01279	yes
0.719271	5.92584	3.58701	1.18622e-06	0.000258814	17.442	8.95064	5.89528	P12710	P12710	Fabp1	Fatty acid-binding protein, liver	DIKGVSEIVHEGK	13	34	46	17.0061	17.0653	17.3012	16.9568	17.8542	17.8256	17.795	17.7317	P12710	no
0.523032	5.92544	3.58701	1.1873e-06	0.000258814	18.5329	8.94986	5.89436	P08226	P08226	Apoe	Apolipoprotein E	SKMEEQTQQIR	11	251	261	18.3172	18.2261	18.2956	18.2468	18.8212	18.9166	18.7074	18.7327	P08226	no
0.957803	5.92211	3.5847	1.19643e-06	0.000260194	15.5673	8.94336	5.88665	O35488	O35488	Slc27a2	Long-chain fatty acid transport protein 2	YDVEKDEPVR	10	399	408	15.0831	14.9878	15.2062	15.0764	16.1873	16.0688	16.0007	15.9279	O35488	no
1.43089	5.91976	3.58377	1.20294e-06	0.000260752	14.3761	8.93875	5.88119	P05132;P68181	P05132	Prkacb	cAMP-dependent protein kinase catalytic subunit beta	QIEHTLNEKR	10	85	94	13.5393	13.8653	13.4342	13.8038	14.9418	15.2195	15.1587	15.0462	P05132	yes
-1.37161	5.91881	3.58377	1.20557e-06	0.000260752	15.7579	-8.93689	5.87898	Q8C050;Q9Z2B9	Q8C050	Rps6ka5	Ribosomal protein S6 kinase alpha-5	VLGTGAYGK	9	53	61	16.2718	16.3797	16.5843	16.5391	15.5242	15.0315	14.9678	14.7651	Q8C050	yes
0.357126	5.91814	3.58377	1.20742e-06	0.000260752	23.2152	8.93559	5.87744	Q00623	Q00623	Apoa1	Apolipoprotein A-I	LSPVAEEFR	9	164	172	23.0723	23.0476	23.0772	22.9495	23.4551	23.391	23.3645	23.3645	Q00623	no
0.45367	5.90878	3.57542	1.23372e-06	0.000265814	19.0181	8.91731	5.85573	P51881	P51881	Slc25a5	ADP/ATP translocase 2	KGTDIMYTGTLDCWRK	16	245	260	18.7329	18.7787	18.9011	18.7523	19.2005	19.2566	19.2672	19.2554	P51881	no
-1.22027	5.90761	3.57525	1.23706e-06	0.000265917	15.2671	-8.91502	5.85301	Q9R117	Q9R117	Tyk2	Non-receptor tyrosine-protein kinase TYK2	TNVYEGLLR	9	601	609	15.8916	15.8523	15.8771	15.8881	14.3371	14.725	14.6223	14.9437	Q9R117	yes
-0.33098	5.90236	3.57101	1.25212e-06	0.000268531	20.7054	-8.90477	5.84083	P31938;Q63932	P31938	Map2k2	Dual specificity mitogen-activated protein kinase kinase 2	DVKPSNILVNSR	12	194	205	20.8287	20.8788	20.9049	20.871	20.5111	20.5421	20.5337	20.5725	P31938	yes
0.536766	5.90039	3.57005	1.25778e-06	0.000269125	19.4638	8.90095	5.83628	P63085	P63085	Mapk1	Mitogen-activated protein kinase 1	NYLLSLPHK	9	260	268	19.0602	19.3543	19.2234	19.1438	19.7479	19.7605	19.7334	19.687	P63085	yes
0.51285	5.89546	3.56611	1.27215e-06	0.000271574	18.4594	8.89134	5.82483	Q9EPJ9	Q9EPJ9	Arfgap1	ADP-ribosylation factor GTPase-activating protein 1	DVTTFFSGK	9	289	297	18.291	18.2027	18.1983	18.1199	18.6524	18.8003	18.7434	18.6671	Q9EPJ9	no
-0.444324	5.89267	3.56431	1.28037e-06	0.0002727	19.7715	-8.88589	5.81835	Q64464	Q64464	Cyp3a13	Cytochrome P450 3A13	GTVVMIPTFALHKDPK	16	391	406	19.993	19.9562	20.0673	19.9583	19.5893	19.6132	19.5548	19.4403	Q64464	no
0.438898	5.89165	3.5643	1.28336e-06	0.000272712	18.971	8.88392	5.816	Q920L1	Q920L1	Fads1	Acyl-CoA (8-3)-desaturase	VAPLVQSLCAK	11	402	412	18.6705	18.7183	18.8079	18.8093	19.1796	19.2242	19.1788	19.1791	Q920L1	no
-0.760348	5.89055	3.56418	1.28663e-06	0.000272784	17.4995	-8.88177	5.81343	Q9DC28	Q9DC28	Csnk1d	Casein kinase I isoform delta	MMQGGVGIPTIR	12	58	69	17.6975	17.8735	17.8657	18.0819	17.0386	17.2544	17.0797	17.1047	Q9DC28	yes
0.33735	5.88662	3.56125	1.29832e-06	0.000274634	20.5113	8.87413	5.80432	P08226	P08226	Apoe	Apolipoprotein E	DRLEEVR	7	237	243	20.3752	20.343	20.3645	20.2877	20.6886	20.6886	20.654	20.6886	P08226	no
-0.363903	5.86901	3.54462	1.35205e-06	0.000285349	22.5846	-8.83993	5.76345	Q61694	Q61694	Hsd3b5	NADPH-dependent 3-keto-steroid reductase Hsd3b5	TSEWIGTLVK	10	353	362	22.848	22.7077	22.8113	22.6992	22.4118	22.4144	22.3725	22.4118	Q61694	no
1.1644	5.85441	3.53101	1.39826e-06	0.000294433	14.9532	8.81167	5.72957	Q61578	Q61578	Fdxr	NADPH:adrenodoxin oxidoreductase, mitochondrial	RGPLQVAFTIK	11	232	242	14.3466	14.5941	14.2909	14.2525	15.6536	15.5752	15.5167	15.3963	Q61578	no
0.444119	5.84502	3.5226	1.42884e-06	0.000300192	20.8276	8.79351	5.70775	Q8VCH6	Q8VCH6	Dhcr24	Delta(24)-sterol reductase	TFMCTGRPGWLTVSLR	16	88	103	20.7398	20.5234	20.5778	20.5811	21.0681	21.1063	20.9897	21.0345	Q8VCH6	no
0.600587	5.82544	3.504	1.49474e-06	0.000313328	18.0492	8.75575	5.66228	P12367;P31324	P12367	Prkar2a	cAMP-dependent protein kinase type II-alpha regulatory subunit	LQEACKDILLFK	12	127	138	17.8401	17.5933	17.8171	17.7451	18.3584	18.4286	18.2503	18.3606	P12367	no
-1.2768	5.80646	3.48695	1.56148e-06	0.000325873	15.2589	-8.71929	5.6182	Q91XU3	Q91XU3	Pip4k2c	Phosphatidylinositol 5-phosphate 4-kinase type-2 gamma	FLISYDR	7	141	147	15.7987	15.9235	16.1034	15.7635	14.6457	14.2629	14.8002	14.7731	Q91XU3	no
0.320977	5.80601	3.48695	1.56309e-06	0.000325873	21.8206	8.71843	5.61716	Q00623	Q00623	Apoa1	Apolipoprotein A-I	LSPVAEEFRDR	11	164	174	21.7271	21.6422	21.6238	21.6472	21.9656	21.9616	21.9785	22.0184	Q00623	no
-0.424717	5.80546	3.48695	1.56511e-06	0.000325873	20.8903	-8.71735	5.61586	Q61694	Q61694	Hsd3b5	NADPH-dependent 3-keto-steroid reductase Hsd3b5	ESTWPNPYPYSKR	13	148	160	21.1581	21.0559	21.1079	21.0886	20.6186	20.6453	20.6364	20.8113	Q61694	no
-0.995881	5.80289	3.48535	1.5744e-06	0.000327073	17.3917	-8.71242	5.60989	P31938	P31938	Map2k1	Dual specificity mitogen-activated protein kinase kinase 1	LIHLEIKPAIR	11	98	108	17.5165	17.9067	17.9815	18.1539	16.9577	16.793	16.9426	16.8818	P31938	yes
-1.12656	5.79653	3.4801	1.59762e-06	0.000331058	16.0865	-8.70024	5.59511	O35492	O35492	Clk3	Dual specificity protein kinase CLK3	MLEFDPAQR	9	600	608	16.6118	16.6159	16.7207	16.6508	15.6599	15.4234	15.8275	15.1821	O35492	yes
0.412335	5.79569	3.4801	1.60071e-06	0.000331058	19.5502	8.69863	5.59316	P35980	P35980	Rpl18	Large ribosomal subunit protein eL18	RTNSTFNQVVLKR	13	38	50	19.4474	19.3246	19.2884	19.3156	19.7471	19.7466	19.7997	19.7321	P35980	no
0.390454	5.79316	3.47931	1.61004e-06	0.000331658	19.6164	8.69379	5.58729	Q9DBG5	Q9DBG5	Plin3	Perilipin-3	ENYPHVR	7	51	57	19.3495	19.4416	19.4705	19.4231	19.7935	19.8652	19.7726	19.8152	Q9DBG5	no
0.614809	5.79297	3.47931	1.61076e-06	0.000331658	17.7062	8.69342	5.58685	Q8JZU2	Q8JZU2	Slc25a1	Tricarboxylate transport protein, mitochondrial	MQGLEAHKYR	10	248	257	17.3626	17.455	17.4957	17.2819	18.0525	18.1043	17.8943	18.0035	Q8JZU2	no
0.397271	5.79074	3.47804	1.61905e-06	0.000332628	20.1831	8.68916	5.58166	Q9CYZ2	Q9CYZ2	Tpd52l2	Tumor protein D54	LGEWNEK	7	113	119	19.9742	20.0292	19.9742	19.9601	20.2989	20.3752	20.4775	20.3752	Q9CYZ2	no
-1.01479	5.78576	3.47402	1.63772e-06	0.000335722	17.1691	-8.67963	5.57008	P41241	P41241	Csk	Tyrosine-protein kinase CSK	NVLVSEDNVAK	11	319	329	17.8188	17.6602	17.7676	17.4596	16.6409	16.753	16.3497	16.9033	P41241	yes
-2.31137	5.77674	3.46596	1.67207e-06	0.000342009	14.0042	-8.6624	5.54913	Q9JHU3	Q9JHU3	Cdk20	Cyclin-dependent kinase 20	HVETGEIVALKK	12	23	34	15.4518	14.9057	15.122	15.1602	13.6526	12.6791	12.7898	12.2728	Q9JHU3	yes
0.393719	5.76384	3.45402	1.72249e-06	0.000351546	21.7371	8.63779	5.51913	A2ATU0	A2ATU0	Dhtkd1	2-oxoadipate dehydrogenase complex component E1	SVEVPEELQVHSHLLK	16	539	554	21.438	21.5187	21.5857	21.6186	21.9789	21.9679	21.8945	21.8945	A2ATU0	no
0.380836	5.75672	3.44856	1.75099e-06	0.000355991	19.5657	8.62421	5.50256	A2ATU0	A2ATU0	Dhtkd1	2-oxoadipate dehydrogenase complex component E1	ARPSVDHGLAR	11	49	59	19.4014	19.3725	19.4015	19.3256	19.8006	19.7939	19.7172	19.7127	A2ATU0	no
-0.868848	5.75648	3.44856	1.75193e-06	0.000355991	16.6724	-8.62377	5.50202	P31750;Q9WUA6	P31750	Akt1	RAC-alpha serine/threonine-protein kinase	DLKLENLMLDKDGHIK	16	274	289	16.932	17.238	17.0557	17.2018	16.4683	16.1832	16.1535	16.147	P31750	yes
-0.442215	5.754	3.44703	1.76196e-06	0.000357247	18.6577	-8.61905	5.49625	Q61694	Q61694	Hsd3b5	NADPH-dependent 3-keto-steroid reductase Hsd3b5	QKTSEWIGTLVK	12	351	362	18.8963	18.8835	18.9466	18.7891	18.4656	18.4598	18.4084	18.4128	Q61694	no
-1.23538	5.74824	3.44221	1.78551e-06	0.000361233	16.0515	-8.60809	5.48284	Q8BTW9;Q8C015	Q8BTW9	Pak4	Serine/threonine-protein kinase PAK 4	VSHEQFR	7	301	307	16.8908	16.7152	16.5127	16.5582	15.2162	15.1977	15.5201	15.8013	Q8BTW9	yes
0.303235	5.73986	3.43478	1.8203e-06	0.000367472	21.3933	8.59217	5.46334	Q99LC5	Q99LC5	Etfa	Electron transfer flavoprotein subunit alpha, mitochondrial	LGGEVSCLVAGTK	13	47	59	21.2821	21.2419	21.2244	21.2184	21.5545	21.5638	21.5069	21.5545	Q99LC5	no
-0.578978	5.73881	3.43467	1.82471e-06	0.000367562	20.1527	-8.59017	5.4609	P19157;P46425	P19157	Gstp1	Glutathione S-transferase P 1	AFLSSPEHVNRPINGNGKQ	19	192	210	20.6276	20.4375	20.4273	20.2764	19.9139	19.7575	19.8986	19.8827	P19157	no
-0.803269	5.73575	3.43255	1.83761e-06	0.000369359	16.518	-8.58437	5.45378	P19157;P46425	P19157	Gstp1	Glutathione S-transferase P 1	IKAFLSSPEHVNRPINGNGK	20	190	209	17.1425	16.796	16.8948	16.8454	16.1241	16.0106	16.15	16.1809	P19157	no
0.439402	5.73442	3.43217	1.84321e-06	0.000369686	20.5668	8.58186	5.45071	P08226	P08226	Apoe	Apolipoprotein E	GWFEPIVEDMHR	12	273	284	20.4634	20.3804	20.3221	20.2223	20.7656	20.8342	20.7703	20.7757	P08226	no
-0.520904	5.71399	3.41326	1.93202e-06	0.000386134	19.8209	-8.54317	5.40315	Q64464	Q64464	Cyp3a13	Cytochrome P450 3A13	YWPEPEEFRPER	12	407	418	20.2302	19.9601	20.1332	20.002	19.6377	19.5654	19.5158	19.523	Q64464	no
-1.55429	5.71307	3.41326	1.93611e-06	0.000386134	16.6802	-8.54143	5.40102	Q60823	Q60823	Akt2	RAC-beta serine/threonine-protein kinase	SLLAGLLKK	9	379	387	17.1331	17.6338	17.592	17.4704	15.3109	15.9963	16.0057	16.2993	Q60823	yes
0.441621	5.71271	3.41326	1.9377e-06	0.000386134	19.6725	8.54076	5.40019	Q9CYZ2	Q9CYZ2	Tpd52l2	Tumor protein D54	TQETLSQAGQK	11	129	139	19.4379	19.4134	19.4999	19.4555	19.9112	19.9882	19.9049	19.7687	Q9CYZ2	no
0.489676	5.71118	3.41266	1.94454e-06	0.000386668	18.0892	8.53787	5.39662	P35980	P35980	Rpl18	Large ribosomal subunit protein eL18	ILTFDQLALESPKGR	15	120	134	17.9328	17.7826	17.8665	17.7953	18.3018	18.3725	18.3723	18.2893	P35980	no
-0.820233	5.69251	3.39492	2.02998e-06	0.000402796	17.3642	-8.50264	5.35315	Q64464	Q64464	Cyp3a13	Cytochrome P450 3A13	QGLGEGKPTSMK	12	162	173	17.8865	17.6803	17.8367	17.6939	17.0659	17.1301	16.9261	16.6944	Q64464	no
-1.19556	5.68819	3.39153	2.05025e-06	0.00040595	17.042	-8.49452	5.34311	P52332	P52332	Jak1	Tyrosine-protein kinase JAK1	LSDPGIPVSVLTR	13	736	748	17.8892	17.4367	17.7188	17.5146	16.2852	16.6984	16.1121	16.6813	P52332	yes
-0.875022	5.68673	3.39099	2.05715e-06	0.000406449	16.0996	-8.49177	5.33971	P70424	P70424	Erbb2	Receptor tyrosine-protein kinase erbB-2	LKVLGSGAFGTVYK	14	724	737	16.3859	16.5999	16.501	16.6615	15.6194	15.5234	15.6578	15.8477	P70424	yes
1.51095	5.65926	3.36445	2.19148e-06	0.00043207	14.8792	8.4402	5.27574	P31324	P31324	Prkar2b	cAMP-dependent protein kinase type II-beta regulatory subunit	LKVVDVIGTK	10	284	293	13.6836	14.026	14.5309	14.2544	15.7142	15.7727	15.471	15.581	P31324	no
-1.45859	5.65052	3.35662	2.23605e-06	0.000439925	14.9767	-8.42383	5.25537	Q9R117	Q9R117	Tyk2	Non-receptor tyrosine-protein kinase TYK2	EGCGPQLR	8	931	938	15.5858	15.623	15.6271	15.988	14.229	14.5706	13.8192	14.3707	Q9R117	yes
0.78837	5.63549	3.34252	2.31477e-06	0.000454449	19.0298	8.39576	5.22036	Q61578	Q61578	Fdxr	NADPH:adrenodoxin oxidoreductase, mitochondrial	QLVPFGLVR	9	74	82	18.4164	18.647	18.7591	18.72	19.5312	19.1543	19.4801	19.5305	Q61578	no
1.27044	5.63176	3.3397	2.33474e-06	0.000457403	15.217	8.3888	5.21166	P05132;P68181	P05132	Prkacb	cAMP-dependent protein kinase catalytic subunit beta	QIEHTLNEK	9	85	93	14.665	14.1924	14.8057	14.6641	15.8803	15.9013	15.99	15.6373	P05132	yes
-2.90545	5.62958	3.33844	2.34649e-06	0.000458736	13.5219	-8.38473	5.20658	P97377	P97377	Cdk2	Cyclin-dependent kinase 2	NKLTGEVVALKK	12	23	34	14.4916	15.0299	15.1374	15.2398	12.7545	11.6659	12.6903	11.1661	P97377	yes
-0.957242	5.62832	3.33809	2.35329e-06	0.0004591	17.6072	-8.38239	5.20365	Q01279	Q01279	Egfr	Epidermal growth factor receptor	ILKETEFK	8	708	715	17.797	18.1324	18.145	18.269	17.0197	16.9637	17.1205	17.4104	Q01279	yes
-0.493221	5.62496	3.33564	2.37159e-06	0.0004617	17.7686	-8.37612	5.19581	Q5M8N4	Q5M8N4	Sdr39u1	Epimerase family protein SDR39U1	LGLGGPIGSGR	11	177	187	18.0292	18.0129	18.0222	17.9966	17.4786	17.5517	17.4477	17.6101	Q5M8N4	no
0.504129	5.62354	3.33513	2.37937e-06	0.000462245	18.6792	8.37347	5.1925	Q9CYZ2	Q9CYZ2	Tpd52l2	Tumor protein D54	VTQSDLYK	8	120	127	18.5579	18.3772	18.3368	18.4365	18.9465	19.0027	18.9258	18.8499	Q9CYZ2	no
0.609663	5.6146	3.3271	2.42884e-06	0.000470871	17.5255	8.35684	5.17167	Q8JZR0	Q8JZR0	Acsl5	Long-chain-fatty-acid--CoA ligase 5	TQEVLDKDGWLHTGDIGR	18	511	528	17.304	17.0639	17.334	17.1807	17.8548	17.8823	17.8192	17.7649	Q8JZR0	no
-0.420769	5.60667	3.32007	2.47363e-06	0.000478555	20.1392	-8.34209	5.15317	Q80XL6	Q80XL6	Acad11	Acyl-CoA dehydrogenase family member 11	NLPDSDSEECLVHGDFK	17	206	222	20.4375	20.3645	20.343	20.2535	19.8518	19.9742	19.9882	19.9012	Q80XL6	no
0.345616	5.60324	3.31755	2.49321e-06	0.00048134	19.6721	8.33574	5.14519	P06728	P06728	Apoa4	Apolipoprotein A-IV	LQLTPYIQR	9	155	163	19.5135	19.5325	19.4426	19.5085	19.8725	19.828	19.8533	19.8257	P06728	no
1.38418	5.59877	3.31507	2.51901e-06	0.000484098	14.0707	8.32744	5.13476	P35917	P35917	Flt4	Vascular endothelial growth factor receptor 3	VLGHGAFGK	9	850	858	13.3895	13.5732	13.3606	13.1914	14.8284	14.553	14.782	14.8879	P35917	yes
0.419833	5.59862	3.31507	2.51986e-06	0.000484098	20.1659	8.32717	5.13442	Q8JZU2	Q8JZU2	Slc25a1	Tricarboxylate transport protein, mitochondrial	MQGLEAHK	8	248	255	20.0156	19.9742	19.9265	19.9077	20.3962	20.2877	20.3321	20.4874	Q8JZU2	no
0.907283	5.59806	3.31507	2.52314e-06	0.000484098	17.8197	8.32612	5.13311	Q61578	Q61578	Fdxr	NADPH:adrenodoxin oxidoreductase, mitochondrial	FGVAPDHPEVK	11	83	93	16.9825	17.4879	17.5544	17.4392	18.3657	18.2891	18.1872	18.2513	Q61578	no
-1.8116	5.58579	3.3037	2.5954e-06	0.000496937	14.2077	-8.3034	5.10451	Q76M72	Q76M72	Slc22a27	Solute carrier family 22 member 27	VAHMNGMK	8	302	309	15.3265	15.0109	14.5995	15.5172	13.3739	13.4303	12.9462	13.4572	Q76M72	no
-0.597837	5.58471	3.30351	2.60188e-06	0.000497152	17.2736	-8.3014	5.10199	Q9EPE9	Q9EPE9	Atp13a1	Endoplasmic reticulum transmembrane helix translocase	DGKEVTPVSSIPIETHR	17	550	566	17.5641	17.5676	17.5321	17.6262	16.9033	16.9251	17.1397	16.9306	Q9EPE9	no
0.837046	5.57983	3.29953	2.63127e-06	0.000501735	15.8489	8.29237	5.09061	Q8C0K5	Q8C0K5	Slc25a16	Solute carrier family 25 member 16	GEHTYSGIIHAFK	13	164	176	15.5433	15.4475	15.3463	15.3846	16.3933	16.338	16.1962	16.1424	Q8C0K5	no
-0.669689	5.57318	3.29376	2.67192e-06	0.000508442	17.0191	-8.28007	5.07508	Q9EPE9	Q9EPE9	Atp13a1	Endoplasmic reticulum transmembrane helix translocase	FVGFIVVSCPLKADSK	16	712	727	17.2283	17.4082	17.3172	17.4622	16.6349	16.5826	16.7013	16.8185	Q9EPE9	no
-1.61966	5.56564	3.28711	2.71868e-06	0.000516283	14.5846	-8.26616	5.0575	Q99KH8	Q99KH8	Stk24	Serine/threonine-protein kinase 24	NNPPTLEGNYSKPLK	15	234	248	15.3695	15.1945	15.8015	15.2123	14.1716	13.4233	13.6866	13.8177	Q99KH8	yes
-0.503656	5.56307	3.28542	2.73485e-06	0.000518293	19.0904	-8.26141	5.0515	Q64464	Q64464	Cyp3a13	Cytochrome P450 3A13	VLQNFTVQPCKETEIPLKLSK	21	459	479	19.5009	19.25	19.3021	19.3159	18.8422	18.8821	18.8813	18.7487	Q64464	no
0.435262	5.55764	3.28088	2.76925e-06	0.000523743	19.7569	8.2514	5.03883	P08226	P08226	Apoe	Apolipoprotein E	MEEQTQQIR	9	253	261	19.5859	19.5212	19.5594	19.4905	20.0156	20.0559	19.9882	19.8384	P08226	no
-1.75577	5.54808	3.2722	2.83089e-06	0.000534314	14.1582	-8.2338	5.01653	Q04899	Q04899	Cdk18	Cyclin-dependent kinase 18	MSAEAALNHPYFQSLGDR	18	391	408	14.9836	14.9018	15.1262	15.1327	12.8575	13.1893	13.8787	13.1957	Q04899	yes
0.861143	5.53961	3.26461	2.88665e-06	0.000543733	16.8387	8.21822	4.99676	Q61578	Q61578	Fdxr	NADPH:adrenodoxin oxidoreductase, mitochondrial	GVRPVSFSDWEKLDAEEVSR	20	452	471	16.6277	16.536	16.1154	16.3535	17.3016	17.2897	17.1978	17.2879	Q61578	no
-1.82639	5.53662	3.2625	2.90659e-06	0.000546381	14.5984	-8.21273	4.98978	Q8K0D0	Q8K0D0	Cdk17	Cyclin-dependent kinase 17	YKPQPLINHAPR	12	430	441	15.5612	15.3864	15.6771	15.4219	13.4838	13.079	14.1614	14.0168	Q8K0D0	yes
1.07075	5.53061	3.25811	2.9471e-06	0.000551936	17.1514	8.2017	4.97575	Q91XF0	Q91XF0	Pnpo	Pyridoxine-5'-phosphate oxidase	GLATGDSPLGPMTHHGEEDWVYER	24	235	258	16.96	16.274	16.5494	16.6806	17.8308	17.6703	17.7768	17.4691	Q91XF0	no
-1.74011	5.53047	3.25811	2.94804e-06	0.000551936	15.2447	-8.20145	4.97543	Q99KY4	Q99KY4	Gak	Cyclin-G-associated kinase	YTVFHDLIR	9	285	293	15.7903	16.1896	16.4014	16.0778	13.7633	14.4694	14.4021	14.8639	Q99KY4	yes
0.566991	5.52364	3.25216	2.99475e-06	0.000559555	17.6409	8.18893	4.95949	Q61578	Q61578	Fdxr	NADPH:adrenodoxin oxidoreductase, mitochondrial	ILLTPPEHLEK	11	197	207	17.2357	17.3354	17.3639	17.4946	17.9118	17.9435	17.9917	17.8505	Q61578	no
-0.951101	5.52063	3.25105	3.01558e-06	0.000560981	16.3439	-8.18341	4.95247	P41241	P41241	Csk	Tyrosine-protein kinase CSK	EASSTQDTGKLPVK	14	338	351	17.045	16.7108	16.8797	16.642	15.7327	15.8189	16.1238	15.7978	P41241	yes
0.75707	5.51998	3.25105	3.02006e-06	0.000560981	16.5811	8.18223	4.95096	O88455	O88455	Dhcr7	7-dehydrocholesterol reductase	LLVSGFWGVAR	11	390	400	16.358	15.9621	16.2655	16.2246	16.9589	16.9803	16.9541	16.9451	O88455	no
0.480136	5.51992	3.25105	3.02051e-06	0.000560981	23.0278	8.18211	4.95081	Q00623	Q00623	Apoa1	Apolipoprotein A-I	ARPALEDLR	9	228	236	22.6164	22.8576	22.8461	22.8307	23.3239	23.3511	23.1765	23.2199	Q00623	no
-1.95227	5.51053	3.24253	3.08654e-06	0.000572101	13.9539	-8.16493	4.92889	Q9CYH2	Q9CYH2	Prxl2a	Peroxiredoxin-like 2A	VNPLSVLEAVKK	12	196	207	15.0157	14.8026	14.8573	15.0446	12.9624	12.3189	13.5453	13.0845	Q9CYH2	no
0.568253	5.49957	3.23243	3.16544e-06	0.000585555	19.8227	8.1449	4.9033	Q8BH59;Q9QXX4	Q8BH59	Slc25a13	Electrogenic aspartate/glutamate antiporter SLC25A13, mitochondrial	LQVAGEITTGPR	12	457	468	19.3117	19.6482	19.5856	19.6088	20.1704	20.0821	20.1457	20.0292	Q8BH59	no
0.423791	5.49728	3.23118	3.18215e-06	0.000587251	19.9832	8.14073	4.89796	P97872	P97872	Fmo5	Flavin-containing monooxygenase 5	HGYPIDLLLSSR	12	228	239	19.7621	19.7748	19.7369	19.8114	20.1704	20.2989	20.0691	20.2419	P97872	no
-2.00187	5.49658	3.23118	3.18725e-06	0.000587251	13.8087	-8.13946	4.89633	P70451	P70451	Fer	Tyrosine-protein kinase Fer	NCLVGENNTLK	11	690	700	14.721	14.8546	15.1161	14.5468	12.2786	13.3521	13.0157	12.5846	P70451	yes
-1.21372	5.48967	3.22512	3.23843e-06	0.000595499	15.7913	-8.12684	4.88018	Q9Z2B9	Q9Z2B9	Rps6ka4	Ribosomal protein S6 kinase alpha-4	VYGGEIVLALEHLHK	15	140	154	15.9665	16.6662	16.5833	16.3766	15.2017	15.0231	15.1617	15.3512	Q9Z2B9	yes
0.276076	5.48178	3.21809	3.29779e-06	0.000605217	22.1662	8.11247	4.86175	Q9JIZ0	Q9JIZ0	Cml1	Probable N-acetyltransferase CML1	LAGICTIQLK	10	207	216	22.0054	22.0493	22.0122	22.0459	22.3294	22.3239	22.3017	22.2621	Q9JIZ0	no
0.581001	5.47289	3.21006	3.36599e-06	0.000616515	17.5006	8.09631	4.84099	Q62393	Q62393	Tpd52	Tumor protein D52	GWQDVTATNAYK	12	125	136	17.1232	17.2656	17.2069	17.2448	17.9425	17.7425	17.7958	17.6836	Q62393	no
0.494113	5.46701	3.20503	3.41186e-06	0.000623685	17.4915	8.08563	4.82726	Q8VCH6	Q8VCH6	Dhcr24	Delta(24)-sterol reductase	KQLGCQDAFPEVYDKICK	18	495	512	17.2025	17.2874	17.245	17.243	17.6988	17.8283	17.713	17.7143	Q8VCH6	no
-1.98181	5.46153	3.20041	3.45518e-06	0.000630364	13.9486	-8.07568	4.81446	Q91Y86	Q91Y86	Mapk8	Mitogen-activated protein kinase 8	EVMDLEER	8	359	366	15.1751	14.7603	15.1052	14.7173	13.4758	13.2664	12.6191	12.4693	Q91Y86	yes
0.322271	5.4547	3.19443	3.50998e-06	0.000639106	21.092	8.06329	4.79849	Q00623	Q00623	Apoa1	Apolipoprotein A-I	VQPYLDEFQK	10	120	129	20.9171	21.002	20.9243	20.8802	21.2933	21.2477	21.2066	21.265	Q00623	no
-2.08123	5.45178	3.19236	3.5336e-06	0.000642148	13.8104	-8.05801	4.79168	Q99J95	Q99J95	Cdk9	Cyclin-dependent kinase 9	HENVVNLIEICR	12	75	86	14.9172	14.6016	15.005	14.8801	13.2444	12.1911	13.2311	12.4125	Q99J95	yes
-1.3248	5.43458	3.17601	3.67639e-06	0.000666791	14.8385	-8.02689	4.75148	Q9JI10;Q9JI11	Q9JI10	Stk3	Serine/threonine-protein kinase 3	LADFGVAGQLTDTMAKR	17	162	178	15.5755	15.425	15.4126	15.5907	14.0683	14.0422	13.9565	14.6375	Q9JI10	yes
-2.81369	5.42824	3.17052	3.7304e-06	0.000675268	14.059	-8.01546	4.73668	Q9Z2A0	Q9Z2A0	Pdpk1	3-phosphoinositide-dependent protein kinase 1	IIKLEYHFPEKFFPK	15	297	311	15.4204	15.3982	15.5227	15.5219	13.9217	11.9411	12.6354	12.1102	Q9Z2A0	yes
-1.55103	5.41969	3.16281	3.80464e-06	0.000687367	13.4367	-8.00002	4.71667	P34152	P34152	Ptk2	Focal adhesion kinase 1	YMEDSTYYK	9	570	578	14.2874	14.2539	14.3266	13.981	12.4734	12.6575	12.879	12.635	P34152	yes
-0.962775	5.41843	3.1624	3.81567e-06	0.000688021	16.3054	-7.99776	4.71373	Q9EPE9	Q9EPE9	Atp13a1	Endoplasmic reticulum transmembrane helix translocase	GQPCEWR	7	776	782	16.7438	16.7396	16.8392	16.8245	16.0414	15.8397	15.9589	15.4559	Q9EPE9	no
-0.811533	5.41203	3.15684	3.87232e-06	0.000696883	15.5282	-7.98623	4.69877	E9Q3L2	E9Q3L2	Pi4ka	Phosphatidylinositol 4-kinase alpha	ACLSALSEVK	10	1763	1772	15.8294	15.909	15.9837	16.0136	15.1435	15.0693	15.0943	15.1824	E9Q3L2	no
0.555219	5.40745	3.15311	3.91332e-06	0.000702898	17.9492	7.978	4.68808	Q99LC5	Q99LC5	Etfa	Electron transfer flavoprotein subunit alpha, mitochondrial	VVPEMTEILKKK	12	322	333	17.5432	17.7208	17.8286	17.5938	18.2251	18.2569	18.1711	18.2542	Q99LC5	no
-0.53818	5.3921	3.1386	4.05412e-06	0.000726783	17.4247	-7.95043	4.65219	Q64464	Q64464	Cyp3a13	Cytochrome P450 3A13	KAISISENEEWKR	13	116	128	17.6869	17.6945	17.6189	17.7749	17.1718	17.157	17.2464	17.0472	Q64464	no
0.66913	5.3877	3.13503	4.09543e-06	0.000732775	18.5223	7.94253	4.64189	P12367	P12367	Prkar2a	cAMP-dependent protein kinase type II-alpha regulatory subunit	SVGQYDNR	8	193	200	18.2095	18.1717	18.4233	17.9464	18.7948	18.9	18.8619	18.8707	P12367	no
0.344756	5.38419	3.13235	4.12869e-06	0.000737305	21.0457	7.93623	4.63367	Q4LDG0	Q4LDG0	Slc27a5	Long-chain fatty acid transport protein 5	NQPFLGYR	8	501	508	20.9024	20.7955	20.953	20.8423	21.2419	21.2477	21.2184	21.1642	Q4LDG0	no
-1.5529	5.37611	3.12511	4.20619e-06	0.000749703	14.3702	-7.92177	4.61478	P18653	P18653	Rps6ka1	Ribosomal protein S6 kinase alpha-1	AGSEKADPSQFELLK	15	52	66	15.4496	15.3615	15.1169	14.6587	13.7573	13.5792	13.6982	13.3404	P18653	yes
0.485767	5.36764	3.11748	4.289e-06	0.000762998	19.9818	7.90663	4.59498	P43883	P43883	Plin2	Perilipin-2	SVCEMAEK	8	45	52	19.8454	19.6826	19.7266	19.701	20.2772	20.366	20.139	20.1166	P43883	no
0.72602	5.36446	3.11512	4.3206e-06	0.000767151	16.2342	7.90093	4.58752	P51881	P51881	Slc25a5	ADP/ATP translocase 2	EFKGLGDCLVK	11	153	163	15.9223	15.7456	15.9483	15.8685	16.6038	16.7453	16.5356	16.5041	P51881	no
-0.623505	5.34275	3.09425	4.54201e-06	0.000804923	17.6371	-7.86223	4.53674	Q61831;Q9WTU6	Q61831	Mapk9	Mitogen-activated protein kinase 9	NYVENRPK	8	258	265	17.9329	17.9913	17.9617	17.9095	17.2777	17.1224	17.4211	17.4802	Q61831	yes
0.366616	5.33804	3.09071	4.59154e-06	0.000811501	18.9796	7.85385	4.52572	P35980	P35980	Rpl18	Large ribosomal subunit protein eL18	GTVLLSGPR	9	135	143	18.7389	18.8195	18.7737	18.8529	19.136	19.1687	19.1505	19.1962	P35980	no
-1.48028	5.33756	3.09071	4.5966e-06	0.000811501	15.1676	-7.853	4.5246	Q8BTW9	Q8BTW9	Pak4	Serine/threonine-protein kinase PAK 4	SDSILLTHDGR	11	445	455	15.4149	16.0337	16.1754	16.0067	14.499	14.4813	14.6974	14.0321	Q8BTW9	yes
0.813431	5.33672	3.09069	4.60556e-06	0.000811539	17.2996	7.85149	4.52262	P12367	P12367	Prkar2a	cAMP-dependent protein kinase type II-alpha regulatory subunit	IYKDGER	7	278	284	17.0777	16.9523	16.842	16.6996	17.7796	17.927	17.5716	17.5471	P12367	no
-0.345223	5.3209	3.0757	4.7764e-06	0.000840049	21.8131	-7.8234	4.4856	Q61694	Q61694	Hsd3b5	NADPH-dependent 3-keto-steroid reductase Hsd3b5	VLKGDILDAQCLKR	14	58	71	21.8727	21.9951	22.0426	22.0325	21.6714	21.6453	21.6584	21.5869	Q61694	no
0.471863	5.31783	3.07345	4.81024e-06	0.000844401	19.6241	7.81796	4.47843	A2ATU0	A2ATU0	Dhtkd1	2-oxoadipate dehydrogenase complex component E1	LNDHLANVAHYSPPATNLQAR	21	489	509	19.4389	19.2372	19.4597	19.4167	19.7594	19.8727	19.9601	19.8477	A2ATU0	no
-1.18729	5.31021	3.06665	4.89541e-06	0.000857732	15.4576	-7.80445	4.46058	Q6PDN3	Q6PDN3	Mylk	Myosin light chain kinase, smooth muscle	QEISIMNCLHHPK	13	1530	1542	15.8157	16.1575	16.1111	16.1206	14.6013	14.6267	15.1152	15.1125	Q6PDN3	yes
0.542947	5.30154	3.05879	4.99416e-06	0.000873385	16.9671	7.7891	4.44028	Q924L1	Q924L1	Letmd1	LETM1 domain-containing protein 1	NLISYVVTK	9	55	63	16.6172	16.7552	16.7528	16.6574	17.2673	17.2618	17.2511	17.1742	Q924L1	no
0.313135	5.29653	3.05461	5.05203e-06	0.000881846	19.5808	7.78025	4.42856	Q00623	Q00623	Apoa1	Apolipoprotein A-I	KWKEDVELYR	10	130	139	19.4337	19.4041	19.4197	19.4393	19.7711	19.7073	19.7424	19.7285	Q00623	no
-0.80831	5.29421	3.0531	5.07918e-06	0.000884922	16.0285	-7.77614	4.42311	O35492	O35492	Clk3	Dual specificity protein kinase CLK3	IGDWLQER	8	296	303	16.285	16.3846	16.5338	16.5271	15.7373	15.4622	15.5672	15.7307	O35492	yes
0.62354	5.28109	3.04079	5.23498e-06	0.000910357	16.9417	7.75299	4.39239	Q9D6M3	Q9D6M3	Slc25a22	Mitochondrial glutamate carrier 1	NHGIAGLYK	9	180	188	16.4766	16.7474	16.616	16.6797	17.274	17.341	17.2412	17.1576	Q9D6M3	no
-0.591857	5.27652	3.03704	5.2903e-06	0.000918257	18.9739	-7.74494	4.3817	Q9QXD1	Q9QXD1	Acox2	Peroxisomal acyl-coenzyme A oxidase 2	LTNILDGGIPNTELRR	16	36	51	19.4469	19.1511	19.3628	19.1184	18.6474	18.6135	18.6529	18.7981	Q9QXD1	no
-1.82311	5.27352	3.03485	5.32695e-06	0.000922894	14.5127	-7.73966	4.37468	Q8K0D0	Q8K0D0	Cdk17	Cyclin-dependent kinase 17	LDSEGIELITK	11	442	452	15.2901	15.5952	15.4674	15.3443	13.2098	13.2783	14.3795	13.537	Q8K0D0	yes
-0.459251	5.27259	3.03473	5.3384e-06	0.000923156	18.4667	-7.73802	4.37249	Q9QXD1	Q9QXD1	Acox2	Peroxisomal acyl-coenzyme A oxidase 2	RVESLIQRDPVFNLK	15	52	66	18.7909	18.6427	18.7152	18.6364	18.2419	18.1438	18.2294	18.3331	Q9QXD1	no
-0.862177	5.27139	3.03433	5.35318e-06	0.000923991	16.5536	-7.73591	4.36968	Q9EQC1	Q9EQC1	Hsd3b7	3 beta-hydroxysteroid dehydrogenase type 7	DFYYQGLR	8	204	211	17.1486	16.9479	16.9638	16.8783	16.2575	16.0615	15.8476	16.3234	Q9EQC1	no
0.377362	5.25797	3.022	5.52119e-06	0.000950608	19.4403	7.71231	4.33825	Q9CR62	Q9CR62	Slc25a11	Mitochondrial 2-oxoglutarate/malate carrier protein	NGLDVLLK	8	261	268	19.2488	19.1913	19.3504	19.216	19.6754	19.6524	19.5832	19.6049	Q9CR62	no
-0.336268	5.25712	3.022	5.53194e-06	0.000950608	19.7999	-7.71083	4.33627	P16331	P16331	Pah	Phenylalanine-4-hydroxylase	RKQFADIAYNYR	12	158	169	20.0559	19.9459	19.9245	19.9459	19.6162	19.6212	19.6332	19.6566	P16331	no
1.40259	5.25664	3.022	5.5381e-06	0.000950608	15.9907	7.70998	4.33514	Q60855	Q60855	Ripk1	Receptor-interacting serine/threonine-protein kinase 1	SGNRPNVEEILEYCPR	16	244	259	15.7414	14.7165	15.5428	15.157	16.675	16.6083	16.7268	16.758	Q60855	yes
-0.870869	5.24652	3.01268	5.66865e-06	0.000971221	16.1462	-7.69222	4.31143	Q91XU3	Q91XU3	Pip4k2c	Phosphatidylinositol 5-phosphate 4-kinase type-2 gamma	VKELPTLK	8	234	241	16.3352	16.6981	16.5587	16.7344	15.9087	15.7055	15.6128	15.6158	Q91XU3	no
-1.12211	5.24229	3.00925	5.7241e-06	0.000978917	15.0438	-7.68481	4.30153	Q9DC61	Q9DC61	Pmpca	Mitochondrial-processing peptidase subunit alpha	QVLATHSR	8	451	458	15.709	15.5377	15.8452	15.3276	14.6076	14.3112	14.6043	14.4081	Q9DC61	no
-0.993959	5.24097	3.00873	5.74159e-06	0.000980103	16.2055	-7.68249	4.29842	Q9R117	Q9R117	Tyk2	Non-receptor tyrosine-protein kinase TYK2	VHQDEITQLSHLGQGTR	17	584	600	16.4114	16.7161	16.7299	16.9524	15.5321	15.6145	15.7202	15.9671	Q9R117	yes
-2.63381	5.23385	3.00241	5.8364e-06	0.000994459	16.6837	-7.67004	4.28176	P20444;P68404	P20444	Prkca	Protein kinase C alpha type	LGCGPEGER	9	581	589	18.2306	17.7772	17.918	18.0767	15.6247	14.844	16.5535	14.4451	P20444	yes
-0.28271	5.22985	2.99921	5.89043e-06	0.00100183	23.3474	-7.66304	4.27238	P16331	P16331	Pah	Phenylalanine-4-hydroxylase	LLPLELEK	8	364	371	23.4425	23.5285	23.4676	23.5165	23.2036	23.2679	23.1795	23.1734	P16331	no
-1.02136	5.2249	2.99505	5.95795e-06	0.00101146	16.1169	-7.65439	4.26078	Q01279	Q01279	Egfr	Epidermal growth factor receptor	ANKEILDEAYVMASVDNPHVCR	22	757	778	16.7364	16.6994	16.3257	16.749	15.905	15.6473	15.4615	15.4111	Q01279	yes
-0.583028	5.21863	2.98957	6.04469e-06	0.00102431	17.6638	-7.64342	4.24607	P11798;P28652;Q6PHZ2	P11798	Camk2d	Calcium/calmodulin-dependent protein kinase type II subunit delta	GAILTTMLATR	11	302	312	17.7617	17.9635	17.9995	18.0965	17.4414	17.3933	17.3027	17.3517	P11798	yes
-1.35895	5.19398	2.96571	6.39768e-06	0.00108215	15.1655	-7.60048	4.1883	Q6PDN3	Q6PDN3	Mylk	Myosin light chain kinase, smooth muscle	TVTVNTEQK	9	1473	1481	15.9942	15.8227	15.981	15.582	14.501	14.7913	14.6697	13.982	Q6PDN3	yes
0.835059	5.1796	2.95213	6.61298e-06	0.00111654	16.1763	7.57551	4.1546	Q8JZR0	Q8JZR0	Acsl5	Long-chain-fatty-acid--CoA ligase 5	DGWLHTGDIGR	11	518	528	15.5555	15.8145	15.9111	15.7538	16.8102	16.5563	16.431	16.5776	Q8JZR0	no
0.333097	5.17754	2.95085	6.64451e-06	0.00111982	20.7182	7.57193	4.14976	P97872	P97872	Fmo5	Flavin-containing monooxygenase 5	WATQVFK	7	388	394	20.6096	20.5261	20.5638	20.5069	20.8269	20.953	20.8346	20.9243	P97872	no
-1.3593	5.17283	2.94693	6.71695e-06	0.00112998	15.2742	-7.56377	4.13872	Q9CYH2	Q9CYH2	Prxl2a	Peroxiredoxin-like 2A	AEAADLMSLKPK	12	79	90	15.4084	16.1142	16.1703	16.1224	14.6745	14.474	14.835	14.3945	Q9CYH2	no
0.435966	5.17047	2.94535	6.75357e-06	0.00113409	19.3108	7.55967	4.13318	A2ATU0	A2ATU0	Dhtkd1	2-oxoadipate dehydrogenase complex component E1	LSAYGGITDIIIGMPHR	17	209	225	18.9652	19.1643	19.0458	19.196	19.4836	19.5294	19.5942	19.5079	A2ATU0	no
0.531961	5.16524	2.94123	6.8354e-06	0.00114491	19.4122	7.55062	4.12092	Q5F2E8;Q6ZQ29;Q8BYC6	Q5F2E8	Taok3	Serine/threonine-protein kinase TAO3	ELDNLQYR	8	299	306	18.9361	19.1548	19.3094	19.1846	19.6339	19.7193	19.7316	19.6279	Q5F2E8	yes
0.548976	5.16477	2.94123	6.84269e-06	0.00114491	23.4833	7.54982	4.11983	P10649	P10649	Gstm1	Glutathione S-transferase Mu 1	MAHWSNK	7	212	218	23.2961	23.3239	23.019	23.1961	23.7695	23.6209	23.7182	23.9225	P10649	no
0.424944	5.16231	2.93955	6.88157e-06	0.00114935	19.4006	7.54556	4.11406	Q8JZU2	Q8JZU2	Slc25a1	Tricarboxylate transport protein, mitochondrial	TQLQLDER	8	51	58	19.2155	19.1782	19.2956	19.063	19.678	19.6412	19.5456	19.5872	Q8JZU2	no
-1.24742	5.13982	2.91807	7.24733e-06	0.00120762	14.3192	-7.50671	4.06132	Q9Z2B9	Q9Z2B9	Rps6ka4	Ribosomal protein S6 kinase alpha-4	LGAGPQGAQEVK	12	285	296	14.82	15.1507	14.8971	14.9041	13.5133	13.8953	13.8759	13.4976	Q9Z2B9	yes
-0.454691	5.13859	2.91807	7.26799e-06	0.00120762	19.1501	-7.50458	4.05842	Q64464	Q64464	Cyp3a13	Cytochrome P450 3A13	MWGLYDGR	8	71	78	19.4247	19.2246	19.4657	19.3948	19.0212	18.8713	18.8861	18.9124	Q64464	no
0.686487	5.1385	2.91807	7.2695e-06	0.00120762	17.4548	7.50442	4.0582	O35488	O35488	Slc27a2	Long-chain fatty acid transport protein 2	KGDIYFNSGDLLMIDR	16	456	471	16.8902	17.2364	17.003	17.3165	17.8561	17.7887	17.7986	17.7487	O35488	no
0.643662	5.13418	2.91453	7.34206e-06	0.0012175	16.5452	7.49699	4.04809	Q61268	Q61268	Apoc4	Apolipoprotein C-IV	THSLCPR	7	109	115	16.3718	16.284	16.0983	16.1394	16.94	16.8205	16.8561	16.8516	Q61268	no
-1.43601	5.12834	2.90947	7.44142e-06	0.00123177	14.9397	-7.48694	4.03439	O54988	O54988	Slk	STE20-like serine/threonine-protein kinase	ETNVLAAAK	9	55	63	15.6265	15.8373	15.7806	15.3862	14.5892	13.6906	14.22	14.3869	O54988	yes
0.415027	5.12743	2.90933	7.45705e-06	0.00123216	19.3165	7.48537	4.03226	Q9CYZ2	Q9CYZ2	Tpd52l2	Tumor protein D54	VTQSDLYKK	9	120	128	19.0667	19.025	19.1977	19.1465	19.5318	19.5359	19.6051	19.4233	Q9CYZ2	no
0.328035	5.12363	2.9063	7.52264e-06	0.00124079	21.7038	7.47883	4.02333	P41216	P41216	Acsl1	Long-chain-fatty-acid--CoA ligase 1	WLLDFASK	8	389	396	21.5638	21.4221	21.5592	21.6141	21.8727	21.8727	21.8876	21.8385	P41216	no
0.367529	5.12225	2.90569	7.54659e-06	0.00124254	19.6858	7.47645	4.02009	O88455	O88455	Dhcr7	7-dehydrocholesterol reductase	AGSQGQWGR	9	19	27	19.61	19.4251	19.4969	19.4762	19.9201	19.8733	19.8251	19.8598	O88455	no
-1.2887	5.10745	2.89234	7.80818e-06	0.00128133	14.5528	-7.45104	3.98537	Q60823	Q60823	Akt2	RAC-beta serine/threonine-protein kinase	LPFYNQDHER	10	348	357	15.3506	15.2958	14.7767	15.3653	13.7527	13.8821	13.8583	14.1405	Q60823	yes
0.702301	5.10736	2.89234	7.80978e-06	0.00128133	21.1437	7.45088	3.98516	P14246	P14246	Slc2a2	Solute carrier family 2, facilitated glucose transporter member 2	HVLGVPLDDR	10	44	53	20.4775	20.7471	20.9098	21.0359	21.5545	21.5261	21.4067	21.4923	P14246	no
-0.708784	5.09866	2.8844	7.96789e-06	0.00130496	18.7485	-7.43596	3.96474	O88451	O88451	Rdh7	Retinol dehydrogenase 7	LWDQTSSEVK	10	225	234	19.3034	19.2015	19.0115	18.8951	18.4601	18.295	18.244	18.5773	O88451	no
0.335869	5.09556	2.88207	8.02489e-06	0.00131199	22.8374	7.43066	3.95748	P41216;Q8JZR0	P41216	Acsl5	Long-chain-fatty-acid--CoA ligase 5	WLPNGTLK	8	529	536	22.7389	22.5846	22.7223	22.632	22.9777	23.0918	22.9637	22.9882	P41216	no
0.988482	5.08097	2.86825	8.29906e-06	0.00135442	16.0276	7.4057	3.92324	O35488	O35488	Slc27a2	Long-chain fatty acid transport protein 2	YLCNTPQKPNDR	12	318	329	15.5819	15.3502	15.4352	15.766	16.5777	16.8115	16.2532	16.4448	O35488	no
0.611373	5.06549	2.85353	8.60017e-06	0.0014011	18.3815	7.37929	3.88691	Q4LDG0	Q4LDG0	Slc27a5	Long-chain fatty acid transport protein 5	MLFYGLK	7	96	102	18.0739	18.1561	18.1201	17.9533	18.7706	18.8896	18.5511	18.5376	Q4LDG0	no
-1.47075	5.06456	2.85351	8.61873e-06	0.00140115	14.7323	-7.37769	3.88471	Q99JT2;Q99KH8	Q99JT2	Stk24	Serine/threonine-protein kinase 24	GSFGEVFK	8	33	40	15.4978	15.371	15.5025	15.4994	14.5553	13.5054	14.0801	13.8469	Q99JT2	yes
1.20366	5.06396	2.85351	8.63066e-06	0.00140115	15.3932	7.37667	3.8833	Q8BX94	Q8BX94	Osbpl2	Oxysterol-binding protein-related protein 2	SDFSVWSILKK	11	72	82	14.6382	14.479	14.873	15.1755	15.7118	16.1415	15.9821	16.1447	Q8BX94	no
0.634284	5.0492	2.83951	8.92904e-06	0.00144707	16.4907	7.35155	3.84865	Q61578	Q61578	Fdxr	NADPH:adrenodoxin oxidoreductase, mitochondrial	TDITEAALGALR	12	208	219	16.1048	16.1221	16.248	16.2196	16.7087	16.7422	16.9662	16.8144	Q61578	no
0.38558	5.04373	2.83481	9.04208e-06	0.00146283	20.7679	7.34226	3.83582	P09813	P09813	Apoa2	Apolipoprotein A-II	TSEIQSQAK	9	54	62	20.5823	20.5261	20.6096	20.5823	20.953	21.0886	20.9742	20.8269	P09813	no
0.408142	5.03335	2.82518	9.26077e-06	0.00149561	21.7319	7.32465	3.81145	Q9QZD8	Q9QZD8	Slc25a10	Mitochondrial dicarboxylate carrier	NYSHALDGLYR	11	139	149	21.4972	21.3592	21.6276	21.6276	21.9459	21.9388	21.9459	21.9134	Q9QZD8	no
-1.22484	5.02726	2.82023	9.39155e-06	0.00151275	15.2087	-7.31432	3.79715	Q61083	Q61083	Map3k2	Mitogen-activated protein kinase kinase kinase 2	AYGALTENVTR	11	451	461	16.0598	15.7118	15.9185	15.5942	14.5618	14.4664	15.0272	14.3295	Q61083	yes
0.613555	5.0269	2.82023	9.3995e-06	0.00151275	17.2065	7.3137	3.79629	Q9EPJ9	Q9EPJ9	Arfgap1	ADP-ribosylation factor GTPase-activating protein 1	ASELGHSLNENVLKPAQEK	19	240	258	16.9427	16.9555	16.8276	16.8732	17.6076	17.5899	17.574	17.2816	Q9EPJ9	no
-0.555389	5.02307	2.81716	9.48267e-06	0.00152349	18.2361	-7.30722	3.7873	Q9QXD1	Q9QXD1	Acox2	Peroxisomal acyl-coenzyme A oxidase 2	AMSSDFCAQGTEICRR	16	395	410	18.5995	18.4533	18.5928	18.4094	17.9813	17.8788	18.1395	17.8339	Q9QXD1	no
0.808508	5.01692	2.81176	9.61793e-06	0.00154256	17.1019	7.29681	3.77286	P12367	P12367	Prkar2a	cAMP-dependent protein kinase type II-alpha regulatory subunit	IVDVIGEKIYKDGER	15	270	284	16.4969	16.5093	16.9291	16.8552	17.3636	17.6759	17.4791	17.506	P12367	no
-0.254469	5.01305	2.80864	9.70406e-06	0.00155369	21.3963	-7.29026	3.76376	P62245	P62245	Rps15a	Small ribosomal subunit protein uS8	IVVNLTGR	8	61	68	21.5356	21.4874	21.5404	21.5309	21.265	21.2419	21.3045	21.265	P62245	no
0.505119	5.00172	2.79806	9.96048e-06	0.001592	18.2149	7.27113	3.73716	P31532	P31532	Saa4	Serum amyloid A-4 protein	KYFQGLLNR	9	81	89	17.8036	17.9969	17.9693	18.0795	18.4759	18.5198	18.5243	18.3497	P31532	no
-1.64202	4.99661	2.7937	1.00783e-05	0.00160805	13.1006	-7.26251	3.72517	Q61831;Q91Y86	Q61831	Mapk8	Mitogen-activated protein kinase 8	EHTIEEWK	8	346	353	13.8004	14.3798	13.6567	13.8494	12.2971	12.416	12.1493	12.2558	Q61831	yes
0.437147	4.98944	2.78727	1.02462e-05	0.00163204	18.7786	7.25042	3.70831	Q62393	Q62393	Tpd52	Tumor protein D52	TSETLSQAGQK	11	138	148	18.5391	18.6017	18.5221	18.5772	18.9923	19.0494	19.1035	18.8434	Q62393	no
0.767796	4.98819	2.78676	1.02757e-05	0.00163395	16.4782	7.24831	3.70537	Q60855	Q60855	Ripk1	Receptor-interacting serine/threonine-protein kinase 1	MASSDLLEK	9	12	20	16.3309	15.9404	16.2227	15.8831	16.8175	16.8773	16.8927	16.8608	Q60855	yes
0.56619	4.98461	2.78392	1.03608e-05	0.00164466	18.0895	7.24228	3.69696	P47962	P47962	Rpl5	Large ribosomal subunit protein uL18	NNVTPDMMEEMYKK	14	229	242	17.9662	17.6351	17.786	17.8382	18.4434	18.4597	18.3515	18.2356	P47962	no
0.343669	4.98369	2.78375	1.03826e-05	0.00164531	18.968	7.24074	3.69482	Q9DBM2	Q9DBM2	Ehhadh	Peroxisomal bifunctional enzyme	VGIPVVAVESDPKQLDTAKK	20	317	336	18.8472	18.7574	18.8421	18.7378	19.1082	19.1537	19.1386	19.1587	Q9DBM2	no
0.791668	4.98074	2.78154	1.04534e-05	0.0016537	15.745	7.23578	3.68788	O70589	O70589	Cask	Peripheral plasma membrane protein CASK	GAVLAAVSSHK	11	306	316	15.2803	15.567	15.2153	15.334	16.2285	16.2085	16.0644	16.0618	O70589	yes
-0.883844	4.97988	2.78142	1.04743e-05	0.00165419	15.5322	-7.23432	3.68585	Q61083	Q61083	Map3k2	Mitogen-activated protein kinase kinase kinase 2	LQTICLSGTGMK	12	508	519	15.822	15.9354	15.9752	16.1639	14.9354	15.2718	15.1791	14.9748	Q61083	yes
-0.671717	4.97478	2.77706	1.05978e-05	0.00167085	16.651	-7.22576	3.67389	Q9JM52	Q9JM52	Mink1	Misshapen-like kinase 1	GNALKEDCIAYICR	14	122	135	17.1135	16.8485	16.9914	16.9939	16.4331	16.1688	16.2233	16.4352	Q9JM52	yes
-0.527226	4.9707	2.77372	1.06979e-05	0.00168378	18.6167	-7.2189	3.66429	P19157;P46425	P19157	Gstp1	Glutathione S-transferase P 1	MLLADQGQSWK	11	20	30	18.848	18.869	18.8855	18.9189	18.3551	18.2336	18.579	18.2447	P19157	no
-0.989476	4.96614	2.76989	1.08109e-05	0.00169869	15.6582	-7.21123	3.65357	P24604	P24604	Tec	Tyrosine-protein kinase Tec	ELGSGLFGVVR	11	374	384	16.0556	16.076	16.2735	16.2065	15.1215	14.8287	15.2272	15.4762	P24604	yes
1.12619	4.96516	2.7698	1.08352e-05	0.00169901	15.3698	7.2096	3.65128	Q60855	Q60855	Ripk1	Receptor-interacting serine/threonine-protein kinase 1	IIVEAIEGMCYLHDKGVIHK	20	118	137	14.3362	15.053	14.9572	14.8805	15.973	16.047	15.8004	15.9113	Q60855	yes
-0.733074	4.96459	2.7698	1.08496e-05	0.00169901	15.793	-7.20863	3.64993	Q3UYH7;Q99MK8	Q3UYH7	Grk2	Beta-adrenergic receptor kinase 1	SLLEGLLQR	9	423	431	16.0293	16.3613	16.1305	16.1173	15.4039	15.436	15.4232	15.4429	Q3UYH7	yes
0.52542	4.95477	2.76072	1.10977e-05	0.00173494	17.1113	7.19217	3.62685	A2ALW5	A2ALW5	Dnajc25	DnaJ homolog subfamily C member 25	AISYLATVPK	10	171	180	16.8641	16.8738	16.8265	16.8301	17.4698	17.4694	17.2812	17.2759	A2ALW5	no
-0.732939	4.95015	2.75744	1.12162e-05	0.00174806	16.108	-7.18444	3.61601	Q9DC61	Q9DC61	Pmpca	Mitochondrial-processing peptidase subunit alpha	FCPVENIAK	9	223	231	16.6566	16.4689	16.4629	16.3094	15.7483	15.8323	15.5897	15.7957	Q9DC61	no
-0.575076	4.95003	2.75744	1.12193e-05	0.00174806	17.6144	-7.18424	3.61573	Q5M8N4	Q5M8N4	Sdr39u1	Epimerase family protein SDR39U1	AIMLLEGQK	9	258	266	18.0829	17.8072	17.748	17.9694	17.3658	17.371	17.2324	17.3381	Q5M8N4	no
-1.07291	4.94249	2.75063	1.14159e-05	0.00177571	15.026	-7.17161	3.598	O88351	O88351	Ikbkb	Inhibitor of nuclear factor kappa-B kinase subunit beta	WHNQATGEQIAIKQCR	16	32	47	15.4665	15.7421	15.3544	15.6869	14.6189	14.6591	14.1866	14.4935	O88351	yes
-1.44621	4.93766	2.74675	1.15435e-05	0.00179163	13.5667	-7.16354	3.58666	Q8K0D0	Q8K0D0	Cdk17	Cyclin-dependent kinase 17	FLQYESK	7	453	459	14.4813	14.2631	13.9808	14.4342	12.6158	12.9449	13.0797	12.7341	Q8K0D0	yes
0.540059	4.93716	2.74675	1.15568e-05	0.00179163	21.048	7.16271	3.58548	Q3TLP5	Q3TLP5	Echdc2	Enoyl-CoA hydratase domain-containing protein 2, mitochondrial	GLLPGAGGTQRLPR	14	170	183	21.0559	20.6628	20.6628	20.7307	21.3645	21.3156	21.3101	21.2821	Q3TLP5	no
-1.47496	4.92798	2.73829	1.18038e-05	0.00182687	14.7808	-7.14737	3.5639	Q9QZ05	Q9QZ05	Eif2ak4	eIF-2-alpha kinase GCN2	DLKPVNIFLDSDDHVK	16	846	861	15.1888	15.6649	15.422	15.7974	14.3328	13.5247	14.3545	13.9613	Q9QZ05	yes
-1.40071	4.92635	2.73738	1.18482e-05	0.0018307	15.5053	-7.14464	3.56006	Q03963	Q03963	Eif2ak2	Interferon-induced, double-stranded RNA-activated protein kinase	DRPETSEILK	10	489	498	15.9245	16.4342	16.3187	16.1453	14.5652	14.9483	14.3695	15.3369	Q03963	yes
0.321015	4.92177	2.73353	1.19738e-05	0.00184703	19.2301	7.13701	3.5493	Q9DBM2	Q9DBM2	Ehhadh	Peroxisomal bifunctional enzyme	VGIPVVAVESDPKQLDTAK	19	317	335	19.0819	19.0271	19.1237	19.0457	19.3406	19.406	19.4157	19.4001	Q9DBM2	no
0.31341	4.91792	2.7304	1.20804e-05	0.00186038	19.5646	7.13059	3.54025	Q9DBG5	Q9DBG5	Plin3	Perilipin-3	TVCDVAEK	8	58	65	19.4175	19.3411	19.4405	19.4326	19.6704	19.744	19.7508	19.7201	Q9DBG5	no
0.521799	4.91399	2.72718	1.21903e-05	0.0018742	17.9998	7.12404	3.53101	P47962	P47962	Rpl5	Large ribosomal subunit protein uL18	QFSQYIK	7	222	228	17.9144	17.7889	17.5724	17.68	18.2699	18.2158	18.2998	18.2573	P47962	no
-0.62967	4.91219	2.72611	1.22408e-05	0.00187885	16.5138	-7.12105	3.52679	P31938	P31938	Map2k1	Dual specificity mitogen-activated protein kinase kinase 1	VGELKDDDFEKISELGAGNGGVVFK	25	60	84	16.9487	16.8438	16.7692	16.7529	16.2191	16.3309	16.0469	16.199	P31938	yes
0.537103	4.90238	2.71701	1.25205e-05	0.0019186	19.1307	7.10473	3.50372	Q05020	Q05020	Apoc2	Apolipoprotein C-II	TYPISMDEK	9	59	67	18.9076	18.9643	18.761	18.8156	19.3636	19.5668	19.2044	19.4623	Q05020	no
-0.597457	4.89277	2.70812	1.28006e-05	0.0019583	16.6441	-7.08877	3.48113	Q9EPE9	Q9EPE9	Atp13a1	Endoplasmic reticulum transmembrane helix translocase	TGTLTSDSLVVR	12	532	543	16.8237	17.0357	16.9496	16.9623	16.4518	16.3837	16.2036	16.3425	Q9EPE9	no
-1.04987	4.88837	2.70497	1.2931e-05	0.00197256	15.7777	-7.08146	3.47078	Q9R117	Q9R117	Tyk2	Non-receptor tyrosine-protein kinase TYK2	LSDPGVGQGALSR	13	754	766	16.0868	16.5098	16.2352	16.3788	15.5123	15.3486	14.8529	15.2973	Q9R117	yes
-1.67098	4.88819	2.70497	1.29363e-05	0.00197256	13.6211	-7.08117	3.47036	P31750;Q9WUA6	P31750	Akt1	RAC-alpha serine/threonine-protein kinase	ERVFSEDR	8	242	249	14.4658	14.6252	14.039	14.6963	12.7758	13.2234	12.8143	12.329	P31750	yes
0.377437	4.87892	2.69641	1.32155e-05	0.00201183	18.2678	7.06579	3.44856	P43883	P43883	Plin2	Perilipin-2	DSVASTVSGVVDK	13	128	140	18.0989	18.1279	18.0823	18.0072	18.4736	18.5114	18.4144	18.4265	P43883	no
-0.672057	4.87787	2.69607	1.32474e-05	0.00201339	17.6006	-7.06406	3.44609	Q9R257	Q9R257	Hebp1	Heme-binding protein 1	FATVEVTDKPVDEALR	16	41	56	18.104	17.8367	18.0373	17.7686	17.2006	17.3678	17.4085	17.0814	Q9R257	no
-1.06789	4.87549	2.6944	1.33203e-05	0.00202116	17.1685	-7.06011	3.44049	Q01279	Q01279	Egfr	Epidermal growth factor receptor	WMALESILHR	10	882	891	17.1971	17.6458	18.0258	17.9411	16.6961	16.5548	16.5202	16.7671	Q01279	yes
-0.471257	4.87475	2.69438	1.33427e-05	0.00202126	20.0736	-7.0589	3.43877	Q9QXD1	Q9QXD1	Acox2	Peroxisomal acyl-coenzyme A oxidase 2	EVHPDIDSER	10	17	26	20.4676	20.2989	20.2877	20.1825	19.9459	19.6963	19.8341	19.8755	Q9QXD1	no
-0.934779	4.87344	2.69377	1.33832e-05	0.0020241	16.0511	-7.05672	3.43567	P70236	P70236	Map2k6	Dual specificity mitogen-activated protein kinase kinase 6	AADVASFVK	9	321	329	16.319	16.6242	16.5126	16.6181	15.3469	15.411	15.6658	15.9109	P70236	yes
-1.30734	4.86988	2.69091	1.34935e-05	0.00203745	13.9501	-7.05083	3.4273	Q6PDN3	Q6PDN3	Mylk	Myosin light chain kinase, smooth muscle	IKLIDFGLAR	10	1623	1632	14.6729	14.3859	14.5285	14.8277	13.5697	13.1477	13.3922	13.076	Q6PDN3	yes
0.950295	4.86553	2.68727	1.36292e-05	0.0020546	15.7314	7.04364	3.41708	O35488	O35488	Slc27a2	Long-chain fatty acid transport protein 2	DTLYFMDDAEK	11	590	600	14.932	15.4469	15.497	15.1491	16.2428	16.145	16.1051	16.3332	O35488	no
0.369453	4.86032	2.68276	1.37938e-05	0.00207604	22.2442	7.03502	3.40482	P97872	P97872	Fmo5	Flavin-containing monooxygenase 5	FDHEMFGLKPK	11	265	275	21.9182	22.1269	22.0841	22.1088	22.4349	22.4726	22.3264	22.4818	P97872	no
0.348186	4.84879	2.67228	1.41648e-05	0.00212676	19.763	7.016	3.37771	Q9D2C7	Q9D2C7	Tmbim6	Bax inhibitor 1	MNIFDRK	7	1	7	19.5358	19.6197	19.5968	19.6033	19.9147	20.0448	19.944	19.8449	Q9D2C7	no
0.778933	4.84843	2.67228	1.41765e-05	0.00212676	16.4805	7.01541	3.37686	P12710	P12710	Fabp1	Fatty acid-binding protein, liver	DIKGVSEIVHEGKK	14	34	47	16.1026	15.8592	16.3762	16.026	16.8496	17.0133	16.8446	16.7722	P12710	no
-0.449893	4.8452	2.66975	1.42824e-05	0.00213919	17.7752	-7.01008	3.36926	Q5M8N4	Q5M8N4	Sdr39u1	Epimerase family protein SDR39U1	GGGAISHMLLPFR	13	164	176	17.9833	17.9027	18.0945	18.0201	17.4519	17.5992	17.5697	17.5802	Q5M8N4	no
0.269736	4.84085	2.66611	1.4426e-05	0.00215721	21.4665	7.00292	3.35904	Q9DCW4	Q9DCW4	Etfb	Electron transfer flavoprotein subunit beta	VDLLFLGK	8	117	124	21.2764	21.3645	21.3156	21.3699	21.6186	21.5498	21.5961	21.6409	Q9DCW4	no
-0.375784	4.82627	2.65222	1.49187e-05	0.0022273	18.7193	-6.97893	3.32474	P16331	P16331	Pah	Phenylalanine-4-hydroxylase	TFAATIPR	8	401	408	18.8226	18.981	18.9384	18.8866	18.4629	18.5735	18.5782	18.5108	P16331	no
0.246889	4.825	2.65165	1.49622e-05	0.00223021	22.4516	6.97685	3.32176	Q64310	Q64310	Surf4	Surfeit locus protein 4	SMFAGVPTMR	10	140	149	22.3304	22.3085	22.3606	22.3132	22.5641	22.6377	22.5456	22.5529	Q64310	no
0.443948	4.82145	2.6488	1.50851e-05	0.00224492	20.6835	6.97102	3.3134	Q00623	Q00623	Apoa1	Apolipoprotein A-I	TQVQSVIDK	9	248	256	20.6186	20.4676	20.417	20.343	21.0156	20.9171	20.9098	20.7796	Q00623	no
0.91089	4.81888	2.64692	1.51749e-05	0.00225467	15.6065	6.96678	3.30734	P12367	P12367	Prkar2a	cAMP-dependent protein kinase type II-alpha regulatory subunit	IVKTDEHVIDQGDDGDNFYVIER	23	156	178	15.3377	14.9659	15.353	14.9474	15.9562	15.9712	16.0879	16.2323	P12367	no
0.493281	4.81718	2.64591	1.52343e-05	0.00225989	17.4341	6.96399	3.30334	P47962	P47962	Rpl5	Large ribosomal subunit protein uL18	YLMEEDEDAYKK	12	210	221	17.3237	17.1263	17.1223	17.1775	17.7756	17.6731	17.6805	17.5938	P47962	no
-1.24796	4.8155	2.64493	1.52932e-05	0.00226501	14.5752	-6.96125	3.2994	Q8BW96	Q8BW96	Camk1d	Calcium/calmodulin-dependent protein kinase type 1D	GFYTEKDASTLIR	13	114	126	15.5532	14.9437	15.1245	15.1755	14.1381	13.6506	14.1658	13.8505	Q8BW96	yes
0.253749	4.81084	2.64097	1.54581e-05	0.00228578	22.4498	6.95361	3.28845	P19253	P19253	Rpl13a	Large ribosomal subunit protein uL13	LAHEVGWK	8	141	148	22.2764	22.3266	22.3348	22.3538	22.5141	22.58	22.6096	22.6029	P19253	no
0.334704	4.81003	2.64084	1.54872e-05	0.00228644	19.4854	6.95227	3.28653	A6X919	A6X919	Dpy19l1	Probable C-mannosyltransferase DPY19L1	AGTAAPAPDGLAGR	14	60	73	19.3063	19.2859	19.4119	19.2679	19.68	19.6898	19.5888	19.6523	A6X919	no
0.60224	4.80758	2.63908	1.55748e-05	0.00229572	16.5362	6.94825	3.28076	Q91YQ1	Q91YQ1	Rab29	Ras-related protein Rab-7L1	STVGVDFALK	10	38	47	16.144	16.1468	16.2598	16.3898	16.7477	16.869	16.9283	16.8043	Q91YQ1	no
0.284706	4.80164	2.63384	1.57891e-05	0.00232362	23.0599	6.93853	3.2668	P02088;P02089	P02088	Hbb-b1	Hemoglobin subunit beta-1	DFTPAAQAAFQK	12	122	133	22.9006	23.002	22.8614	22.9061	23.2463	23.2434	23.1673	23.1519	P02088	no
-1.27764	4.8002	2.63308	1.58416e-05	0.00232767	14.5415	-6.93617	3.26341	Q6PDN3	Q6PDN3	Mylk	Myosin light chain kinase, smooth muscle	LVQCVDAFEEK	11	1543	1553	15.5534	15.0087	15.2376	14.9217	14.0667	14.1034	13.5775	13.8633	Q6PDN3	yes
-0.997023	4.78951	2.62308	1.62363e-05	0.00238189	16.0296	-6.91869	3.23826	Q9DCN1	Q9DCN1	Nudt12	NAD-capped RNA hydrolase NUDT12	AIAHQLIK	8	446	453	16.5486	16.6271	16.7373	16.1995	15.8224	15.3859	15.289	15.627	Q9DCN1	no
0.612436	4.78698	2.62124	1.63311e-05	0.00239202	16.3184	6.91456	3.23231	P18654	P18654	Rps6ka3	Ribosomal protein S6 kinase alpha-3	GAMAATYSALNR	12	701	712	15.9527	16.0534	16.1697	15.8732	16.6505	16.631	16.6265	16.5906	P18654	yes
-1.03764	4.78379	2.61872	1.64518e-05	0.00240591	14.5254	-6.90933	3.22478	Q9EPE9	Q9EPE9	Atp13a1	Endoplasmic reticulum transmembrane helix translocase	EIQNASHR	8	732	739	15.0431	14.7758	15.2412	15.1168	14.002	13.9236	13.9795	14.1213	Q9EPE9	no
0.632261	4.7754	2.61102	1.67727e-05	0.00244898	15.9714	6.89564	3.20504	Q61578	Q61578	Fdxr	NADPH:adrenodoxin oxidoreductase, mitochondrial	GPLQVAFTIK	10	233	242	15.5509	15.6089	15.7318	15.7296	16.3133	16.2282	16.3528	16.2559	Q61578	no
0.488212	4.77406	2.61036	1.68245e-05	0.00245268	17.701	6.89346	3.20189	Q00623	Q00623	Apoa1	Apolipoprotein A-I	QEMNKDLEEVKQK	13	107	119	17.4963	17.5066	17.5452	17.2794	17.9236	18.0192	17.9425	17.8951	Q00623	no
-1.64945	4.77078	2.60777	1.69518e-05	0.00246737	13.9062	-6.88812	3.19418	Q3UU96	Q3UU96	Cdc42bpa	Serine/threonine-protein kinase MRCK alpha	LHREDFEILK	10	72	81	14.5442	15.259	14.595	14.5257	13.536	13.0251	12.6221	13.1427	Q3UU96	yes
-0.294578	4.76737	2.60503	1.70857e-05	0.00248297	20.2797	-6.88255	3.18614	Q61694;Q61767	Q61694	Hsd3b5	NADPH-dependent 3-keto-steroid reductase Hsd3b5	NGGTLHTCALR	11	176	186	20.3962	20.417	20.4775	20.417	20.0691	20.1206	20.1332	20.2066	Q61694	no
-0.831355	4.75899	2.59733	1.74185e-05	0.00252737	15.0027	-6.86892	3.16643	Q61136	Q61136	Prpf4b	Serine/threonine-protein kinase PRP4 homolog	SYSQQLFLALK	11	794	804	15.3422	15.4499	15.3591	15.5224	14.5421	14.5448	14.7288	14.5325	Q61136	yes
-0.531967	4.75729	2.59631	1.74868e-05	0.00253332	17.7625	-6.86615	3.16243	Q9QXD1	Q9QXD1	Acox2	Peroxisomal acyl-coenzyme A oxidase 2	SPANTQENPAYK	12	656	667	17.907	17.9342	18.2175	18.0552	17.4934	17.4237	17.6012	17.4677	Q9QXD1	no
1.0544	4.75521	2.5949	1.75709e-05	0.00254154	15.148	6.86276	3.15752	P58044	P58044	Idi1	Isopentenyl-diphosphate Delta-isomerase 1	WWDNLNHLSPFVDHEK	16	208	223	14.2615	14.8883	14.6617	14.6715	15.6847	15.907	15.54	15.5688	P58044	no
-0.735415	4.75424	2.59461	1.761e-05	0.00254323	16.1748	-6.86119	3.15525	Q99MK8	Q99MK8	Grk2	Beta-adrenergic receptor kinase 1	DLKPANILLDEHGHVR	16	317	332	16.5235	16.6491	16.5688	16.4286	15.8085	15.881	15.5538	15.985	Q99MK8	yes
0.392747	4.75231	2.59336	1.76883e-05	0.00255058	18.5629	6.85806	3.15072	P06728	P06728	Apoa4	Apolipoprotein A-IV	VTQTFGENMQK	11	120	130	18.2469	18.4103	18.3828	18.4261	18.7976	18.7961	18.7662	18.6772	P06728	no
0.402943	4.74702	2.58874	1.79052e-05	0.00257785	19.0949	6.84946	3.13826	Q61268	Q61268	Apoc4	Apolipoprotein C-IV	VLEMVEPLVTR	11	51	61	18.8856	18.8329	18.9189	18.9363	19.3633	19.4138	19.1925	19.2159	Q61268	no
-0.638109	4.74224	2.58463	1.81035e-05	0.00260236	16.1742	-6.8417	3.127	Q5M8N4	Q5M8N4	Sdr39u1	Epimerase family protein SDR39U1	LDTTHLLAK	9	83	91	16.4378	16.5486	16.4062	16.5803	15.6928	15.9442	15.8638	15.9196	Q5M8N4	no
-0.696511	4.73707	2.58071	1.83203e-05	0.00262597	15.5126	-6.83331	3.11483	O35492	O35492	Clk3	Dual specificity protein kinase CLK3	EHLVMMEK	8	529	536	15.9089	15.8412	15.8962	15.7972	15.1404	15.2646	15.0719	15.1804	O35492	yes
-2.44935	4.73693	2.58071	1.83262e-05	0.00262597	15.2848	-6.83308	3.1145	Q9CYH2	Q9CYH2	Prxl2a	Peroxiredoxin-like 2A	MMFMGLIR	8	137	144	16.292	16.3583	16.8484	16.5393	13.3832	14.8703	14.8636	13.1235	Q9CYH2	no
-0.522243	4.7363	2.58071	1.83525e-05	0.00262597	16.5636	-6.83207	3.11303	Q9DC28;Q9JMK2	Q9DC28	Csnk1d	Casein kinase I isoform delta	MSTPIEVLCK	10	233	242	16.8075	16.9021	16.7832	16.8061	16.2784	16.2382	16.3907	16.3027	Q9DC28	yes
0.397388	4.73321	2.57828	1.84839e-05	0.00264069	18.584	6.82705	3.10574	P08226	P08226	Apoe	Apolipoprotein E	LEEVGNQAR	9	228	236	18.3162	18.3258	18.4406	18.4587	18.8435	18.8466	18.7082	18.7325	P08226	no
-1.09587	4.73063	2.57637	1.85939e-05	0.00265232	14.5801	-6.82287	3.09968	P30561	P30561	Ahr	Aryl hydrocarbon receptor	HKLDFTPIGCDAK	13	285	297	15.0378	14.9013	15.366	15.2072	13.9573	14.2498	14.1054	13.8162	P30561	no
0.490628	4.72905	2.57546	1.86617e-05	0.00265792	17.8729	6.82031	3.09595	P05132;P68181	P05132	Prkacb	cAMP-dependent protein kinase catalytic subunit beta	KVEAPFIPK	9	310	318	17.5371	17.6549	17.7388	17.5798	18.0999	17.9847	18.1345	18.2538	P05132	yes
-1.5818	4.72574	2.57282	1.88043e-05	0.00267413	13.9068	-6.81496	3.08817	Q9QZ05	Q9QZ05	Eif2ak4	eIF-2-alpha kinase GCN2	LHHENIVR	8	642	649	14.8152	14.792	14.6417	14.5419	13.4503	12.5746	12.8731	13.5655	Q9QZ05	yes
0.597876	4.72494	2.57268	1.88391e-05	0.00267497	16.4534	6.81366	3.08628	Q91VF2	Q91VF2	Hnmt	Histamine N-methyltransferase	TSNMENIK	8	105	112	16.0725	16.2034	16.2629	16.0789	16.6927	16.6402	16.8236	16.8526	Q91VF2	no
-0.615647	4.71894	2.56734	1.91013e-05	0.00270806	16.1645	-6.80395	3.07215	P27659	P27659	Rpl3	Large ribosomal subunit protein uL3	LLPLRQKK	8	170	177	16.4371	16.5891	16.4648	16.3983	15.8541	15.8569	15.7433	15.9725	P27659	no
1.4817	4.71819	2.56725	1.91344e-05	0.00270862	13.9613	6.80273	3.07038	P31324	P31324	Prkar2b	cAMP-dependent protein kinase type II-beta regulatory subunit	AASAHAIGTVK	11	360	370	13.8142	12.853	13.2172	12.9976	14.5972	14.8601	14.7229	14.6285	P31324	no
0.447839	4.71679	2.56652	1.91958e-05	0.00271319	18.4866	6.80048	3.0671	O09110	O09110	Map2k3	Dual specificity mitogen-activated protein kinase kinase 3	HAQSGTIMAVKR	12	83	94	18.301	18.3518	18.0876	18.3104	18.77	18.6466	18.7555	18.6701	O09110	yes
0.583327	4.71379	2.56418	1.93291e-05	0.00272787	17.5642	6.79562	3.06003	Q61578	Q61578	Fdxr	NADPH:adrenodoxin oxidoreductase, mitochondrial	SRPIDPSVPFDPK	13	367	379	17.3709	17.3956	17.1552	17.1687	18.0283	17.8158	17.8748	17.7046	Q61578	no
-0.855855	4.71309	2.56413	1.93603e-05	0.00272813	15.3696	-6.79449	3.05838	O89079	O89079	Cope	Coatomer subunit epsilon	KYGVVLDEIKPSSAPELQAVR	21	65	85	15.9989	15.94	15.704	15.5472	14.8866	14.9304	14.9933	14.9563	O89079	no
-0.315247	4.71192	2.56362	1.94126e-05	0.00273135	19.7793	-6.7926	3.05562	Q8VCC2	Q8VCC2	Ces1	Liver carboxylesterase 1	LAELFTNQR	9	97	105	19.85	19.9218	20.0156	19.9601	19.609	19.5898	19.6246	19.6632	Q8VCC2	no
0.314065	4.70449	2.55741	1.97476e-05	0.00277072	19.0217	6.7806	3.03813	P09103	P09103	P4hb	Protein disulfide-isomerase	EADDIVNWLKK	11	123	133	18.7919	18.8735	18.8947	18.8984	19.1598	19.1653	19.1745	19.2153	P09103	no
-0.814226	4.70404	2.55741	1.97681e-05	0.00277072	15.9309	-6.77987	3.03707	Q61136	Q61136	Prpf4b	Serine/threonine-protein kinase PRP4 homolog	ISINQALQHAFIQEKI	16	992	1007	16.6511	16.2404	16.2081	16.2525	15.3661	15.6525	15.5276	15.5489	Q61136	yes
-0.903718	4.70373	2.55741	1.97819e-05	0.00277072	15.3639	-6.77938	3.03635	Q9R117	Q9R117	Tyk2	Non-receptor tyrosine-protein kinase TYK2	QCLTYEPAQRPSFR	14	844	857	15.9923	15.7907	15.6725	15.8075	15.0269	14.6006	14.9868	15.0339	Q9R117	yes
0.554764	4.70298	2.55731	1.98161e-05	0.00277133	16.5945	6.77817	3.03458	Q8CIN4	Q8CIN4	Pak2	Serine/threonine-protein kinase PAK 2	DGFPSGTPALNTK	13	148	160	16.3778	16.384	16.1906	16.3162	16.9253	16.7738	16.8408	16.9477	Q8CIN4	yes
-2.07903	4.67391	2.52889	2.11881e-05	0.00295875	12.7791	-6.73136	2.96613	P70236	P70236	Map2k6	Dual specificity mitogen-activated protein kinase kinase 6	ATVNSQEQK	9	86	94	13.6937	13.963	13.9393	13.6784	10.9357	11.8123	12.4565	11.7538	P70236	yes
0.362485	4.6723	2.52794	2.12667e-05	0.00296527	18.4186	6.72878	2.96234	Q00623	Q00623	Apoa1	Apolipoprotein A-I	VKDFANVYVDAVK	13	34	46	18.24	18.2568	18.2956	18.1572	18.5966	18.5728	18.5574	18.6726	Q00623	no
-0.789853	4.67126	2.52755	2.13177e-05	0.00296793	15.5879	-6.72711	2.95989	P31938	P31938	Map2k1	Dual specificity mitogen-activated protein kinase kinase 1	QKVGELKDDDFEK	13	58	70	16.0949	15.9716	15.9726	15.8923	15.0588	15.3073	15.0205	15.3854	P31938	yes
0.640308	4.66761	2.52455	2.14978e-05	0.00298851	16.9139	6.72124	2.95129	P47962	P47962	Rpl5	Large ribosomal subunit protein uL18	DIICQIAYAR	10	59	68	16.5022	16.4653	16.6153	16.7923	17.3949	17.0675	17.2416	17.2323	P47962	no
-1.01598	4.66496	2.52255	2.16293e-05	0.0030023	14.9919	-6.71699	2.94505	Q62120	Q62120	Jak2	Tyrosine-protein kinase JAK2	VLPQDKEYYK	10	1000	1009	15.3408	15.5546	15.4477	15.6566	14.5169	14.6401	14.1209	14.6579	Q62120	yes
0.790377	4.66389	2.52229	2.16825e-05	0.00300405	15.3122	6.71528	2.94254	Q8JZR0	Q8JZR0	Acsl5	Long-chain-fatty-acid--CoA ligase 5	DPEKTQEVLDKDGWLHTGDIGR	22	507	528	15.0052	14.7874	15.0877	14.7878	15.6356	15.7167	15.7819	15.6954	Q8JZR0	no
-0.337394	4.66277	2.52229	2.17384e-05	0.00300405	21.9919	-6.71349	2.9399	P16331	P16331	Pah	Phenylalanine-4-hydroxylase	VEVLDNTQQLK	11	421	431	22.2036	22.1946	22.1143	22.1301	21.7675	21.9459	21.8614	21.7182	P16331	no
0.348002	4.66276	2.52229	2.17389e-05	0.00300405	19.506	6.71347	2.93988	Q8BGS7	Q8BGS7	Cept1	Choline/ethanolaminephosphotransferase 1	LFQLPTPPLSR	11	35	45	19.406	19.246	19.3137	19.3621	19.7124	19.757	19.6431	19.6073	Q8BGS7	no
0.756684	4.66031	2.52049	2.18618e-05	0.00301653	15.3902	6.70955	2.93411	Q4LDG0	Q4LDG0	Slc27a5	Long-chain fatty acid transport protein 5	WLHKDVAFTFK	11	85	95	14.9315	15.1886	14.9706	14.9568	15.6459	15.8012	15.8544	15.7727	Q4LDG0	no
0.289815	4.65639	2.51721	2.20604e-05	0.00303942	20.3297	6.70325	2.92486	O88643;Q61036;Q8CIN4	O88643	Pak2	Serine/threonine-protein kinase PAK 2	LLQTSNITK	9	105	113	20.2302	20.1825	20.2184	20.1079	20.4676	20.4576	20.5356	20.4375	O88643	yes
-0.805101	4.65411	2.51558	2.21762e-05	0.00305086	16.7374	-6.69961	2.91951	P52332	P52332	Jak1	Tyrosine-protein kinase JAK1	DIIQGEHLGR	10	581	590	16.8168	17.1621	17.1825	17.3986	16.2926	16.3069	16.1986	16.5415	P52332	yes
-1.57598	4.64709	2.5092	2.25378e-05	0.00309601	13.6474	-6.68836	2.90296	Q01279	Q01279	Egfr	Epidermal growth factor receptor	IPVAIKELR	9	742	750	14.2707	14.6867	14.494	14.2903	12.2162	13.0627	13.0943	13.0644	Q01279	yes
-0.238851	4.64504	2.50779	2.26445e-05	0.00310608	21.4889	-6.68508	2.89813	P62245	P62245	Rps15a	Small ribosomal subunit protein uS8	MNVLADALK	9	4	12	21.5823	21.5961	21.632	21.6231	21.3857	21.3321	21.4118	21.3484	P62245	no
-0.410239	4.63751	2.5011	2.30403e-05	0.00315429	21.0375	-6.67305	2.88041	Q64464	Q64464	Cyp3a13	Cytochrome P450 3A13	FGPVGILKK	9	108	116	21.0359	21.2933	21.3592	21.2821	20.8269	20.85	20.8651	20.7876	Q64464	no
0.312748	4.63707	2.5011	2.30639e-05	0.00315429	19.9901	6.67233	2.87936	Q9WV55	Q9WV55	Vapa	Vesicle-associated membrane protein-associated protein A	KVAHSDKPGSTSAVSFR	17	205	221	19.8861	19.7783	19.8306	19.84	20.219	20.1789	20.059	20.1292	Q9WV55	no
0.29132	4.63447	2.49914	2.32023e-05	0.00316855	20.9243	6.66818	2.87324	P09103	P09103	P4hb	Protein disulfide-isomerase	KSNFEEALAAHK	12	33	44	20.6932	20.8276	20.8278	20.7661	21.116	21.064	21.0091	21.0908	P09103	no
0.396305	4.63355	2.49886	2.32515e-05	0.0031706	18.0799	6.66672	2.87107	Q00623	Q00623	Apoa1	Apolipoprotein A-I	MRTHVDSLR	9	175	183	17.7514	17.9517	17.89	17.934	18.29	18.245	18.2863	18.291	Q00623	no
-0.611628	4.62884	2.49478	2.35051e-05	0.00320048	16.4271	-6.65919	2.85998	Q9DC28;Q9JMK2	Q9DC28	Csnk1d	Casein kinase I isoform delta	KMSTPIEVLCK	11	232	242	16.6748	16.7071	16.7456	16.8044	15.9496	16.2716	16.2095	16.0547	Q9DC28	yes
0.464064	4.62007	2.48665	2.39844e-05	0.00326097	17.5362	6.64521	2.83932	Q8VCH6	Q8VCH6	Dhcr24	Delta(24)-sterol reductase	LTQGETLRK	9	368	376	17.2768	17.3112	17.222	17.4065	17.7896	17.6328	17.8219	17.8286	Q8VCH6	no
-1.19981	4.61829	2.48612	2.40832e-05	0.00326498	15.825	-6.64236	2.83512	E9Q3L2	E9Q3L2	Pi4ka	Phosphatidylinositol 4-kinase alpha	ITNVSAIIKPYPK	13	1744	1756	16.4302	16.2754	16.3991	16.5948	14.5955	15.5438	15.396	15.365	E9Q3L2	no
0.257195	4.61824	2.48612	2.4086e-05	0.00326498	20.9531	6.64229	2.835	P97872	P97872	Fmo5	Flavin-containing monooxygenase 5	TILTTEDR	8	487	494	20.8802	20.8034	20.8191	20.7955	21.0691	21.1269	21.0359	21.0951	P97872	no
-0.91169	4.61739	2.48612	2.41332e-05	0.00326498	15.0905	-6.64093	2.833	P18653	P18653	Rps6ka1	Ribosomal protein S6 kinase alpha-1	TVEYLHSQGVVHR	13	511	523	15.5173	15.6599	15.5329	15.4752	14.3622	14.6389	14.636	14.9015	P18653	yes
0.724804	4.617	2.48612	2.41545e-05	0.00326498	16.8072	6.64032	2.83209	Q64028	Q64028	Phc1	Polyhomeotic-like protein 1	PQIAQMSLYER	11	24	34	16.1123	16.4661	16.6664	16.5343	17.1435	17.2285	17.0897	17.2165	Q64028	no
-0.419941	4.60809	2.47784	2.46553e-05	0.00332783	20.0409	-6.62613	2.8111	Q61694	Q61694	Hsd3b5	NADPH-dependent 3-keto-steroid reductase Hsd3b5	VLKGDILDAQCLK	13	58	70	20.4576	20.1457	20.2419	20.1581	19.8512	19.8031	19.8212	19.8481	Q61694	no
0.234411	4.60158	2.47196	2.50276e-05	0.00337317	21.1462	6.61578	2.79577	Q9DBM2	Q9DBM2	Ehhadh	Peroxisomal bifunctional enzyme	LLEVIPSR	8	437	444	21.0156	21.0359	21.0625	21.002	21.2707	21.2302	21.2877	21.265	Q9DBM2	no
-0.84362	4.59426	2.46528	2.54528e-05	0.0034255	15.1802	-6.60415	2.77853	P41241	P41241	Csk	Tyrosine-protein kinase CSK	NCWHLDAATRPTFLQLR	17	421	437	15.7122	15.5087	15.6023	15.5851	14.8239	14.4886	14.8544	14.8669	P41241	yes
-0.949794	4.5857	2.45734	2.59597e-05	0.00348866	15.1144	-6.59056	2.75835	Q8BW96	Q8BW96	Camk1d	Calcium/calmodulin-dependent protein kinase type 1D	YTCEQAAR	8	268	275	15.3238	15.5138	15.7291	15.7906	14.6229	14.4629	14.6174	14.8549	Q8BW96	yes
0.515802	4.58414	2.4564	2.60534e-05	0.00349619	16.7525	6.58808	2.75467	A2ATU0	A2ATU0	Dhtkd1	2-oxoadipate dehydrogenase complex component E1	ETFTTEERK	9	157	165	16.398	16.5942	16.5231	16.4632	17.1259	16.985	16.9561	16.9748	A2ATU0	no
-0.74306	4.58339	2.45629	2.6098e-05	0.00349713	15.7802	-6.5869	2.75292	Q3UTQ8;Q62101;Q69ZM6;Q8BLF2;Q8BZ03;Q8K1Y2;Q9QUK0;Q8CEQ0	Q3UTQ8	Cdkl5	Cyclin-dependent kinase-like 5	LCDFGFAR	8	151	158	16.3373	15.9991	16.213	16.0574	15.4119	15.5132	15.4766	15.2329	Q3UTQ8	yes
0.623158	4.58169	2.45522	2.62003e-05	0.00350578	16.4665	6.58421	2.74891	P12367	P12367	Prkar2a	cAMP-dependent protein kinase type II-alpha regulatory subunit	KMFESFIESVPLFK	14	247	260	15.9848	16.2513	16.0979	16.2856	16.6962	16.7787	16.7179	16.9195	P12367	no
-1.73358	4.57874	2.45288	2.63794e-05	0.00352466	14.7403	-6.57952	2.74194	O35493;P22518	O35493	Clk1	Dual specificity protein kinase CLK1	LTHTDLKPENILFVK	15	283	297	15.8053	15.4099	15.6488	15.5643	13.7738	14.6404	13.9902	13.0895	O35493	yes
0.617552	4.57737	2.45235	2.64626e-05	0.003529	18.0361	6.57736	2.73872	P97872	P97872	Fmo5	Flavin-containing monooxygenase 5	KTILTTEDRVR	11	486	496	18.0085	17.6957	17.5366	17.6684	18.4022	18.3435	18.201	18.4328	P97872	no
0.317834	4.57695	2.45235	2.64878e-05	0.003529	19.154	6.5767	2.73774	Q9DBM2	Q9DBM2	Ehhadh	Peroxisomal bifunctional enzyme	YSSPTTIATVMSLSKR	16	445	460	19.0187	18.9809	19.0459	18.935	19.3597	19.3378	19.3172	19.2372	Q9DBM2	no
-0.814002	4.56831	2.44433	2.702e-05	0.00359475	16.5597	-6.56302	2.71739	O08648	O08648	Map3k4	Mitogen-activated protein kinase kinase kinase 4	IFEGIKHPNLVR	12	1382	1393	16.7257	16.9256	17.0783	17.1371	15.995	16.1723	16.4595	15.9839	O08648	yes
0.849983	4.56696	2.4436	2.71045e-05	0.00360083	15.5397	6.56088	2.71419	Q924L1	Q924L1	Letmd1	LETM1 domain-containing protein 1	AINGSYHR	8	66	73	15.0801	14.8734	15.0998	15.4056	16.0114	16.0727	15.8032	15.9715	Q924L1	no
-1.05955	4.55738	2.43474	2.77089e-05	0.00367498	14.7667	-6.54574	2.69162	O70291;O70293;Q8VEB1	O70291	Grk5	G protein-coupled receptor kinase 5	GGFGEVCACQVR	12	195	206	15.2678	15.1347	15.2333	15.5502	13.9545	14.2724	14.5492	14.1717	O70291	yes
-1.04187	4.55686	2.43474	2.77418e-05	0.00367498	15.7091	-6.54493	2.69041	Q8BK48	Q8BK48	Ces2e	Pyrethroid hydrolase Ces2e	KTLPAVLK	8	366	373	16.5002	16.321	16.2829	15.8161	15.235	15.0459	14.9827	15.4892	Q8BK48	no
0.417125	4.5228	2.4013	3.00056e-05	0.0039692	19.4066	6.49125	2.61012	Q91W52	Q91W52	Tmem19	Transmembrane protein 19	LITTWEK	7	203	209	19.1475	19.12	19.3475	19.1772	19.7104	19.6881	19.5568	19.5052	Q91W52	no
-0.853412	4.51758	2.3967	3.03681e-05	0.00401143	17.6486	-6.48306	2.59783	Q9R257	Q9R257	Hebp1	Heme-binding protein 1	RNEVWLVKA	9	182	190	17.9957	18.2929	18.1317	17.8809	17.44	17.2109	17.4195	16.8172	Q9R257	no
0.266776	4.51575	2.39548	3.04967e-05	0.00402271	21.7502	6.48018	2.5935	P62717	P62717	Rpl18a	Large ribosomal subunit protein eL20	AHSIQIMK	8	121	128	21.5704	21.6012	21.6228	21.6731	21.8456	21.8288	21.9607	21.8994	P62717	no
0.245091	4.51453	2.39548	3.05821e-05	0.00402272	24.0034	6.47827	2.59064	P13516	P13516	Scd1	Acyl-CoA desaturase 1	TVPLHLEEDIRPEMK	15	33	47	23.8142	23.8782	23.9451	23.8857	24.1336	24.1618	24.0776	24.1307	P13516	no
-0.35169	4.51426	2.39548	3.06013e-05	0.00402272	19.747	-6.47785	2.59	P56593	P56593	Cyp2a12	Cytochrome P450 2A12	FSNFAPLGIPR	11	360	370	19.9459	19.91	20.0156	19.82	19.467	19.6267	19.5713	19.6197	P56593	no
0.466173	4.5139	2.39548	3.06268e-05	0.00402272	16.7346	6.47728	2.58915	Q9QXX4	Q9QXX4	Slc25a13	Electrogenic aspartate/glutamate antiporter SLC25A13, mitochondrial	AGQTTYNGVTDCFRK	15	555	569	16.4836	16.4913	16.5951	16.4362	16.9673	16.9368	17.0002	16.9666	Q9QXX4	no
0.328793	4.5131	2.3953	3.06831e-05	0.00402443	20.3186	6.47603	2.58727	Q9CYZ2	Q9CYZ2	Tpd52l2	Tumor protein D54	TSAALSTMGSAISR	14	140	153	20.1206	20.1946	20.0951	20.2066	20.5638	20.5261	20.4775	20.3645	Q9CYZ2	no
0.232219	4.51216	2.39497	3.07497e-05	0.00402748	21.7524	6.47455	2.58505	Q9DCW4	Q9DCW4	Etfb	Electron transfer flavoprotein subunit beta	VETTEDLVAK	10	239	248	21.654	21.6006	21.6497	21.6409	21.9207	21.8538	21.8727	21.8269	Q9DCW4	no
0.655905	4.50713	2.3906	3.11076e-05	0.0040682	16.8188	6.46666	2.5732	O35488	O35488	Slc27a2	Long-chain fatty acid transport protein 2	KALGNGLRGDVWR	13	335	347	16.6059	16.4433	16.2623	16.6518	16.9859	17.2909	17.1225	17.1876	O35488	no
-1.09546	4.50657	2.3906	3.11483e-05	0.0040682	13.9241	-6.46577	2.57187	Q8BW96	Q8BW96	Camk1d	Calcium/calmodulin-dependent protein kinase type 1D	GKESSIENEIAVLRK	15	61	75	14.4152	14.4917	14.6543	14.3262	13.179	13.4744	13.3673	13.4848	Q8BW96	yes
-0.73014	4.50239	2.38738	3.14495e-05	0.0040985	17.2032	-6.45922	2.56201	Q8BK48	Q8BK48	Ces2e	Pyrethroid hydrolase Ces2e	SHAPVYFYEFQHRPSFFK	18	429	446	17.7935	17.5702	17.6363	17.2731	17.0093	16.9404	16.6817	16.7212	Q8BK48	no
0.528138	4.50212	2.38738	3.14685e-05	0.0040985	16.8673	6.45881	2.56139	A2ALW5	A2ALW5	Dnajc25	DnaJ homolog subfamily C member 25	GGYQKPQVR	9	231	239	16.6238	16.5264	16.5704	16.6923	17.2494	17.086	16.9836	17.2065	A2ALW5	no
-0.467177	4.49877	2.38515	3.17126e-05	0.00411952	17.4096	-6.45356	2.55349	O09110;P70236	O09110	Map2k3	Dual specificity mitogen-activated protein kinase kinase 3	ALEHLHSK	8	176	183	17.603	17.6343	17.6331	17.7023	17.3124	17.0281	17.151	17.2126	O09110	yes
-0.421014	4.49842	2.38515	3.17382e-05	0.00411952	19.4263	-6.453	2.55266	P19157	P19157	Gstp1	Glutathione S-transferase P 1	PPYTIVYFPVR	11	2	12	19.6018	19.6575	19.6954	19.5923	19.3026	19.0697	19.1295	19.3612	P19157	no
-1.11174	4.49808	2.38515	3.1763e-05	0.00411952	14.4289	-6.45247	2.55186	P31750	P31750	Akt1	RAC-alpha serine/threonine-protein kinase	KLSPPFKPQVTSETDTR	17	420	436	15.4029	14.8208	14.7411	14.9743	13.8132	13.7976	13.9893	13.8919	P31750	yes
-0.51986	4.47297	2.36106	3.36536e-05	0.00435448	16.4196	-6.41322	2.49267	O35857	O35857	Timm44	Mitochondrial import inner membrane translocase subunit TIM44	NSKGEVYDGDPDKVQR	16	403	418	16.6268	16.7101	16.7533	16.628	16.121	16.2583	16.0877	16.1718	O35857	no
0.372306	4.47278	2.36106	3.36684e-05	0.00435448	18.2419	6.41292	2.49222	Q9D0I9	Q9D0I9	Rars1	Arginine--tRNA ligase, cytoplasmic	GFDILGIKPVQR	12	648	659	18.0912	17.9648	18.0993	18.0677	18.3685	18.4423	18.5194	18.382	Q9D0I9	no
0.228621	4.47133	2.36022	3.37808e-05	0.00436294	21.9487	6.41067	2.48881	P09103	P09103	P4hb	Protein disulfide-isomerase	ALAPEYAK	8	60	67	21.85	21.8269	21.8651	21.7955	22.0258	22.0983	22.0393	22.0886	P09103	no
0.227703	4.46851	2.358	3.40012e-05	0.00438531	21.158	6.40626	2.48215	Q9DCW4	Q9DCW4	Etfb	Electron transfer flavoprotein subunit beta	VKPDKSGVVTDGVK	14	22	35	21.0559	21.0493	21.0156	21.0559	21.2989	21.2989	21.2477	21.2419	Q9DCW4	no
0.570678	4.46229	2.35238	3.44917e-05	0.00444239	18.0794	6.39657	2.46748	P35980	P35980	Rpl18	Large ribosomal subunit protein eL18	ILEVPKLK	8	92	99	17.5039	17.868	17.8974	17.9068	18.4291	18.3931	18.3885	18.2482	P35980	no
-2.13548	4.45877	2.34947	3.4772e-05	0.00447229	12.8449	-6.39109	2.4592	Q9R0T8	Q9R0T8	Ikbke	Inhibitor of nuclear factor kappa-B kinase subunit epsilon	RLNHQNIVK	9	61	69	13.9634	13.8981	13.8568	13.9325	10.8933	11.6263	12.6912	11.898	Q9R0T8	yes
1.36063	4.45448	2.34578	3.51172e-05	0.00451045	14.6186	6.38441	2.44908	P35917	P35917	Flt4	Vascular endothelial growth factor receptor 3	NILLSESDIVK	11	1042	1052	13.759	14.2909	13.4154	14.2878	15.3783	14.97	15.3584	15.4891	P35917	yes
0.561072	4.44292	2.33504	3.60647e-05	0.00462341	17.8957	6.36643	2.42182	P47962	P47962	Rpl5	Large ribosomal subunit protein uL18	GAVDGGLSIPHSTKR	15	165	179	17.8855	17.4828	17.4638	17.6286	18.2113	18.0928	18.1958	18.2051	P47962	no
-0.805239	4.44254	2.33504	3.60963e-05	0.00462341	15.5733	-6.36584	2.42093	Q9R117	Q9R117	Tyk2	Non-receptor tyrosine-protein kinase TYK2	LGLEEGTNPFIK	12	742	753	15.7601	16.0265	15.9166	16.2006	14.9993	15.1918	15.1324	15.3593	Q9R117	yes
0.384134	4.43908	2.33218	3.63845e-05	0.0046539	17.8172	6.36048	2.41278	Q8BHC4	Q8BHC4	Dcakd	Dephospho-CoA kinase domain-containing protein	HVVQPGYPAHR	11	37	47	17.6623	17.5507	17.6326	17.6548	17.9665	17.9504	18.1047	18.0152	Q8BHC4	no
-0.40477	4.43729	2.33098	3.65354e-05	0.00466678	17.6397	-6.35769	2.40855	P31938	P31938	Map2k1	Dual specificity mitogen-activated protein kinase kinase 1	IPEQILGK	8	161	168	17.9472	17.8244	17.8256	17.771	17.5192	17.3871	17.4059	17.437	P31938	yes
-1.42266	4.43375	2.32805	3.68339e-05	0.00469844	13.2978	-6.3522	2.40021	P49138;Q3UMW7	P49138	Mapkapk2	MAP kinase-activated protein kinase 2	DVKPENLLYTSK	12	172	183	14.1997	14.1443	14.0756	13.6168	12.7074	12.3854	12.8816	12.3714	P49138	yes
-0.706831	4.42385	2.31874	3.76831e-05	0.00480017	15.9983	-6.33685	2.37688	Q9JM52	Q9JM52	Mink1	Misshapen-like kinase 1	VMDVTEDEEEEIKQEINMLKK	21	55	75	16.5174	16.1669	16.4049	16.3178	15.4483	15.6259	15.7011	15.8043	Q9JM52	yes
-0.311858	4.42277	2.31825	3.77776e-05	0.00480563	21.1658	-6.33516	2.37431	P16331	P16331	Pah	Phenylalanine-4-hydroxylase	TIQELDR	7	124	130	21.4067	21.2933	21.3805	21.2066	21.0359	20.9882	20.953	21.0625	P16331	no
-0.567947	4.42162	2.31785	3.78774e-05	0.00481007	17.5047	-6.33339	2.37161	Q9EPE9	Q9EPE9	Atp13a1	Endoplasmic reticulum transmembrane helix translocase	ELGHLTHQQAR	11	689	699	17.7362	17.787	17.8569	17.7745	17.1635	16.9968	17.2676	17.455	Q9EPE9	no
-1.21782	4.42118	2.31785	3.79162e-05	0.00481007	14.8815	-6.3327	2.37056	Q9WVD5	Q9WVD5	Slc25a15	Mitochondrial ornithine transporter 1	IQVLSMTGK	9	237	245	15.666	15.2711	15.9486	15.0761	14.0267	14.286	14.4649	14.313	Q9WVD5	no
0.641674	4.40475	2.30201	3.93778e-05	0.00498868	16.0867	6.30729	2.33183	Q91YX5	Q91YX5	Lpgat1	Acyl-CoA:lysophosphatidylglycerol acyltransferase 1	DQQLLVLKK	9	157	165	15.5687	15.8206	15.9235	15.7505	16.5414	16.383	16.3528	16.3527	Q91YX5	no
-0.470418	4.39941	2.29727	3.98647e-05	0.00504348	17.6694	-6.29904	2.31924	Q9Z1M4	Q9Z1M4	Rps6kb2	Ribosomal protein S6 kinase beta-2	IGPHCFELLSVLGK	14	62	75	17.7143	17.9484	17.9292	18.0266	17.424	17.476	17.4829	17.3539	Q9Z1M4	yes
0.790807	4.39728	2.29573	4.00609e-05	0.00506141	16.5465	6.29575	2.31421	Q3TLP5	Q3TLP5	Echdc2	Enoyl-CoA hydratase domain-containing protein 2, mitochondrial	ELIFTGRR	8	192	199	15.7425	16.2192	16.3423	16.3003	16.8887	16.9434	17.0753	16.8601	Q3TLP5	no
-0.258242	4.39551	2.29455	4.02248e-05	0.00507521	23.103	-6.29301	2.31003	P16331	P16331	Pah	Phenylalanine-4-hydroxylase	TFAATIPRPFSVR	13	401	413	23.2679	23.2535	23.2184	23.1886	22.8913	23.0426	22.9441	23.0173	P16331	no
-0.886458	4.39207	2.2917	4.05444e-05	0.00510859	15.0094	-6.28771	2.30193	Q61136	Q61136	Prpf4b	Serine/threonine-protein kinase PRP4 homolog	FYRAPEIIIGK	11	854	864	15.2815	15.4299	15.4053	15.694	14.5702	14.5865	14.3498	14.7583	Q61136	yes
-1.06781	4.38936	2.28958	4.07979e-05	0.00513357	14.5578	-6.28354	2.29555	Q8R4K2	Q8R4K2	Irak4	Interleukin-1 receptor-associated kinase 4	VAQGTANGIR	10	291	300	15.0503	14.889	15.1161	15.3113	14.0626	13.6632	14.2874	14.0823	Q8R4K2	yes
1.23595	4.38836	2.28917	4.0892e-05	0.00513845	14.9585	6.28199	2.29319	Q60855	Q60855	Ripk1	Receptor-interacting serine/threonine-protein kinase 1	IIVEAIEGMCYLHDK	15	118	132	14.2458	14.1741	14.0058	14.9366	15.5152	15.4658	15.4609	15.8641	Q60855	yes
0.336254	4.38658	2.28797	4.10604e-05	0.00515264	20.2257	6.27924	2.28897	Q9CR62	Q9CR62	Slc25a11	Mitochondrial 2-oxoglutarate/malate carrier protein	MIDGKPEYK	9	252	260	20.0728	19.9954	20.0983	20.0638	20.5066	20.4529	20.3308	20.2851	Q9CR62	no
0.370131	4.3798	2.28178	4.17065e-05	0.00522665	18.406	6.26879	2.27299	Q9DBG5	Q9DBG5	Plin3	Perilipin-3	LEPQIATASEYAHR	14	85	98	18.3352	18.0958	18.2317	18.2209	18.5895	18.5516	18.5948	18.6283	Q9DBG5	no
0.538238	4.37707	2.27963	4.19694e-05	0.00525251	16.4918	6.26459	2.26655	Q9CZW4	Q9CZW4	Acsl3	Fatty acid CoA ligase Acsl3	ALDFGNGLQMLGQKPK	16	144	159	16.2401	16.2057	16.3515	16.0934	16.8271	16.8012	16.768	16.6471	Q9CZW4	no
0.903482	4.36998	2.27375	4.266e-05	0.00532412	15.0136	6.25369	2.24983	Q9DCW4	Q9DCW4	Etfb	Electron transfer flavoprotein subunit beta	LKLPAVVTADLRLNEPR	17	175	191	14.3138	14.5742	14.6553	14.7042	15.6089	15.1981	15.5933	15.4612	Q9DCW4	no
-0.39499	4.3696	2.27375	4.26968e-05	0.00532412	17.9048	-6.25311	2.24895	P63158	P63158	Hmgb1	High mobility group protein B1	HPDASVNFSEFSKKCSER	18	31	48	18.0521	18.1436	18.0838	18.1298	17.6161	17.6593	17.717	17.8369	P63158	no
0.772164	4.36943	2.27375	4.27136e-05	0.00532412	15.5121	6.25285	2.24855	Q8BX94	Q8BX94	Osbpl2	Oxysterol-binding protein-related protein 2	FHGSIYPK	8	196	203	14.9036	15.2981	15.3254	14.977	15.9263	15.855	15.9077	15.9036	Q8BX94	no
-0.81057	4.35486	2.25976	4.41709e-05	0.00549839	16.2906	-6.23047	2.21419	Q91Y86	Q91Y86	Mapk8	Mitogen-activated protein kinase 8	YAGYSFEK	8	266	273	17.1063	16.5205	16.6207	16.5358	15.9863	15.7466	15.8498	15.9585	Q91Y86	yes
0.296454	4.35024	2.25572	4.46441e-05	0.00554985	21.1577	6.22337	2.20327	P02088;P02089	P02088	Hbb-b1	Hemoglobin subunit beta-1	LHVDPENFR	9	97	105	20.9171	21.0625	21.0224	21.0359	21.3857	21.2933	21.3321	21.2125	P02088	no
-1.00216	4.34878	2.25527	4.47944e-05	0.0055556	14.3475	-6.22113	2.19983	Q62445	Q62445	Sp4	Transcription factor Sp4	RFECPECSKR	10	704	713	15.0523	14.9736	14.8011	14.5675	13.6832	13.8954	13.914	13.8931	Q62445	no
-0.575104	4.34828	2.25527	4.48452e-05	0.0055556	16.9238	-6.22038	2.19867	O08648	O08648	Map3k4	Mitogen-activated protein kinase kinase kinase 4	VGMGHKPPIPER	12	1547	1558	17.2093	17.1463	17.1916	17.2981	16.411	16.6562	16.8437	16.6339	O08648	yes
0.444181	4.34805	2.25527	4.48698e-05	0.0055556	18.0468	6.22001	2.19811	Q00623	Q00623	Apoa1	Apolipoprotein A-I	TQLAPHSEQMRESLAQR	17	184	200	17.9175	17.7363	17.7958	17.8492	18.3592	18.3363	18.0903	18.2899	Q00623	no
0.479224	4.34615	2.25418	4.50666e-05	0.00556957	19.7042	6.2171	2.19363	O88455	O88455	Dhcr7	7-dehydrocholesterol reductase	YTAAVPYR	8	458	465	19.6465	19.3404	19.4312	19.4403	20.1332	19.9601	19.841	19.8409	O88455	no
0.720283	4.3458	2.25418	4.51026e-05	0.00556957	16.1011	6.21657	2.19281	O35488	O35488	Slc27a2	Long-chain fatty acid transport protein 2	SKFSASQFWDDCR	13	290	302	15.8471	15.559	15.9457	15.612	16.4884	16.4638	16.2698	16.6231	O35488	no
0.89038	4.34001	2.24897	4.57077e-05	0.00563679	15.6922	6.2077	2.17916	Q60855	Q60855	Ripk1	Receptor-interacting serine/threonine-protein kinase 1	TDLDSGGFGK	10	21	30	15.5091	15.0156	15.4598	15.0036	15.9409	16.2525	16.2571	16.099	Q60855	yes
-1.78453	4.33831	2.24784	4.5887e-05	0.00565141	13.9696	-6.20509	2.17515	Q9CYH2	Q9CYH2	Prxl2a	Peroxiredoxin-like 2A	TLEKEPR	7	45	51	15.0344	15.0184	14.6036	14.7912	12.4215	13.3634	12.6622	13.8624	Q9CYH2	no
0.250419	4.3361	2.24621	4.61207e-05	0.00567267	20.8073	6.20172	2.16994	P97872	P97872	Fmo5	Flavin-containing monooxygenase 5	KTILTTEDR	9	486	494	20.654	20.6971	20.68	20.6971	20.8802	20.9459	20.895	21.0088	P97872	no
-1.41452	4.33519	2.24588	4.62174e-05	0.00567704	14.4516	-6.20033	2.1678	Q91XU3	Q91XU3	Pip4k2c	Phosphatidylinositol 5-phosphate 4-kinase type-2 gamma	FAIDDHDYLVSLTR	14	115	128	15.3324	15.2723	15.1281	14.9026	13.9673	13.1787	13.5364	14.2949	Q91XU3	no
0.536552	4.3308	2.24206	4.66877e-05	0.00572723	18.6848	6.1936	2.15743	P34928	P34928	Apoc1	Apolipoprotein C-I	EFGNTLEDK	9	43	51	18.684	18.3956	18.3608	18.2256	18.907	19.0704	18.8792	18.9557	P34928	no
-0.233908	4.32878	2.24061	4.69055e-05	0.00574636	22.009	-6.19051	2.15266	O89023	O89023	Tpp1	Tripeptidyl-peptidase 1	VNTEFMK	7	339	345	22.1987	22.103	22.1004	22.1017	21.8571	21.9254	21.9161	21.8696	O89023	no
0.326977	4.32645	2.23936	4.71578e-05	0.00576289	19.084	6.18695	2.14716	P50285	P50285	Fmo1	Flavin-containing monooxygenase 1	TQLREPVLNDELPGR	15	277	291	19.007	18.8832	18.8988	18.8931	19.3134	19.2827	19.1478	19.246	P50285	no
0.512017	4.32638	2.23936	4.71646e-05	0.00576289	17.4206	6.18685	2.14702	Q8VCH6	Q8VCH6	Dhcr24	Delta(24)-sterol reductase	EGLEYIPLR	9	317	325	17.06	17.202	17.3038	17.0923	17.7357	17.7481	17.4836	17.7389	Q8VCH6	no
-0.492968	4.32438	2.23793	4.73824e-05	0.00578189	16.6752	-6.18379	2.1423	Q5SW19	Q5SW19	Cluh	Clustered mitochondria protein homolog	YLELLER	7	517	523	16.9082	16.9569	16.9324	16.8892	16.3254	16.5448	16.3408	16.5039	Q5SW19	no
-1.12705	4.32116	2.23528	4.77351e-05	0.00581729	15.606	-6.17887	2.1347	Q6PDN3	Q6PDN3	Mylk	Myosin light chain kinase, smooth muscle	QISEGVEYIHK	11	1590	1600	15.8988	16.2559	16.3098	16.2138	15.153	15.0741	14.4907	15.4521	Q6PDN3	yes
-0.438121	4.32047	2.23516	4.78108e-05	0.00581888	18.2287	-6.17782	2.13308	Q9QXD1	Q9QXD1	Acox2	Peroxisomal acyl-coenzyme A oxidase 2	ILEYQTQQQK	10	337	346	18.417	18.4737	18.5493	18.3509	18.0257	17.8814	18.168	17.9633	Q9QXD1	no
-0.250687	4.31953	2.23478	4.79153e-05	0.00582396	22.7863	-6.17637	2.13084	O89023	O89023	Tpp1	Tripeptidyl-peptidase 1	LFGGSFTHQASVAK	14	245	258	22.9882	22.9171	22.8783	22.8633	22.6387	22.6971	22.7077	22.6006	O89023	no
-1.85772	4.31341	2.22924	4.85946e-05	0.00589881	14.6725	-6.16704	2.11642	Q8CIN4	Q8CIN4	Pak2	Serine/threonine-protein kinase PAK 2	SDNVLLGMEGSVK	13	371	383	15.721	15.3918	15.6225	15.6702	14.6751	12.8365	13.8892	13.5738	Q8CIN4	yes
1.40815	4.31011	2.2265	4.89652e-05	0.00593604	14.1219	6.16201	2.10864	Q9WTK7	Q9WTK7	Stk11	Serine/threonine-protein kinase STK11	SMTVVPYLEDLHGR	14	334	347	13.6276	13.4215	12.8397	13.7825	15.134	14.4608	14.8349	14.8743	Q9WTK7	yes
-0.926128	4.30881	2.22577	4.9112e-05	0.00594607	15.1222	-6.16003	2.10557	Q91XU3	Q91XU3	Pip4k2c	Phosphatidylinositol 5-phosphate 4-kinase type-2 gamma	HGAGAEISTVHPEQYAK	17	394	410	15.51	15.6769	15.801	15.3531	14.7897	14.4407	14.507	14.899	Q91XU3	no
-0.985997	4.30748	2.225	4.92631e-05	0.0059566	16.1521	-6.15799	2.10243	Q01279	Q01279	Egfr	Epidermal growth factor receptor	ILKETEFKK	9	708	716	16.1667	16.7252	16.7884	16.9002	15.5341	15.5577	15.5588	15.9859	Q01279	yes
-1.23329	4.30407	2.22215	4.96517e-05	0.00599578	14.2299	-6.15279	2.09438	O70293	O70293	Grk6	G protein-coupled receptor kinase 6	EFCATRPELTR	11	69	79	14.6948	15.1062	14.4777	15.1076	13.6882	13.2686	13.867	13.6293	O70293	yes
0.584317	4.29598	2.21477	5.05852e-05	0.00609863	15.8276	6.14047	2.0753	A2ATU0	A2ATU0	Dhtkd1	2-oxoadipate dehydrogenase complex component E1	KETFTTEER	9	156	164	15.5785	15.5393	15.5002	15.5238	16.174	16.2017	15.974	16.1293	A2ATU0	no
-0.716259	4.29555	2.21477	5.06347e-05	0.00609863	16.5174	-6.13983	2.07429	Q80XL6	Q80XL6	Acad11	Acyl-CoA dehydrogenase family member 11	LDNIVFHPKECR	12	223	234	16.819	16.9634	16.6319	17.0876	16.3545	16.0491	16.2482	15.985	Q80XL6	no
0.484465	4.29082	2.2106	5.11895e-05	0.00615746	19.6619	6.13263	2.06313	P41216;Q8JZR0	P41216	Acsl5	Long-chain-fatty-acid--CoA ligase 5	IGFFQGDIR	9	326	334	19.4534	19.3121	19.6771	19.2362	19.8789	19.9316	19.8915	19.9147	P41216	no
0.295531	4.27738	2.19772	5.27987e-05	0.00634281	20.1132	6.1122	2.03142	Q9DBM2	Q9DBM2	Ehhadh	Peroxisomal bifunctional enzyme	IITSTLEKEASK	12	337	348	19.9886	19.9208	20.0783	19.8742	20.2548	20.2414	20.2773	20.2705	Q9DBM2	no
0.274234	4.27546	2.19636	5.30328e-05	0.00636271	22.773	6.10928	2.02689	P62274	P62274	Rps29	Small ribosomal subunit protein uS14	KYGLNMCR	8	33	40	22.5398	22.7361	22.6232	22.6443	22.9591	22.9019	22.9281	22.8513	P62274	no
-0.799917	4.27035	2.19237	5.36603e-05	0.00642144	16.1573	-6.10153	2.01484	P31938	P31938	Map2k1	Dual specificity mitogen-activated protein kinase kinase 1	ISELGAGNGGVVFK	14	71	84	16.8122	16.2276	16.751	16.4381	15.9083	15.7513	15.6464	15.7233	P31938	yes
0.752893	4.27034	2.19237	5.36607e-05	0.00642144	16.1675	6.10153	2.01483	Q61578	Q61578	Fdxr	NADPH:adrenodoxin oxidoreductase, mitochondrial	FFRSPQQVLPTPDGQR	16	310	325	15.9631	15.6724	16.0392	15.4894	16.5498	16.6543	16.4734	16.4982	Q61578	no
-0.717934	4.26425	2.18683	5.44195e-05	0.00650387	15.7621	-6.09228	2.00045	O35492	O35492	Clk3	Dual specificity protein kinase CLK3	ILGPIPSHMIHR	12	537	548	16.0809	16.2241	15.8658	16.3135	15.4114	15.4591	15.4779	15.2641	O35492	yes
-1.14782	4.2623	2.18545	5.46633e-05	0.0065246	16.117	-6.08934	1.99587	Q9WTU6	Q9WTU6	Mapk9	Mitogen-activated protein kinase 9	MLVIDPDKR	9	301	309	16.3419	16.8771	16.9941	16.5505	15.4873	15.0705	15.9853	15.6292	Q9WTU6	yes
-1.74541	4.26043	2.18413	5.48994e-05	0.00654438	13.1494	-6.08651	1.99145	O55047;Q8C0V0	O55047	Tlk2	Serine/threonine-protein kinase tousled-like 2	YLLLHLLGR	9	408	416	14.0622	13.579	14.1625	14.2847	12.9587	11.843	12.4112	11.8939	O55047	yes
-1.49265	4.25364	2.1784	5.57653e-05	0.00663128	14.4466	-6.07622	1.97542	Q9JHU3	Q9JHU3	Cdk20	Cyclin-dependent kinase 20	DLKPANLLISASGQLK	16	127	142	15.1894	15.1047	15.4172	15.0603	13.6561	12.9344	14.2301	13.9803	Q9JHU3	yes
0.8578	4.25359	2.1784	5.57713e-05	0.00663128	15.4937	6.07615	1.97531	P12367	P12367	Prkar2a	cAMP-dependent protein kinase type II-alpha regulatory subunit	GTYDILVTKDNQTR	14	179	192	15.2181	15.221	14.6583	15.1617	16.0356	15.816	15.9772	15.8614	P12367	no
0.279748	4.24656	2.17219	5.66817e-05	0.00672688	18.5569	6.06551	1.95872	Q8R1Q8	Q8R1Q8	Dync1li1	Cytoplasmic dynein 1 light intermediate chain 1	NIDLVYK	7	292	298	18.4072	18.4334	18.3992	18.4283	18.7143	18.6869	18.7115	18.6742	Q8R1Q8	no
-0.270395	4.24626	2.17219	5.67202e-05	0.00672688	21.0067	-6.06507	1.95803	P62245	P62245	Rps15a	Small ribosomal subunit protein uS8	HGYIGEFEIIDDHR	14	44	57	21.0821	21.1206	21.1946	21.1704	20.953	20.8034	20.895	20.8346	P62245	no
0.579103	4.24386	2.1705	5.70346e-05	0.00675302	16.8386	6.06144	1.95236	Q8VI63	Q8VI63	Mob2	MOB kinase activator 2	ITDFEFK	7	35	41	16.6684	16.3705	16.6954	16.4618	17.0475	17.0274	17.1573	17.2803	Q8VI63	no
-0.399882	4.24325	2.1705	5.71146e-05	0.00675302	20.9407	-6.06052	1.95093	P56593	P56593	Cyp2a12	Cytochrome P450 2A12	KLEDINESPTPEGFTR	16	465	480	21.3752	21.0625	21.0821	21.0426	20.7553	20.7389	20.6971	20.7715	P56593	no
0.487784	4.24292	2.1705	5.71587e-05	0.00675302	18.9061	6.06001	1.95014	Q99LC5	Q99LC5	Etfa	Electron transfer flavoprotein subunit alpha, mitochondrial	CDKVVQDLCK	10	60	69	18.3827	18.7437	18.7174	18.8051	19.1702	19.1625	19.1673	19.1001	Q99LC5	no
-0.259415	4.24008	2.16822	5.75332e-05	0.00678863	22.9627	-6.05573	1.94344	P16331	P16331	Pah	Phenylalanine-4-hydroxylase	YDPYTQR	7	414	420	23.0723	23.1143	23.1222	23.0609	22.7182	22.9006	22.8557	22.8576	P16331	no
0.42042	4.23859	2.16728	5.77313e-05	0.00680336	17.5502	6.05347	1.93992	P35980	P35980	Rpl18	Large ribosomal subunit protein eL18	MKLPGRENK	9	70	78	17.3548	17.2807	17.4208	17.3038	17.6239	17.7428	17.8452	17.8299	P35980	no
0.367353	4.23738	2.16662	5.78921e-05	0.00681366	18.89	6.05165	1.93707	P56395	P56395	Cyb5a	Cytochrome b5	YYTLEEIQK	9	11	19	18.7918	18.6423	18.7837	18.6078	19.1718	19.0412	18.9937	19.0882	P56395	no
-1.30714	4.23629	2.16608	5.80374e-05	0.00682212	14.1306	-6.05001	1.9345	Q61831;Q91Y86;Q9WTU6	Q61831	Mapk8	Mitogen-activated protein kinase 8	APEVILGMGYK	11	193	203	14.4022	14.557	15.1027	15.0749	13.8013	13.1315	13.5286	13.4468	Q61831	yes
-0.759865	4.23387	2.1642	5.83626e-05	0.00685166	15.868	-6.04634	1.92878	Q8VDU5	Q8VDU5	Snrk	SNF-related serine/threonine-protein kinase	NLSEEEHNSIIQR	13	289	301	16.5067	16.2875	16.1985	15.9991	15.5162	15.6858	15.4053	15.345	Q8VDU5	yes
-0.348969	4.23287	2.16376	5.84965e-05	0.00685871	19.0243	-6.04484	1.92643	Q9D710	Q9D710	Tmx2	Thioredoxin-related transmembrane protein 2	EFNLNELYQR	10	254	263	19.3488	19.1312	19.1658	19.1491	18.8134	18.8989	18.8024	18.8843	Q9D710	no
0.389521	4.23101	2.16244	5.87481e-05	0.00687952	18.8329	6.04203	1.92204	P56395	P56395	Cyb5a	Cytochrome b5	AGQSDKDVK	9	2	10	18.5296	18.7118	18.7665	18.5448	19.0281	19.1031	18.9455	19.0341	P56395	no
-0.536832	4.22764	2.15962	5.92051e-05	0.00692431	17.8588	-6.03695	1.9141	Q9QXD1	Q9QXD1	Acox2	Peroxisomal acyl-coenzyme A oxidase 2	SPANTQENPAYKK	13	656	668	18.3676	17.9887	18.0801	18.0723	17.4767	17.6912	17.697	17.4964	Q9QXD1	no
-1.21157	4.22349	2.15602	5.97737e-05	0.00698202	15.0275	-6.0307	1.9043	Q8BPM2	Q8BPM2	Map4k5	Mitogen-activated protein kinase kinase kinase kinase 5	WSSTFHNFVK	10	246	255	15.0113	16.0324	15.6808	15.8087	14.6734	14.379	14.2827	14.3519	Q8BPM2	yes
-0.325115	4.21856	2.15164	6.04554e-05	0.00705278	17.8341	-6.02328	1.89269	P43142	P43142	Gpr182	G-protein coupled receptor 182	YLPKEQAR	8	334	341	18.0124	17.9635	18.0159	17.9947	17.7025	17.6912	17.6665	17.6259	P43142	no
-0.465668	4.20878	2.1424	6.18335e-05	0.00720449	16.8866	-6.00855	1.86959	Q5M8N4	Q5M8N4	Sdr39u1	Epimerase family protein SDR39U1	WNETFQK	7	70	76	17.2033	16.9719	17.1503	17.1521	16.6047	16.7497	16.6299	16.6306	Q5M8N4	no
0.473414	4.20414	2.13879	6.24965e-05	0.00726465	17.1826	6.00159	1.85867	Q60823	Q60823	Akt2	RAC-beta serine/threonine-protein kinase	DEVAHTVTESR	11	192	202	16.8624	16.89	16.9567	17.0746	17.4827	17.465	17.4736	17.2561	Q60823	yes
0.246855	4.20408	2.13879	6.25063e-05	0.00726465	20.6273	6.00148	1.8585	Q05421	Q05421	Cyp2e1	Cytochrome P450 2E1	FGPVFTLHLGQR	12	64	75	20.5356	20.5069	20.5356	20.4375	20.7634	20.7876	20.7634	20.6886	Q05421	no
-0.581043	4.20304	2.1383	6.26551e-05	0.00727285	19.9423	-5.99993	1.85607	P19157;P46425	P19157	Gstp1	Glutathione S-transferase P 1	ALPGHLKPFETLLSQNQGGK	20	122	141	20.4476	20.2419	20.2535	19.9882	19.767	19.5335	19.4829	19.8236	P19157	no
-0.533469	4.19862	2.13441	6.32971e-05	0.00733819	16.5208	-5.99328	1.84562	P47809	P47809	Map2k4	Dual specificity mitogen-activated protein kinase kinase 4	ISPEQHWDFTAEDLK	15	87	101	16.9059	16.7126	16.812	16.7198	16.2185	16.3013	16.3888	16.1078	P47809	yes
0.855371	4.18832	2.12465	6.48162e-05	0.00750494	15.784	5.97782	1.82132	O35488	O35488	Slc27a2	Long-chain fatty acid transport protein 2	ITQLTPFIGYAGGKTQTEKK	20	429	448	15.287	15.1503	15.6634	15.3245	15.991	16.5059	16.2807	16.0691	O35488	no
0.394097	4.1867	2.12449	6.50578e-05	0.00750772	18.197	5.9754	1.81751	Q00623	Q00623	Apoa1	Apolipoprotein A-I	LAELKSNPTLNEYHTR	16	201	216	17.9821	17.9036	17.967	18.147	18.4528	18.4402	18.3911	18.292	Q00623	no
-0.279062	4.18655	2.12449	6.50798e-05	0.00750772	19.2924	-5.97518	1.81717	Q8VCR2	Q8VCR2	Hsd17b13	17-beta-hydroxysteroid dehydrogenase 13	ALLPSMLR	8	154	161	19.3779	19.4058	19.5245	19.4194	19.1277	19.1643	19.1494	19.17	Q8VCR2	no
-0.6117	4.18653	2.12449	6.50827e-05	0.00750772	17.2671	-5.97515	1.81712	Q9JM52	Q9JM52	Mink1	Misshapen-like kinase 1	TYLSRPPTEQLLK	13	273	285	17.7768	17.7175	17.4216	17.3761	17.11	16.8523	17.0085	16.8744	Q9JM52	yes
-0.446253	4.18467	2.12316	6.53632e-05	0.00753072	19.2218	-5.97235	1.81271	Q99LB7	Q99LB7	Sardh	Sarcosine dehydrogenase, mitochondrial	AYGIESHVLSPAETK	15	175	189	19.6287	19.3551	19.3365	19.4592	19.0474	19.0378	18.8272	19.0822	Q99LB7	no
0.435039	4.18035	2.11939	6.60159e-05	0.00759649	17.0358	5.96588	1.80253	P35980	P35980	Rpl18	Large ribosomal subunit protein eL18	GTVLLSGPRK	10	135	144	16.7667	16.8268	16.8082	16.8714	17.3449	17.1303	17.3173	17.2207	P35980	no
-0.823835	4.17745	2.11723	6.6458e-05	0.00763427	14.8509	-5.96154	1.79569	Q9DC28;Q9JMK2	Q9DC28	Csnk1d	Casein kinase I isoform delta	DVKPDNFLMGLGK	13	128	140	15.438	15.2698	15.3582	14.9853	14.501	14.3984	14.465	14.3915	Q9DC28	yes
0.747484	4.17703	2.11723	6.65224e-05	0.00763427	15.0726	5.96091	1.7947	A2ALW5	A2ALW5	Dnajc25	DnaJ homolog subfamily C member 25	GKEYGEEER	9	271	279	14.8728	14.6724	14.6045	14.6457	15.3451	15.3796	15.4439	15.6168	A2ALW5	no
-1.51929	4.17659	2.11723	6.65908e-05	0.00763427	15.6313	-5.96024	1.79365	Q8R4K2	Q8R4K2	Irak4	Interleukin-1 receptor-associated kinase 4	FHSFSFHELK	10	165	174	15.4539	16.5747	16.6805	16.8546	14.7249	15.1804	14.7199	14.8613	Q8R4K2	yes
0.51267	4.16662	2.10781	6.81359e-05	0.00780177	16.7534	5.94534	1.77014	Q8VCH6	Q8VCH6	Dhcr24	Delta(24)-sterol reductase	KQLGCQDAFPEVYDK	15	495	509	16.6259	16.4506	16.3175	16.5942	16.9604	17.0939	16.9941	16.9904	Q8VCH6	no
-0.636221	4.16197	2.10369	6.88694e-05	0.00787605	15.842	-5.93839	1.75917	Q9EP53	Q9EP53	Tsc1	Hamartin	SHLLQQNQR	9	890	898	16.0777	16.1483	16.2088	16.2057	15.5791	15.331	15.4648	15.7208	Q9EP53	no
-0.350816	4.16132	2.10357	6.89738e-05	0.00787828	18.7009	-5.93741	1.75762	Q61694;Q61767	Q61694	Hsd3b5	NADPH-dependent 3-keto-steroid reductase Hsd3b5	RACQGMSAVIHTAAAIDPLGAASR	24	71	94	18.9773	18.7635	18.8883	18.8763	18.5634	18.4487	18.4911	18.5989	Q61694	no
-0.458062	4.15963	2.10242	6.92417e-05	0.00789917	18.0233	-5.93489	1.75365	Q9QXD1	Q9QXD1	Acox2	Peroxisomal acyl-coenzyme A oxidase 2	AHCYFLTVR	9	545	553	18.1215	18.2858	18.385	18.217	17.7937	17.646	17.7889	17.9485	Q9QXD1	no
-1.21638	4.15902	2.10234	6.934e-05	0.00790067	13.9738	-5.93397	1.7522	Q8C4X2	Q8C4X2	Csnk1g3	Casein kinase I isoform gamma-3	DVKPENFLIGRPGNK	15	162	176	14.8072	14.1719	14.8049	14.5438	13.3715	13.1698	13.2089	13.7122	Q8C4X2	yes
-1.13266	4.15762	2.10194	6.95627e-05	0.00790786	15.0876	-5.93189	1.74891	Q9R257	Q9R257	Hebp1	Heme-binding protein 1	EADYVAHATQLR	12	141	152	15.9578	15.6389	15.6821	15.3369	14.615	14.3969	14.965	14.1081	Q9R257	no
0.396175	4.15703	2.10194	6.96584e-05	0.00790786	17.9249	5.931	1.7475	Q8BRK8	Q8BRK8	Prkaa2	5'-AMP-activated protein kinase catalytic subunit alpha-2	CPLDALNTTKPK	12	382	393	17.5549	17.8416	17.7501	17.7607	18.133	18.1249	18.1213	18.1128	Q8BRK8	yes
-0.341503	4.15703	2.10194	6.96585e-05	0.00790786	17.941	-5.931	1.7475	P47809	P47809	Map2k4	Dual specificity mitogen-activated protein kinase kinase 4	MVHKPSGQIMAVK	13	117	129	18.0812	18.164	18.1095	18.0921	17.7852	17.7521	17.8523	17.6912	P47809	yes
-0.405596	4.15452	2.09997	7.00617e-05	0.00794392	17.6613	-5.92725	1.74159	Q64464	Q64464	Cyp3a13	Cytochrome P450 3A13	AISISENEEWK	11	117	127	17.7905	17.8864	17.9209	17.8584	17.5386	17.3035	17.5064	17.4853	Q64464	no
-0.3243	4.14963	2.09561	7.08544e-05	0.008024	18.1633	-5.91996	1.73006	Q64464	Q64464	Cyp3a13	Cytochrome P450 3A13	ECYSTFTNRR	10	97	106	18.3773	18.3444	18.3381	18.2419	18.0627	17.9814	17.9773	17.983	Q64464	no
0.234438	4.14767	2.09417	7.11758e-05	0.00805058	22.2112	5.91703	1.72542	P02088;P02089	P02088	Hbb-b1	Hemoglobin subunit beta-1	GTFASLSELHCDKLHVDPENFR	22	84	105	22.0821	22.1395	22.0625	22.0918	22.3831	22.3376	22.3511	22.2419	P02088	no
0.272316	4.13987	2.0869	7.24661e-05	0.00818655	19.838	5.9054	1.70701	Q8JZU2	Q8JZU2	Slc25a1	Tricarboxylate transport protein, mitochondrial	NTLDCGLK	8	258	265	19.7704	19.5957	19.7109	19.7305	19.9742	19.9601	19.9742	19.9882	Q8JZU2	no
-0.962944	4.13635	2.08415	7.30555e-05	0.00823846	14.5219	-5.90016	1.69871	O88351	O88351	Ikbkb	Inhibitor of nuclear factor kappa-B kinase subunit beta	EMEQAVEQCGR	11	516	526	14.9899	14.8984	14.9726	15.1527	14.3499	13.7221	14.0107	14.0791	O88351	yes
0.950278	4.13606	2.08415	7.3103e-05	0.00823846	15.4118	5.89974	1.69805	P14576	P14576	Srp54	Signal recognition particle subunit SRP54	SAIDLEEMASGLNKRK	16	58	73	14.9733	14.7884	15.2848	14.7002	16.1341	15.764	15.5995	16.05	P14576	no
0.357836	4.13222	2.08084	7.37529e-05	0.00830163	19.6196	5.89402	1.68898	Q8JZR0	Q8JZR0	Acsl5	Long-chain-fatty-acid--CoA ligase 5	FFQTQIK	7	669	675	19.5897	19.394	19.4914	19.2876	19.7975	19.8149	19.7597	19.822	Q8JZR0	no
0.42259	4.12871	2.07785	7.43513e-05	0.00835885	17.4513	5.88879	1.6807	P53395	P53395	Dbt	Lipoamide acyltransferase component of branched-chain alpha-keto acid dehydrogenase complex, mitochondrial	DRTEPVTGFQK	11	251	261	17.1477	17.3303	17.2804	17.2016	17.7855	17.5797	17.6898	17.5953	P53395	no
-0.815193	4.12708	2.07674	7.46316e-05	0.00838022	15.9451	-5.88636	1.67684	O35492	O35492	Clk3	Dual specificity protein kinase CLK3	GFTLFQTHENR	11	518	528	16.4219	16.296	16.384	16.3089	15.3666	15.1966	15.763	15.8239	O35492	yes
0.662933	4.12395	2.07414	7.5171e-05	0.00843059	15.2766	5.88171	1.66946	Q9CRD0	Q9CRD0	Ociad1	OCIA domain-containing protein 1	FKKLENSPLGEALR	14	102	115	14.918	14.8856	14.9145	15.0626	15.6748	15.696	15.4802	15.5814	Q9CRD0	no
0.434055	4.11937	2.07009	7.59672e-05	0.00850961	20.1008	5.87491	1.65867	Q925I1	Q925I1	Atad3	ATPase family AAA domain-containing protein 3	LGKPSLVR	8	278	285	19.6284	19.9459	20.0292	19.9316	20.3645	20.3321	20.3211	20.2535	Q925I1	no
0.42156	4.11483	2.06607	7.67659e-05	0.00858871	16.8728	5.86817	1.64795	E9Q414	E9Q414	Apob	Apolipoprotein B-100	LPQQIHHYLNASDWER	16	2117	2132	16.6717	16.7681	16.6307	16.5776	17.0558	17.082	17.1291	17.0675	E9Q414	no
0.342391	4.1136	2.06536	7.69846e-05	0.00860283	18.5882	5.86633	1.64503	P06728	P06728	Apoa4	Apolipoprotein A-IV	EAVEQFQK	8	44	51	18.3495	18.5426	18.3643	18.4118	18.8399	18.7291	18.7603	18.7085	P06728	no
0.621562	4.11151	2.0639	7.73547e-05	0.00863168	16.518	5.86324	1.64012	O54781	O54781	Srpk2	SRSF protein kinase 2	MAAEATEWQK	10	230	239	16.0431	16.0366	16.3414	16.408	16.9211	16.8962	16.6903	16.8078	O54781	yes
0.277529	4.1111	2.0639	7.74288e-05	0.00863168	20.878	5.86262	1.63914	Q9CQU3	Q9CQU3	Rer1	Protein RER1	YIPFTHGK	8	174	181	20.6364	20.7307	20.8346	20.7553	21.0559	20.9672	20.9882	21.0559	Q9CQU3	no
-2.04636	4.10716	2.06049	7.81334e-05	0.00869979	11.7265	-5.85678	1.62986	Q5F2E8	Q5F2E8	Taok1	Serine/threonine-protein kinase TAO1	TNEVVAIKK	9	50	58	12.38	12.4989	13.2717	12.8483	11.0453	11.0199	10.7204	10.0279	Q5F2E8	yes
0.255646	4.1037	2.05755	7.87594e-05	0.00875899	20.2062	5.85164	1.62168	P09813	P09813	Apoa2	Apolipoprotein A-II	AKTSEIQSQAK	11	52	62	20.0691	20.0821	20.0292	20.1332	20.265	20.3962	20.3211	20.3538	P09813	no
0.260236	4.10133	2.0557	7.91891e-05	0.00879624	20.8804	5.84814	1.6161	P08226	P08226	Apoe	Apolipoprotein E	EHMEEVR	7	244	250	20.8545	20.7383	20.7233	20.6852	20.9985	20.9815	20.9972	21.065	P08226	no
-1.12179	4.09978	2.05467	7.9473e-05	0.00881723	14.7453	-5.84584	1.61244	O88351	O88351	Ikbkb	Inhibitor of nuclear factor kappa-B kinase subunit beta	DLKPENIVLQQGEK	14	145	158	15.5203	15.1881	15.0127	15.5037	14.4924	13.7029	14.2435	14.2987	O88351	yes
-0.289965	4.09135	2.04676	8.10309e-05	0.00897935	21.4551	-5.83335	1.59254	P10649;P15626;P48774;Q80W21;Q8R5I6	P10649	Gstm1	Glutathione S-transferase Mu 1	ITQSNAILR	9	70	78	21.6276	21.6714	21.6141	21.4874	21.3484	21.3211	21.2066	21.3645	P10649	no
0.272711	4.09033	2.04626	8.12206e-05	0.00898964	19.7468	5.83185	1.59015	Q9DBM2	Q9DBM2	Ehhadh	Peroxisomal bifunctional enzyme	AEYLRLPHSLAMIR	14	2	15	19.5828	19.629	19.6201	19.61	19.8835	19.9882	19.8209	19.8402	Q9DBM2	no
-0.834448	4.08942	2.04586	8.13916e-05	0.00899784	16.9624	-5.8305	1.58799	Q9EQC1	Q9EQC1	Hsd3b7	3 beta-hydroxysteroid dehydrogenase type 7	AVPASVEHGR	10	219	228	17.3177	17.2931	17.4726	17.4352	16.6429	16.4135	16.1477	16.9767	Q9EQC1	no
0.675954	4.08876	2.04572	8.15153e-05	0.0090008	16.1596	5.82952	1.58644	O88630	O88630	Gosr1	Golgi SNAP receptor complex member 1	MNTLANRFPAVNSLIQR	17	205	221	15.7574	15.8691	15.9473	15.7127	16.5684	16.5661	16.1842	16.6716	O88630	no
0.432219	4.08812	2.0456	8.1635e-05	0.00900331	18.0569	5.82858	1.58493	O55125	O55125	Nipsnap1	Protein NipSnap homolog 1	NNKEYLEFR	9	144	152	17.6461	17.9014	17.9175	17.898	18.375	18.2549	18.2931	18.1689	O55125	no
0.510973	4.08647	2.04446	8.19473e-05	0.00902703	16.7978	5.82612	1.58102	A2ATU0	A2ATU0	Dhtkd1	2-oxoadipate dehydrogenase complex component E1	DVIVDLLCYR	10	423	432	16.5287	16.4547	16.5424	16.6436	16.8441	17.1312	17.155	17.0831	A2ATU0	no
0.571583	4.08479	2.04329	8.22645e-05	0.00905124	16.1419	5.82364	1.57706	Q6ZQ89	Q6ZQ89	Marchf6	E3 ubiquitin-protein ligase MARCHF6	FIHQECLVQWLK	12	34	45	16.0045	15.7175	15.9027	15.7995	16.415	16.4921	16.518	16.2854	Q6ZQ89	no
0.444462	4.083	2.0422	8.26035e-05	0.00907402	20.3543	5.821	1.57285	P56395	P56395	Cyb5a	Cytochrome b5	STWVILHHK	9	25	33	19.9066	20.3321	20.1946	20.0951	20.6276	20.6364	20.4972	20.5451	P56395	no
0.214382	4.08267	2.0422	8.2667e-05	0.00907402	20.8927	5.82051	1.57206	P62717	P62717	Rpl18a	Large ribosomal subunit protein eL20	SGTHNMYR	8	88	95	20.7796	20.8113	20.7796	20.7715	21.0559	20.9742	20.9812	20.9882	P62717	no
-0.332721	4.0798	2.03985	8.32146e-05	0.00912335	19.9023	-5.81627	1.5653	P10649	P10649	Gstm1	Glutathione S-transferase Mu 1	YTMGDAPDFDR	11	33	43	20.0815	20.065	20.1648	19.9632	19.8567	19.6463	19.6924	19.7483	P10649	no
0.493786	4.0719	2.03245	8.47431e-05	0.00927997	16.2374	5.80459	1.54665	Q60772	Q60772	Cdkn2c	Cyclin-dependent kinase 4 inhibitor C	LGNPEIAR	8	47	54	15.9277	16.1227	15.9884	15.9231	16.447	16.4971	16.4627	16.5303	Q60772	no
0.302615	4.06545	2.02652	8.60094e-05	0.00940754	21.5932	5.79509	1.53145	P97872	P97872	Fmo5	Flavin-containing monooxygenase 5	FQEAPEEGR	9	44	52	21.5404	21.3321	21.4576	21.4375	21.7915	21.8307	21.68	21.6757	P97872	no
0.984015	4.06198	2.02356	8.67e-05	0.00947193	15.2814	5.78996	1.52325	Q3TLP5	Q3TLP5	Echdc2	Enoyl-CoA hydratase domain-containing protein 2, mitochondrial	CLGVALAKELIFTGRR	16	184	199	14.3609	15.1571	14.788	14.8514	16.051	15.6205	15.7646	15.6573	Q3TLP5	no
0.293361	4.06124	2.02333	8.68485e-05	0.009477	21.5053	5.78887	1.5215	P48962;P51881	P48962	Slc25a5	ADP/ATP translocase 2	MMMQSGRK	8	238	245	21.4194	21.4032	21.2462	21.3656	21.6565	21.5812	21.6112	21.7589	P48962	no
1.0301	4.06042	2.02302	8.70116e-05	0.00948366	14.1393	5.78767	1.51958	O35488	O35488	Slc27a2	Long-chain fatty acid transport protein 2	ENYEFNGKK	9	533	541	13.7562	13.7744	13.6213	13.3453	14.7589	14.871	14.3765	14.6111	O35488	no
-1.07053	4.05417	2.01728	8.82735e-05	0.00960991	14.105	-5.77845	1.50482	Q62073	Q62073	Map3k7	Mitogen-activated protein kinase kinase kinase 7	NLPKPIESLMTR	12	254	265	14.7134	14.642	14.5511	14.6546	13.6707	13.5127	13.9221	13.1735	Q62073	yes
-1.83964	4.05242	2.01604	8.86303e-05	0.00963746	12.8393	-5.77587	1.50069	Q6XUX1	Q6XUX1	Dstyk	Dual serine/threonine and tyrosine protein kinase	SLQDVLLHR	9	640	648	13.4892	13.8974	13.9761	13.6739	12.0272	10.9727	12.3976	12.2804	Q6XUX1	yes
-0.758704	4.03879	2.00292	9.14547e-05	0.00993294	15.1157	-5.75583	1.46855	Q9WUN2	Q9WUN2	Tbk1	Serine/threonine-protein kinase TBK1	LAYNEEQIHKFDKQK	15	575	589	15.674	15.6588	15.3746	15.273	14.72	14.7106	14.8249	14.6901	Q9WUN2	yes
-0.482606	4.03125	1.99589	9.30571e-05	0.0100952	16.9802	-5.74474	1.45075	O88351;Q60680	O88351	Chuk	Inhibitor of nuclear factor kappa-B kinase subunit alpha	IIDLGYAK	8	163	170	17.3369	17.2207	17.2042	17.1243	16.5647	16.7688	16.8768	16.7453	O88351	yes
-1.41512	4.03068	1.99582	9.31805e-05	0.0100968	14.7842	-5.7439	1.44939	Q61083	Q61083	Map3k2	Mitogen-activated protein kinase kinase kinase 2	IVQYYGCLRDPQEK	14	418	431	15.4301	15.2734	15.7651	15.4986	13.3199	14.5637	14.4721	13.9511	Q61083	yes
-1.07041	4.02824	1.99389	9.37039e-05	0.0101416	15.8278	-5.74033	1.44365	P34152	P34152	Ptk2	Focal adhesion kinase 1	AQLSTILEEEKVQQEER	17	674	690	16.1761	16.594	16.4709	16.2109	15.7283	14.7858	15.1306	15.5256	P34152	yes
-0.668305	4.02735	1.99351	9.38959e-05	0.0101506	16.8106	-5.73902	1.44155	Q8BTW9	Q8BTW9	Pak4	Serine/threonine-protein kinase PAK 4	ATAAELLKHPFLTK	14	563	576	17.0508	16.9617	17.1744	17.3919	16.1874	16.5986	16.6032	16.5165	Q8BTW9	yes
0.719667	4.02309	1.98975	9.48223e-05	0.0102388	15.1605	5.73277	1.43149	Q61578	Q61578	Fdxr	NADPH:adrenodoxin oxidoreductase, mitochondrial	VVNVPGLYCSGWVKR	15	390	404	14.7022	14.8171	14.9525	14.7311	15.6937	15.5331	15.3347	15.5201	Q61578	no
0.357614	4.01561	1.98277	9.64701e-05	0.0104047	19.2729	5.7218	1.41384	P53395	P53395	Dbt	Lipoamide acyltransferase component of branched-chain alpha-keto acid dehydrogenase complex, mitochondrial	TEPVTGFQK	9	253	261	19.222	19.0476	19.1165	18.9901	19.5746	19.4656	19.3844	19.3821	P53395	no
-0.484567	4.01261	1.98028	9.7138e-05	0.0104645	16.4273	-5.71741	1.40677	P97864	P97864	Casp7	Caspase-7	LFFIQACR	8	180	187	16.695	16.7325	16.6093	16.6415	16.1206	16.2025	16.3288	16.088	P97864	no
-1.53886	4.00664	1.97481	9.84822e-05	0.0105971	14.0223	-5.70867	1.39269	Q61136	Q61136	Prpf4b	Serine/threonine-protein kinase PRP4 homolog	ELEFLKK	7	732	738	14.4687	15.1185	15.0921	14.4877	13.0193	13.9403	13.3246	12.7274	Q61136	yes
-0.267313	4.00613	1.9748	9.85986e-05	0.0105973	18.6432	-5.70791	1.39148	Q9CXI0	Q9CXI0	Coq5	2-methoxy-6-polyprenyl-1,4-benzoquinol methylase, mitochondrial	NVTHIDQALQEAHR	14	221	234	18.7531	18.8086	18.7951	18.7507	18.4994	18.5512	18.4982	18.4895	Q9CXI0	no
-0.485717	4.00223	1.9714	9.94889e-05	0.0106806	16.5135	-5.7022	1.38227	Q64133	Q64133	Maoa	Amine oxidase [flavin-containing] A	ELGIETYK	8	83	90	16.8239	16.7559	16.6531	16.7927	16.2885	16.4161	16.193	16.1851	Q64133	no
0.282952	3.99417	1.96385	0.000101351	0.0108679	19.7891	5.69043	1.36327	Q68FL6	Q68FL6	Mars1	Methionine--tRNA ligase, cytoplasmic	ITQDIFQR	8	367	374	19.6422	19.5897	19.7006	19.6578	20.0426	19.8831	19.9295	19.8669	Q68FL6	no
-0.411174	3.98111	1.95129	0.000104445	0.0111868	18.0702	-5.67136	1.33246	Q61694;Q61767	Q61694	Hsd3b5	NADPH-dependent 3-keto-steroid reductase Hsd3b5	TALKNNSIIKK	11	204	214	18.1177	18.3058	18.3323	18.3474	17.8025	17.7792	17.8643	18.0124	Q61694	no
0.783579	3.97991	1.95059	0.000104736	0.011205	14.8692	5.6696	1.32961	Q7TMR0	Q7TMR0	Prcp	Lysosomal Pro-X carboxypeptidase	AHNAFDPSSVLLSR	14	459	472	14.528	14.4148	14.2984	14.6683	15.322	15.4168	15.1167	15.1883	Q7TMR0	no
-1.05696	3.97566	1.94684	0.000105764	0.011302	13.5991	-5.66341	1.31959	Q9R117	Q9R117	Tyk2	Non-receptor tyrosine-protein kinase TYK2	TLYHEHIVK	9	950	958	14.2519	14.0734	13.855	14.3302	13.1366	12.9942	13.0063	13.1455	Q9R117	yes
0.434955	3.97476	1.94644	0.000105984	0.0113125	17.314	5.6621	1.31747	Q60772	Q60772	Cdkn2c	Cyclin-dependent kinase 4 inhibitor C	NHKGDTAFDLAR	12	134	145	16.909	17.2062	17.1602	17.1108	17.6005	17.473	17.5134	17.5392	Q60772	no
0.788196	3.97334	1.94594	0.000106331	0.0113256	16.7001	5.66002	1.31412	P12367	P12367	Prkar2a	cAMP-dependent protein kinase type II-alpha regulatory subunit	NGGNQEVEIAHCHK	14	316	329	15.925	16.2136	16.6025	16.483	17.0419	17.3314	16.9522	17.0515	P12367	no
0.447948	3.97326	1.94594	0.00010635	0.0113256	18.068	5.65991	1.31393	Q8R1Q8	Q8R1Q8	Dync1li1	Cytoplasmic dynein 1 light intermediate chain 1	FSLDALSLR	9	134	142	17.6726	17.8416	17.885	17.9768	18.2913	18.3932	18.3584	18.1249	Q8R1Q8	no
-0.276179	3.96586	1.93903	0.000108179	0.0115071	19.3481	-5.64912	1.29646	Q8R123	Q8R123	Flad1	FAD synthase	LSMVPSSAR	9	125	133	19.5489	19.4007	19.5296	19.4654	19.2501	19.1934	19.1576	19.2389	Q8R123	no
0.561354	3.95268	1.92636	0.00011151	0.0118479	16.2971	5.62996	1.26539	P31532	P31532	Saa4	Serum amyloid A-4 protein	YFQGLLNR	8	82	89	16.1693	16.1023	15.8635	15.9306	16.4274	16.7016	16.5901	16.5919	P31532	no
-0.639985	3.94838	1.92255	0.000112622	0.0119523	16.4969	-5.6237	1.25523	P18653	P18653	Rps6ka1	Ribosomal protein S6 kinase alpha-1	DKLPQSQLSHQDLQLVK	17	668	684	16.6952	16.9535	16.9614	16.6576	16.1669	15.9357	16.2102	16.3949	P18653	yes
0.341361	3.94649	1.9212	0.000113113	0.0119895	18.6182	5.62095	1.25076	Q00623	Q00623	Apoa1	Apolipoprotein A-I	QKVQPYLDEFQKK	13	118	130	18.4277	18.5049	18.5168	18.3407	18.8104	18.8926	18.6997	18.753	Q00623	no
-0.752768	3.94604	1.9212	0.00011323	0.0119895	15.3442	-5.6203	1.2497	O08648	O08648	Map3k4	Mitogen-activated protein kinase kinase kinase 4	LGDFGCSVK	9	1468	1476	15.9026	15.5708	15.7188	15.69	14.8698	14.9297	14.8041	15.2675	O08648	yes
0.449868	3.94359	1.91971	0.00011387	0.0120306	17.0693	5.61675	1.24393	Q60772	Q60772	Cdkn2c	Cyclin-dependent kinase 4 inhibitor C	DGTGFAVIHDAAR	13	67	79	16.6612	16.9136	16.8938	16.9088	17.4018	17.2886	17.2571	17.2292	Q60772	no
0.242141	3.94356	1.91971	0.000113878	0.0120306	19.9715	5.61671	1.24386	Q920L1	Q920L1	Fads1	Acyl-CoA (8-3)-desaturase	KDPDINMHPLFFALGK	16	231	246	19.8676	19.8255	19.9059	19.8027	20.1355	20.1176	20.0787	20.0383	Q920L1	no
-0.336735	3.93592	1.91256	0.0001159	0.0122303	17.6383	-5.60562	1.22583	Q9Z1M4	Q9Z1M4	Rps6kb2	Ribosomal protein S6 kinase beta-2	DLKPENIMLSSQGHIK	16	194	209	17.788	17.7907	17.8437	17.8043	17.3979	17.427	17.5446	17.5102	Q9Z1M4	yes
-0.310299	3.93512	1.91225	0.000116114	0.012239	21.3931	-5.60445	1.22394	Q80XL6	Q80XL6	Acad11	Acyl-CoA dehydrogenase family member 11	DFSIPGVSSAER	12	129	140	21.6364	21.5069	21.5869	21.4626	21.0951	21.3266	21.265	21.265	Q80XL6	no
0.228053	3.93261	1.91024	0.000116785	0.0122958	21.179	5.60082	1.21803	Q9DCW4	Q9DCW4	Etfb	Electron transfer flavoprotein subunit beta	VSVISVEEPPQR	12	222	233	21.1015	20.9882	21.0559	21.1143	21.3211	21.2593	21.265	21.3266	Q9DCW4	no
1.02669	3.93083	1.90895	0.000117265	0.0123324	14.5219	5.59824	1.21383	Q61268	Q61268	Apoc4	Apolipoprotein C-IV	THSLCPRLLCK	11	109	119	14.1306	14.2906	14.0364	13.5769	14.8837	15.1616	14.847	15.2488	Q61268	no
-0.631848	3.9247	1.90331	0.000118933	0.0124936	15.7564	-5.58936	1.19936	Q9QXD1	Q9QXD1	Acox2	Peroxisomal acyl-coenzyme A oxidase 2	NFKEAVEKLDNEPEIQR	17	554	570	15.9007	16.2	16.0315	16.1571	15.5364	15.2801	15.3637	15.5817	Q9QXD1	no
0.849398	3.92323	1.90233	0.000119336	0.0125218	14.831	5.58723	1.1959	Q8BX94	Q8BX94	Osbpl2	Oxysterol-binding protein-related protein 2	ITEYMEHVYLIHK	13	107	119	14.5975	14.3283	14.3048	14.3948	15.1699	15.4394	14.9635	15.4502	Q8BX94	no
-0.242668	3.92197	1.90157	0.000119682	0.0125439	19.9734	-5.5854	1.19293	O09110;P70236	O09110	Map2k3	Dual specificity mitogen-activated protein kinase kinase 3	INPELNQK	8	236	243	20.0426	20.1332	20.1079	20.0951	19.8304	19.7882	19.8915	19.898	O09110	yes
-0.233287	3.91849	1.89857	0.000120646	0.0126307	19.7546	-5.58036	1.18471	Q9QXD1	Q9QXD1	Acox2	Peroxisomal acyl-coenzyme A oxidase 2	YIRPLMQSWKPK	12	669	680	19.8012	19.8857	19.9019	19.896	19.6447	19.6363	19.6548	19.6159	Q9QXD1	no
-0.244512	3.91647	1.89704	0.000121209	0.0126753	19.8484	-5.57744	1.17994	Q8R123	Q8R123	Flad1	FAD synthase	TLGGEGWEK	9	116	124	19.9742	19.9459	19.9882	19.9742	19.7186	19.7109	19.8115	19.6635	Q8R123	no
1.35041	3.91577	1.89683	0.000121404	0.0126815	15.5095	5.57643	1.17829	O54781	O54781	Srpk2	SRSF protein kinase 2	AADLLVNPLDPR	12	501	512	14.8367	15.6203	14.6034	14.2767	15.869	16.4346	16.3529	16.0823	O54781	yes
-0.402969	3.91513	1.89669	0.000121581	0.0126857	18.2503	-5.57551	1.1768	Q64464	Q64464	Cyp3a13	Cytochrome P450 3A13	TDVEINGLFIPK	12	379	390	18.4816	18.2587	18.5828	18.4839	18.1433	17.9812	18.044	18.0265	Q64464	no
0.340594	3.91098	1.89302	0.00012275	0.0127933	17.5531	5.5695	1.167	Q8VDP6	Q8VDP6	Cdipt	CDP-diacylglycerol--inositol 3-phosphatidyltransferase	MIDLSGNPVLR	11	122	132	17.3024	17.4747	17.365	17.3891	17.7024	17.741	17.743	17.7072	Q8VDP6	no
0.25206	3.90749	1.89002	0.00012374	0.012882	19.6654	5.56446	1.15877	P97872	P97872	Fmo5	Flavin-containing monooxygenase 5	DYKNPVEFTGKR	12	176	187	19.5997	19.5021	19.5379	19.5179	19.7137	19.8007	19.8214	19.83	P97872	no
-0.205058	3.88806	1.87133	0.000129402	0.0134484	20.6568	-5.53641	1.11293	P24549	P24549	Aldh1a1	Aldehyde dehydrogenase 1A1	SVDDVIKR	8	413	420	20.7553	20.7389	20.7876	20.7553	20.5638	20.5069	20.5638	20.5823	P24549	no
0.319708	3.88738	1.87133	0.000129605	0.0134484	18.2322	5.53543	1.11132	E9Q414	E9Q414	Apob	Apolipoprotein B-100	LSVDQFVR	8	2101	2108	18.1254	18.0069	18.0066	18.1504	18.453	18.4091	18.3629	18.3432	E9Q414	no
0.510981	3.88702	1.87133	0.000129711	0.0134484	19.3583	5.53492	1.11048	Q63932	Q63932	Map2k2	Dual specificity mitogen-activated protein kinase kinase 2	LLMNHAFIK	9	363	371	18.7708	19.1231	19.2333	19.2841	19.6446	19.6366	19.6228	19.5511	Q63932	yes
0.227209	3.88686	1.87133	0.00012976	0.0134484	22.2479	5.53468	1.1101	O55125	O55125	Nipsnap1	Protein NipSnap homolog 1	AGPNIYELR	9	180	188	22.0918	22.1886	22.1111	22.1457	22.391	22.3184	22.4349	22.3017	O55125	no
-0.561592	3.88603	1.87098	0.000130009	0.0134592	16.2853	-5.53348	1.10813	Q8CIM7	Q8CIM7	Cyp2d26	Cytochrome P450 2D26	GNPESSFNDKNLR	13	287	299	16.6375	16.5092	16.725	16.3928	15.8897	15.9248	16.0501	16.1535	Q8CIM7	no
0.707204	3.88235	1.86778	0.000131115	0.0135586	16.1869	5.52818	1.09945	Q8CIN4	Q8CIN4	Pak2	Serine/threonine-protein kinase PAK 2	YLSFTPPEK	9	139	147	16.0089	15.438	15.9674	15.919	16.6079	16.6392	16.5026	16.4124	Q8CIN4	yes
0.49269	3.88125	1.86717	0.000131446	0.0135777	16.4422	5.52661	1.09687	P55096	P55096	Abcd3	ATP-binding cassette sub-family D member 3	EKQTIHSVFRK	11	288	298	16.2885	16.1179	16.2439	16.1332	16.8499	16.6769	16.5652	16.6623	P55096	no
-0.320508	3.87585	1.86225	0.000133092	0.0137324	22.9409	-5.51883	1.08413	P0DP26;P0DP27;P0DP28	P0DP26	Calm1;Calm2;Calm3	Calmodulin-1	VFDKDGNGYISAAELR	16	92	107	23.239	22.9951	23.1379	23.0325	22.7735	22.7203	22.9043	22.7244	P0DP26	no
0.438972	3.86954	1.85643	0.000135039	0.0139179	17.6583	5.50975	1.06925	P51174	P51174	Acadl	Long-chain specific acyl-CoA dehydrogenase, mitochondrial	SPAHGISLFLVENGMKGFIK	20	225	244	17.2801	17.5479	17.5094	17.4176	17.9728	17.891	17.9349	17.7122	P51174	no
0.383606	3.86891	1.85628	0.000135236	0.0139227	16.7626	5.50884	1.06775	P70697	P70697	Urod	Uroporphyrinogen decarboxylase	FALPYIR	7	232	238	16.5649	16.5903	16.5306	16.5976	16.9416	16.9454	16.911	17.0196	P70697	no
0.408342	3.86279	1.85064	0.000137155	0.0141046	18.2495	5.50004	1.05332	Q8R0Y8	Q8R0Y8	Slc25a42	Mitochondrial coenzyme A transporter SLC25A42	IIFQVSSK	8	59	66	17.9677	17.9406	18.1941	18.079	18.2921	18.4708	18.5176	18.5343	Q8R0Y8	no
-1.39294	3.85805	1.84638	0.000138658	0.0142435	13.5555	-5.49324	1.04215	Q03963	Q03963	Eif2ak2	Interferon-induced, double-stranded RNA-activated protein kinase	VKYNTEK	7	273	279	14.6311	14.2236	14.3133	13.8399	13.0402	13.1923	12.9547	12.249	Q03963	yes
0.533971	3.85388	1.84269	0.000139997	0.0143651	17.5605	5.48725	1.03231	Q8BZ09	Q8BZ09	Slc25a21	Mitochondrial 2-oxodicarboxylate carrier	IQGPQPVPGEIK	12	234	245	17.0379	17.2983	17.5722	17.2658	17.7796	17.8075	17.913	17.8099	Q8BZ09	no
-0.802165	3.8528	1.84223	0.000140346	0.0143803	14.658	-5.4857	1.02976	P22907	P22907	Hmbs	Porphobilinogen deaminase	ELENALEKNEVDLVVHSLK	19	80	98	15.1952	15.1627	14.9955	14.883	14.2331	14.4856	14.1306	14.1785	P22907	no
0.632641	3.85246	1.84223	0.000140455	0.0143803	18.021	5.48521	1.02896	Q9D517	Q9D517	Agpat3	1-acyl-sn-glycerol-3-phosphate acyltransferase gamma	GLPPLKYHLLPR	12	196	207	17.3508	17.7573	17.8065	17.9041	18.5081	18.4265	18.1374	18.2773	Q9D517	no
-0.985247	3.85171	1.84196	0.000140699	0.0143894	14.5893	-5.48413	1.02719	P49615	P49615	Cdk5	Cyclin-dependent kinase 5	DLLQNLLKCNPVQR	14	261	274	14.8312	15.3359	14.9853	15.1753	13.8405	13.9667	14.087	14.4925	P49615	yes
-0.273329	3.84952	1.84025	0.00014141	0.0144462	20.1944	-5.48099	1.02202	Q64459;Q9JMA7	Q64459	Cyp3a11	Cytochrome P450 3A11	ALLSPTFTSGK	11	131	141	20.2419	20.3321	20.3752	20.3752	20.0156	20.1206	20.1206	19.9742	Q64459	no
-1.19341	3.84761	1.83881	0.000142035	0.0144941	14.5616	-5.47824	1.0175	Q6XUX1	Q6XUX1	Dstyk	Dual serine/threonine and tyrosine protein kinase	LEIISSSSGR	10	284	293	15.1077	14.9689	14.9614	15.5953	14.1155	13.9595	14.3617	13.423	Q6XUX1	yes
0.252572	3.84687	1.83855	0.000142275	0.0145027	19.5983	5.47719	1.01578	Q9DCZ4	Q9DCZ4	Apoo	MICOS complex subunit Mic26	TQLEENISQLR	11	58	68	19.4375	19.4493	19.5466	19.4548	19.6613	19.7765	19.7508	19.7099	Q9DCZ4	no
-0.300119	3.84585	1.838	0.000142611	0.014521	18.6914	-5.47572	1.01336	P27659	P27659	Rpl3	Large ribosomal subunit protein uL3	FYKNWHK	7	118	124	18.7548	18.895	18.8279	18.888	18.5278	18.6172	18.4625	18.5576	P27659	no
0.198957	3.83996	1.83259	0.000144559	0.0147032	24.1035	5.46728	0.999462	Q99LC5	Q99LC5	Etfa	Electron transfer flavoprotein subunit alpha, mitochondrial	VVPEMTEILK	10	322	331	23.9777	23.9803	24.0131	24.0451	24.214	24.26	24.1465	24.1916	Q99LC5	no
0.341264	3.83659	1.82999	0.000145685	0.0147915	18.0519	5.46245	0.991514	Q8BHC4	Q8BHC4	Dcakd	Dephospho-CoA kinase domain-containing protein	QAILLHAK	8	188	195	17.9768	17.8815	17.8514	17.8154	18.3072	18.2119	18.1149	18.2562	Q8BHC4	no
0.25664	3.8364	1.82999	0.000145746	0.0147915	20.3034	5.46219	0.991085	Q9CR62	Q9CR62	Slc25a11	Mitochondrial 2-oxoglutarate/malate carrier protein	MQLSGEGAK	9	49	57	20.2764	20.1079	20.1581	20.1581	20.4874	20.3857	20.3962	20.4576	Q9CR62	no
0.411429	3.82813	1.82219	0.000148549	0.0150596	18.0269	5.45035	0.971568	Q9WU19	Q9WU19	Hao1	2-Hydroxyacid oxidase 1	LAMALSGCQNVK	12	342	353	17.6419	17.8819	17.9868	17.7741	18.2354	18.1451	18.2794	18.2705	Q9WU19	no
-1.14378	3.8271	1.82163	0.000148901	0.0150788	15.0272	-5.44888	0.969145	P31750	P31750	Akt1	RAC-alpha serine/threonine-protein kinase	LSPPFKPQVTSETDTR	16	421	436	15.7071	15.2886	15.751	15.6497	14.9252	13.896	14.2929	14.7071	P31750	yes
-0.538514	3.81552	1.81052	0.000152927	0.0154696	16.6462	-5.43232	0.941822	P19157	P19157	Gstp1	Glutathione S-transferase P 1	GRCEAMR	7	13	19	16.959	16.9318	16.8908	16.88	16.5188	16.5304	16.3521	16.1064	P19157	no
-0.527859	3.80979	1.80527	0.000154956	0.0156578	16.3827	-5.42414	0.928316	O88351	O88351	Ikbkb	Inhibitor of nuclear factor kappa-B kinase subunit beta	AKLDFFK	7	481	487	16.6102	16.7946	16.5552	16.6267	16.1011	15.9865	16.3243	16.0633	O88351	yes
-0.854739	3.80781	1.80376	0.000155665	0.0157123	15.3983	-5.42131	0.923645	Q99LB7	Q99LB7	Sardh	Sarcosine dehydrogenase, mitochondrial	LGVGGAVLLERER	13	89	101	16.1627	15.5269	16.056	15.5571	15.0069	14.8357	15.0723	14.9689	Q99LB7	no
-0.229341	3.80669	1.80311	0.000156066	0.0157357	21.3774	-5.41972	0.921009	P10649	P10649	Gstm1	Glutathione S-transferase Mu 1	PMILGYWNVR	10	2	11	21.5013	21.5643	21.4685	21.4342	21.334	21.2149	21.2334	21.2687	P10649	no
-1.30876	3.80471	1.8016	0.000156781	0.0157907	13.4329	-5.41688	0.916326	O54909	O54909	Rdh16	Retinol dehydrogenase 16	YLASYLKR	8	242	249	14.0625	14.4814	14.283	13.5221	12.8497	13.0097	12.4935	12.761	O54909	no
-0.860285	3.80062	1.79798	0.000158263	0.0159227	16.2255	-5.41106	0.906687	P55096	P55096	Abcd3	ATP-binding cassette sub-family D member 3	HLHSTHSELLEDYYQSGR	18	345	362	16.826	16.7439	16.8138	16.2388	15.4492	16.0008	15.7016	16.0297	P55096	no
-0.308591	3.79819	1.79602	0.000159151	0.0159947	20.5037	-5.40759	0.900955	P70349	P70349	Hint1	Adenosine 5'-monophosphoramidase HINT1	IIFEDDR	7	31	37	20.714	20.5451	20.6096	20.7634	20.4067	20.3857	20.3752	20.2302	P70349	no
-0.553422	3.79657	1.79487	0.000159747	0.0160373	16.2925	-5.40528	0.897127	P24456	P24456	Cyp2d10	Cytochrome P450 2D10	RVQQEIDAVIGQVR	14	333	346	16.6602	16.5215	16.5874	16.5077	15.9832	16.1423	15.7736	16.1641	P24456	no
0.745127	3.79182	1.79059	0.000161503	0.016196	16.0346	5.39851	0.885931	P12367	P12367	Prkar2a	cAMP-dependent protein kinase type II-alpha regulatory subunit	SNKNGGNQEVEIAHCHK	17	313	329	15.8197	15.816	15.2737	15.7388	16.5452	16.3617	16.1816	16.5403	P12367	no
-0.742643	3.78912	1.78837	0.000162508	0.0162792	15.4213	-5.39468	0.879576	Q8VEB1	Q8VEB1	Grk5	G protein-coupled receptor kinase 5	DLKPENILLDDYGHIR	16	311	326	15.8062	15.5377	15.9558	15.8709	15.0729	14.7582	15.1875	15.1813	Q8VEB1	yes
-0.373055	3.78662	1.78633	0.000163447	0.0163556	18.2645	-5.39112	0.87368	Q99LB7	Q99LB7	Sardh	Sarcosine dehydrogenase, mitochondrial	DHDASVYLR	9	313	321	18.3784	18.469	18.4021	18.5546	17.9535	18.1222	18.0161	18.2201	Q99LB7	no
0.265879	3.78409	1.78426	0.000164405	0.0164337	19.4046	5.38751	0.867695	Q68FL6	Q68FL6	Mars1	Methionine--tRNA ligase, cytoplasmic	EICDKYHAIHADIYR	15	333	347	19.2347	19.2745	19.3095	19.2679	19.5408	19.6008	19.5805	19.4279	Q68FL6	no
0.337807	3.76954	1.77019	0.000170003	0.0169751	18.2488	5.36683	0.833401	P19253	P19253	Rpl13a	Large ribosomal subunit protein uL13	YQAVTATLEEKR	12	149	160	18.1697	17.9709	18.0701	18.1091	18.3591	18.3541	18.525	18.4328	P19253	no
-0.330609	3.76765	1.76876	0.000170747	0.0170311	17.593	-5.36414	0.828926	Q9D710	Q9D710	Tmx2	Thioredoxin-related transmembrane protein 2	VSTSPLTR	8	208	215	17.7979	17.7677	17.6826	17.7848	17.3446	17.478	17.4694	17.4186	Q9D710	no
-0.345061	3.76477	1.76635	0.000171881	0.0171257	18.5509	-5.36006	0.822152	Q6PF93	Q6PF93	Pik3c3	Phosphatidylinositol 3-kinase catalytic subunit type 3	LQALLGDNEK	10	573	582	18.5971	18.8065	18.7992	18.6908	18.4402	18.2599	18.4295	18.3838	Q6PF93	no
-0.754164	3.76261	1.76465	0.00017274	0.0171929	15.8598	-5.35699	0.817046	Q8CIM7	Q8CIM7	Cyp2d26	Cytochrome P450 2D26	AKGNPESSFNDKNLR	15	285	299	16.3211	16.0165	16.5527	16.057	15.5408	15.6441	15.5376	15.2081	Q8CIM7	no
0.213813	3.76103	1.7637	0.000173367	0.0172306	20.6937	5.35475	0.813334	Q920L1	Q920L1	Fads1	Acyl-CoA (8-3)-desaturase	YFTWEEVAQR	10	21	30	20.5823	20.5638	20.6006	20.6006	20.7389	20.8727	20.7955	20.7955	Q920L1	no
-0.779183	3.76073	1.7637	0.00017349	0.0172306	15.3886	-5.35432	0.81261	Q9QXD1	Q9QXD1	Acox2	Peroxisomal acyl-coenzyme A oxidase 2	DFSLLPELHALSTGMK	16	379	394	16.0242	15.6617	15.9795	15.4473	15.0807	15.0922	14.8292	14.9939	Q9QXD1	no
-1.95048	3.75882	1.76226	0.000174252	0.0172878	12.8564	-5.35162	0.808121	Q03963	Q03963	Eif2ak2	Interferon-induced, double-stranded RNA-activated protein kinase	KLLSEKPK	8	481	488	13.9531	13.9616	13.467	13.9451	12.9647	11.2947	11.2113	12.0542	Q03963	yes
-1.05602	3.74836	1.75226	0.0001785	0.0176903	13.8856	-5.33679	0.783455	Q61083	Q61083	Map3k2	Mitogen-activated protein kinase kinase kinase 2	IATQPTNPK	9	573	581	14.466	14.3518	14.4617	14.3751	13.7707	13.4759	12.9911	13.1928	Q61083	yes
-0.699235	3.74749	1.75186	0.000178859	0.017707	16.0064	-5.33555	0.781399	Q8CIE6	Q8CIE6	Copa	Coatomer subunit alpha	VTTVTEIGKDVIGLR	15	1203	1217	16.6681	16.2874	16.4556	16.0128	15.6648	15.7556	15.6351	15.5715	Q8CIE6	no
0.351689	3.74614	1.75097	0.000179416	0.0177433	17.773	5.33364	0.778211	Q00623	Q00623	Apoa1	Apolipoprotein A-I	DLEEVKQK	8	112	119	17.7118	17.4993	17.6558	17.5215	17.9133	17.9472	17.9226	18.0122	Q00623	no
0.206049	3.7437	1.74899	0.000180427	0.0178243	21.9574	5.33018	0.772457	Q9DCW4	Q9DCW4	Etfb	Electron transfer flavoprotein subunit beta	TALAMGADR	9	77	85	21.8924	21.831	21.8124	21.8816	22.0491	22.031	22.1339	22.0277	Q9DCW4	no
0.56078	3.74164	1.74739	0.000181286	0.0178901	16.9604	5.32726	0.767593	P47962	P47962	Rpl5	Large ribosomal subunit protein uL18	KHIMGQNVADYMR	13	197	209	16.7061	16.8958	16.475	16.6429	17.3003	17.0551	17.4307	17.177	P47962	no
0.176703	3.73891	1.74513	0.000182426	0.0179834	22.2517	5.32341	0.761178	Q9DCW4	Q9DCW4	Etfb	Electron transfer flavoprotein subunit beta	EIDGGLETLR	10	165	174	22.1886	22.1581	22.1581	22.1488	22.3778	22.3129	22.3376	22.3321	Q9DCW4	no
0.388974	3.73627	1.74368	0.000183538	0.0180433	17.0727	5.31967	0.754951	Q8CAS9	Q8CAS9	Parp9	Protein mono-ADP-ribosyltransferase PARP9	NILDYVTK	8	221	228	16.9503	16.8737	16.8832	16.8056	17.3253	17.3648	17.2133	17.1653	Q8CAS9	no
-0.612422	3.73623	1.74368	0.000183556	0.0180433	15.1878	-5.31961	0.754849	Q61037	Q61037	Tsc2	Tuberin	DFVPYITK	8	907	914	15.6382	15.5184	15.4393	15.3799	14.9288	14.9301	14.8184	14.8489	Q61037	no
-1.29067	3.73609	1.74368	0.000183616	0.0180433	13.4318	-5.31941	0.754518	Q8CAQ8	Q8CAQ8	Immt	MICOS complex subunit Mic60	ATEKQHIELALEK	13	423	435	13.7508	14.1354	14.1512	14.2713	12.3926	13.1748	12.4682	13.1104	Q8CAQ8	no
-0.657053	3.7331	1.74116	0.000184883	0.0181486	16.6207	-5.31519	0.747475	O88351	O88351	Ikbkb	Inhibitor of nuclear factor kappa-B kinase subunit beta	LNHPNVVAAR	10	68	77	16.7152	17.2561	16.8562	16.9694	16.11	16.3219	16.5216	16.2153	O88351	yes
-0.950006	3.72381	1.73232	0.000188883	0.0185217	14.4408	-5.30205	0.725558	P22315	P22315	Fech	Ferrochelatase, mitochondrial	IQEQYRR	7	118	124	14.5624	15.0311	14.8702	15.1996	14.1683	14.0132	13.6829	13.9989	P22315	no
1.07384	3.72092	1.72989	0.000190145	0.0186258	15.2343	5.29797	0.718739	Q3TWW8	Q3TWW8	Srsf6	Serine/arginine-rich splicing factor 6	CSWQDLKDFMR	11	121	131	14.6134	14.9892	14.4386	14.7481	16.0154	16.1487	15.7467	15.1739	Q3TWW8	no
-0.305164	3.71524	1.72467	0.000192647	0.018851	18.7687	-5.28996	0.705355	P16331	P16331	Pah	Phenylalanine-4-hydroxylase	TWGTVFR	7	186	192	18.9089	18.9848	18.9884	18.8032	18.6011	18.6213	18.6957	18.5464	P16331	no
0.362196	3.71395	1.72384	0.000193218	0.0188869	17.0795	5.28814	0.702324	Q62393	Q62393	Tpd52	Tumor protein D52	SFEEKVENLK	10	175	184	16.8025	16.9289	16.9141	16.948	17.2582	17.2249	17.2227	17.3366	Q62393	no
-1.05751	3.70983	1.72017	0.000195063	0.0190472	14.1818	-5.28232	0.692593	Q9DBN5	Q9DBN5	Lonp2	Lon protease homolog 2, peroxisomal	NEKDLEEIPSNVR	13	804	816	14.9004	14.7666	14.5797	14.5956	13.8255	13.8571	13.1069	13.8227	Q9DBN5	no
-0.520281	3.70778	1.71858	0.000195985	0.0191172	16.3218	-5.27944	0.687766	Q9QXD1	Q9QXD1	Acox2	Peroxisomal acyl-coenzyme A oxidase 2	EVHPDIDSERHSPSFSVER	19	17	35	16.5751	16.644	16.4965	16.6122	16.0584	16.1024	15.8407	16.2451	Q9QXD1	no
0.363203	3.70541	1.71667	0.000197054	0.0192013	20.2416	5.2761	0.682194	Q8JZR0	Q8JZR0	Acsl5	Long-chain-fatty-acid--CoA ligase 5	TLYENFQR	8	76	83	19.9742	19.9601	20.2764	20.0292	20.4375	20.3211	20.4273	20.5069	Q8JZR0	no
0.37736	3.70391	1.71562	0.000197738	0.0192477	21.708	5.27398	0.678648	Q8JZR0	Q8JZR0	Acsl5	Long-chain-fatty-acid--CoA ligase 5	ALKPTVFPTVPR	12	342	353	21.265	21.5356	21.6714	21.6051	21.8651	21.9207	21.9243	21.8764	Q8JZR0	no
0.280615	3.70252	1.71469	0.000198372	0.0192892	18.3216	5.27203	0.675372	P47911	P47911	Rpl6	Large ribosomal subunit protein eL6	HQEGEIFDTEK	11	235	245	18.1509	18.1788	18.1914	18.2042	18.4993	18.4215	18.5339	18.3929	P47911	no
-0.297363	3.70131	1.71393	0.000198926	0.0193229	19.3604	-5.27032	0.672513	Q8VCR2;Q9EQ06	Q8VCR2	Hsd17b13	17-beta-hydroxysteroid dehydrogenase 13	LTAYEFAK	8	51	58	19.4104	19.469	19.5705	19.5865	19.1665	19.1917	19.1655	19.3233	Q8VCR2	no
0.268359	3.69738	1.71045	0.000200733	0.0194781	20.2314	5.26479	0.663255	Q07417	Q07417	Acads	Short-chain specific acyl-CoA dehydrogenase, mitochondrial	GISAFLVPMPTPGLTLGKKEDK	22	209	230	20.0292	20.0559	20.1581	20.1457	20.3645	20.4273	20.417	20.2535	Q07417	no
0.409285	3.69644	1.70997	0.000201168	0.0194998	17.6015	5.26347	0.661042	Q91WL5	Q91WL5	Cyp4a12a	Cytochrome P450 4A12A	GLLMLDGQTWFQHR	14	128	141	17.1861	17.4211	17.5049	17.4751	17.8584	17.8167	17.7207	17.8286	Q91WL5	no
0.279792	3.69499	1.70897	0.00020184	0.0195446	19.0914	5.26143	0.657624	O09110	O09110	Map2k3	Dual specificity mitogen-activated protein kinase kinase 3	ISCVSKPPVSNPTPPR	16	27	42	19.0786	18.9157	18.8837	18.928	19.2494	19.2699	19.2192	19.1867	O09110	yes
0.398073	3.68927	1.70371	0.000204516	0.019783	16.8767	5.25338	0.644144	Q9DBG5	Q9DBG5	Plin3	Perilipin-3	NHAYEHSLGK	10	252	261	16.8174	16.6774	16.619	16.5969	17.1113	17.1147	17.0671	17.0099	Q9DBG5	no
0.341111	3.68389	1.69878	0.000207064	0.0200087	17.697	5.24582	0.631464	P08226	P08226	Apoe	Apolipoprotein E	GRLEEVGNQAR	11	226	236	17.4671	17.4825	17.6396	17.5165	17.9276	17.897	17.7681	17.8774	P08226	no
0.436563	3.68196	1.69745	0.00020799	0.0200701	17.4975	5.24309	0.626896	P34914	P34914	Ephx2	Bifunctional epoxide hydrolase 2	NWKWSCK	7	471	477	17.1281	17.1846	17.4244	17.3798	17.8387	17.7455	17.6583	17.6206	P34914	no
0.664287	3.68166	1.69745	0.000208131	0.0200701	16.0059	5.24268	0.626201	Q91YX5	Q91YX5	Lpgat1	Acyl-CoA:lysophosphatidylglycerol acyltransferase 1	AYRDQQLLVLKK	12	154	165	15.7761	15.6922	15.4534	15.7734	16.1869	16.6557	16.337	16.1726	Q91YX5	no
0.383561	3.67601	1.69225	0.000210858	0.020312	16.9508	5.23474	0.612876	Q9D2C7	Q9D2C7	Tmbim6	Bax inhibitor 1	KINFDALLK	9	7	15	16.7684	16.7491	16.7228	16.7956	17.19	17.225	17.1523	17.0028	Q9D2C7	no
0.274114	3.67054	1.68723	0.000213532	0.0205482	20.9818	5.22706	0.599975	P56395	P56395	Cyb5a	Cytochrome b5	TYIIGELHPDDR	12	78	89	21.0088	20.7796	20.8191	20.7715	21.1332	21.1015	21.0951	21.1457	P56395	no
0.481147	3.6692	1.68665	0.00021419	0.0205755	16.9038	5.22518	0.596829	P47962	P47962	Rpl5	Large ribosomal subunit protein uL18	EFNAEVHR	8	189	196	16.5736	16.74	16.8105	16.5287	17.1434	17.0467	17.327	17.0604	P47962	no
0.199391	3.66906	1.68665	0.000214259	0.0205755	21.0856	5.22499	0.596499	P06728	P06728	Apoa4	Apolipoprotein A-IV	SLAPLTVGVQEK	12	222	233	21.0292	20.9601	20.9388	21.0156	21.1825	21.1946	21.2184	21.1457	P06728	no
1.03009	3.66757	1.6856	0.000214998	0.0206252	13.2977	5.22289	0.592973	O35488	O35488	Slc27a2	Long-chain fatty acid transport protein 2	ANYLQRK	7	384	390	12.715	12.6428	13.0173	12.7554	13.6337	13.8724	13.9385	13.8062	O35488	no
-0.31526	3.66327	1.68184	0.000217136	0.0208047	18.7348	-5.21686	0.582843	Q9EQ20	Q9EQ20	Aldh6a1	Methylmalonate-semialdehyde dehydrogenase [acylating], mitochondrial	YQQLIKENLKEIAR	14	108	121	18.7294	18.9474	18.9605	18.9323	18.5601	18.6389	18.5691	18.5404	Q9EQ20	no
0.244786	3.6629	1.68184	0.000217318	0.0208047	19.933	5.21635	0.581986	Q91YX5	Q91YX5	Lpgat1	Acyl-CoA:lysophosphatidylglycerol acyltransferase 1	FGATNIILK	9	215	223	19.7112	19.8177	19.8443	19.8694	20.0426	20.0821	20.0951	20.002	Q91YX5	no
0.434789	3.66095	1.68056	0.0002183	0.020866	17.1556	5.21361	0.577371	Q9D6U8	Q9D6U8	Fam162a	Protein FAM162A	HESLTSLNLER	11	130	140	16.8258	16.9971	17.1153	16.8148	17.4041	17.4391	17.3797	17.2691	Q9D6U8	no
0.468691	3.66073	1.68056	0.000218408	0.020866	16.2061	5.21331	0.576866	P53395	P53395	Dbt	Lipoamide acyltransferase component of branched-chain alpha-keto acid dehydrogenase complex, mitochondrial	TFPTPIAKPPVFTGKDR	17	236	252	15.9902	16.0918	15.8208	15.9842	16.5044	16.4716	16.3767	16.4092	P53395	no
0.202999	3.65757	1.67812	0.000220004	0.0209834	21.9315	5.20887	0.569411	Q99LC5	Q99LC5	Etfa	Electron transfer flavoprotein subunit alpha, mitochondrial	SDRPELTGAK	10	207	216	21.7756	21.8385	21.8073	21.8987	22.0658	21.9847	22.0224	22.0592	Q99LC5	no
-0.923803	3.6574	1.67812	0.000220088	0.0209834	14.6739	-5.20864	0.569018	Q5U5V2	Q5U5V2	Hykk	Hydroxylysine kinase	ENFIWNLK	8	175	182	15.2862	15.3217	14.9113	15.024	14.0739	13.8805	14.5582	14.3354	Q5U5V2	no
-0.275572	3.65066	1.67183	0.000223532	0.0212898	19.4877	-5.1992	0.553128	P70349	P70349	Hint1	Adenosine 5'-monophosphoramidase HINT1	CLAFHDISPQAPTHFLVIPK	20	38	57	19.637	19.588	19.5765	19.7006	19.3237	19.4701	19.329	19.2769	P70349	no
-0.855194	3.65002	1.67163	0.000223861	0.0212994	14.8714	-5.1983	0.551621	Q80ZW0	Q80ZW0	Stk35	Serine/threonine-protein kinase 35	YSLLAEIGR	9	207	215	15.0594	15.6873	15.0845	15.3648	14.2595	14.6099	14.457	14.4488	Q80ZW0	yes
-0.820034	3.64803	1.67009	0.000224887	0.0213751	14.6244	-5.19552	0.546938	Q9JHU3	Q9JHU3	Cdk20	Cyclin-dependent kinase 20	APELLYGAR	9	171	179	14.8455	15.2525	15.171	14.8687	14.116	14.4072	14.0338	14.3005	Q9JHU3	yes
0.235616	3.64467	1.6673	0.000226637	0.0215131	20.1965	5.19081	0.539005	Q9D826	Q9D826	Pipox	Peroxisomal sarcosine oxidase	INVCYWR	7	224	230	20.0426	20.1079	20.0691	20.0951	20.343	20.3645	20.343	20.2066	Q9D826	no
-0.312062	3.64435	1.6673	0.000226803	0.0215131	19.213	-5.19037	0.538259	O35945	O35945	Aldh1a7	Aldehyde dehydrogenase, cytosolic 1	TVAMQISQK	9	491	499	19.4548	19.3484	19.4213	19.2517	19.0102	18.986	19.0512	19.1806	O35945	no
0.642993	3.64375	1.66714	0.000227118	0.0215211	15.5165	5.18952	0.536836	Q91YX5	Q91YX5	Lpgat1	Acyl-CoA:lysophosphatidylglycerol acyltransferase 1	HLEHNYR	7	166	172	15.2774	15.3708	14.9871	15.1445	15.972	15.6312	15.878	15.8706	Q91YX5	no
0.491166	3.64253	1.66636	0.000227756	0.0215595	16.0866	5.18782	0.533966	Q7TMY8	Q7TMY8	Huwe1	E3 ubiquitin-protein ligase HUWE1	HLGYTLCK	8	3630	3637	15.7195	15.8542	15.8948	15.8954	16.3582	16.4708	16.2947	16.2048	Q7TMY8	no
-0.505378	3.64096	1.66523	0.000228581	0.0216156	19.998	-5.18562	0.530262	P19157	P19157	Gstp1	Glutathione S-transferase P 1	EAAQMDMVNDGVEDLRGK	18	86	103	20.3365	20.2146	20.3782	20.0734	19.8979	19.446	19.7316	19.9055	P19157	no
-1.00626	3.63777	1.66249	0.000230265	0.0217527	14.4435	-5.18117	0.522751	P24604	P24604	Tec	Tyrosine-protein kinase Tec	GCLLNFLR	8	447	454	14.9408	15.1701	14.9343	14.7414	13.5823	14.4054	14.0249	13.7491	P24604	yes
-0.609593	3.63519	1.66035	0.000231639	0.0218602	17.0158	-5.17756	0.516663	Q64464	Q64464	Cyp3a13	Cytochrome P450 3A13	VCKTDVEINGLFIPK	15	376	390	17.7362	17.1975	17.1864	17.1623	16.729	16.6973	16.7666	16.6512	Q64464	no
-0.880092	3.63435	1.65995	0.000232088	0.0218803	14.0569	-5.17638	0.514681	O54785	O54785	Limk2	LIM domain kinase 2	GFFGQAIK	8	340	347	14.487	14.4038	14.5138	14.5831	13.6401	13.5812	13.353	13.8931	O54785	yes
-0.801005	3.63296	1.659	0.000232829	0.0219279	15.2522	-5.17445	0.511418	Q8BW96	Q8BW96	Camk1d	Calcium/calmodulin-dependent protein kinase type 1D	HPWIAGDTALSK	12	276	287	15.3785	15.6149	15.7294	15.8879	14.5631	14.8146	15.1535	14.8756	Q8BW96	yes
-1.31097	3.63098	1.65769	0.000233895	0.0219945	14.4912	-5.17167	0.50674	Q9WTU6	Q9WTU6	Mapk9	Mitogen-activated protein kinase 9	EVMDWEER	8	359	366	15.4712	15.0412	14.9471	15.1274	14.464	14.1576	13.4645	13.2569	Q9WTU6	yes
0.241009	3.63077	1.65769	0.000234009	0.0219945	20.5129	5.17138	0.506242	P19253	P19253	Rpl13a	Large ribosomal subunit protein uL13	LKVLDGIPPPYDKK	14	102	115	20.3645	20.4375	20.3101	20.4576	20.6186	20.5915	20.714	20.6096	P19253	no
-1.35626	3.62705	1.65441	0.00023602	0.0221611	14.2821	-5.16619	0.497484	Q3UU96;Q7TT50	Q3UU96	Cdc42bpb	Serine/threonine-protein kinase MRCK beta	ILNKWEMLKR	10	106	115	15.0228	14.9764	14.7052	15.1364	13.8498	13.3507	12.9143	14.301	Q3UU96	yes
0.263713	3.62294	1.65074	0.000238265	0.0223492	21.5046	5.16045	0.487797	Q60737	Q60737	Csnk2a1	Casein kinase II subunit alpha	VYTDVNTHRPR	11	11	21	21.3817	21.3139	21.4334	21.3619	21.7466	21.6579	21.6375	21.5038	Q60737	yes
-0.46505	3.62009	1.64833	0.000239832	0.0224735	16.6695	-5.15648	0.481089	Q5SW19	Q5SW19	Cluh	Clustered mitochondria protein homolog	HYILDLLR	8	561	568	16.9272	17.0248	16.8945	16.7616	16.3302	16.5796	16.5042	16.3338	Q5SW19	no
0.190493	3.61897	1.64764	0.000240453	0.022509	20.5501	5.15491	0.478443	Q9D6M3	Q9D6M3	Slc25a22	Mitochondrial glutamate carrier 1	MYASMSDCLIK	11	45	55	20.4486	20.4291	20.5018	20.4398	20.6594	20.6271	20.6541	20.6407	Q9D6M3	no
0.191888	3.61746	1.64657	0.00024129	0.0225646	22.4987	5.15281	0.474886	O70503	O70503	Hsd17b12	Very-long-chain 3-oxoacyl-CoA reductase	IQKPTLDKPSAETFVK	16	242	257	22.4576	22.3376	22.4144	22.4015	22.5754	22.6364	22.6006	22.5662	O70503	no
0.611681	3.61691	1.64646	0.000241597	0.0225706	15.8739	5.15204	0.473583	P47962	P47962	Rpl5	Large ribosomal subunit protein uL18	ENPVYEKKPK	10	249	258	15.612	15.5383	15.7269	15.395	16.09	15.9695	16.3787	16.2808	P47962	no
-0.280639	3.61609	1.64607	0.000242053	0.0225905	20.311	-5.15089	0.471653	P16331	P16331	Pah	Phenylalanine-4-hydroxylase	THACYEHNHIFPLLEK	16	200	215	20.3888	20.5682	20.4944	20.3539	20.1325	20.2557	20.1796	20.115	P16331	no
0.413427	3.60318	1.6336	0.000249356	0.0232487	17.6516	5.13291	0.441236	Q63932	Q63932	Map2k2	Dual specificity mitogen-activated protein kinase kinase 2	RSEGEEVDFAGWLCR	15	372	386	17.3982	17.6397	17.2873	17.4545	17.9707	17.774	17.8586	17.8301	Q63932	yes
0.525328	3.6001	1.63105	0.000251133	0.0233858	16.9333	5.12862	0.433966	Q00623	Q00623	Apoa1	Apolipoprotein A-I	TLGEKARPALEDLR	14	223	236	16.6668	16.5087	16.7173	16.7898	17.3501	17.0164	17.3736	17.0438	Q00623	no
-1.16012	3.59975	1.63105	0.000251331	0.0233858	13.3661	-5.12814	0.433163	Q6PDN3	Q6PDN3	Mylk	Myosin light chain kinase, smooth muscle	RLENAGSLK	9	1633	1641	13.818	14.0137	14.0984	13.8544	12.3022	12.7639	12.899	13.1789	Q6PDN3	yes
-0.686403	3.59904	1.63077	0.000251745	0.0234009	16.5225	-5.12715	0.431478	Q9EQC1	Q9EQC1	Hsd3b7	3 beta-hydroxysteroid dehydrogenase type 7	HFGYKPLFSWEESR	14	341	354	17.2083	16.6171	16.9969	16.6406	16.1353	16.111	16.0815	16.3896	Q9EQC1	no
0.28435	3.59827	1.63043	0.00025219	0.0234189	18.0444	5.12608	0.429668	Q6PDI5	Q6PDI5	Ecpas	Proteasome adapter and scaffold protein ECM29	NLTSNMWR	8	1165	1172	17.9398	17.8483	17.8628	17.9581	18.1555	18.2036	18.2385	18.1487	Q6PDI5	no
0.379485	3.59238	1.62497	0.000255637	0.0237152	17.0375	5.11788	0.41578	Q66GT5	Q66GT5	Ptpmt1	Phosphatidylglycerophosphatase and protein-tyrosine phosphatase 1	IDHTVLLGALPLK	13	41	53	16.9496	16.7743	16.854	16.8131	17.3343	17.2096	17.1279	17.2371	Q66GT5	no
0.282294	3.58884	1.62187	0.000257727	0.0238852	17.9168	5.11296	0.407447	Q9JIZ0	Q9JIZ0	Cml1	Probable N-acetyltransferase CML1	RVVDVFTK	8	16	23	17.7335	17.8192	17.8223	17.7276	18.0753	18.0766	18.0162	18.0637	Q9JIZ0	no
0.509961	3.5877	1.62116	0.000258405	0.0239242	17.0957	5.11138	0.404759	P12710	P12710	Fabp1	Fatty acid-binding protein, liver	MVTTFKGIK	9	91	99	16.6732	16.8936	17.092	16.7041	17.4991	17.3036	17.3553	17.2448	P12710	no
0.285243	3.58178	1.61568	0.00026195	0.0242283	20.8694	5.10316	0.390816	P09103	P09103	P4hb	Protein disulfide-isomerase	SNFEEALAAHK	11	34	44	20.5545	20.8113	20.8191	20.7223	21.0426	21.0224	21.002	20.9812	P09103	no
0.478688	3.57912	1.61387	0.000263558	0.0243293	21.4113	5.09946	0.384552	Q00623	Q00623	Apoa1	Apolipoprotein A-I	WKEDVELYR	9	131	139	20.8034	21.3101	21.3266	21.2477	21.6757	21.6453	21.6276	21.654	Q00623	no
-0.550919	3.57911	1.61387	0.000263566	0.0243293	16.4951	-5.09945	0.384522	Q9EPE9	Q9EPE9	Atp13a1	Endoplasmic reticulum transmembrane helix translocase	AMLTAVDWTLTKDEK	15	590	604	16.597	16.6595	16.9582	16.8675	16.1696	16.3252	16.0281	16.3557	Q9EPE9	no
-0.734281	3.57716	1.61235	0.000264753	0.0244146	16.1523	-5.09674	0.379926	Q8CIE6	Q8CIE6	Copa	Coatomer subunit alpha	LLELGPKPEVAQQTR	15	1128	1142	16.7295	16.6638	16.4338	16.2505	15.4549	15.874	15.7384	16.0732	Q8CIE6	no
0.396401	3.57587	1.61149	0.000265542	0.024463	19.292	5.09494	0.376881	P35980	P35980	Rpl18	Large ribosomal subunit protein eL18	TAVVVGTVTDDVR	13	79	91	18.9817	19.2324	18.9618	19.1991	19.4582	19.3354	19.6251	19.5419	P35980	no
0.560563	3.57213	1.60818	0.000267837	0.02465	15.8822	5.08976	0.368078	Q8BX94	Q8BX94	Osbpl2	Oxysterol-binding protein-related protein 2	AKEDAEWR	8	442	449	15.8386	15.5396	15.558	15.4713	16.1642	16.0165	16.2745	16.1947	Q8BX94	no
0.537664	3.57006	1.60655	0.000269115	0.0247431	16.727	5.08689	0.363206	A2A8Z1	A2A8Z1	Osbpl9	Oxysterol-binding protein-related protein 9	VVLPTFILERR	11	391	401	16.4171	16.5396	16.359	16.517	16.899	17.2538	17.0703	16.7603	A2A8Z1	no
-0.20464	3.56763	1.60454	0.000270627	0.0248576	23.7092	-5.08352	0.357472	P55096	P55096	Abcd3	ATP-binding cassette sub-family D member 3	KVGITLFTVSHR	12	615	626	23.7179	23.8623	23.8044	23.8614	23.6029	23.58	23.5926	23.6518	P55096	no
-0.862955	3.56627	1.60362	0.000271473	0.0249106	15.3533	-5.08164	0.354281	O08648	O08648	Map3k4	Mitogen-activated protein kinase kinase kinase 4	WTASQLLDHAFVK	13	1579	1591	15.9766	15.5855	15.7501	15.827	15.4387	14.822	14.7516	14.6749	O08648	yes
0.545353	3.56561	1.60338	0.000271888	0.024924	16.9082	5.08072	0.352718	P41216	P41216	Acsl1	Long-chain-fatty-acid--CoA ligase 1	WLLDFASKR	9	389	397	16.2953	16.6414	16.7958	16.8094	17.1706	17.1991	17.2249	17.1287	P41216	no
-1.06763	3.56476	1.60296	0.000272419	0.0249481	15.8738	-5.07954	0.350719	Q6PF93	Q6PF93	Pik3c3	Phosphatidylinositol 3-kinase catalytic subunit type 3	SALMPAQLFFK	11	614	624	16.2909	16.5815	16.5879	16.1703	15.0737	15.0769	15.1212	16.0883	Q6PF93	no
0.405453	3.56408	1.60271	0.000272849	0.0249628	17.2827	5.0786	0.349109	Q8VCH6	Q8VCH6	Dhcr24	Delta(24)-sterol reductase	KLYEQHHVVQDMLVPMK	17	376	392	16.9721	17.0208	17.1529	17.1739	17.3311	17.6126	17.4832	17.5147	Q8VCH6	no
-1.11066	3.5606	1.59966	0.000275041	0.0251386	13.4865	-5.07378	0.340922	O88351	O88351	Ikbkb	Inhibitor of nuclear factor kappa-B kinase subunit beta	WHNQATGEQIAIKQCRQELSPK	22	32	53	14.0306	14.3783	13.6158	14.1425	12.8744	13.2266	12.7967	12.827	O88351	yes
-0.608476	3.55711	1.59699	0.000277264	0.0252938	16.4848	-5.06894	0.332685	P83510;P97820;Q9JM52	P83510	Mink1	Misshapen-like kinase 1	NIATYYGAFIK	11	81	91	16.9953	16.5998	16.8451	16.7159	16.2241	16.1735	16.4186	15.9061	P83510	yes
0.348969	3.55672	1.59699	0.000277513	0.0252938	19.0722	5.0684	0.331767	Q8JZU2	Q8JZU2	Slc25a1	Tricarboxylate transport protein, mitochondrial	ILKNEGPK	8	266	273	18.9721	19.017	18.8127	18.789	19.3196	19.1209	19.1997	19.3465	Q8JZU2	no
0.505313	3.55662	1.59699	0.000277573	0.0252938	15.9494	5.06827	0.331547	Q8C878	Q8C878	Uba3	NEDD8-activating enzyme E1 catalytic subunit	LPEHCIEYVR	10	245	254	15.5249	15.8397	15.6783	15.7439	16.1374	16.1556	16.2982	16.2169	Q8C878	no
-0.678166	3.55622	1.59699	0.000277828	0.0252938	15.6804	-5.06772	0.330608	P18653	P18653	Rps6ka1	Ribosomal protein S6 kinase alpha-1	NLVFSDGYVVK	11	400	410	15.9766	15.922	16.1809	15.9985	15.4643	15.29	15.0131	15.5979	P18653	yes
-0.80528	3.55062	1.5918	0.000281439	0.0255974	14.59	-5.05995	0.317397	Q01279	Q01279	Egfr	Epidermal growth factor receptor	FRELILEFSK	10	963	972	14.8492	14.9177	15.2869	14.917	14.4367	14.1684	14.1463	13.9983	Q01279	yes
-0.306237	3.54907	1.59068	0.000282445	0.0256638	18.6586	-5.05781	0.313746	P16331	P16331	Pah	Phenylalanine-4-hydroxylase	VEYTEEERKTWGTVFR	16	177	192	18.7039	18.8387	18.8621	18.8422	18.4122	18.6174	18.5367	18.4556	P16331	no
-0.45664	3.54833	1.59037	0.000282922	0.025682	17.8313	-5.0568	0.312021	Q9QXD1	Q9QXD1	Acox2	Peroxisomal acyl-coenzyme A oxidase 2	DATQHTQTLMR	11	513	523	18.137	18.0339	18.198	17.8697	17.6039	17.3936	17.6676	17.747	Q9QXD1	no
-0.752241	3.54701	1.58947	0.000283788	0.0257355	15.0198	-5.05496	0.308893	Q9R257	Q9R257	Hebp1	Heme-binding protein 1	NEVWLVKA	8	183	190	15.6061	15.4398	15.3847	15.153	14.8686	14.4183	14.7536	14.5342	Q9R257	no
-1.1679	3.54131	1.58419	0.000287537	0.02605	13.7553	-5.04708	0.295467	Q2TBE6	Q2TBE6	Pi4k2a	Phosphatidylinositol 4-kinase type 2-alpha	GQILNLTQALK	11	425	435	14.6128	13.9761	14.5555	14.2125	12.9919	13.4846	12.7516	13.4573	Q2TBE6	no
-0.284995	3.53702	1.58046	0.000290392	0.0262749	20.9367	-5.04115	0.285361	P10649	P10649	Gstm1	Glutathione S-transferase Mu 1	MLLEYTDSSYDEKR	14	19	32	21.2006	21.0559	21.1143	20.9459	20.7876	20.7634	20.7307	20.895	P10649	no
-0.483971	3.53673	1.58046	0.000290585	0.0262749	16.1064	-5.04075	0.28468	Q9DC61	Q9DC61	Pmpca	Mitochondrial-processing peptidase subunit alpha	SVAQYTGGIIKVER	14	288	301	16.2693	16.3241	16.4145	16.3858	15.6809	15.9974	15.9113	15.8682	Q9DC61	no
0.418949	3.53416	1.57832	0.000292305	0.0264047	18.2429	5.03721	0.278645	Q9DBG5	Q9DBG5	Plin3	Perilipin-3	QEQNYFVR	8	235	242	17.7714	18.1285	18.117	18.1166	18.3704	18.4009	18.5406	18.4974	Q9DBG5	no
0.776627	3.52017	1.56475	0.000301874	0.0272426	16.2754	5.0179	0.245697	P47962	P47962	Rpl5	Large ribosomal subunit protein uL18	IEGDMIVCAAYAHELPKYGVK	21	69	89	15.9531	15.9418	15.3975	16.2559	16.5681	16.7887	16.7619	16.5361	P47962	no
0.376562	3.51666	1.56166	0.000304323	0.027437	17.598	5.01307	0.237432	P31532	P31532	Saa4	Serum amyloid A-4 protein	NHGLETLQATQK	12	96	107	17.4991	17.4257	17.4374	17.2768	17.9224	17.8169	17.7457	17.6603	P31532	no
0.482678	3.51617	1.56159	0.000304668	0.0274414	20.7818	5.01239	0.236275	P33622	P33622	Apoc3	Apolipoprotein C-III	GWMDNHFR	8	61	68	20.2925	20.484	20.619	20.7664	21.0736	21.1646	20.8017	21.0528	P33622	no
-1.05878	3.51319	1.55903	0.000306771	0.027604	14.3652	-5.00827	0.22924	Q7TT50	Q7TT50	Cdc42bpb	Serine/threonine-protein kinase MRCK beta	FQFPSHVTDVSEEAK	15	300	314	15.1743	14.9252	15.0462	14.4327	13.7015	13.7821	13.56	14.2997	Q7TT50	yes
-0.3752	3.51239	1.55865	0.000307333	0.0276278	17.4137	-5.00718	0.227367	Q61694	Q61694	Hsd3b5	NADPH-dependent 3-keto-steroid reductase Hsd3b5	LLKNGGTLHTCALR	14	173	186	17.5501	17.5624	17.7003	17.5924	17.0935	17.1779	17.2592	17.3738	Q61694	no
-0.321515	3.50821	1.55499	0.000310307	0.027862	18.0444	-5.00142	0.217518	P56657	P56657	Cyp2c40	Cytochrome P450 2C40	NHMPYTNAMVHEVQR	15	343	357	18.3037	18.1372	18.2907	18.0891	17.8766	17.8583	17.8589	17.9408	P56657	no
0.632041	3.50789	1.55499	0.000310538	0.027862	15.5625	5.00097	0.216757	Q8C0K5	Q8C0K5	Slc25a16	Solute carrier family 25 member 16	RMQLGAVLPEFEK	13	267	279	14.9437	15.2204	15.3777	15.4441	15.9047	15.9638	15.873	15.7725	Q8C0K5	no
-1.68187	3.50421	1.55173	0.000313175	0.0280715	14.5153	-4.99592	0.208109	P31750	P31750	Akt1	RAC-alpha serine/threonine-protein kinase	VTMNEFEYLK	10	145	154	15.1971	15.6405	14.7197	15.8676	14.1809	14.3977	13.065	13.0539	P31750	yes
0.23984	3.50287	1.55107	0.000314146	0.0281147	19.8811	4.99407	0.204945	Q8CIN4	Q8CIN4	Pak2	Serine/threonine-protein kinase PAK 2	FYDSNTVK	8	129	136	19.7149	19.834	19.7915	19.7045	20.002	19.9742	20.0821	19.9459	Q8CIN4	yes
0.974107	3.50271	1.55107	0.000314263	0.0281147	14.6796	4.99384	0.204564	Q61578	Q61578	Fdxr	NADPH:adrenodoxin oxidoreductase, mitochondrial	SRPIDPSVPFDPKLGVIPNTEGR	23	367	389	13.8729	14.5456	14.3745	13.9771	15.0054	15.2792	14.8771	15.5049	Q61578	no
0.246852	3.49688	1.54565	0.000318511	0.0284673	20.1057	4.98582	0.190833	Q9DCW4	Q9DCW4	Etfb	Electron transfer flavoprotein subunit beta	LAEKEKVDLLFLGK	14	111	124	19.8978	19.9882	19.9742	20.0691	20.1581	20.2066	20.3101	20.2419	Q9DCW4	no
-0.330245	3.49531	1.54451	0.00031966	0.0285425	18.1954	-4.98367	0.18715	P24788	P24788	Cdk11b	Cyclin-dependent kinase 11B	YLPALQGCR	9	414	422	18.3674	18.3277	18.38	18.3671	17.9005	18.0097	18.0077	18.2033	P24788	yes
0.845852	3.49443	1.54404	0.000320311	0.0285732	17.3377	4.98246	0.185069	A2ATU0	A2ATU0	Dhtkd1	2-oxoadipate dehydrogenase complex component E1	KHDFAIIR	8	828	835	16.2423	17.1438	17.0806	17.1925	17.7477	17.7477	17.7756	17.7716	A2ATU0	no
0.31323	3.49285	1.54288	0.000321479	0.0286499	19.4816	4.98028	0.181346	Q05421	Q05421	Cyp2e1	Cytochrome P450 2E1	RFGPVFTLHLGQR	13	63	75	19.1258	19.4311	19.395	19.348	19.6198	19.6707	19.6283	19.6339	Q05421	no
-1.10955	3.49061	1.54106	0.000323139	0.0287702	14.5023	-4.97721	0.176082	P47757	P47757	Capzb	F-actin-capping protein subunit beta	QMEKDETVSDCSPHIANIGR	20	196	215	15.2182	15.2214	15.3882	14.4005	13.6533	14.0285	13.8645	14.2439	P47757	no
0.690387	3.49	1.54087	0.000323592	0.0287829	16.1225	4.97637	0.174649	A2ATU0	A2ATU0	Dhtkd1	2-oxoadipate dehydrogenase complex component E1	HFYALLK	7	813	819	15.9131	16.042	15.5715	15.5827	16.6363	16.648	16.2	16.3866	A2ATU0	no
-0.259686	3.48854	1.53982	0.000324685	0.0288526	20.6913	-4.97436	0.171198	O35945;P24549	O35945	Aldh1a1	Aldehyde dehydrogenase 1A1	IAKEEIFGPVQQIMK	15	396	410	20.9573	20.7973	20.8208	20.7094	20.615	20.524	20.5302	20.5767	O35945	no
0.842527	3.48801	1.53971	0.000325079	0.0288599	14.1764	4.97364	0.169961	O35488	O35488	Slc27a2	Long-chain fatty acid transport protein 2	YDVEKDEPVRDANGYCIK	18	399	416	13.6144	13.9201	13.926	13.56	14.8059	14.5995	14.5764	14.4088	O35488	no
0.415	3.48603	1.53814	0.000326567	0.0289643	17.2399	4.97091	0.16529	Q921S7	Q921S7	Mrpl37	Large ribosomal subunit protein mL37	HFVPWLAR	8	65	72	16.867	17.1325	17.18	16.9501	17.396	17.5465	17.3838	17.4632	Q921S7	no
0.366104	3.48455	1.53707	0.000327684	0.0290357	17.262	4.96888	0.161799	Q9CQE7	Q9CQE7	Ergic3	Endoplasmic reticulum-Golgi intermediate compartment protein 3	QFDAYPK	7	9	15	17.0624	17.0009	17.2506	17.0019	17.3976	17.4281	17.4648	17.4898	Q9CQE7	no
0.32296	3.48241	1.53535	0.000329299	0.0291509	17.5903	4.96594	0.156772	Q99N91	Q99N91	Mrpl34	Large ribosomal subunit protein bL34m	GNEYQPSNIK	10	50	59	17.4425	17.4241	17.3648	17.4836	17.8372	17.8112	17.6576	17.7009	Q99N91	no
0.304904	3.48058	1.53393	0.000330688	0.029246	17.7172	4.96343	0.152469	O35945;P24549	O35945	Aldh1a1	Aldehyde dehydrogenase 1A1	LECGGGRWGNK	11	368	378	17.5443	17.5503	17.5221	17.6423	17.9487	17.7908	17.8414	17.8978	O35945	no
-1.47584	3.47542	1.52919	0.00033464	0.0295674	15.1299	-4.95635	0.140321	Q9QZS5	Q9QZS5	Sgk2	Serine/threonine-protein kinase Sgk2	LGSKEDFLDIK	11	277	287	15.1306	16.124	16.1487	16.0678	14.3588	13.5584	14.6763	14.9742	Q9QZS5	yes
0.314942	3.47442	1.5286	0.000335412	0.0296074	17.5103	4.95498	0.137964	Q68FL6	Q68FL6	Mars1	Methionine--tRNA ligase, cytoplasmic	SSQHLFLDLPKLEKR	15	448	462	17.3551	17.3842	17.3455	17.3263	17.6001	17.7837	17.6162	17.671	Q68FL6	no
-1.18455	3.46983	1.52442	0.000338976	0.0298936	13.5553	-4.94868	0.127157	Q2TBE6	Q2TBE6	Pi4k2a	Phosphatidylinositol 4-kinase type 2-alpha	IVAVFKPK	8	147	154	13.8166	14.1562	14.362	14.2554	13.4242	12.8752	12.446	13.1065	Q2TBE6	no
0.438177	3.46596	1.52096	0.000342014	0.0301329	16.0997	4.94337	0.118036	P41216;Q9CU62;Q80SU7	P41216	Smc1a	Structural maintenance of chromosomes protein 1A	RKEAELR	7	693	699	15.7988	15.8967	15.9719	15.8549	16.4002	16.3625	16.274	16.2383	P41216	no
-0.303151	3.46295	1.51836	0.000344393	0.0303137	19.951	-4.93925	0.110949	O09110	O09110	Map2k3	Dual specificity mitogen-activated protein kinase kinase 3	DVKPSNVLINK	11	190	200	19.9292	20.2535	20.0821	20.1457	19.7961	19.8156	19.8245	19.7618	O09110	yes
0.594268	3.46047	1.5163	0.000346361	0.0304581	16.8355	4.93586	0.105122	O89112	O89112	Lancl1	Glutathione S-transferase LANCL1	AFPNPYADYNK	11	5	15	16.2218	16.6017	16.664	16.6657	17.2128	17.2679	17.1981	16.8515	O89112	no
-1.4941	3.45924	1.51548	0.000347344	0.0305157	14.9597	-4.93417	0.102225	P55264	P55264	Adk	Adenosine kinase	AATFFGCIGIDKFGEILK	18	99	116	15.7288	15.6614	15.8427	15.594	15.3154	13.6087	14.2339	13.6924	P55264	no
0.704479	3.45539	1.51204	0.000350436	0.0307582	15.0332	4.9289	0.093164	Q9JLB2	Q9JLB2	Pals1	Protein PALS1	DRFASAVPHTTR	12	505	516	14.6998	14.5503	14.7433	14.7306	15.0596	15.3932	15.6201	15.469	Q9JLB2	no
-0.777009	3.44924	1.5063	0.000355433	0.0311674	15.5283	-4.92049	0.0786904	P18654;Q7TPS0	P18654	Rps6ka3	Ribosomal protein S6 kinase alpha-3	DILVEVNHPFIVK	13	120	132	15.5252	15.9714	15.9846	16.1858	15.2449	15.1116	15.3562	14.8463	P18654	yes
0.698322	3.44603	1.5035	0.00035807	0.0313689	16.233	4.9161	0.0711362	P05132	P05132	Prkaca	cAMP-dependent protein kinase catalytic subunit alpha	GSEQESVKEFLAK	13	10	22	16.3059	15.6715	15.9673	15.5907	16.4618	16.5685	16.6465	16.6519	P05132	yes
0.881613	3.44551	1.50339	0.000358498	0.0313769	13.7735	4.91539	0.0699127	P47962	P47962	Rpl5	Large ribosomal subunit protein uL18	FPGYDSESKEFNAEVHRK	18	180	197	13.384	13.4946	13.2306	13.2215	14.2056	14.0095	14.1878	14.4542	P47962	no
0.433319	3.44374	1.50203	0.000359962	0.0314753	22.0828	4.91297	0.0657472	P34914	P34914	Ephx2	Bifunctional epoxide hydrolase 2	ASDETGFIAVHK	12	409	420	21.5545	21.9707	22.0258	21.9134	22.3805	22.3538	22.2961	22.1673	P34914	no
0.261553	3.44203	1.50159	0.000361387	0.0315073	18.1123	4.91062	0.06171	P26443	P26443	Glud1	Glutamate dehydrogenase 1, mitochondrial	HYSEAAADREDDPNFFK	17	52	68	17.9378	18.0508	17.9752	17.9623	18.289	18.2261	18.217	18.2402	P26443	no
0.855826	3.44182	1.50159	0.000361558	0.0315073	14.3061	4.91034	0.0612265	P05132	P05132	Prkaca	cAMP-dependent protein kinase catalytic subunit alpha	AKEDFLKK	8	23	30	14.0962	13.8917	13.9731	13.5517	14.4897	14.6914	14.8358	14.919	P05132	yes
0.214778	3.4417	1.50159	0.00036166	0.0315073	22.1141	4.91017	0.0609369	P08226	P08226	Apoe	Apolipoprotein E	LGADMEDLR	9	114	122	21.8971	22.0326	22.0735	22.0237	22.176	22.2042	22.2363	22.2695	P08226	no
0.295488	3.44167	1.50159	0.000361685	0.0315073	17.4664	4.91013	0.0608664	Q8N9S3	Q8N9S3	Ahsa2	Activator of 90 kDa heat shock protein ATPase homolog 2	SPAVLEAER	9	231	239	17.3879	17.2609	17.3302	17.2955	17.6122	17.6445	17.6199	17.5798	Q8N9S3	no
-1.04177	3.44123	1.50155	0.000362055	0.03151	14.2435	-4.90953	0.0598216	Q62073	Q62073	Map3k7	Mitogen-activated protein kinase kinase kinase 7	CWSKDPSQRPSMEEIVK	17	266	282	14.8398	14.8395	14.5643	14.8141	14.1289	13.3035	14.0523	13.4059	Q62073	yes
-0.600842	3.43964	1.50037	0.00036338	0.0315956	16.3277	-4.90736	0.0560889	P36552	P36552	Cpox	Oxygen-dependent coproporphyrinogen-III oxidase, mitochondrial	NPYAPTMHFNYR	12	240	251	16.9482	16.3551	16.7109	16.4982	15.9091	16.1171	16.0404	16.0425	P36552	no
0.247583	3.43802	1.49915	0.000364741	0.0316844	18.8467	4.90514	0.0522659	Q8BHC4	Q8BHC4	Dcakd	Dephospho-CoA kinase domain-containing protein	HTVVVYCDRDTQLAR	15	129	143	18.7668	18.79	18.6567	18.6782	18.9685	18.9415	19.0207	18.9513	Q8BHC4	no
-0.455956	3.43658	1.49813	0.000365948	0.0317595	16.7808	-4.90318	0.0488896	Q9WVJ2	Q9WVJ2	Psmd13	26S proteasome non-ATPase regulatory subunit 13	GSIDEVDKR	9	322	330	17.0521	17.0714	17.1289	16.7828	16.4997	16.4481	16.5895	16.674	Q9WVJ2	no
0.247007	3.43431	1.49626	0.000367867	0.0318963	18.7122	4.90008	0.0435423	Q9JK48	Q9JK48	Sh3glb1	Endophilin-B1	NFIEGDYK	8	149	156	18.5301	18.6372	18.6239	18.5636	18.8089	18.804	18.9056	18.8243	Q9JK48	no
0.96558	3.43341	1.49577	0.000368629	0.0319325	13.9743	4.89885	0.0414294	Q60855	Q60855	Ripk1	Receptor-interacting serine/threonine-protein kinase 1	KVYTGPNR	8	46	53	13.4557	13.401	13.4268	13.6825	14.5315	13.9967	14.7827	14.5172	Q60855	yes
0.267399	3.43056	1.49333	0.000371054	0.0321126	19.8602	4.89496	0.0347276	Q8JZR0	Q8JZR0	Acsl5	Long-chain-fatty-acid--CoA ligase 5	SRPVLQVFVHGESLR	15	565	579	19.588	19.7419	19.8099	19.7661	19.9976	20.0538	19.9151	20.009	Q8JZR0	no
-0.605372	3.42975	1.49292	0.00037175	0.0321428	15.7263	-4.89385	0.0328122	Q60932	Q60932	Vdac1	Voltage-dependent anion-selective channel protein 1	LTFDSSFSPNTGKK	14	110	123	16.0377	16.2656	15.873	15.9398	15.3035	15.2668	15.6194	15.5049	Q60932	no
-0.879513	3.42766	1.49123	0.000373542	0.0322678	15.1727	-4.891	0.0278947	O70318	O70318	Epb41l2	Band 4.1-like protein 2	RVTPLPFQPQASSHETLNVVEEK	23	654	676	15.6482	15.2338	15.6581	15.9098	14.6136	14.8034	14.4066	15.1082	O70318	no
0.174825	3.42653	1.4905	0.000374519	0.0323221	22.1932	4.88945	0.0252253	P08226	P08226	Apoe	Apolipoprotein E	TANLGAGAAQPLR	13	202	214	22.1673	22.0723	22.0691	22.1143	22.2989	22.2564	22.2821	22.2849	P08226	no
-0.339584	3.42571	1.49027	0.000375227	0.0323395	18.5665	-4.88833	0.0232949	Q61694;Q61767	Q61694	Hsd3b5	NADPH-dependent 3-keto-steroid reductase Hsd3b5	GDILDAQCLK	10	61	70	18.8167	18.6397	18.7527	18.7361	18.5535	18.2455	18.3538	18.434	Q61694	no
0.545103	3.42549	1.49027	0.000375417	0.0323395	17.0472	4.88804	0.0227798	Q05421	Q05421	Cyp2e1	Cytochrome P450 2E1	FGPVFTLHLGQRR	13	64	76	16.4367	16.7495	17.0187	16.8935	17.294	17.2579	17.4287	17.2982	Q05421	no
-0.362766	3.42427	1.48946	0.000376468	0.0323999	19.6196	-4.88638	0.0199223	P10649	P10649	Gstm1	Glutathione S-transferase Mu 1	IRADIVENQVMDTR	14	95	108	19.9769	19.8101	19.6788	19.7379	19.5269	19.3014	19.3652	19.5591	P10649	no
-1.39283	3.42184	1.48742	0.000378584	0.0325519	13.5267	-4.88306	0.0141921	Q9R233	Q9R233	Tapbp	Tapasin	GKGHLLLAATPGLAGR	16	215	230	14.3792	14.1881	14.1456	14.1794	13.4856	12.8876	11.9636	12.9843	Q9R233	no
0.9269	3.42133	1.48732	0.000379028	0.0325599	14.6901	4.88236	0.0129956	Q6ZWQ0	Q6ZWQ0	Syne2	Nesprin-2	INDRWQHLFDVIGSR	15	5986	6000	13.899	14.1283	14.7827	14.0969	15.2312	15.3036	15.0382	15.0414	Q6ZWQ0	no
1.12202	3.41981	1.4862	0.000380358	0.032644	13.6261	4.88029	0.00941468	Q80ZM8	Q80ZM8	Crls1	Cardiolipin synthase (CMP-forming)	YFNPCYATAR	10	227	236	13.0407	13.0453	13.1551	13.0193	14.3635	14.642	14.1425	13.6004	Q80ZM8	no
0.291428	3.41937	1.48616	0.000380741	0.0326467	17.8853	4.87969	0.00838636	Q9ERK4	Q9ERK4	Cse1l	Exportin-2	LLQAFLER	8	707	714	17.6803	17.7272	17.8003	17.7506	18.0747	18.1009	17.947	18.0015	Q9ERK4	no
0.789831	3.41399	1.48118	0.000385491	0.0330235	14.7417	4.87235	-0.00428524	Q9D6M3	Q9D6M3	Slc25a22	Mitochondrial glutamate carrier 1	GVNEDTYSGFLDCARK	16	259	274	14.0414	14.2695	14.4043	14.672	15.3563	15.0573	15.0988	15.0342	Q9D6M3	no
-0.209719	3.41124	1.47884	0.000387933	0.0332021	19.9485	-4.86862	-0.0107376	P62245	P62245	Rps15a	Small ribosomal subunit protein uS8	HGYIGEFEIIDDHRAGK	17	44	60	19.9883	20.0896	20.0392	20.0964	19.8611	19.7926	19.8772	19.8439	P62245	no
0.477681	3.40863	1.47662	0.000390274	0.0333717	15.8176	4.86506	-0.0168858	Q99PV0	Q99PV0	Prpf8	Pre-mRNA-processing-splicing factor 8	VESHFDLELR	10	677	686	15.4133	15.657	15.5698	15.675	16.0358	16.1129	16.044	16.0332	Q99PV0	no
0.318188	3.40513	1.47352	0.000393433	0.0336108	20.2959	4.86029	-0.0251245	P61222	P61222	Abce1	ATP-binding cassette sub-family E member 1	VAETANEEEVKK	12	333	344	20.22	20.0576	20.2351	20.0347	20.549	20.5129	20.4665	20.2917	P61222	no
-0.184607	3.40451	1.4733	0.000393997	0.0336281	21.6157	-4.85945	-0.0265882	P30681;P63158	P30681	Hmgb1	High mobility group protein B1	MSSYAFFVQTCREEHK	16	13	28	21.6826	21.7786	21.6733	21.6974	21.4987	21.5218	21.5679	21.5053	P30681	no
0.352327	3.4021	1.47129	0.000396187	0.033784	16.8883	4.85617	-0.0322531	Q61335	Q61335	Bcap31	B-cell receptor-associated protein 31	QAESASEAAK	10	139	148	16.668	16.6904	16.6864	16.8039	17.1468	16.9995	17.0958	17.0158	Q61335	no
0.360735	3.39809	1.46767	0.000399866	0.0340663	18.5432	4.85071	-0.0416963	P10649	P10649	Gstm1	Glutathione S-transferase Mu 1	YIATPIFSKMAHWSNK	16	203	218	18.4094	18.3179	18.3482	18.3758	18.8961	18.7348	18.5054	18.758	P10649	no
0.698149	3.39587	1.46586	0.000401907	0.0342089	14.645	4.8477	-0.0468989	Q3U214	Q3U214	Mast3	Microtubule-associated serine/threonine-protein kinase 3	YFLEMQDKLER	11	260	270	14.2357	14.1695	14.5171	14.2612	15.1661	14.8588	15.0123	14.9389	Q3U214	yes
-0.916059	3.39488	1.46526	0.000402832	0.0342562	15.0039	-4.84634	-0.0492491	Q91XD8	Q91XD8	Slc25a38	Mitochondrial glycine transporter	LQALQPSDLGPR	12	75	86	15.563	15.1839	15.6482	15.4526	14.8934	14.0183	14.7241	14.5477	Q91XD8	no
-0.689991	3.3943	1.46509	0.000403362	0.0342699	16.7194	-4.84557	-0.0505923	O88451	O88451	Rdh7	Retinol dehydrogenase 7	EVYDKNFLDSYIK	13	235	247	17.3546	17.154	17.1176	16.6315	16.3717	16.5939	16.161	16.3712	O88451	no
-0.337055	3.38919	1.46037	0.000408137	0.0346439	18.4666	-4.83862	-0.0626166	O35945	O35945	Aldh1a7	Aldehyde dehydrogenase, cytosolic 1	IFINNEWHDSVSSK	14	23	36	18.5442	18.7763	18.5631	18.657	18.3528	18.1756	18.4078	18.2561	O35945	no
-1.36863	3.38856	1.46014	0.000408729	0.0346625	12.751	-4.83776	-0.064098	Q9QZL0	Q9QZL0	Ripk3	Receptor-interacting serine/threonine-protein kinase 3	TWNHDVAVK	9	43	51	13.5924	13.4196	13.0128	13.7167	11.7323	11.7203	12.176	12.6383	Q9QZL0	yes
-0.434753	3.38716	1.45913	0.000410056	0.0347433	16.1796	-4.83585	-0.0674104	O88351	O88351	Ikbkb	Inhibitor of nuclear factor kappa-B kinase subunit beta	VIYTQLSK	8	607	614	16.4668	16.3854	16.3072	16.4283	16.0548	16.0093	15.8186	15.966	O88351	yes
-0.522104	3.38522	1.45759	0.000411889	0.0348668	15.7057	-4.83322	-0.0719663	Q9CQE1	Q9CQE1	Nipsnap3b	Protein NipSnap homolog 3B	HWSHEDPR	8	211	218	15.8497	16.0093	16.1422	15.8656	15.4785	15.5287	15.4601	15.3111	Q9CQE1	no
-1.02271	3.37981	1.45257	0.000417052	0.0352717	14.1334	-4.82587	-0.0846938	P47757	P47757	Capzb	F-actin-capping protein subunit beta	KLEVEANNAFDQYR	14	95	108	14.9232	14.8209	14.614	14.2208	13.4566	13.2817	13.9446	13.8051	P47757	no
-0.836135	3.37094	1.4441	0.000425655	0.0359665	14.1769	-4.81384	-0.105553	Q8BK48	Q8BK48	Ces2e	Pyrethroid hydrolase Ces2e	GKNEAEMLAINK	12	294	305	14.815	14.6324	14.7303	14.2024	13.702	13.7517	13.8196	13.7623	Q8BK48	no
-0.233269	3.37013	1.44368	0.000426452	0.0360011	18.7619	-4.81274	-0.107464	Q8BRK8	Q8BRK8	Prkaa2	5'-AMP-activated protein kinase catalytic subunit alpha-2	ARCPLDALNTTKPK	14	380	393	18.8195	18.935	18.8424	18.9173	18.6703	18.6434	18.6433	18.6242	Q8BRK8	yes
-0.821313	3.36853	1.44248	0.000428027	0.0361012	14.1643	-4.81057	-0.111229	Q9QXD1	Q9QXD1	Acox2	Peroxisomal acyl-coenzyme A oxidase 2	VQLLYKGFLPTLQK	14	298	311	14.5644	14.7839	14.3635	14.5882	13.8067	13.7193	13.9772	13.5116	Q9QXD1	no
-1.22118	3.36697	1.44132	0.000429562	0.0361978	14.2734	-4.80846	-0.114888	Q9QVP9	Q9QVP9	Ptk2b	Protein-tyrosine kinase 2-beta	CWDYDPSDRPR	11	661	671	14.8194	15.1837	14.9814	14.5513	12.8931	13.824	14.1408	13.7932	Q9QVP9	yes
-0.802744	3.36138	1.43612	0.000435132	0.036634	15.5368	-4.80088	-0.128047	P42932	P42932	Cct8	T-complex protein 1 subunit theta	AIAGTGANVIVTGGK	15	282	296	15.9672	16.313	16.0276	15.4448	15.1859	15.1408	14.9421	15.2729	P42932	no
0.261506	3.35872	1.43385	0.000437802	0.0368253	20.0527	4.79728	-0.134295	P43883	P43883	Plin2	Perilipin-2	DVVTTTMAGAK	11	117	127	19.9754	19.849	19.9593	19.904	20.1994	20.2943	20.1857	20.0543	P43883	no
-0.425652	3.35532	1.43111	0.000441245	0.0370587	17.019	-4.79267	-0.142296	Q6PF93	Q6PF93	Pik3c3	Phosphatidylinositol 3-kinase catalytic subunit type 3	TEDGGKYPVIFK	12	625	636	17.0321	17.3369	17.2457	17.3127	16.6489	16.8302	16.9134	16.8322	Q6PF93	no
-0.291846	3.35498	1.43111	0.000441595	0.0370587	18.9921	-4.7922	-0.143107	O55137;Q6Q2Z6;Q8BWN8;Q9QYR7;Q9QYR9;Q32Q92	O55137	Acot1	Acyl-coenzyme A thioesterase 1	GLAPEQPVTLR	11	25	35	19.2462	19.1788	19.0883	19.0387	18.9653	18.839	18.7989	18.7814	O55137	no
-0.857519	3.3548	1.43111	0.000441773	0.0370587	14.5557	-4.79197	-0.143519	Q9DC61	Q9DC61	Pmpca	Mitochondrial-processing peptidase subunit alpha	ENTVGLHR	8	215	222	14.9613	14.9768	15.2516	14.7482	14.2824	14.0788	13.7486	14.3981	Q9DC61	no
-0.726232	3.35435	1.43105	0.00044223	0.0370635	15.6134	-4.79136	-0.144574	Q9Z2B9	Q9Z2B9	Rps6ka4	Ribosomal protein S6 kinase alpha-4	SLVSAVSFMHEEAGVVHR	18	512	529	15.886	16.1062	15.7371	16.1768	15.6334	15.122	15.2326	15.0133	Q9Z2B9	yes
-0.716455	3.35146	1.42855	0.000445183	0.0372774	14.9031	-4.78745	-0.151373	Q6P9R2	Q6P9R2	Oxsr1	Serine/threonine-protein kinase OSR1	DPEKRPTAAELLR	13	275	287	15.3232	15.1758	15.451	15.0953	14.8208	14.444	14.3189	14.5959	Q6P9R2	yes
-0.418415	3.34999	1.42748	0.00044669	0.0373698	16.3711	-4.78546	-0.154823	P36552	P36552	Cpox	Oxygen-dependent coproporphyrinogen-III oxidase, mitochondrial	FGLFTPGSR	9	394	402	16.5728	16.5688	16.4445	16.7351	16.2185	16.1556	16.1779	16.0956	P36552	no
-0.858722	3.34857	1.42681	0.000448152	0.0374273	17.7715	-4.78354	-0.158162	P22315	P22315	Fech	Ferrochelatase, mitochondrial	LAPFIAKR	8	106	113	17.5002	18.4869	18.4299	18.3865	17.1811	17.4623	17.3133	17.4119	P22315	no
-0.854921	3.34855	1.42681	0.000448182	0.0374273	14.7306	-4.7835	-0.158231	Q9Z2W1	Q9Z2W1	Stk25	Serine/threonine-protein kinase 25	NNPPTLEGHHSKPFK	15	230	244	15.517	15.141	14.8697	15.1045	14.069	14.5772	14.1068	14.4595	Q9Z2W1	yes
-0.320408	3.34738	1.42604	0.000449383	0.0374938	17.2417	-4.78193	-0.160962	P56657	P56657	Cyp2c40	Cytochrome P450 2C40	YIDLGPNGVVHEVTCDTK	18	358	375	17.4912	17.4026	17.3894	17.3242	17.0014	17.115	17.0877	17.1217	P56657	no
-0.948808	3.3466	1.42601	0.000450193	0.0374966	15.2941	-4.78087	-0.162802	Q8CIM7	Q8CIM7	Cyp2d26	Cytochrome P450 2D26	EAEHPFNPSPLLSK	14	170	183	16.0091	15.9398	16.048	15.0773	14.9608	14.6599	14.8025	14.8557	Q8CIM7	no
0.192118	3.34657	1.42601	0.000450224	0.0374966	21.4407	4.78083	-0.162872	Q9DBM2	Q9DBM2	Ehhadh	Peroxisomal bifunctional enzyme	WSTPSGASWK	10	279	288	21.2707	21.3321	21.4273	21.3484	21.5261	21.5638	21.5261	21.5309	Q9DBM2	no
0.319624	3.34414	1.42403	0.000452747	0.037668	18.5658	4.77755	-0.168581	P47811	P47811	Mapk14	Mitogen-activated protein kinase 14	NYIQSLAQMPK	11	257	267	18.2816	18.3935	18.5157	18.4334	18.7501	18.7203	18.8368	18.5955	P47811	yes
-1.29114	3.34381	1.42403	0.000453094	0.037668	12.1884	-4.7771	-0.169362	Q8VDM4	Q8VDM4	Psmd2	26S proteasome non-ATPase regulatory subunit 2	SETELKDTYAR	11	546	556	12.7516	12.9216	13.0922	12.5703	11.7479	11.4625	11.7363	11.2244	Q8VDM4	no
-0.452946	3.34185	1.42245	0.000455147	0.0378049	17.2047	-4.77444	-0.17398	P10649	P10649	Gstm1	Glutathione S-transferase Mu 1	RYTMGDAPDFDR	12	32	43	17.5854	17.359	17.5925	17.1879	17.029	17.0515	16.9106	16.9218	P10649	no
-1.26892	3.33496	1.41637	0.000462427	0.0383384	13.6592	-4.76513	-0.190186	Q60823	Q60823	Akt2	RAC-beta serine/threonine-protein kinase	FYGAEIVSALEYLHSR	16	254	269	14.1176	14.0753	14.5333	14.4485	13.5928	13.334	12.3901	12.7822	Q60823	yes
0.220192	3.33494	1.41637	0.00046244	0.0383384	20.096	4.76511	-0.190214	Q9DBM2	Q9DBM2	Ehhadh	Peroxisomal bifunctional enzyme	HPYEVAIKEEAK	12	241	252	20.0691	19.9316	20.0156	19.9275	20.2419	20.2184	20.1457	20.2184	Q9DBM2	no
-0.803936	3.3346	1.41637	0.000462809	0.0383384	15.5005	-4.76465	-0.191028	Q9DCQ2	Q9DCQ2	Aspdh	Aspartate dehydrogenase domain-containing protein	VTMATHPDGFRLEGPLAAAHSSGPR	25	152	176	16.222	15.7928	16.1007	15.4943	15.0039	14.9663	15.0037	15.4202	Q9DCQ2	no
0.443645	3.33156	1.41372	0.000466056	0.038573	16.7942	4.76054	-0.198168	P41216	P41216	Acsl1	Long-chain-fatty-acid--CoA ligase 1	RWLLDFASK	9	388	396	16.4345	16.7317	16.584	16.5392	17.1478	17.1183	16.868	16.9298	P41216	no
0.299162	3.32974	1.41228	0.000468012	0.0387004	19.6624	4.75809	-0.202445	P53395	P53395	Dbt	Lipoamide acyltransferase component of branched-chain alpha-keto acid dehydrogenase complex, mitochondrial	DRTFPTPIAKPPVFTGK	17	234	250	19.4342	19.6017	19.6496	19.3659	19.8731	19.781	19.7972	19.7966	P53395	no
-0.532379	3.32655	1.40948	0.000471469	0.0389516	16.5668	-4.75377	-0.20996	Q9ET43	Q9ET43	Cldn12	Claudin-12	SRLSAIEIDIPVVSHST	17	228	244	17.0436	16.7052	16.7575	16.8254	16.2567	16.1665	16.1903	16.5887	Q9ET43	no
-0.312156	3.32242	1.40583	0.000475971	0.03928	19.4793	-4.7482	-0.219664	P62245	P62245	Rps15a	Small ribosomal subunit protein uS8	DLEKWQNNLLPSR	13	85	97	19.7982	19.5947	19.4948	19.6537	19.2258	19.3666	19.4029	19.2975	P62245	no
-1.65205	3.32213	1.40583	0.00047629	0.03928	11.8388	-4.74781	-0.220349	Q61161	Q61161	Map4k2	Mitogen-activated protein kinase kinase kinase kinase 2	GLHHLHSQGK	10	123	132	12.321	12.6707	12.8843	12.7832	11.0786	11.2013	10.1883	11.5827	Q61161	yes
-0.544006	3.32111	1.4052	0.000477408	0.0393372	16.6645	-4.74644	-0.222742	Q61136	Q61136	Prpf4b	Serine/threonine-protein kinase PRP4 homolog	VNIGEVLDKR	10	677	686	16.5536	17.0959	17.0324	17.064	16.3828	16.4393	16.3463	16.4014	Q61136	yes
0.266349	3.32018	1.40469	0.000478433	0.0393833	17.6069	4.74518	-0.224932	O55125	O55125	Nipsnap1	Protein NipSnap homolog 1	NNKEYLEFRK	10	144	153	17.4697	17.5174	17.4572	17.4506	17.7568	17.7584	17.7348	17.7103	O55125	no
0.495386	3.31983	1.40469	0.000478816	0.0393833	16.291	4.74471	-0.225748	Q9DCZ4	Q9DCZ4	Apoo	MICOS complex subunit Mic26	LYDWGLR	7	166	172	16.0948	16.0324	16.2086	15.8374	16.3459	16.605	16.6121	16.5918	Q9DCZ4	no
0.201416	3.3176	1.40284	0.000481279	0.0395509	19.7643	4.74171	-0.230988	Q9WU79	Q9WU79	Prodh	Proline dehydrogenase 1, mitochondrial	ASGGASDGGFSAIK	14	220	233	19.6096	19.7194	19.6556	19.6696	19.858	19.9081	19.836	19.8578	Q9WU79	no
0.326942	3.31461	1.40024	0.000484603	0.0397888	19.4213	4.73768	-0.238015	Q99J56	Q99J56	Derl1	Derlin-1	GGVSGFGVPPASMR	14	215	228	19.1729	19.3651	19.2596	19.2337	19.3792	19.6536	19.6316	19.6747	Q99J56	no
-0.862273	3.31354	1.39955	0.000485806	0.0398524	14.1322	-4.73622	-0.240547	P22315	P22315	Fech	Ferrochelatase, mitochondrial	RIGGGSPIK	9	124	132	14.8291	14.4313	14.6166	14.3764	13.4572	13.5545	13.945	13.8476	P22315	no
-0.593078	3.30844	1.39483	0.000491546	0.0402877	15.9957	-4.72935	-0.25254	Q8BTH8;Q8BVP5;Q8C4X2	Q8BTH8	Csnk1g3	Casein kinase I isoform gamma-3	GSLPWQGLK	9	245	253	16.3384	16.2539	16.2723	16.3044	15.6584	15.72	15.3888	16.0294	Q8BTH8	yes
0.233356	3.30785	1.39462	0.000492215	0.0403069	21.8175	4.72855	-0.253928	P51881	P51881	Slc25a5	ADP/ATP translocase 2	GTDIMYTGTLDCWRK	15	246	260	21.8563	21.6558	21.6425	21.6486	21.9561	21.9131	21.9124	21.9551	P51881	no
0.306405	3.30386	1.39102	0.000496756	0.0406429	17.7229	4.72318	-0.263303	Q68FL6	Q68FL6	Mars1	Methionine--tRNA ligase, cytoplasmic	SSQHLFLDLPKLEK	14	448	461	17.4415	17.5916	17.6138	17.632	17.8407	17.8311	17.8726	17.9602	Q68FL6	no
0.478211	3.30109	1.38863	0.000499936	0.0408671	16.8994	4.71945	-0.269819	Q64261	Q64261	Cdk6	Cyclin-dependent kinase 6	ISAYGALNHPYFQDLER	17	289	305	16.8864	16.4272	16.5956	16.732	17.2747	17.09	17.0366	17.1529	Q64261	yes
-0.355066	3.29872	1.38664	0.000502672	0.0410547	16.7135	-4.71626	-0.27539	P14685	P14685	Psmd3	26S proteasome non-ATPase regulatory subunit 3	ISLADIAQK	9	413	421	16.931	16.8713	16.9589	16.8029	16.5006	16.5018	16.5127	16.6287	P14685	no
-0.88795	3.29533	1.38376	0.000506605	0.0413278	15.1143	-4.71171	-0.283346	P30561	P30561	Ahr	Aryl hydrocarbon receptor	TGESGMTVFR	10	337	346	15.1832	15.6127	15.7564	15.6809	14.903	14.8926	14.7282	14.1575	P30561	no
0.234732	3.29507	1.38376	0.000506907	0.0413278	20.6898	4.71136	-0.283953	Q9DBG5	Q9DBG5	Plin3	Perilipin-3	TPQDAEKDPAKPEQVEAR	18	312	329	20.5751	20.4897	20.5923	20.6325	20.8673	20.8704	20.7961	20.6947	Q9DBG5	no
-0.244205	3.29406	1.38335	0.000508091	0.0413668	18.2853	-4.70999	-0.286336	O88351	O88351	Ikbkb	Inhibitor of nuclear factor kappa-B kinase subunit beta	ALDDILNLK	9	302	310	18.3774	18.4674	18.3785	18.4062	18.1987	18.1855	18.1063	18.1622	O88351	yes
1.15593	3.2939	1.38335	0.000508276	0.0413668	13.6958	4.70978	-0.286708	P54823	P54823	Ddx6	Probable ATP-dependent RNA helicase DDX6	LDLKKDNIQAMVIVPTR	17	158	174	13.0211	13.3685	13.1456	12.9363	14.0403	13.8647	14.2324	14.9577	P54823	no
-0.250189	3.29129	1.38112	0.000511338	0.0415796	19.0705	-4.70627	-0.292839	Q6PF93	Q6PF93	Pik3c3	Phosphatidylinositol 3-kinase catalytic subunit type 3	GIIPETATLFK	11	603	613	19.1449	19.1014	19.2249	19.3113	18.9309	18.9374	18.9541	18.9594	Q6PF93	no
0.362611	3.28776	1.37796	0.000515519	0.0418829	18.5674	4.70152	-0.301152	Q8JZR0	Q8JZR0	Acsl5	Long-chain-fatty-acid--CoA ligase 5	LVQGILFSCGGK	12	314	325	18.1784	18.3425	18.5069	18.5165	18.7494	18.7794	18.8212	18.6448	Q8JZR0	no
0.261148	3.28342	1.37401	0.000520687	0.0422658	20.3473	4.6957	-0.311333	Q921L3	Q921L3	Tmco1	Calcium load-activated calcium channel	QAGGFLGPPPPSGK	14	173	186	20.0951	20.265	20.2535	20.2535	20.5356	20.5731	20.4067	20.3962	Q921L3	no
0.256845	3.28247	1.37344	0.000521834	0.0423219	18.5555	4.69441	-0.313578	Q9WU79	Q9WU79	Prodh	Proline dehydrogenase 1, mitochondrial	FTEEEEQQMK	10	347	356	18.517	18.3863	18.3953	18.4097	18.7429	18.7323	18.6339	18.6265	Q9WU79	no
0.312381	3.27573	1.36707	0.000529996	0.0429463	21.7256	4.68536	-0.329418	Q00623	Q00623	Apoa1	Apolipoprotein A-I	QKVAPLGAELQESAR	15	140	154	21.8113	21.5213	21.4676	21.4775	21.9207	21.8839	21.8538	21.8689	Q00623	no
0.16816	3.27387	1.36559	0.000532271	0.0430931	21.7587	4.68286	-0.33379	Q920L1	Q920L1	Fads1	Acyl-CoA (8-3)-desaturase	VLPVELGR	8	247	254	21.6843	21.6714	21.654	21.6886	21.8307	21.8307	21.8034	21.9061	Q920L1	no
0.65878	3.27327	1.36537	0.000533006	0.043115	14.4213	4.68206	-0.335199	Q8C5L7	Q8C5L7	Rbm34	RNA-binding protein 34	NGAQIAEGFR	10	267	276	14.1156	13.9839	14.1423	14.1259	14.831	14.8392	14.6902	14.6425	Q8C5L7	no
-0.227303	3.27073	1.36321	0.000536132	0.0433301	22.1659	-4.67865	-0.341166	O35469;P24815;P26149;P26150;Q61694;Q61767	O35469	Hsd3b5	NADPH-dependent 3-keto-steroid reductase Hsd3b5	QTILDVNLK	9	95	103	22.3857	22.2361	22.2989	22.1976	22.1395	21.9985	22.0054	22.0658	O35469	no
-0.483256	3.26934	1.3622	0.000537847	0.0434309	16.174	-4.67679	-0.344426	Q6PGL7	Q6PGL7	Washc2	WASH complex subunit 2	RPTSFADELAAR	12	281	292	16.1927	16.5722	16.5009	16.3967	16.0532	15.9542	15.8546	15.8676	Q6PGL7	no
0.308533	3.26522	1.35846	0.000542973	0.0438068	19.4452	4.67126	-0.354106	Q91YH5	Q91YH5	Atl3	Atlastin-3	ALASVLLQDHIR	12	45	56	19.1303	19.266	19.4233	19.3443	19.6743	19.4828	19.6344	19.6066	Q91YH5	no
0.334079	3.26408	1.35769	0.000544404	0.0438841	17.6611	4.66973	-0.356792	E9Q414	E9Q414	Apob	Apolipoprotein B-100	SLQVNAEHAR	10	4065	4074	17.4321	17.4395	17.467	17.6377	17.8281	17.9143	17.8681	17.7022	E9Q414	no
-1.08575	3.25994	1.35393	0.000549613	0.0442655	13.6485	-4.66418	-0.366508	P49138;Q3UMW7	P49138	Mapkapk2	MAP kinase-activated protein kinase 2	GDQAFTER	8	140	147	14.1224	14.3419	14.0181	14.2833	12.8471	12.9994	12.8271	13.749	P49138	yes
-0.346457	3.25913	1.35363	0.000550648	0.0442967	16.701	-4.66309	-0.368429	P47802	P47802	Mtx1	Metaxin-1	EKYNADYDLSAR	12	77	88	16.9245	16.7962	16.8811	16.8953	16.573	16.4843	16.5926	16.4613	P47802	no
-0.484012	3.25888	1.35363	0.000550954	0.0442967	16.1819	-4.66276	-0.368996	Q60648	Q60648	Gm2a	Ganglioside GM2 activator	IQSILSSGGK	10	170	179	16.6677	16.2604	16.4234	16.3439	16.0037	15.945	15.8307	15.98	Q60648	no
0.35203	3.25703	1.35215	0.000553315	0.044448	18.9988	4.66028	-0.373359	P61222	P61222	Abce1	ATP-binding cassette sub-family E member 1	FRDASLVFK	9	324	332	18.5838	18.9441	18.9608	18.8025	19.2064	19.1307	19.1781	19.1841	P61222	no
-0.741653	3.25159	1.34709	0.000560286	0.0449691	14.312	-4.65299	-0.386134	Q01705	Q01705	Notch1	Neurogenic locus notch homolog protein 1	QWTQQHLDAADLR	13	1832	1844	14.9377	14.6913	14.6545	14.4479	14.0619	13.8666	13.9877	13.8485	Q01705	no
0.560536	3.24624	1.34211	0.000567231	0.0454873	15.598	4.64583	-0.398704	P51881	P51881	Slc25a5	ADP/ATP translocase 2	MMMQSGRKGTDIMYTGTLDCWR	22	238	259	15.1255	15.4207	15.4744	15.2503	15.799	15.9735	16.0227	15.7179	P51881	no
-0.464532	3.2455	1.34175	0.000568197	0.0455254	16.4014	-4.64484	-0.400439	Q8VDU5	Q8VDU5	Snrk	SNF-related serine/threonine-protein kinase	YNIPLVSYK	9	280	288	16.665	16.4521	16.8671	16.5504	16.1749	16.2342	16.0744	16.193	Q8VDU5	yes
-0.249524	3.2449	1.34152	0.00056898	0.0455488	22.5596	-4.64404	-0.401844	P16331	P16331	Pah	Phenylalanine-4-hydroxylase	NTVPWFPR	8	116	123	22.8288	22.6096	22.6757	22.6231	22.5045	22.4874	22.3511	22.3962	P16331	no
-0.235809	3.24284	1.33995	0.000571691	0.0457144	19.1362	-4.64128	-0.406694	Q99KG5	Q99KG5	Lsr	Lipolysis-stimulated lipoprotein receptor	VLYYMEK	7	347	353	19.241	19.1591	19.3073	19.3091	18.9949	19.0432	18.9678	19.0673	Q99KG5	no
-0.298178	3.24258	1.33995	0.000572034	0.0457144	18.1441	-4.64093	-0.407305	Q9DC28;Q9JMK2	Q9DC28	Csnk1d	Casein kinase I isoform delta	IEYIHSK	7	116	122	18.327	18.3215	18.2311	18.293	18.0456	17.8307	18.0538	18.0499	Q9DC28	yes
-0.195106	3.2412	1.33894	0.000573859	0.0458209	21.2284	-4.63908	-0.410555	Q80XL6	Q80XL6	Acad11	Acyl-CoA dehydrogenase family member 11	AVLTVTQYR	9	40	48	21.265	21.3045	21.3645	21.3699	21.0691	21.1015	21.1765	21.1765	Q80XL6	no
0.251644	3.23798	1.3361	0.000578122	0.0461216	19.7552	4.63478	-0.418106	Q8JZR0	Q8JZR0	Acsl5	Long-chain-fatty-acid--CoA ligase 5	VYDKVQNEAK	10	358	367	19.6576	19.528	19.7527	19.5791	19.8911	19.9459	19.8314	19.8555	Q8JZR0	no
0.361463	3.23601	1.33449	0.000580757	0.046292	18.3926	4.63214	-0.422745	P61222	P61222	Abce1	ATP-binding cassette sub-family E member 1	VAETANEEEVK	11	333	343	18.2602	18.1611	18.2354	18.191	18.7023	18.7261	18.4973	18.3678	P61222	no
-0.951988	3.23309	1.33195	0.000584669	0.0465639	13.1031	-4.62824	-0.429594	Q9CZW6	Q9CZW6	Rnf146	E3 ubiquitin-protein ligase RNF146	GASWLGKR	8	64	71	13.4904	13.4844	13.8042	13.5374	12.8046	12.4744	12.6486	12.5809	Q9CZW6	no
1.79603	3.23057	1.32981	0.000588065	0.0467943	15.8156	4.62488	-0.435503	P31324	P31324	Prkar2b	cAMP-dependent protein kinase type II-beta regulatory subunit	LLGPCMEIMKR	11	382	392	14.1622	15.7283	13.8626	15.9171	16.5098	16.6423	16.8973	16.8049	P31324	no
0.255006	3.22964	1.32924	0.000589338	0.0468554	23.5821	4.62362	-0.437709	Q99LC5	Q99LC5	Etfa	Electron transfer flavoprotein subunit alpha, mitochondrial	LLYDLADQLHAAVGASR	17	233	249	23.3101	23.5404	23.4041	23.5638	23.7796	23.7077	23.654	23.6971	Q99LC5	no
0.904165	3.22817	1.32814	0.000591334	0.0469738	14.2826	4.62166	-0.441157	O70579	O70579	Slc25a17	Peroxisomal membrane protein PMP34	NVLSLLHQR	9	249	257	13.5848	14.3204	13.7953	13.6216	14.8493	14.4967	14.6744	14.9182	O70579	no
-0.486743	3.22709	1.32744	0.000592797	0.0470499	16.0116	-4.62022	-0.443679	Q9R117	Q9R117	Tyk2	Non-receptor tyrosine-protein kinase TYK2	LTELLER	7	1121	1127	16.0562	16.2969	16.3153	16.3514	15.9459	15.6472	15.7286	15.751	Q9R117	yes
0.196307	3.22665	1.32737	0.000593405	0.0470578	21.2702	4.61963	-0.444723	Q9DCW4	Q9DCW4	Etfb	Electron transfer flavoprotein subunit beta	EKVDLLFLGK	10	115	124	21.0821	21.2244	21.1457	21.2361	21.3376	21.391	21.3857	21.3592	Q9DCW4	no
0.184352	3.22396	1.32505	0.00059709	0.0473097	21.313	4.61604	-0.451038	P26443	P26443	Glud1	Glutamate dehydrogenase 1, mitochondrial	GASIVEDKLVEDLKTR	16	77	92	21.1567	21.2609	21.2397	21.2261	21.3921	21.461	21.3503	21.4174	P26443	no
0.470098	3.22263	1.32409	0.000598923	0.0474145	16.4617	4.61426	-0.454165	Q8JZY4	Q8JZY4	Prorp	Mitochondrial ribonuclease P catalytic subunit	YLYLCVFHK	9	178	186	15.9781	16.2298	16.2996	16.3992	16.6624	16.7596	16.783	16.582	Q8JZY4	no
-0.658664	3.22053	1.32236	0.000601821	0.0476034	18.1281	-4.61146	-0.459089	P31938	P31938	Map2k1	Dual specificity mitogen-activated protein kinase kinase 1	KLIHLEIKPAIR	12	97	108	17.9245	18.6717	18.5742	18.6591	17.7392	17.6508	17.9084	17.8966	P31938	yes
-0.444767	3.21807	1.32027	0.000605244	0.0478333	16.2204	-4.60817	-0.464873	Q9Z1M4	Q9Z1M4	Rps6kb2	Ribosomal protein S6 kinase beta-2	RVDPPFRPSLQSEEDVSQFDAR	22	340	361	16.3915	16.4723	16.3561	16.5512	16.1486	16.0755	15.8607	15.9073	Q9Z1M4	yes
0.159421	3.21543	1.318	0.000608931	0.0480838	21.2316	4.60465	-0.471068	Q925I1	Q925I1	Atad3	ATPase family AAA domain-containing protein 3	ISVLEALR	8	290	297	21.1642	21.1519	21.1581	21.1332	21.2764	21.343	21.3101	21.3156	Q925I1	no
1.08267	3.21412	1.31705	0.000610779	0.0481887	14.9604	4.6029	-0.474158	Q8R1Z9	Q8R1Z9	Rnf121	E3 ubiquitin ligase Rnf121	LSCNHVFHEFCIR	13	249	261	13.6671	14.6866	14.4169	14.9055	15.8235	15.3754	15.3705	15.4374	Q8R1Z9	no
0.26655	3.21361	1.31692	0.000611487	0.0482036	19.3645	4.60223	-0.47534	P63325	P63325	Rps10	Small ribosomal subunit protein eS10	IAIYELLFK	9	9	17	19.2219	19.3138	19.2745	19.1146	19.5125	19.4435	19.4282	19.6069	P63325	no
-0.515189	3.21007	1.31374	0.000616499	0.0485575	15.4264	-4.5975	-0.483665	O88351	O88351	Ikbkb	Inhibitor of nuclear factor kappa-B kinase subunit beta	NAMASTAQQLK	11	470	480	15.8179	15.6457	15.4934	15.7788	15.2129	15.1563	15.1498	15.156	O88351	yes
-0.836094	3.20906	1.31311	0.000617925	0.0486286	15.7942	-4.59616	-0.486021	P47754	P47754	Capza2	F-actin-capping protein subunit alpha-2	TSVETALR	8	122	129	16.509	16.4475	16.23	15.6624	15.1959	15.3512	15.2483	15.7091	P47754	no
0.4765	3.20673	1.31115	0.000621249	0.0488488	16.6777	4.59305	-0.491492	P26149;P26150	P26149	Hsd3b3	3 beta-hydroxysteroid dehydrogenase/Delta 5-->4-isomerase type 3	YIPPFNR	7	311	317	16.4223	16.4741	16.2943	16.567	16.9594	16.6529	16.9488	17.1026	P26149	no
0.447221	3.2061	1.31088	0.000622151	0.0488784	17.2873	4.59221	-0.492973	Q922S4	Q922S4	Pde2a	cGMP-dependent 3',5'-cyclic phosphodiesterase	AMGNRPMEMMDR	12	838	849	17.1871	16.8145	17.0098	17.2433	17.536	17.543	17.6028	17.3618	Q922S4	no
-0.584324	3.2039	1.30905	0.000625317	0.0490856	15.6562	-4.58927	-0.498149	E9Q3L2	E9Q3L2	Pi4ka	Phosphatidylinositol 4-kinase alpha	SGTPMQSAAK	10	1794	1803	16.0661	15.8538	15.9271	15.9463	15.1887	15.1613	15.6505	15.4556	E9Q3L2	no
0.222418	3.2018	1.30745	0.000628351	0.0492659	18.592	4.58647	-0.503084	P54823	P54823	Ddx6	Probable ATP-dependent RNA helicase DDX6	IKTSDVTSTK	10	85	94	18.491	18.5241	18.4409	18.4671	18.6801	18.7528	18.6699	18.7098	P54823	no
-1.1576	3.2015	1.30745	0.000628782	0.0492659	12.4598	-4.58607	-0.503784	P98154	P98154	Dgcr2	Integral membrane protein DGCR2/IDD	GGDPTHFHTVNVAQPVR	17	89	105	12.9628	13.2225	13.126	12.8432	11.7587	12.1947	11.5904	11.9803	P98154	no
0.261411	3.20121	1.30745	0.000629207	0.0492659	18.6009	4.58568	-0.504472	Q9JHU4	Q9JHU4	Dync1h1	Cytoplasmic dynein 1 heavy chain 1	SNLPDNLK	8	2024	2031	18.5793	18.3547	18.4601	18.4868	18.753	18.7673	18.7203	18.6859	Q9JHU4	no
0.199741	3.20032	1.30693	0.000630495	0.0493252	19.8949	4.5845	-0.506558	A2A974;Q91WL5	A2A974	Cyp4a12a	Cytochrome P450 4A12A	SLSDKDLR	8	303	310	19.8399	19.7481	19.8432	19.7489	19.9882	19.9601	19.9882	20.0426	A2A974	no
-0.83091	3.19964	1.30662	0.000631479	0.0493606	13.9777	-4.5836	-0.508148	Q9QXD1	Q9QXD1	Acox2	Peroxisomal acyl-coenzyme A oxidase 2	TAFLDLLPLIRK	12	607	618	14.5922	14.1421	14.3315	14.5069	13.4308	13.8529	13.5067	13.4587	Q9QXD1	no
-0.574927	3.19722	1.30457	0.000635005	0.0495944	15.3148	-4.58038	-0.513825	Q8CC86	Q8CC86	Naprt	Nicotinate phosphoribosyltransferase	VCLYLGLEEQEPHPGER	17	253	269	15.6721	15.4857	15.6864	15.565	15.1783	14.879	15.1928	14.8594	Q8CC86	no
0.435838	3.19641	1.30412	0.000636189	0.0496452	16.8608	4.5793	-0.515725	Q9CYZ2	Q9CYZ2	Tpd52l2	Tumor protein D54	KTQETLSQAGQK	12	128	139	16.4201	16.8659	16.6757	16.61	17.0019	17.0457	17.1532	17.1143	Q9CYZ2	no
1.02898	3.19202	1.3001	0.000642651	0.0501073	14.0855	4.57346	-0.52603	Q99LH2	Q99LH2	Ptdss1	Phosphatidylserine synthase 1	DIHTTTGK	8	252	259	13.5513	13.6965	13.6066	13.4297	14.6668	15.1288	14.6136	13.9908	Q99LH2	no
0.171772	3.19064	1.29907	0.00064471	0.0502257	20.2158	4.57161	-0.529292	P60843;P10630	P60843	Eif4a1	Eukaryotic initiation factor 4A-I	ELAQQIQK	8	111	118	20.1581	20.1332	20.1332	20.0951	20.3101	20.3101	20.3101	20.2764	P60843	no
-0.328421	3.18936	1.29855	0.0006466	0.0502865	19.5034	-4.56991	-0.532276	P55096	P55096	Abcd3	ATP-binding cassette sub-family D member 3	VLGELWPLFGGR	12	485	496	19.7083	19.6284	19.83	19.5035	19.2322	19.47	19.3563	19.2981	P55096	no
0.666379	3.18926	1.29855	0.000646761	0.0502865	14.9179	4.56977	-0.532531	Q80UJ7	Q80UJ7	Rab3gap1	Rab3 GTPase-activating protein catalytic subunit	LQMLNCCIER	10	516	525	14.8561	14.6353	14.2875	14.5598	15.1246	15.2423	15.3258	15.3115	Q80UJ7	no
-0.788106	3.18902	1.29855	0.000647115	0.0502865	14.0072	-4.56945	-0.533088	Q8BYY4	Q8BYY4	Ttc39b	Tetratricopeptide repeat protein 39B	ECLSILHVIQK	11	211	221	14.5593	14.2803	14.4	14.3656	13.8335	13.47	13.4066	13.7426	Q8BYY4	no
-0.24434	3.18602	1.29591	0.000651602	0.0505928	18.6562	-4.56546	-0.540133	Q6ZQ38	Q6ZQ38	Cand1	Cullin-associated NEDD8-dissociated protein 1	CLGPLVSK	8	71	78	18.8404	18.7978	18.8006	18.6749	18.5324	18.518	18.491	18.5949	Q6ZQ38	no
-0.58526	3.18479	1.29505	0.000653439	0.0506931	15.7776	-4.56383	-0.543004	P53810	P53810	Pitpna	Phosphatidylinositol transfer protein alpha isoform	QKDPVKGMTADD	12	260	271	16.2242	16.0659	16.2177	15.773	15.4219	15.3521	15.4583	15.7074	P53810	no
-1.28072	3.18161	1.29223	0.000658246	0.0510234	13.0976	-4.5596	-0.550477	Q6XUX1	Q6XUX1	Dstyk	Dual serine/threonine and tyrosine protein kinase	AQSMLVEQSEK	11	327	337	13.298	13.5765	14.1392	13.9381	12.1749	13.1053	12.1932	12.3555	Q6XUX1	yes
-0.528351	3.1811	1.29209	0.000659015	0.0510404	17.014	-4.55893	-0.551667	Q8R123	Q8R123	Flad1	FAD synthase	SLGVQVCR	8	46	53	17.3927	17.2183	17.3301	17.1718	16.9606	16.902	16.3901	16.7468	Q8R123	no
0.307849	3.17892	1.29026	0.000662337	0.0512549	17.279	4.55602	-0.556792	P41216	P41216	Acsl1	Long-chain-fatty-acid--CoA ligase 1	NNSLWDK	7	409	415	17.1146	17.1101	17.1563	17.1192	17.5036	17.3022	17.436	17.4899	P41216	no
-0.352523	3.17841	1.29012	0.000663115	0.0512724	17.5742	-4.55534	-0.55799	Q61070	Q61070	Ei24	Etoposide-induced protein 2.4	TFLQDLGR	8	7	14	17.8414	17.7104	17.7323	17.7178	17.3068	17.298	17.3854	17.6016	Q61070	no
-0.42653	3.17262	1.28469	0.000672013	0.0519172	18.8686	-4.54765	-0.571578	P16331	P16331	Pah	Phenylalanine-4-hydroxylase	KQFADIAYNYR	11	159	169	19.3598	19.0039	19.14	18.8239	18.6665	18.6563	18.5683	18.7303	P16331	no
0.27614	3.17226	1.28468	0.000672578	0.0519177	18.1045	4.54716	-0.572435	Q8CGF5	Q8CGF5	Tlcd4	TLC domain-containing protein 4	AKDSLQNGKLD	11	266	276	17.9932	17.9086	17.9655	17.9983	18.3553	18.2791	18.1762	18.1596	Q8CGF5	no
0.409972	3.16655	1.27934	0.000681472	0.0525605	16.2451	4.53959	-0.585826	Q3ULF4	Q3ULF4	Spg7	Paraplegin	EGGFSAFNQLK	11	281	291	16.1181	16.1471	16.0342	15.861	16.4686	16.4505	16.4767	16.4044	Q3ULF4	no
-0.243847	3.16198	1.27512	0.000688691	0.0530732	18.8884	-4.53351	-0.596567	Q60759	Q60759	Gcdh	Glutaryl-CoA dehydrogenase, mitochondrial	CEDNCIR	7	228	234	18.931	19.0008	19.1301	18.9797	18.7753	18.7216	18.7623	18.807	Q60759	no
0.193179	3.1591	1.27261	0.00069327	0.0533818	19.5512	4.52969	-0.603321	Q91XD4	Q91XD4	Ftcd	Formimidoyltransferase-cyclodeaminase	RLIPPFHAASAQLTSLVDADAR	22	393	414	19.4146	19.4834	19.4681	19.4522	19.6759	19.6185	19.6877	19.6089	Q91XD4	no
0.259976	3.15788	1.27175	0.000695216	0.0534873	17.9766	4.52808	-0.606178	P19253	P19253	Rpl13a	Large ribosomal subunit protein uL13	RGQAALER	8	94	101	17.7616	17.9218	17.8137	17.8892	18.0849	18.1343	18.0814	18.1256	P19253	no
-0.778095	3.15417	1.2684	0.000701174	0.053901	15.0411	-4.52316	-0.614875	E9Q3L2	E9Q3L2	Pi4ka	Phosphatidylinositol 4-kinase alpha	EFDFFNK	7	1737	1743	15.3785	15.0717	15.8694	15.4011	14.6134	14.551	14.5394	14.9044	E9Q3L2	no
0.426558	3.15219	1.26678	0.000704389	0.0541034	17.4648	4.52052	-0.619538	Q61712	Q61712	Dnajc1	DnaJ homolog subfamily C member 1	LLIKPQWHDLLPCK	14	209	222	17.0294	17.2214	17.2333	17.5222	17.6153	17.7735	17.6626	17.6611	Q61712	no
0.200078	3.15059	1.26554	0.000706988	0.0542581	19.6049	4.5184	-0.623291	Q8BP47	Q8BP47	NARS1	Asparagine--tRNA ligase, cytoplasmic	MNYSDAIEWLKEHDVK	16	402	417	19.5214	19.4674	19.5096	19.5212	19.7882	19.6737	19.6742	19.6839	Q8BP47	no
-0.375387	3.14902	1.26433	0.000709538	0.0544089	16.7848	-4.51633	-0.62696	Q9CX80	Q9CX80	Cygb	Cytoglobin	FFVNFPSAK	9	49	57	16.9915	16.9766	17.1141	16.8077	16.6725	16.5237	16.619	16.5732	Q9CX80	no
0.574063	3.14769	1.26336	0.000711715	0.0545308	17.5258	4.51457	-0.630082	P97872	P97872	Fmo5	Flavin-containing monooxygenase 5	KLPSQSEMMAEINKAR	16	398	413	16.8999	17.3224	17.288	17.4448	17.6877	18.1373	17.7682	17.6581	P97872	no
0.981076	3.14732	1.26334	0.000712329	0.0545328	13.6528	4.51407	-0.63096	Q921C5	Q921C5	Bicd2	Protein bicaudal D homolog 2	YHVAVAEAGELR	12	441	452	13.0439	12.9156	13.6176	13.0722	14.0923	13.9218	14.4934	14.066	Q921C5	no
0.296842	3.14477	1.26115	0.000716524	0.0548088	18.7783	4.51069	-0.636944	A6H611	A6H611	Mipep	Mitochondrial intermediate peptidase	MMQGMKTK	8	336	343	18.745	18.6982	18.5061	18.5702	18.9391	18.8338	18.8983	19.0357	A6H611	no
-0.647279	3.14426	1.261	0.000717364	0.0548279	15.9001	-4.51002	-0.638138	Q9QZQ8	Q9QZQ8	Macroh2a1	Core histone macro-H2A.1	NCLALADDRK	10	293	302	16.3368	16.4206	16.2816	15.856	15.4591	15.3479	15.7852	15.7138	Q9QZQ8	no
-0.419011	3.14348	1.26058	0.000718653	0.0548812	17.0083	-4.50898	-0.639968	Q99LB7	Q99LB7	Sardh	Sarcosine dehydrogenase, mitochondrial	VRTDDFGVR	9	243	251	17.0427	17.1623	17.2218	17.4445	16.9401	16.7283	16.763	16.7639	Q99LB7	no
0.199754	3.14215	1.2597	0.000720863	0.0549925	19.9491	4.50722	-0.643097	P43883	P43883	Plin2	Perilipin-2	SQETISQLHSTVHLIEFAR	19	244	262	19.9037	19.7636	19.8511	19.8786	20.0691	20.0691	20.002	20.0559	P43883	no
0.89761	3.14189	1.2597	0.000721295	0.0549925	14.8553	4.50687	-0.643707	O35488	O35488	Slc27a2	Long-chain fatty acid transport protein 2	SKFSASQFWDDCRK	14	290	303	14.0285	14.5181	14.9719	14.1076	15.386	15.1692	15.212	15.4493	O35488	no
0.24119	3.13951	1.25767	0.000725257	0.0552492	18.6753	4.50372	-0.649289	Q9DCW4	Q9DCW4	Etfb	Electron transfer flavoprotein subunit beta	LPAVVTADLR	10	177	186	18.4769	18.6029	18.4931	18.6461	18.8005	18.8213	18.7814	18.7806	Q9DCW4	no
-0.187069	3.13824	1.25676	0.00072738	0.0553656	21.0077	-4.50204	-0.652267	O35945;P24549	O35945	Aldh1a1	Aldehyde dehydrogenase 1A1	ELGEHGLYEYTELK	14	477	490	21.1395	21.1079	21.0821	21.0756	20.8802	20.8423	20.9601	20.9742	O35945	no
0.387099	3.13662	1.25549	0.000730103	0.0555273	17.472	4.49989	-0.656075	Q61712	Q61712	Dnajc1	DnaJ homolog subfamily C member 1	ALPHLIQDAGQFYAK	15	233	247	17.2011	17.4248	17.2597	17.2284	17.7551	17.8245	17.6016	17.4811	Q61712	no
0.505394	3.13527	1.25485	0.000732377	0.0556095	17.5822	4.4981	-0.659243	Q9CQE7	Q9CQE7	Ergic3	Endoplasmic reticulum-Golgi intermediate compartment protein 3	LKQFDAYPK	9	7	15	16.9374	17.4418	17.5557	17.3832	17.834	17.8004	17.7885	17.9168	Q9CQE7	no
-0.44452	3.13526	1.25485	0.000732381	0.0556095	16.5817	-4.4981	-0.659249	Q9QXD1	Q9QXD1	Acox2	Peroxisomal acyl-coenzyme A oxidase 2	DELYEDAVQK	10	74	83	16.7846	16.8326	16.9934	16.6052	16.2286	16.4437	16.2987	16.4668	Q9QXD1	no
0.279967	3.13393	1.25401	0.000734625	0.0557179	17.9301	4.49634	-0.662366	P06728	P06728	Apoa4	Apolipoprotein A-IV	NMEELKGHLTPR	12	193	204	17.9086	17.7522	17.7244	17.7754	18.1196	18.0988	18.0781	17.984	P06728	no
-1.13942	3.13371	1.25401	0.000735009	0.0557179	13.4296	-4.49604	-0.662899	Q8BVP5;Q8C4X2	Q8BVP5	Csnk1g3	Casein kinase I isoform gamma-3	EYIDPETKK	9	191	199	14.0428	14.0976	13.5996	14.2573	13.0345	13.347	12.7137	12.3445	Q8BVP5	yes
0.230605	3.13172	1.25237	0.000738385	0.0559282	18.7069	4.49341	-0.667568	Q91WL5	Q91WL5	Cyp4a12a	Cytochrome P450 4A12A	RIQLQDEEELEKLK	14	269	282	18.6656	18.599	18.5982	18.5037	18.7773	18.8531	18.838	18.8206	Q91WL5	no
0.79457	3.13077	1.25178	0.000739989	0.0560039	14.5189	4.49216	-0.669778	Q6PB66	Q6PB66	Lrpprc	Leucine-rich PPR motif-containing protein, mitochondrial	ITELLYK	7	559	565	13.7502	14.3038	14.0742	14.3582	15.0398	14.8788	15.0907	14.6554	Q6PB66	no
0.225434	3.12696	1.24867	0.000746511	0.0564071	20.9242	4.48712	-0.678718	P19253	P19253	Rpl13a	Large ribosomal subunit protein uL13	AEGQVLVLDGR	11	2	12	20.7958	20.8105	20.814	20.8255	20.9031	21.0112	21.1449	21.0882	P19253	no
0.337007	3.12695	1.24867	0.00074653	0.0564071	18.8158	4.4871	-0.678745	Q8JZR0	Q8JZR0	Acsl5	Long-chain-fatty-acid--CoA ligase 5	GAMLTHENVVSNMAAFLK	18	270	287	18.8206	18.4853	18.7247	18.5584	19.0817	19.0024	18.9684	18.8845	Q8JZR0	no
-0.414122	3.12625	1.24832	0.00074774	0.0564525	15.9639	-4.48617	-0.680394	O70145	O70145	Ncf2	Neutrophil cytosol factor 2	AFVEGCAAK	9	508	516	16.1646	16.3128	16.0828	16.1236	15.7466	15.7115	15.7532	15.816	O70145	no
-0.31356	3.12546	1.24788	0.000749102	0.0565095	17.092	-4.48513	-0.682249	P24788	P24788	Cdk11b	Cyclin-dependent kinase 11B	EGFPITSLR	9	465	473	17.2067	17.3251	17.1937	17.2694	16.8586	16.996	16.8891	16.9971	P24788	yes
0.494109	3.12106	1.24415	0.000756725	0.0569964	16.1609	4.47931	-0.692563	P47962	P47962	Rpl5	Large ribosomal subunit protein uL18	IEGDMIVCAAYAHELPK	17	69	85	15.8987	16.0095	15.6816	16.0654	16.3207	16.3227	16.6074	16.3809	P47962	no
0.408736	3.12103	1.24415	0.000756784	0.0569964	16.9231	4.47927	-0.692643	Q9DBC3	Q9DBC3	Cmtr1	Cap-specific mRNA (nucleoside-2'-O-)-methyltransferase 1	HFVPTGVYIVR	11	741	751	16.7737	16.5912	16.8982	16.6117	17.2536	17.0552	17.0126	17.1882	Q9DBC3	no
-0.688522	3.11997	1.24345	0.000758629	0.057089	14.948	-4.47787	-0.695122	Q9Z2W1	Q9Z2W1	Stk25	Serine/threonine-protein kinase 25	GEPPNSDLHPMR	12	211	222	15.1183	15.2069	15.432	15.4117	14.805	14.4102	14.8276	14.372	Q9Z2W1	yes
-1.15538	3.11903	1.24286	0.000760281	0.0571669	13.5693	-4.47662	-0.697338	Q04899	Q04899	Cdk18	Cyclin-dependent kinase 18	VHQLHDTASIFSLK	14	409	422	13.6472	14.0271	14.5687	14.3448	13.0067	12.5525	13.4679	12.9391	Q04899	yes
0.548385	3.11734	1.24152	0.000763232	0.0573424	15.3651	4.4744	-0.701285	Q62311	Q62311	Taf6	Transcription initiation factor TFIID subunit 6	LSNTVLPSESMK	12	9	20	15.0077	15.1193	15.045	15.1918	15.4026	15.8333	15.698	15.6235	Q62311	no
-0.462349	3.11648	1.24101	0.000764748	0.0574099	15.8301	-4.47326	-0.703307	Q9DC61	Q9DC61	Pmpca	Mitochondrial-processing peptidase subunit alpha	TVDLVELER	9	417	425	16.2345	15.9612	16.0252	16.0242	15.6331	15.7155	15.4752	15.5719	Q9DC61	no
0.466282	3.11536	1.24024	0.000766732	0.0575123	16.621	4.47177	-0.705946	P35980	P35980	Rpl18	Large ribosomal subunit protein eL18	TNRPPLSLSR	10	56	65	16.0924	16.4933	16.5032	16.4624	16.9132	16.9585	16.7738	16.7709	P35980	no
0.549561	3.11363	1.23886	0.000769792	0.0576952	17.0548	4.46949	-0.710002	Q8JZR0	Q8JZR0	Acsl5	Long-chain-fatty-acid--CoA ligase 5	GYLKDPEKTQEVLDK	15	503	517	17.0894	16.5414	16.7467	16.7424	17.4946	17.0702	17.4658	17.2876	Q8JZR0	no
0.871092	3.11266	1.23824	0.000771507	0.0577772	13.5044	4.46821	-0.71227	Q8C7Q4	Q8C7Q4	Rbm4	RNA-binding protein 4	YEREQYADR	9	347	355	12.9918	12.9815	13.1834	13.1188	14.1094	13.6908	13.7916	14.168	Q8C7Q4	no
-0.560947	3.11158	1.23752	0.00077342	0.0578737	15.4017	-4.46679	-0.714792	Q9D142	Q9D142	Nudt14	Uridine diphosphate glucose pyrophosphatase NUDT14	IDGVAVGLCAHSPYLRPFTLHYR	23	4	26	15.8381	15.7652	15.4824	15.6433	14.9936	15.1229	15.0362	15.3324	Q9D142	no
-0.314483	3.10931	1.23559	0.000777485	0.0581311	17.5961	-4.46378	-0.720132	Q9Z1M4	Q9Z1M4	Rps6kb2	Ribosomal protein S6 kinase beta-2	HINWDDLLAR	10	330	339	17.8028	17.8694	17.6132	17.7279	17.4169	17.4515	17.5157	17.3712	Q9Z1M4	yes
-0.402822	3.10774	1.23438	0.000780289	0.0582938	16.907	-4.46172	-0.723799	Q99LB7	Q99LB7	Sardh	Sarcosine dehydrogenase, mitochondrial	ADFGFTVNK	9	856	864	16.983	17.2388	17.015	17.1969	16.6661	16.8155	16.5468	16.794	Q99LB7	no
-0.741744	3.10475	1.23182	0.000785683	0.0586382	14.4883	-4.45777	-0.730815	Q9JM52	Q9JM52	Mink1	Misshapen-like kinase 1	KFTDFIDTCLIK	12	261	272	14.8617	14.9772	14.4869	15.1108	14.2536	14.1378	13.9946	14.0836	Q9JM52	yes
-0.339515	3.10449	1.23182	0.000786162	0.0586382	17.2804	-4.45742	-0.731435	P22315	P22315	Fech	Ferrochelatase, mitochondrial	LLDELSPATAPHK	13	145	157	17.5927	17.3809	17.4978	17.3292	17.0967	17.0989	17.0408	17.2061	P22315	no
-0.356344	3.10291	1.23059	0.000789028	0.0588047	17.5413	-4.45533	-0.735141	Q9D1D4	Q9D1D4	Tmed10	Transmembrane emp24 domain-containing protein 10	IPDQLVILDMKHGVEAK	17	117	133	17.6579	17.7097	17.9101	17.6002	17.471	17.3091	17.2674	17.405	Q9D1D4	no
0.211649	3.09914	1.22717	0.000795905	0.0592697	20.5166	4.45036	-0.743979	Q3TLP5	Q3TLP5	Echdc2	Enoyl-CoA hydratase domain-containing protein 2, mitochondrial	LEGMAAFR	8	279	286	20.4543	20.3702	20.3995	20.419	20.7278	20.5738	20.6498	20.5381	Q3TLP5	no
0.312691	3.09661	1.22499	0.000800552	0.059568	18.4448	4.44702	-0.749909	P51658	P51658	Hsd17b2	Estradiol 17-beta-dehydrogenase 2	KGFYPQPTPR	10	366	375	18.0668	18.3609	18.3911	18.3351	18.6093	18.6022	18.6077	18.5854	P51658	no
0.243205	3.09593	1.22483	0.000801814	0.0595899	18.7481	4.44612	-0.751513	Q8K010	Q8K010	Oplah	5-oxoprolinase	ELGFTHVSLSSEVMPMVR	18	210	227	18.5916	18.6139	18.6594	18.6412	18.9658	18.8375	18.9111	18.7644	Q8K010	no
0.371073	3.09572	1.22483	0.000802199	0.0595899	17.5648	4.44585	-0.752002	Q9CYZ2	Q9CYZ2	Tpd52l2	Tumor protein D54	TSAALSTMGSAISRK	15	140	154	17.4818	17.344	17.1514	17.5399	17.7006	17.7392	17.7668	17.7947	Q9CYZ2	no
0.507991	3.09541	1.22483	0.000802772	0.0595899	16.4466	4.44544	-0.752729	Q8JZR0	Q8JZR0	Acsl5	Long-chain-fatty-acid--CoA ligase 5	FLLNLAIISK	10	373	382	16.1946	16.1544	16.0584	16.3631	16.6465	16.9957	16.6754	16.4849	Q8JZR0	no
0.356331	3.09363	1.22339	0.000806074	0.0597872	17.43	4.44309	-0.756909	P68181	P68181	Prkacb	cAMP-dependent protein kinase catalytic subunit beta	ATEQYYAMK	9	65	73	17.2225	17.2942	17.3564	17.1342	17.4988	17.4973	17.7412	17.6954	P68181	yes
1.79724	3.08948	1.21959	0.000813803	0.0603124	15.1278	4.43762	-0.766627	P05132;P68181	P05132	Prkacb	cAMP-dependent protein kinase catalytic subunit beta	LKQIEHTLNEK	11	83	93	14.6427	14.7532	12.587	14.9339	15.9416	16.0512	16.0548	16.0582	P05132	yes
-1.16331	3.08724	1.21802	0.000818013	0.0605318	13.7559	-4.43467	-0.771881	P19157	P19157	Gstp1	Glutathione S-transferase P 1	GKYVTLIYTNYENGK	15	102	116	14.8719	14.5771	14.3394	13.5619	13.1842	13.0246	13.3974	13.0909	P19157	no
-0.42693	3.08721	1.21802	0.000818068	0.0605318	16.5825	-4.43463	-0.771949	Q9D7A8	Q9D7A8	Armc1	Armadillo repeat-containing protein 1	TVVLHIDGLDDTSRR	15	144	158	16.6946	16.9669	16.9205	16.602	16.4294	16.4015	16.3579	16.2874	Q9D7A8	no
-0.742492	3.08278	1.21466	0.000826462	0.0610018	14.9538	-4.42879	-0.782344	O88351	O88351	Ikbkb	Inhibitor of nuclear factor kappa-B kinase subunit beta	KVWGQVWHSIQTLK	14	428	441	15.1586	15.468	15.2283	15.4453	14.2094	14.4593	14.9068	14.7548	O88351	yes
-0.774788	3.08263	1.21466	0.000826738	0.0610018	16.5502	-4.4286	-0.782683	Q91VA0	Q91VA0	Acsm1	Acyl-coenzyme A synthetase ACSM1, mitochondrial	MKDPMAIFFTSGTTGYPK	18	213	230	17.2689	16.882	16.9538	16.6456	16.4141	15.971	16.5287	15.7373	Q91VA0	no
0.191805	3.08247	1.21466	0.000827049	0.0610018	22.447	4.42838	-0.783067	P19253	P19253	Rpl13a	Large ribosomal subunit protein uL13	YQAVTATLEEK	11	149	159	22.3699	22.4041	22.2419	22.3884	22.5522	22.5754	22.5638	22.48	P19253	no
-0.55129	3.08227	1.21466	0.000827424	0.0610018	17.3472	-4.42812	-0.783527	Q9QXD1	Q9QXD1	Acox2	Peroxisomal acyl-coenzyme A oxidase 2	VESLIQRDPVFNLK	14	53	66	17.9814	17.4483	17.334	17.7275	16.9162	17.0828	17.1833	17.1037	Q9QXD1	no
-0.611606	3.08185	1.21466	0.000828228	0.0610018	16.3651	-4.42757	-0.784517	Q5SW19	Q5SW19	Cluh	Clustered mitochondria protein homolog	LGYEEHIPGQTR	12	344	355	17.0317	16.6901	16.5014	16.4605	16.1971	15.8217	15.9676	16.2508	Q5SW19	no
-0.924727	3.08178	1.21466	0.000828362	0.0610018	13.5357	-4.42748	-0.784681	Q8BW96	Q8BW96	Camk1d	Calcium/calmodulin-dependent protein kinase type 1D	NLMEKDPNKR	10	258	267	14.282	13.9442	13.9899	13.7762	13.0674	13.4472	12.8776	12.9013	Q8BW96	yes
0.174547	3.08109	1.21431	0.000829684	0.0610508	22.6464	4.42656	-0.786305	P62717	P62717	Rpl18a	Large ribosomal subunit protein eL20	FWYFVSQLKK	10	44	53	22.5045	22.5568	22.5498	22.6253	22.6971	22.7035	22.8034	22.7307	P62717	no
-0.383073	3.08067	1.21424	0.000830479	0.0610609	18.8532	-4.42601	-0.787281	Q99LB7	Q99LB7	Sardh	Sarcosine dehydrogenase, mitochondrial	NGQVVGHVR	9	846	854	19.1881	19.0699	18.831	19.0898	18.6875	18.5542	18.5433	18.8616	Q99LB7	no
0.892117	3.07817	1.21208	0.000835275	0.061365	14.3511	4.42272	-0.793143	P11983	P11983	Tcp1	T-complex protein 1 subunit alpha	YPVNSVNILKAHGR	14	190	203	13.6536	14.3384	13.6033	14.0248	14.7454	14.62	15.1477	14.6755	P11983	no
0.374785	3.07706	1.21131	0.000837421	0.061474	18.9708	4.42125	-0.795756	Q91YX5	Q91YX5	Lpgat1	Acyl-CoA:lysophosphatidylglycerol acyltransferase 1	NNLPFLTHVTLPR	13	202	214	18.8597	18.6226	18.6574	18.994	19.2469	19.2586	19.0349	19.0923	Q91YX5	no
0.627189	3.0747	1.20929	0.000841978	0.0617597	15.6639	4.41815	-0.801281	Q9D6M3	Q9D6M3	Slc25a22	Mitochondrial glutamate carrier 1	HEGPSAFLK	9	278	286	15.2687	15.2775	15.635	15.2202	16.1237	16.0718	16.0939	15.6209	Q9D6M3	no
-0.855589	3.07427	1.20921	0.000842809	0.0617718	14.4768	-4.41759	-0.802285	P18653;P18654;Q9WUT3	P18653	Rps6ka1	Ribosomal protein S6 kinase alpha-1	EVMFTEEDVK	10	156	165	14.7215	15.1155	14.8106	14.9707	13.8564	14.4575	14.2283	13.6538	P18653	yes
-0.666918	3.0732	1.20848	0.000844888	0.0618754	16.0596	-4.41618	-0.804793	Q9DCN1	Q9DCN1	Nudt12	NAD-capped RNA hydrolase NUDT12	EQVVDVLTK	9	425	433	16.5409	16.6066	16.3976	16.0271	15.9708	15.7585	15.3794	15.7957	Q9DCN1	no
0.797236	3.06891	1.20453	0.000853283	0.062441	13.9843	4.41053	-0.814859	Q6IQX8	Q6IQX8	Znf219	Zinc finger protein 219	AHPGAQAFQCPHCGHR	16	82	97	13.7108	13.2654	13.7637	13.6029	14.4426	14.4158	14.528	14.1452	Q6IQX8	no
0.252147	3.0673	1.20326	0.000856455	0.0626237	20.4325	4.40841	-0.818635	Q9CYZ2	Q9CYZ2	Tpd52l2	Tumor protein D54	SWHDVQVSTAYVK	13	96	108	20.4775	20.2419	20.2184	20.2877	20.5165	20.6096	20.5915	20.5165	Q9CYZ2	no
-0.330753	3.06684	1.20315	0.000857354	0.0626401	17.1807	-4.40781	-0.819703	Q8K370	Q8K370	Acad10	Acyl-CoA dehydrogenase family member 10	TMAIPQDALEK	11	262	272	17.2672	17.3832	17.3808	17.3532	16.9226	16.9376	17.0293	17.1719	Q8K370	no
0.459509	3.0644	1.20105	0.000862182	0.0629434	17.116	4.4046	-0.82542	P97872	P97872	Fmo5	Flavin-containing monooxygenase 5	ICGPSLKNNYMEK	13	247	259	16.7818	16.8148	17.0986	16.8499	17.2521	17.4952	17.1227	17.5132	P97872	no
-0.806795	3.06379	1.20078	0.000863405	0.0629831	13.8742	-4.40379	-0.826863	O09110	O09110	Map2k3	Dual specificity mitogen-activated protein kinase kinase 3	ATVNTQEQKR	10	97	106	14.1704	14.3322	14.3255	14.2821	13.1205	13.7412	13.5498	13.4716	O09110	yes
1.01915	3.06342	1.20075	0.000864138	0.0629871	15.2493	4.40331	-0.827727	Q5U4E2	Q5U4E2	Repin1	Replication initiator 1	IHTGEKPYPCTECGRR	16	278	293	15.3473	14.9402	14.5878	14.0836	16.0511	15.7136	15.7804	15.4904	Q5U4E2	no
-0.281536	3.06251	1.20019	0.000865935	0.0630686	17.5076	-4.40212	-0.82984	Q61508	Q61508	Ecm1	Extracellular matrix protein 1	EVKPHTLAGQLPPEPR	16	148	163	17.6767	17.6957	17.6907	17.5305	17.3668	17.3103	17.3983	17.392	Q61508	no
-0.929053	3.06161	1.19962	0.000867746	0.0631509	14.0878	-4.40093	-0.831967	Q8BTH8;Q8BVP5;Q8C4X2	Q8BTH8	Csnk1g3	Casein kinase I isoform gamma-3	IGCGNFGELR	10	49	58	14.0602	14.5026	14.9215	14.725	13.5271	13.7706	13.3681	13.8273	Q8BTH8	yes
0.525439	3.06113	1.19949	0.000868695	0.0631705	15.7887	4.40031	-0.83308	Q7TMR0	Q7TMR0	Prcp	Lysosomal Pro-X carboxypeptidase	DITDTLVAINIHDGAHHLDLR	21	438	458	15.6666	15.4987	15.3	15.6385	15.885	16.2286	15.9713	16.1206	Q7TMR0	no
0.592079	3.05773	1.19642	0.000875526	0.0636174	15.4178	4.39583	-0.841052	P09103	P09103	P4hb	Protein disulfide-isomerase	ALAPEYAKAAAK	12	60	71	15.1154	15.1478	15.0418	15.182	15.9715	15.7142	15.3733	15.7963	P09103	no
1.4251	3.05612	1.19515	0.000878785	0.0638043	13.3003	4.39371	-0.844834	P12367	P12367	Prkar2a	cAMP-dependent protein kinase type II-alpha regulatory subunit	CRLQEACKDILLFK	14	125	138	13.4817	12.6199	12.0327	12.2167	13.5587	13.799	14.3418	14.3518	P12367	no
0.199768	3.05486	1.19423	0.000881332	0.0639393	20.039	4.39206	-0.84778	P33267	P33267	Cyp2f2	Cytochrome P450 2F2	SQDLLTSLTK	10	48	57	20.0156	19.8927	19.9601	19.8881	20.1946	20.1581	20.1079	20.0951	P33267	no
0.208831	3.05449	1.1942	0.000882079	0.0639435	22.726	4.39158	-0.848642	Q9DBM2	Q9DBM2	Ehhadh	Peroxisomal bifunctional enzyme	IHKPDPWLSEFLSQYR	16	584	599	22.7013	22.5213	22.6164	22.6475	22.9079	22.8346	22.7389	22.8404	Q9DBM2	no
-0.270764	3.04655	1.18716	0.000898369	0.0649896	18.3804	-4.38114	-0.867266	P53657	P53657	Pklr	Pyruvate kinase PKLR	EPPEAVWADDVDRR	14	519	532	18.6227	18.5088	18.4717	18.46	18.3398	18.213	18.1402	18.2872	P53657	no
-0.316654	3.04653	1.18716	0.000898393	0.0649896	19.3517	-4.38113	-0.867293	Q61694;Q61767	Q61694	Hsd3b5	NADPH-dependent 3-keto-steroid reductase Hsd3b5	GDILDAQCLKR	11	61	71	19.2732	19.584	19.6522	19.531	19.2175	19.215	19.1343	19.2068	Q61694	no
-0.905979	3.04643	1.18716	0.00089861	0.0649896	19.7452	-4.38099	-0.867538	P35700	P35700	Prdx1	Peroxiredoxin-1	DISLSEYK	8	28	35	20.6364	20.4576	20.2877	19.4112	19.3344	19.1635	19.1342	19.537	P35700	no
-0.549535	3.04546	1.18653	0.000900611	0.0650837	16.3065	-4.37972	-0.869802	P80313	P80313	Cct7	T-complex protein 1 subunit eta	SLHDAIMIVRR	11	388	398	16.8626	16.4797	16.6422	16.3405	15.9556	16.1805	15.8253	16.1653	P80313	no
0.242035	3.04456	1.18597	0.000902475	0.0651677	19.0269	4.37854	-0.871906	Q80XL6	Q80XL6	Acad11	Acyl-CoA dehydrogenase family member 11	IFRDFSIPGVSSAER	15	126	140	18.8675	18.9423	18.8429	18.9707	19.1548	19.2559	19.0598	19.121	Q80XL6	no
-0.287207	3.04261	1.18435	0.000906543	0.0654106	19.0383	-4.37598	-0.876483	Q91Y97	Q91Y97	Aldob	Fructose-bisphosphate aldolase B	YTPEQVAMATVTALHR	16	244	259	19.2642	19.1896	19.1954	19.0784	19.0628	18.8119	18.803	18.9012	Q91Y97	no
0.871495	3.03764	1.17972	0.000916984	0.0661125	14.4045	4.36945	-0.888135	O35488	O35488	Slc27a2	Long-chain fatty acid transport protein 2	ENYEFNGK	8	533	540	13.9215	14.2676	13.5561	14.1299	15.0667	15.0927	14.6373	14.5644	O35488	no
0.238148	3.03412	1.17653	0.000924452	0.0665993	20.2993	4.36483	-0.896388	Q9D6U8	Q9D6U8	Fam162a	Protein FAM162A	HGVPLHKPTDFEKK	14	57	70	20.2535	20.1946	20.2302	20.0426	20.4775	20.4476	20.3211	20.4273	Q9D6U8	no
0.282563	3.03362	1.17637	0.000925505	0.0666234	18.6304	4.36418	-0.897546	Q9WV55	Q9WV55	Vapa	Vesicle-associated membrane protein-associated protein A	VAHSDKPGSTSAVSFR	16	206	221	18.531	18.3623	18.6159	18.4474	18.8434	18.8221	18.7411	18.6802	Q9WV55	no
-0.478651	3.03325	1.17634	0.000926293	0.0666285	15.7401	-4.3637	-0.898412	P04230;P18468;P18469;P04231;P20040	P04230	H2-Eb1	H-2 class II histocompatibility antigen, E-S beta chain (Fragment)	TGIVSTGLVR	10	135	144	15.9573	15.8102	16.0164	16.1339	15.4789	15.6725	15.4301	15.4217	P04230	no
-0.674599	3.03266	1.17609	0.000927547	0.0666671	16.379	-4.36293	-0.899788	Q80XL6	Q80XL6	Acad11	Acyl-CoA dehydrogenase family member 11	LDKYGTGVGYCK	12	164	175	16.6982	16.7453	16.7001	16.7215	16.2444	16.3966	16.0043	15.5213	Q80XL6	no
-0.437328	3.03168	1.17544	0.000929646	0.0667663	16.2868	-4.36164	-0.902089	Q9DC61	Q9DC61	Pmpca	Mitochondrial-processing peptidase subunit alpha	KLPHELCTLIR	11	459	469	16.5124	16.6648	16.3258	16.5189	15.9337	16.0172	16.1065	16.2151	Q9DC61	no
0.451422	3.02848	1.17258	0.000936528	0.0672085	16.347	4.35744	-0.909592	Q8JZR0	Q8JZR0	Acsl5	Long-chain-fatty-acid--CoA ligase 5	KFLLNLAIISK	11	372	382	15.8554	16.1961	16.2278	16.2061	16.6761	16.5367	16.4568	16.6215	Q8JZR0	no
-0.872716	3.02728	1.17188	0.000939112	0.0673156	13.9247	-4.35587	-0.912396	Q9D8C8	Q9D8C8	Ppp1r35	Protein phosphatase 1 regulatory subunit 35	TRCALEETVAEGLNVPR	17	147	163	14.6497	14.2807	14.1808	14.3329	13.5343	13.0521	13.6602	13.7067	Q9D8C8	no
0.370239	3.02708	1.17188	0.000939555	0.0673156	18.8223	4.35561	-0.912875	P53395	P53395	Dbt	Lipoamide acyltransferase component of branched-chain alpha-keto acid dehydrogenase complex, mitochondrial	TFPTPIAKPPVFTGK	15	236	250	18.8113	18.6573	18.7005	18.3796	19.1372	19.0066	18.9749	18.911	P53395	no
0.681317	3.02678	1.17188	0.000940194	0.0673156	15.5661	4.35522	-0.913567	P12367	P12367	Prkar2a	cAMP-dependent protein kinase type II-alpha regulatory subunit	RNISHYEEQLVK	12	377	388	15.6377	15.2758	14.9447	15.0434	15.7771	15.7661	15.957	16.1267	P12367	no
-0.21928	3.02546	1.1709	0.000943057	0.0674685	19.7617	-4.35349	-0.91666	Q8R123	Q8R123	Flad1	FAD synthase	LHYGTDPR	8	134	141	19.9459	19.8047	19.9061	19.8288	19.7359	19.671	19.6202	19.5812	Q8R123	no
-0.538285	3.02281	1.16858	0.000948825	0.067829	16.1942	-4.35002	-0.922864	O08648	O08648	Map3k4	Mitogen-activated protein kinase kinase kinase 4	GANIFLTSSGLIK	13	1455	1467	16.1465	16.5781	16.5081	16.6206	15.9555	15.7228	15.9036	16.1183	O08648	yes
0.507279	3.02227	1.16838	0.00095001	0.0678614	15.7513	4.34931	-0.924133	P50285	P50285	Fmo1	Flavin-containing monooxygenase 1	FTEHVEEGR	9	43	51	15.4551	15.2617	15.634	15.6399	16.1739	15.9562	15.9513	15.9384	P50285	no
-0.278414	3.02118	1.16762	0.000952401	0.0679799	18.6995	-4.34788	-0.92669	P62245	P62245	Rps15a	Small ribosomal subunit protein uS8	QVLIRPCSK	9	24	32	18.6571	18.8843	18.9133	18.9004	18.5013	18.5401	18.6066	18.5934	P62245	no
-0.262844	3.02035	1.16712	0.00095422	0.0680574	18.8106	-4.34679	-0.928631	P53657	P53657	Pklr	Pyruvate kinase PKLR	VQFGIESGK	9	533	541	18.9788	19.025	18.8407	18.9236	18.6139	18.7444	18.592	18.7665	P53657	no
-0.538395	3.01978	1.16707	0.000955487	0.0680667	16.228	-4.34604	-0.929981	O88351	O88351	Ikbkb	Inhibitor of nuclear factor kappa-B kinase subunit beta	LLLQAIQSFEK	11	593	603	16.7159	16.1928	16.4288	16.6515	16.0878	15.78	16.0326	15.935	O88351	yes
-0.526358	3.01963	1.16707	0.000955816	0.0680667	15.3832	-4.34584	-0.930331	P18653;P18654	P18653	Rps6ka1	Ribosomal protein S6 kinase alpha-1	MLHVDPHQR	9	644	652	15.8991	15.5897	15.5882	15.5083	14.9991	15.1388	15.1403	15.2018	P18653	yes
0.285834	3.01515	1.16292	0.000965723	0.0687195	17.9617	4.33998	-0.94082	Q9D1P0	Q9D1P0	Mrpl13	Large ribosomal subunit protein uL13m	VWTPPDDFRM	10	169	178	17.8107	17.9411	17.7719	17.7513	17.9799	18.153	18.139	18.1464	Q9D1P0	no
-0.24727	3.01041	1.15852	0.000976305	0.0694193	18.7532	-4.33379	-0.951905	P24549	P24549	Aldh1a1	Aldehyde dehydrogenase 1A1	RANNTTYGLAAGLFTK	16	420	435	18.9769	18.8921	18.7939	18.8445	18.5537	18.5976	18.6572	18.7098	P24549	no
0.374012	3.00577	1.15421	0.000986796	0.0701116	16.7365	4.32771	-0.962775	Q8R418	Q8R418	Dicer1	Endoribonuclease Dicer	LPSDPFTHLAPK	12	641	652	16.4326	16.4561	16.6861	16.623	16.8858	16.9468	16.826	17.0353	Q8R418	no
-0.233952	3.00104	1.14981	0.000997616	0.0708262	18.3002	-4.32152	-0.973866	Q60759	Q60759	Gcdh	Glutaryl-CoA dehydrogenase, mitochondrial	LKDQDKATPEMVSMLK	16	356	371	18.4035	18.4011	18.4712	18.3928	18.2547	18.1005	18.2042	18.1735	Q60759	no
-0.382081	2.99979	1.14889	0.00100049	0.0709759	16.5153	-4.31989	-0.976791	Q9D710	Q9D710	Tmx2	Thioredoxin-related transmembrane protein 2	QLPTLILFQGGK	12	216	227	16.8121	16.7228	16.5595	16.7311	16.3354	16.1882	16.4366	16.337	Q9D710	no
-0.308772	2.99884	1.14833	0.00100267	0.0710676	17.2579	-4.31865	-0.979005	Q9D162	Q9D162	Ccdc167	Coiled-coil domain-containing protein 167	DLEAVTSQLYR	11	28	38	17.4364	17.3682	17.3712	17.4733	17.0091	17.0918	17.2469	17.0662	Q9D162	no
0.406808	2.99856	1.14833	0.00100331	0.0710676	16.9739	4.31829	-0.979656	A2A8L1;Q6PDQ2	A2A8L1	Chd4	Chromodomain-helicase-DNA-binding protein 4	VLIFSQMTK	9	1062	1070	16.5632	16.874	16.7427	16.902	17.2013	17.2391	17.27	16.9987	A2A8L1	no
-1.23177	2.99761	1.14771	0.00100551	0.0711689	13.528	-4.31705	-0.98188	Q8BK48	Q8BK48	Ces2e	Pyrethroid hydrolase Ces2e	GKNEAEMLAINKVFK	15	294	308	14.5326	14.4181	13.8194	13.8055	12.7121	12.9965	12.3604	13.5794	Q8BK48	no
0.385487	2.99615	1.14658	0.0010089	0.0713546	16.9171	4.31513	-0.985304	O55125	O55125	Nipsnap1	Protein NipSnap homolog 1	EYLEFRK	7	147	153	16.5971	16.6899	16.7739	16.8365	17.2416	17.0113	17.2204	16.9661	O55125	no
0.859494	2.99576	1.14652	0.0010098	0.071364	21.2821	4.31463	-0.986213	P14246	P14246	Slc2a2	Solute carrier family 2, facilitated glucose transporter member 2	HVLGVPLDDRK	11	44	54	20.0559	20.9601	21.1457	21.2477	21.8461	21.7389	21.5823	21.68	P14246	no
-0.839756	2.99541	1.14649	0.00101064	0.0713685	13.895	-4.31416	-0.987051	Q8R4K2	Q8R4K2	Irak4	Interleukin-1 receptor-associated kinase 4	MSDADPASVEAMYSAASQCLHEKK	24	418	441	14.3686	14.2657	14.4423	14.1827	13.5936	13.0704	13.4293	13.8072	Q8R4K2	yes
0.185642	2.99481	1.14623	0.00101203	0.0714126	21.7185	4.31338	-0.988451	P09103	P09103	P4hb	Protein disulfide-isomerase	LKAEGSEIR	9	72	80	21.6628	21.6364	21.6584	21.5451	21.823	21.7307	21.8764	21.8152	P09103	no
-0.697729	2.99177	1.14352	0.00101913	0.071859	14.6937	-4.30941	-0.995561	O35492	O35492	Clk3	Dual specificity protein kinase CLK3	HMAYQLCHALR	11	410	420	15.1366	14.7568	15.0713	15.2054	14.542	14.3756	14.4298	14.0319	O35492	yes
-0.322642	2.99014	1.14222	0.00102297	0.072075	16.7101	-4.30728	-0.999384	O54988	O54988	Slk	STE20-like serine/threonine-protein kinase	IVTDSDSKTEELR	13	810	822	16.8849	16.9406	16.8038	16.8563	16.4466	16.5627	16.598	16.5878	O54988	yes
0.275492	2.98947	1.14187	0.00102455	0.0721317	20.4582	4.3064	-1.00095	P08226	P08226	Apoe	Apolipoprotein E	EVQAAQAR	8	106	113	20.4067	20.2877	20.417	20.1704	20.654	20.6714	20.6006	20.4576	P08226	no
-0.725024	2.9855	1.13824	0.00103394	0.0727376	15.3034	-4.30123	-1.01023	Q8K221	Q8K221	Arfip2	Arfaptin-2	LRPPGAEKPSWLEEQ	15	327	341	16.0561	15.6978	15.2916	15.6179	14.8575	15.2457	14.8961	14.764	Q8K221	no
-0.566265	2.9845	1.13756	0.00103633	0.0728509	14.968	-4.29991	-1.01258	O08648	O08648	Map3k4	Mitogen-activated protein kinase kinase kinase 4	FQPNDHK	7	1365	1371	15.4658	15.1322	15.1379	15.2686	14.8123	14.6963	14.6731	14.5578	O08648	yes
-1.01088	2.98396	1.13735	0.00103763	0.0728868	13.3183	-4.29921	-1.01385	O55201	O55201	Supt5h	Transcription elongation factor SPT5	EEELGEYYMKK	11	132	142	13.6643	14.0083	13.5989	14.0233	12.7339	12.8743	12.3899	13.2533	O55201	no
-0.327236	2.98068	1.13441	0.00104548	0.0733829	16.9729	-4.29493	-1.02152	O88351	O88351	Ikbkb	Inhibitor of nuclear factor kappa-B kinase subunit beta	AAMMSLLR	8	453	460	16.9956	17.1103	17.2199	17.2202	16.8078	16.7391	16.8224	16.8678	O88351	yes
0.642058	2.97871	1.13276	0.00105025	0.073662	15.2379	4.29235	-1.02615	Q6XBJ3	Q6XBJ3	Onecut2	One cut domain family member 2	MLSPNFDAHHTAMLTR	16	258	273	14.6389	14.7912	15.1405	15.097	15.5399	15.705	15.6806	15.3104	Q6XBJ3	no
-0.933316	2.97831	1.13269	0.0010512	0.0736731	14.2194	-4.29184	-1.02707	Q3UYH7;Q99MK8	Q3UYH7	Grk2	Beta-adrenergic receptor kinase 1	ISDLGLACDFSK	12	333	344	14.7392	14.6193	14.7869	14.5988	14.3376	13.4602	13.3276	13.8855	Q3UYH7	yes
0.242443	2.97581	1.13052	0.00105727	0.0740424	21.415	4.28858	-1.03292	P61358	P61358	Rpl27	Large ribosomal subunit protein eL27	DVFRDPALK	9	99	107	21.1143	21.3538	21.3266	21.3805	21.4874	21.5069	21.5915	21.5592	P61358	no
0.27437	2.97459	1.12962	0.00106025	0.0741953	17.8326	4.28698	-1.03578	O55125	O55125	Nipsnap1	Protein NipSnap homolog 1	LKNNKEYLEFR	11	142	152	17.7422	17.648	17.7082	17.6831	18.0331	17.9537	18.054	17.8381	O55125	no
0.147663	2.97332	1.12868	0.00106337	0.0743571	21.3106	4.28532	-1.03876	Q07417	Q07417	Acads	Short-chain specific acyl-CoA dehydrogenase, mitochondrial	ENLLGEPGMGFK	12	251	262	21.2417	21.1949	21.253	21.2575	21.3739	21.3773	21.3935	21.3931	Q07417	no
1.64434	2.972	1.12798	0.0010666	0.0744768	12.1513	4.2836	-1.04185	O35488	O35488	Slc27a2	Long-chain fatty acid transport protein 2	KLRDVFK	7	449	455	10.5804	12.194	11.6147	10.9274	13.0351	12.3583	13.3004	13.1999	O35488	no
0.381538	2.9719	1.12798	0.00106684	0.0744768	17.7995	4.28347	-1.04208	O89112	O89112	Lancl1	Glutathione S-transferase LANCL1	LHSLVKPSVDFVCR	14	240	253	17.3471	17.747	17.598	17.7429	18.106	17.9269	17.962	17.9663	O89112	no
0.236148	2.97164	1.12798	0.00106748	0.0744768	20.4194	4.28313	-1.04269	Q8VBZ3	Q8VBZ3	Clptm1	Putative lipid scramblase CLPTM1	VAGIFPCPTFK	11	448	458	20.2419	20.1946	20.3211	20.4476	20.5261	20.5638	20.5823	20.4775	Q8VBZ3	no
-0.450591	2.96872	1.12592	0.00107469	0.0748309	18.4072	-4.27932	-1.04953	Q91WT9	Q91WT9	Cbs	Cystathionine beta-synthase	AVVDKWFK	8	315	322	18.6656	18.7878	18.551	18.5254	18.4936	18.0214	18.2407	17.9718	Q91WT9	no
0.15668	2.96862	1.12592	0.00107493	0.0748309	22.124	4.2792	-1.04976	P62717	P62717	Rpl18a	Large ribosomal subunit protein eL20	CHTPPLYR	8	22	29	22.0691	22.002	22.0426	22.0691	22.1825	22.1673	22.265	22.1946	P62717	no
-0.2767	2.9686	1.12592	0.00107498	0.0748309	18.2118	-4.27917	-1.0498	P70349	P70349	Hint1	Adenosine 5'-monophosphoramidase HINT1	MVVNEGADGGQSVYHIHLHVLGGR	24	96	119	18.2649	18.3568	18.2798	18.4991	18.06	18.1591	18.0356	18.0391	P70349	no
-0.531987	2.96524	1.12337	0.00108332	0.075271	16.5082	-4.2748	-1.05765	Q9CWM4	Q9CWM4	Pfdn1	Prefoldin subunit 1	IKELEQK	7	91	97	17.0532	16.7843	16.7028	16.5564	16.1086	16.0639	16.2995	16.4967	Q9CWM4	no
0.170855	2.96477	1.12337	0.00108451	0.075271	20.1475	4.27418	-1.05877	P55050	P55050	Fabp2	Fatty acid-binding protein, intestinal	LTITQDGNKFTVK	13	39	51	20.1206	20.0426	20.0426	20.0426	20.1946	20.2535	20.2302	20.2535	P55050	no
-0.400319	2.96465	1.12337	0.00108479	0.075271	16.0834	-4.27403	-1.05904	Q8VDS8	Q8VDS8	Stx18	Syntaxin-18	LEPEPHTKR	9	169	177	16.2016	16.339	16.3354	16.2584	15.8439	15.9127	15.7508	16.0258	Q8VDS8	no
-1.18378	2.96454	1.12337	0.00108509	0.075271	13.036	-4.27387	-1.05931	P15208	P15208	Insr	Insulin receptor	NCMVAHDFTVK	11	1154	1164	13.659	13.598	14.1168	13.1376	12.6474	12.3585	11.9479	12.8224	P15208	yes
0.259209	2.96443	1.12337	0.00108535	0.075271	18.3872	4.27374	-1.05956	Q80UM3	Q80UM3	Naa15	N-alpha-acetyltransferase 15, NatA auxiliary subunit	ILEEFRK	7	170	176	18.1025	18.2898	18.3376	18.3003	18.553	18.5251	18.4812	18.5077	Q80UM3	no
0.269444	2.96011	1.11938	0.0010962	0.0759664	20.4869	4.26811	-1.06966	P34914	P34914	Ephx2	Bifunctional epoxide hydrolase 2	TGFRGPLNWYR	11	456	466	20.5356	20.265	20.343	20.265	20.7223	20.5731	20.6364	20.5545	P34914	no
0.175063	2.9572	1.11734	0.00110356	0.0763239	19.8235	4.26432	-1.07647	P43883	P43883	Plin2	Perilipin-2	LYVSWVEWK	9	279	287	19.6877	19.7337	19.7297	19.7929	19.9316	19.8976	19.8947	19.9203	P43883	no
-0.599784	2.95718	1.11734	0.00110361	0.0763239	15.6725	-4.2643	-1.07652	P27659	P27659	Rpl3	Large ribosomal subunit protein uL3	DDASKPVHLTAFLGYKAGMTHIVR	24	35	58	16.1116	15.9892	15.9458	15.843	15.7211	15.3677	15.3674	15.0342	P27659	no
0.295783	2.9571	1.11734	0.00110382	0.0763239	18.8041	4.26419	-1.07671	Q9DCW4	Q9DCW4	Etfb	Electron transfer flavoprotein subunit beta	RVIDFAVK	8	12	19	18.5604	18.72	18.7415	18.603	18.9968	19.1072	18.8328	18.8713	Q9DCW4	no
-0.391244	2.9563	1.11686	0.00110586	0.0764081	15.9036	-4.26314	-1.07859	Q0GNC1	Q0GNC1	Inf2	Inverted formin-2	LNWQKLPSNVAR	12	602	613	16.0982	16.1332	16.1061	16.0593	15.6704	15.84	15.6847	15.6367	Q0GNC1	no
-0.816188	2.95588	1.11677	0.00110693	0.0764248	15.3991	-4.2626	-1.07956	Q70FJ1	Q70FJ1	Akap9	A-kinase anchor protein 9	NLGPDTDHAALQK	13	3578	3590	15.6027	16.2147	15.6938	15.7179	15.1776	14.456	15.0423	15.2884	Q70FJ1	no
-0.38099	2.95356	1.11496	0.00111286	0.0767425	16.9487	-4.25957	-1.085	Q9EPE9	Q9EPE9	Atp13a1	Endoplasmic reticulum transmembrane helix translocase	EALECSLK	8	704	711	17.3018	17.0826	17.186	16.9862	16.6603	16.9164	16.6911	16.7648	Q9EPE9	no
-1.10103	2.95343	1.11496	0.00111318	0.0767425	13.6795	-4.25941	-1.08529	Q6PDN3	Q6PDN3	Mylk	Myosin light chain kinase, smooth muscle	LDCTQCLQHPWLMK	14	1730	1743	14.4481	14.1705	14.4768	13.8248	12.9912	13.1071	12.6428	13.7749	Q6PDN3	yes
-1.47488	2.95112	1.11297	0.00111913	0.0770952	11.9192	-4.2564	-1.0907	Q8VDG6	Q8VDG6	Map3k21	Mitogen-activated protein kinase kinase kinase 21	ALAAAASDPR	10	197	206	12.1446	12.5467	12.6076	13.3276	10.9384	10.7141	11.5992	11.4752	Q8VDG6	yes
0.380281	2.95044	1.11261	0.00112089	0.0771596	16.0282	4.25551	-1.0923	P47962	P47962	Rpl5	Large ribosomal subunit protein uL18	EFNAEVHRK	9	189	197	15.86	15.875	15.8636	15.7537	16.1539	16.1459	16.3085	16.2652	P47962	no
0.227408	2.94496	1.10746	0.00113511	0.0780804	19.316	4.24839	-1.10511	P02088;P02089	P02088	Hbb-b1	Hemoglobin subunit beta-1	GTFASLSELHCDK	13	84	96	19.2409	19.1841	19.2337	19.1507	19.5573	19.4305	19.3601	19.3711	P02088	no
-0.773981	2.94438	1.10719	0.00113664	0.0781281	15.6231	-4.24762	-1.10648	Q4LDG0	Q4LDG0	Slc27a5	Long-chain fatty acid transport protein 5	RLNKHPPETFVDALER	16	106	121	15.6893	15.7828	16.2637	16.3046	15.5941	15.3714	14.9036	15.0754	Q4LDG0	no
-0.317565	2.94331	1.10645	0.00113943	0.0782614	19.0095	-4.24624	-1.10897	Q8VE09	Q8VE09	Ttc39c	Tetratricopeptide repeat protein 39C	KSTPSMVDR	9	117	125	19.2526	19.1675	19.1146	19.1385	18.9005	18.6497	18.8113	19.0416	Q8VE09	no
0.482681	2.94217	1.10563	0.00114243	0.0784097	16.2718	4.24476	-1.11164	P05132;P68181	P05132	Prkacb	cAMP-dependent protein kinase catalytic subunit beta	NLLQVDLTKR	10	272	281	15.7778	16.0747	16.2845	15.9848	16.5499	16.5478	16.3513	16.6035	P05132	yes
0.376686	2.94118	1.10496	0.00114503	0.07853	17.8136	4.24347	-1.11395	P49312	P49312	Hnrnpa1	Heterogeneous nuclear ribonucleoprotein A1	YHTVNGHNCEVR	12	167	178	17.7294	17.577	17.6993	17.4955	18.066	18.1732	18.0005	17.7681	P49312	no
0.270533	2.93774	1.10228	0.00115414	0.0790177	17.4929	4.239	-1.122	P06728	P06728	Apoa4	Apolipoprotein A-IV	ATIDQNLEDLR	11	210	220	17.3553	17.2847	17.4695	17.3211	17.6399	17.5929	17.6701	17.6098	P06728	no
-0.505882	2.93761	1.10228	0.00115449	0.0790177	15.7263	-4.23883	-1.12231	B2RQC6	B2RQC6	Cad	CAD protein	TLGVDLVALATR	12	1229	1240	16.1801	15.808	15.8863	16.0427	15.6322	15.3054	15.4034	15.5526	B2RQC6	no
-0.290466	2.93753	1.10228	0.00115469	0.0790177	16.8974	-4.23873	-1.12249	Q8CHS2	Q8CHS2	Dnajc22	DnaJ homolog subfamily C member 22	VWHPDHNR	8	303	310	16.9991	17.0755	17.0578	17.0382	16.732	16.6976	16.749	16.8302	Q8CHS2	no
-0.518469	2.93568	1.10074	0.00115962	0.0792967	16.1217	-4.23632	-1.12682	Q9DBJ1	Q9DBJ1	Pgam1	Phosphoglycerate mutase 1	LVLIRHGESAWNLENR	16	6	21	16.4501	16.263	16.4122	16.3983	16.2043	15.6776	15.8894	15.6785	Q9DBJ1	no
0.626871	2.93323	1.09861	0.0011662	0.0796881	15.7924	4.23313	-1.13257	A2A8Z1	A2A8Z1	Osbpl9	Oxysterol-binding protein-related protein 9	SVIMHLLSQVR	11	373	383	15.0578	15.5645	15.6954	15.5984	16.0105	16.264	16.2431	15.9059	A2A8Z1	no
-0.659557	2.93179	1.09749	0.00117006	0.0798926	14.1267	-4.23126	-1.13592	P62492	P62492	Rab11a	Ras-related protein Rab-11A	PKVQCCQNI	9	208	216	14.4775	14.4385	14.5851	14.3248	13.6595	13.7618	13.8352	13.9312	P62492	no
-0.214785	2.92991	1.09593	0.00117514	0.0801809	19.2352	-4.22882	-1.14032	Q9CZD3	Q9CZD3	Gars1	Glycine--tRNA ligase	ELALQPKDDIVDR	13	99	111	19.3793	19.3793	19.267	19.3447	19.0492	19.1937	19.0937	19.1746	Q9CZD3	no
0.378616	2.92796	1.09429	0.00118044	0.0804832	18.9017	4.22628	-1.14489	Q4LDG0	Q4LDG0	Slc27a5	Long-chain fatty acid transport protein 5	KNQPFLGYR	9	500	508	18.4029	18.844	18.8903	18.7124	19.1035	19.0448	19.0857	19.1301	Q4LDG0	no
0.494758	2.92642	1.09324	0.00118461	0.0806797	15.7064	4.22429	-1.14848	P58801	P58801	Ripk2	Receptor-interacting serine/threonine-protein kinase 2	MMSLSQSR	8	172	179	15.4768	15.7127	15.3968	15.2495	16.0681	15.9504	15.9101	15.8864	P58801	yes
0.813708	2.92626	1.09324	0.00118506	0.0806797	15.5085	4.22407	-1.14886	Q99LH2	Q99LH2	Ptdss1	Phosphatidylserine synthase 1	RAVLQFTPASWTYVR	15	262	276	14.8809	14.5782	15.3617	15.586	16.0542	15.9194	15.7647	15.9232	Q99LH2	no
0.729737	2.92329	1.09061	0.0011932	0.081169	15.4269	4.22021	-1.15581	Q3TL26	Q3TL26	Tfb2m	Dimethyladenosine transferase 2, mitochondrial	TFIPHLEPLQR	11	127	137	14.7081	14.753	15.3729	15.4143	15.6684	15.9396	15.7352	15.824	Q3TL26	no
-0.221095	2.923	1.09061	0.001194	0.081169	20.7856	-4.21984	-1.15649	Q9CQN1	Q9CQN1	Trap1	Heat shock protein 75 kDa, mitochondrial	SLYSEKEVFIR	11	106	116	21.0426	20.8423	20.8727	20.8269	20.6971	20.7223	20.6006	20.68	Q9CQN1	no
0.337122	2.92263	1.09056	0.001195	0.0811775	16.6753	4.21937	-1.15734	Q8K370	Q8K370	Acad10	Acyl-CoA dehydrogenase family member 10	TAALDIAMIK	10	988	997	16.4526	16.4315	16.5374	16.6053	16.9555	16.8555	16.7561	16.8083	Q8K370	no
0.376873	2.92056	1.08901	0.00120071	0.0814687	17.0575	4.21668	-1.16218	Q66GT5	Q66GT5	Ptpmt1	Phosphatidylglycerophosphatase and protein-tyrosine phosphatase 1	SHISIRPSQLEVLK	14	167	180	16.7747	17.071	16.9447	16.6858	17.2879	17.1904	17.3046	17.2009	Q66GT5	no
-0.353044	2.92006	1.08901	0.00120209	0.0814687	16.6388	-4.21603	-1.16335	Q9CR88	Q9CR88	Mrps14	Small ribosomal subunit protein uS14m	HLADHGLLSGVQR	13	113	125	16.9024	16.8074	16.728	16.8234	16.609	16.4729	16.3373	16.4299	Q9CR88	no
-0.836735	2.91996	1.08901	0.00120238	0.0814687	15.5278	-4.21589	-1.1636	P41241	P41241	Csk	Tyrosine-protein kinase CSK	GGLYIVTEYMAK	12	260	271	16.0553	15.9263	15.7147	16.0883	14.4382	15.3322	15.4705	15.1969	P41241	yes
-0.456799	2.91981	1.08901	0.00120279	0.0814687	16.1064	-4.2157	-1.16394	O88351	O88351	Ikbkb	Inhibitor of nuclear factor kappa-B kinase subunit beta	TEGDSQEMVR	10	583	592	16.3484	16.2964	16.2549	16.4394	15.8466	15.9302	16.0953	15.6398	O88351	yes
0.486485	2.91847	1.08798	0.00120652	0.0816616	16.3914	4.21395	-1.16708	Q07417	Q07417	Acads	Short-chain specific acyl-CoA dehydrogenase, mitochondrial	AAMLKDNK	8	331	338	16.4414	16.1072	16.0053	16.0388	16.7564	16.7658	16.4626	16.5538	Q07417	no
0.3558	2.91603	1.08586	0.00121332	0.0820621	20.0815	4.21079	-1.17279	P56395	P56395	Cyb5a	Cytochrome b5	FLEEHPGGEEVLR	13	40	52	20.1079	19.9262	19.9305	19.6498	20.3538	20.2184	20.1332	20.3321	P56395	no
-0.440553	2.91554	1.08569	0.00121467	0.0820938	17.0856	-4.21016	-1.17392	Q3B7Z2	Q3B7Z2	Osbp	Oxysterol-binding protein 1	ITSNAMINACRDFLMLAQTHSK	22	265	286	17.6036	17.3571	17.0971	17.1658	16.8189	16.8654	16.8054	16.9717	Q3B7Z2	no
-0.670221	2.91455	1.0853	0.00121744	0.0821677	14.9945	-4.20888	-1.17623	Q00993;Q60805	Q00993	Axl	Tyrosine-protein kinase receptor UFO	WIAIESLADR	10	709	718	15.6591	14.9708	15.3623	15.3264	14.8541	14.6398	14.4978	14.6459	Q00993	yes
0.224318	2.91417	1.0853	0.00121851	0.0821677	20.5056	4.20838	-1.17713	O55125	O55125	Nipsnap1	Protein NipSnap homolog 1	LKPGTMIEWGNNWAR	15	192	206	20.4629	20.3426	20.2983	20.47	20.6906	20.5878	20.665	20.5278	O55125	no
0.167119	2.9139	1.0853	0.00121926	0.0821677	20.0713	4.20803	-1.17775	P11352	P11352	Gpx1	Glutathione peroxidase 1	NDIAWNFEK	9	156	164	20.0426	19.9882	19.9601	19.9601	20.1581	20.1825	20.1457	20.1332	P11352	no
-0.773721	2.91389	1.0853	0.00121931	0.0821677	14.1829	-4.20801	-1.17779	Q8BTW9	Q8BTW9	Pak4	Serine/threonine-protein kinase PAK 4	DIKSDSILLTHDGR	14	442	455	14.8593	14.4571	14.5909	14.3719	13.6026	14.058	13.5701	13.9536	Q8BTW9	yes
0.212613	2.91194	1.08367	0.00122478	0.0824766	21.7731	4.20549	-1.18234	P09103	P09103	P4hb	Protein disulfide-isomerase	EADDIVNWLK	10	123	132	21.7471	21.6628	21.7265	21.5309	21.8913	21.8423	21.8346	21.9495	P09103	no
-0.214529	2.91035	1.08239	0.00122928	0.0827198	21.1535	-4.20342	-1.18606	Q60759	Q60759	Gcdh	Glutaryl-CoA dehydrogenase, mitochondrial	HAMNLEAVNTYEGTHDIHALILGR	24	403	426	21.2917	21.2585	21.3234	21.1695	21.1013	20.9452	21.0034	21.1351	Q60759	no
0.465048	2.90914	1.08149	0.00123272	0.0828913	16.6041	4.20185	-1.1889	P70697	P70697	Urod	Uroporphyrinogen decarboxylase	WLYQRPQASHK	11	180	190	16.1919	16.5909	16.3211	16.3825	17.062	16.8916	16.7162	16.6767	P70697	no
0.597812	2.90871	1.08148	0.00123392	0.0828936	15.4263	4.2013	-1.18989	P31938	P31938	Map2k1	Dual specificity mitogen-activated protein kinase kinase 1	ELELLFGCHVEGDAAETPPRPR	22	270	291	14.8435	15.3282	15.0175	15.3202	15.5366	15.6605	15.9209	15.7827	P31938	yes
0.404083	2.90847	1.08148	0.00123462	0.0828936	16.725	4.20098	-1.19046	P50136	P50136	Bckdha	2-oxoisovalerate dehydrogenase subunit alpha, mitochondrial	LKPNPSLLFSDVYQEMPAQLRR	22	398	419	16.5326	16.478	16.5507	16.5305	16.954	16.6495	17.0658	17.0389	P50136	no
1.28456	2.90818	1.08148	0.00123543	0.0828936	12.7212	4.20061	-1.19113	Q91V83	Q91V83	Tti1	TELO2-interacting protein 1 homolog	VHVILNSVAHVQR	13	415	427	11.7906	12.5618	12.5465	11.4169	13.2982	13.6719	13.4117	13.0722	Q91V83	no
-0.816325	2.90666	1.08028	0.00123976	0.0831237	13.9839	-4.19864	-1.19468	Q9R117	Q9R117	Tyk2	Non-receptor tyrosine-protein kinase TYK2	NLVHGNVCGR	10	726	735	14.7118	14.2694	14.1114	14.4758	13.3128	13.469	13.8004	13.7209	Q9R117	yes
0.144441	2.90529	1.07972	0.00124369	0.0832295	21.723	4.19686	-1.1979	Q91XD4	Q91XD4	Ftcd	Formimidoyltransferase-cyclodeaminase	ACALQEGLR	9	437	445	21.6584	21.6409	21.654	21.6497	21.8152	21.7715	21.8346	21.7594	Q91XD4	no
-0.881892	2.90528	1.07972	0.00124372	0.0832295	13.6723	-4.19684	-1.19792	P52332	P52332	Jak1	Tyrosine-protein kinase JAK1	HIVYLYGVCVR	11	648	658	14.3344	13.9327	13.7599	14.426	13.0524	13.111	13.4452	13.3167	P52332	yes
-0.241049	2.90517	1.07972	0.00124402	0.0832295	18.2619	-4.19671	-1.19817	Q9D816	Q9D816	Cyp2c55	Cytochrome P450 2C55	FSIMTLR	7	126	132	18.2751	18.4338	18.4595	18.3613	18.15	18.1379	18.0949	18.1826	Q9D816	no
-0.336209	2.90486	1.07972	0.00124492	0.0832298	19.1674	-4.1963	-1.1989	Q99KG5	Q99KG5	Lsr	Lipolysis-stimulated lipoprotein receptor	ELANFDPSRPGPPNGR	16	354	369	19.4043	19.2818	19.2289	19.4269	19.1133	18.7944	18.9284	19.161	Q99KG5	no
0.314597	2.90383	1.079	0.00124788	0.0833674	17.6838	4.19496	-1.20131	Q9D6U8	Q9D6U8	Fam162a	Protein FAM162A	RHESLTSLNLER	12	129	140	17.7385	17.485	17.4636	17.4188	17.8252	17.8234	17.8225	17.8932	Q9D6U8	no
-0.205181	2.90337	1.07886	0.0012492	0.0833953	21.1196	-4.19437	-1.20238	P62245	P62245	Rps15a	Small ribosomal subunit protein uS8	FLTVMMK	7	37	43	21.1184	21.2364	21.2283	21.3056	21.0031	20.9932	21.1118	20.9598	P62245	no
0.255364	2.90256	1.07836	0.00125153	0.083491	17.967	4.19332	-1.20428	Q01339	Q01339	Apoh	Beta-2-glycoprotein 1	ATVLYQGMR	9	271	279	17.8234	17.8595	17.7758	17.8985	18.1425	18.1171	18.1437	17.9753	Q01339	no
0.150697	2.90179	1.0779	0.00125376	0.0835795	22.0696	4.19232	-1.20608	P16460	P16460	Ass1	Argininosuccinate synthase	FKGRNDLMEYAK	12	154	165	21.9672	22.0218	22.0042	21.9838	22.129	22.1542	22.1997	22.0969	P16460	no
0.213428	2.90046	1.07707	0.00125759	0.0837401	22.1591	4.1906	-1.20918	P97371	P97371	Psme1	Proteasome activator complex subunit 1	VFELMTNLHTK	11	156	166	21.9259	22.1014	22.0336	22.1486	22.3172	22.2796	22.2869	22.1796	P97371	no
-0.254293	2.90033	1.07707	0.00125797	0.0837401	19.2904	-4.19043	-1.20949	P53657	P53657	Pklr	Pyruvate kinase PKLR	GVFPLLYR	8	511	518	19.464	19.5012	19.3509	19.3539	19.1869	19.1142	19.0567	19.295	P53657	no
-0.463004	2.89863	1.07568	0.0012629	0.0840083	15.6178	-4.18823	-1.21346	Q8C3S2	Q8C3S2	Tango6	Transport and Golgi organization protein 6 homolog	LMRPNGVQAVVR	12	318	329	15.9441	15.8809	15.859	15.7133	15.3253	15.4332	15.5524	15.2343	Q8C3S2	no
-0.984643	2.89756	1.07504	0.00126601	0.0841326	15.919	-4.18685	-1.21595	P53395	P53395	Dbt	Lipoamide acyltransferase component of branched-chain alpha-keto acid dehydrogenase complex, mitochondrial	VIDGATMSR	9	454	462	16.9518	16.5451	16.4862	15.6624	15.4471	15.1883	15.2239	15.8476	P53395	no
-0.648359	2.89737	1.07504	0.00126658	0.0841326	17.7279	-4.18659	-1.21641	O54909;Q9R092;O88451	O54909	Rdh7	Retinol dehydrogenase 7	VLAACLTEK	9	56	64	18.2932	18.2264	18.1527	17.5359	17.6129	17.175	17.2624	17.5644	O54909	no
-0.534402	2.8967	1.07468	0.00126852	0.0842014	14.9222	-4.18573	-1.21797	Q6P3Z3	Q6P3Z3	Thap4	Peroxynitrite isomerase THAP4	LLKPTAVPSIFHLSEK	16	75	90	15.1462	15.3242	15.1723	15.1147	14.6529	14.6298	14.5179	14.8193	Q6P3Z3	no
0.741065	2.89239	1.07068	0.00128119	0.0849811	13.9011	4.18014	-1.22805	P49138	P49138	Mapkapk2	MAP kinase-activated protein kinase 2	VLKEDKER	8	327	334	13.7545	13.6162	13.2683	13.4834	14.3272	14.3987	14.2578	14.1028	P49138	yes
0.436934	2.89198	1.07058	0.00128239	0.0850001	17.5542	4.17961	-1.229	P05064	P05064	Aldoa	Fructose-bisphosphate aldolase A	ADDGRPFPQVIK	12	88	99	17.4475	17.4679	17.0205	17.4072	17.761	17.7103	17.9641	17.6553	P05064	no
-0.481604	2.89122	1.07032	0.00128463	0.0850504	15.7947	-4.17863	-1.23077	P14685	P14685	Psmd3	26S proteasome non-ATPase regulatory subunit 3	YLYYTGR	7	284	290	16.2274	15.9938	16.0333	15.8877	15.4325	15.5219	15.4826	15.7788	P14685	no
0.286163	2.8911	1.07032	0.00128498	0.0850504	18.5307	4.17848	-1.23105	P47911	P47911	Rpl6	Large ribosomal subunit protein eL6	HQEGEIFDTEKEK	13	235	247	18.4887	18.2045	18.4189	18.4385	18.6127	18.6238	18.7691	18.6896	P47911	no
-0.559194	2.88996	1.06962	0.00128838	0.085188	15.2333	-4.17699	-1.23374	Q920G8	Q920G8	Slc25a37	Mitoferrin-1	MQSLNPDPK	9	73	81	15.7078	15.3891	15.5516	15.4032	14.9625	14.7173	15.1615	14.9736	Q920G8	no
-0.375382	2.88978	1.06962	0.00128889	0.085188	17.8844	-4.17677	-1.23414	Q9D710	Q9D710	Tmx2	Thioredoxin-related transmembrane protein 2	YKVSTSPLTR	10	206	215	17.8641	18.1746	18.2013	18.0482	17.5913	17.6504	17.9037	17.6412	Q9D710	no
-1.7473	2.88798	1.06813	0.00129426	0.085482	13.3186	-4.17443	-1.23836	Q91XU3	Q91XU3	Pip4k2c	Phosphatidylinositol 5-phosphate 4-kinase type-2 gamma	HGAGAEISTVHPEQYAKR	18	394	411	13.3826	14.0371	15.1158	14.2335	11.9412	12.786	11.6636	13.3888	Q91XU3	no
-0.337148	2.88661	1.06707	0.00129834	0.0856904	16.8134	-4.17266	-1.24155	Q8K441	Q8K441	Abca6	ATP-binding cassette sub-family A member 6	GLRKEDAVVAISR	13	1390	1402	17.113	16.8536	16.9132	17.0481	16.6143	16.6348	16.7267	16.6036	Q8K441	no
0.166123	2.88364	1.06504	0.00130725	0.0860917	20.0778	4.16882	-1.24849	P23116	P23116	Eif3a	Eukaryotic translation initiation factor 3 subunit A	LLDMDGIIVEK	11	341	351	19.9459	20.002	20.0156	20.0156	20.1704	20.1946	20.1206	20.1581	P23116	no
0.376866	2.88358	1.06504	0.00130744	0.0860917	18.2744	4.16873	-1.24864	Q9JIZ0	Q9JIZ0	Cml1	Probable N-acetyltransferase CML1	KAGQYFMSIFWR	12	195	206	17.7965	18.1792	18.2643	18.1039	18.4465	18.4619	18.3807	18.5623	Q9JIZ0	no
-0.994714	2.88355	1.06504	0.00130752	0.0860917	14.6776	-4.1687	-1.2487	Q61831;Q91Y86;Q9WTU6	Q61831	Mapk8	Mitogen-activated protein kinase 8	YYRAPEVILGMGYK	14	190	203	14.4219	15.2423	15.5165	15.5193	14.0279	14.3744	13.9077	14.4111	Q61831	yes
-0.319401	2.88305	1.06504	0.00130903	0.0860917	18.8705	-4.16805	-1.24987	Q9R0H0	Q9R0H0	Acox1	Peroxisomal acyl-coenzyme A oxidase 1	DVTLGSVLGR	10	614	623	19.1981	19.0672	18.9549	18.9007	18.7394	18.7733	18.5317	18.7989	Q9R0H0	no
0.388348	2.88304	1.06504	0.00130906	0.0860917	17.7398	4.16804	-1.24989	Q80WW9	Q80WW9	Ddrgk1	DDRGK domain-containing protein 1	AAAADGEPLHNEEER	15	28	42	17.7298	17.3307	17.5165	17.6054	18.0927	17.984	17.8875	17.7717	Q80WW9	no
0.182762	2.88229	1.06459	0.00131132	0.0861798	19.7592	4.16707	-1.25165	P23116	P23116	Eif3a	Eukaryotic translation initiation factor 3 subunit A	QCLDLLR	7	159	165	19.7005	19.6119	19.6704	19.6886	19.8925	19.7872	19.8849	19.8379	P23116	no
0.358944	2.88174	1.06435	0.00131298	0.0862277	16.5491	4.16636	-1.25293	Q00623	Q00623	Apoa1	Apolipoprotein A-I	EDVELYR	7	133	139	16.2421	16.5112	16.4416	16.2835	16.796	16.746	16.6998	16.6724	Q00623	no
0.323803	2.87644	1.05938	0.0013291	0.08722	17.5306	4.1595	-1.26532	A2A974;Q91WL5	A2A974	Cyp4a12a	Cytochrome P450 4A12A	ILKDQDLQDILTR	13	64	76	17.467	17.2587	17.4392	17.3101	17.6444	17.757	17.5526	17.8162	A2A974	no
-1.08171	2.87616	1.05938	0.00132997	0.08722	12.9593	-4.15913	-1.26598	P84086	P84086	Cplx2	Complexin-2	AALEQPCEGSLTRPKK	16	84	99	13.5237	13.6317	13.2684	13.5767	11.8534	12.6447	12.8699	12.3056	P84086	no
0.151947	2.87242	1.05595	0.00134146	0.0879118	21.2476	4.1543	-1.27471	P11352	P11352	Gpx1	Glutathione peroxidase 1	YVRPGGGFEPNFTLFEK	17	96	112	21.2125	21.1519	21.1457	21.1765	21.3645	21.3266	21.2821	21.3211	P11352	no
-0.358357	2.87086	1.05474	0.0013463	0.0881572	16.9894	-4.15228	-1.27836	Q9D710	Q9D710	Tmx2	Thioredoxin-related transmembrane protein 2	YNCSGLNFGKVDVGR	15	184	198	17.2424	17.1997	17.2616	16.9705	16.6779	16.8201	16.8277	16.9151	Q9D710	no
-0.29102	2.8706	1.05474	0.00134711	0.0881572	20.0911	-4.15194	-1.27897	P16331	P16331	Pah	Phenylalanine-4-hydroxylase	DFLGGLAFR	9	253	261	20.0292	20.2877	20.3645	20.265	19.8184	20.0156	19.9882	19.9601	P16331	no
-1.09629	2.87009	1.05454	0.00134868	0.0881979	13.4864	-4.15129	-1.28016	P36552	P36552	Cpox	Oxygen-dependent coproporphyrinogen-III oxidase, mitochondrial	TLKEACDQHGPDIYPK	16	288	303	14.4828	14.0297	13.5869	14.0386	12.8599	13.5629	12.676	12.6542	P36552	no
0.21809	2.86842	1.05332	0.00135389	0.0884467	18.2723	4.14912	-1.28407	Q68FL6	Q68FL6	Mars1	Methionine--tRNA ligase, cytoplasmic	DTVEQLR	7	384	390	18.1119	18.1338	18.1936	18.2135	18.3768	18.3601	18.4395	18.3488	Q68FL6	no
0.383606	2.86821	1.05332	0.00135452	0.0884467	17.207	4.14886	-1.28454	G3X8U3	G3X8U3	QNG1	Queuosine 5'-phosphate N-glycosylase/hydrolase	SLHELNPR	8	49	56	17.0956	16.9155	16.8012	17.2486	17.3571	17.4017	17.4218	17.4146	G3X8U3	no
0.178903	2.86795	1.05332	0.00135534	0.0884467	19.8724	4.14852	-1.28516	Q8BG05	Q8BG05	Hnrnpa3	Heterogeneous nuclear ribonucleoprotein A3	KIFVGGIKEDTEEYNLR	17	127	143	19.7151	19.8198	19.7924	19.8044	20.0063	19.9174	19.9803	19.9433	Q8BG05	no
0.217592	2.8667	1.05238	0.00135924	0.0886389	20.6253	4.14691	-1.28807	Q91XD4	Q91XD4	Ftcd	Formimidoyltransferase-cyclodeaminase	DMTDDVFKEK	10	504	513	20.3673	20.5287	20.6125	20.5574	20.7521	20.7389	20.7643	20.681	Q91XD4	no
-0.739767	2.86469	1.05066	0.00136557	0.0889893	14.3829	-4.1443	-1.29279	P18653	P18653	Rps6ka1	Ribosomal protein S6 kinase alpha-1	ATNMEYAVK	9	428	436	14.8628	14.709	14.7642	14.6752	14.2652	13.6244	13.8802	14.2823	P18653	yes
0.170781	2.86434	1.05062	0.00136666	0.0889975	19.8758	4.14386	-1.29359	Q8JZQ2	Q8JZQ2	Afg3l2	AFG3-like protein 2	MCMTLGGR	8	624	631	19.812	19.7481	19.8084	19.7932	20.0108	19.9755	19.9307	19.9278	Q8JZQ2	no
-0.663176	2.86397	1.05056	0.00136781	0.0890101	17.4249	-4.14338	-1.29445	P41241	P41241	Csk	Tyrosine-protein kinase CSK	IPLKDVVPR	9	390	398	17.1408	17.885	17.993	18.0073	17.1845	17.1272	16.9824	17.0792	P41241	yes
0.978729	2.86366	1.05055	0.0013688	0.0890125	13.8372	4.14297	-1.29518	Q8BG30	Q8BG30	Nelfa	Negative elongation factor A	LLLGTLHLPR	10	56	65	12.6692	13.758	13.4976	13.4667	14.4234	14.1475	14.4892	14.2463	Q8BG30	no
-0.934829	2.86199	1.04919	0.00137406	0.089292	14.0931	-4.14082	-1.29908	Q6XUX1	Q6XUX1	Dstyk	Dual serine/threonine and tyrosine protein kinase	QLSTFSHQLLQNR	13	340	352	14.4719	14.6697	14.5417	14.5586	12.9868	14.1106	13.8211	13.584	Q6XUX1	yes
1.18066	2.86009	1.04759	0.00138009	0.0896207	11.7664	4.13837	-1.30351	Q8BJA3	Q8BJA3	Hmbox1	Homeobox-containing protein 1	REEIANACNAVIQKPGK	17	297	313	11.397	10.9791	11.3859	10.9424	12.2591	12.4759	12.3927	12.2993	Q8BJA3	no
-0.456863	2.85939	1.04735	0.00138232	0.0896698	15.7043	-4.13746	-1.30515	Q3UIR3	Q3UIR3	Dtx3l	E3 ubiquitin-protein ligase DTX3L	TCILFVPK	8	420	427	15.8537	15.9049	16.0437	15.9285	15.5226	15.268	15.4629	15.6498	Q3UIR3	no
-0.672038	2.85904	1.04735	0.00138345	0.0896698	15.1969	-4.137	-1.30598	Q61161	Q61161	Map4k2	Mitogen-activated protein kinase kinase kinase kinase 2	QIAYVCR	7	112	118	15.0749	15.649	15.8503	15.5576	14.9603	14.7028	14.9221	14.8584	Q61161	yes
0.571307	2.85895	1.04735	0.00138374	0.0896698	14.8239	4.13689	-1.30619	Q8BX94	Q8BX94	Osbpl2	Oxysterol-binding protein-related protein 2	GMENGNMDLASQEKER	16	414	429	14.5213	14.593	14.6206	14.4181	15.1363	15.3036	15.1256	14.8728	Q8BX94	no
0.391738	2.85756	1.04627	0.00138816	0.0898932	19.1253	4.1351	-1.30943	Q8C7G5	Q8C7G5	Apoa5	Apolipoprotein A-V	ELFHPYAER	9	184	192	18.5823	18.9812	19.0293	19.1248	19.3222	19.3321	19.2782	19.352	Q8C7G5	no
0.479421	2.85658	1.04559	0.0013913	0.0900344	16.0682	4.13383	-1.31173	Q8BGY7	Q8BGY7	Fam210a	Protein FAM210A	KEETDPLQDK	10	110	119	15.8899	15.7218	16.0803	15.6219	16.4307	16.3836	16.1751	16.2422	Q8BGY7	no
-0.50723	2.85604	1.04535	0.00139304	0.0900841	16.0317	-4.13313	-1.31299	O54992	O54992	Mapkapk5	MAP kinase-activated protein kinase 5	LCDFGFAK	8	167	174	16.319	16.2293	16.4013	16.1915	15.8843	15.4587	15.7491	16.02	O54992	yes
0.439423	2.85539	1.04512	0.0013951	0.0901313	17.2592	4.1323	-1.31449	Q9D8E6	Q9D8E6	Rpl4	Large ribosomal subunit protein uL4	MFAPTKTWRR	10	101	110	17.0958	17.1219	16.8923	17.0479	17.7517	17.568	17.3607	17.2352	Q9D8E6	no
0.950411	2.85475	1.04512	0.00139719	0.0901313	13.0139	4.13146	-1.31601	P46460	P46460	Nsf	Vesicle-fusing ATPase	GRLQILHIHTAR	12	402	413	12.5507	12.5357	12.2019	12.8664	13.2408	13.6248	13.6701	13.4207	P46460	no
0.298157	2.85458	1.04512	0.00139771	0.0901313	17.6857	4.13125	-1.31639	P47962	P47962	Rpl5	Large ribosomal subunit protein uL18	TTTGNKVFGALKGAVDGGLSIPHSTK	26	153	178	17.5525	17.4696	17.596	17.5285	17.941	17.8418	17.9004	17.6559	P47962	no
-0.910681	2.85433	1.04512	0.00139853	0.0901313	14.3661	-4.13092	-1.31698	P52332	P52332	Jak1	Tyrosine-protein kinase JAK1	ELADLMTR	8	818	825	15.0464	14.9292	14.7676	14.5427	14.1509	14.1108	14.1292	13.2524	P52332	yes
-0.367799	2.8543	1.04512	0.00139863	0.0901313	16.546	-4.13088	-1.31705	Q9D6Y7	Q9D6Y7	Msra	Mitochondrial peptide methionine sulfoxide reductase	VVYRPEHISFEELLK	15	119	133	16.7679	16.848	16.7326	16.571	16.2647	16.347	16.3379	16.4987	Q9D6Y7	no
-0.446089	2.85391	1.04505	0.00139986	0.0901461	16.1968	-4.13039	-1.31795	O88736	O88736	Hsd17b7	3-keto-steroid reductase/17-beta-hydroxysteroid dehydrogenase 7	LLAEDDDLHLCLACR	15	22	36	16.2358	16.572	16.3959	16.4757	15.9339	15.8964	16.2021	15.8626	O88736	no
0.310006	2.85362	1.04505	0.0014008	0.0901461	17.0626	4.13001	-1.31862	Q9CQ06	Q9CQ06	Mrpl24	Large ribosomal subunit protein uL24m	ATSSPFYR	8	13	20	16.999	16.9079	16.9267	16.7968	17.1488	17.1882	17.3434	17.1901	Q9CQ06	no
0.494162	2.85193	1.04366	0.00140627	0.0904355	17.5926	4.12783	-1.32258	P12367	P12367	Prkar2a	cAMP-dependent protein kinase type II-alpha regulatory subunit	GTYDILVTK	9	179	187	17.5038	17.1855	17.5994	17.0933	17.8823	17.6473	17.768	18.0609	P12367	no
0.196818	2.85065	1.04268	0.00141041	0.0906393	19.8527	4.12618	-1.32556	Q9WU79	Q9WU79	Prodh	Proline dehydrogenase 1, mitochondrial	TGSLFHHPA	9	591	599	19.6374	19.7936	19.8191	19.7671	19.9459	19.9601	19.9241	19.9742	Q9WU79	no
0.317206	2.84981	1.04214	0.00141317	0.0907534	17.9405	4.12509	-1.32754	Q91WL5	Q91WL5	Cyp4a12a	Cytochrome P450 4A12A	GLLMLDGQTWFQHRR	15	128	142	17.6715	17.8114	17.8751	17.7695	18.1284	18.0279	17.9602	18.2799	Q91WL5	no
-0.243558	2.84433	1.03696	0.0014311	0.0918418	18.5469	-4.11802	-1.34033	Q99LB7	Q99LB7	Sardh	Sarcosine dehydrogenase, mitochondrial	SPFDPDNKR	9	906	914	18.7372	18.5808	18.5777	18.7791	18.3921	18.423	18.4397	18.4457	Q99LB7	no
-0.442898	2.84315	1.03632	0.001435	0.0919763	19.5534	-4.11649	-1.34309	P35700	P35700	Prdx1	Peroxiredoxin-1	TIAQDYGVLKADEGISFR	18	111	128	19.9182	19.8733	19.8605	19.4474	19.4768	19.0703	19.3966	19.384	P35700	no
-0.680215	2.84309	1.03632	0.00143518	0.0919763	15.8575	-4.11642	-1.34322	Q61136	Q61136	Prpf4b	Serine/threonine-protein kinase PRP4 homolog	NNELMQK	7	721	727	16.5928	16.0718	15.8807	16.245	15.1858	15.5263	15.8165	15.5407	Q61136	yes
0.149366	2.83976	1.03329	0.00144625	0.0926218	21.1652	4.11212	-1.35101	P56480	P56480	Atp5f1b	ATP synthase subunit beta, mitochondrial	IMNVIGEPIDERGPIKTK	18	144	161	21.0991	21.087	21.0585	21.1173	21.1898	21.2653	21.2437	21.2607	P56480	no
-0.497634	2.83318	1.02701	0.00146832	0.0939706	16.2808	-4.10364	-1.36637	Q9QXD1	Q9QXD1	Acox2	Peroxisomal acyl-coenzyme A oxidase 2	CPAQTAADFR	10	485	494	16.6475	16.4057	16.8212	16.2441	16.0645	16.0583	15.921	16.0842	Q9QXD1	no
-0.898003	2.83264	1.02677	0.00147015	0.0940228	15.1986	-4.10294	-1.36763	O88451	O88451	Rdh7	Retinol dehydrogenase 7	NFLDSYIK	8	240	247	15.5627	15.8113	15.8286	15.3879	14.9485	14.632	14.1225	15.2955	O88451	no
0.589827	2.83166	1.02608	0.00147348	0.094171	15.0702	4.10167	-1.36993	Q8VCH6	Q8VCH6	Dhcr24	Delta(24)-sterol reductase	EWKEQGSK	8	80	87	14.7264	14.4972	14.9962	14.8812	15.5833	15.3133	15.3025	15.2613	Q8VCH6	no
-0.352345	2.82989	1.02461	0.00147949	0.0944899	18.4674	-4.0994	-1.37405	Q99KG5	Q99KG5	Lsr	Lipolysis-stimulated lipoprotein receptor	TSSVGGHSSQVPLLR	15	306	320	18.8536	18.5336	18.4533	18.7338	18.2917	18.2934	18.1763	18.4035	Q99KG5	no
0.211266	2.82937	1.02451	0.00148127	0.0945127	19.7023	4.09873	-1.37527	Q8C7G5	Q8C7G5	Apoa5	Apolipoprotein A-V	LVTGIGHHVQELHR	14	193	206	19.478	19.6305	19.6129	19.6652	19.7771	19.7586	19.8159	19.8799	Q8C7G5	no
-0.271417	2.82919	1.02451	0.00148188	0.0945127	18.7371	-4.09849	-1.37569	Q8VCR2	Q8VCR2	Hsd17b13	17-beta-hydroxysteroid dehydrogenase 13	SLINGILTNKK	11	245	255	18.8346	18.8553	18.892	18.9094	18.4075	18.7201	18.6173	18.6608	Q8VCR2	no
0.217093	2.82773	1.02335	0.00148685	0.0947646	20.4506	4.09662	-1.37908	Q64523;Q6GSS7	Q64523	H2ac20;Hist2h2aa1	Histone H2A type 2-C	NDEELNKLLGK	11	90	100	20.2535	20.3645	20.3645	20.3857	20.6276	20.654	20.4775	20.4775	Q64523	no
0.161815	2.82737	1.02329	0.00148809	0.0947787	20.2907	4.09615	-1.37993	O88844	O88844	Idh1	Isocitrate dehydrogenase [NADP] cytoplasmic	DIFQEIYDKK	10	225	234	20.1901	20.2149	20.1649	20.2693	20.3955	20.3713	20.3666	20.3529	O88844	no
0.146032	2.82678	1.0231	0.00149013	0.094819	22.4151	4.09539	-1.38132	Q9CR57	Q9CR57	Rpl14	Large ribosomal subunit protein eL14	CMQLTDFILKFPHSAR	16	54	69	22.3073	22.3376	22.3511	22.3725	22.4501	22.4651	22.5451	22.4923	Q9CR57	no
0.752109	2.82659	1.0231	0.00149077	0.094819	13.5265	4.09515	-1.38175	Q8BUV6	Q8BUV6	Lsm11	U7 snRNA-associated Sm-like protein LSm11	YSQTSTWK	8	254	261	13.0057	13.1948	13.1487	13.2527	13.8298	13.7307	13.9938	14.0558	Q8BUV6	no
-0.997959	2.82612	1.02293	0.00149238	0.0948567	13.4556	-4.09454	-1.38285	E9Q3L2	E9Q3L2	Pi4ka	Phosphatidylinositol 4-kinase alpha	CGVSELEKEGLQCR	14	1815	1828	14.0132	14.086	13.8418	13.8774	12.293	13.2058	12.9911	13.3366	E9Q3L2	no
0.241769	2.82563	1.02274	0.00149406	0.0948981	21.0176	4.09391	-1.38399	P10853;P10854;Q64475;Q64478;Q64525;Q6ZWY9;Q8CGP1;Q8CGP2	P10853	Hist2h2bb	Histone H2B type 2-B	KESYSVYVYK	10	35	44	20.7223	20.9098	21.0088	20.9459	21.1395	21.2244	21.0886	21.1015	P10853	no
0.179394	2.82477	1.02218	0.00149702	0.0950216	19.4828	4.0928	-1.386	Q63844	Q63844	Mapk3	Mitogen-activated protein kinase 3	NYLQSLPSK	9	280	288	19.3768	19.3754	19.367	19.4533	19.6157	19.5799	19.5705	19.524	Q63844	yes
0.223619	2.82403	1.02173	0.00149958	0.095119	18.8675	4.09185	-1.38773	Q91YH5	Q91YH5	Atl3	Atlastin-3	EQHSFELEER	10	35	44	18.7031	18.6833	18.8476	18.7888	19.0644	18.958	18.9402	18.9546	Q91YH5	no
-0.444008	2.82356	1.02156	0.00150121	0.0951573	15.5872	-4.09124	-1.38883	Q8BGR2	Q8BGR2	Lrrc8d	Volume-regulated anion channel subunit LRRC8D	HVSTSSDEGSPSASTPMINK	20	238	257	16.0132	15.661	15.7377	15.8249	15.3831	15.3809	15.3648	15.332	Q8BGR2	no
0.440331	2.8224	1.0207	0.00150522	0.0953465	17.6275	4.08975	-1.39153	Q9DBT9	Q9DBT9	Dmgdh	Dimethylglycine dehydrogenase, mitochondrial	LQASWVTHGVPPGFGK	16	313	328	17.197	17.4496	17.7295	17.2532	17.874	17.9861	17.7718	17.7587	Q9DBT9	no
-2.53254	2.8199	1.01849	0.00151391	0.0958317	15.6319	-4.08653	-1.39737	Q9EQP2;Q9QXY6;Q9WVK4	Q9EQP2	Ehd3	EH domain-containing protein 3	VYGALMWSLGK	11	232	242	17.4797	14.3629	17.686	18.0642	14.32	14.3475	14.0482	14.7469	Q9EQP2	no
0.248002	2.81761	1.0165	0.00152191	0.0962723	17.9402	4.08358	-1.40271	P70295	P70295	Aup1	Lipid droplet-regulating VLDL assembly factor AUP1	LTPADKAEHMK	11	259	269	17.7616	17.7958	17.8242	17.8832	18.0542	18.1775	18.0242	18.0009	P70295	no
0.596053	2.81709	1.01628	0.00152373	0.0963218	15.0533	4.08291	-1.40392	Q8VEG4	Q8VEG4	Exd2	Exonuclease 3'-5' domain-containing protein 2	HFPIEMK	7	471	477	14.7368	14.4208	14.8709	14.9927	15.1923	15.4037	15.3809	15.4285	Q8VEG4	no
0.19636	2.81653	1.01601	0.00152571	0.0963815	20.2332	4.08219	-1.40524	Q61036;Q8CIN4	Q61036	Pak2	Serine/threonine-protein kinase PAK 2	KNPQAVLDVLK	11	118	128	20.0292	20.1946	20.1581	20.1581	20.3962	20.3538	20.2764	20.2989	Q61036	yes
0.292784	2.81607	1.01585	0.00152731	0.0964165	17.5942	4.0816	-1.4063	Q8JZR0	Q8JZR0	Acsl5	Long-chain-fatty-acid--CoA ligase 5	RDSLWDK	7	393	399	17.4635	17.5236	17.4602	17.3438	17.6984	17.7076	17.8985	17.6578	Q8JZR0	no
0.310987	2.81546	1.01567	0.00152945	0.0964556	18.5096	4.08082	-1.40772	P34914	P34914	Ephx2	Bifunctional epoxide hydrolase 2	GKITFSQWVPLMDESYRK	18	56	73	18.4344	18.292	18.5243	18.1658	18.7382	18.7003	18.5782	18.6437	P34914	no
-0.424122	2.81531	1.01567	0.00153	0.0964556	17.6162	-4.08062	-1.40809	Q9D6Y7	Q9D6Y7	Msra	Mitochondrial peptide methionine sulfoxide reductase	HNFGPITTDIR	11	184	194	17.8763	17.9426	17.7669	17.7273	17.5735	17.1115	17.3306	17.601	Q9D6Y7	no
0.397273	2.81214	1.0128	0.00154121	0.0970964	16.0958	4.07654	-1.41549	Q8R404	Q8R404	Micos13	MICOS complex subunit MIC13	EYSKEGWEYLKEHSK	15	105	119	15.8468	16.0382	15.8622	15.8413	16.1243	16.3384	16.4136	16.3014	Q8R404	no
-0.206009	2.81144	1.01248	0.00154368	0.097167	18.3181	-4.07564	-1.41711	P43006	P43006	Slc1a2	Excitatory amino acid transporter 2	SADCSVEEEPWKR	13	558	570	18.4551	18.3908	18.4047	18.4341	18.2248	18.2706	18.182	18.1832	P43006	no
0.480259	2.81075	1.01248	0.00154614	0.097167	16.6883	4.07475	-1.41872	Q62393	Q62393	Tpd52	Tumor protein D52	ASAAFSSVGSVITK	14	149	162	16.292	16.7786	16.2225	16.4998	16.8281	16.8814	17.0769	16.9274	Q62393	no
-0.204861	2.81069	1.01248	0.00154635	0.097167	18.9687	-4.07468	-1.41886	Q60597	Q60597	Ogdh	2-oxoglutarate dehydrogenase complex component E1	SSPYPTDVAR	10	457	466	19.0876	19.0626	19.0464	19.0878	18.8824	18.8535	18.7748	18.9543	Q60597	no
-0.256367	2.81064	1.01248	0.00154652	0.097167	18.4549	-4.07462	-1.41897	P18654	P18654	Rps6ka3	Ribosomal protein S6 kinase alpha-3	LGAGPDGVEEIKR	13	311	323	18.5494	18.4849	18.6727	18.6254	18.3791	18.4212	18.2755	18.2312	P18654	yes
0.35724	2.80882	1.01095	0.00155303	0.0975102	15.8907	4.07227	-1.42323	Q8K4L0	Q8K4L0	Ddx54	ATP-dependent RNA helicase DDX54	ALILSPTR	8	168	175	15.6877	15.6969	15.7288	15.7347	16.0193	16.0402	16.0947	16.1229	Q8K4L0	no
0.692284	2.80756	1.01033	0.00155753	0.0976492	15.1421	4.07065	-1.42616	O35638	O35638	Stag2	Cohesin subunit SA-2	YVGWTMHDK	9	331	339	14.9947	14.5484	15.0853	14.5555	15.7757	15.5799	15.3677	15.2297	O35638	no
0.395963	2.80743	1.01033	0.00155799	0.0976492	16.83	4.07049	-1.42646	Q9CZW4	Q9CZW4	Acsl3	Fatty acid CoA ligase Acsl3	GCSTPLCDR	9	423	431	16.4874	16.7501	16.7801	16.5107	17.1894	17.0629	16.8781	16.9817	Q9CZW4	no
-0.491405	2.80732	1.01033	0.0015584	0.0976492	16.7225	-4.07034	-1.42673	O08966	O08966	Slc22a1	Solute carrier family 22 member 1	AKENTIYLQVQTGK	14	539	552	17.3588	16.8864	16.7223	16.9054	16.3732	16.5339	16.4766	16.5235	O08966	no
-0.30669	2.80623	1.00953	0.00156234	0.0978299	20.0637	-4.06893	-1.42928	Q60759	Q60759	Gcdh	Glutaryl-CoA dehydrogenase, mitochondrial	ATPEMVSMLK	10	362	371	20.2782	20.1529	20.3824	20.0546	19.9649	19.8372	19.7892	20.0501	Q60759	no
0.166727	2.80507	1.00867	0.00156649	0.0980238	19.7155	4.06745	-1.43197	Q9CZS1	Q9CZS1	Aldh1b1	Aldehyde dehydrogenase X, mitochondrial	LFINNEWHDAVSK	13	41	53	19.6315	19.6845	19.5845	19.6281	19.7844	19.8148	19.8026	19.7936	Q9CZS1	no
-0.214044	2.8027	1.00673	0.00157508	0.0984627	18.7156	-4.06439	-1.43752	P56654	P56654	Cyp2c37	Cytochrome P450 2C37	ATNGMGLAFSK	11	106	116	18.8414	18.8384	18.8082	18.8025	18.6938	18.5884	18.509	18.6432	P56654	no
-0.653041	2.80255	1.00673	0.00157562	0.0984627	14.0607	-4.0642	-1.43786	Q9EQQ9	Q9EQQ9	Oga	Protein O-GlcNAcase	KVTDPSVAK	9	850	858	14.4097	14.4298	14.2868	14.4226	13.6528	13.557	13.8076	13.9194	Q9EQQ9	no
-0.172573	2.80131	1.00578	0.00158013	0.098678	19.5564	-4.06261	-1.44076	Q60759	Q60759	Gcdh	Glutaryl-CoA dehydrogenase, mitochondrial	QYALDRIQFGVPLAR	15	314	328	19.7036	19.6213	19.6118	19.6339	19.4874	19.4873	19.4344	19.4711	Q60759	no
-1.23687	2.80022	1.00498	0.00158411	0.0988597	13.093	-4.0612	-1.44331	P70268	P70268	Pkn1	Serine/threonine-protein kinase N1	SLGWDVLLAR	10	880	889	13.424	13.6009	13.8552	13.9655	13.0845	11.7547	12.886	12.173	P70268	yes
-0.442957	2.79879	1.00384	0.00158933	0.0991189	17.2324	-4.05937	-1.44664	P24456;Q8CIM7	P24456	Cyp2d26	Cytochrome P450 2D26	HPEMADQAR	9	347	355	17.617	17.5249	17.4274	17.2461	16.7295	17.135	16.9941	17.185	P24456	no
-0.50649	2.79694	1.00229	0.0015961	0.0994746	15.9425	-4.05699	-1.45095	Q8R0F9	Q8R0F9	Sec14l4	SEC14-like protein 4	QKAGEMVEVLPSQR	14	328	341	16.5749	16.0745	16.117	16.0166	15.7182	15.6773	15.7307	15.6308	Q8R0F9	no
0.219313	2.79635	1.00199	0.00159828	0.0995436	20.4008	4.05623	-1.45233	Q64523;Q6GSS7	Q64523	H2ac20;Hist2h2aa1	Histone H2A type 2-C	HLQLAIRNDEELNKLLGK	18	83	100	20.2419	20.265	20.2302	20.4273	20.5069	20.6096	20.4476	20.4775	Q64523	no
0.279999	2.79604	1.00197	0.00159941	0.0995469	16.9898	4.05584	-1.45305	Q8BHC4	Q8BHC4	Dcakd	Dephospho-CoA kinase domain-containing protein	MANHVLDNSGEWSLTR	16	171	186	16.832	16.7801	16.9246	16.8625	17.0913	17.0823	17.1899	17.1558	Q8BHC4	no
-1.09826	2.79502	1.00124	0.00160318	0.0997149	14.6414	-4.05452	-1.45543	Q6P5E4	Q6P5E4	Uggt1	UDP-glucose:glycoprotein glucosyltransferase 1	VDALLSAQPK	10	950	959	15.4137	15.3	15.4598	14.5887	13.7845	14.1492	13.6033	14.8321	Q6P5E4	no
-0.669766	2.79426	1.00077	0.00160598	0.0998224	14.5453	-4.05355	-1.4572	P49135	P49135	Ercc3	General transcription and DNA repair factor IIH helicase subunit XPB	HVHPLFKR	8	773	780	14.927	15.0847	14.5815	14.9277	14.4471	14.2998	14.0104	14.0845	P49135	no
-0.477501	2.79224	0.999043	0.00161347	0.100221	16.3013	-4.05095	-1.46191	Q9D1M0	Q9D1M0	Sec13	Protein SEC13 homolog	FASGGCDNLIK	11	182	192	16.667	16.3548	16.7127	16.4256	16.0945	15.9303	15.9152	16.3101	Q9D1M0	no
-0.990286	2.78919	0.996282	0.00162484	0.10086	14.2486	-4.04703	-1.46903	P24604	P24604	Tec	Tyrosine-protein kinase Tec	VSDFGMAR	8	504	511	14.5179	15.0544	14.9255	14.4772	13.913	13.9975	14.0726	13.0308	P24604	yes
0.365656	2.78866	0.996201	0.00162682	0.100879	17.3542	4.04635	-1.47026	Q8JZY4	Q8JZY4	Prorp	Mitochondrial ribonuclease P catalytic subunit	SLLAWVAAK	9	157	165	16.9328	17.3315	17.1251	17.2959	17.5814	17.6146	17.4849	17.4671	Q8JZY4	no
-0.283804	2.78835	0.996201	0.00162797	0.100879	17.3976	-4.04596	-1.47098	Q9Z2I9	Q9Z2I9	Sucla2	Succinate--CoA ligase [ADP-forming] subunit beta, mitochondrial	GRICNQVLVCERK	13	149	161	17.5707	17.6183	17.5109	17.4582	17.2718	17.347	17.275	17.1291	Q9Z2I9	no
2.65702	2.78823	0.996201	0.00162845	0.100879	18.8924	4.0458	-1.47128	O35386	O35386	Phyh	Phytanoyl-CoA dioxygenase, peroxisomal	YGFQGVMDFK	10	312	321	17.735	17.3772	17.6307	17.5126	21.1722	21.1279	17.4529	21.1306	O35386	no
-0.373862	2.78795	0.996201	0.00162949	0.100879	17.1591	-4.04544	-1.47193	Q8K441	Q8K441	Abca6	ATP-binding cassette sub-family A member 6	LRCIGPIQHLK	11	1498	1508	17.2683	17.2763	17.3927	17.447	17.149	16.9992	16.7271	17.0136	Q8K441	no
-0.224303	2.7873	0.995843	0.00163192	0.100962	18.4621	-4.04461	-1.47344	P41216	P41216	Acsl1	Long-chain-fatty-acid--CoA ligase 1	YFRMPELIDIR	11	9	19	18.5384	18.6363	18.5329	18.5895	18.244	18.4044	18.3894	18.3621	P41216	no
0.804114	2.78676	0.995591	0.00163396	0.10102	13.5434	4.04391	-1.4747	Q9WU56	Q9WU56	Pus1	Pseudouridylate synthase 1 homolog	FGGDGLHEPLDWTQEEGKVTAFK	23	343	365	13.163	13.3368	12.9132	13.1524	13.9935	13.638	14.1854	13.9648	Q9WU56	no
-0.639709	2.78449	0.993609	0.00164252	0.101482	15.7464	-4.041	-1.48	Q5SW19	Q5SW19	Cluh	Clustered mitochondria protein homolog	AVGSISSTAFDIR	13	706	718	16.0941	16.175	15.841	16.1551	15.3909	15.2781	15.904	15.1334	Q5SW19	no
-0.25221	2.78133	0.990968	0.0016545	0.102102	18.0376	-4.03695	-1.48735	Q9JHU4	Q9JHU4	Dync1h1	Cytoplasmic dynein 1 heavy chain 1	ETVDQVEELRR	11	3208	3218	18.2234	18.1945	18.1402	18.0965	17.9029	17.8417	17.8601	18.0413	Q9JHU4	no
0.141939	2.78127	0.990968	0.00165474	0.102102	22.1015	4.03686	-1.4875	P63242	P63242	Eif5a	Eukaryotic translation initiation factor 5A-1	EDLRLPEGDLGKEIEQK	17	110	126	22.0359	22.0526	22.0559	21.9777	22.1916	22.1795	22.1856	22.1332	P63242	no
0.212975	2.77926	0.989249	0.00166241	0.102506	22.2031	4.03429	-1.49219	Q8R4N0	Q8R4N0	Clybl	Citramalyl-CoA lyase, mitochondrial	GSMIDMPLLK	10	314	323	22.2627	22.0059	22.0505	22.0675	22.3601	22.3212	22.2743	22.2829	Q8R4N0	no
-0.203092	2.77871	0.988985	0.00166453	0.102569	18.8445	-4.03358	-1.49347	Q99LB7	Q99LB7	Sardh	Sarcosine dehydrogenase, mitochondrial	GGTESDLTVSR	11	616	626	19.0344	18.8932	18.9095	18.9469	18.7857	18.7634	18.7152	18.7074	Q99LB7	no
-0.703186	2.77806	0.988621	0.00166702	0.102655	14.902	-4.03274	-1.49499	O08648	O08648	Map3k4	Mitogen-activated protein kinase kinase kinase 4	TIKETADELK	10	1372	1381	15.1964	15.2712	15.4195	15.1274	14.5081	14.0771	14.8235	14.793	O08648	yes
0.295109	2.77711	0.987957	0.00167068	0.102812	18.4483	4.03152	-1.49722	Q9Z2Z6	Q9Z2Z6	Slc25a20	Mitochondrial carnitine/acylcarnitine carrier protein	FQTAPPGKYPNGFR	14	237	250	18.3007	18.4166	18.4049	18.0806	18.5505	18.5752	18.6304	18.6272	Q9Z2Z6	no
0.374221	2.77602	0.987161	0.00167486	0.103	16.3977	4.03013	-1.49974	Q9D2C7	Q9D2C7	Tmbim6	Bax inhibitor 1	INFDALLK	8	8	15	16.087	16.1595	16.4368	16.1593	16.6087	16.5861	16.6133	16.5314	Q9D2C7	no
-0.354342	2.77486	0.986742	0.00167936	0.1031	18.5101	-4.02863	-1.50246	Q6ZQ38	Q6ZQ38	Cand1	Cullin-associated NEDD8-dissociated protein 1	LLEDKNGEVQNLAVK	15	56	70	18.9587	18.6316	18.633	18.526	18.1986	18.4098	18.3165	18.4071	Q6ZQ38	no
-0.296662	2.77479	0.986742	0.00167961	0.1031	17.2685	-4.02855	-1.50261	E9Q1U1	E9Q1U1	Ccdc171	Coiled-coil domain-containing protein 171	SELHTACLR	9	1238	1246	17.4981	17.4273	17.4185	17.3232	17.1367	17.1387	16.9799	17.2252	E9Q1U1	no
0.266378	2.77474	0.986742	0.00167981	0.1031	18.1799	4.02848	-1.50273	P62717	P62717	Rpl18a	Large ribosomal subunit protein eL20	ARAHSIQIMK	10	119	128	17.9793	18.0039	18.0203	18.1835	18.2576	18.2237	18.362	18.4092	P62717	no
0.217721	2.77369	0.985976	0.00168388	0.103282	19.2618	4.02713	-1.50518	Q9WU79	Q9WU79	Prodh	Proline dehydrogenase 1, mitochondrial	LCASPVLLAHHEQLFQVAR	19	78	96	19.0422	19.17	19.2317	19.1677	19.3803	19.4097	19.4134	19.279	Q9WU79	no
-1.36549	2.77274	0.985316	0.00168756	0.103439	14.1989	-4.02592	-1.50739	Q7TT50	Q7TT50	Cdc42bpb	Serine/threonine-protein kinase MRCK beta	DIKPDNVLLDVNGHIR	16	200	215	14.9827	15.067	15.2685	14.2084	14.129	13.0659	12.7174	14.1524	Q7TT50	yes
-0.538144	2.77216	0.985023	0.00168981	0.103509	16.0496	-4.02517	-1.50875	Q6NZJ6	Q6NZJ6	Eif4g1	Eukaryotic translation initiation factor 4 gamma 1	TLAFEELR	8	1437	1444	16.3077	16.4938	16.269	16.2043	15.5639	15.8114	15.5934	16.1534	Q6NZJ6	no
0.318883	2.77065	0.983799	0.0016957	0.103801	17.6432	4.02324	-1.51227	P56593	P56593	Cyp2a12	Cytochrome P450 2A12	FCLGDSLAK	9	436	444	17.3372	17.3944	17.5755	17.6277	17.8279	17.9059	17.7716	17.7051	P56593	no
0.183332	2.76895	0.982506	0.00170234	0.10411	19.2611	4.02106	-1.51622	Q921F2	Q921F2	Tardbp	TAR DNA-binding protein 43	FTEYETQVK	9	152	160	19.1233	19.1752	19.249	19.1302	19.3482	19.3489	19.3727	19.3412	Q921F2	no
0.388089	2.76879	0.982506	0.001703	0.10411	17.9431	4.02084	-1.51662	P97872	P97872	Fmo5	Flavin-containing monooxygenase 5	DYKNPVEFTGK	11	176	186	17.5001	17.7118	17.9176	17.8667	18.1916	18.2433	17.9371	18.1765	P97872	no
-0.324348	2.76822	0.982427	0.00170522	0.104129	17.74	-4.02012	-1.51794	P47809	P47809	Map2k4	Dual specificity mitogen-activated protein kinase kinase 4	ISPEQHWDFTAEDLKDLGEIGR	22	87	108	18.0932	17.9405	17.7669	17.8082	17.6893	17.6087	17.5149	17.4985	P47809	yes
0.715783	2.76771	0.982427	0.00170724	0.104129	15.0131	4.01946	-1.51913	P83887	P83887	Tubg1	Tubulin gamma-1 chain	KREAFMEQFR	10	400	409	14.2133	14.5744	14.754	15.0792	15.4073	15.3033	15.2123	15.5612	P83887	no
-0.226907	2.76767	0.982427	0.0017074	0.104129	20.4535	-4.01941	-1.51923	Q99J08	Q99J08	Sec14l2	SEC14-like protein 2	AGEMTEVLPNQR	12	330	341	20.7223	20.5731	20.5451	20.4273	20.3538	20.3211	20.3101	20.3752	Q99J08	no
-0.485455	2.76757	0.982427	0.00170779	0.104129	15.3814	-4.01928	-1.51946	Q61037	Q61037	Tsc2	Tuberin	IREEVHYSNPSLPLMHPPAHTK	22	1762	1783	15.743	15.6504	15.6308	15.4724	14.9096	15.2324	15.2294	15.1834	Q61037	no
-0.269536	2.76582	0.980967	0.00171467	0.10448	19.0379	-4.01704	-1.52353	P05202	P05202	Got2	Aspartate aminotransferase, mitochondrial	VGAFTVVCKDAEEAK	15	288	302	19.3679	19.0288	19.1079	19.186	18.8956	18.8672	18.9092	18.9405	P05202	no
-0.439495	2.76528	0.980708	0.00171682	0.104542	15.6908	-4.01634	-1.5248	Q9WUN2	Q9WUN2	Tbk1	Serine/threonine-protein kinase TBK1	YDLDGDASMAK	11	406	416	15.8688	15.9848	15.8252	15.9633	15.4911	15.6087	15.5321	15.2522	Q9WUN2	yes
0.200584	2.76445	0.980169	0.00172008	0.104672	19.1995	4.01529	-1.52672	P43883	P43883	Plin2	Perilipin-2	GAVTGSVER	9	143	151	19.1126	19.0366	19.1615	19.0862	19.2543	19.321	19.3787	19.2452	P43883	no
0.79531	2.76341	0.979408	0.00172422	0.104856	14.4922	4.01395	-1.52916	Q99J23	Q99J23	Ghdc	GH3 domain-containing protein	GARPCWLISLQHR	13	27	39	13.844	14.3734	14.3514	13.8094	14.6685	15.0003	15.2403	14.6504	Q99J23	no
-0.154536	2.76303	0.979312	0.00172573	0.104879	21.6477	-4.01346	-1.53005	P51658	P51658	Hsd17b2	Estradiol 17-beta-dehydrogenase 2	AVLVTGADSGFGHGLAK	17	85	101	21.7594	21.6971	21.6757	21.7675	21.6186	21.5404	21.5356	21.5869	P51658	no
-0.623054	2.76029	0.976855	0.00173666	0.105474	14.4725	-4.00995	-1.53644	Q8BYR2	Q8BYR2	Lats1	Serine/threonine-protein kinase LATS1	YYQSGDHPR	9	860	868	14.5028	14.8942	14.9207	14.8186	14.2329	14.0978	14.0118	14.3015	Q8BYR2	yes
-0.548926	2.75839	0.975245	0.00174425	0.105866	15.4547	-4.00752	-1.54085	Q3UE37	Q3UE37	Ube2z	Ubiquitin-conjugating enzyme E2 Z	DRLHLQGQTMQDPFGEKR	18	290	307	15.7448	15.8603	15.9466	15.365	15.2935	15.0818	15.1782	15.1674	Q3UE37	no
-0.355075	2.75809	0.975222	0.00174548	0.105871	16.385	-4.00713	-1.54157	Q6PFD9	Q6PFD9	Nup98	Nuclear pore complex protein Nup98-Nup96	EYRPETGSWVFK	12	865	876	16.577	16.4664	16.5876	16.619	16.1526	16.073	16.2561	16.3481	Q6PFD9	no
0.636935	2.75743	0.974849	0.00174812	0.105962	15.0344	4.00628	-1.5431	Q3TLP5	Q3TLP5	Echdc2	Enoyl-CoA hydratase domain-containing protein 2, mitochondrial	RLNGAQAR	8	199	206	15.0863	14.5682	14.7708	14.4386	15.4589	15.1312	15.445	15.3765	Q3TLP5	no
-0.163182	2.75632	0.974271	0.00175257	0.106103	20.1305	-4.00487	-1.54567	Q8QZT1	Q8QZT1	Acat1	Acetyl-CoA acetyltransferase, mitochondrial	AGIPKEEVK	9	76	84	20.265	20.1825	20.2184	20.1825	20.0559	20.0156	20.0292	20.0951	Q8QZT1	no
0.444405	2.75628	0.974271	0.00175273	0.106103	17.0953	4.00482	-1.54576	P50285	P50285	Fmo1	Flavin-containing monooxygenase 1	EPVLNDELPGR	11	281	291	16.5609	16.8866	16.9649	17.0799	17.4865	17.3552	17.167	17.2614	P50285	no
-0.99253	2.75555	0.973822	0.00175569	0.106213	13.5332	-4.00388	-1.54747	P18653;P18654	P18653	Rps6ka1	Ribosomal protein S6 kinase alpha-1	GGELLDKILR	10	483	492	14.1964	14.2053	13.6917	14.0247	12.5042	12.9902	13.5911	13.0624	P18653	yes
1.3587	2.75418	0.972736	0.00176123	0.106479	12.5476	4.00213	-1.55066	Q9D8W5	Q9D8W5	Psmd12	26S proteasome non-ATPase regulatory subunit 12	LCLAVKDYIR	10	192	201	10.875	12.442	12.0805	12.0753	13.1029	13.3397	12.9594	13.5057	Q9D8W5	no
0.557002	2.7533	0.972262	0.00176482	0.106595	15.074	4.00099	-1.55272	Q9CZE3	Q9CZE3	Rab32	Ras-related protein Rab-32	RYVHQLFSQHYR	12	42	53	14.7185	14.8442	14.6053	15.0139	15.2673	15.5856	15.2093	15.3478	Q9CZE3	no
0.251694	2.753	0.972262	0.00176605	0.106595	20.3551	4.0006	-1.55343	Q68FL6	Q68FL6	Mars1	Methionine--tRNA ligase, cytoplasmic	TVPGSDWTPNAR	12	470	481	20.0426	20.2989	20.2989	20.2764	20.4375	20.5638	20.5261	20.3962	Q68FL6	no
-0.635302	2.75286	0.972262	0.0017666	0.106595	14.9314	-4.00043	-1.55374	Q8R2Y0	Q8R2Y0	Abhd6	Monoacylglycerol lipase ABHD6	SISNSQVEVLENCGHSVVMERPR	23	292	314	15.5267	14.9586	15.2785	15.2324	14.8224	14.4288	14.4482	14.7556	Q8R2Y0	no
0.253659	2.74987	0.969553	0.00177881	0.107262	18.7978	3.9966	-1.56071	Q91WL5	Q91WL5	Cyp4a12a	Cytochrome P450 4A12A	LAHDHTDQVIK	11	256	266	18.5768	18.6772	18.7511	18.6789	18.966	18.9885	18.7611	18.9829	Q91WL5	no
-0.603025	2.74943	0.96939	0.00178063	0.107302	15.1379	-3.99603	-1.56175	Q9D1M0	Q9D1M0	Sec13	Protein SEC13 homolog	VIIWKEENGTWEK	13	83	95	15.5762	15.3642	15.5256	15.2918	15.0019	14.5759	15.122	14.646	Q9D1M0	no
1.07347	2.74791	0.968157	0.00178685	0.107608	13.1284	3.99409	-1.56528	Q8R1Q8	Q8R1Q8	Dync1li1	Cytoplasmic dynein 1 light intermediate chain 1	EHVDKLK	7	171	177	13.2101	12.2698	12.4768	12.4099	13.9845	13.887	13.282	13.5071	Q8R1Q8	no
-0.191222	2.74711	0.967633	0.00179017	0.107737	22.3048	-3.99306	-1.56716	Q9DCP2	Q9DCP2	Slc38a3	Sodium-coupled neutral amino acid transporter 3	HLEGLLPVGVPTTDTQR	17	18	34	22.4947	22.2989	22.3403	22.4676	22.2096	22.2419	22.155	22.2302	Q9DCP2	no
-0.694019	2.74544	0.966346	0.00179705	0.108057	14.1481	-3.99093	-1.57104	Q61694	Q61694	Hsd3b5	NADPH-dependent 3-keto-steroid reductase Hsd3b5	MAEKAVLATNGR	12	161	172	14.7016	14.5988	14.4894	14.1908	14.0204	13.7168	13.6547	13.8127	Q61694	no
0.204579	2.74526	0.966346	0.00179781	0.108057	19.509	3.99069	-1.57147	Q01405	Q01405	Sec23a	Protein transport protein Sec23A	HLLQAPVDDAQEILHSR	17	683	699	19.4028	19.348	19.5012	19.375	19.6698	19.5977	19.6534	19.5243	Q01405	no
0.216605	2.74434	0.965714	0.0018016	0.108215	18.5404	3.98952	-1.5736	P21981	P21981	Tgm2	Protein-glutamine gamma-glutamyltransferase 2	SSPIYVGR	8	215	222	18.4586	18.3275	18.4379	18.5045	18.6296	18.7021	18.6144	18.6488	P21981	no
0.730706	2.74339	0.965041	0.00180556	0.108383	14.8951	3.9883	-1.57582	Q9JJ80	Q9JJ80	Rpf2	Ribosome production factor 2 homolog	GGNANATVTQVLR	13	38	50	14.3387	14.1667	14.5665	15.0472	15.3997	15.3106	15.1243	15.2074	Q9JJ80	no
-0.999899	2.74274	0.964673	0.00180827	0.108474	12.9168	-3.98747	-1.57734	Q9CRB0	Q9CRB0	Snx24	Sorting nexin-24	LFLDFLNVR	9	95	103	13.2723	13.8041	13.666	12.9244	12.5859	12.4035	12.4193	12.2586	Q9CRB0	no
0.578088	2.74246	0.964673	0.00180943	0.108474	15.1468	3.98711	-1.57799	Q31125	Q31125	Slc39a7	Zinc transporter SLC39A7	DGPVKPQSPEEEK	13	305	317	15.0416	14.8906	14.5782	14.9207	15.3728	15.713	15.3814	15.2763	Q31125	no
0.163245	2.74119	0.963682	0.00181473	0.108722	20.498	3.98548	-1.58095	Q9DBC7	Q9DBC7	Prkar1a	cAMP-dependent protein kinase type I-alpha regulatory subunit	VSILESLDKWER	12	253	264	20.4476	20.4067	20.3538	20.4576	20.5545	20.5451	20.6276	20.5915	Q9DBC7	no
0.272969	2.74005	0.96282	0.00181951	0.108938	20.8101	3.98402	-1.58361	Q4LDG0	Q4LDG0	Slc27a5	Long-chain fatty acid transport protein 5	QGFCIPVEPGKPGLLLTK	18	480	497	20.8876	20.5545	20.6886	20.5638	21.0426	20.9024	20.9171	20.9243	Q4LDG0	no
-0.297519	2.73933	0.962384	0.00182251	0.109048	17.2768	-3.98311	-1.58528	Q91X34	Q91X34	Baat	Bile acid-CoA:amino acid N-acyltransferase	GNLFSSQAFYR	11	41	51	17.3585	17.5371	17.5033	17.3034	17.1755	17.0631	17.0805	17.1931	Q91X34	no
-0.294683	2.73902	0.962351	0.00182382	0.109056	18.1998	-3.98271	-1.58601	P10649	P10649	Gstm1	Glutathione S-transferase Mu 1	HHLDGETEEER	11	84	94	18.4915	18.3262	18.3827	18.1879	18.17	18.0072	18.0831	17.9495	P10649	no
-0.171764	2.73781	0.961713	0.00182889	0.109216	20.5379	-3.98116	-1.58882	P60867	P60867	Rps20	Small ribosomal subunit protein uS10	SLEKVCADLIR	11	31	41	20.599	20.631	20.6018	20.6633	20.3711	20.4721	20.5274	20.4374	P60867	no
-0.315915	2.73775	0.961713	0.00182916	0.109216	16.729	-3.98108	-1.58896	O55222	O55222	Ilk	Integrin-linked protein kinase	GDDTPLHLAASHGHR	15	66	80	17.0302	16.8364	16.825	16.8563	16.5812	16.4742	16.6345	16.5944	O55222	yes
0.587586	2.73754	0.961713	0.00183003	0.109216	14.657	3.98082	-1.58945	P18654	P18654	Rps6ka3	Ribosomal protein S6 kinase alpha-3	QDAPHLVK	8	693	700	14.2724	14.6578	14.1838	14.3389	14.8351	14.9687	15.0346	14.9648	P18654	yes
1.12942	2.73684	0.961462	0.001833	0.109279	11.8176	3.97992	-1.59109	Q60772	Q60772	Cdkn2c	Cyclin-dependent kinase 4 inhibitor C	HTACNVGHR	9	125	133	10.9863	11.3826	11.3181	11.3245	12.0716	12.4827	12.4154	12.5595	Q60772	no
0.670599	2.73669	0.961462	0.00183363	0.109279	14.3472	3.97972	-1.59144	Q9DCX8	Q9DCX8	Iyd	Iodotyrosine deiodinase 1	KALDQIMVTV	10	276	285	14.0514	14.1724	14.1659	13.658	14.7425	14.4787	14.7339	14.775	Q9DCX8	no
0.764221	2.73645	0.961462	0.00183462	0.109279	14.1677	3.97943	-1.59198	Q9ESN9	Q9ESN9	Mapk8ip3	C-Jun-amino-terminal kinase-interacting protein 3	HTEMIQTYVEHIER	14	168	181	13.5002	13.6233	13.7516	14.2671	14.3654	14.5875	14.6382	14.6079	Q9ESN9	no
1.1216	2.73516	0.960443	0.00184011	0.109536	12.1656	3.97777	-1.59501	Q91VF2	Q91VF2	Hnmt	Histamine N-methyltransferase	ETSSEYQKR	9	118	126	11.8589	11.7748	11.618	11.1675	13.0432	12.4667	12.5918	12.8039	Q91VF2	no
0.145481	2.7346	0.960167	0.00184246	0.109606	21.1536	3.97706	-1.5963	Q07417	Q07417	Acads	Short-chain specific acyl-CoA dehydrogenase, mitochondrial	IAMQTLDMGR	10	263	272	21.1179	21.031	21.0854	21.089	21.2559	21.2072	21.2383	21.2038	Q07417	no
0.486882	2.73431	0.960153	0.0018437	0.109609	16.3523	3.97668	-1.59698	Q99LM2	Q99LM2	Cdk5rap3	CDK5 regulatory subunit-associated protein 3	WQSLVLTIR	9	30	38	15.8179	15.9802	16.4182	16.219	16.555	16.7038	16.5752	16.5488	Q99LM2	no
0.309687	2.73225	0.958505	0.00185245	0.110026	17.9913	3.97405	-1.60177	Q920L1	Q920L1	Fads1	Acyl-CoA (8-3)-desaturase	KVYNISDFSR	10	44	53	17.6218	17.8735	17.9632	17.8872	18.0497	18.2436	18.1477	18.1434	Q920L1	no
-0.512687	2.73211	0.958505	0.00185308	0.110026	16.1991	-3.97386	-1.60211	Q9WVJ2	Q9WVJ2	Psmd13	26S proteasome non-ATPase regulatory subunit 13	DLPVSEQQER	10	187	196	16.4712	16.6259	16.6699	16.0546	15.9853	15.8321	15.9768	15.9767	Q9WVJ2	no
0.280838	2.72983	0.956755	0.00186281	0.11047	19.0554	3.97095	-1.60741	Q8JZR0	Q8JZR0	Acsl5	Long-chain-fatty-acid--CoA ligase 5	GSFEELCK	8	604	611	19.0224	18.8918	18.967	18.7789	19.2178	19.2041	19.0327	19.3289	Q8JZR0	no
-0.354214	2.7298	0.956755	0.00186294	0.11047	19.2266	-3.97092	-1.60748	Q63932	Q63932	Map2k2	Dual specificity mitogen-activated protein kinase kinase 2	KLIHLEIKPAVR	12	101	112	19.1178	19.5083	19.4795	19.5095	19.1433	19.0963	19.0806	18.8779	Q63932	yes
-1.23366	2.72808	0.955313	0.00187033	0.110838	13.3186	-3.96872	-1.61149	P47757	P47757	Capzb	F-actin-capping protein subunit beta	DKVVGKDYLLCDYNR	15	52	66	14.2215	13.9667	14.1322	13.4214	12.1262	12.6443	12.4695	13.5671	P47757	no
-0.331606	2.72676	0.954268	0.00187603	0.111105	17.3034	-3.96703	-1.61457	Q8VHG0	Q8VHG0	Fmo4	Dimethylaniline monooxygenase [N-oxide-forming] 4	ILNHENYGLSIAK	13	262	274	17.5389	17.3735	17.4427	17.5218	16.9556	17.0847	17.207	17.3031	Q8VHG0	no
-0.902644	2.72614	0.953921	0.00187873	0.111193	13.6598	-3.96623	-1.61602	Q8CGB3	Q8CGB3	Uaca	Uveal autoantigen with coiled-coil domains and ankyrin repeats	EQREPHSFQDLEIENEDLREK	21	294	314	14.2015	14.173	13.8886	14.1812	13.0612	13.1416	12.8324	13.7985	Q8CGB3	no
0.373644	2.72552	0.953583	0.00188139	0.11128	16.5236	3.96544	-1.61745	Q91XL9	Q91XL9	Osbpl1a	Oxysterol-binding protein-related protein 1	CVLNFKPCGLFGK	13	739	751	16.2861	16.4747	16.4065	16.1797	16.5832	16.825	16.6447	16.7889	Q91XL9	no
-0.69097	2.72475	0.953084	0.00188475	0.111408	14.2371	-3.96445	-1.61926	O08583;Q9JJW6	O08583	Alyref	THO complex subunit 4	PAPYSRPK	8	73	80	14.4208	14.5546	14.5246	14.8305	14.1795	13.6164	13.9002	13.8705	O08583	no
-0.704473	2.72223	0.950841	0.00189572	0.111985	14.4469	-3.96123	-1.62513	Q6P9R2	Q6P9R2	Oxsr1	Serine/threonine-protein kinase OSR1	MISLCLQK	8	267	274	14.7764	14.8129	14.8903	14.7168	14.0263	14.0518	13.7585	14.5419	Q6P9R2	yes
-0.546865	2.72142	0.950307	0.00189926	0.112122	15.4386	-3.9602	-1.62702	Q99J95	Q99J95	Cdk9	Cyclin-dependent kinase 9	VLMENEK	7	50	56	15.7691	15.5819	15.5332	15.9639	15.0021	15.1941	15.0411	15.4233	Q99J95	yes
-0.375856	2.72076	0.949929	0.00190212	0.11222	17.2639	-3.95936	-1.62854	P62911	P62911	Rpl32	Large ribosomal subunit protein eL32	AAQLAIRVTNPNAR	14	115	128	17.327	17.4259	17.4679	17.5867	17.1746	17.1874	17.1349	16.8071	P62911	no
-0.659025	2.71979	0.949368	0.00190639	0.112365	15.298	-3.95812	-1.63081	O54909;Q9R092;O88451	O54909	Rdh7	Retinol dehydrogenase 7	TSDRLETVILDVTK	14	73	86	15.6796	15.9105	15.7319	15.1882	15.0159	14.7979	14.8231	15.2372	O54909	no
0.363388	2.71965	0.949368	0.001907	0.112365	16.4759	3.95794	-1.63113	O35488	O35488	Slc27a2	Long-chain fatty acid transport protein 2	DAVSVFYVSR	10	175	184	16.3299	16.4497	16.1241	16.2732	16.6696	16.5634	16.6293	16.7682	O35488	no
0.1933	2.71539	0.945386	0.00192579	0.1134	19.4795	3.9525	-1.64105	Q9DBM2	Q9DBM2	Ehhadh	Peroxisomal bifunctional enzyme	TGKGWYQYDKPLGR	14	570	583	19.4162	19.338	19.3568	19.4204	19.5571	19.6692	19.5807	19.4977	Q9DBM2	no
-0.694889	2.71511	0.945376	0.00192705	0.113403	14.0218	-3.95213	-1.64171	O08677	O08677	Kng1	Kininogen-1	ERFPSLHGDCVALPNGDDGECR	22	208	229	14.3487	14.2269	14.4146	14.487	13.3512	13.7717	13.6738	13.9008	O08677	no
-0.314297	2.71408	0.944626	0.00193161	0.113599	18.9103	-3.95082	-1.6441	Q91Y97	Q91Y97	Aldob	Fructose-bisphosphate aldolase B	DGVDFGKWR	9	141	149	18.9341	19.1109	19.204	19.0209	18.8284	18.5378	18.7699	18.8766	Q91Y97	no
-0.729617	2.71283	0.943647	0.00193719	0.113855	13.6902	-3.94922	-1.64702	Q8BWD8	Q8BWD8	Cdk19	Cyclin-dependent kinase 19	VFLLLQK	7	308	314	14.243	13.8571	13.909	14.2111	13.427	13.1801	13.2541	13.4405	Q8BWD8	yes
-0.393171	2.7113	0.94239	0.00194403	0.114185	16.051	-3.94727	-1.65059	Q05421	Q05421	Cyp2e1	Cytochrome P450 2E1	EAHFLVEELK	10	150	159	16.4081	16.0962	16.2328	16.2534	15.8785	15.9765	15.819	15.7438	Q05421	no
0.245539	2.71091	0.942283	0.00194574	0.114213	17.9213	3.94678	-1.65148	P41216	P41216	Acsl1	Long-chain-fatty-acid--CoA ligase 1	NNSLWDKLIFHK	12	409	420	17.691	17.81	17.8243	17.8691	17.9987	18.1225	17.9812	18.074	P41216	no
0.174627	2.70839	0.940028	0.00195711	0.114808	20.2887	3.94355	-1.65737	P43883	P43883	Plin2	Perilipin-2	KVEGFDMVQKPSNYER	16	202	217	20.2299	20.1846	20.2748	20.1164	20.3779	20.3785	20.3367	20.4111	P43883	no
1.0856	2.70632	0.9383	0.00196643	0.115266	13.6815	3.94091	-1.66217	Q61409	Q61409	Pde3b	cGMP-inhibited 3',5'-cyclic phosphodiesterase 3B	LADINGPAKDRDLHLR	16	911	926	13.3772	13.7947	12.3383	13.0445	14.1397	14.167	14.2251	14.3653	Q61409	no
-0.728654	2.70611	0.9383	0.0019674	0.115266	16.0362	-3.94064	-1.66267	P31750	P31750	Akt1	RAC-alpha serine/threonine-protein kinase	SLLSGLLKKDPTQR	14	378	391	16.2819	16.4525	16.2942	16.5737	15.626	16.1239	15.8633	15.0746	P31750	yes
-0.751771	2.70578	0.938249	0.00196887	0.115279	13.7618	-3.94023	-1.66343	Q80YQ8	Q80YQ8	Rmnd5a	E3 ubiquitin-protein ligase RMND5A	LLNEVMVEHFFR	12	117	128	14.2869	14.0731	14.2358	13.9551	13.4141	13.4448	13.0493	13.6355	Q80YQ8	no
-0.531858	2.70498	0.937723	0.0019725	0.115419	15.3431	-3.93921	-1.66529	Q80UJ7	Q80UJ7	Rab3gap1	Rab3 GTPase-activating protein catalytic subunit	IPSNMWVEAWETAKPVPARR	20	731	750	15.8153	15.3896	15.5582	15.6732	15.0986	15.258	15.1176	14.8347	Q80UJ7	no
0.764748	2.70457	0.937585	0.00197436	0.115456	13.5755	3.93868	-1.66624	Q7TPH6	Q7TPH6	Mycbp2	E3 ubiquitin-protein ligase MYCBP2	EHMVGIIFSR	10	4021	4030	13.2336	13.0332	13.2096	13.2961	13.6206	13.9442	14.1324	14.1343	Q7TPH6	no
0.265945	2.70323	0.936533	0.00198046	0.115736	18.1445	3.93697	-1.66936	E9PVA8	E9PVA8	Gcn1	Stalled ribosome sensor GCN1	VLVAVLLSR	9	568	576	17.8632	17.9666	18.1143	18.102	18.2844	18.2883	18.3364	18.2007	E9PVA8	no
-0.741965	2.70292	0.936533	0.00198189	0.115736	13.741	-3.93657	-1.67009	O88491	O88491	Nsd1	Histone-lysine N-methyltransferase, H3 lysine-36 specific	LLNNMHEK	8	734	741	14.2495	13.9142	14.197	14.0872	13.6521	13.1647	13.2079	13.4554	O88491	no
0.171842	2.7027	0.936533	0.00198289	0.115736	19.7804	3.93629	-1.6706	P23116	P23116	Eif3a	Eukaryotic translation initiation factor 3 subunit A	IGLINDMVR	9	368	376	19.7183	19.6701	19.75	19.6393	19.911	19.835	19.8358	19.8834	P23116	no
0.184906	2.70208	0.936503	0.00198571	0.115743	24.4023	3.9355	-1.67204	P47738	P47738	Aldh2	Aldehyde dehydrogenase, mitochondrial	VVGNPFDSR	9	349	357	24.1795	24.3444	24.3778	24.3376	24.48	24.5522	24.5105	24.4362	P47738	no
0.225952	2.70186	0.936503	0.00198672	0.115743	18.2339	3.93522	-1.67255	P34914	P34914	Ephx2	Bifunctional epoxide hydrolase 2	SINRPMLQAAIALKK	15	100	114	18.153	18.1145	18.1842	18.0318	18.4364	18.3168	18.3253	18.3088	P34914	no
-0.505892	2.70185	0.936503	0.00198677	0.115743	16.4181	-3.93521	-1.67258	Q3U2P1	Q3U2P1	Sec24a	Protein transport protein Sec24A	IFAMCQVK	8	921	928	16.7657	16.7379	16.8464	16.334	16.1582	16.3937	15.9277	16.1809	Q3U2P1	no
0.332959	2.7013	0.936218	0.00198932	0.11582	17.8313	3.9345	-1.67388	Q9ERK4	Q9ERK4	Cse1l	Exportin-2	TGNIPALVR	9	698	706	17.5953	17.4875	17.7351	17.8415	18.0352	18.1112	17.9888	17.856	Q9ERK4	no
0.143536	2.70011	0.935306	0.00199475	0.116063	22.3432	3.93299	-1.67663	O88844	O88844	Idh1	Isocitrate dehydrogenase [NADP] cytoplasmic	FKDIFQEIYDKK	12	223	234	22.2155	22.2535	22.2792	22.3376	22.4041	22.4273	22.3962	22.4324	O88844	no
0.170933	2.69887	0.934333	0.00200048	0.116323	20.4443	3.9314	-1.67953	P12710	P12710	Fabp1	Fatty acid-binding protein, liver	VVRNEFTLGEECELETMTGEKVK	23	58	80	20.3645	20.3857	20.3752	20.3101	20.6096	20.5069	20.5451	20.4576	P12710	no
-0.443297	2.69807	0.933811	0.00200414	0.116463	16.3673	-3.93039	-1.68138	Q61694	Q61694	Hsd3b5	NADPH-dependent 3-keto-steroid reductase Hsd3b5	TSEWIGTLVKQHR	13	353	365	16.5566	16.5379	16.6479	16.6132	15.9159	15.9908	16.2559	16.4198	Q61694	no
0.227293	2.6973	0.933305	0.00200773	0.116599	19.2377	3.92939	-1.68319	A2A974;Q91WL5	A2A974	Cyp4a12a	Cytochrome P450 4A12A	FLAPWIGR	8	120	127	19.1333	19.1114	19.1664	19.0849	19.279	19.4685	19.2363	19.4215	A2A974	no
0.364254	2.69691	0.933195	0.00200949	0.116629	16.6837	3.92891	-1.68408	E9Q555	E9Q555	Rnf213	E3 ubiquitin-protein ligase RNF213	QAAVVMLDR	9	500	508	16.3405	16.5249	16.6812	16.4599	16.9365	16.8786	16.9364	16.712	E9Q555	no
-0.996096	2.69565	0.9322	0.00201536	0.116896	15.1311	-3.92729	-1.68703	P53395	P53395	Dbt	Lipoamide acyltransferase component of branched-chain alpha-keto acid dehydrogenase complex, mitochondrial	AQIMNVSWSADHR	13	441	453	16.073	15.6821	15.839	14.9225	14.6636	14.1662	14.532	15.1704	P53395	no
-0.296936	2.69363	0.930588	0.00202474	0.117331	17.0406	-3.92472	-1.69172	P58059	P58059	Mrps21	Small ribosomal subunit protein bS21m	YYEKPCR	7	44	50	17.1167	17.2352	17.1792	17.2253	16.8212	16.8189	17.0501	16.8784	P58059	no
0.214734	2.69349	0.930588	0.00202539	0.117331	18.6548	3.92454	-1.69204	Q9QXY6;Q9WVK4	Q9QXY6	Ehd3	EH domain-containing protein 3	VYIGSFWSHPLLIPDNRK	18	252	269	18.6629	18.4944	18.4707	18.5617	18.7322	18.79	18.7488	18.7776	Q9QXY6	no
0.319105	2.69257	0.929937	0.00202969	0.117507	17.3183	3.92337	-1.69419	P61222	P61222	Abce1	ATP-binding cassette sub-family E member 1	FACAVVCIQK	10	225	234	16.9357	17.2609	17.1713	17.267	17.5278	17.4331	17.4943	17.456	P61222	no
0.606393	2.69116	0.928799	0.00203628	0.117815	14.8753	3.92157	-1.69747	Q8VCH6	Q8VCH6	Dhcr24	Delta(24)-sterol reductase	SVHGFQMLYADCYMNR	16	463	478	14.6159	14.6143	14.2942	14.764	15.1774	15.4648	14.9857	15.086	Q8VCH6	no
-0.174733	2.6905	0.928405	0.0020394	0.117922	20.8464	-3.92072	-1.69902	Q80XL6	Q80XL6	Acad11	Acyl-CoA dehydrogenase family member 11	GSQAYVLR	8	61	68	21.0088	20.9316	20.9601	20.8346	20.7955	20.7471	20.7796	20.714	Q80XL6	no
-0.210867	2.68913	0.927312	0.00204581	0.118219	19.4573	-3.91898	-1.70219	Q99K67	Q99K67	Aass	Alpha-aminoadipic semialdehyde synthase, mitochondrial	SSVVPVEGCPELPHK	15	334	348	19.6586	19.6016	19.5074	19.4831	19.2637	19.3727	19.3567	19.4143	Q99K67	no
-1.09377	2.68799	0.926436	0.00205122	0.118458	13.5838	-3.91752	-1.70486	P70168	P70168	Kpnb1	Importin subunit beta-1	ANFDKESER	9	207	215	14.489	14.1924	13.9829	13.8583	12.2351	13.0862	13.3027	13.5235	P70168	no
0.217681	2.68725	0.926134	0.00205469	0.11854	17.8243	3.91659	-1.70656	P11352	P11352	Gpx1	Glutathione peroxidase 1	CEVNGEKAHPLFTFLR	16	113	128	17.652	17.7616	17.6925	17.7555	17.9519	17.9384	17.912	17.9301	P11352	no
0.169111	2.68715	0.926134	0.0020552	0.11854	20.1064	3.91645	-1.70681	O08756	O08756	Hsd17b10	3-hydroxyacyl-CoA dehydrogenase type-2	EIQAALTLAK	10	70	79	20.0292	19.9601	20.0691	20.0292	20.2302	20.1332	20.2302	20.1704	O08756	no
-0.15952	2.68595	0.925205	0.00206088	0.118794	21.2	-3.91492	-1.70961	Q9Z2I0	Q9Z2I0	Letm1	Mitochondrial proton/calcium exchanger protein	ALGVTEDR	8	385	392	21.3645	21.2419	21.2477	21.265	21.1704	21.1206	21.1015	21.0886	Q9Z2I0	no
0.418183	2.68474	0.924263	0.00206664	0.119052	16.9528	3.91338	-1.71243	Q3URS9	Q3URS9	Ccdc51	Mitochondrial potassium channel	EKRPEAAALGLFHR	14	43	56	16.3896	16.8331	16.8591	16.8928	17.0933	17.1551	17.1959	17.2031	Q3URS9	no
0.197894	2.68301	0.922855	0.00207487	0.119439	18.9091	3.91117	-1.71644	Q64516;Q9WU65	Q64516	Gk	Glycerol kinase	EILDAMNR	8	412	419	18.8726	18.7173	18.822	18.8287	19.0589	19.0099	18.9623	19.001	Q64516	no
-0.588839	2.68253	0.922855	0.00207716	0.119439	14.8682	-3.91056	-1.71756	Q61037	Q61037	Tsc2	Tuberin	SNVLLSFDDTPEKDSFR	17	918	934	15.2677	15.3945	15.1697	14.8184	14.7112	14.4742	14.5272	14.5823	Q61037	no
0.69947	2.68252	0.922855	0.0020772	0.119439	15.0824	3.91055	-1.71758	Q9JKF1	Q9JKF1	Iqgap1	Ras GTPase-activating-like protein IQGAP1	DRLQYFR	7	827	833	14.198	14.6883	15.1054	14.9388	15.4029	15.3978	15.4158	15.5119	Q9JKF1	no
-0.370455	2.67948	0.92008	0.00209182	0.120204	16.9986	-3.90667	-1.72467	Q9DBB8	Q9DBB8	Dhdh	Trans-1,2-dihydrobenzene-1,2-diol dehydrogenase	AEFGFDLSHIPR	12	152	163	17.2324	17.1262	17.2466	17.1302	16.9695	16.7379	16.5797	16.9665	Q9DBB8	no
0.845341	2.67914	0.920011	0.00209344	0.120224	13.5244	3.90624	-1.72545	Q61578	Q61578	Fdxr	NADPH:adrenodoxin oxidoreductase, mitochondrial	GPLQVAFTIKELR	13	233	245	13.4388	13.3293	12.9803	12.6585	13.9218	14.109	13.8677	13.8898	Q61578	no
-0.955484	2.67841	0.919552	0.00209695	0.12035	13.6264	-3.90532	-1.72714	Q9WUN2	Q9WUN2	Tbk1	Serine/threonine-protein kinase TBK1	AVTGVVCYACR	11	417	427	14.4508	14.1932	14.3333	13.4392	12.9938	13.4375	13.1916	12.9718	Q9WUN2	yes
0.404765	2.67796	0.919367	0.00209914	0.120402	17.0949	3.90474	-1.7282	Q9JKF7	Q9JKF7	Mrpl39	Large ribosomal subunit protein mL39	RFQGLSLPTHLR	12	293	304	16.705	16.8498	16.8867	17.1287	17.0982	17.4498	17.3922	17.2491	Q9JKF7	no
0.366747	2.67746	0.919138	0.00210155	0.120465	16.4602	3.9041	-1.72936	Q9QUM9	Q9QUM9	Psma6	Proteasome subunit alpha type-6	AINQGGLTSVAVR	13	31	43	16.3443	16.2722	16.3619	16.1287	16.5845	16.5076	16.8136	16.6685	Q9QUM9	no
-0.364013	2.67603	0.917974	0.00210849	0.120789	16.3968	-3.90228	-1.73269	Q7M6Y3	Q7M6Y3	Picalm	Phosphatidylinositol-binding clathrin assembly protein	SLITTHHLMVYGNER	15	78	92	16.5714	16.4803	16.6289	16.6347	16.2131	16.0642	16.4094	16.1726	Q7M6Y3	no
-0.403545	2.67416	0.916372	0.00211759	0.121235	16.6557	-3.8999	-1.73704	Q64459;Q9JMA7	Q64459	Cyp3a11	Cytochrome P450 3A11	ECFSVFTNRR	10	97	106	17.0367	16.7987	16.9654	16.629	16.4579	16.3083	16.6037	16.4457	Q64459	no
0.756822	2.67248	0.914959	0.00212579	0.12163	13.8468	3.89776	-1.74095	P11798;P28652;Q6PHZ2	P11798	Camk2d	Calcium/calmodulin-dependent protein kinase type II subunit delta	LKGAILTTMLATR	13	300	312	13.3888	13.4379	13.8432	13.2037	14.3026	13.9646	14.3329	14.3007	P11798	yes
-0.610418	2.66958	0.912331	0.00214001	0.122368	14.8912	-3.89407	-1.74769	Q8R2Y0	Q8R2Y0	Abhd6	Monoacylglycerol lipase ABHD6	LFLEIVNEK	9	246	254	15.1285	15.3959	15.2418	15.0193	14.2814	14.6736	14.5174	14.8715	Q8R2Y0	no
-0.467653	2.66909	0.912103	0.00214246	0.122433	15.6745	-3.89344	-1.74884	Q99NH2	Q99NH2	Pard3	Partitioning defective 3 homolog	SLPRDPSSWSNQFQR	15	201	215	15.7437	15.858	16.0795	15.9522	15.3667	15.3519	15.6918	15.3524	Q99NH2	no
-0.416668	2.66759	0.910871	0.00214987	0.12278	18.5509	-3.89153	-1.75233	Q8VC97	Q8VC97	Upb1	Beta-ureidopropionase	KHNMVVVSPILER	13	157	169	18.8907	18.8872	18.8788	18.3801	18.2999	18.262	18.3096	18.4987	Q8VC97	no
-0.319661	2.66549	0.909038	0.00216029	0.1233	16.7267	-3.88886	-1.75721	Q91YQ5	Q91YQ5	Rpn1	Dolichyl-diphosphooligosaccharide--protein glycosyltransferase subunit 1	TEGSDLCDRVSEMQK	15	540	554	16.9969	16.7802	16.8475	16.9214	16.4403	16.6678	16.5762	16.583	Q91YQ5	no
0.283181	2.66478	0.908644	0.00216383	0.123412	17.6558	3.88795	-1.75887	Q5SW19	Q5SW19	Cluh	Clustered mitochondria protein homolog	SVEGLQEGSVLR	12	106	117	17.6269	17.482	17.5581	17.39	17.898	17.6726	17.7969	17.8221	Q5SW19	no
0.162914	2.66456	0.908644	0.00216491	0.123412	19.8784	3.88767	-1.75937	Q9WU79	Q9WU79	Prodh	Proline dehydrogenase 1, mitochondrial	CLNYVLEELK	10	476	485	19.7552	19.8075	19.859	19.7659	19.9742	19.9882	19.9459	19.931	Q9WU79	no
-0.425849	2.66236	0.906708	0.00217591	0.123963	16.0087	-3.88487	-1.7645	Q91ZT5	Q91ZT5	Fgd4	FYVE, RhoGEF and PH domain-containing protein 4	SLEIISTAASHSNSAIR	17	379	395	16.3669	16.1951	15.9643	16.3604	15.7484	15.7521	15.9062	15.7766	Q91ZT5	no
-0.5705	2.66203	0.906677	0.00217757	0.123972	14.6903	-3.88445	-1.76526	Q99KD5	Q99KD5	Unc45a	Protein unc-45 homolog A	AVPMIEGYMFEEHEMIRR	18	776	793	15.0672	14.8872	15.2164	14.7312	14.4008	14.5081	14.3288	14.3824	Q99KD5	no
0.332848	2.66179	0.906677	0.00217874	0.123972	16.3592	3.88415	-1.76581	Q00623	Q00623	Apoa1	Apolipoprotein A-I	VAPLGAELQESARQK	15	142	156	16.2179	16.0207	16.264	16.2687	16.5012	16.5293	16.5511	16.521	Q00623	no
-1.42201	2.66075	0.90603	0.00218399	0.124157	11.4406	-3.88282	-1.76824	Q9CQ86	Q9CQ86	Mien1	Migration and invasion enhancer 1	RASNGEPVEK	10	95	104	12.7251	12.1237	12.3525	11.4053	10.8567	10.3749	11.0545	10.6324	Q9CQ86	no
0.692341	2.66062	0.90603	0.00218466	0.124157	15.1573	3.88265	-1.76855	Q4LDD4	Q4LDD4	Arap1	Arf-GAP with Rho-GAP domain, ANK repeat and PH domain-containing protein 1	TGPPYPQASLLAK	13	162	174	14.4668	14.9459	14.5464	15.2853	15.4888	15.6984	15.4164	15.4101	Q4LDD4	no
-0.629208	2.65888	0.904627	0.00219341	0.124558	14.5174	-3.88044	-1.77259	Q62384	Q62384	Zpr1	Zinc finger protein ZPR1	EVIIMATNCENCGHR	15	280	294	14.7947	15.0689	14.5788	14.8856	14.011	14.1721	14.4511	14.177	Q62384	no
0.270862	2.65868	0.904627	0.00219441	0.124558	18.6118	3.88019	-1.77305	P05132;P68181	P05132	Prkacb	cAMP-dependent protein kinase catalytic subunit beta	TLGTGSFGR	9	49	57	18.6159	18.5283	18.4779	18.2833	18.77	18.6849	18.7223	18.8118	P05132	yes
-0.511065	2.65813	0.904345	0.00219718	0.124639	14.8065	-3.8795	-1.77432	Q61083;Q61084	Q61083	Map3k2	Mitogen-activated protein kinase kinase kinase 2	LGDFGASKR	9	499	507	14.9643	15.0029	15.1366	15.1445	14.5513	14.5657	14.6997	14.3874	Q61083	yes
0.199615	2.65731	0.903781	0.00220138	0.124801	19.0208	3.87844	-1.77625	Q9DCE9	Q9DCE9	Igtp	Immunity-related GTPase family M protein 3	ALQFQDLIK	9	345	353	18.9078	18.9371	18.8894	18.9494	19.0365	19.2154	19.1539	19.0765	Q9DCE9	no
-0.579449	2.65619	0.902935	0.00220702	0.125045	15.6894	-3.87703	-1.77883	Q9QZ85	Q9QZ85	Iigp1	Interferon-inducible GTPase 1	KIISQEILNLIELR	14	32	45	15.6074	16.1097	16.2889	15.9103	15.1812	15.5589	15.4823	15.3761	Q9QZ85	no
0.387289	2.6547	0.901707	0.00221462	0.125399	15.9595	3.87513	-1.78231	P30285	P30285	Cdk4	Cyclin-dependent kinase 4	VTLVFEHIDQDLR	13	89	101	15.6972	15.7211	15.8175	15.8277	16.1349	16.3382	16.1364	16.0032	P30285	yes
-0.386753	2.65384	0.901348	0.00221901	0.125502	15.6664	-3.87403	-1.78431	Q6PF93	Q6PF93	Pik3c3	Phosphatidylinositol 3-kinase catalytic subunit type 3	QALELLGK	8	347	354	15.8016	15.7999	15.8833	15.9542	15.4816	15.3954	15.429	15.586	Q6PF93	no
0.156436	2.65381	0.901348	0.00221915	0.125502	20.5554	3.874	-1.78437	P26149;P26150	P26149	Hsd3b3	3 beta-hydroxysteroid dehydrogenase/Delta 5-->4-isomerase type 3	VTVLEGDILDTQYLRR	16	56	71	20.4874	20.5069	20.4874	20.4273	20.654	20.654	20.6628	20.5638	P26149	no
0.333882	2.65227	0.900065	0.00222707	0.125874	16.4145	3.87203	-1.78797	Q05020	Q05020	Apoc2	Apolipoprotein C-II	LRDMYSK	7	68	74	16.2132	16.3888	16.1854	16.2027	16.563	16.6898	16.4837	16.5891	Q05020	no
-0.845199	2.64986	0.898088	0.00223947	0.126448	13.8663	-3.86896	-1.79358	Q9DC61	Q9DC61	Pmpca	Mitochondrial-processing peptidase subunit alpha	IDREVLHSYLK	11	232	242	13.9866	14.5534	14.2017	14.4138	13.9297	13.4703	13.1513	13.2234	Q9DC61	no
-0.61762	2.64968	0.898088	0.00224036	0.126448	15.348	-3.86874	-1.79398	Q05921	Q05921	Rnasel	2-5A-dependent ribonuclease	SLHSMTRPMIGK	12	348	359	15.186	15.6186	15.9137	15.9088	14.9966	15.1273	15.0504	14.9823	Q05921	yes
-0.526026	2.6495	0.898088	0.00224132	0.126448	15.9754	-3.86851	-1.79441	P19096	P19096	Fasn	Fatty acid synthase	SSCTIIPLMK	10	777	786	16.4109	16.4272	15.9184	16.197	15.443	15.7226	15.8369	15.847	P19096	no
-0.67304	2.6482	0.897054	0.00224803	0.12675	15.3602	-3.86686	-1.79743	Q8BWQ1	Q8BWQ1	Ugt2a3	UDP-glucuronosyltransferase 2A3	ADIWLIR	7	253	259	15.9697	15.7056	15.8889	15.2229	14.9524	15.0424	14.7858	15.3143	Q8BWQ1	no
0.169311	2.64754	0.896654	0.00225146	0.126866	19.694	3.86601	-1.79897	P32261	P32261	Serpinc1	Antithrombin-III	DIPVNPLCIYRSPGKK	16	47	62	19.5455	19.6333	19.6689	19.5896	19.7628	19.8161	19.7849	19.7508	P32261	no
0.249045	2.64675	0.896135	0.00225553	0.127018	19.7854	3.86502	-1.80079	Q9DBG5	Q9DBG5	Plin3	Perilipin-3	VTGAVDVTLGAVQNSVDKTK	20	151	170	19.5263	19.701	19.6105	19.8056	19.9742	19.8679	19.9882	19.8093	Q9DBG5	no
-0.632797	2.64598	0.895643	0.00225952	0.127162	16.6579	-3.86404	-1.80258	Q63932	Q63932	Map2k2	Dual specificity mitogen-activated protein kinase kinase 2	RIPEDILGK	9	164	172	16.8679	17.0251	16.8997	17.1044	15.7396	16.5157	16.6218	16.4889	Q63932	yes
0.788256	2.64573	0.895643	0.00226082	0.127162	14.1688	3.86372	-1.80316	Q3TLP5	Q3TLP5	Echdc2	Enoyl-CoA hydratase domain-containing protein 2, mitochondrial	EQMSDVEVGTFVQRLR	16	104	119	13.822	13.5067	14.2207	13.5494	14.715	14.2741	14.8069	14.4558	Q3TLP5	no
0.141464	2.64301	0.893182	0.00227505	0.127885	22.1113	3.86026	-1.8095	O88844	O88844	Idh1	Isocitrate dehydrogenase [NADP] cytoplasmic	LIDDMVAQAMK	11	250	260	21.9792	22.0492	22.0889	22.0448	22.1527	22.1877	22.2191	22.1685	O88844	no
0.403383	2.64028	0.890959	0.00228937	0.128541	16.1417	3.8568	-1.81583	Q63932	Q63932	Map2k2	Dual specificity mitogen-activated protein kinase kinase 2	VGELKDDDFERISELGAGNGGVVTK	25	64	88	16.0441	15.861	15.7298	16.1251	16.2652	16.3507	16.4354	16.3222	Q63932	yes
0.294184	2.64026	0.890959	0.00228949	0.128541	17.3707	3.85677	-1.81589	G3X9K3	G3X9K3	Arfgef1	Brefeldin A-inhibited guanine nucleotide-exchange protein 1	IWEVIGDHFNK	11	1184	1194	17.0473	17.257	17.2235	17.3665	17.539	17.4574	17.5009	17.5738	G3X9K3	no
0.89563	2.63997	0.890931	0.00229102	0.128549	16.0455	3.8564	-1.81656	Q8BG32	Q8BG32	Psmd11	26S proteasome non-ATPase regulatory subunit 11	ALLVEVQLLESK	12	164	175	16.0596	14.821	15.6869	15.8235	16.8257	16.2309	16.6513	16.2654	Q8BG32	no
0.238004	2.63859	0.889901	0.00229833	0.128854	17.7623	3.85464	-1.81978	Q6ZQ58	Q6ZQ58	Larp1	La-related protein 1	FQHPSHELLK	10	849	858	17.542	17.6667	17.6739	17.6907	17.9194	17.9403	17.8564	17.8092	Q6ZQ58	no
0.547021	2.63842	0.889901	0.00229924	0.128854	15.5103	3.85442	-1.82018	Q99NH0	Q99NH0	Ankrd17	Ankyrin repeat domain-containing protein 17	NKENFELQAAQEK	13	1502	1514	14.9819	15.1519	15.5943	15.2192	15.9573	15.6525	15.6847	15.8408	Q99NH0	no
-0.313216	2.63781	0.88956	0.00230243	0.128956	19.2386	-3.85366	-1.82158	Q99LB7	Q99LB7	Sardh	Sarcosine dehydrogenase, mitochondrial	RDPLHEELLGQGCVFQER	18	486	503	19.627	19.2467	19.2512	19.4559	19.0811	19.0688	18.9933	19.1847	Q99LB7	no
-0.455636	2.63518	0.887192	0.00231642	0.129661	15.7106	-3.85031	-1.82769	Q8C1B1	Q8C1B1	Camsap2	Calmodulin-regulated spectrin-associated protein 2	SQPGSSASSSSGVK	14	657	670	15.8414	16.1073	15.829	15.9759	15.5519	15.5067	15.2384	15.6343	Q8C1B1	no
-0.125982	2.63481	0.887076	0.00231843	0.129695	22.3513	-3.84983	-1.82857	P99024	P99024	Tubb5	Tubulin beta-5 chain	ISVYYNEATGGK	12	47	58	22.4451	22.3962	22.4118	22.4041	22.2933	22.3101	22.2877	22.2621	P99024	no
0.207254	2.63351	0.886041	0.00232536	0.130005	18.2265	3.84819	-1.83158	Q9CR57	Q9CR57	Rpl14	Large ribosomal subunit protein eL14	CMQLTDFILK	10	54	63	18.0727	18.1494	18.1624	18.1068	18.2587	18.3418	18.327	18.3928	Q9CR57	no
-0.246194	2.63281	0.885598	0.00232914	0.130137	17.8447	-3.84729	-1.83322	P05202	P05202	Got2	Aspartate aminotransferase, mitochondrial	MNLGVGAYRDDNGKPYVLPSVR	22	60	81	18.0227	17.8996	17.9781	17.971	17.6492	17.7586	17.6425	17.8362	P05202	no
-0.507112	2.63174	0.884799	0.00233483	0.130377	17.5988	-3.84595	-1.83569	O88451	O88451	Rdh7	Retinol dehydrogenase 7	TNVSNYER	8	210	217	17.7077	18.0822	18.1286	17.491	17.4055	17.3447	17.1437	17.487	O88451	no
-0.523966	2.63089	0.884209	0.00233941	0.130554	14.6329	-3.84486	-1.83766	P70266	P70266	Pfkfb1	6-phosphofructo-2-kinase/fructose-2,6-bisphosphatase 1	GKTYISTK	8	54	61	15.0821	14.869	14.8177	14.8106	14.3284	14.3362	14.4855	14.3334	P70266	no
0.279907	2.62802	0.881599	0.00235493	0.131341	17.265	3.84122	-1.84434	Q8BMA6	Q8BMA6	Srp68	Signal recognition particle subunit SRP68	VTEELLTDNR	10	112	121	17.0974	17.066	17.2844	17.0525	17.3968	17.3398	17.4098	17.4736	Q8BMA6	no
-0.756195	2.62592	0.879758	0.00236635	0.131899	15.1895	-3.83855	-1.84922	Q8CHR6	Q8CHR6	Dpyd	Dihydropyrimidine dehydrogenase [NADP(+)]	TGMCACHSPLPSIR	14	319	332	15.8863	15.0567	15.6528	15.6746	14.8195	14.9381	15.0997	14.3883	Q8CHR6	no
0.23834	2.62342	0.877791	0.00238004	0.132498	18.2719	3.83537	-1.85504	Q8BHC4	Q8BHC4	Dcakd	Dephospho-CoA kinase domain-containing protein	QLLNSITHPEIR	12	81	92	18.2738	18.0599	18.1742	18.1032	18.4387	18.4519	18.3456	18.3282	Q8BHC4	no
0.968651	2.6231	0.877791	0.00238178	0.132498	12.363	3.83497	-1.85578	Q6PDQ2	Q6PDQ2	Chd4	Chromodomain-helicase-DNA-binding protein 4	MLDLLEDFLEHEGYKYER	18	1071	1088	11.9351	11.5063	12.0918	11.9816	12.8992	12.8606	12.9391	12.6904	Q6PDQ2	no
-0.236605	2.62255	0.877791	0.0023848	0.132498	18.6132	-3.83427	-1.85706	Q68FD5	Q68FD5	Cltc	Clathrin heavy chain 1	GQFSTDELVAEVEKR	15	838	852	18.7615	18.7406	18.7566	18.6673	18.4228	18.5551	18.3815	18.6203	Q68FD5	no
-0.326279	2.62225	0.877791	0.00238642	0.132498	17.5467	-3.83389	-1.85775	Q8CIM7	Q8CIM7	Cyp2d26	Cytochrome P450 2D26	GNPESSFNDK	10	287	296	17.8314	17.5387	17.8064	17.6628	17.5449	17.3298	17.2588	17.4008	Q8CIM7	no
0.316266	2.62198	0.877791	0.00238793	0.132498	17.0042	3.83354	-1.85839	Q91YX5	Q91YX5	Lpgat1	Acyl-CoA:lysophosphatidylglycerol acyltransferase 1	QENGSPAGGDAR	12	229	240	16.7487	16.7923	16.8073	17.0358	17.1521	17.0606	17.2492	17.1873	Q91YX5	no
0.201239	2.62197	0.877791	0.00238798	0.132498	18.5851	3.83353	-1.85841	Q8JZQ2	Q8JZQ2	Afg3l2	AFG3-like protein 2	QIFIGPPDIK	10	471	480	18.4903	18.3885	18.5428	18.5162	18.7154	18.6662	18.716	18.6451	Q8JZQ2	no
0.635692	2.6219	0.877791	0.00238836	0.132498	15.1511	3.83344	-1.85857	Q8BMG7	Q8BMG7	Rab3gap2	Rab3 GTPase-activating protein non-catalytic subunit	TFLEYLEYEKDALSIR	16	710	725	15.1319	14.6693	14.4627	15.0692	15.5981	15.2746	15.5923	15.4108	Q8BMG7	no
0.400503	2.62187	0.877791	0.0023885	0.132498	19.4921	3.83341	-1.85863	Q99LC5	Q99LC5	Etfa	Electron transfer flavoprotein subunit alpha, mitochondrial	VVPEMTEILKK	11	322	332	18.9003	19.413	19.3891	19.4648	19.8002	19.6488	19.6306	19.6897	Q99LC5	no
0.660541	2.62117	0.87756	0.0023924	0.132568	15.8476	3.83251	-1.86027	O35841	O35841	Api5	Apoptosis inhibitor 5	KLPDFLTAK	9	356	364	14.9934	15.8024	15.8484	15.4251	16.3391	16.2297	16.0171	16.1256	O35841	no
0.468859	2.62112	0.87756	0.00239263	0.132568	15.6937	3.83246	-1.86037	Q9EQK7	Q9EQK7	Icmt	Protein-S-isoprenylcysteine O-methyltransferase	VPTGLPFIK	9	269	277	15.4284	15.3801	15.5261	15.5026	15.893	16.2302	15.698	15.8915	Q9EQK7	no
0.188959	2.62009	0.876867	0.00239831	0.13278	19.4385	3.83115	-1.86276	Q8R1B4	Q8R1B4	Eif3c	Eukaryotic translation initiation factor 3 subunit C	ELLGQGLLLR	10	642	651	19.2526	19.3978	19.3789	19.3467	19.5274	19.465	19.5936	19.546	Q8R1B4	no
-0.495852	2.61991	0.876867	0.00239932	0.13278	16.1824	-3.83092	-1.86319	Q64464	Q64464	Cyp3a13	Cytochrome P450 3A13	VLQNFTVQPCK	11	459	469	16.438	16.2741	16.7213	16.2882	16.1995	15.8455	15.97	15.7231	Q64464	no
-1.37638	2.61946	0.876674	0.00240181	0.132839	12.178	-3.83035	-1.86424	Q91YS8	Q91YS8	Camk1	Calcium/calmodulin-dependent protein kinase type 1	NIHQSVSEQIKK	12	285	296	12.9018	13.1601	12.8372	12.5657	10.4908	12.1383	11.7525	11.5778	Q91YS8	yes
0.218315	2.61865	0.876325	0.00240629	0.132946	19.7258	3.82932	-1.86612	Q9CZS1	Q9CZS1	Aldh1b1	Aldehyde dehydrogenase X, mitochondrial	TVTIKVPEK	9	509	517	19.4621	19.5954	19.691	19.7182	19.8383	19.8628	19.8495	19.7894	Q9CZS1	no
0.222643	2.61855	0.876325	0.00240686	0.132946	20.8707	3.82919	-1.86636	Q9CR57	Q9CR57	Rpl14	Large ribosomal subunit protein eL14	MTDFDRFK	8	104	111	20.586	20.8006	20.7604	20.8904	20.9403	20.9721	21.0353	20.9804	Q9CR57	no
0.209184	2.61834	0.876325	0.00240804	0.132946	18.4965	3.82892	-1.86685	Q9CZU6	Q9CZU6	Cs	Citrate synthase, mitochondrial	GYSIPECQK	9	95	103	18.4016	18.417	18.4502	18.2989	18.5826	18.5453	18.6732	18.6033	Q9CZU6	no
-0.163778	2.61717	0.875637	0.00241451	0.133157	20.7673	-3.82744	-1.86956	P62274	P62274	Rps29	Small ribosomal subunit protein uS14	KYGLNMCRQCFR	12	33	44	20.9426	20.7976	20.8642	20.7925	20.6841	20.7041	20.6953	20.6584	P62274	no
0.178293	2.61713	0.875637	0.00241472	0.133157	20.5224	3.82739	-1.86965	P55050	P55050	Fabp2	Fatty acid-binding protein, intestinal	LTITQDGNK	9	39	47	20.4972	20.4067	20.4972	20.3321	20.654	20.5823	20.6276	20.5823	P55050	no
-0.439592	2.61626	0.875027	0.00241955	0.133344	15.4306	-3.82629	-1.87166	Q69ZQ2	Q69ZQ2	Isy1	Pre-mRNA-splicing factor ISY1 homolog	DLNDEINK	8	72	79	15.5924	15.5493	15.5919	15.868	15.227	15.1246	15.1794	15.3121	Q69ZQ2	no
-0.709037	2.61455	0.873643	0.00242913	0.133769	15.6971	-3.82412	-1.87565	Q99L04	Q99L04	Dhrs1	Dehydrogenase/reductase SDR family member 1	GQVCVVTGASR	11	7	17	16.2776	16.2216	15.9574	15.7501	15.592	14.9963	15.0311	15.7511	Q99L04	no
-0.341524	2.61437	0.873643	0.00243015	0.133769	17.8846	-3.82388	-1.87607	Q9JIF7	Q9JIF7	Copb1	Coatomer subunit beta	LKEAELLEPLMPAIR	15	127	141	18.2092	18.1136	18.1083	17.7903	17.7233	17.6689	17.6199	17.8432	Q9JIF7	no
-0.601126	2.61366	0.87319	0.00243413	0.133909	15.0179	-3.82298	-1.87773	Q61070	Q61070	Ei24	Etoposide-induced protein 2.4	GIKDSIWGICTISK	14	15	28	15.1434	15.4924	15.2427	15.3953	14.4087	14.7067	14.6856	15.0684	Q61070	no
-0.753404	2.61307	0.872864	0.0024374	0.13401	14.1928	-3.82224	-1.87908	Q8CGC6	Q8CGC6	Rbm28	RNA-binding protein 28	KVLALPSHR	9	659	667	14.832	14.4149	14.5681	14.4632	13.4987	13.9877	13.5755	14.2028	Q8CGC6	no
-0.274105	2.61214	0.872191	0.00244263	0.134217	18.2898	-3.82106	-1.88124	Q8VCR2	Q8VCR2	Hsd17b13	17-beta-hydroxysteroid dehydrogenase 13	SVTGQTVLITGAGHGIGR	18	33	50	18.5878	18.395	18.3964	18.3281	18.1502	18.0122	18.1948	18.2537	Q8VCR2	no
0.512418	2.61117	0.871473	0.00244812	0.13444	15.3858	3.81982	-1.88351	P97372	P97372	Psme2	Proteasome activator complex subunit 2	LLALLALVKPEVWTLKEK	18	100	117	14.8697	15.1709	15.1438	15.334	15.8015	15.6317	15.4195	15.7153	P97372	no
-0.334753	2.6106	0.871163	0.00245132	0.134536	17.0675	-3.81911	-1.88482	P70398	P70398	Usp9x	Probable ubiquitin carboxyl-terminal hydrolase FAF-X	WVVPVLPK	8	84	91	17.2689	17.3468	17.2083	17.1155	17.0218	16.6886	16.9564	16.9337	P70398	no
0.212769	2.60777	0.868587	0.00246735	0.135336	18.2356	3.81551	-1.8914	P08226	P08226	Apoe	Apolipoprotein E	KELEEQLGPVAEETR	15	86	100	18.22	18.0902	18.1485	18.058	18.3234	18.3053	18.3917	18.3474	P08226	no
0.755319	2.60699	0.86807	0.00247176	0.135497	14.6754	3.81453	-1.8932	Q5U4F6	Q5U4F6	Dync2i2	Cytoplasmic dynein 2 intermediate chain 2	GFALAVQQLPR	11	312	322	14.1502	14.8553	13.992	14.1935	15.0487	15.1477	15.253	14.7629	Q5U4F6	no
-0.223757	2.60586	0.86734	0.0024782	0.135725	19.3417	-3.8131	-1.89583	E9Q5K4	E9Q5K4	Cyp2c23	Cytochrome P450 2C44	YITLLPSSLPHAVVQDTK	18	362	379	19.5985	19.3716	19.4957	19.3484	19.2017	19.2016	19.2429	19.273	E9Q5K4	no
0.169327	2.60575	0.86734	0.00247884	0.135725	19.5803	3.81296	-1.89609	Q8C8R3;Q8JZQ2	Q8C8R3	Afg3l2	AFG3-like protein 2	VALLLLEK	8	725	732	19.5289	19.5283	19.5066	19.4188	19.6945	19.6903	19.6443	19.6308	Q8C8R3	no
-0.583097	2.60539	0.867237	0.00248089	0.135757	15.0142	-3.8125	-1.89692	Q8R2Y0	Q8R2Y0	Abhd6	Monoacylglycerol lipase ABHD6	LIVDFLASVHNTDNK	15	319	333	15.2423	15.6275	15.2247	15.1287	14.9861	14.698	14.6917	14.5149	Q8R2Y0	no
0.592878	2.60487	0.867044	0.00248388	0.135817	14.7335	3.81184	-1.89814	Q69Z66	Q69Z66	Mysm1	Deubiquitinase MYSM1	AMVDSPAKPASHSVK	15	103	117	14.5854	14.1417	14.4343	14.5869	15.1422	15.214	14.8607	14.9028	Q69Z66	no
0.496706	2.60469	0.867044	0.00248491	0.135817	14.9533	3.81161	-1.89856	Q9QUM9	Q9QUM9	Psma6	Proteasome subunit alpha type-6	CDPAGYYCGFK	11	154	164	14.6011	14.5414	14.8387	14.8384	15.266	15.1875	15.2654	15.0877	Q9QUM9	no
0.37221	2.60414	0.866752	0.00248805	0.135909	16.4095	3.81091	-1.89983	Q3URS9	Q3URS9	Ccdc51	Mitochondrial potassium channel	RPEAAALGLFHR	12	45	56	16.3944	16.1055	16.1195	16.2741	16.6561	16.6927	16.4254	16.6081	Q3URS9	no
0.162194	2.60274	0.865788	0.00249611	0.136211	20.7814	3.80913	-1.90309	Q07417	Q07417	Acads	Short-chain specific acyl-CoA dehydrogenase, mitochondrial	LHTVYQSVELPETHQMLR	18	25	42	20.6605	20.6478	20.7513	20.7417	20.9269	20.8585	20.8548	20.8099	Q07417	no
-0.221154	2.60262	0.865788	0.00249676	0.136211	17.9769	-3.80899	-1.90336	O35945	O35945	Aldh1a7	Aldehyde dehydrogenase, cytosolic 1	ILGLIESGKKEGAK	14	354	367	18.1483	18.1457	17.997	18.0591	17.8385	17.9177	17.8497	17.8596	O35945	no
0.304193	2.60241	0.865788	0.00249798	0.136211	17.7413	3.80872	-1.90385	P09103	P09103	P4hb	Protein disulfide-isomerase	FFKNGDTASPK	11	106	116	17.3613	17.5936	17.7015	17.7004	17.8594	17.8415	17.9123	17.9604	P09103	no
0.143592	2.60091	0.864542	0.00250662	0.136602	22.658	3.80682	-1.90733	P10853;P10854;P70696;Q64475;Q64478;Q64524;Q64525;Q6ZWY9;Q8CGP0;Q8CGP1;Q8CGP2;Q9D2U9	P10853	Hist2h2bb	Histone H2B type 2-B	QVHPDTGISSK	11	48	58	22.5568	22.5638	22.6628	22.5615	22.7634	22.7182	22.7512	22.6865	P10853	no
-0.414362	2.59929	0.863173	0.00251602	0.137034	15.7993	-3.80476	-1.91111	Q99LI2	Q99LI2	Clcc1	Chloride channel CLIC-like protein 1	ALEPDDRR	8	373	380	16.0424	16.0395	15.8626	16.0816	15.433	15.5044	15.6605	15.7707	Q99LI2	no
-0.926804	2.59902	0.863162	0.00251755	0.137037	13.1205	-3.80442	-1.91172	P63028	P63028	Tpt1	Translationally-controlled tumor protein	LEEQKPER	8	103	110	13.7604	13.706	13.5509	13.3181	12.6787	12.9952	12.1268	12.8276	P63028	no
0.160216	2.59633	0.860727	0.0025332	0.137808	22.059	3.80101	-1.91797	P14148	P14148	Rpl7	Large ribosomal subunit protein uL30	TTHFVEGGDAGNREDQINR	19	246	264	21.9812	21.9207	22.0325	21.9812	22.1079	22.0983	22.2361	22.1143	P14148	no
0.235781	2.59574	0.860392	0.00253663	0.137914	18.1418	3.80027	-1.91934	O55125	O55125	Nipsnap1	Protein NipSnap homolog 1	KRGWDENVYYTVPLVR	16	253	268	18.1084	17.8964	18.0364	18.0544	18.3107	18.2375	18.3049	18.1856	O55125	no
0.175207	2.59536	0.860265	0.00253886	0.137954	19.1805	3.79978	-1.92023	Q91VH2	Q91VH2	Snx9	Sorting nexin-9	FGSAIPIPSLPDK	13	301	313	19.1063	19.1093	19.0926	19.0633	19.3264	19.221	19.2189	19.306	Q91VH2	no
-0.342399	2.59477	0.859927	0.00254232	0.138062	17.5553	-3.79903	-1.9216	E9Q634	E9Q634	Myo1e	Unconventional myosin-Ie	NQFVPPPHAFGNQR	14	968	981	17.8878	17.6642	17.6263	17.7278	17.1978	17.3256	17.5892	17.4239	E9Q634	no
-0.308386	2.59369	0.859152	0.00254862	0.138308	17.3205	-3.79767	-1.92409	P16331	P16331	Pah	Phenylalanine-4-hydroxylase	VEYTEEER	8	177	184	17.3605	17.4464	17.652	17.44	17.0787	17.2822	17.219	17.0855	P16331	no
-0.907288	2.59349	0.859152	0.00254984	0.138308	13.6137	-3.79741	-1.92458	Q61187	Q61187	Tsg101	Tumor susceptibility gene 101 protein	ELVNLTGTIPVR	12	51	62	14.071	13.832	14.3941	13.9721	12.7203	13.1386	13.0584	13.7229	Q61187	no
0.148588	2.5916	0.857612	0.00256092	0.138799	21.3919	3.79502	-1.92895	Q6ZWN5	Q6ZWN5	Rps9	Small ribosomal subunit protein uS4	HIDFSLR	7	156	162	21.2419	21.343	21.3699	21.3156	21.4726	21.4425	21.502	21.4476	Q6ZWN5	no
0.245783	2.59144	0.857612	0.00256189	0.138799	18.9772	3.79482	-1.92933	Q8JZR0	Q8JZR0	Acsl5	Long-chain-fatty-acid--CoA ligase 5	GSFEELCKNQCVK	13	604	616	19.0215	18.8406	18.8531	18.7022	19.0644	19.1195	19.0597	19.157	Q8JZR0	no
0.291385	2.58961	0.856035	0.00257271	0.139305	21.5913	3.7925	-1.93358	P97872	P97872	Fmo5	Flavin-containing monooxygenase 5	ALSQHPTVNDDLPNR	15	278	292	21.7265	21.3321	21.3645	21.3592	21.7389	21.7955	21.654	21.7594	P97872	no
0.887478	2.58891	0.855594	0.00257683	0.139446	13.5042	3.79162	-1.93519	Q8K2V6	Q8K2V6	Ipo11	Importin-11	TYKDCMLMSQHEEPK	15	890	904	13.3148	12.4388	13.0786	13.4098	13.9523	14.0376	13.9713	13.8307	Q8K2V6	no
0.175658	2.58738	0.854314	0.00258594	0.139858	19.513	3.78967	-1.93876	P12367	P12367	Prkar2a	cAMP-dependent protein kinase type II-alpha regulatory subunit	NISHYEEQLVK	11	378	388	19.3669	19.4698	19.4776	19.3864	19.5485	19.6135	19.6487	19.5926	P12367	no
0.197463	2.58562	0.852806	0.00259644	0.140344	19.2051	3.78745	-1.94284	Q9DB05	Q9DB05	Napa	Alpha-soluble NSF attachment protein	IEEACEIYAR	10	38	47	19.0382	19.1524	19.1016	19.1334	19.3366	19.2731	19.3916	19.2142	Q9DB05	no
0.468406	2.58477	0.852207	0.00260154	0.140538	19.252	3.78637	-1.94482	P12710	P12710	Fabp1	Fatty acid-binding protein, liver	AIGLPEDLIQKGK	13	21	33	18.9914	18.8801	19.4408	18.7587	19.4522	19.6311	19.3017	19.5597	P12710	no
0.544575	2.58426	0.851955	0.00260457	0.140619	15.5171	3.78573	-1.94599	Q68FF9	Q68FF9	Srd5a1	3-oxo-5-alpha-steroid 4-dehydrogenase 1	QHHQWYLEKFEDYPK	15	231	245	14.8266	15.4472	15.4283	15.2773	15.8397	15.6629	15.8655	15.7895	Q68FF9	no
-0.295403	2.58185	0.849826	0.00261912	0.14131	18.0185	-3.78266	-1.95161	Q6ZQ38	Q6ZQ38	Cand1	Cullin-associated NEDD8-dissociated protein 1	HEMLPEFYK	9	365	373	18.0204	18.2679	18.3043	18.0721	17.784	17.8422	17.8522	18.0048	Q6ZQ38	no
-0.340233	2.58163	0.849826	0.00262041	0.14131	16.4149	-3.78239	-1.95211	P59325	P59325	Eif5	Eukaryotic translation initiation factor 5	YVSKELAK	8	360	367	16.5002	16.7804	16.51	16.5495	16.1975	16.1867	16.275	16.3198	P59325	no
-0.19363	2.58048	0.849115	0.00262733	0.141542	19.5223	-3.78094	-1.95477	Q6ZQ38	Q6ZQ38	Cand1	Cullin-associated NEDD8-dissociated protein 1	TVSPALIAR	9	374	382	19.5331	19.5944	19.7104	19.6384	19.4528	19.4163	19.3506	19.482	Q6ZQ38	no
-0.418279	2.58042	0.849115	0.00262775	0.141542	17.2851	-3.78085	-1.95493	O70250;Q9DBJ1	O70250	Pgam1	Phosphoglycerate mutase 1	HYGGLTGLNK	10	91	100	17.7407	17.44	17.5217	17.2746	17.2432	16.9278	16.9115	17.2213	O70250	no
0.130328	2.57826	0.847209	0.00264084	0.142164	21.925	3.77812	-1.95994	Q07417	Q07417	Acads	Short-chain specific acyl-CoA dehydrogenase, mitochondrial	LADMALALESAR	12	314	325	21.8604	21.8093	21.8872	21.8824	22.0015	21.9788	21.9742	22.0061	Q07417	no
-0.460277	2.57732	0.846525	0.00264654	0.142389	16.3638	-3.77694	-1.96211	P05202	P05202	Got2	Aspartate aminotransferase, mitochondrial	EIASVVKK	8	228	235	16.7087	16.5551	16.4233	16.6888	15.805	16.1878	16.1683	16.3738	P05202	no
-0.503455	2.577	0.846452	0.00264851	0.142412	15.3335	-3.77653	-1.96286	Q3UM45	Q3UM45	Ppp1r7	Protein phosphatase 1 regulatory subunit 7	LTMLDIASNR	10	277	286	15.5743	15.8047	15.5303	15.4316	15.0814	14.8736	15.0473	15.3248	Q3UM45	no
0.454628	2.57658	0.846285	0.00265107	0.142467	15.8241	3.776	-1.96383	P47738	P47738	Aldh2	Aldehyde dehydrogenase, mitochondrial	SRVVGNPFDSR	11	347	357	15.4971	15.844	15.3548	15.6912	16.0585	16.0075	15.9626	16.1771	P47738	no
0.311348	2.57574	0.84572	0.00265619	0.142653	17.8428	3.77494	-1.96578	A2ALW5	A2ALW5	Dnajc25	DnaJ homolog subfamily C member 25	MSQSQFDSLEDHQK	14	289	302	17.9279	17.6459	17.5731	17.6016	18.0537	17.8817	18.0299	18.0286	A2ALW5	no
0.547339	2.57538	0.84572	0.00265843	0.142653	15.5089	3.77447	-1.96663	O55125	O55125	Nipsnap1	Protein NipSnap homolog 1	FSGGYPALMDCMNKLK	16	128	143	15.3433	15.2072	14.9794	15.4109	15.8493	15.6987	16.0751	15.507	O55125	no
0.492788	2.57526	0.84572	0.00265913	0.142653	15.1389	3.77433	-1.9669	Q9CR62	Q9CR62	Slc25a11	Mitochondrial 2-oxoglutarate/malate carrier protein	TSFHALTSILK	11	63	73	14.7721	14.8182	15.0119	14.968	15.4453	15.3747	15.1548	15.5665	Q9CR62	no
0.903401	2.57353	0.844243	0.00266973	0.143139	13.6773	3.77214	-1.97091	P12367	P12367	Prkar2a	cAMP-dependent protein kinase type II-alpha regulatory subunit	MKIVDVIGEKIYK	13	268	280	13.0133	12.8593	13.4698	13.56	13.8282	13.915	14.6125	14.1603	P12367	no
-0.314343	2.57287	0.843829	0.00267382	0.143275	17.572	-3.7713	-1.97245	Q99LB7	Q99LB7	Sardh	Sarcosine dehydrogenase, mitochondrial	DMYSYDIR	8	437	444	17.7548	17.6417	17.5852	17.935	17.469	17.4496	17.2849	17.4559	Q99LB7	no
0.179723	2.57232	0.843536	0.00267717	0.143372	20.3792	3.77061	-1.97371	P21107	P21107	Tpm3	Tropomyosin alpha-3 chain	LVIIEGDLERTEER	14	170	183	20.2535	20.2419	20.3857	20.2764	20.5356	20.4067	20.5069	20.4273	P21107	no
0.193642	2.57027	0.841735	0.00268984	0.143968	23.2541	3.76802	-1.97847	Q9QXF8	Q9QXF8	Gnmt	Glycine N-methyltransferase	NIASMVRPGGLLVIDHR	17	160	176	23.1192	23.079	23.1584	23.2725	23.4387	23.4008	23.2993	23.2647	Q9QXF8	no
0.213617	2.56942	0.841128	0.00269516	0.144169	19.8502	3.76693	-1.98046	Q07417	Q07417	Acads	Short-chain specific acyl-CoA dehydrogenase, mitochondrial	IPKENLLGEPGMGFK	15	248	262	19.8661	19.6235	19.6932	19.7906	19.8893	19.9605	20.0253	19.9527	Q07417	no
0.139363	2.5691	0.841063	0.00269711	0.144191	21.9013	3.76653	-1.98119	Q61133	Q61133	Gstt2	Glutathione S-transferase theta-2	VLGPLIGVQVPQEKVER	17	118	134	21.8191	21.8113	21.8614	21.8346	22.0258	21.9495	21.9951	21.9134	Q61133	no
0.248426	2.56735	0.839557	0.00270804	0.144691	16.9902	3.76431	-1.98527	P49312	P49312	Hnrnpa1	Heterogeneous nuclear ribonucleoprotein A1	EDSQRPGAHLTVK	13	93	105	16.8715	16.882	16.8915	16.8188	17.0685	17.1294	17.1696	17.0901	P49312	no
[truncated: 91,124 more rows]

## Sheet: PISA
Log2FC	Log10P.Value	Log10adj.P.Val	P.Value	adj.P.Val	AveExpr	t	B	Protein.Group	Protein.Ids	name	Genes	Description	control_1	control_2	control_3	control_4	D1_1	D1_2	D1_3	D1_4	UID	is.kinase
[truncated: 4,244 more rows]

[truncated: 4 more sheets: TPP_49.8, TPP_52.9, TPP_55.5, TPP_58.6]
