# Supplementary material for: High-throughput peptide-centric local stability assay extends protein–ligand identification to membrane proteins, tissues and bacteria
Source: Nat Struct Mol Biol. 2025 Nov 5;33(1):184–92. doi: 10.1038/s41594-025-01699-y (PMC12819154; doi:10.1038/s41594-025-01699-y)
Supplement: Supplementary file 11 — Dose–response HT-PELSA results for sunitinib target identification in the mouse heart lysates. [file 41594_2025_1699_MOESM11_ESM.xlsx]

## Sheet: Info
Supplementray Data 9
Overall
This file summarizes dose-response HT-PELSA results for sunitinib target identification in the mouse heart lysates.

## Sheet: data
Protein.Group	Protein.Ids	Protein.Names	Genes	First.Protein.Description	Proteotypic	Stripped.Sequence	Modified.Sequence	peptide.length	from	to	Intensity_1uM_rep1	Intensity_1uM_rep2	Intensity_1uM_rep3	Intensity_1uM_rep4	Intensity_02nM_rep1	Intensity_02nM_rep2	Intensity_02nM_rep3	Intensity_2nM_rep1	Intensity_2nM_rep2	Intensity_2nM_rep3	Intensity_2nM_rep4	Intensity_5uM_rep1	Intensity_5uM_rep2	Intensity_5uM_rep3	Intensity_5uM_rep4	Intensity_20nM_rep1	Intensity_20nM_rep2	Intensity_20nM_rep3	Intensity_20nM_rep4	Intensity_20uM_rep1	Intensity_20uM_rep2	Intensity_20uM_rep3	Intensity_20uM_rep4	Intensity_200nM_rep1	Intensity_200nM_rep2	Intensity_200nM_rep3	Intensity_200nM_rep4	Intensity_control_rep1	Intensity_control_rep2	Intensity_control_rep3	Intensity_control_rep4	Intensity_02nM_rep4	quantified in rep1 ?	quantified in rep2 ?	quantified in rep3 ?	quantified in rep4 ?	Nr of replicates (quantified)	stabilized in rep1 ?	stabilized in rep2 ?
P82349	P82349	SGCB_MOUSE	Sgcb	Beta-sarcoglycan	1	AAAAAAAAATEQQGSNGPVKK	AAAAAAAAATEQQGSNGPVKK	21	2	22	145098	120748	149515	146554	134321	139171	124927	138928	131009	119903	130894	127717	132048	134404	128604	137342	146110	143198	135535	141243	130000	137511	150822	136313	138118	137781	133305	125781	146442	127842	147971	132220	1	1	1	1	4	0	0
Q9DC71	Q9DC71	RT15_MOUSE	Mrps15	Small ribosomal subunit protein uS15m	1	AAAAAAK	AAAAAAK	7	230	236	0	0	3677.39	4627.11	3500.34	0	0	0	4235.15	4563.34	0	3116.83	0	2114.07	6226.11	5475.44	0	0	3947.3	0	0	0	5676.83	0	4208.85	6698.95	5927.96	5879.41	5559.9	0	3661.29	2177.51	0	0	0	0	0	0	0
Q9JHS4	Q9JHS4	CLPX_MOUSE	Clpx	ATP-dependent Clp protease ATP-binding subunit clpX-like, mitochondrial	1	AAAAADLANR	AAAAADLANR	10	454	463	163003	158135	163844	171440	172702	174978	167557	161498	181404	171157	152782	163899	180770	154293	163084	164190	174685	185421	166147	162227	184297	168317	161377	170663	157993	179141	177521	172798	171593	180698	187445	172983	1	1	1	1	4	0	0
Q9QYL7	Q9QYL7	ABT1_MOUSE	Abt1	Activator of basal transcription 1	1	AAAAAGGK	AAAAAGGK	8	92	99	5041.81	6863.97	0	0	6243.61	0	10817.9	0	0	0	8192.51	6489.23	7763.9	0	0	8917.42	5211.5	0	0	0	0	0	0	0	0	9502.76	0	0	0	0	0	0	0	0	0	0	0	0	0
Q9CX34	Q9CX34	SGT1_MOUSE	Sugt1	Protein SGT1 homolog	1	AAAAAGPASSQR	(UniMod:1)AAAAAGPASSQR	12	2	13	75475.6	86661.4	86063.6	84923.2	92409.1	77167.1	83698.6	105255	81508.9	85738	85315.3	81545	79685.7	83914.4	61282.5	80003.7	90529.8	80086.6	85907.9	81516.5	97247	93309.9	91993.8	85304.7	84591.7	83737.8	82580.2	81642.6	82413.9	67357.7	64210.2	67885.9	1	1	1	1	4	0	0
Q9D1H7	Q9D1H7	GET4_MOUSE	Get4	Golgi to ER traffic protein 4 homolog	1	AAAAAMAEQEGAR	(UniMod:1)AAAAAMAEQEGAR	13	2	14	49267.9	55342.3	56676	43608.8	51392	53892.9	55068.7	71219.3	59647.3	77779.2	52210.3	65863	59360.5	67317.8	66995.1	49071.7	47818.3	54441.4	57034.5	50886.9	55546.4	58569	66356.4	58645.8	69834.7	50843.7	50441.3	55588.8	63673.3	65528.5	68945.3	66948	1	1	1	1	4	0	0
Q9CQ75	Q9CQ75	NDUA2_MOUSE	Ndufa2	NADH dehydrogenase [ubiquinone] 1 alpha subcomplex subunit 2	1	AAAAASR	(UniMod:1)AAAAASR	7	2	8	446849	432329	503798	499143	417356	502915	488157	401777	424116	502665	468344	374640	419500	548276	475093	425265	468151	412716	487842	407774	455160	497725	446155	395773	465646	498106	481694	413092	433166	392497	411566	493350	1	1	1	1	4	0	0
Q80WW9	Q80WW9	DDRGK_MOUSE	Ddrgk1	DDRGK domain-containing protein 1	1	AAAADGEPLHNEEER	AAAADGEPLHNEEER	15	28	42	46050.7	52260.9	48203.1	52597.8	44261.6	46122.3	41834.2	46539.6	51825.5	44212.9	55887.8	42421.5	60242.3	43898.3	47467.5	58168.7	53014.2	60712.3	62471.8	48512.5	54503.7	55111.2	53598	47982.4	49322.1	51805.6	50004.7	43532.2	55387.5	47487.4	48474.6	52731.7	1	1	1	1	4	0	0
Q9CWG9	Q9CWG9	BL1S2_MOUSE	Bloc1s2	Biogenesis of lysosome-related organelles complex 1 subunit 2	1	AAAAEGVPATR	(UniMod:1)AAAAEGVPATR	11	2	12	34098.3	44357.6	59440.9	51488.4	28986.4	45101.1	54340.2	43266.8	42947.3	53740	46276.5	32719.6	42350.9	52621.1	38732.2	49669.5	45163.6	34154.3	43475.6	33430.4	46245.9	47292.1	49707.6	39147.5	55969.3	45715	43753.1	38730.4	57155.1	35158	32327.7	71397.3	1	1	1	1	4	0	0
Q9R1Y5	Q9R1Y5	HIC1_MOUSE	Hic1	Hypermethylated in cancer 1 protein	1	AAAAELLAQTTHFLHDPK	AAAAELLAQTTHFLHDPK	18	668	685	38559.7	43196.5	68764.5	47658.2	36866.8	27203.7	9462.57	9116.04	20614.6	38038.5	33113.8	44832.4	43311.2	39837.7	45010.4	47226.9	44804.9	52344.3	14611.2	15439.4	39694	31003.9	43301	39211.3	39560.5	37696.1	43096.3	13193.6	45093.6	0	39487.2	50328.7	1	1	0	1	3	0	0
Q811L6	Q811L6	MAST4_MOUSE	Mast4	Microtubule-associated serine/threonine-protein kinase 4	1	AAAAEPSTSLHDTPR	AAAAEPSTSLHDTPR	15	2157	2171	0	38652	33879.1	16561.6	38148.8	27256.2	31199.9	0	33973.6	0	30211.5	36216.5	0	0	0	17214.6	20049	0	0	0	32317.6	21411.6	32259.9	0	0	28809.5	26075.1	35525.6	0	0	12294	14095.5	0	0	0	0	0	0	0
Q8BHE5	Q8BHE5	BMP3_MOUSE	Bmp3	Bone morphogenetic protein 3	1	AAAAGTPQTK	AAAAGTPQTK	10	100	109	1216.76	465.76	768.112	1364.6	1683.32	1905.71	776.126	1571.9	862.041	0	1035.02	1684.74	892.079	0	954.361	0	0	0	0	1485.14	0	1339.54	392.672	2409.72	863.054	385.2	912.357	0	0	0	0	971.677	0	0	0	0	0	0	0
Q6PIX5	Q6PIX5	RHDF1_MOUSE	Rhbdf1	Inactive rhomboid protein 1	1	AAAALVK	AAAALVK	7	218	224	6709.61	0	5316.37	7713.06	0	0	4358.21	4396.29	4818.9	7011.79	4774.78	5875.43	2756.93	4637.97	7168.38	2702.78	4293.88	4962.96	9529	4899.58	3342.47	4038.45	7815.25	7034.3	7293.19	4274.98	6269.4	6898.33	2879.23	5716.24	7351.07	3327.85	0	0	1	1	2	0	0
Q61026	Q61026	NCOA2_MOUSE	Ncoa2	Nuclear receptor coactivator 2	1	AAAANIDEVQK	AAAANIDEVQK	11	89	99	14609.4	9468.98	15741.9	11948.2	12166.8	13055.1	12781.7	18134	18058.9	18826.8	13302.1	17849.3	15028	13986.5	12568.3	11497.9	11554	16378.4	16166.7	16117.7	15077	11425	17607.8	12550.9	14480.1	12705.8	13338.9	13284.1	9124.61	14358.5	10948.6	18160.9	1	1	1	1	4	0	0
Q6PDM1	Q6PDM1	MSL1_MOUSE	Msl1	Male-specific lethal 1 homolog	1	AAAAPAGGNPEQR	AAAAPAGGNPEQR	13	10	22	31423.6	25036.8	20452.1	31474.9	27641.6	20648.2	26435.7	30373.5	31142.3	21729.7	25509.3	21920.6	24001.8	22845.4	32651.2	23706.6	19162.2	34123.5	20533.1	22995.6	29140.7	25405.6	26528.8	21164.1	29255.2	23888.6	27802.8	29238.2	28953.8	34746.1	27281	27724.7	1	1	1	1	4	0	0
Q8BG32	Q8BG32	PSD11_MOUSE	Psmd11	26S proteasome non-ATPase regulatory subunit 11	1	AAAAVVEFQR	(UniMod:1)AAAAVVEFQR	10	2	11	196524	201494	266754	200452	294841	257499	246770	292491	236453	250904	182966	218356	237481	258504	239193	227365	240195	243744	229652	196328	252950	229778	245727	198211	269085	191021	213084	210261	190801	252975	213386	253054	1	1	1	1	4	0	0
Q6ZQ73	Q6ZQ73	CAND2_MOUSE	Cand2	Cullin-associated NEDD8-dissociated protein 2	1	AAAAYALGR	AAAAYALGR	9	878	886	221674	227128	227915	255717	221910	243134	217230	252805	229197	239715	212238	213480	240841	246447	217978	224566	227131	266848	261979	239327	210619	245661	224904	227085	229232	247684	234425	242149	237234	207078	254245	204456	1	1	1	1	4	0	0
Q9EP69	Q9EP69	SAC1_MOUSE	Sacm1l	Phosphatidylinositol-3-phosphatase SAC1	1	AAAAYEHLK	(UniMod:1)AAAAYEHLK	9	2	10	0	25333.3	19749.7	18763.8	19793.5	14491.5	0	8608.43	14345.2	17289.1	0	0	0	13607.5	14380.9	0	19462.1	17952.9	8880.14	17919.2	6860.47	15817.4	0	0	18185.8	9905.64	27241.8	0	20815.5	16263.4	21178.3	19281.4	0	0	0	0	0	0	0
P70255	P70255	NFIC_MOUSE	Nfic	Nuclear factor 1 C-type	1	AAACAHPVLCVQPHHIGVAVK	AAAC(UniMod:4)AHPVLC(UniMod:4)VQPHHIGVAVK	21	154	174	5356.84	7438.81	3060.16	6346.01	8882.88	5559.87	4715.19	2647.66	7819.31	8818.68	5528.35	5220.16	9485.43	8977.55	3262.74	5844.3	5631.35	7015.32	7960.44	6951.17	4975.58	9291.15	3861.69	3458.79	3298.05	6114.92	4799.74	5699.12	5979.86	3146.77	4218.62	6337.08	1	1	1	1	4	0	0
Q9D6J1	Q9D6J1	CERS4_MOUSE	Cers4	Ceramide synthase 4	1	AAACLTNGHTR	AAAC(UniMod:4)LTNGHTR	11	381	391	15022.6	15567.3	17450	19460.7	17914.6	20744.7	19799.5	18257.1	14508.8	15233.8	21508.6	16872.5	15113.5	15821.7	16158.4	18911.4	17425.5	16131.4	19270.2	21905.5	18507.8	13262.8	18796.5	22874.8	21258.9	19950.2	15835.5	16699.3	18620	16354.6	16331.7	14860.2	1	1	1	1	4	0	0
P0C7N9	P0C7N9	PSMG4_MOUSE	Psmg4	Proteasome assembly chaperone 4	1	AAADADVSLHNFSAR	AAADADVSLHNFSAR	15	6	20	5865.63	3801.11	0	0	0	0	0	0	0	6916.99	0	3516.14	0	3110.09	0	2336.75	0	0	4985.41	4635.4	0	4480.86	0	3203.02	0	3669.07	0	0	5663.03	3929.1	6038.63	0	0	0	0	0	0	0	0
P28352	P28352	APEX1_MOUSE	Apex1	DNA-(apurinic or apyrimidinic site) endonuclease	1	AAADDGEEPK	AAADDGEEPK	10	8	17	15427.3	17798.8	18632.8	19609	23656.6	15618.5	12245.6	12301.8	17163.1	17932.7	19489.5	20645.1	22119.8	19923	16566.1	17949.1	17505.2	12140	16167.4	12631	14302	13055.1	19997.6	17730.5	15499.6	16092.2	18147.8	22222.4	18108.4	13622.9	14708.4	19881.5	1	1	1	1	4	0	0
P28352	P28352	APEX1_MOUSE	Apex1	DNA-(apurinic or apyrimidinic site) endonuclease	1	AAADDGEEPKSEPETK	AAADDGEEPKSEPETK	16	8	23	78517.7	81891.5	100495	79333.7	70771.4	63717.3	56345.1	52452.8	72899.9	72304.3	58431.5	67486.8	68837.3	89834.9	69746.1	77232.6	78393.8	67853.1	76126.7	77257	73990.4	51706.6	56318.5	48866.7	70322.1	75358.7	77977.6	50798.9	76274.9	63989.1	52339.8	78397.1	1	1	1	1	4	0	0
P28352	P28352	APEX1_MOUSE	Apex1	DNA-(apurinic or apyrimidinic site) endonuclease	1	AAADDGEEPKSEPETKK	AAADDGEEPKSEPETKK	17	8	24	144240	168013	183290	179698	169198	162780	165311	161468	168681	164064	157196	168795	167334	183370	183224	152132	182608	160099	161094	137098	202180	165409	157162	156290	173087	170616	172902	132062	166884	178305	177149	170304	1	1	1	1	4	0	0
P55264	P55264	ADK_MOUSE	Adk	Adenosine kinase	1	AAADEPKPK	(UniMod:1)AAADEPKPK	9	2	10	1470000	1500000	1560000	1400000	1510000	1540000	1530000	1540000	1460000	1500000	1400000	1420000	1500000	1560000	1210000	1490000	1550000	1420000	1400000	1410000	1620000	1480000	1440000	1430000	1540000	1460000	1500000	1510000	1460000	1290000	1230000	1540000	1	1	1	1	4	0	0
P55264	P55264	ADK_MOUSE	Adk	Adenosine kinase	1	AAADEPKPKK	(UniMod:1)AAADEPKPKK	10	2	11	49801.5	47484.7	55106.6	36456.6	55000.5	52345.5	53675.1	58100.6	56178.5	62707.1	44690.2	42121.5	46190.9	54056.4	51013.6	40996.9	42848.4	40986.1	44181.2	51269	51908.3	49106.2	46076.3	50825.7	56152.3	58130.5	55969.6	56565	43859.9	50019.5	44732.3	48507.2	1	1	1	1	4	0	0
Q8VDP3	Q8VDP3	MICA1_MOUSE	Mical1	[F-actin]-monooxygenase MICAL1	1	AAADFATHGK	AAADFATHGK	10	336	345	25313.8	30408.8	26176.7	18930.6	28432	27579	19196.2	21337.2	27120.4	25460.4	29090.7	26122.9	21822.7	18834.5	36351.3	26618.3	20420	27858.3	19487.2	25749.6	26403.2	26024.5	27153.5	26298.3	22461.1	17549.3	21502.2	24131.1	19353	18272.7	30025.3	24809.6	1	1	1	1	4	0	0
Q566J8	Q566J8	COQ8B_MOUSE	Coq8b	Atypical kinase COQ8B, mitochondrial	1	AAADGDRDR	AAADGDRDR	9	408	416	1484.43	0	2334.26	1298.08	1575.74	1892.04	0	2162.48	0	1887.76	1929.01	2134.5	1560.51	694.669	0	1563.37	3606.21	0	4166.54	2081.65	3386.5	2207.84	0	1828.58	4122.76	1037.75	0	2216.41	0	3664.36	2463.51	0	1	0	0	0	1	0	0
Q4KL35	Q4KL35	MAGIX_MOUSE	Magix	PDZ domain-containing protein MAGIX	1	AAADLTALVR	AAADLTALVR	10	44	53	9616.68	9353.98	6527.33	3185.6	9411.96	10521.2	6795.82	9721.33	7993.62	9626.82	7315.48	8081.55	11017.8	14432.4	8364.89	7481.6	11534.5	6157.09	13261.3	6983.46	4660.08	5603.38	10443.9	6629.51	6641.31	8216.96	6335.06	8906.54	12252.7	12033.1	7057.41	6734.34	1	1	1	1	4	0	0
Q6P9Q6	Q6P9Q6	FKB15_MOUSE	Fkbp15	FK506-binding protein 15	1	AAADPSEKVK	AAADPSEKVK	10	875	884	6511.08	3651.86	5151.16	6582.04	5534.51	7488.8	3693.67	6257.73	5778.4	6632.46	6283.24	7290.79	1726.83	7598.71	6570.27	2015.03	6483.17	4609.04	8678.57	6367.73	6672.97	5536.73	8576.73	7307.54	6681.28	4489.76	8097.24	4972.7	3878.07	5589.03	8256.88	3929.52	1	1	1	1	4	0	0
Q60936	Q60936	COQ8A_MOUSE	Coq8a	Atypical kinase COQ8A, mitochondrial	1	AAADQDREAVLK	AAADQDREAVLK	12	525	536	66079.1	51090.2	68492	60090.9	65446.5	59168.3	66977.9	64413.1	66310.6	69061.6	66948.2	65974.6	64070.6	54971.9	56533.3	62068.1	55694.6	65024.9	60673.7	69016.8	59025.9	66372.3	60071.2	72904.1	73616.1	69754.6	62631.9	70404.3	62885	62494.9	74929.6	74836.5	1	1	1	1	4	0	0
Q60936	Q60936	COQ8A_MOUSE	Coq8a	Atypical kinase COQ8A, mitochondrial	1	AAADQDREAVLKK	AAADQDREAVLKK	13	525	537	1860000	1770000	1900000	1900000	1970000	2040000	1870000	1950000	1890000	1920000	1890000	1660000	1940000	1960000	1950000	1890000	2060000	2050000	2060000	1890000	1930000	1930000	1810000	1890000	1970000	2050000	1790000	1830000	2150000	1940000	2010000	1740000	1	1	1	1	4	0	0
Q69ZB3	Q69ZB3	TSYL5_MOUSE	Tspyl5	Testis-specific Y-encoded-like protein 5	1	AAAEDAWHDEK	AAAEDAWHDEK	11	27	37	0	0	0	0	0	0	0	0	0	0	0	0	6278.68	0	0	0	5089.79	0	0	0	0	0	0	0	0	0	0	0	0	0	0	0	0	0	0	0	0	0	0
Q9ER64	Q9ER64	OSBL5_MOUSE	Osbpl5	Oxysterol-binding protein-related protein 5	1	AAAEDDPYCR	AAAEDDPYC(UniMod:4)R	10	415	424	0	0	0	0	1093	0	0	1952.19	1473.07	0	0	0	0	0	1782.96	0	0	1560.27	0	0	0	0	0	0	2347.54	1717.9	0	0	0	1835.38	1289.26	4266.11	0	0	0	0	0	0	0
Q6P549	Q6P549	SHIP2_MOUSE	Inppl1	Phosphatidylinositol 3,4,5-trisphosphate 5-phosphatase 2	1	AAAEELLAR	AAAEELLAR	9	29	37	73250.9	64405.9	66347	78911.6	71141	65433.7	65792.6	60412.3	68927.9	87709.2	73118	66766.5	65100.6	69142	56165.7	73695.9	63008.1	94094.9	76877.2	66138.9	65182	77548.8	67373.7	55715.9	59576.4	84669	82840.2	68321.7	74089.5	65924.8	74082.3	70382.7	1	1	1	1	4	0	0
Q3UHH1	Q3UHH1	ZSWM8_MOUSE	Zswim8	Zinc finger SWIM domain-containing protein 8	1	AAAELALSCLPHAHALNPNEIQR	AAAELALSC(UniMod:4)LPHAHALNPNEIQR	23	1360	1382	14416.1	17982.5	13750	11020	15787	14692	14082.3	10698.5	11014.7	11547.5	12355.8	15569.7	14992.3	12867.9	18186.6	12794.1	9423.12	15106.5	12805.7	16674.4	10026.1	13960.7	15320.8	17690.1	9392.68	13420.2	8004.26	12404.3	14884.1	19721.6	16258.4	17796.2	1	1	1	1	4	0	0
Q3UH06	Q3UH06	RREB1_MOUSE	Rreb1	Ras-responsive element-binding protein 1	1	AAAEQAAEPSAPK	AAAEQAAEPSAPK	13	1643	1655	8367.33	10611.1	11048.7	8799.01	9525.5	8039.94	9726.33	6528.44	11317.7	10704.2	10881.4	7551.61	10330.7	9170.51	9959.16	7305.84	7972.18	10793.8	5562.71	5595.92	11017.7	8934.28	8897.45	7224.87	9053.38	7541.58	9144.7	7562.18	10335.6	11223.8	10924.1	4176.43	1	1	1	1	4	0	0
Q8BKJ9	Q8BKJ9	SIR7_MOUSE	Sirt7	NAD-dependent protein deacetylase sirtuin-7	1	AAAERSAEEGR	AAAERSAEEGR	11	40	50	8042.83	10602.7	0	9482.95	5831.02	10567	6394.05	5487.15	13683.1	10184.1	12773.5	8730.97	9602.64	0	8194.8	0	14446.9	6811.08	11539.8	7584.79	10195.4	16358.9	0	5100.84	7516.96	7652.61	0	8743.14	8860.67	11188.8	0	0	0	1	0	0	1	0	0
Q9ESJ4	Q9ESJ4	SPN90_MOUSE	Nckipsd	NCK-interacting protein with SH3 domain	1	AAAETVVPR	AAAETVVPR	9	294	302	7865.62	13798.7	12087.3	10023.8	0	8102.25	6288.23	11451.7	11362	9947.41	11934.7	0	12589.9	0	7148.91	11983.2	9283.57	13265.8	12807	8186.14	8319.58	8023.16	11625.1	8194.79	8113.31	10463	8425.12	0	9294.64	0	0	11089	0	1	0	0	1	0	0
P26039	P26039	TLN1_MOUSE	Tln1	Talin-1	1	AAAFEDQENETVVVKEK	AAAFEDQENETVVVKEK	17	2477	2493	133270	120037	107700	86477.6	133989	108741	122668	145878	111424	110674	74640.1	90224.8	121023	137767	151726	141614	116584	110460	104887	104256	121404	108032	88756.2	112639	109222	114347	110961	102146	121524	156898	152514	120208	1	1	1	1	4	0	0
E0CYV9	E0CYV9	CD054_MOUSE		Uncharacterized protein C4orf54 homolog	1	AAAFENMAR	AAAFENMAR	9	1349	1357	36425.1	31407.6	32199.9	36104.6	33036	41597	44959.1	31423.2	37254.7	33889	29826.8	32825.8	36790.1	37678.8	30884	36364	40316.9	43355.8	34248	37363.6	37806.6	32358.7	31156.9	37750.1	26999	36086.6	24714.4	41858.4	37512.9	39147.2	36720.5	39012.6	1	1	1	1	4	0	0
Q9CZW5	Q9CZW5	TOM70_MOUSE	Tomm70	Mitochondrial import receptor subunit TOM70	1	AAAFEQLQK	AAAFEQLQK	9	163	171	673829	684495	694855	623487	714479	554035	583381	632711	609002	647098	609961	657714	564503	642782	751978	653680	563040	658448	625107	521389	560155	705380	605085	636587	570779	631921	679351	697184	528234	690041	624906	726416	1	1	1	1	4	0	0
E9Q4N7	E9Q4N7	ARI1B_MOUSE	Arid1b	AT-rich interactive domain-containing protein 1B	1	AAAGAAAAAGGFQR	AAAGAAAAAGGFQR	14	467	480	19357.4	20093.3	18443.7	27338.8	16837.6	21795.4	16100.8	18986.3	18262.6	21270.1	17637.6	17041.2	21477.4	19912.6	21878.9	19384.1	19125	20190.2	20879.9	18504.7	23974.4	20584.5	18528	21486.1	20782.9	21581.7	18994.3	16441.3	25702.2	22405.9	23370.2	15394.4	1	1	1	1	4	0	0
P35282	P35282	RAB21_MOUSE	Rab21	Ras-related protein Rab-21	1	AAAGGGAAAAAGR	(UniMod:1)AAAGGGAAAAAGR	13	2	14	16731.8	19203.9	12145.9	12529.7	11793.7	18041.6	21901	21898.7	18809.6	18959.8	14949.9	13889.3	23055.4	16481.7	10788	17943.8	18866.4	21642	16225.7	15103.1	17348.1	21734.2	16912.9	12725.8	19750.8	16209.9	11855.2	15384.1	20042.8	19235.2	15906.2	15427.8	1	1	1	1	4	0	0
Q99KD5	Q99KD5	UN45A_MOUSE	Unc45a	Protein unc-45 homolog A	1	AAAGGLAMLTSMRPALCSR	AAAGGLAMLTSMRPALC(UniMod:4)SR	19	837	855	23577.7	21830.8	21976.6	14367.7	16663.3	17491.1	15168.8	17273.7	25326.3	16976.3	12525.6	13411.6	8884.08	16735.8	9633.87	10959.1	18755	20459.9	19486.7	16871.1	16245.8	21538.5	17305.6	8851.88	20008	0	19922.2	19399.9	25002.8	18813.2	29206.6	17309.3	1	1	0	1	3	0	0
Q6ZQB6	Q6ZQB6	VIP2_MOUSE	Ppip5k2	Inositol hexakisphosphate and diphosphoinositol-pentakisphosphate kinase 2	1	AAAGGPSQAMAPHTSSR	AAAGGPSQAMAPHTSSR	17	1092	1108	94430.3	91814.6	91188.1	89831.9	82696.2	95570.4	84435.8	97822.7	86064.4	79167.2	87325.9	91700.8	93316.7	87903.8	91547.5	86925.8	88427.4	97812.4	90093.7	99874.8	98354.8	98821.9	97546.2	87490.7	97443.4	78944.1	93539.1	95578.2	104105	85934.3	109635	91823.5	1	1	1	1	4	0	0
Q9CQF0	Q9CQF0	RM11_MOUSE	Mrpl11	Large ribosomal subunit protein uL11m	1	AAAGIEK	AAAGIEK	7	93	99	16774.3	13036	14312.7	18074.5	14433.4	16724.8	19729.4	29093.4	19246.1	21886.4	24927.5	17114.9	19109	18648.6	30727.9	14317.1	12755.5	19957.1	20638	17995.1	17991.1	20252.9	17030.3	24170.1	13124.4	17811.5	19963.9	25353.9	17062.8	35809.2	30634.5	15880.2	1	1	1	1	4	0	0
Q9CQF0	Q9CQF0	RM11_MOUSE	Mrpl11	Large ribosomal subunit protein uL11m	1	AAAGIEKGAR	AAAGIEKGAR	10	93	102	0	606.71	0	2554.83	0	2080.19	2311.94	1065.36	2808.45	866.71	0	925.286	1720.65	2141.15	0	478.934	2123.16	2041.42	2435.51	1889.64	0	0	1511.75	0	0	1082.37	1419.82	0	1213.44	1439.11	0	746.141	0	0	0	0	0	0	0
Q9QXS1	Q9QXS1	PLEC_MOUSE	Plec	Plectin	1	AAAGKAELELELGR	AAAGKAELELELGR	14	2082	2095	39910.9	41018.2	49686.7	39451.4	51866.2	48392.7	29217.1	40635.6	41972.3	42032.8	30012.4	31779.8	38241.4	45150.1	68594.1	34609.9	53285.3	50022.9	49233.5	32521.5	42989.4	27028.1	39811.2	48934.8	53160	38394.8	43569.4	47034.6	45081.4	68424.8	62243.1	35208.7	1	1	1	1	4	0	0
Q8BIJ7	Q8BIJ7	RUFY1_MOUSE	Rufy1	RUN and FYVE domain-containing protein 1	1	AAAGLGDGGGGGER	AAAGLGDGGGGGER	14	93	106	157319	142557	141733	154362	130278	136407	146652	156856	136754	144307	154638	140650	146405	138295	128446	150547	146414	173227	153152	152212	141413	148683	154512	141875	151686	151873	135557	144561	145084	140504	138398	144406	1	1	1	1	4	0	0
Q8BLY2	Q8BLY2	SYTC2_MOUSE	Tars3	Threonine--tRNA ligase 2, cytoplasmic	1	AAAHEPPTQNQEK	AAAHEPPTQNQEK	13	86	98	14313.9	7191.65	10822.6	8056.03	7052.07	18549.1	11692.4	6556.49	9365.63	7619.26	8590.4	13973.8	13260.8	11168.9	9610.46	5658.89	6771.64	9015.71	14854	8626.48	14983.7	9459.56	12256.1	11565.6	6032.79	8498.49	7673.2	10973.8	5985.67	9950.14	8927.91	13184.3	1	1	1	1	4	0	0
Q8BLY2	Q8BLY2	SYTC2_MOUSE	Tars3	Threonine--tRNA ligase 2, cytoplasmic	1	AAAHEPPTQNQEKDTK	AAAHEPPTQNQEKDTK	16	86	101	55635.4	55873.2	66468.1	53391.6	57749.9	52693.8	46615	67141.3	49050.5	55669.9	45998.8	49715.9	51816.2	57855.8	44478.8	50686.1	57959.9	46798.1	50446.7	54145.6	54686.7	51336.3	53500	46173.2	68884.6	58874.3	60026.3	45714.3	51964.6	64012.8	53102.7	54906.7	1	1	1	1	4	0	0
Q8BLY2	Q8BLY2	SYTC2_MOUSE	Tars3	Threonine--tRNA ligase 2, cytoplasmic	1	AAAHEPPTQNQEKDTKK	AAAHEPPTQNQEKDTKK	17	86	102	16970.1	12470.6	16277.1	15252.1	15212.6	17191.3	9157.04	9285.83	13312.3	8802.9	14483.9	14950.8	15762.4	12733.7	17063.2	11416.2	15969.8	15637.1	13317.7	15031.2	13127.5	9855.75	14151.8	8938.25	14154.4	11065.9	16288.4	7841.67	15039.3	13135.2	14675.3	20049.8	1	1	1	1	4	0	0
Q9DCJ5	Q9DCJ5	NDUA8_MOUSE	Ndufa8	NADH dehydrogenase [ubiquinone] 1 alpha subcomplex subunit 8	1	AAAHHYGAQCDK	AAAHHYGAQC(UniMod:4)DK	12	27	38	21132.9	17074.5	13648.3	10378.4	10917.6	16321.8	15022.7	11545.4	15745	16240.1	9924.87	18622.3	16118.9	10315.2	10252.4	13608.5	15876.1	11676.7	11013.1	19306.1	11579	12583.6	7104.86	14509.1	13827.1	12969.1	11689.1	12817	8342.28	15222.6	7877.78	6892.98	1	1	1	1	4	0	0
Q9DCJ5	Q9DCJ5	NDUA8_MOUSE	Ndufa8	NADH dehydrogenase [ubiquinone] 1 alpha subcomplex subunit 8	1	AAAHHYGAQCDKTNK	AAAHHYGAQC(UniMod:4)DKTNK	15	27	41	57341.3	52209	34003.2	30103.5	35931.7	39739.8	18766.8	21062.2	61875.4	29508.6	22329.8	42990.2	36369.3	39219.6	28828.6	35403.3	31809.2	20872.5	29704.7	47964	34668.5	40993.1	28275.7	40522.7	49743.4	22952.4	37506	26753.7	28423.6	27955.7	22674.5	29797.6	1	1	1	1	4	0	0
Q9DCJ5	Q9DCJ5	NDUA8_MOUSE	Ndufa8	NADH dehydrogenase [ubiquinone] 1 alpha subcomplex subunit 8	1	AAAHHYGAQCDKTNKEFMLCR	AAAHHYGAQC(UniMod:4)DKTNKEFMLC(UniMod:4)R	21	27	47	12101.6	8906.92	0	6233.35	9129.71	7181.72	9099.29	0	11890.3	5716.41	0	0	8032.58	7682.58	7227.37	1246.73	12902.5	0	0	9958.32	5849.5	5963.92	5965.93	14299.1	6962.89	11605.7	0	8845.78	7430.08	7080.7	7155.09	6998.81	0	1	0	0	1	0	0
A2A9C3	A2A9C3	SZT2_MOUSE	Szt2	KICSTOR complex protein SZT2	1	AAAHIHSSSGRPTCLR	AAAHIHSSSGRPTC(UniMod:4)LR	16	1722	1737	3273.16	2805.55	5768.6	4278.99	4389.68	1750.59	2083.81	5533.83	1867.25	0	0	4254.56	2269.24	3423.65	3984.22	1829.37	1135.71	1764.64	4158.59	3006.51	0	4640.53	2584.95	5385.24	0	4367.36	6797.62	2401.24	0	0	5769.22	3392.43	1	0	0	0	1	0	0
A2ASS6	A2ASS6	TITIN_MOUSE	Ttn	Titin	1	AAAHLTVIEK	AAAHLTVIEK	10	14419	14428	467249	567354	553707	573857	573826	595802	563551	394931	574787	586137	541035	487072	612822	515875	289897	521346	501967	594977	558213	536170	561666	478957	528185	468588	569078	593899	447668	490008	550649	516423	537831	561539	1	1	1	1	4	0	0
A2ASS6	A2ASS6	TITIN_MOUSE	Ttn	Titin	1	AAAHLTVIEKLR	AAAHLTVIEKLR	12	14419	14430	24583	13973.8	15061.7	20387.1	13831.8	22835.5	22404.1	20758.8	17210.6	17204.7	19226.6	16421	18212.1	20754.7	23513.2	18818.5	18445.5	22501.3	27881.8	13118.8	28902.1	26480.6	21247.7	14523.6	22963.4	27003.9	19490.9	18259.8	19622.7	17630	21315.7	16102.3	1	1	1	1	4	0	0
Q9D061	Q9D061	ACBD6_MOUSE	Acbd6	Acyl-CoA-binding domain-containing protein 6	1	AAAHVQGLVQVASR	AAAHVQGLVQVASR	14	49	62	12738.5	13815.1	16027.6	10201.7	16780.2	17741.9	11403.2	13293.6	10519.4	14682.6	14140.6	12812.7	9018.35	15215.3	17482.6	15156.3	13028.6	12579.1	11483.7	14534	11085.1	17079.2	5150.22	11018.5	11013.3	6623.04	7110.33	13176.6	17075.4	23462.9	13537.4	14271.2	1	1	1	1	4	0	0
Q9WU42	Q9WU42	NCOR2_MOUSE	Ncor2	Nuclear receptor corepressor 2	1	AAAIPPIVTK	AAAIPPIVTK	10	969	978	9969.5	6483.87	10336	16373.1	7540.25	16387.4	9539.33	7861.63	6709.78	12998.9	16605.6	8182.09	12502.9	10227.2	10375.9	5171.26	15538	6900.3	10541.3	12963.2	9930.38	7939.15	12144.6	4795.8	12435.4	10460.6	4283.69	14941.9	9539.97	14453.5	11364.9	12079.5	1	1	1	1	4	0	0
Q6ZQ38	Q6ZQ38	CAND1_MOUSE	Cand1	Cullin-associated NEDD8-dissociated protein 1	1	AAAKCLDAVVSTR	AAAKC(UniMod:4)LDAVVSTR	13	352	364	43518.6	35972.5	36743.3	42307.5	0	33006.6	36848.3	40904.3	42964.6	35433.3	40819.3	39382.1	20039.1	32199.2	32609.8	34587.5	30859.3	0	43838.6	48794.3	38454	44067.4	34878.3	47139.7	41136.6	31421.8	45175.1	45842.2	34832.7	43087.1	35415.8	18829.8	0	1	0	1	2	0	0
Q91ZP6	Q91ZP6	NFIP2_MOUSE	Ndfip2	NEDD4 family-interacting protein 2 (Fragment)	1	AAALAAAAADAPQR	AAALAAAAADAPQR	14	169	182	4684.86	7458.72	0	7827.04	3566.64	3020.56	4429.93	4831.81	4159.7	2831.99	3756.94	3806.22	4875.46	3225.93	3152.11	3540.08	4016.11	0	4708.38	4641.51	4341.27	1800.58	5283.72	0	4316.54	4323.79	5977.23	3552.06	6334.38	3562.32	4043.06	5914	0	1	0	1	2	0	0
O70423	O70423;Q812C9	AOC3_MOUSE	Aoc3	Membrane primary amine oxidase	0	AAALAHLDR	AAALAHLDR	9	107	115	10364.4	7587.51	5026.87	5299.53	5679.97	4463.81	1534.77	5253.7	13387.9	6489	0	7571.5	4628.54	4396.7	0	4950.15	6674.06	4372.38	2879.42	7979.46	4019.2	9290.81	0	13163.3	7899.47	5182.61	0	6611.44	1168.49	0	0	0	1	1	0	0	2	0	0
Q8R3Y5	Q8R3Y5	CS047_MOUSE		Uncharacterized protein C19orf47 homolog	1	AAALAHREEESLVVPTK	AAALAHREEESLVVPTK	17	172	188	10449.9	14451.3	17723.7	9362.54	13906.6	17651.8	18209	20524.1	12442.7	17199.4	10416.2	14429.4	9792.02	13823.5	14538.3	17487.2	11535.2	12844.1	13561.3	18032.3	14080.7	17007.6	21821.5	9025.2	19493.4	16770	18716.5	10612.4	16864.7	17228.6	24771.4	14628.9	1	1	1	1	4	0	0
Q8R3Y5	Q8R3Y5	CS047_MOUSE		Uncharacterized protein C19orf47 homolog	1	AAALAHREEESLVVPTKR	AAALAHREEESLVVPTKR	18	172	189	45258.7	48539	50168.8	45457.8	51281.6	54009.3	41658.8	35784.3	51582	43233.9	46713.6	47023.4	45684.4	48014.6	35982.3	40150.7	46442	51405.5	42031.8	48865	52724.1	48317.3	41595.6	51337.8	60511.6	48836.8	43545	38799	45039.2	38875.3	26716.4	43576	1	1	1	1	4	0	0
Q80W14	Q80W14	PR40B_MOUSE	Prpf40b	Pre-mRNA-processing factor 40 homolog B	1	AAALDAGNIK	AAALDAGNIK	10	592	601	4113.31	5792.81	0	0	0	0	0	3716.93	5954.44	2194.61	5653.08	8354.66	6471.03	0	3123.27	0	0	0	5155.14	5603.72	3088.2	0	0	0	0	4722.94	3152.02	3127.92	0	5350.77	4767.44	1967.66	0	0	0	0	0	0	0
Q8BRN9	Q8BRN9	C2D1B_MOUSE	Cc2d1b	Coiled-coil and C2 domain-containing protein 1B	1	AAALDAK	AAALDAK	7	289	295	0	3513.81	0	8430.15	4563.84	5124.6	5660.06	0	0	5447.26	5881.11	0	4499.75	5552.67	4685.04	6027.6	6755.21	0	5138.27	6984.29	4539.91	7241.04	4638.51	0	0	2993.82	4601.04	6085.88	7000.65	6484.67	5511.88	9471.91	0	0	0	1	1	0	0
Q5NCR9	Q5NCR9	NSRP1_MOUSE	Nsrp1	Nuclear speckle splicing regulatory protein 1	1	AAALEAHLDVTK	AAALEAHLDVTK	12	164	175	7886.04	5298.16	5889.59	7496.65	6434.6	3158.27	4971.84	3898.66	5631.68	6772.02	4621.03	6102.03	5622.84	5524.46	4895.64	6818.66	4497.72	7041.23	6863.79	5948.88	3897.88	5531.93	5399.93	6525.36	6615.22	5350.25	5214.46	4031.3	6353.09	4507.12	5412.11	5007.02	1	1	1	1	4	0	0
Q60864	Q60864	STIP1_MOUSE	Stip1	Stress-induced-phosphoprotein 1	1	AAALEAMKDYTK	AAALEAMKDYTK	12	435	446	61923.9	45203.1	51002.2	62042.5	61310.4	41084.6	65395.4	40624.1	53152.6	59492.6	55842.6	57438.8	62373.2	54351.2	50541.5	58047.6	46036.3	52848	61729.1	68555.2	55555.2	43028	74410.6	55779	54423.6	62746.2	61713.5	37165.7	58283	36806.7	48199	54459.4	1	1	1	1	4	0	0
Q9EP53	Q9EP53	TSC1_MOUSE	Tsc1	Hamartin	1	AAALEEHNAAMK	AAALEEHNAAMK	12	723	734	3979.73	2247.36	3167.27	3468.13	2421.99	3883.05	2282.9	0	3056.48	2306.77	2911.5	5363.03	2970.92	5469.42	3457.77	3413.2	3393.49	1954.74	6577.38	3451.48	5356.54	4012.79	0	3651.05	4254.58	2268.08	0	3936.18	4016.96	5320.91	0	3646.86	0	1	1	0	2	0	0
Q9EP53	Q9EP53	TSC1_MOUSE	Tsc1	Hamartin	1	AAALEEHNAAMKDQLK	AAALEEHNAAMKDQLK	16	723	738	21510	25926.9	28311.5	22789.2	28078.9	33304.4	23354.3	31401.1	26097.7	29673.4	28735.5	33125.9	30239.7	34853.2	27093.6	12621	38778.6	35837.9	33866.5	26783.7	31762.6	26422.6	28542	19053.4	31494	35670.2	31404.9	33399.8	33672.3	24609.7	26632.9	21549.6	1	1	1	1	4	0	0
Q60864	Q60864	STIP1_MOUSE	Stip1	Stress-induced-phosphoprotein 1	1	AAALEFLNR	AAALEFLNR	9	79	87	95223.3	155594	164897	125320	130146	125865	135254	112314	120507	125073	122111	137650	136718	112706	123738	135028	113556	125228	130949	101423	120676	133038	135857	133349	121715	125382	122773	135863	119418	136396	126403	145850	1	1	1	1	4	0	0
Q60864	Q60864	STIP1_MOUSE	Stip1	Stress-induced-phosphoprotein 1	1	AAALEFLNRFEEAK	AAALEFLNRFEEAK	14	79	92	186522	147055	225505	130498	150380	208148	259220	200987	232464	215905	178368	205404	172154	261562	189122	260028	210109	141103	173550	182505	158114	215303	228430	137572	163353	173769	221471	203150	208627	241459	179847	191283	1	1	1	1	4	0	0
Q60864	Q60864	STIP1_MOUSE	Stip1	Stress-induced-phosphoprotein 1	1	AAALEFLNRFEEAKR	AAALEFLNRFEEAKR	15	79	93	407265	455587	527807	401781	359429	445690	537469	491802	536492	471567	438647	474304	583016	590182	647794	475539	674600	450410	467629	411317	574621	538094	418124	377010	482242	588905	459526	536964	448380	621138	543200	534382	1	1	1	1	4	0	0
Q61941	Q61941	NNTM_MOUSE	Nnt	NAD(P) transhydrogenase, mitochondrial	1	AAALEQFK	AAALEQFK	8	260	267	39806.2	53846.7	55001.8	37740	44549.3	53625	43977	45605.5	39393.4	53806.7	50776.7	40810.2	56292.8	51743.1	45816	49769.7	51060.4	53499.7	55297.6	65480	51041.2	54298.3	57761.6	52797.1	55050.7	45783.8	51220.3	47744.5	54364.4	44995.6	52850.2	50331.7	1	1	1	1	4	0	0
Q3TVC7	Q3TVC7	CCDB1_MOUSE	Ccndbp1	Cyclin-D1-binding protein 1	1	AAALLMLTK	AAALLMLTK	9	168	176	4792.77	6759.41	3573.37	5501	9137.18	4911.28	4043.94	12898.1	7350.6	7433.79	10410.5	8228.72	10322.5	9649.21	8255.7	6429.15	8136.92	5786.52	6521.36	6525.75	9531.83	7609.32	7221.87	5393.99	10121	8608.26	6479.93	12399.8	10616.9	9831.19	8444.43	5497.05	1	1	1	1	4	0	0
P52795	P52795	EFNB1_MOUSE	Efnb1	Ephrin-B1	1	AAALSLSTLASPK	AAALSLSTLASPK	13	276	288	68546.6	86232.5	90112.9	66109.3	83649.4	76290.2	77041.9	84434.9	76070.3	100183	103388	80226.1	81983.5	71884.5	89100.9	80077.6	73627.4	82454.9	93726.5	99719.8	97171.1	97097	86237.3	72693.7	94446.1	84873.9	91367.1	71492.6	71822.5	81770.9	106040	80125	1	1	1	1	4	0	0
P30999	P30999	CTND1_MOUSE	Ctnnd1	Catenin delta-1	1	AAALVLQTIWGYKELR	AAALVLQTIWGYKELR	16	821	836	0	35373.8	38226.4	0	0	0	0	0	0	28066	0	0	0	40041.1	0	22942.6	0	36100.8	0	0	0	0	0	0	0	11956.1	0	0	45583.5	41842.8	0	9407.25	0	0	0	0	0	0	0
Q8VH51	Q8VH51	RBM39_MOUSE	Rbm39	RNA-binding protein 39	1	AAAMANNLQK	AAAMANNLQK	10	235	244	226180	232841	219810	249050	241967	235720	236682	220775	227228	245326	251145	215629	262478	240075	246198	248463	242733	263237	240882	245285	242286	244468	252813	227932	240672	249191	219938	230385	245810	250418	257747	237010	1	1	1	1	4	0	0
Q9CRB9	Q9CRB9	MIC19_MOUSE	Chchd3	MICOS complex subunit Mic19	1	AAANEQLTR	AAANEQLTR	9	96	104	4940000	4860000	5160000	5230000	5170000	4810000	5310000	5330000	4860000	5220000	5230000	5110000	5200000	5280000	5110000	5090000	5430000	5340000	5250000	4950000	5410000	5130000	5320000	4960000	5180000	5410000	5300000	5140000	5260000	5300000	5360000	5480000	1	1	1	1	4	0	0
Q9CRB9	Q9CRB9	MIC19_MOUSE	Chchd3	MICOS complex subunit Mic19	1	AAANEQLTRAVLR	AAANEQLTRAVLR	13	96	108	6231.11	2854.96	2673.75	6610.03	2502.18	7300.89	11525.9	9856.98	8546.7	8426.95	4865.51	4577.13	10173.7	3001.12	9868.34	4062.97	5122.57	11214.2	0	5201.28	6516.07	4666.03	5355.77	4963.78	8732.89	5716.79	5093.96	3606.36	12080.7	4087.79	9116.65	0	1	1	1	0	3	0	0
Q9DB00	Q9DB00	GON4L_MOUSE	Gon4l	GON-4-like protein	1	AAANSETIAPHR	AAANSETIAPHR	12	2043	2054	1712.79	0	3729.18	1505.06	1414.03	2972.83	0	2169.57	3816.29	2658.63	2552.95	796.39	1506.18	0	2833.43	3451.54	1317.98	982.243	0	1003.01	2522.21	2783.96	2404.4	2658.05	1048.33	2942.51	2346.93	1388.75	1340.94	2666.43	2389.23	552.971	1	0	0	0	1	0	0
Q8K3A9	Q8K3A9	MEPCE_MOUSE	Mepce	7SK snRNA methylphosphate capping enzyme	1	AAAPADVGEER	AAAPADVGEER	11	80	90	69420	54715.9	62841	62910.7	62133.8	63601.6	61416.2	72099.7	69224.8	73384.5	56774.9	59060.1	64332.9	70580.5	67544.6	63583.2	66285.9	68191.8	65649.3	70212.2	63342	50128.4	68936.3	70626.5	71341.7	63312.7	67564.8	71907.9	65079.9	66510.9	65499.2	72744.6	1	1	1	1	4	0	0
Q8K3A9	Q8K3A9	MEPCE_MOUSE	Mepce	7SK snRNA methylphosphate capping enzyme	1	AAAPADVGEERR	AAAPADVGEERR	12	80	91	7340.24	6419.33	1699	0	5306.56	5375.24	3969.41	2675.49	4507.91	8324.36	4366.95	4604.48	0	5305.53	3613.71	0	0	0	5056.84	9746.77	0	3638.86	2827.35	0	8361.26	2600.72	5140.82	3408.32	2985.28	2960.09	5194.37	5280.43	0	0	0	0	0	0	0
Q9D7J4	Q9D7J4	COX20_MOUSE	Cox20	Cytochrome c oxidase assembly protein COX20, mitochondrial	1	AAAPEPHETEK	(UniMod:1)AAAPEPHETEK	11	2	12	144962	169492	147094	146910	164941	151961	137390	140023	138348	145371	149819	163354	153240	162536	125826	175356	144704	157449	139614	138257	128587	164966	154202	144027	134705	155585	159959	157143	140323	128819	139842	126879	1	1	1	1	4	0	0
Q9D7J4	Q9D7J4	COX20_MOUSE	Cox20	Cytochrome c oxidase assembly protein COX20, mitochondrial	1	AAAPEPHETEKKPFK	(UniMod:1)AAAPEPHETEKKPFK	15	2	16	642670	766473	696772	722427	592433	701072	691203	647589	667541	684186	675776	717123	693404	655840	614355	709934	656541	716860	700962	689648	690649	745513	710346	655286	721101	698826	710880	616229	710448	567439	577289	675778	1	1	1	1	4	0	0
P09542	P09542	MYL3_MOUSE	Myl3	Myosin light chain 3	1	AAAPKAAPAPAAAPAAAPAAAPEPERPK	AAAPKAAPAPAAAPAAAPAAAPEPERPK	28	15	42	8032.89	4743.22	4777.73	8030.33	4378.59	8660.23	9102.61	11818	6414.48	5494.25	7182.25	8781.75	9790.29	6877.05	13563.9	8113.21	7428.16	4523.48	8353.8	12762.6	9561.09	10053.5	8594.55	5671.05	8552.25	6566.68	8331.07	5145.35	6429.97	11488	8992.57	5795.17	1	1	1	1	4	0	0
Q62311	Q62311	TAF6_MOUSE	Taf6	Transcription initiation factor TFIID subunit 6	1	AAAPPQPSPPPTK	AAAPPQPSPPPTK	13	525	537	15954.2	13284.8	0	13676.1	16598.7	15200.7	16137.7	21142.5	16089.5	15759.5	11968.3	22846.7	13436.8	17969.6	20984.9	12520.7	17258	19575.8	0	12117.5	14580.1	17525.4	13877.8	20179.3	18874.1	14280.9	11817.4	16537.9	18816.8	18293.1	19040.2	12050.9	1	1	0	0	2	0	0
Q6PEV3	Q6PEV3	WIPF2_MOUSE	Wipf2	WAS/WASL-interacting protein family member 2	1	AAAPRPPGSAASGRPHDDTDSNR	AAAPRPPGSAASGRPHDDTDSNR	23	120	142	0	2250.46	0	1911.72	3877.81	0	3318.59	0	2179.83	5340.84	2136.75	0	4550.29	5663.45	2836.44	0	3730.22	2936.66	3472.97	0	0	5073.89	0	0	0	2442.26	1118.86	0	0	2606.79	3069.98	4985.72	0	0	0	0	0	0	0
Q9ESK9	Q9ESK9	RBCC1_MOUSE	Rb1cc1	RB1-inducible coiled-coil protein 1	1	AAAQDSHSSIQTIKDDLCHFR	AAAQDSHSSIQTIKDDLC(UniMod:4)HFR	21	802	822	0	0	3529.28	4199.52	4880.17	0	0	0	0	2108.83	0	2398.36	0	0	1727.12	0	0	0	4663.73	0	0	0	0	0	1304	6591.88	0	0	0	0	0	0	0	0	0	0	0	0	0
Q921M4	Q921M4	GOGA2_MOUSE	Golga2	Golgin subfamily A member 2	1	AAAQLGVEELQK	AAAQLGVEELQK	12	329	340	142983	125125	161354	138089	146517	154970	124859	146443	146792	162618	129196	137483	125759	155236	148363	134269	130736	148534	128680	157262	129147	155747	142926	133600	136268	159792	144042	143199	166497	147681	143669	138698	1	1	1	1	4	0	0
Q921M4	Q921M4	GOGA2_MOUSE	Golga2	Golgin subfamily A member 2	1	AAAQLGVEELQKK	AAAQLGVEELQKK	13	329	341	0	1554.48	0	3780.26	2127.24	3053.21	3352.91	7876.93	0	4679.17	0	0	1777.54	0	4087.37	0	0	3034.99	7081.7	4072.57	0	2762.31	0	7184.59	2704.11	5267.72	0	2773.82	4252.97	0	0	1641.69	0	0	0	0	0	0	0
Q8C1B7	Q8C1B7	SEP11_MOUSE	Septin11	Septin-11	1	AAAQLLQSQAQQSGAQQTK	AAAQLLQSQAQQSGAQQTK	19	400	418	41706.5	44490	43708.8	47989.9	55048.4	49358.9	44694.3	54073.3	48634	44443.2	44052.3	50224.1	43998.3	43944.4	48708.3	43749.9	40679.1	47860.9	55734.9	48923.1	49574.3	35759.3	50476.1	52657.8	49884.6	48703.7	48662.4	44299.9	37671.2	55513.9	54908.5	51499	1	1	1	1	4	0	0
Q9CQ73	Q9CQ73	PKP2_MOUSE	Pkp2	Plakophilin-2	1	AAAQYSSQK	AAAQYSSQK	9	126	134	1280000	1180000	1120000	1270000	1280000	1300000	1210000	1200000	1220000	1420000	1280000	1360000	1380000	1180000	1250000	1270000	1330000	1540000	1460000	1250000	1220000	1150000	1320000	1270000	1240000	1380000	1210000	1280000	1290000	1220000	1320000	1350000	1	1	1	1	4	0	0
Q8R3H9	Q8R3H9	TTC4_MOUSE	Ttc4	Tetratricopeptide repeat protein 4	1	AAAQYYLGNVR	AAAQYYLGNVR	11	124	134	36906.9	37719.5	36106.9	40436.4	36150.8	31063.5	35137.2	35195.9	36690	36267.8	44662.6	50560.9	50089.7	41575.3	35353.6	40247.1	43906.8	46045.6	44308.8	38104.7	44129.3	39143.9	52659.7	54196	44556.2	49919.5	33271.5	38539.4	38052.7	40539.5	53369	47480.4	1	1	1	1	4	0	0
Q9D6J3	Q9D6J3	YJU2_MOUSE	Yju2	Splicing factor YJU2	1	AAARPNPTAILNEVPQTK	AAARPNPTAILNEVPQTK	18	224	241	16121.4	9355.88	7916.23	5547.2	11165.4	9052.26	10459.5	3870.14	12946.8	12057.9	13411	8125.35	9243.61	20026.8	11326.3	6888.65	13870.6	11459.4	8677.93	10113.7	11554.8	13359.9	11279.6	6337.56	12662.8	8771.96	11610	7328.97	3744.8	7136.03	9302.21	15324.5	1	1	1	1	4	0	0
P59222	P59222	SREC2_MOUSE	Scarf2	Scavenger receptor class F member 2	1	AAASAPAPETPR	AAASAPAPETPR	12	792	803	16911.6	13575.2	13023.9	15903.1	16847.7	16764.7	12908.7	16273.4	17974.5	16108.8	16037.1	13831.5	13189.6	19727.5	0	13008.4	12551.7	15816.3	10491.1	13277.7	16561.6	17659.4	15931	15840	11027.9	9784.83	11271.4	16201.6	12177.9	0	14168.9	17422.1	1	1	0	0	2	0	0
Q9Z2D6	Q9Z2D6	MECP2_MOUSE	Mecp2	Methyl-CpG-binding protein 2	1	AAASEGVQVK	AAASEGVQVK	10	201	210	481935	518368	535402	479954	489385	511873	506209	522238	464143	522594	473040	485192	494760	517522	476462	470313	516315	491713	517370	473555	549966	505154	516296	483241	493124	509691	536481	507243	500156	480975	489359	515638	1	1	1	1	4	0	0
Q9Z2D6	Q9Z2D6	MECP2_MOUSE	Mecp2	Methyl-CpG-binding protein 2	1	AAASEGVQVKR	AAASEGVQVKR	11	201	211	46130.1	32219.3	41281.4	48210.1	53533.4	44827.8	52051	47301.5	40383.3	46013.1	43154	38645.6	47303.9	47935.8	50986.3	38404.9	50425.7	48451.8	47356.3	44141.6	46436	49060.8	44524.9	59050.5	41085.7	43502	54765.8	46364.8	42854.2	59658.9	49918.1	31563.5	1	1	1	1	4	0	0
A2AGT5	A2AGT5	CKAP5_MOUSE	Ckap5	Cytoskeleton-associated protein 5	1	AAASGAAGDKDTK	AAASGAAGDKDTK	13	521	533	33350.3	24023.1	29505.7	28769.5	25821.7	25824.4	23145.6	27279.9	23901.1	29924.5	34690.3	26341.4	23691.2	25332.1	29641.8	28459.4	29415.2	33265.5	24156.8	30620.7	23480.3	32820.8	28780.3	30387.2	25341	26874.2	31114.8	27769.2	30469.2	26478.7	31912.4	28223.1	1	1	1	1	4	0	0
Q76MZ3	Q76MZ3	2AAA_MOUSE	Ppp2r1a	Serine/threonine-protein phosphatase 2A 65 kDa regulatory subunit A alpha isoform	1	AAASHKVKEFCENLSADCR	AAASHKVKEFC(UniMod:4)ENLSADC(UniMod:4)R	19	300	318	4767.52	4424.68	5409.12	6964.99	4577.07	3569.53	8004.02	1677.55	6772.63	5708.18	3458.23	7917.94	4326.2	4747.02	3020.58	6394.11	5902.93	4763.26	9300.93	6203.77	6063.43	1311.62	4780.47	9387.63	5147.94	3952.39	1584.18	0	7458.08	6293	5048.89	4724.02	0	1	1	1	3	0	0
Q7TSG2	Q7TSG2	CTDP1_MOUSE	Ctdp1	RNA polymerase II subunit A C-terminal domain phosphatase	1	AAASPLGESGPSIHPHDK	AAASPLGESGPSIHPHDK	18	499	516	4377.79	9344.76	9790.18	6665.43	6880.36	14341.3	9165.76	4717.2	6766.63	13017.4	11479	14880.9	8817.41	9442.44	8640.35	11038.2	8763.95	9794.53	7809.63	9109.91	11397.2	7594.22	5945.81	10390.6	9482.32	16440.7	7693.99	4564.95	12765.2	8268.06	14296.6	10077.9	1	1	1	1	4	0	0
P35486	P35486	ODPA_MOUSE	Pdha1	Pyruvate dehydrogenase E1 component subunit alpha, somatic form, mitochondrial	1	AAASTDYYK	AAASTDYYK	9	236	244	1340000	1220000	1130000	1060000	1110000	1080000	1130000	1140000	1130000	1060000	1070000	1090000	1100000	1110000	1030000	1230000	1130000	1030000	1030000	1240000	1140000	1150000	1130000	1280000	1130000	1120000	1090000	1150000	1070000	1030000	1000000	1070000	1	1	1	1	4	0	0
P35486	P35486	ODPA_MOUSE	Pdha1	Pyruvate dehydrogenase E1 component subunit alpha, somatic form, mitochondrial	1	AAASTDYYKR	AAASTDYYKR	10	236	245	1230000	1110000	1080000	979746	1090000	1020000	1100000	1100000	1080000	992194	1020000	1080000	1040000	1050000	1040000	1120000	1060000	931948	1010000	1110000	1120000	1030000	1080000	1190000	1090000	1020000	1070000	1050000	1030000	1100000	1060000	1100000	1	1	1	1	4	0	0
Q9Z160	Q9Z160	COG1_MOUSE	Cog1	Conserved oligomeric Golgi complex subunit 1	1	AAATASSALKR	(UniMod:1)AAATASSALKR	11	2	12	21127.9	25388.7	28519.8	26373.6	17502	23589.3	25539.6	27039.9	24029.4	21005.7	22743.4	17186.9	26517	25159.7	28154.7	28777	27804.5	32286.5	25485.7	24575.2	26707.8	26769.5	27574.8	30097.9	22175.9	28124.8	25617	26190.3	28101.5	22481.1	24029.7	25820.5	1	1	1	1	4	0	0
P14685	P14685	PSMD3_MOUSE	Psmd3	26S proteasome non-ATPase regulatory subunit 3	1	AAATEHSQR	AAATEHSQR	9	53	61	28430.9	28115.8	35184.5	31366	35779.5	38164.7	27301	25993.9	27288.2	26816.9	21749.8	28346.5	24404.9	27020.4	26972.1	26462.9	36032.4	24148	30414.9	25316.7	18442.7	24004.5	29003.5	29307	30606.8	26042.7	24487.7	33745	36311	23987.3	23144.2	30819.9	1	1	1	1	4	0	0
Q9R0H0	Q9R0H0	ACOX1_MOUSE	Acox1	Peroxisomal acyl-coenzyme A oxidase 1	1	AAATFNPELITHILDGSPENTRR	AAATFNPELITHILDGSPENTRR	23	10	32	0	15091.2	0	0	0	0	17788	22323.7	0	0	0	14117.2	0	16886.3	21085	12089.4	0	14017.4	0	17661	0	0	0	0	21271.2	5008.33	0	0	0	24918	12219.1	22209.3	0	0	0	0	0	0	0
O70468	O70468	MYPC3_MOUSE	Mybpc3	Myosin-binding protein C, cardiac-type	1	AAATKEPVFIPR	AAATKEPVFIPR	12	1147	1158	21221.1	31616	28445.8	29210.4	20218.1	30636.7	27282.8	19388.9	36901.8	35896.5	21944.1	15109.4	25168.9	30116.6	18913.9	31584	38372.4	23464.1	25319.1	23640.4	27292.4	35120	18796.8	23766.1	36420.4	26114.1	25119	15544.7	31686.4	18994.3	27007.2	29293.1	1	1	1	1	4	0	0
O70468	O70468	MYPC3_MOUSE	Mybpc3	Myosin-binding protein C, cardiac-type	1	AAATKEPVFIPRPGITYEPPK	AAATKEPVFIPRPGITYEPPK	21	1147	1167	224634	187592	147940	143672	184357	149738	151802	138052	202789	126214	124709	188753	171600	150525	162276	163265	146903	126167	129900	174465	125324	171956	139265	192901	148618	136319	155143	139698	133515	173907	141326	136613	1	1	1	1	4	0	0
P04919	P04919	B3AT_MOUSE	Slc4a1	Band 3 anion transport protein	1	AAATLMTER	AAATLMTER	9	297	305	127719	117989	107212	146522	124316	119950	114843	108794	127195	119893	119464	123202	100419	112382	124431	126094	96256.9	129523	115050	151959	100750	109248	119832	136091	112683	110486	113878	108230	122640	134461	128714	100729	1	1	1	1	4	0	0
P28667	P28667	MRP_MOUSE	Marcksl1	MARCKS-related protein	1	AAATPESQEPQAK	AAATPESQEPQAK	13	145	157	55771.3	56205.3	60718.3	63754.8	54798.4	61259.6	60310.4	65838.7	62727.6	51374.7	54995.9	60774.9	59767.1	66842.8	58007.5	61221.4	56899.4	48021.3	48286.4	52279	63730.9	55559.3	60763.1	57100.5	56966.6	50760.1	57964.8	59916.4	51989.2	57771.3	49558.1	55458.6	1	1	1	1	4	0	0
Q3UH06	Q3UH06	RREB1_MOUSE	Rreb1	Ras-responsive element-binding protein 1	1	AAATPTDTTSSK	AAATPTDTTSSK	12	1116	1127	19354.3	19573.9	20728.6	20793.4	21185.3	18606.8	15664.9	14024.7	13205.3	14075.3	14519.9	12096.2	17372.7	16199.9	15141.5	12856	14520.3	18450	14841.3	12459.6	19964.5	16509.3	18884.3	15186.6	16457.2	18225.2	14344.4	16848.3	12359	16133.6	13975	12582.7	1	1	1	1	4	0	0
Q9CQF8	Q9CQF8	RT63_MOUSE	Mrpl57	Large ribosomal subunit protein mL63	1	AAATSKFPK	AAATSKFPK	9	76	84	57061.4	56471.2	51183.9	62795.3	54496.1	49227	44659.1	51691.9	48229.8	61071.2	56875.2	50001.1	51890.8	45088.5	58782.3	59599.2	56771.8	57493.9	62207.3	47002.3	39867.2	68937.8	60472	32480.6	63800.5	52934.2	62735.9	56189.5	66650.9	66394.6	58357.8	60871	1	1	1	1	4	0	0
Q80UJ7	Q80UJ7	RB3GP_MOUSE	Rab3gap1	Rab3 GTPase-activating protein catalytic subunit	1	AAAVALPEEELK	AAAVALPEEELK	12	904	915	27951.3	30200.2	24379.5	37782.9	19391.3	30831.3	28090.3	30424.4	28580.7	27899.3	26228.5	20781.1	29936.1	30514.8	22854.2	27585.4	20541.7	25371.3	29137.7	23842.4	30115.4	34527	26791.1	25457.8	22691.4	29496	25988	27835.1	32096.2	29803.6	27797.5	31200.3	1	1	1	1	4	0	0
Q80UJ7	Q80UJ7	RB3GP_MOUSE	Rab3gap1	Rab3 GTPase-activating protein catalytic subunit	1	AAAVALPEEELKK	AAAVALPEEELKK	13	904	916	36341.4	43350.4	62878.3	54796.4	45167.5	61398.7	42614	45649.5	39251.8	44576.6	43910.5	38968.8	50069	39594.9	40523	42198.1	51275.9	53927.4	57122.8	49032.9	40197.4	35288.4	47469.4	57292	41045.5	38277.9	39994.4	45128	37402.2	43840.4	43107.3	42661.9	1	1	1	1	4	0	0
G5E8K5	G5E8K5	ANK3_MOUSE	Ank3	Ankyrin-3	1	AAAVDFTAR	AAAVDFTAR	9	241	249	147600	148254	159904	142381	156696	114351	179090	165363	149642	146223	160708	134345	160892	150414	147593	162450	146434	142188	148181	130791	125363	157156	161667	164730	177161	153004	127937	165343	154712	143449	152565	179219	1	1	1	1	4	0	0
Q64727	Q64727	VINC_MOUSE	Vcl	Vinculin	1	AAAVGTANKSTVEGIQASVK	AAAVGTANKSTVEGIQASVK	20	647	666	0	0	2759.09	1491.09	0	6038.03	0	0	2184.49	0	959.407	0	4484	1541.83	3707.7	0	3113.49	0	0	5552.66	0	2148.82	4417.7	3187.83	8397.62	1310.57	3227.56	1574.06	0	0	2280.74	0	0	0	0	0	0	0	0
Q6PGF7	Q6PGF7	EXOC8_MOUSE	Exoc8	Exocyst complex component 8	1	AAAVHTAIR	AAAVHTAIR	9	427	435	3463.15	7190.74	3108.95	0	5287.45	4551.02	4190.19	4842.48	3884.05	8641.71	3997.76	2405.07	4645.09	5067.08	0	5976.02	3928.26	5441.8	2838.73	3410.68	6327.06	7827.58	5357.94	6731.25	0	6827.68	4188.99	4601.76	4717.01	9656.46	0	5062.05	1	0	1	0	2	0	0
Q8C170	Q8C170	MYO9A_MOUSE	Myo9a	Unconventional myosin-IXa	1	AAAVIIQQR	AAAVIIQQR	9	1100	1108	0	0	0	4497.54	4638.87	0	4400.55	4337.73	4616.64	0	0	5288.43	5753.61	0	2023.59	5047.86	0	5709.99	5326.64	6213.71	4158.64	4991.16	4219.18	5394.88	3251.48	3915.64	2930.35	4798.33	8265.53	4783.96	4049.15	2690.49	0	0	0	0	0	0	0
P42859	P42859	HD_MOUSE	Htt	Huntingtin	1	AAAVLGMDK	AAAVLGMDK	9	2726	2734	7951.98	8722.73	5721.92	8672.25	5424.25	4526.86	6655.19	8332.81	10848.3	8120.31	7917.41	7069.77	9474.44	7455.34	7416.34	8081.74	9161.4	8201.59	9544.13	8021.58	9901.66	7345.8	6844.98	8376.33	6627.28	6050.67	5834.92	5389.58	6555.02	7719.15	8520.81	10191.8	1	1	1	1	4	0	0
Q9CR00	Q9CR00	PSMD9_MOUSE	Psmd9	26S proteasome non-ATPase regulatory subunit 9	1	AAAVSDIQDLMR	AAAVSDIQDLMR	12	17	28	444494	509961	543212	449371	495944	493005	536814	557383	527454	436335	586273	471140	518980	482958	569144	532122	521215	437632	527858	440327	567741	516320	492991	489256	542891	468739	548929	526976	387632	519098	421063	517233	1	1	1	1	4	0	0
Q8BKZ9	Q8BKZ9	ODPX_MOUSE	Pdhx	Pyruvate dehydrogenase protein X component, mitochondrial	1	AAAVTLK	AAAVTLK	7	335	341	350501	334125	393116	376520	335549	336308	373397	371247	348726	344850	374452	372827	347091	371363	278439	373232	332396	319825	370580	329506	341798	354935	374365	365701	359177	363281	364202	357490	356911	306312	283395	364509	1	1	1	1	4	0	0
O08638	O08638	MYH11_MOUSE	Myh11	Myosin-11	1	AAAYDKLEK	AAAYDKLEK	9	1412	1420	91344	84432.4	74712.3	90551.4	86132.3	91448.3	85375.7	78045	82801	85630.1	97440.6	95755.2	72526.4	71764.5	87623.2	86481.6	81613.7	81131	89544	78366.8	74855	73233.3	82588.4	89550.2	74109	89183.3	87339.5	77917.4	85011.4	79197.9	82983.5	72672.1	1	1	1	1	4	0	0
P56974	P56974	NRG2_MOUSE	Nrg2	Pro-neuregulin-2, membrane-bound isoform	1	AAAYSQEERR	AAAYSQEERR	10	470	479	16639.6	25201.8	30910.2	25529.5	0	0	18443.3	20879.1	22017.9	14594	26774.6	30888.9	23333.2	20374.8	17584.2	29476.5	20286.3	25374.2	28060.6	19239.2	0	20367.3	24544.1	0	27399.8	22439.7	24993.2	23130.9	19716	0	17590.7	22570.2	0	0	0	1	1	0	0
Q6ZWR6	Q6ZWR6	SYNE1_MOUSE	Syne1	Nesprin-1	1	AACDEINGHLMEAR	AAC(UniMod:4)DEINGHLMEAR	14	7140	7153	10911.1	10227.8	0	11141.9	12835	10702.8	9263.62	12656.4	10165	6164.82	9596.68	11566.3	7005.02	7299.14	7654.07	14480.5	10935.1	10915.1	12691.6	8786.69	13573.4	0	13920.2	14267	10981.6	10418.8	11556	11067	8680.2	14014.6	15563.3	7354.91	1	1	0	1	3	0	0
Q9CZX0	Q9CZX0	ELP3_MOUSE	Elp3	Elongator complex protein 3	1	AACESFHLAK	AAC(UniMod:4)ESFHLAK	10	266	275	9428.58	3761.14	8887.85	6325.34	3131.09	5138.02	4100.33	0	4856.06	8468.5	2894.34	7254.9	4463.11	4178.6	2433.88	3512.96	0	2375.25	6314.85	7509.31	6914.51	9798.54	1671.74	3556.56	4569.57	4373.42	12013.7	932.669	8054.67	1998.3	0	0	0	0	1	0	1	0	0
Q8VD76	Q8VD76	TF2H3_MOUSE	Gtf2h3	General transcription factor IIH subunit 3	1	AACFCHR	AAC(UniMod:4)FC(UniMod:4)HR	7	254	260	2974.43	4654.68	0	8626.71	3838.15	5319.06	0	4285.28	0	4621.51	3656.87	3833.81	2079.72	3725.79	0	4626.08	0	0	4056.9	5837.7	5138.8	4618.16	3505.98	2622.05	0	4391.36	0	6447.57	0	7730.64	0	4882.13	1	0	0	0	1	0	0
Q9Z2G1	Q9Z2G1	FM1AA_MOUSE	Fem1aa	Protein fem-1 homolog A-A	1	AACFDGHLDVVR	AAC(UniMod:4)FDGHLDVVR	12	122	133	10478.6	13096.9	16293.7	6695.47	11489.9	9027.8	12046.2	12165.6	14086.5	14966.8	14053.7	12346.1	17439	13058.3	20360.3	16776.2	11258.6	17408.7	15017.2	12198.4	14519.9	14962.1	16653.5	9364.31	15460.3	11833.1	14551.6	12604.1	17493.4	12675.1	15846.1	15115.4	1	1	1	1	4	0	0
Q8CGY6	Q8CGY6	UN45B_MOUSE	Unc45b	Protein unc-45 homolog B	1	AACGLKMESYAQAASDASR	AAC(UniMod:4)GLKMESYAQAASDASR	19	50	68	2958.84	6401.23	2881.59	5105.35	3900.98	4639.34	0	6328.32	4567.48	7147.44	0	7395.07	6392.78	3251.11	2994.7	3630.15	3949.13	3940.49	6523.73	2524.34	0	0	6208.85	2310.21	5909.02	5692.01	0	0	7647.78	0	8325.65	3734.01	0	0	0	0	0	0	0
Q8R2U6	P0C027;P0C028;Q8R2U6;Q9JI46	NUDT4_MOUSE	Nudt4	Diphosphoinositol polyphosphate phosphohydrolase 2	0	AACLCFR	AAC(UniMod:4)LC(UniMod:4)FR	7	20	26	150554	122577	137303	126561	136026	143334	137915	133529	138069	127824	137231	147916	95702	136921	140632	142960	115625	129730	124538	148263	147815	159797	160881	131966	131381	134142	159610	135243	128693	132841	123265	145827	1	1	1	1	4	0	0
Q61233	Q61233	PLSL_MOUSE	Lcp1	Plastin-2	1	AACLPLPGYR	AAC(UniMod:4)LPLPGYR	10	40	49	268980	270898	314896	303058	258805	277455	292470	266561	294593	272092	264837	257859	286012	276004	274232	274318	311447	257338	306706	239028	300616	334187	257215	247079	283157	235377	279253	274951	250668	275334	244914	267725	1	1	1	1	4	0	0
Q61285	Q61285	ABCD2_MOUSE	Abcd2	ATP-binding cassette sub-family D member 2	1	AACLVAAAYALK	AAC(UniMod:4)LVAAAYALK	12	23	34	10872.3	0	7344.9	7661.43	10557.3	12591.4	0	0	13735.8	6530.26	9305.59	9294.15	6560.39	0	0	13068.9	0	8720.76	0	6832.48	0	5015.57	0	0	9083.87	9892.92	11580.3	9989.99	7902.12	0	8375.91	6146.09	0	0	0	0	0	0	0
Q9CPV4	Q9CPV4	GLOD4_MOUSE	Glod4	Glyoxalase domain-containing protein 4	1	AACNGPYDGK	AAC(UniMod:4)NGPYDGK	10	43	52	3506.98	6165.14	3831.17	2874.78	4188.26	4689.39	5683.12	3618.97	4273.03	4642.01	4227.62	5900.86	0	3067.54	2406.39	4945	2275.37	2331.49	7004.13	4703.22	3870.21	6470.94	0	4622.89	5032.12	4122.01	6119.12	4236.67	6092.41	5983.69	3074.06	0	1	0	1	0	2	0	0
Q9CPV4	Q9CPV4	GLOD4_MOUSE	Glod4	Glyoxalase domain-containing protein 4	1	AACNGPYDGKWSK	AAC(UniMod:4)NGPYDGKWSK	13	43	55	5357.49	2805.26	0	6041.22	0	5222.34	3976.96	3866.16	5077.61	3685.12	6931.13	10611.1	1817	3141.07	0	7322.74	4365.13	3667.68	0	7188.95	0	2113.12	7161.91	4402.94	4965.71	1706.16	0	6232.3	0	0	3442.24	1396.66	0	0	0	0	0	0	0
Q9DB94	Q9DB94	WDR53_MOUSE	Wdr53	WD repeat-containing protein 53	1	AACPTQGGNSR	AAC(UniMod:4)PTQGGNSR	11	293	303	13391.6	18688.9	12196.4	11480.6	13952.6	19102.2	11491.8	13314.1	14332.9	10464.6	12249	14795.4	13587.3	17544.4	15351.2	12082.5	14737.9	12128.8	12819.1	13987.3	13307	12701.3	13451.5	12506.1	10837.8	14395.4	18197.5	13222.6	9867.8	13561.3	10274.7	9342.7	1	1	1	1	4	0	0
O70373	O70373	XIRP1_MOUSE	Xirp1	Xin actin-binding repeat-containing protein 1	1	AACREEIQSNAVR	AAC(UniMod:4)REEIQSNAVR	13	255	267	244118	198897	231122	228653	241757	219514	225860	245676	247522	230326	227475	203254	240800	231066	229360	223685	248829	227323	233502	222470	260660	243807	212140	243068	228763	225931	214004	219654	226726	236901	239100	220165	1	1	1	1	4	0	0
Q9CYG7	Q9CYG7	TOM34_MOUSE	Tomm34	Mitochondrial import receptor subunit TOM34	1	AACYLKDGNCTDCIK	AAC(UniMod:4)YLKDGNC(UniMod:4)TDC(UniMod:4)IK	15	58	72	1915.4	0	1465.09	2686.06	1269.38	502.082	2016.13	905.903	1863.47	1276.65	3860.25	2055.23	0	3518.6	2757.75	4331.99	973.078	3108.75	1910.92	2747.27	0	3235.56	0	0	2723.24	2791.1	0	3631.1	1883.89	3055.95	3995.07	0	0	0	1	0	1	0	0
Q8VCX5	Q8VCX5	MICU1_MOUSE	Micu1	Calcium uptake protein 1, mitochondrial	1	AADAAAEPYPEDK	AADAAAEPYPEDK	13	89	101	21748	26741	19819.1	24359.1	26767	24130.1	20691.4	27322.8	31419	23459.6	25264.4	25648.2	25750.5	20437.2	24157.6	22669.8	21772.4	18970.9	19531.9	25706.7	26164.9	27431.5	20255.4	22973.8	33064.5	28296.7	24657.5	23547.7	21247.8	30199.2	25767.9	29429.1	1	1	1	1	4	0	0
Q8VCX5	Q8VCX5	MICU1_MOUSE	Micu1	Calcium uptake protein 1, mitochondrial	1	AADAAAEPYPEDKKK	AADAAAEPYPEDKKK	15	89	103	29555.9	29513.8	26780	32030.5	32978.4	33467.9	25657.4	29867.1	28107.8	24340.9	31355.7	30595.2	29316.3	33522.2	31104.4	29612.1	28343.4	29120.9	24587.5	21973.1	35954.1	26777.3	32033.9	29560.2	30762.8	36275.5	24111	31656.3	24857.5	28448.3	31796.8	21939	1	1	1	1	4	0	0
P21107	P21107	TPM3_MOUSE	Tpm3	Tropomyosin alpha-3 chain	1	AADAEAEVASLNR	AADAEAEVASLNR	13	79	91	441573	451712	437373	415298	434455	443644	392255	472421	435522	501605	466288	447632	449226	455206	490020	540385	448184	413056	411624	395769	421771	379473	474504	444932	418667	403718	442270	474001	394234	476236	463460	499825	1	1	1	1	4	0	0
P21107	P21107	TPM3_MOUSE	Tpm3	Tropomyosin alpha-3 chain	1	AADAEAEVASLNRR	AADAEAEVASLNRR	14	79	92	906455	808125	892799	851770	910918	831792	902819	1020000	861678	862997	886543	876731	770589	847148	901483	879673	867636	784135	808826	746397	982709	836562	883472	914328	826082	811770	866364	912520	860474	958269	868373	833191	1	1	1	1	4	0	0
E9PVA8	E9PVA8	GCN1_MOUSE	Gcn1	Stalled ribosome sensor GCN1	1	AADALGK	AADALGK	7	2367	2373	0	0	6895.05	0	0	4464.3	7200.66	7162.01	8233.44	0	5863.86	4263.43	4040.66	5269.77	0	8209.71	0	0	5932.44	0	9282.95	0	0	0	0	6185.47	0	0	5172.89	0	0	5050.06	0	0	0	0	0	0	0
E9Q7G0	E9Q7G0	NUMA1_MOUSE	Numa1	Nuclear mitotic apparatus protein 1	1	AADALKEQQCR	AADALKEQQC(UniMod:4)R	11	719	729	88695.7	76592.3	74765	78651.2	85776.7	81429.8	77097.8	81836.4	77632.9	80015.3	76019	71695.8	86769.2	84701.1	74359.8	88166.2	78569	79538.7	84186.7	72186.1	72941.6	89097.4	82342.7	77042.3	77599.1	86528.4	65861.3	77426.9	91210.5	80338.4	72040.4	85948.8	1	1	1	1	4	0	0
Q9R1C6	Q9R1C6	DGKE_MOUSE	Dgke	Diacylglycerol kinase epsilon	1	AADAMPHHWIR	AADAMPHHWIR	11	116	126	0	0	0	0	0	6987.09	0	7959.09	0	12985.4	0	0	0	8898.64	0	0	0	0	7958.79	0	0	7459	7602.67	0	9706.39	11045.7	0	0	8764.17	0	0	0	0	0	0	0	0	0	0
Q9WVE8	Q9WVE8	PACN2_MOUSE	Pacsin2	Protein kinase C and casein kinase substrate in neurons protein 2	1	AADAVEDLR	AADAVEDLR	9	276	284	942243	877526	980397	945238	876309	937326	928112	1030000	934078	914627	867647	835486	850208	918194	896302	1080000	826488	1050000	964719	883227	941005	904254	926095	924765	983431	932755	904600	973934	992138	787401	957391	1010000	1	1	1	1	4	0	0
Q9DC28	Q9DC28	KC1D_MOUSE	Csnk1d	Casein kinase I isoform delta	1	AADDAERER	AADDAERER	9	300	308	6836.26	4179.31	2982.61	0	7941.39	3322.12	1808.91	7050.58	5178.08	2717.18	2533.3	4782.4	0	5851.93	4670.58	0	7445.27	5597.96	2998.68	3182.98	4225.14	5752.52	2904.45	1444.13	2018	2320.05	4251.78	2479.89	5583.69	4567.86	4025.81	3742.46	0	0	1	0	1	0	0
Q8C754	Q8C754	VPS52_MOUSE	Vps52	Vacuolar protein sorting-associated protein 52 homolog	1	AADDSKEVESFQQLLNAR	AADDSKEVESFQQLLNAR	18	579	596	0	0	0	3797.89	4048.63	4787.73	0	0	5052.15	5507.47	6615.98	0	0	0	0	0	5564.08	0	0	0	6847.21	0	0	0	4032.31	4223.52	3711.5	4218.92	0	0	6596.03	6093.8	0	0	0	0	0	0	0
P70302	P70302	STIM1_MOUSE	Stim1	Stromal interaction molecule 1	1	AADEALNAMPSNGSHR	AADEALNAMPSNGSHR	16	543	558	36422.1	36139.6	49307.6	52193.1	50374	49465.9	37196.9	43243.2	59304.4	1428.68	50061	41132.1	47075.4	46804.7	49821	49458.4	55061.4	48096.2	57978.6	41508.5	56986.7	46832.5	54722.9	46561.8	44135.7	46379.3	48923.7	35170.8	40802.3	49619.2	58741.9	45368.9	1	1	1	1	4	0	0
A6X942	A6X942	SH24B_MOUSE	Sh2d4b	SH2 domain-containing protein 4B	1	AADEERSR	AADEERSR	8	219	226	4307.23	0	0	2865.83	0	1734.85	0	0	2815.7	3849.28	0	0	3252.68	3482.95	4295.48	4656.75	6343.72	3922	0	6560.5	0	0	0	0	0	0	0	3558.22	0	4414.53	4833.62	0	0	0	0	0	0	0	0
Q3UCV8	Q3UCV8	OTUL_MOUSE	Otulin	Ubiquitin thioesterase otulin	1	AADEIEKEK	AADEIEKEK	9	58	66	91823.9	100382	88982.4	104213	85437	90411.4	90731.8	82095.2	89313.4	104118	103422	86669.8	94152.9	84419.4	98720	98378.4	97381.9	102131	100225	96173.4	90755.8	93273.7	97010	90707.5	99813.7	96412.3	98259.5	91127.6	98252.8	111471	103800	104984	1	1	1	1	4	0	0
Q3UCV8	Q3UCV8	OTUL_MOUSE	Otulin	Ubiquitin thioesterase otulin	1	AADEIEKEKELLIHER	AADEIEKEKELLIHER	16	58	73	55212.2	47555.2	58895.5	58086.1	33639.5	53472.3	49425.5	61839.8	46674.3	52454.6	64264	47333.5	54077.2	60826.7	50602.9	36001.1	50801.5	80270.4	54203.4	65632.8	62294.4	57546.2	57015.8	56318.7	48360.1	79818.4	65071.9	51124.6	61732.5	47090.3	62449.6	61699.9	1	1	1	1	4	0	0
P58771	P21107;P58771;P58774;Q6IRU2	TPM1_MOUSE	Tpm1	Tropomyosin alpha-1 chain	0	AADESERGMK	AADESERGMK	10	119	128	16706.5	7416.69	7443.97	10442.7	15451.1	11529.5	12021.8	11295	14849	18020.2	12107.5	12777.9	10321	10109	5867.7	14245.1	6792.07	16245.2	10745.4	12476	11691.5	14167.6	7346.5	13750.5	17482.1	10599.3	11707	14770.5	10409.6	12040.4	17518.3	10017.4	1	1	1	1	4	0	0
P97807	P97807	FUMH_MOUSE	Fh	Fumarate hydratase, mitochondrial	1	AADEVAEGK	AADEVAEGK	9	120	128	305389	312053	232728	163944	226475	246949	244773	202619	206730	208018	194111	229760	183164	203772	213689	237383	175504	168831	173739	292850	174895	153534	196893	353105	202134	183619	204061	221822	219262	214192	235461	210591	1	1	1	1	4	0	0
Q8JZM7	Q8JZM7	CDC73_MOUSE	Cdc73	Parafibromin	1	AADEVLAEAK	AADEVLAEAK	10	127	136	32504.4	28507.3	31938.8	37665.8	36300.1	24224	35473.7	29143	23673.7	34325.3	30698.3	39188.1	26845.3	34381.3	25290.5	30385.3	25924.8	31351.4	37100.8	36596.3	35618	27841.9	28152.6	26537.6	29385.2	38202.3	29215.8	28994.6	28391	25121.9	31363.8	29148	1	1	1	1	4	0	0
Q60931	Q60931	VDAC3_MOUSE	Vdac3	Voltage-dependent anion-selective channel protein 3	1	AADFQLHTHVNDGTEFGGSIYQK	AADFQLHTHVNDGTEFGGSIYQK	23	175	197	98015.1	95769.1	73675.8	105596	91152	95776.3	58251.4	88837.8	67206.9	68740.8	46619.2	73432.7	70103.1	73622.1	90579.3	87939.5	68892.8	73555.6	66122.6	75932.6	76721.3	90252.2	78192.9	98656.3	74160.9	59815.2	72850.5	81795.1	86600.7	93254.5	95823	76812.8	1	1	1	1	4	0	0
Q8BH86	Q8BH86	GLUCM_MOUSE	Dglucy	D-glutamate cyclase, mitochondrial	1	AADGNYYNAR	AADGNYYNAR	10	441	450	778944	788535	795708	693523	775508	746783	824761	768576	730131	739754	736259	768800	785478	708540	774640	750463	735013	711328	666051	743563	759923	717851	731687	727854	752923	707334	729111	800469	747323	779963	741872	718800	1	1	1	1	4	0	0
Q8BH86	Q8BH86	GLUCM_MOUSE	Dglucy	D-glutamate cyclase, mitochondrial	1	AADGNYYNARK	AADGNYYNARK	11	441	451	7134.79	6851.71	7975.83	6701.62	7965.39	7056.63	7881.98	6756.21	5127.58	6777.08	5708.71	6764.36	6023.62	3260.21	5936.58	4678.29	6583.43	7735.6	4896.62	7425.54	9137.64	7451.38	5717.41	5398.75	8007.15	6184.39	6947.84	7496.95	10223	7040.35	3658.84	6361.06	1	1	1	1	4	0	0
Q921U8	Q921U8	SMTN_MOUSE	Smtn	Smoothelin	1	AADGSTVGTVTK	AADGSTVGTVTK	12	655	666	85471.8	93696.6	86943.4	94202.4	77751.1	91881.1	88467.4	89931.5	84422.1	97142	81325.5	96227.6	92941.1	92145.4	75291.2	76183.4	91369.3	78796.8	93123.1	81202.8	84059.2	88960.3	91066.2	87733.2	86877.5	90373.9	88291.5	97914.3	88281.5	81295.6	81867.8	93472.8	1	1	1	1	4	0	0
Q921U8	Q921U8	SMTN_MOUSE	Smtn	Smoothelin	1	AADGSTVGTVTKTER	AADGSTVGTVTKTER	15	655	669	60722.7	53570.2	58880.8	61269.4	71187.2	56908.6	60509.3	70821.4	63284.4	64304.6	63256.2	47372.2	54089.1	60045	61842.2	67214.3	61397.7	64681	65960.8	53103.6	69345.6	54757.3	68458.3	66381.9	69039.8	54711.8	62785.6	54470	58890.1	70083.1	72127.6	55476	1	1	1	1	4	0	0
P42232	P42232	STA5B_MOUSE	Stat5b	Signal transducer and activator of transcription 5B	1	AADGYVKPQIK	AADGYVKPQIK	11	695	705	136623	112536	123925	123395	123376	121606	130474	143940	131958	121133	131295	126960	126958	116417	104368	119495	128696	125499	127512	117281	114833	135471	130716	118646	115383	127328	121488	103624	135124	105788	121648	116243	1	1	1	1	4	0	0
Q922U1	Q922U1	PRPF3_MOUSE	Prpf3	U4/U6 small nuclear ribonucleoprotein Prp3	1	AADHLKPFLDDSTLR	AADHLKPFLDDSTLR	15	47	61	26978.8	23450.1	20836	23830.7	22128.9	25827.5	29522.1	25998.8	21343.8	31474.1	32894.7	25897.1	31529.5	26576.6	34120.8	23967.9	19074.9	32903.3	24022.6	28165	29197.2	22702.2	34946.1	27911.4	34900.4	28708.6	29932.8	32284.7	28848	31972.6	32722.8	24306.9	1	1	1	1	4	0	0
A0A0G2JDV3	A0A0G2JDV3;Q61107;Q91Z40	GBP6_MOUSE	Gbp6	Guanylate-binding protein 6	0	AADHYSEQMAQR	AADHYSEQMAQR	12	328	339	81507.3	81134.4	58002.1	74177.6	77369.4	70507.3	74575.2	72156.3	73228	64610.1	59809.6	72783.5	72402.6	68072.9	69978.9	70970.2	66157.8	84715.8	74371.9	75230.8	60587.8	60543.6	82898	87462.9	69728.8	69274.3	65995.5	64004.4	71771	68579.8	70172.2	55690.7	1	1	1	1	4	0	0
Q6ZQ38	Q6ZQ38	CAND1_MOUSE	Cand1	Cullin-associated NEDD8-dissociated protein 1	1	AADIDQEVK	AADIDQEVK	9	578	586	165148	173949	168517	178523	153089	174221	167195	156989	175141	177431	176263	166934	185173	165407	139287	182323	172634	181183	183221	156341	157748	177727	165712	149324	175105	173015	176330	150120	169820	147693	167644	164733	1	1	1	1	4	0	0
Q6ZQ38	Q6ZQ38	CAND1_MOUSE	Cand1	Cullin-associated NEDD8-dissociated protein 1	1	AADIDQEVKER	AADIDQEVKER	11	578	588	34315.6	29513.2	28145.9	27323	32058.5	25808.1	26386	25067.2	29123	31276.9	27612.3	25331	26685.8	29889.8	22529.3	28970.6	31373.9	27256.4	29345.3	28317	31956.4	26110	26063.5	34009.9	28192.7	29162.1	31433	27326.3	29777.9	26999	28108.8	25489.6	1	1	1	1	4	0	0
Q60520	Q60520	SIN3A_MOUSE	Sin3a	Paired amphipathic helix protein Sin3a	1	AADIIDGLR	AADIIDGLR	9	678	686	13125.4	12618.1	9712.63	7678.79	14552	9443.58	9958.28	8984.62	11557.9	12050.6	11135.7	11351.3	10153.3	10173.3	8928.69	12911.5	0	7168.7	10251.2	13023.9	11646.3	12189.2	12089.6	10626.3	20059.6	11741.1	20739.8	15743.4	0	12630.6	0	8114.34	1	0	1	0	2	0	0
P70399	P70399	TP53B_MOUSE	Tp53bp1	TP53-binding protein 1	1	AADISLDNLVEGK	AADISLDNLVEGK	13	1611	1623	37496.7	47621.4	50859	46414.2	40170.1	34680.6	41769.4	54927.6	41085.4	40119	32967.8	44459.8	41361.2	48668.9	52366.9	36689.2	33240.9	41094.2	37202.2	42679.6	49374.8	38885.7	37434.1	39145.5	52209.6	43460.7	41908.4	46129.5	35320.1	30226.6	32950.1	42689	1	1	1	1	4	0	0
P70399	P70399	TP53B_MOUSE	Tp53bp1	TP53-binding protein 1	1	AADISLDNLVEGKR	AADISLDNLVEGKR	14	1611	1624	22919.4	24236.4	18603.3	24032.6	24368.7	20676.2	25264	31410.4	27816.5	18489.4	18722.3	26415.6	17957.5	19562.2	25917.2	27130	29985.9	23119.6	19056.9	19901.9	24450.4	24123.6	21422	20371.5	20146.2	27101.6	25482.3	27710.7	37396.9	25601.4	22841.4	21105.4	1	1	1	1	4	0	0
P07724	P07724	ALBU_MOUSE	Alb	Albumin	1	AADKDTCFSTEGPNLVTR	AADKDTC(UniMod:4)FSTEGPNLVTR	18	585	602	101836	126941	100052	92596.9	110506	89238.9	85669.8	104169	89781.5	78122.9	66265.7	132884	88066.7	78641.7	123559	104009	85990.9	86284.6	73238.8	98180.1	95002.7	96294.8	113117	99603.4	98802.7	73550	96013.2	115930	84363	115477	104056	97681.3	1	1	1	1	4	0	0
Q9CSN1	Q9CSN1	SNW1_MOUSE	Snw1	SNW domain-containing protein 1	1	AADKLAPAQYIR	AADKLAPAQYIR	12	167	178	31802.4	21761.2	35538.5	43501.8	24699.3	31318.7	28358.3	28395.8	33096.2	30738.7	29888.5	25350.6	24485.9	40659.1	28194.9	18628.4	41635.8	43471.5	33852.2	28125.5	25359.6	41273.4	36379.6	28372.2	25047.8	37005.5	30360.6	33177.9	38476.6	27491.7	41380.1	38483	1	1	1	1	4	0	0
Q9D708	Q9D708	S10AG_MOUSE	S100a16	Protein S100-A16	1	AADKLIQNLDANHDGR	AADKLIQNLDANHDGR	16	58	73	9155.84	5803.68	8240.61	7111.4	11938.1	11086.3	9699.12	7440.61	13260.7	5482.84	7907.03	11935	11883.7	11837.5	9579.41	7497.17	7524.55	5141.77	12044.4	9594.95	12146.5	6223.4	7781.66	11775.2	9892.21	5719.15	6781.44	10642.9	7400.69	8875.3	10168	7516.06	1	1	1	1	4	0	0
Q8BH15	Q8BH15	CNO10_MOUSE	Cnot10	CCR4-NOT transcription complex subunit 10	1	AADKPADQGAEK	AADKPADQGAEK	12	2	13	0	0	0	0	0	0	0	0	1575.57	0	2514.47	0	0	0	0	0	0	1872.73	0	2365.8	3004.82	0	0	0	0	0	2138.44	0	0	0	0	0	0	0	0	0	0	0	0
P36993	P36993	PPM1B_MOUSE	Ppm1b	Protein phosphatase 1B	1	AADKSGSALEPSVESVK	AADKSGSALEPSVESVK	17	87	103	301394	199201	293864	289854	279627	306916	318486	343567	284587	259798	254844	270513	242512	332882	310375	262863	327031	307705	214676	245476	325254	278624	267302	264450	304601	263552	282751	253515	275827	291889	291660	285832	1	1	1	1	4	0	0
Q3U410	Q3U410	KLH21_MOUSE	Klhl21	Kelch-like protein 21	1	AADLLQFPAVK	AADLLQFPAVK	11	112	122	5670.94	7396.89	0	0	0	0	10394.4	0	7212.79	7143.34	0	4430.87	8893.33	6031.35	5461.08	0	0	0	4898.02	8081.42	3281.73	0	0	8682.93	5722.5	7114.33	0	7381.75	6730.94	0	6692.16	10667.8	0	0	0	0	0	0	0
O54781	O54781	SRPK2_MOUSE	Srpk2	SRSF protein kinase 2	1	AADLLVNPLDPR	AADLLVNPLDPR	12	501	512	46422.5	54781	37560.8	37308.1	39867.1	54754.3	46128.5	44082.7	54709.6	36427	54863.2	55375.6	48738.5	46916.8	49134.7	44929.6	55373.7	43407.1	45415.2	37106.8	41070.4	39815.2	51813.9	54288.3	44126.6	55286.9	43095.7	54619	47890.7	48762.3	34235	54717.7	1	1	1	1	4	0	0
P17426	P17426	AP2A1_MOUSE	Ap2a1	AP-2 complex subunit alpha-1	1	AADLLYAMCDR	AADLLYAMC(UniMod:4)DR	11	389	399	17490.3	0	0	23652.7	28929.5	24229.8	0	16785.9	0	19921.7	22783.6	0	23556.9	17957.9	21590.4	16054.9	0	19586.1	20901.4	0	27704.2	12928	14294.5	25027.5	33023.5	0	22847	19078	0	21994.4	7763.03	0	0	0	0	0	0	0	0
O35855	O35855	BCAT2_MOUSE	Bcat2	Branched-chain-amino-acid aminotransferase, mitochondrial	1	AADLQIQMTK	AADLQIQMTK	10	34	43	227806	251770	247927	269934	232193	242420	239553	216375	247574	245925	210644	219556	234310	217534	214579	220138	191366	210320	281036	264151	226124	280620	246689	255909	261748	161990	306052	247013	171292	193763	158773	265133	1	1	1	1	4	0	0
Q9D5R2	Q9D5R2	WDR20_MOUSE	Wdr20	WD repeat-containing protein 20	1	AADLSKPIDKR	AADLSKPIDKR	11	84	94	7383.94	8649.03	6634.44	2715.69	5851.85	8122.44	4099.34	6358.85	2393.22	6877.03	4219.56	5772.94	8205.27	4906.21	3544.26	4782.74	3561.56	5188.53	4771.99	4987.75	3515.15	4988.49	5044.22	6399.73	6375.23	4563.81	5859.11	5590.51	6408.64	4072.96	4919.08	5985.15	1	1	1	1	4	0	0
O08791	O08791;Q07802	COE3_MOUSE	Ebf3	Transcription factor COE3	0	AADLVEALYGMPHNNQEIILKR	AADLVEALYGMPHNNQEIILKR	22	383	404	23934.2	24336.1	11008.3	18323.1	23182.1	16569.2	13828.8	11857.9	25495.4	19819.1	29408.9	18715.5	19931.6	18868.7	14645.8	25359.9	0	15727.6	29961.7	18200.6	27316.9	19272	22954	15821	15903.5	0	22545.1	28286.6	24186	11175.6	18278.3	9233	1	0	0	1	2	0	0
Q9JLI6	Q9JLI6	SCLY_MOUSE	Scly	Selenocysteine lyase	1	AADLVSENCETYEAHMR	AADLVSENC(UniMod:4)ETYEAHMR	17	296	312	16631.3	8638.6	10046.1	7824.42	12772.5	8129.88	6352.35	10566.5	10053.6	11071	10343	7556.8	8416.56	7646.64	13597.7	12791.6	6222.15	5610.66	7862.55	10392	8701.24	12905.7	11297	6191.47	8831.45	10390.9	11111.9	8295.11	0	12960.3	6362.54	7572.13	1	0	1	1	3	0	0
Q8CHT0	Q8CHT0	AL4A1_MOUSE	Aldh4a1	Delta-1-pyrroline-5-carboxylate dehydrogenase, mitochondrial	1	AADMLSGPR	AADMLSGPR	9	130	138	3056955	2913913	2948558	3026676	2922277	2826662	3023860	2852696	2861932	2991292	2833295	3396853	2749535	2969840	3256332	3204821	2893940	3183145	2695481	2657660	2651156	2920095	2905761	2916995	2906273	2855822	3070005	3148744	2664005	2975627	2860751	2842596	1	1	1	1	4	0	0
Q8CHT0	Q8CHT0	AL4A1_MOUSE	Aldh4a1	Delta-1-pyrroline-5-carboxylate dehydrogenase, mitochondrial	1	AADMLSGPRR	AADMLSGPRR	10	130	139	23081.2	23881.6	26100.2	27916.8	22511.3	24964.9	18978.9	19144.3	17841.6	25038.2	19727.1	22065.4	28456.9	33932.1	25797.4	19413	19076.9	24750.8	24248.4	18981.2	18229.2	24637.6	22912	22507.3	22601.2	16713.1	26575.9	28483.5	17141.3	22816	31120.5	42407.3	1	1	1	1	4	0	0
A2ASS6	A2ASS6	TITIN_MOUSE	Ttn	Titin	1	AADPIDPPGPPAK	AADPIDPPGPPAK	13	28949	28961	473801	540142	527082	599449	508558	577709	524056	491738	486821	492968	544343	478103	488925	465617	577645	503728	543414	563193	596183	499209	517248	488449	425227	526925	547670	555550	517997	573564	449933	467216	481106	473577	1	1	1	1	4	0	0
P19096	P19096	FAS_MOUSE	Fasn	Fatty acid synthase	1	AADQYKPK	AADQYKPK	8	2422	2429	99672.1	92785.9	79987.6	92915.3	94058.4	94339.2	95863	91617.3	99490.4	83614.3	90845.3	93165	96777	77984.3	89958.8	89214.6	83345.8	76841.6	100319	101081	83680.8	82185.6	87785.2	108567	94903.1	88537.3	100164	96886.5	91595	82193.6	87195.4	92594.8	1	1	1	1	4	0	0
Q99N87	Q99N87	RT05_MOUSE	Mrps5	Small ribosomal subunit protein uS5m	1	AADRGDAFR	AADRGDAFR	9	263	271	0	3858.12	0	1935.21	2536.22	3206.78	3727.99	0	4636.05	5398.48	3110.51	4405.2	5224.3	0	10776.9	3034.99	7354.79	5103.81	0	3596.72	5181.75	5798.03	1728.8	0	4797.57	0	2197.95	5127.11	6807.41	5053.12	7362.03	0	0	1	0	0	1	0	0
Q8CGY8	Q8CGY8	OGT1_MOUSE	Ogt	UDP-N-acetylglucosamine--peptide N-acetylglucosaminyltransferase 110 kDa subunit	1	AADRIHQDGIHILVNMNGYTK	AADRIHQDGIHILVNMNGYTK	21	624	644	0	9134.4	12401	6869.8	8790.54	0	12059.3	11302.1	0	13766.2	11506.5	9690.13	6547.92	5760.09	15183.5	12699.7	17470.6	13015.9	11299.7	0	12468.7	10926.8	9242.61	13041.5	5895.92	10204.5	10279.9	9297.68	7371.33	12472.3	8139.35	12121.9	0	0	1	1	2	0	0
Q9DBR0	Q9DBR0	AKAP8_MOUSE	Akap8	A-kinase anchor protein 8	1	AADRIQFACSVCK	AADRIQFAC(UniMod:4)SVC(UniMod:4)K	13	381	393	8015.67	4021.12	8181	11749.8	8437.19	14039.2	8458.85	10599.9	8324.24	7819.81	13595	7581.68	13580.4	11087.2	10684.2	7101.35	11313.2	9696.26	6205.05	11064.5	12194.6	9015.73	7923.67	10041.4	11328.9	7124.32	13254.6	7365.27	11257.6	15727.5	12428.4	5379.79	1	1	1	1	4	0	0
O88746	O88746	TOM1_MOUSE	Tom1	Target of Myb1 membrane trafficking protein	1	AADRLPNLASPSAEGPPRPSPGTAPR	AADRLPNLASPSAEGPPRPSPGTAPR	26	453	478	496486	421487	544445	502697	616243	539702	567423	632110	526058	445247	380040	466123	364859	518030	514176	469262	519444	449523	489357	444355	549138	490317	557964	461921	554652	366372	498036	436053	474259	644859	591484	641006	1	1	1	1	4	0	0
O88286	O88286	WIZ_MOUSE	Wiz	Protein Wiz	1	AADSGERPLATSPPGTVK	AADSGERPLATSPPGTVK	18	1539	1556	19364.6	23079.5	24602.7	18907.6	16777.5	14803.8	19075.4	20900.9	15991.7	21208.7	21506.8	19473.1	22447.2	25453.8	11677.2	21181.4	20616.1	25288.5	21304.5	18268.6	22585.4	17522.8	17797.7	15939.8	22925.5	19312.1	19943.8	13330.1	14575.4	13065.1	12963.6	7710.78	1	1	1	1	4	0	0
E9Q5K9	E9Q5K9	YTDC1_MOUSE	Ythdc1	YTH domain-containing protein 1	1	AADSREEK	(UniMod:1)AADSREEK	8	2	9	1076.35	2239.8	0	0	0	2651.88	0	2713.31	0	1377.93	795.188	926.015	0	1283.69	0	3785.84	0	0	2426.14	0	2108.03	1138.72	0	0	1177.75	0	0	0	0	1223.31	2314.37	1715.99	0	0	0	0	0	0	0
Q5SSH7	Q5SSH7	ZZEF1_MOUSE	Zzef1	Zinc finger ZZ-type and EF-hand domain-containing protein 1	1	AADTEVRPLDYK	AADTEVRPLDYK	12	2001	2012	38094.9	39847	38037.6	29284.9	38620.9	33010.4	42436.8	43580.8	42598	43788.8	41583	35234.5	39687.3	25918.5	28844.4	35536.9	30479.9	53068.7	38710.7	27284.1	32294.4	45681.8	38880.8	41218.9	42282.8	28560.2	31237.4	36861.8	33202.1	44397.6	36662.1	31839.6	1	1	1	1	4	0	0
Q9WUZ9	Q9WUZ9	ENTP5_MOUSE	Entpd5	Ectonucleoside triphosphate diphosphohydrolase 5	1	AADTHLIDYEK	AADTHLIDYEK	11	335	345	0	3793.98	0	1285.77	1551.67	2175.71	1385.83	0	0	0	1899.21	682.721	1014.67	1530.36	0	2884.19	0	1942.6	0	0	1322.81	0	1904.39	0	0	0	0	3514.68	0	832.084	1080.13	2198.98	0	0	0	0	0	0	0
Q7TNC9	Q7TNC9	I5P1_MOUSE	Inpp5a	Inositol polyphosphate-5-phosphatase A	1	AADTNEVVK	AADTNEVVK	9	257	265	14972.2	16241.4	13029.3	18606.5	14626.1	13769.3	15091.7	10564.7	16559.6	15801	12761.2	18877.3	18954.7	10610.1	14409.9	16894.4	18771.3	18269.3	17316.4	18622.6	13201.8	12468.8	15562.8	18560.8	20498.4	16803.4	16587.9	12335.9	12591.2	11977.8	9619.39	8828.25	1	1	1	1	4	0	0
E9PVA8	E9PVA8	GCN1_MOUSE	Gcn1	Stalled ribosome sensor GCN1	1	AADTQVSETLKR	AADTQVSETLKR	12	2	13	16258.5	14396.7	19390.1	16238	10589.3	19821.7	18245.2	17855.1	17429	23328.6	18198.3	20348.6	12133.9	21439.5	19237.3	17871.3	17450.8	24760.5	21699.8	16551	8941.08	16677.7	18187.3	10116	24693.2	20582.6	15876.7	18033.3	20934.6	16437	13609.3	19520.2	1	1	1	1	4	0	0
P70236	P70236	MP2K6_MOUSE	Map2k6	Dual specificity mitogen-activated protein kinase kinase 6	1	AADVASFVK	AADVASFVK	9	321	329	30123.3	43373.5	41175	35492.1	33139.4	32328	40931.6	31935.9	39838.7	34391.9	39451.6	33139.5	45144.5	25511.2	39264.8	35190.2	34245.9	40701.9	41689.8	37279.1	43601.4	30455.8	37814.7	42215.3	33228.4	48460.1	31435.1	30679.8	34831.2	32144.6	43973.4	37917.4	1	1	1	1	4	0	0
P52480	P52480	KPYM_MOUSE	Pkm	Pyruvate kinase PKM	1	AADVHEVR	AADVHEVR	8	248	255	176495	126800	99738	82547	122692	114573	130747	124259	121149	113985	88310.2	128281	98714.8	97961.1	106144	121643	85807.7	89923	99198	159380	95885.5	93652.7	107641	203341	102782	89112.4	100728	122657	107225	110669	90727.5	110142	1	1	1	1	4	0	0
P52480	P52480	KPYM_MOUSE	Pkm	Pyruvate kinase PKM	1	AADVHEVRK	AADVHEVRK	9	248	256	7100.24	2971.29	5802.29	2929.25	5464.52	5056.99	7703.15	4919.24	3852.51	5630.96	6079.41	6503.38	7268.09	6690.17	8634.28	7178.85	4535.14	3785.43	4150.98	8029.39	6782.67	7572.86	5636.86	9169.21	4587.45	3801.53	4383.32	5739.17	6382.6	5295.41	6920.14	2848.34	1	1	1	1	4	0	0
Q9D061	Q9D061	ACBD6_MOUSE	Acbd6	Acyl-CoA-binding domain-containing protein 6	1	AADVNMTDEEGR	AADVNMTDEEGR	12	182	193	21573.5	25298.8	24222.2	22203.9	19872.5	19816.2	15568	21999.7	15209.7	20471.4	18055.4	25242.2	23814.3	24185.2	18116.9	19346.1	18811.2	19308.3	15721.6	22919.6	23053.2	29901.1	25535.4	24774.5	19162.4	22262.2	17533.7	21095.6	20775.3	2566.66	12661.8	23837.3	1	1	1	1	4	0	0
Q69ZA1	Q69ZA1	CDK13_MOUSE	Cdk13	Cyclin-dependent kinase 13	1	AAEAAAK	AAEAAAK	7	480	486	654848	624707	528394	450942	569575	547852	623721	533426	483076	581760	448694	541695	477241	479600	465752	535258	429664	511879	474633	669743	435351	424179	442976	882495	448394	502738	442960	573626	543751	592824	545211	431715	1	1	1	1	4	0	0
O35382	O35382	EXOC4_MOUSE	Exoc4	Exocyst complex component 4	1	AAEAAGGK	AAEAAGGK	8	2	9	31303.8	33969.4	0	0	33380.9	31163.8	37380.1	42750.7	27895.1	0	37224.4	39868.1	33392.4	35525.2	39662.9	38894.1	29120.2	38075.2	37431.9	36651.8	0	0	38352.3	39929.3	33557	32095.2	33701.1	38560.7	0	42580.4	36726.5	30189	1	0	0	0	1	0	0
Q9WTX2	Q9WTX2	PRKRA_MOUSE	Prkra	Interferon-inducible double-stranded RNA-dependent protein kinase activator A	1	AAEAAINILK	AAEAAINILK	10	91	100	76541.2	66817.2	81972.2	84627.7	89155.4	89956.2	72149.6	79364.6	79501.1	106940	89553.3	85798.1	85613.6	85905.3	85904.2	85329.3	83838.4	92488.6	87990.5	62069.8	91160.8	81165.8	72771.4	67961.6	70587.9	84443.5	97305.7	90070.3	115230	84794.7	96744.3	90956.4	1	1	1	1	4	0	0
P46662	P46662	MERL_MOUSE	Nf2	Merlin	1	AAEAEQEMQR	AAEAEQEMQR	10	402	411	26441.8	25005.4	24275.3	24632	31700.3	27670.9	26616.3	26281.2	29081.5	20480	23562.2	23858.9	26427.4	31962.3	24541	25369.3	25388.6	25285	21572.3	25790.2	24572.5	24719.1	25356.7	30981.3	30756.8	27555.8	22762	19964.6	26166.1	29047.7	27395.9	23701.8	1	1	1	1	4	0	0
Q08509	Q08509	EPS8_MOUSE	Eps8	Epidermal growth factor receptor kinase substrate 8	1	AAEAFSELSK	AAEAFSELSK	10	290	299	9354.17	9232.13	6911.56	7953.26	0	5051.19	4652.09	13619.3	7780.65	4380.94	7180	6724.76	6846.95	7251.71	5355.54	5270.56	9618.5	0	7403.83	7964.18	10244.1	8397.07	6655.42	5444.3	0	7412.07	8897.84	12190	10412.4	8556.68	9213.07	6133.9	0	0	0	1	1	0	0
Q08509	Q08509	EPS8_MOUSE	Eps8	Epidermal growth factor receptor kinase substrate 8	1	AAEAFSELSKR	AAEAFSELSKR	11	290	300	8362.08	6294.75	5269.01	5656.93	0	6279.09	4869.5	0	5034.96	4712.4	3728.43	3316.66	6105.83	3772.2	7209.97	5400.88	3164.2	4710.17	3981.21	11142.5	7502.09	9115.77	7806.92	6775.43	7461.02	8076.67	2757.53	8628.46	4122.74	6305	6545.87	2698.66	0	1	1	1	3	0	0
O08796	O08796	EF2K_MOUSE	Eef2k	Eukaryotic elongation factor 2 kinase	1	AAEAGDRHSMILVAR	AAEAGDRHSMILVAR	15	603	617	6231.3	4112.27	0	0	0	9944.03	0	5120.06	4285.3	4878.9	7694.37	0	7127.83	8466.5	0	0	2397.98	9953.05	0	6362.67	6093.27	7438.57	4898.54	3786.67	0	0	9610.52	1957.33	6608.9	0	3609.11	0	0	0	0	0	0	0	0
Q9DCV6	Q9DCV6	DELE1_MOUSE	Dele1	DAP3-binding cell death enhancer 1	1	AAEAHPPGGKNEQDK	AAEAHPPGGKNEQDK	15	210	224	4056.88	2380.23	2479.83	2651.98	4276.98	4710.36	2035.27	2072.93	3856.67	2231.84	6579.26	7891.27	5217.97	2333.31	3285.65	7379.98	2587.83	6879.91	919.017	4073.85	2267.21	3756.71	0	3948.35	5723.36	3039.48	3472.5	4226.71	3844.13	3717.99	3099.01	2401.7	1	1	1	0	3	0	0
Q9DCV6	Q9DCV6	DELE1_MOUSE	Dele1	DAP3-binding cell death enhancer 1	1	AAEAHPPGGKNEQDKAK	AAEAHPPGGKNEQDKAK	17	210	226	4089.95	5649.33	2955.01	4080.14	3664.78	4915.36	5909.54	5736.56	5663.69	1866.13	4751.45	2375.72	2488.22	6417.36	4043.09	4853.88	9088.4	4365.31	3682.82	2618.82	5125.57	4284.13	5436.55	2302.81	8276.77	5831.44	2319.55	3108.12	0	2650.32	4645.49	6263.11	1	0	1	1	3	0	0
Q810B6	Q810B6	ANFY1_MOUSE	Ankfy1	Rabankyrin-5	1	AAEAILKR	AAEAILKR	8	852	859	2872.97	7072.33	4446.27	4393.11	8109.2	8074.44	4470.83	3553.84	4090.85	1575.35	5843.39	3952.05	4120.37	5237.34	3391.02	3249.4	5867.43	5027.85	2285.11	0	3331.59	3474.68	3263.72	0	3961.97	4599.64	5693.29	3447.07	5065.59	2933.72	4060.03	3695.94	0	1	1	1	3	0	0
Q3ULF4	Q3ULF4	SPG7_MOUSE	Spg7	Paraplegin	1	AAEAISFSR	AAEAISFSR	9	634	642	180557	165024	195201	139003	155847	149938	176732	174962	169929	172726	185919	185646	169682	189066	183101	145165	164780	157037	175919	190725	182413	166692	171894	183895	164878	174111	189229	188398	162275	181995	175494	184556	1	1	1	1	4	0	0
P51612	P51612	XPC_MOUSE	Xpc	DNA repair protein complementing XP-C cells homolog	1	AAEASHLFPFEKL	AAEASHLFPFEKL	13	918	930	13297.7	13724.5	14884.9	8861.77	10505.3	14760.7	12442.7	6994.96	13125.5	9990.23	8949.76	10079.6	20838.1	10924.7	6543.24	5842.04	14751.4	10591.6	10396.6	6951.13	8982.13	14162.4	11989.8	9917.42	8910.62	9226.34	9524.41	8682.15	13107.8	0	12828.4	20362.6	1	1	0	1	3	0	0
O70133	O70133	DHX9_MOUSE	Dhx9	ATP-dependent RNA helicase A	1	AAECNIVVTQPR	AAEC(UniMod:4)NIVVTQPR	12	437	448	56363.9	36384.4	40234.7	41545.3	52485	43842.3	41306.4	37561.8	47375.3	36197.8	35907.4	39757.1	33879.8	38474.8	37372.2	51593.5	28338.4	42835.9	33829.3	41792.3	40432.7	38354.9	44176.5	50556.4	30691.6	36329.1	52245.3	40715.7	32996.8	41115.6	31901.3	31591.4	1	1	1	1	4	0	0
Q3ULF4	Q3ULF4	SPG7_MOUSE	Spg7	Paraplegin	1	AAEDELNIESK	AAEDELNIESK	11	228	238	11006	14687.8	14256.4	10275.4	16390.4	12361	14064	12403.5	10406.8	12543.1	12694	16515.6	12771.4	16343.7	9349.96	15487.1	15619.9	19511.3	19280	10184.9	9418.07	14280.4	13420.3	10584.5	17867.8	11159.1	19791.9	9931.7	13649.7	20846.3	16999.7	9777.99	1	1	1	1	4	0	0
P98083	P98083	SHC1_MOUSE	Shc1	SHC-transforming protein 1	1	AAEDGEGSAGAALR	AAEDGEGSAGAALR	14	87	100	1169.37	1677.3	1737.75	5715.74	1501.24	1275.58	1313.41	0	1592.28	1553.73	3532.31	2060.95	0	2425.19	1220.51	1798.01	0	1449.16	0	1598.17	0	1474.61	1769.39	0	3476.52	0	2560.53	1937.98	2981.72	0	1575.97	0	0	0	0	0	0	0	0
Q99JB8	Q99JB8	PACN3_MOUSE	Pacsin3	Protein kinase C and casein kinase II substrate protein 3	1	AAEDGFRK	AAEDGFRK	8	131	138	35236.6	32914.2	41761.9	40752.9	46762.4	43475.3	34134.3	45623.6	37827.1	39251.8	41840.9	33593.5	45772.1	37249	42664.7	40464.7	45349.8	37536.2	39506.7	35510.3	34098.7	31439.7	35358	42887.8	41925.6	41954.2	33473.2	41388.5	39797.6	45629.8	47208.3	35059.4	1	1	1	1	4	0	0
Q68FH4	Q68FH4	GALK2_MOUSE	Galk2	N-acetylgalactosamine kinase	1	AAEDPATRR	(UniMod:1)AAEDPATRR	9	2	10	131230	126291	143897	121764	115563	119064	119231	121332	130028	127159	130156	113246	122519	131096	111422	114647	115331	103310	109138	103618	122821	139122	118269	131250	104042	103307	125088	113052	113729	120953	121924	128339	1	1	1	1	4	0	0
P37804	P37804	TAGL_MOUSE	Tagln	Transgelin	1	AAEDYGVIK	AAEDYGVIK	9	100	108	184338	214509	173012	158487	170153	188902	166698	193677	177469	156746	177157	176102	195090	174188	167597	189398	178839	160597	183453	227343	145866	178615	161640	193142	139233	162577	186491	195228	182237	174347	162212	156828	1	1	1	1	4	0	0
Q9QXS1	Q9QXS1	PLEC_MOUSE	Plec	Plectin	1	AAEEAEEAR	AAEEAEEAR	9	2234	2242	188510	200735	174728	183735	183010	176611	166055	166064	172539	181758	172642	200288	180521	158587	175138	186279	195445	174368	191877	175536	167397	168188	191697	168505	174196	190712	172669	192530	185630	166233	167648	181645	1	1	1	1	4	0	0
Q9QXS1	Q9QXS1	PLEC_MOUSE	Plec	Plectin	1	AAEEAEEAREQAER	AAEEAEEAREQAER	14	2234	2247	426821	297966	344799	452643	357000	347939	335152	359006	347348	334309	334945	305193	379829	376326	381205	358786	404818	423137	520189	334669	325731	395028	403045	342243	321215	382159	374505	352729	390286	379197	398864	365586	1	1	1	1	4	0	0
Q9ERG0	Q9ERG0	LIMA1_MOUSE	Lima1	LIM domain and actin-binding protein 1	1	AAEEANMER	AAEEANMER	9	44	52	24828.4	29791.1	28691.7	34855.6	30347.2	28548.2	25616.3	29206.8	27983.7	30530	32118.4	27755	31830.9	26265.3	32723.8	32617.9	27373.3	31159.9	34280.1	26775.2	19693.2	26828.1	28001.6	30938	31244.3	30662.8	31732.1	34204.9	29647	32389.3	35065.6	24776.8	1	1	1	1	4	0	0
Q9ERG0	Q9ERG0	LIMA1_MOUSE	Lima1	LIM domain and actin-binding protein 1	1	AAEEANMERK	AAEEANMERK	10	44	53	0	0	0	1098.24	0	1745.95	0	0	1031.18	0	2269.58	1657.44	1132.41	0	0	0	1235.21	0	0	3016.07	837.543	1870.03	1097.51	0	1486.75	0	343.692	825.456	0	0	0	0	0	0	0	0	0	0	0
Q9JI44	Q9JI44	DMAP1_MOUSE	Dmap1	DNA methyltransferase 1-associated protein 1	1	AAEEGKDYPFAR	AAEEGKDYPFAR	12	117	128	7639.8	5875.29	3915.68	4651.67	1787.54	4765.65	5067.9	4086.92	4698.58	6624.32	1882.68	4816.26	2954.07	1993.88	6866.63	6072.42	5321.75	5736.96	7917.04	4611.45	5254.72	0	4356.25	8486.12	7903.54	5718.66	6842.79	3445.68	5757.95	3073.23	5727.88	4486.47	1	1	0	1	3	0	0
Q8BHX1	Q8BHX1	HAUS1_MOUSE	Haus1	HAUS augmin-like complex subunit 1	1	AAEEQLSAR	AAEEQLSAR	9	198	206	8802.85	3357.68	5408.07	4612.43	4686.9	7022.61	6612.23	4245.49	3122.26	6530.73	5288.45	0	6755.89	4972.93	0	5177.31	5676.29	8502.83	5477.06	5869.97	7893.45	4102.47	2843.87	7241.95	0	4143.43	6371.85	5873.15	5553.52	0	5683.83	8361.49	0	0	0	0	0	0	0
Q9CRB9	Q9CRB9	MIC19_MOUSE	Chchd3	MICOS complex subunit Mic19	1	AAEEVEAKFK	AAEEVEAKFK	10	166	175	11370.6	4847.38	12486.2	12877.4	9125.57	9696.62	11005.7	7388.32	11836.1	13530.4	16967.2	9522.35	9615.16	10266.9	12169.7	7422.61	9138.89	11562.9	9710.42	10762.2	10100.8	9295.13	15475.6	9282.58	12197.7	11491.5	8524.05	9730.61	13574.4	11828.5	10595.6	14051.7	1	1	1	1	4	0	0
Q5SWU9	Q5SWU9	ACACA_MOUSE	Acaca	Acetyl-CoA carboxylase 1	1	AAEEVGYPVMIK	AAEEVGYPVMIK	12	299	310	15039.8	20778.6	17655.1	13146.3	24147.4	12217.6	13924.4	20446.5	8269.01	11592.8	12105.6	15909.2	21291.2	11033.9	18363.5	13285.3	13979.2	13356.8	17767.8	14757.8	17834.6	15802.2	12594.7	22407.6	21607.8	26435.4	23594.9	15164.4	13330.2	10503.5	20629.8	23224	1	1	1	1	4	0	0
Q9D8M7	Q9D8M7	PHF10_MOUSE	Phf10	PHD finger protein 10	1	AAEFNSNLNR	AAEFNSNLNR	10	206	215	4781.24	5669.22	5680.77	5357.82	0	4450.4	6256.73	4489.37	5193.43	4708.06	8603.5	6360.65	4662.1	5236.41	0	6082.3	5022.45	7470.33	3101.02	3849.21	3850.54	6814.36	6375.72	3898.96	6039.76	4801.93	5076.14	6202.92	8482.63	3795	4919.97	3992.92	0	1	1	0	2	0	0
Q923J1	Q923J1	TRPM7_MOUSE	Trpm7	Transient receptor potential cation channel subfamily M member 7	1	AAEGDNIEFGAFVGHR	AAEGDNIEFGAFVGHR	16	1428	1443	3816.48	1991.71	4765.49	5016.35	0	3836.79	0	0	2869.13	3221	0	4442.74	0	4614.23	3950.27	4809.73	3784.71	0	2372.92	5486.64	3082.77	3788.23	5052.1	1750.47	6730.37	3297.5	3402.24	0	6971.79	3682.11	4387.64	4930.41	0	0	0	0	0	0	0
P09103	P09103	PDIA1_MOUSE	P4hb	Protein disulfide-isomerase	1	AAEGFKGKILFIFIDSDHTDNQR	AAEGFKGKILFIFIDSDHTDNQR	23	280	302	13700.2	21448.5	14434.4	23867.3	8938.51	16591.5	14396.1	15411.9	22962.3	14448.6	13854	7811.37	13562	11119.3	13360.8	11297.4	11320.3	6492.07	10453.5	13627.6	0	10268.9	8701.02	7368.2	14534.7	10590.5	10322.8	14199.6	11017.2	23332.6	18619.7	11804.4	1	0	1	1	3	0	0
Q8CGC6	Q8CGC6	RBM28_MOUSE	Rbm28	RNA-binding protein 28	1	AAEGVSAADMAK	AAEGVSAADMAK	12	444	455	21895.5	29583.1	27961.1	28476.5	30220.1	31545.6	29771.1	38215.1	32735.1	34599.8	26717.9	23848	24598.7	28122.1	27319.5	30457.6	34943.3	30983.1	29444	30493.5	25913.7	29276.5	18528.3	27656.3	30211.2	30426.5	28946.2	35353.1	24760.5	31669.7	34408.8	24337.5	1	1	1	1	4	0	0
Q148V7	Q148V7	RELCH_MOUSE	Relch	RAB11-binding protein RELCH	1	AAEHEVPLQER	AAEHEVPLQER	11	228	238	71650.2	68360.8	66806.9	74940.8	51690.4	70194.3	64264.8	70510.7	65567.5	65867.8	73772.3	66791	65544.1	76998.9	56920	69885.4	66613.8	77347	76183.9	74594.5	60992.4	69337.4	67926.7	70657	69912	72635.6	74617.2	64916.2	67475.5	56408.7	65331.2	53202.3	1	1	1	1	4	0	0
Q148V7	Q148V7	RELCH_MOUSE	Relch	RAB11-binding protein RELCH	1	AAEHEVPLQERK	AAEHEVPLQERK	12	228	239	2380.32	2837.8	1349.68	3269.11	4019.26	3294.99	2638.73	3581.51	618.307	1695.67	3488.91	0	0	4465.63	0	2102.05	2168.19	0	5043.53	3039.45	4906.6	0	0	3163.84	1129.59	4167.51	2830.1	3336.08	3253.51	0	3786.13	819.345	0	0	0	0	0	0	0
Q9DCD2	Q9DCD2	SYF1_MOUSE	Xab2	Pre-mRNA-splicing factor SYF1	1	AAEIYGVTHTR	AAEIYGVTHTR	11	639	649	22663	21408.7	30254.6	23831.3	25207.7	29717.1	22814	27433.8	29897.8	23351.9	19511.6	25806.5	23451.6	21127.3	24925.4	26196.9	28413.6	31885.7	24511.4	19281.4	16326.1	27961.2	22477	25806.5	26884	24148.7	24720.1	24929.8	31152.8	27113.6	18402.3	36214.9	1	1	1	1	4	0	1
Q9JLI8	Q9JLI8	SART3_MOUSE	Sart3	Squamous cell carcinoma antigen recognized by T-cells 3	1	AAEKEAALVQQEEEKAEQR	AAEKEAALVQQEEEKAEQR	19	584	602	16413.9	8860.72	12167.6	14601.9	11689.4	16620.3	16219.5	13828.5	9359.04	17370.6	13977.1	14903.6	16369.6	14823.4	18827.6	13046.4	10194.2	12708.5	17160	20328.5	11606.8	16024	12046.1	20185.1	11809.8	17454.8	13373.3	16788.8	18541.4	22381.6	17379	13750	1	1	1	1	4	0	0
Q8BG79	Q8BG79	C19L2_MOUSE	Cwf19l2	CWF19-like protein 2	1	AAEKEHLGK	AAEKEHLGK	9	637	645	1331.47	166.506	155.879	1514.06	0	0	0	1247.6	0	489.25	0	0	840.534	550.949	586.074	653.32	0	0	0	0	0	419.428	0	710.374	0	0	0	0	470.77	0	824.2	0	0	0	0	0	0	0	0
Q6ZWQ0	Q6ZWQ0	SYNE2_MOUSE	Syne2	Nesprin-2	1	AAEKQEVEDEESAGQLK	AAEKQEVEDEESAGQLK	17	710	726	0	2611.71	3238.94	5206.07	2670.26	2575.08	2126.53	0	2273.47	3269.15	2414.86	3124.93	1595.74	2711.91	0	5102.24	2051.32	0	4928.18	2232.12	2750.79	3048.18	3760.46	2413.35	3685.07	1490.94	2304.02	0	2470.78	2463.72	2141.69	1858.98	0	1	0	0	1	0	0
Q9Z1N9	Q4KUS2;Q9Z1N9	UN13B_MOUSE	Unc13b	Protein unc-13 homolog B	0	AAEKSSKHGAEDR	AAEKSSKHGAEDR	13	543	555	0	3245.89	7974.72	0	0	0	6041.82	0	0	0	4887.45	0	0	4998.35	5542.21	6169.24	0	6745.22	0	6689.06	0	5656.9	6079.57	4134.53	0	6910.31	0	6790.6	0	7269.53	6286.03	6923.87	0	0	0	0	0	0	0
Q9CR51	Q9CR51	VATG1_MOUSE	Atp6v1g1	V-type proton ATPase subunit G 1	1	AAEKVSEAR	AAEKVSEAR	9	18	26	2787.29	4582.48	0	2629.76	0	2689.66	3158.35	6419.38	4348.98	3262.87	3661.94	0	3846.53	6567.8	3799.46	2916.59	4739.17	5448.79	0	1412.23	0	0	0	3054.32	2224.61	0	3058.76	4799.6	1128.66	0	1683.78	2597.3	0	0	0	0	0	0	0
Q80XB4	Q80XB4	NRAP_MOUSE	Nrap	Nebulin-related-anchoring protein	1	AAELANRR	AAELANRR	8	1678	1685	2691.74	4232.2	5809.21	4989.5	2843.75	2852.17	2553.64	4887.3	6261.03	2475.56	0	3063.35	4512.33	3385.46	0	2319.38	3528.72	5430.69	2516.57	2093.62	6866.07	3203.96	0	2082.99	1404.08	0	3039.78	6857	0	2222.92	5029.81	2602	1	0	0	0	1	0	0
Q3UMT1	Q3UMT1	PP12C_MOUSE	Ppp1r12c	Protein phosphatase 1 regulatory subunit 12C	1	AAELEEELK	AAELEEELK	9	746	754	41267.4	43586.8	50611.7	27813.5	37891.8	39133.1	43236.8	43642.2	40683.1	41463.5	48122.7	39862.7	41224.7	50325.3	46599.4	47773.3	42681.9	37124.3	40625	39281.8	44312.8	39418.9	47439	47697.6	56618.5	34868.6	44878.4	46145.2	34516.7	36718.3	43952.5	52303	1	1	1	1	4	0	0
Q91YR7	Q91YR7	PRP6_MOUSE	Prpf6	Pre-mRNA-processing factor 6	1	AAELETDIR	AAELETDIR	9	379	387	62644	56525.5	69780.7	75021.8	75581.3	72459.8	63170	70845	64844.2	66982.6	65363.9	67856.5	70247	63595.1	59714.4	73198.4	53788.6	77093.7	61251.9	64818	81185.2	67442.1	75772	61371.3	63929.8	66169.9	62885	66255.4	75793.3	58328	65395.1	74466.5	1	1	1	1	4	0	0
Q9R269	Q9R269	PEPL_MOUSE	Ppl	Periplakin	1	AAELEVQR	AAELEVQR	8	1414	1421	13295.6	11946.6	10261.6	10604.3	10382.9	10383.5	9546.61	13002.8	8436.2	11902.9	6481.42	14199.8	10012.7	12881.6	11334.2	7127.71	13601.7	13539.1	12741.4	11813.7	13003.9	8970.82	8366.63	12182.5	12542.4	8758.74	14892.7	10879.6	9323.92	13751.1	12772.6	12337.7	1	1	1	1	4	0	0
G3X8U3	G3X8U3	QNG1_MOUSE	QNG1	Queuosine 5'-phosphate N-glycosylase/hydrolase	1	AAELLLPAAAAWR	AAELLLPAAAAWR	13	31	43	29948.5	29787.5	12674.5	0	4200.22	0	18851.2	26903.4	0	25286.5	0	27702.1	22122.7	22130	0	18636.5	17668.1	26129.4	27067.4	19289.4	18840.9	0	32435.4	0	25599.8	0	0	0	6385.61	0	23083.7	0	0	0	0	0	0	0	0
Q8BFV2	Q8BFV2	PCID2_MOUSE	Pcid2	PCI domain-containing protein 2	1	AAELLMSCFR	AAELLMSC(UniMod:4)FR	10	141	150	13319.8	18613.6	23559.9	0	0	19917.7	12319.9	11197.6	0	17381.8	0	18059.1	26433.8	12286.8	16575.2	17169.2	10343.2	16467	11291.1	9541.15	21206.8	0	0	14187.8	18206.9	19151.8	14377.3	18883.4	0	22586.9	0	16943.4	0	0	0	0	0	0	0
Q70FJ1	Q70FJ1	AKAP9_MOUSE	Akap9	A-kinase anchor protein 9	1	AAELQEQLSSEK	AAELQEQLSSEK	12	3038	3049	26100.9	36215.2	35677.4	40263.6	34957.9	34669.9	42499.6	40430.4	34616	34076.9	33092.2	33340.8	35518.4	40337.5	34553.4	38768.3	36225.3	46046.6	39834.5	33280.9	35708.8	35229.7	29168	39372.4	29758.4	36017.6	31506.5	28969	38873.5	36496.9	29258.3	32487.7	1	1	1	1	4	0	0
Q8CEE0	Q8CEE0	CEP57_MOUSE	Cep57	Centrosomal protein of 57 kDa	1	AAELQSGLEANR	AAELQSGLEANR	12	231	242	4971.61	4624.56	5808.82	9585.47	5137.28	8923.89	4984.84	6078.13	7055.16	6850.2	8950.21	7731.98	8484.46	6182.04	13551.7	7515.49	8405.38	0	6336.19	8335.38	7820.24	7992.34	5863.72	5890.52	8465.8	7056.11	7867.99	12571.9	9352.1	7048.39	12347.4	6099.58	1	1	0	1	3	0	0
Q9WUR2	Q78JN3;Q9WUR2	ECI2_MOUSE	Eci2	Enoyl-CoA delta isomerase 2	0	AAEMLLFGK	AAEMLLFGK	9	293	301	1064879	1021381	1171755	1192505	1058851	1202593	1223886	872166	1158537	1005560	1252370	1132533	1226899	1375586	1139561	1025662	1125859	1029466	986131	1182220	1317016	1225674	1075682	1138256	1311912	1254614	1107166	978926	1013712	1174442	1007496	1411145	1	1	1	1	4	0	0
Q9WUR2	Q78JN3;Q9WUR2	ECI2_MOUSE	Eci2	Enoyl-CoA delta isomerase 2	0	AAEMLLFGKK	AAEMLLFGKK	10	293	302	142918	123359	154966	133955	129582	114312	147663	139187	126933	118876	166162	135103	132233	125870	134806	123650	162364	175099	151223	159945	144962	161631	147175	127778	176023	163012	147441	146744	138426	148253	131067	108083	1	1	1	1	4	0	0
Q61768	Q61768	KINH_MOUSE	Kif5b	Kinesin-1 heavy chain	1	AAEMMASLLK	AAEMMASLLK	10	551	560	252708	261768	247602	218590	240485	251889	287321	250051	258199	225512	269663	241362	264083	270959	277492	225314	267664	235585	217100	242536	272634	280935	249739	253015	280442	262202	208418	265607	285646	279336	239852	299726	1	1	1	1	4	0	0
Q9CXC3	Q9CXC3	MGME1_MOUSE	Mgme1	Mitochondrial genome maintenance exonuclease 1	1	AAEPEPQAR	AAEPEPQAR	9	85	93	46093.4	40586.2	46427.6	44726.2	42130.5	42037.8	41932.4	39261.3	43866.5	39366.6	41186.3	50112.9	48255.7	44067.2	33435.5	51984.9	42155.4	38646	47031.2	41995.1	47223	41996	47429.1	39052.4	36857.6	47343.3	49731.3	43653.5	44470.7	37311.9	38635.2	47881.3	1	1	1	1	4	0	0
Q91XZ4	Q91XZ4;Q6PB90	PCDB6_MOUSE	Pcdhb6	Protocadherin beta-6	0	AAEPGYLVTK	AAEPGYLVTK	10	578	587	13999.8	17103.8	17046.6	16281.9	16326.4	26185.4	17363.1	8981.49	16191.4	19533.7	0	0	12899.7	19055.1	22128.4	17659.9	25737.9	20432.6	22080.4	0	19853.4	12510.1	0	10861.4	17037.4	17029.1	24805.3	17978.7	0	16996.3	25217.1	27017.7	0	0	1	0	1	0	0
Q8CCP0	Q8CCP0	NEMF_MOUSE	Nemf	Ribosome quality control complex subunit NEMF	1	AAEPLLTLER	AAEPLLTLER	10	160	169	35336.2	58928.2	53775.4	59395.3	56533.9	39297	60221.8	53150.9	47095.5	41195.9	51536.9	55775	57178.5	41955	49403.2	65130.8	50093	52975.5	38261.1	38453.5	51438.3	49520.7	61509.7	47081.5	47694.6	47866.2	53720	41598	53523.9	48491.5	46643.1	60538.4	1	1	1	1	4	0	0
Q8VCE4	Q8VCE4	CI040_MOUSE		Uncharacterized protein C9orf40 homolog	1	AAEPLTFR	AAEPLTFR	8	6	13	20223.8	15367.2	21003.1	23631.8	16503.1	14974	22148.8	14065.4	14906.5	19801.2	19948.8	16111.9	22353.6	21051.9	24000.9	20279.1	21146.2	18880.8	22212.2	27058.3	19065.3	17857.2	13731	19799.7	30574.4	21075.8	24563.4	19857.2	20391.3	15616.2	18660.2	21958.2	1	1	1	1	4	0	0
Q6P6J9	Q6P6J9	TXD15_MOUSE	Txndc15	Thioredoxin domain-containing protein 15	1	AAEPMEASLGPR	AAEPMEASLGPR	12	62	73	64427.1	72659	84333.8	90316.2	63051	75895.3	69935.2	66168	82026.7	81964	90611.4	91201.9	86216.1	78170.9	61845.5	95624.7	88259.4	91036	85834.9	72449.7	75020.4	102424	79597.7	72490.8	76012.3	88831.4	80801.9	81276.3	77633.7	84045.8	91115.5	81205.9	1	1	1	1	4	0	0
P56581	P56581	TDG_MOUSE	Tdg	G/T mismatch-specific thymine DNA glycosylase	1	AAEPQEPVEPK	AAEPQEPVEPK	11	78	88	20900	20407.3	20481.9	19531.1	25212.7	16432.4	26786	19433.7	23225.3	17765.3	20815	23108.9	23567.1	16868.7	21015.2	20519.8	18131.2	17515.8	19535.1	25976.4	16519.6	19430.5	18190.5	19599	19812.3	18908.4	27027.1	20888.4	17331.5	20591.3	20374.3	16738.7	1	1	1	1	4	0	0
E1U8D0	E1U8D0	SOGA1_MOUSE	Soga1	Protein SOGA1	1	AAEPWVLK	AAEPWVLK	8	877	884	4007.97	4766.73	5941.25	6880.31	3808.72	2765.02	5068.06	4817.59	4771.37	4457.34	5546.14	5319.51	4849.91	5563.89	6238.21	3499.38	5866.38	5940.72	5070.08	3021.37	4016.88	3462.52	7900.82	4541.33	9273.98	7912.89	4532.39	4929.06	4308.15	5762.65	3981.1	5954.23	1	1	1	1	4	0	0
Q6URW6	Q6URW6	MYH14_MOUSE	Myh14	Myosin-14	1	AAEQAASDLR	AAEQAASDLR	10	1557	1566	88267.7	99732.9	83352	97041.2	81319.1	79065.8	87535.9	82207.1	83115.6	96194.4	98312.2	88245.6	105161	84872.1	74309.5	97057.5	74850	96439.9	102038	85930.4	65922.8	90719.8	82731.2	81547.2	81427	91969.5	86927.8	98217.3	92786.9	81080.4	79285.5	74219	1	1	1	1	4	0	0
Q9DBR4	Q9DBR4	APBB2_MOUSE	Apbb2	Amyloid beta precursor protein binding family B member 2	1	AAEQGQQDPNK	AAEQGQQDPNK	11	110	120	4839.31	6054.9	4308.07	4194.83	4860.91	2452.77	3716.79	5106.82	1991.33	3329.78	5634.21	4196.5	2772.41	4468.46	4304.06	1912.18	3597.93	3768.36	3390.19	5843.51	2381.5	3824.57	4911.1	2445.24	6028.71	5022.12	4333.64	6790.66	5201.39	4324.08	3708.57	2775.04	1	1	1	1	4	0	0
Q80ZJ8	Q80ZJ8	EFC4A_MOUSE	Cracr2b	EF-hand calcium-binding domain-containing protein 4A	1	AAEQLEAQAQHIQLQR	AAEQLEAQAQHIQLQR	16	265	280	8950.12	8654.6	7886.23	11393.7	15579.7	15431.1	9134.47	13959.6	18353.8	14962	10898.3	14155.3	10446.9	17157.7	11994.6	8940.81	9274.53	12305.2	7356.6	11710.1	0	10015.1	6982.03	10794.8	8180.84	9268.68	10014.8	11010.6	7455.24	6932.55	9377.92	6814.32	1	0	1	1	3	0	0
Q8CGB3	Q8CGB3	UACA_MOUSE	Uaca	Uveal autoantigen with coiled-coil domains and ankyrin repeats	1	AAERGDVEK	AAERGDVEK	9	43	51	2581.81	3330.77	0	0	2300.94	3150.32	2057.62	3424.2	2623.77	2619.9	3535.69	1937.24	0	2360.17	3648.28	2820.68	3322.47	3182.43	2014.44	2694.81	1691.87	2504.76	0	3073.72	0	2674.94	2182.14	2905.35	2699.29	1202.28	2074.64	1959.59	1	0	0	0	1	0	0
Q8CB77	Q8CB77	ELOA1_MOUSE	Eloa	Elongin-A	1	AAESALQVVEK	AAESALQVVEK	11	2	12	3855.6	2662.27	1874.74	2411.41	3304.46	1954.09	2701.08	1708.23	3407.21	874.33	5234.58	3286.3	3273.94	7017.85	4439.99	5323.72	1894.14	3301.11	2630.64	4026.35	4310.79	3343.65	5354.12	3505.08	2591.92	3535.97	2345.07	3603.53	2478.96	5090.59	2624.59	2866.22	1	1	1	1	4	0	0
Q9D4H4	Q9D4H4	AMOL1_MOUSE	Amotl1	Angiomotin-like protein 1	1	AAESHYVSQNK	AAESHYVSQNK	11	552	562	1239.34	1065.14	1649.9	1550.17	1088.08	1642.71	2869.43	1099.51	1422.43	1232.03	1073.64	2350.11	1236.46	1406.98	1487.44	2659.22	1631.64	2154.26	1389.66	3244.77	0	1448.86	0	500.042	944.42	763.909	0	0	1241.52	1905.84	1774.09	2386.64	0	0	1	0	1	0	0
Q80TY0	Q80TY0	FNBP1_MOUSE	Fnbp1	Formin-binding protein 1	1	AAESIDQK	AAESIDQK	8	255	262	38263.8	25136.3	35003.1	33928.6	29683.5	27418.5	25720.8	31653.1	27603.6	27416.4	23764	24269.2	31663.3	29835.4	17151.6	27604.4	31133	31285.5	30150.7	29136.8	34176	23265.6	28305.5	25376.7	28883.2	29369.8	25626.9	21837.3	28110.3	19509.8	20933.7	28607	1	1	1	1	4	0	0
Q8K202	Q8K202	RPA49_MOUSE	Polr1e	DNA-directed RNA polymerase I subunit RPA49	1	AAESIIDTK	AAESIIDTK	9	234	242	5601.15	7824.76	0	9349.42	8206.48	7093.34	6657.03	7503.41	6123.78	4884.06	5069.21	3912.38	5508.04	3955.02	4859.83	4605.19	4240.88	6474.5	3422.78	4289.54	5565.14	4369.23	7655.25	7661.58	5073.08	8734.02	7057.8	5502.23	4066.83	3758.68	5468.19	7111.76	1	1	0	1	3	0	0
Q9Z1P6	Q9Z1P6	NDUA7_MOUSE	Ndufa7	NADH dehydrogenase [ubiquinone] 1 alpha subcomplex subunit 7	1	AAESSAMAATEK	AAESSAMAATEK	12	81	92	5517911	5800000	5830000	5620000	5592308	5590000	5800000	5872516	5680000	5530000	5254045	5790000	5753875	5900000	5221427	5781710	6000000	5680000	5880000	5431462	5966275	5680000	5590000	5723785	5930000	5590000	6040000	5780329	5790000	5579766	5584487	6020000	1	1	1	1	4	0	0
Q9Z1P6	Q9Z1P6	NDUA7_MOUSE	Ndufa7	NADH dehydrogenase [ubiquinone] 1 alpha subcomplex subunit 7	1	AAESSAMAATEKK	AAESSAMAATEKK	13	81	93	11158462	11002899	11569784	10731958	11461233	11218271	10839293	11109538	11178917	11149868	11071651	11009342	10808742	11594763	10889768	11405713	11437321	10818825	10881642	10919522	11697719	11077593	11276667	10810757	11548646	11444073	11099577	10891589	11195291	11183723	11121922	11681099	1	1	1	1	4	0	0
Q8BJZ4	Q8BJZ4	RT35_MOUSE	Mrps35	Small ribosomal subunit protein mS35	1	AAESSVAPSR	AAESSVAPSR	10	268	277	4320.91	5582.58	5012	8376.51	8398.18	8768.72	5642.56	4585.51	5639.69	5182.48	5115.26	8371.15	4006.58	6999.58	6525.08	6278.83	4207.09	5127.41	3342.74	7537.81	5007.35	8791.02	7645.52	7860.62	4235.01	5116.7	4192.44	7004.92	6875.62	6310.71	7925.07	6720.31	1	1	1	1	4	0	0
Q8BJZ4	Q8BJZ4	RT35_MOUSE	Mrps35	Small ribosomal subunit protein mS35	1	AAESSVAPSREELLGTK	AAESSVAPSREELLGTK	17	268	284	175758	193445	151891	135612	226812	174388	161033	209262	193827	190309	169479	233374	216391	178103	200701	191007	189178	175636	166409	189119	183620	159204	181448	160270	209467	184151	202420	199658	231870	219874	210604	190116	1	1	1	1	4	0	0
Q8BJZ4	Q8BJZ4	RT35_MOUSE	Mrps35	Small ribosomal subunit protein mS35	1	AAESSVAPSREELLGTKEVEDYQK	AAESSVAPSREELLGTKEVEDYQK	24	268	291	9764.22	6414.03	8331.15	9413.98	8255.96	8828.21	11208.9	15108	12074.9	10162.3	8484.89	10469.7	10849	10703.4	10553.9	6698.92	12811	8578.86	10993.9	9920.17	12499.7	7591.56	6749.57	9924.86	10130.1	7040.96	8761.5	10647.5	9533.32	8006.02	11494.9	9883.49	1	1	1	1	4	0	0
Q6A0D4	Q6A0D4	RFTN1_MOUSE	Rftn1	Raftlin	1	AAETDAATAGVNR	AAETDAATAGVNR	13	207	219	65353.9	58824.9	56703	74133.2	67701.2	64124.2	68961.8	67172.7	66358.2	62091.2	60280.6	62033.2	68519.5	66142.4	86834.8	54748.9	68864.2	61644.8	64751.1	68523.3	63463.8	59434.4	64237.7	73744.1	68669	64932.6	64568.8	64507.7	57096.3	71051.6	75243.1	54045.6	1	1	1	1	4	0	0
E9Q6J5	E9Q6J5	BD1L1_MOUSE	Bod1l	Biorientation of chromosomes in cell division protein 1-like 1	1	AAETEAQEGVTR	AAETEAQEGVTR	12	917	928	20017.6	16032.7	13862.1	19542.6	14217.9	15138.3	21308.8	13340.9	19670.7	12338.1	22796.2	18188.7	18555.7	15125.1	11197.2	16503.4	16207.6	16943.6	15875.8	14658.8	17948.3	19972.9	11886.6	18062.1	19782.4	17986.7	16882.3	19074.4	19305.6	18186	13383.1	19438.7	1	1	1	1	4	0	0
Q9CXI0	Q9CXI0	COQ5_MOUSE	Coq5	2-methoxy-6-polyprenyl-1,4-benzoquinol methylase, mitochondrial	1	AAETHFGFETVSEGEK	AAETHFGFETVSEGEK	16	49	64	318549	343225	297029	247644	321410	342701	306238	293519	284804	298133	298572	291308	313563	300648	315536	359086	378787	318933	277039	254657	314369	327446	289374	306219	291665	288086	312604	363470	339636	321198	304212	306275	1	1	1	1	4	0	0
Q9CXI0	Q9CXI0	COQ5_MOUSE	Coq5	2-methoxy-6-polyprenyl-1,4-benzoquinol methylase, mitochondrial	1	AAETHFGFETVSEGEKGSK	AAETHFGFETVSEGEKGSK	19	49	67	696233	542186	639278	724920	697482	661344	663309	747942	737858	732745	688266	572455	689139	658890	604042	644013	678524	653860	693525	610197	658707	655664	613214	687771	575644	639128	643435	607414	688170	777545	655970	600962	1	1	1	1	4	0	0
Q70KF4	Q70KF4	CMYA5_MOUSE	Cmya5	Cardiomyopathy-associated protein 5	1	AAETQPHPQEEGK	AAETQPHPQEEGK	13	2386	2398	100123	93932.7	103103	104805	97051.5	93930.1	94278.6	94492.1	102415	102548	90395.8	84944.7	88729.9	110608	85221.5	88218.9	86303.7	96225.5	97020.4	84122.6	100114	102770	95138.2	89241.7	103906	85805.5	98623.6	97594.3	107783	97883.2	99610.3	88380.6	1	1	1	1	4	0	0
Q70KF4	Q70KF4	CMYA5_MOUSE	Cmya5	Cardiomyopathy-associated protein 5	1	AAETQPHPQEEGKTLVEK	AAETQPHPQEEGKTLVEK	18	2386	2403	18625.1	18718.6	30866.5	25756.5	24568.9	27515.1	31644.2	30860.1	23373.8	20429	27228.7	18723.7	17129	18073.8	17292	14574.7	23401.1	26061	29259.2	21066.3	27337.7	28622.5	24944.8	20769.5	16313.5	34303.7	27948.9	9819.08	20697.2	24314.1	20911.3	35365.9	1	1	1	1	4	0	0
Q8K370	Q8K370	ACD10_MOUSE	Acad10	Acyl-CoA dehydrogenase family member 10	1	AAETSSIPAMER	AAETSSIPAMER	12	431	442	8262.34	12568.8	8273.48	9073.64	5278.56	15461.6	0	16425.4	12357.1	0	12036.7	0	7465.91	12581.7	17118.1	9457.33	5975.48	0	11703.9	13946.1	13493	6531.72	5145.57	0	12669.3	9050.12	10581.6	2484.61	7786.21	11240.1	0	9506.67	0	1	0	0	1	0	0
Q9D1J3	Q9D1J3	SARNP_MOUSE	Sarnp	SAP domain-containing ribonucleoprotein	1	AAETVELHK	(UniMod:1)AAETVELHK	9	2	10	186482	158901	189042	229998	165683	209619	238394	192659	170220	185090	208061	174555	200688	183959	194811	183796	205266	178338	173077	227689	225966	167200	190135	171109	162570	189945	226594	187035	179069	197887	156495	191188	1	1	1	1	4	0	0
Q9D1J3	Q9D1J3	SARNP_MOUSE	Sarnp	SAP domain-containing ribonucleoprotein	1	AAETVELHKLK	(UniMod:1)AAETVELHKLK	11	2	12	3384.06	2037.86	6353.7	5389.49	1707.04	2359.55	2646.41	1399.12	988.213	9133.07	5234.64	4218.41	4585.11	5978.1	4200.63	3390.62	4376.02	2401.53	6673.29	5858.14	7909.97	4000.36	8163.49	4741.53	6417.88	6259.2	6172.59	2767.95	5853.35	2479.43	0	3871.51	1	1	1	0	3	0	0
Q68FL6	Q68FL6	SYMC_MOUSE	Mars1	Methionine--tRNA ligase, cytoplasmic	1	AAETVLKQQGVLALR	AAETVLKQQGVLALR	15	185	199	3350.83	3166.06	5730.3	5722.01	3608.35	4889.35	5474.98	6419.04	7952.46	6917.21	6024.84	3877.76	6360.56	5635.15	7094.47	4857.87	4215.64	6494.05	5573.04	3242.54	6150.55	4694.83	4347.92	2725.09	4431.01	5482.22	4616.85	4121.38	5837.67	4070.61	6941.86	3636.57	1	1	1	1	4	0	0
Q9JI39	Q9JI39	ABCBA_MOUSE	Abcb10	ATP-binding cassette sub-family B member 10, mitochondrial	1	AAEVANAAEFIR	AAEVANAAEFIR	12	571	582	74418.1	84485.9	69277.2	71341.7	73216.7	84609.1	83919.5	74237.1	80298.1	69720.7	73792.9	72973.1	70554.2	66649.5	76596.3	77245	73990.6	79769.1	72047.7	75742.4	72865.6	67822.9	74546.3	82865.2	77359.1	70897.6	68860	71583.9	77137.7	86279	79649.1	71003.5	1	1	1	1	4	0	0
P27546	P27546	MAP4_MOUSE	Map4	Microtubule-associated protein 4	1	AAEVESVKEQLPAK	AAEVESVKEQLPAK	14	226	239	505821	446052	532835	449847	566060	472035	460088	558545	475478	453604	446206	486176	461392	504360	474914	477149	457630	454343	431056	437321	514879	441176	445176	451791	459263	480411	488265	540589	483538	596629	479904	493796	1	1	1	1	4	0	0
Q9D0E1	Q9D0E1	HNRPM_MOUSE	Hnrnpm	Heterogeneous nuclear ribonucleoprotein M	1	AAEVLNKHSLSGRPLK	AAEVLNKHSLSGRPLK	16	127	142	14466.9	4079.88	8019.92	5587.85	6284.09	6463.35	7883.36	9519.85	9393.17	11073.2	8948	7963.74	7071.76	10309.1	10139.6	6218.82	10952.5	5182.34	8511.32	6678.33	8270	7870.32	10709.4	5442.38	10105.9	9183.81	7924.18	8721.75	6824.43	7280.92	6721.25	8148.46	1	1	1	1	4	0	0
Q9R1Y5	Q9R1Y5	HIC1_MOUSE	Hic1	Hypermethylated in cancer 1 protein	1	AAEVLSQGAHLAAGPDSR	AAEVLSQGAHLAAGPDSR	18	708	725	5354.85	4920.03	6022.19	5584.21	5286.18	2365.32	6897.79	8779.91	13087.5	5138.56	7185.97	6164.67	5017.96	6183.11	0	0	4615.33	7723.55	13187.1	6315.49	7107.91	3564.89	7265.57	14412.1	8092.63	7301.33	9826.43	5527.54	8912.87	4892.96	5600.15	4397.84	0	1	1	0	2	0	0
A2ASS6	A2ASS6	TITIN_MOUSE	Ttn	Titin	1	AAEVPAPIR	AAEVPAPIR	9	29248	29256	303429	305868	294586	320700	316269	272222	279169	248225	323260	262522	280489	335713	293664	292496	312307	351850	287590	311391	309506	342186	282362	367947	295156	315348	331305	381351	252431	329426	193052	271786	300880	242875	1	1	1	1	4	0	0
A2ASS6	A2ASS6	TITIN_MOUSE	Ttn	Titin	1	AAEVPAPIRDLSMK	AAEVPAPIRDLSMK	14	29248	29261	79333.4	71208.5	63426	92311.1	70637.6	63116	67170.2	81757.2	76964	72442.5	85582.6	55099.9	70516	69653.1	83227.1	76498.7	84881.6	69813	85258	91071.9	63627	77642.3	78514.8	62721	73915.5	81179.9	61065.6	88265.6	83891	95835.3	81776.2	46835.2	1	1	1	1	4	0	0
A2ASS6	A2ASS6	TITIN_MOUSE	Ttn	Titin	1	AAEVPAPIRDLSMKDSTK	AAEVPAPIRDLSMKDSTK	18	29248	29265	37212.4	14367.3	33015	31393.6	14521.6	41749.8	32372	18376.4	38207.8	31266.5	30899.5	18388.9	17092.7	36780.1	10422	41673	17316.9	34122.1	27304.7	32048.6	29716.4	7905.58	33842.2	18532.4	29520	26002.4	8088.28	31454.3	51908.8	23563	18580.3	32565.7	1	1	1	1	4	0	0
Q3U3N6	Q3U3N6	AP4AT_MOUSE	Tepsin	AP-4 complex accessory subunit Tepsin	1	AAEVVANAVRPGPDNPCTK	AAEVVANAVRPGPDNPC(UniMod:4)TK	19	188	206	7334	8128.2	7422.15	11916.3	6864.07	8949.6	11252.3	6667.58	8220.1	9968.05	6185.84	12453.9	8174.04	9450.81	13849.6	11780.3	12001.1	9646.62	12087.3	11438.7	9439.19	11595	9154.15	9698.8	14020.7	7910.86	6838.63	8171.31	6016.96	11175.4	8400.73	11509.7	1	1	1	1	4	0	0
Q8BGT9	Q8BGT9	GLT12_MOUSE	Galnt12	Polypeptide N-acetylgalactosaminyltransferase 12	1	AAEVWMDEFK	AAEVWM(UniMod:35)DEFK	10	378	387	53146.8	41144.3	38116.1	0	46727.9	44572	53752.2	0	43028.9	38587.2	41700.8	58171	49521	34608.1	45640.1	51239.4	39097.7	0	0	40854.3	44806.9	40247.5	38464.1	45898.9	38160.3	41406.5	40263	48998.2	0	52107.5	44722.3	38499.9	0	0	0	0	0	0	0
Q6PB93	O08832;Q6PB93	GALT2_MOUSE	Galnt2	Polypeptide N-acetylgalactosaminyltransferase 2	0	AAEVWMDEYK	AAEVWMDEYK	10	383	392	0	0	0	50111.9	7054.96	46470.9	57185.5	50814.7	46193	4824.36	3043.28	0	2710.95	7122.52	4244.45	0	3458.05	44896	43745.6	4037.62	4933.82	45686.9	4839.72	0	4905.36	3777.64	4305.65	0	54868.5	0	5274.74	5026.05	0	0	0	1	1	0	0
Q80YV3	Q80YV3	TRRAP_MOUSE	Trrap	Transformation/transcription domain-associated protein	1	AAFAMVTHVK	AAFAMVTHVK	10	1233	1242	0	0	3734.29	0	5879.8	0	0	0	0	0	0	3011.33	2299.8	0	0	2984.35	0	0	6529.66	5797.61	2507.35	0	6141.96	0	3558.64	2112.55	0	4318.15	6454.04	5553.6	5190.3	0	0	0	0	0	0	0	0
Q80ZI6	Q80ZI6	LRSM1_MOUSE	Lrsam1	E3 ubiquitin-protein ligase LRSAM1	1	AAFEALQVK	AAFEALQVK	9	455	463	18793.3	21772.8	20501.7	16349.3	19345.8	17270.7	18135.5	26735.2	20062.4	18108.8	23939.3	25381.4	18984.6	23562.7	25266.7	24627.8	19842.3	18368.8	24929.2	17475.6	18692.3	13472.7	15560.6	15582.8	19048.1	25783.4	21116.3	20448.1	23683.9	20468.1	25424	24420.5	1	1	1	1	4	0	0
Q80ZI6	Q80ZI6	LRSM1_MOUSE	Lrsam1	E3 ubiquitin-protein ligase LRSAM1	1	AAFEALQVKK	AAFEALQVKK	10	455	464	9654.03	4189.76	0	6628.05	2947.41	5727.54	4779.9	6297.3	4811.8	5681.83	7692.98	4301.81	3587.2	7898.04	0	4304.18	5701.33	4410.64	7946.68	6867.38	8497.43	3822.48	5003.73	6912.46	5358.67	7008.05	4155.05	2478.74	0	5152.54	5609.31	11025	1	0	0	0	1	0	0
Q91VW5	Q91VW5	GOGA4_MOUSE	Golga4	Golgin subfamily A member 4	1	AAFEELEK	AAFEELEK	8	431	438	89274.5	86647.4	102889	79912.5	107721	85279.7	92139.1	75155.5	93001.6	72064.4	74175.4	73257.1	90327.9	102130	96820.7	88307.6	103129	85577.2	88450.5	76210	94011.5	66156.7	90214.4	75171.5	100046	91263.2	73012.2	86825.1	80516.6	102508	92022.2	84161.9	1	1	1	1	4	0	0
A2AGH6	A2AGH6	MED12_MOUSE	Med12	Mediator of RNA polymerase II transcription subunit 12	1	AAFGILSYEHRPLKR	(UniMod:1)AAFGILSYEHRPLKR	15	2	16	3818.79	5267.07	8672.62	5093.41	0	9288.95	5168.58	4770.07	4779.27	6353.15	8659.94	5104.99	3053.65	0	5071.73	4844.15	0	7524.15	0	5557.43	6343.38	8992.15	4739.4	4772.33	8585.88	8416.5	4517.9	6419.32	4536.74	6577.29	8588.62	8551.4	0	0	0	0	0	0	0
Q9JIH2	Q9JIH2	NUP50_MOUSE	Nup50	Nuclear pore complex protein Nup50	1	AAFGSFAVNGPTTLVDKK	AAFGSFAVNGPTTLVDKK	18	110	127	16816.8	16401.9	17838.4	19928.9	11924.9	13657.9	23495.1	9852.26	21347.1	19524.3	18478.5	19729.4	17913	17416.1	20484.7	17912.7	20462.1	18993.5	19096.7	11801.9	18577.8	19322.9	19466	15835.3	23680.1	25643.9	21087.7	19851.4	17078.9	19489.7	18278.4	12569.8	1	1	1	1	4	0	0
Q8VE70	Q8VE70	PDC10_MOUSE	Pdcd10	Programmed cell death protein 10	1	AAFIKAEK	AAFIKAEK	8	46	53	19039.3	18376.9	16892.1	19303.9	14861.2	20368.8	19151.9	22412	16835.2	23794	18235.3	15803.5	20457.7	17382.8	16964.3	25446.2	16316	21731.7	17842.6	19578	19227.2	17671.9	16902.7	21024	21194.5	15626.3	21200.5	22624.7	21321.9	18552.6	19311.4	19905.4	1	1	1	1	4	0	0
Q8VE70	Q8VE70	PDC10_MOUSE	Pdcd10	Programmed cell death protein 10	1	AAFIKAEKENPGLTQDIIMK	AAFIKAEKENPGLTQDIIMK	20	46	65	1764.45	1605.64	1834.45	1719.73	4509.27	0	0	1726.84	2733.68	3009.88	1770.59	1604.68	3513.78	1700.92	1845.37	919.846	6203.1	4752.06	2703.41	1958.41	5230.87	2170.94	1720.13	2016.44	4799.95	0	2308.53	1944.26	4432.29	1736.3	2709.58	1453.85	1	0	0	1	2	0	0
A2AHC3	A2AHC3	CAMP1_MOUSE	Camsap1	Calmodulin-regulated spectrin-associated protein 1	1	AAFLHVVKK	AAFLHVVKK	9	909	917	2640.67	1478.45	2805.32	2510.17	5422.55	4205.48	4468.67	5227.45	4466.65	3580.45	5382.66	5461.35	2880.09	3450.88	4243.54	3772.27	2219.63	2606.9	2385.5	1923.95	5873.02	2658.44	3082.89	2921.34	2662.78	5969.02	5205.15	4531.81	3900.84	7644.17	4585.03	425.073	1	1	1	1	4	0	0
Q3U2P1	Q3U2P1	SC24A_MOUSE	Sec24a	Protein transport protein Sec24A	1	AAFLQSLVEDR	AAFLQSLVEDR	11	1060	1070	9585.86	0	0	0	30456.8	12155.6	10503.9	9127.87	0	22150	15418.7	18664.5	13990.7	0	18491.1	14548.8	0	15945.5	19490.6	12041.1	22997.5	16615.3	0	19526.1	9440.63	15452.9	0	18606.3	8505.24	9232.83	20437	0	1	0	0	0	1	0	0
Q8R0G9	Q8R0G9	NU133_MOUSE	Nup133	Nuclear pore complex protein Nup133	1	AAFLQYCR	AAFLQYC(UniMod:4)R	8	523	530	30408	22655.3	27655.2	36489.8	24400	27517.6	36613.8	17011.7	26330.1	30774.4	23345.2	22485.6	30737.2	25246.3	22312.3	25006.9	38382	35004	30482.1	32501.6	26377.3	23780.6	34424.9	32731.9	26402.1	34151.5	31521.5	29699.7	31414.7	23795.2	33004.8	26307.7	1	1	1	1	4	0	0
Q8R0G9	Q8R0G9	NU133_MOUSE	Nup133	Nuclear pore complex protein Nup133	1	AAFLQYCRK	AAFLQYC(UniMod:4)RK	9	523	531	0	6591.74	2649.48	2625.94	2078.24	3627.78	3037.04	3146.02	0	3412.96	0	1674.31	0	1873.73	3020.92	0	0	0	3452.78	5482.75	2106.22	0	0	2541.78	0	4040.16	0	4027.86	3644.22	0	0	3061.09	0	0	0	0	0	0	0
Q3UVL4	Q3UVL4	VPS51_MOUSE	Vps51	Vacuolar protein sorting-associated protein 51 homolog	1	AAFLSSLTDVR	AAFLSSLTDVR	11	416	426	74513.8	69839.7	69496.9	70170	38805.8	67201	50853.3	76747.3	82464.9	80051.8	81524.3	52746.4	62424.1	62683.8	63019.6	75343.8	58021.9	66497.6	52051.4	61563.3	55856.6	64951.7	73260.5	52844.8	63119.2	77731.2	64340.7	67329.1	68703.5	41942.9	57826.3	73380	1	1	1	1	4	0	0
P54310	P54310	LIPS_MOUSE	Lipe	Hormone-sensitive lipase	1	AAFPEGFHPR	AAFPEGFHPR	10	639	648	76320.3	70916.6	64556.6	73321.3	49138.4	77678.6	58786.3	56719.5	81901.5	84861	91644.7	46116.8	67153.5	85614.9	68164.7	80466.4	65034.4	66718.8	83502	66177.5	78532.4	79644.3	63895.2	60473.8	55658.7	85675.6	60303.7	58737.7	54405.9	68638.6	60539.9	51156.6	1	1	1	1	4	0	0
Q91YR5	Q91YR5	EFNMT_MOUSE	Mettl13	eEF1A lysine and N-terminal methyltransferase	1	AAFPLLYVR	AAFPLLYVR	9	631	639	22865.4	25685.7	17605	14166.1	23179.2	17096.9	19315.4	19501	19304.2	18060	18670	22891.2	23463.5	22114.7	17162.5	25861.5	14861.8	25034.3	15582.7	27205.1	20359.4	20473	17706.2	16597.8	22485.8	20690.8	24155.4	16440.7	21707.4	19356	16911.8	22869.7	1	1	1	1	4	0	0
P47738	P47738	ALDH2_MOUSE	Aldh2	Aldehyde dehydrogenase, mitochondrial	1	AAFQLGSPWR	AAFQLGSPWR	10	87	96	223162	143997	146326	108802	210778	183357	195979	154749	178485	147649	129556	134766	145435	137096	147172	163830	145025	116302	115307	206454	123478	122357	117885	216052	177232	160735	138434	164281	125809	115937	130875	94270.9	1	1	1	1	4	0	0
Q63829	Q63829	COMD3_MOUSE	Commd3	COMM domain-containing protein 3	1	AAFQSLLDAR	AAFQSLLDAR	10	31	40	89721.3	0	56200.1	0	0	75647.8	56593.3	54067.8	78480	0	61458.1	0	60836.4	53581.2	0	0	0	82496.1	69553.7	0	66960	52022	70477.5	71157	0	61561.6	69616.8	64148.3	0	0	60259.7	56631.3	0	0	0	0	0	0	0
Q810A7	Q810A7	DDX42_MOUSE	Ddx42	ATP-dependent RNA helicase DDX42	1	AAFQSQYK	AAFQSQYK	8	702	709	37888.3	38123	41125.4	39776.2	38567	41785.1	45807.2	42468.2	29708.7	42718.9	35970.8	37133.9	47320.8	48774.9	43640.1	37226.8	38984.1	37805.6	38270.6	35555.5	36202.7	41614.7	39574.3	29288.1	43071.1	32115.1	36340.2	36756.5	32637.6	42398.3	31207.7	40976.3	1	1	1	1	4	0	0
Q9Z1M8	Q9Z1M8	RED_MOUSE	Ik	Protein Red	1	AAFQYGIK	AAFQYGIK	8	502	509	45182.4	41137.3	56125.1	51062.1	54621.6	55420	68316.6	80680.1	60451.4	52221.8	59704.4	52020.7	66191.6	52901	66540.4	59077.2	63852.9	63262.1	66293.3	58390.7	64035.5	66645.8	68295.4	59203.8	60146.6	58939.4	63487.5	64535.1	65883.3	61144.8	61737.1	59361.3	1	1	1	1	4	0	0
Q9CY73	Q9CY73	RM44_MOUSE	Mrpl44	Large ribosomal subunit protein mL44	1	AAFRFQK	AAFRFQK	7	37	43	5755.31	4232.43	3654.18	3638.79	4628.83	9105.51	10181.3	5795.04	6679.66	8079.79	6244.88	2921.54	3621.9	10153.9	5204.22	5437.65	8055.1	7017.08	5517.43	5940.48	6830.8	4233.82	0	0	7975.53	3142.61	6454.95	5669.16	5040.33	0	6723.1	3886.6	0	1	0	0	1	0	0
P13595	P13595	NCAM1_MOUSE	Ncam1	Neural cell adhesion molecule 1	1	AAFSKDESKEPIVEVR	AAFSKDESKEPIVEVR	16	767	782	9642.74	8787.05	11724.5	11403.3	5039.13	18638.6	5174.05	2585.18	11667.8	6901.96	9459.84	9428.88	17393.7	12502.1	11197.1	14759.2	12601.4	10079.8	7977.91	9125.38	9167.12	9097.21	10318.3	9953.45	13947.5	6655.52	10299.4	7372.89	14750.5	7801.98	10512	7335.05	1	1	1	1	4	0	0
P16675	P16675	PPGB_MOUSE	Ctsa	Lysosomal protective protein	1	AAFTMFSR	AAFTMFSR	8	460	467	17105.8	14562.6	14429.6	17421.3	11678.8	13701.7	16908.1	15919.4	14307.4	12714.4	20745.3	11850.3	17845.7	19915.6	10963.3	12359.8	18918.3	12286.5	12664.1	17499.1	22596.1	21186.3	13215.5	11981.4	14830.2	15713.7	10401.3	17101.1	13612.2	17824.8	13369.2	19050.7	1	1	1	1	4	0	0
Q8CC86	Q8CC86	PNCB_MOUSE	Naprt	Nicotinate phosphoribosyltransferase	1	AAFVAYALAFPR	AAFVAYALAFPR	12	270	281	11353.2	0	19264.3	0	0	0	0	0	0	18188.1	0	0	0	0	13387.1	0	22560.2	0	0	0	0	0	0	0	0	20658	14339.3	0	28326.3	0	19453.7	0	0	0	0	0	0	0	0
Q64674	Q64674	SPEE_MOUSE	Srm	Spermidine synthase	1	AAFVLPEFTR	AAFVLPEFTR	10	286	295	69475	56064.5	59545.4	66138.7	46853.2	54033.2	77842.4	79248.8	64349.4	55124.8	60851.2	64591.8	48084.1	71454	76170.9	72553.3	48779.4	51476.9	61844.1	40603.3	62691.5	59403	62446.8	57808.7	65071.1	73997.2	63015.9	61062.1	61839.8	36918.1	52597.5	72307.3	1	1	1	1	4	0	0
Q99JR8	Q99JR8	SMRD2_MOUSE	Smarcd2	SWI/SNF-related matrix-associated actin-dependent regulator of chromatin subfamily D member 2	1	AAFYHQPWAQEAVGR	AAFYHQPWAQEAVGR	15	495	509	24343.3	34758	14986.1	20055.4	22972.4	16244.5	22949.7	10267.3	11781.2	13109.6	20430.9	22065.7	5119.62	11989.2	20484.3	24131.2	28139.5	21117.2	13785.9	0	18465.9	18959.1	17353.1	17838.7	13261.8	14273.5	14624.2	17666.6	17779.6	9595.12	11066.8	24241.1	0	1	1	1	3	0	0
Q8BK67	Q8BK67	RCC2_MOUSE	Rcc2	Protein RCC2	1	AAGAAAIITEPEHTK	AAGAAAIITEPEHTK	15	76	90	22870.4	24763.4	22943.1	26863.2	19949.5	21174	22214.6	19471.8	20501.2	26779.4	24206.4	21759.6	19732.3	23263.1	13272.8	16265.5	19925.5	23049.7	18620.5	19296.6	20130.8	24488.2	19669.2	15321.2	23029.8	17407.3	26498.8	20673.9	17183.7	19580.4	20855.7	21598.6	1	1	1	1	4	0	0
Q8BK67	Q8BK67	RCC2_MOUSE	Rcc2	Protein RCC2	1	AAGAAAIITEPEHTKER	AAGAAAIITEPEHTKER	17	76	92	32432.6	19502	28791	25563.4	25278	22605.7	33279.5	32518.5	28375.7	31703.4	28469.7	24601.4	29305.8	28167	20447.5	31951.1	34900.6	16155.9	22241.7	23699	34035.9	28505.3	24382.5	31783	28075.1	31621.3	29321.3	23976.2	21622.7	30030.5	23155.7	30187.8	1	1	1	1	4	0	0
Q3TDX8	Q3TDX8	NB5R4_MOUSE	Cyb5r4	Cytochrome b5 reductase 4	1	AAGADGTDLFNEVHR	AAGADGTDLFNEVHR	15	99	113	6326.49	6199.83	2858.11	7155.42	2383.07	3036.83	7427.96	0	5648.72	868.134	6154.08	6550.73	3854.3	3315.26	2950.12	5100.47	3246.91	5864.02	5674.88	3373.88	4385	2341.6	4245.02	7102.32	2757.72	3477.88	4625.2	3848.92	3716.84	4390.94	6641.8	0	0	1	1	0	2	0	0
P58871	P58871	TB182_MOUSE	Tnks1bp1	182 kDa tankyrase-1-binding protein	1	AAGAELK	AAGAELK	7	703	709	8485.06	5508.36	0	0	0	5750.89	0	11221.9	5273.42	8317.43	6401.41	6498.07	5866.93	4711.23	0	0	6879.65	0	5127.79	7957.49	7292.46	7396.77	6079.6	3811.23	6736.95	0	4462.92	7477.03	7385.82	0	7446.98	0	0	1	0	0	1	0	0
P58871	P58871	TB182_MOUSE	Tnks1bp1	182 kDa tankyrase-1-binding protein	1	AAGAELKDR	AAGAELKDR	9	703	711	6843	5868.1	5986.73	5782.59	3679.75	0	0	9129.74	4807.62	7701.8	6514.02	10248.9	5172.15	3713.3	0	5359.64	0	4516.26	4358.88	2924.37	0	3383.26	3831.47	6309.78	7580.75	3673.81	4995.92	4978.78	8484.47	0	5374.36	8272.48	1	0	0	0	1	0	0
Q8C025	Q8C025	CHPT1_MOUSE	Chpt1	Cholinephosphotransferase 1	1	AAGAGARPAPR	AAGAGARPAPR	11	2	12	15228.2	12288.7	14285.8	11133	14559.6	14309.8	12761.1	10539.7	15451.3	14486.8	11336.3	10275.6	13146.2	15086.5	11081.4	14339.5	9090.95	11300.1	18230.9	10896.1	12060.8	8851.69	13792.6	8669.88	13087.8	14335.4	11316	18062.8	11746.1	15401.3	14365.3	11399.9	1	1	1	1	4	0	0
Q810B6	Q810B6	ANFY1_MOUSE	Ankfy1	Rabankyrin-5	1	AAGAGNEAAALFLATSGAHANHR	AAGAGNEAAALFLATSGAHANHR	23	465	487	31567.4	34030.3	32472.9	32402	35580.9	36601.1	36278.7	38883.8	33603.4	41129.1	40856.1	31451.3	30000.8	28655.6	45006.3	36247.7	41289.7	28008.3	46950.2	40225.9	43939.9	35880.1	35136.9	44122.7	38945.7	29339.8	31523.9	33314.3	30163.2	32613.2	32068.9	42088.2	1	1	1	1	4	0	0
Q8K2C7	Q8K2C7	OS9_MOUSE	Os9	Protein OS-9	1	AAGAPPK	AAGAPPK	7	289	295	6064.41	6667.48	6815.23	6521.23	0	3410.48	0	13872.9	6688.09	9299.55	10920.6	0	0	7583.68	9164.2	0	4401.1	0	9211.18	0	8799.37	0	8288.01	11956	6527.32	7439.15	0	8262.17	7540.4	8742.3	0	5519.99	0	0	0	0	0	0	0
Q6R891	Q6R891	NEB2_MOUSE	Ppp1r9b	Neurabin-2	1	AAGAPQVNSK	AAGAPQVNSK	10	233	242	35836.5	27981.5	45818.6	31441	34006	43123.3	42265.9	39876.6	37257.4	43889.1	38117.3	31444.6	41843.3	31132.7	33126.8	35700.2	34464.1	31575.1	39529	39861.6	39988.1	30416.1	36266.5	37703	38315.2	36515.5	33679.3	35767.1	44189.5	19976.6	30721.1	26778.1	1	1	1	1	4	0	0
Q61941	Q61941	NNTM_MOUSE	Nnt	NAD(P) transhydrogenase, mitochondrial	1	AAGAQIQGMK	AAGAQIQGMK	10	108	117	41840.8	50021.4	41838.8	39474.2	41534.7	41278.5	48486.5	45873.5	43588.8	36717.6	42851.5	44202.7	42069.5	42133.1	47998.7	44401.9	41547.7	37018.3	39380.3	40586.7	39540.3	44300.1	39965.8	40762.1	49650.6	37488.6	47386.4	42738.8	40148.1	49506.9	39527	42299.3	1	1	1	1	4	0	0
Q91X52	Q91X52	DCXR_MOUSE	Dcxr	L-xylulose reductase	1	AAGAQVVAVSR	AAGAQVVAVSR	11	29	39	67047.1	49930	57618.3	40329.4	52693.8	53321.4	59641.8	52463.5	46943.5	49899	44407.1	53686.6	45318.7	56890.4	44885.8	51615.1	39604.1	46610.1	41277.3	52409.3	52401.6	53662.5	52742.3	39746.7	44983	48072	51207.4	46995.6	52048.8	60061.3	42601.7	47680.5	1	1	1	1	4	0	0
Q9Z1R2	Q9Z1R2	BAG6_MOUSE	Bag6	Large proline-rich protein BAG6	1	AAGARPLTSPESLSR	AAGARPLTSPESLSR	15	1095	1109	215616	183401	146265	178361	196324	166243	196790	198293	198326	195794	187861	188967	163868	151333	207919	209169	171430	223827	207475	199717	176425	158124	177105	187045	168900	227662	185708	193320	182943	206613	218739	161868	1	1	1	1	4	0	0
Q8BTR5	Q8BTR5	DUS28_MOUSE	Dusp28	Dual specificity phosphatase 28	1	AAGATELLVR	AAGATELLVR	10	25	34	45775	45337.7	30392.5	43546	47995	44189.1	57107.1	36297.3	41862.8	42229	40244.5	44146.7	34087.2	51810.3	38953	45180.3	35082.4	39230.3	34374.2	31776.3	47108.2	45810	42779.1	48807.1	35299.3	41595.2	37746.5	36378.1	40571.1	41015.9	41152.2	56202	1	1	1	1	4	0	0
Q8R3Q2	Q8R3Q2	PP6R2_MOUSE	Ppp6r2	Serine/threonine-protein phosphatase 6 regulatory subunit 2	1	AAGAVEAVCTGHTGK	AAGAVEAVC(UniMod:4)TGHTGK	15	804	818	0	0	1528.21	2027.59	0	0	0	0	0	0	0	0	609.182	1663.85	1339.43	0	0	0	0	0	0	0	0	0	1108.49	0	0	0	0	0	0	0	0	0	0	0	0	0	0
P52760	P52760	RIDA_MOUSE	Rida	2-iminobutanoate/2-iminopropanoate deaminase	1	AAGCDFNNVVK	AAGC(UniMod:4)DFNNVVK	11	68	78	7812.15	0	5111.08	4964.3	8667.04	3319.44	3000.57	3431.85	4365.88	3754.92	6791.43	4110.62	4800.61	4628.92	6519.85	2570.31	6731.15	2766.68	3223.28	6382.22	4696.95	5267.5	4714.21	9636.91	5170.62	0	3548.38	6165.58	3657.92	0	3605.38	3713.42	1	0	0	1	2	0	0
P70345	P70345	B2CL2_MOUSE	Bcl2l2	Bcl-2-like protein 2	1	AAGDEFETR	AAGDEFETR	9	48	56	22552	17621.4	26256.4	26606.7	21431.2	22147.1	22397.1	24752	24925.9	21998.3	21077.5	18988.9	22772.9	20702.5	23588.9	21805.1	22417.4	22769.3	23865.5	16406.6	27440	21491.9	20320.8	22525.1	21933.5	21519.5	24176.6	22854.8	23087.4	14303.3	0	20407.8	1	1	1	0	3	0	0
Q9JI11	Q9JI11	STK4_MOUSE	Stk4	Serine/threonine-protein kinase 4	1	AAGDEMGTVR	AAGDEMGTVR	10	333	342	40101.2	39315.8	41617	40467.1	38864.5	37433.9	38728.4	42589.4	43246.5	41533.4	43220	37878.3	39240.4	42329.4	37826	42366.2	44847.9	40821.7	43031.8	42129.5	50849.5	33441.7	35972.4	41187.8	39346.8	38220	30523.5	45599.5	37251.3	41862.5	45428.8	31544.2	1	1	1	1	4	0	0
P97351	P97351	RS3A_MOUSE	Rps3a	Small ribosomal subunit protein eS1	1	AAGDETGAKVER	AAGDETGAKVER	12	241	252	143607	107675	143403	143663	142703	147880	158936	142693	132706	139498	131419	107295	128913	154893	128323	134315	149547	111757	137483	127536	141749	120944	107382	146684	145180	115679	120886	143120	124889	130271	134418	135998	1	1	1	1	4	0	0
Q8VC30	Q8VC30	TKFC_MOUSE	Tkfc	Triokinase/FMN cyclase	1	AAGDGDCGSTHSR	AAGDGDC(UniMod:4)GSTHSR	13	398	410	18971.1	21531.4	16470.1	28597.2	23783	21544	29078.1	28262.5	22139.8	27642.3	28940.5	34369.4	26691	27058.5	24024.1	26405.6	22022.1	21008.3	24342.8	36011	24596.1	29549.9	24540	26941.7	26812.2	25294.9	31855.3	27952.5	24904.8	32941.4	25936.5	21669.7	1	1	1	1	4	0	0
Q3U319	Q3U319	BRE1B_MOUSE	Rnf40	E3 ubiquitin-protein ligase BRE1B	1	AAGDGGSGPPEK	AAGDGGSGPPEK	12	9	20	3614.27	2128.47	4498.6	5156.72	4599.96	0	0	3751.63	4386.56	4677.27	4239.42	3746.27	4397.61	5506.89	5119.64	4011.04	6533.03	4915.38	5239.12	3873.56	5375.46	5499.05	4873.96	4468.8	4092.35	6809.83	5827.23	0	4257.92	5854.25	5136.6	0	0	0	0	0	0	0	0
Q3U319	Q3U319	BRE1B_MOUSE	Rnf40	E3 ubiquitin-protein ligase BRE1B	1	AAGDGGSGPPEKK	AAGDGGSGPPEKK	13	9	21	4199.46	4712.95	3416.77	5601.26	7123.4	3286.57	3833.15	3065.07	5642.35	4387.26	5390.51	5044.83	5298.64	4583.26	5135.26	4452.34	2574.62	4734.94	5026	5696.73	5248.76	6238.81	5687	4057.81	7446.83	4084.43	5611.9	4711.8	703.507	9231.76	3855.1	0	1	1	1	0	3	0	0
A2RT67	A2RT67	DEND3_MOUSE	Dennd3	DENN domain-containing protein 3	1	AAGDQQFYK	AAGDQQFYK	9	476	484	2195.82	0	0	2449.28	0	2387.46	3312.3	0	0	2914.3	0	2869.36	0	1781.91	3138.38	3916.11	0	4408.46	1715.34	0	0	0	0	2741.03	0	4484.54	0	3734.51	1258.61	0	0	2977.55	0	0	0	0	0	0	0
Q924A2	Q924A2	CIC_MOUSE	Cic	Protein capicua homolog	1	AAGDTPERK	AAGDTPERK	9	2217	2225	1488.15	910.885	2255.63	3050.74	1880.25	5006.69	1505.38	2992.97	817.554	3574.26	743.896	1697.14	3193.02	722.688	2191.09	2394.83	4044.6	2733.65	2491	1516.78	2375.42	2149.51	2652.81	2683.02	3627.09	1389.3	2724.36	1361.23	3711.99	3921.2	1789.77	3407.73	1	1	1	1	4	0	0
Q9JL35	Q9JL35	HMGN5_MOUSE	Hmgn5	High mobility group nucleosome-binding domain-containing protein 5	1	AAGDVSQEPK	AAGDVSQEPK	10	6	15	187188	210120	238087	245406	182325	226007	220066	178800	189720	226473	210359	201187	197180	235501	135369	198224	203577	212330	222913	211036	206916	222615	237201	170344	240564	207631	240750	167129	211623	157971	85104.6	274848	1	1	1	1	4	0	0
Q9JL35	Q9JL35	HMGN5_MOUSE	Hmgn5	High mobility group nucleosome-binding domain-containing protein 5	1	AAGDVSQEPKR	AAGDVSQEPKR	11	6	16	3498.05	5796.06	5424.83	4544.76	3814.11	2282.25	4566.91	2209.78	3982	4631.3	937.917	1182.43	1520.67	3931.23	3176.51	3346.18	3558.41	3083.21	2023.55	974.736	3458.9	3323.52	4886.54	1058.14	7023.89	3861.13	2136.32	0	2718.07	7780.29	4071.06	2616.35	0	1	1	1	3	0	0
O70279	O70279	ESS2_MOUSE	Ess2	Splicing factor ESS-2 homolog	1	AAGEAGEAGVAR	AAGEAGEAGVAR	12	24	35	4685.56	7070.01	10067.1	9497.36	10033	9175.63	10234.8	9746.5	9642.07	10188.3	8632.84	8614.54	6768.68	8951.52	8827.04	7473	9128.57	8725.8	8349.52	6827.01	4531.91	8163.91	9298.85	8208.78	8271.17	10886.2	11816.2	7119.37	7913.01	6334.09	6997.35	6607.26	1	1	1	1	4	0	0
A2AGH6	A2AGH6	MED12_MOUSE	Med12	Mediator of RNA polymerase II transcription subunit 12	1	AAGEELEKGQHLGSSSR	AAGEELEKGQHLGSSSR	17	1447	1463	2847.98	0	5088.7	3377.91	0	2803.32	0	2781.35	3347.7	1784.33	2430.68	2786.01	2303.81	2135.22	3835.88	0	2760.28	0	2876	1249.77	3180.54	1183.6	1455.77	4248.65	3734.75	2191.01	4619.27	0	2325.6	0	2438.23	3354.98	0	0	0	1	1	0	0
Q920N2	Q920N2	BPL1_MOUSE	Hlcs	Biotin--protein ligase	1	AAGEGPSPRR	AAGEGPSPRR	10	67	76	114778	116669	130657	128980	113260	122255	133312	145573	119609	132904	137534	129204	135491	119855	142469	122229	123834	137589	134231	127156	130515	141526	123773	116809	126325	126230	121838	127636	135998	127724	142262	116156	1	1	1	1	4	0	0
Q9CZS1	Q9CZS1	AL1B1_MOUSE	Aldh1b1	Aldehyde dehydrogenase X, mitochondrial	1	AAGESNLKR	AAGESNLKR	9	275	283	148229	153884	161892	170629	158197	159216	157883	137645	152749	157053	147997	152749	136882	158685	105914	151724	170803	156102	165108	101270	116965	124925	109760	149051	144509	155031	176813	141535	158219	173889	151572	188504	1	1	1	1	4	0	0
Q6P9J5	Q6P9J5	KANK4_MOUSE	Kank4	KN motif and ankyrin repeat domain-containing protein 4	1	AAGESSWSTR	AAGESSWSTR	10	525	534	2439.28	6727.42	4973.09	4141.58	8980.96	6813.78	5779.62	4699.53	3541.94	3445.83	7646.2	7331.31	7467.71	4694.16	6937.97	4224.54	4965.17	3762.11	3164.8	5641.25	2823.12	5045.5	5207.85	6434.7	6052.72	5765.19	5872.26	6549.27	6519.71	9029.7	8756.52	9313.84	1	1	1	1	4	0	0
Q9JJY4	Q9JJY4	DDX20_MOUSE	Ddx20	Probable ATP-dependent RNA helicase DDX20	1	AAGFERPSPVQLK	AAGFERPSPVQLK	13	80	92	36448.8	31137.7	22688.7	30033.9	29744.4	43873.1	32235.5	34309.9	29339.1	26896.3	33052.1	35069.9	32730.1	37406.9	36448.2	34444	36650.8	33261.3	34127.8	37230.4	30552	30398.5	37865.5	37515.5	33570.8	30173.6	27075.4	40703.2	24993.4	28588.4	38947.4	34868.5	1	1	1	1	4	0	0
Q64737	Q64737	PUR2_MOUSE	Gart	Trifunctional purine biosynthetic protein adenosine-3	1	AAGFKDPLLASGTDGVGTK	AAGFKDPLLASGTDGVGTK	19	481	499	31536.1	22799.5	24185.5	31149.6	27151.4	34619.8	28341.8	27417.5	25351	31949.9	16022.4	29223.3	18667.9	25188	25344.5	27699.9	23200.5	21921.3	31836.2	34650.9	24260.6	32204	37714.9	34409.1	23777.1	26626.9	27382.2	27139.7	33216.9	26387.3	34728.4	25612	1	1	1	1	4	0	0
Q6PGC1	Q6PGC1	DHX29_MOUSE	Dhx29	ATP-dependent RNA helicase DHX29	1	AAGFSSSPSWEGR	AAGFSSSPSWEGR	13	1186	1198	25104.7	29251.8	22009.7	18133.6	23633.3	23905.3	25661.6	23549.3	20562.1	24272	26677.9	28776.7	23796	20175	35458	27815.8	24213.4	28752.2	23040.5	27588.9	31146.8	18153.4	19331.7	19308.6	23408.1	18620.7	24825.4	30773.3	19262.6	20943.5	28325.8	20645.3	1	1	1	1	4	0	0
Q6PGC1	Q6PGC1	DHX29_MOUSE	Dhx29	ATP-dependent RNA helicase DHX29	1	AAGFSSSPSWEGRK	AAGFSSSPSWEGRK	14	1186	1199	6051.49	4713.11	7314.44	4452.09	7601.67	3573.75	0	4699.16	7071.53	6195.44	3823.37	8309.39	4081.37	0	5934.9	8769.33	4650.41	0	3574.67	4136.78	4581.85	4747.04	4401.73	6882.98	6299.09	8113.85	7686.32	4083.75	7489.54	6487.55	6820.14	6841.85	1	1	0	1	3	0	0
E9Q5C9	E9Q5C9	NOLC1_MOUSE	Nolc1	Nucleolar and coiled-body phosphoprotein 1	1	AAGGAVSTPAPGK	AAGGAVSTPAPGK	13	497	509	18747.9	16937.2	20139.7	18821.5	18816.6	16139.6	14908	17118.7	20170.5	16340.8	17182.8	17691.8	14124.5	18901	18182.6	20056.1	13996.6	13609.5	16349.1	23576.7	18767.6	14223.7	14763.7	19907.3	21289.6	14806.3	17420.6	18373.3	16678.2	16666.4	15232	19471.2	1	1	1	1	4	0	0
E9Q5C9	E9Q5C9	NOLC1_MOUSE	Nolc1	Nucleolar and coiled-body phosphoprotein 1	1	AAGGAVSTPAPGKK	AAGGAVSTPAPGKK	14	497	510	9047.43	9585.01	9668.37	13395.6	8832.25	9219.77	5901.47	7795.98	10667.8	11001.2	8147.86	11647.1	10081.3	7408.54	9722.13	8995.89	12998.6	8243.47	10120.8	12215.1	13543.5	14386.6	14264.6	10576.1	9902.08	8651.15	13121.5	8657.7	6593.25	10320	10670.2	13816.5	1	1	1	1	4	0	0
Q9CRA5	Q9CRA5	GOLP3_MOUSE	Golph3	Golgi phosphoprotein 3	1	AAGGGGGSGEDEAQSRR	AAGGGGGSGEDEAQSRR	17	28	44	4398.73	0	0	2424.57	3009.02	0	0	8006.66	1613.6	4537.47	1834.07	4521.4	0	3421.98	1919.66	4032.89	2423.31	0	3361.39	0	0	0	3891.83	0	0	2075.25	3762.33	5660.15	0	2694.18	3995.51	2426.78	0	0	0	1	1	0	0
Q8R2H9	Q8R2H9	PHOP1_MOUSE	Phospho1	Phosphoethanolamine/phosphocholine phosphatase	1	AAGHHSLFR	AAGHHSLFR	9	135	143	31934.7	26202.9	36073.4	36819.3	34740	26927.2	36927.6	18100.4	31174.7	23356.1	33027.6	27218	37269.1	30834.7	29599.5	23406.3	39163.8	29285.2	38602.6	32593.6	33818.3	37877.3	31967.9	39698.7	37249.4	38027.1	50500.8	37648.2	29947.1	17336.6	25747.5	32067.5	1	1	1	1	4	0	0
Q6A068	Q6A068	CDC5L_MOUSE	Cdc5l	Cell division cycle 5-like protein	1	AAGIEIQKK	AAGIEIQKK	9	193	201	25414.5	21071.9	18045.2	20212.9	20498.2	16701.6	20821.2	20789.4	19191.4	19054.3	20548.6	21139.2	24171.2	20720.4	17269.4	18141.1	19633.2	20559.4	23000.1	15955.6	19812.1	20003	22513.1	18994.9	18975.3	20736.3	16456.6	18993.4	19342.6	21907.1	17819.3	22845.2	1	1	1	1	4	0	0
Q61136	Q61136	PRP4B_MOUSE	Prpf4b	Serine/threonine-protein kinase PRP4 homolog	1	AAGIGKDFK	AAGIGKDFK	9	651	659	18996.8	13146.6	21041.6	17423.5	16437.9	17887.8	18294.4	23903	19394.4	12886.7	17706.7	18632.3	18092.4	17543.6	14698.6	23263.5	18926.8	16258.4	20225.6	19033.4	20076	21068.3	18476.4	16730.5	15462	17567.5	18008.3	14456.1	13460.6	16471.5	16091.6	15646.1	1	1	1	1	4	0	0
P12970	P12970	RL7A_MOUSE	Rpl7a	Large ribosomal subunit protein eL8	1	AAGKGDVPTK	AAGKGDVPTK	10	122	131	22972.8	21476	21570.1	24621.3	28950.2	30455.8	26510.7	22420.1	22089.1	21344.6	26637.3	25969.9	23837.5	29667.8	16692.3	23730.8	20201.6	20142.3	25430.7	25216.8	15349.6	23961.3	23796.3	23710.5	24094.1	21606.8	25918.2	22578.3	21587.3	24126.3	20174.7	21813.8	1	1	1	1	4	0	0
Q8K003	Q8K003	TMA7_MOUSE	Tma7	Translation machinery-associated protein 7	1	AAGKGPLATGGIK	AAGKGPLATGGIK	13	47	59	44663	51491	57449.4	49372.6	54980.7	59023.3	53936.1	26354.3	54445.1	56991.2	47023.5	47885.5	50403.9	53476.7	43637.6	43674.6	53875.9	48138.5	42759.5	40323.4	60137.1	61693.4	57498.5	37765.6	49504.3	49101.2	59945.8	42465.6	56961	37817.6	51632.8	58668.2	1	1	1	1	4	0	0
Q8K003	Q8K003	TMA7_MOUSE	Tma7	Translation machinery-associated protein 7	1	AAGKGPLATGGIKK	AAGKGPLATGGIKK	14	47	60	16196.3	19536.4	19077.3	19158.2	8876.45	19071.4	19091.2	11930.1	12968.4	18304.5	17552.8	14997.6	16448.9	22836.2	11635	17127	17218	14395.9	14278.6	12235.5	16584.6	19805	16517.2	10791.3	21489.2	16292.5	18050.5	10428.2	21573.5	15180.9	17476.3	10825.9	1	1	1	1	4	0	0
D3Z1D3	D3Z1D3	CEFIP_MOUSE	CEFIP	Cardiac-enriched FHL2-interacting protein	1	AAGKPPAVPPKTEK	AAGKPPAVPPKTEK	14	1148	1161	8386.79	10873.6	4716	11308.7	6391.07	8437.35	5672.06	8905.8	12090.7	5325.02	7960.01	7882.74	2662.98	4424.53	5809.99	4973.38	7975.22	8999.96	10080.7	5922.34	8445.28	6092.2	6810.81	4224.73	3757.28	4484.68	6801.21	7794.24	4841.6	5107.29	6738.8	4202.66	1	1	1	1	4	0	0
Q5ND34	Q5ND34	WDR81_MOUSE	Wdr81	WD repeat-containing protein 81	1	AAGLDPGEGEEGK	AAGLDPGEGEEGK	13	702	714	10385.8	12120.2	14589.5	12888.7	15690.3	8924.24	10918.6	13074.4	15737.9	12521.3	12531.7	16830.7	14873.1	10015	16063.9	20073.4	16811.6	12707	14309.9	11659.2	11280	13326.2	17413.6	17423	10213.7	15615.2	9448.86	21578.7	9238.32	17626.3	19681.6	11318.1	1	1	1	1	4	0	0
O35206	O35206	COFA1_MOUSE	Col15a1	Collagen alpha-1(XV) chain	1	AAGLLSTFR	AAGLLSTFR	9	1222	1230	18205.9	8424.5	16103.1	19180.8	13187	16306.8	14668.4	18406.9	18256.6	17379.3	19631.9	13255.4	16726.4	15010.7	17268.9	19561.4	21192.2	15064.4	15125.1	15171.2	16671.9	19938.4	17029.7	19938.1	20019.7	14724.2	18593.2	20823.5	15842.7	17386.8	20662	12951.3	1	1	1	1	4	0	0
Q99MI1	Q99MI1	RB6I2_MOUSE	Erc1	ELKS/Rab6-interacting/CAST family member 1	1	AAGLQSEIGQVK	AAGLQSEIGQVK	12	461	472	122599	120907	148392	154341	129377	139614	133294	135231	122634	125485	128194	113600	137100	133199	129763	125159	122039	109059	118793	103121	122406	144091	151513	121974	119538	126375	139781	119933	123607	170372	106003	136397	1	1	1	1	4	0	0
Q99MI1	Q99MI1	RB6I2_MOUSE	Erc1	ELKS/Rab6-interacting/CAST family member 1	1	AAGLQSEIGQVKQELSR	AAGLQSEIGQVKQELSR	17	461	477	14626.8	12832.6	13107.6	14982	29865.5	15427.9	20210	0	23204.6	16793.8	18325.2	15287.6	16574.5	17365	15678.8	15907.3	15497.2	14144.2	13601.8	14311.9	26159.6	0	17503.1	11922	22767.6	16552.9	14478.4	0	16643.8	18541.9	18392.1	9696.78	0	1	0	1	2	0	0
Q9DB42	Q9DB42	ZN593_MOUSE	Znf593	Zinc finger protein 593	1	AAGMGSYVQPQR	AAGMGSYVQPQR	12	105	116	39133.2	32041.2	37352.2	39422.7	25035.8	23028.9	36977.7	30255.6	38653.6	26026.9	25387.4	29436.2	23799.8	38428.6	23806.5	30610.1	33990.4	30279.1	37792	26562.6	35137.9	34333.8	31847.2	33396.1	34048.2	25410.2	33451.4	29656.6	31020	26071.4	28684.6	30682.3	1	1	1	1	4	0	0
O88574	O88574	SAP30_MOUSE	Sap30	Histone deacetylase complex subunit SAP30	1	AAGNASFSKR	AAGNASFSKR	10	79	88	0	4211.35	0	0	3069.17	0	3646.38	3212.29	2406.04	8227.32	5639.32	2186.02	1071.58	3619.75	3544.97	3852.78	0	0	3553.41	5156.96	8127.06	3343.6	6518.63	0	2115.86	2675.32	4314.56	2720.03	4555.21	3334.37	2797.95	2375.04	0	0	0	0	0	0	0
Q9CYG7	Q9CYG7	TOM34_MOUSE	Tomm34	Mitochondrial import receptor subunit TOM34	1	AAGNQNFR	AAGNQNFR	8	14	21	144433	128795	152764	151143	144296	141464	153787	149902	156381	143723	142318	156051	160213	152260	139992	157541	154636	153986	143447	142435	142342	148539	149509	141180	144060	152601	156162	153228	161741	168749	129373	151410	1	1	1	1	4	0	0
P59644	P59644	PI5PA_MOUSE	Inpp5j	Phosphatidylinositol 4,5-bisphosphate 5-phosphatase A	1	AAGPATSPPR	AAGPATSPPR	10	260	269	21677.4	17683.9	20632.7	29917.7	24847.9	22978.5	23990.8	33169.7	23507.4	25904.1	21609.8	24976.6	18866.5	26554.1	14804.1	23537.1	18762.3	21825.1	27565.8	27115.4	20795.9	20821.1	26986.8	28638.4	25203.1	23372.8	22834	16658.4	31764.6	20085.3	12254.3	27065	1	1	1	1	4	0	0
A2BH40	A2BH40	ARI1A_MOUSE	Arid1a	AT-rich interactive domain-containing protein 1A	1	AAGPGLGSVAMGPR	AAGPGLGSVAMGPR	14	1264	1277	64084.2	56359.8	55641.7	54020.3	51176.7	52704.7	70328.7	53299.8	58055.4	64860.9	67953.2	65021.6	59283.9	70816.7	63425.9	48560.8	53796.8	66783.8	55875.1	59767.6	49728.4	58551.4	67401.7	56158.9	72057.5	58751	43964	69664.7	52822.2	60912.3	58034.9	52844.1	1	1	1	1	4	0	0
Q99PL5	Q99PL5	RRBP1_MOUSE	Rrbp1	Ribosome-binding protein 1	1	AAGPLESSGK	AAGPLESSGK	10	1529	1538	19253.1	23248.1	16852.6	15532.2	18224.4	20415.9	19263.6	20673.8	21588	27999.4	19388.2	18538.8	16638.6	17974.8	17731.1	22929.8	19019.8	16578.3	19149.5	18863.4	25284.8	26084.4	16604.1	11503.2	22457.5	19339.2	13790.1	25041.6	18478	22786.8	14244.1	15453.1	1	1	1	1	4	0	0
Q99PL5	Q99PL5	RRBP1_MOUSE	Rrbp1	Ribosome-binding protein 1	1	AAGPLESSGKEEITQLK	AAGPLESSGKEEITQLK	17	1529	1545	421820	388141	373950	373071	338596	452516	362442	339670	401146	350745	434344	349764	424992	476821	373784	415960	451735	395081	345236	389483	444923	418287	400523	398553	439925	349513	358304	406834	431389	387698	357815	408506	1	1	1	1	4	0	0
Q99PL5	Q99PL5	RRBP1_MOUSE	Rrbp1	Ribosome-binding protein 1	1	AAGPLESSGKEEITQLKER	AAGPLESSGKEEITQLKER	19	1529	1547	32119.7	22590.6	42751.6	37843	49988.8	40881.1	30873	42603.1	38780.8	24234.7	31027	28127.7	37755.6	36315.9	41050.3	37134.5	54452.2	36440.9	32502.4	40132.4	41237	34213.7	26748.9	41325.2	43649.2	33063.8	37522.6	44561.2	29930.5	46016.2	51843.1	32735.1	1	1	1	1	4	0	0
Q9CR57	Q9CR57	RL14_MOUSE	Rpl14	Large ribosomal subunit protein eL14	1	AAGQKAPAQK	AAGQKAPAQK	10	175	184	1893.23	1347.8	3334.07	2189.38	2218.99	4132.63	2611.41	2535.58	3304.75	1221.34	2966.18	973.98	1004.8	538.698	703.916	85.6754	1434.33	2533.51	2428.23	2026.39	2174.61	0	3155.37	2044.22	0	3942.48	2335.93	2163.44	3961.59	1099.53	1603.05	2050.32	1	0	0	1	2	0	0
Q80X90	Q80X90	FLNB_MOUSE	Flnb	Filamin-B	1	AAGSGELGVTVK	AAGSGELGVTVK	12	481	492	7525.24	5939.23	7050.64	0	5944.93	4740.95	4676.51	3737.82	5135.66	6434.48	2226.7	6221.07	7959.45	6736.31	6214.29	5106.91	7106.43	4953.96	0	5242.74	4956.62	7385	4488.21	5691.9	7714.25	3522.79	4683.87	6293.89	5378.18	3538.74	0	4930.75	1	1	1	0	3	0	0
P27546	P27546	MAP4_MOUSE	Map4	Microtubule-associated protein 4	1	AAGSIASAQKPPAGK	AAGSIASAQKPPAGK	15	950	964	477414	450526	536204	455904	483239	440119	465697	471207	468308	457540	447033	467926	465922	499776	403004	458943	492217	426263	447589	428324	499925	479056	472699	443226	484239	482491	476687	492310	477206	389440	373671	477169	1	1	1	1	4	0	0
Q922B1	Q922B1	MACD1_MOUSE	Macrod1	ADP-ribose glycohydrolase MACROD1	1	AAGSLLTDECR	AAGSLLTDEC(UniMod:4)R	11	188	198	2890000	2880000	3260000	2780000	2990000	2780000	2950000	2890000	2970000	2940000	2590000	2820000	2650000	2930000	3120000	2980000	2980000	2920000	2860000	2590000	2850000	2760000	2710000	2570000	2790000	2940000	3320000	2840000	3320000	3180000	2750000	2880000	1	1	1	1	4	0	0
Q922B1	Q922B1	MACD1_MOUSE	Macrod1	ADP-ribose glycohydrolase MACROD1	1	AAGSLLTDECRTLQNCETGKAK	AAGSLLTDEC(UniMod:4)RTLQNC(UniMod:4)ETGKAK	22	188	209	17372.4	14187.4	23016.7	24570.1	22932.9	27198.5	21909.9	26163.1	22338.3	17931.3	20892.6	24784.2	23581.8	24538	20802.8	27464.1	17084.1	20077.3	17856.6	14839.1	16867.5	16072.3	21571.2	18133.6	18204.5	19244.1	22600.4	22309.6	19628	12117.3	24898.5	14411.9	1	1	1	1	4	0	0
Q6A026	Q6A026	PDS5A_MOUSE	Pds5a	Sister chromatid cohesion protein PDS5 homolog A	1	AAGSQESLEAGNAK	AAGSQESLEAGNAK	14	1297	1310	24132.2	24617.8	22777.1	27064.3	28358	29226.2	27502.1	29340	24796.7	25396.1	26894.9	26908.7	25794	31311.3	33682.6	27521.2	33432.1	26889.1	30966.6	23497.7	23458	31751.3	32277.4	25349.6	27265.5	30876.3	20595.2	22748.4	31139.6	35040.8	34342	25366.5	1	1	1	1	4	0	0
Q9D773	Q9D773	RM02_MOUSE	Mrpl2	Large ribosomal subunit protein uL2m	1	AAGTCGVLLR	AAGTC(UniMod:4)GVLLR	10	210	219	31274.6	35001.7	37069.2	33911.8	28755.3	29461.8	35826.8	35803.8	28904.7	39427.2	22874.8	31695.7	20356.4	39590.5	30403.6	42063.4	49360.3	39488.6	49436.2	29793.7	47619.5	41200.4	41394	39078	33367.7	39607.3	32505.9	28361.2	37015.1	32820.7	29286.2	35914.4	1	1	1	1	4	0	0
Q5XKN4	Q5XKN4	JAGN1_MOUSE	Jagn1	Protein jagunal homolog 1	1	AAGTDGSDFQHR	AAGTDGSDFQHR	12	9	20	338923	335444	329465	232818	307673	325316	336707	348445	313645	333679	351280	308423	333706	334513	353830	314330	325999	340758	307812	331274	321697	332106	319084	326288	331476	337844	320707	312363	324688	329851	353937	306181	1	1	1	1	4	0	0
E9Q5C9	E9Q5C9	NOLC1_MOUSE	Nolc1	Nucleolar and coiled-body phosphoprotein 1	1	AAGTKPGSGK	AAGTKPGSGK	10	578	587	1817.67	2420.88	0	0	0	0	2539.16	1759.95	686.668	2041.85	2047.09	3092.04	2081.77	0	2717.9	1030.38	1231.37	777.298	1593.4	2302.31	2275.98	1147.06	1573.48	1796.21	1863.48	2606.48	1068.58	1301.54	2646.77	1620.3	1848.18	582.728	0	0	0	0	0	0	0
E9Q5C9	E9Q5C9	NOLC1_MOUSE	Nolc1	Nucleolar and coiled-body phosphoprotein 1	1	AAGTKPGSGKK	AAGTKPGSGKK	11	578	588	325.753	0	0	0	0	0	0	0	0	0	0	0	0	0	607.293	0	0	0	0	0	0	0	0	0	626.715	0	0	0	0	0	0	0	0	0	0	0	0	0	0
Q05793	Q05793	PGBM_MOUSE	Hspg2	Basement membrane-specific heparan sulfate proteoglycan core protein	1	AAGVPSASITWR	AAGVPSASITWR	12	1978	1989	180356	173229	208578	189354	175484	162162	206124	149326	164208	213368	180030	179947	178571	233629	187267	200755	170968	217108	194151	168395	168770	171023	181873	167328	182659	188698	214494	192606	204397	201719	176939	167219	1	1	1	1	4	0	0
Q05793	Q05793	PGBM_MOUSE	Hspg2	Basement membrane-specific heparan sulfate proteoglycan core protein	1	AAGVPSASITWRK	AAGVPSASITWRK	13	1978	1990	45024.2	53929.1	43134	43409.2	45310.9	44964	26439.9	47891	42093.7	37446.5	44754.8	46205.3	46324.3	38509.4	42168.1	44176.5	49133	9588.88	45248.6	53356.4	41860.3	41501.4	57439.9	32795.9	56523.2	43060.2	38718.1	44427.2	51727.2	46852.6	40068.9	42826.7	1	1	1	1	4	0	0
Q9WTM5	Q9WTM5	RUVB2_MOUSE	Ruvbl2	RuvB-like 2	1	AAGVVLEMIR	AAGVVLEMIR	10	55	64	40699.7	25852.6	19625.4	36517.8	26785.2	26984	25499.8	31520.6	28454.3	38826.7	32668	24904.5	23757.2	20090.8	24300	27399.6	23662.2	25984.6	31146.5	24744.8	30969.9	32847.2	38317.8	32066.1	23220.3	30662.9	33001.5	25218.6	34809.8	29582.9	26045.1	21024.5	1	1	1	1	4	0	0
Q9CZL5	Q9CZL5	PHS2_MOUSE	Pcbd2	Pterin-4-alpha-carbinolamine dehydratase 2	1	AAGWSELSER	AAGWSELSER	10	55	64	96031	81295	81026.5	71522.4	86211.3	76611.7	94973.5	85301.2	89595.6	96376.4	81622.3	73505.2	62723.5	86481.9	79811.5	86410.5	61214.7	78837.2	70699.9	83943.2	77424.3	72456.5	78015.4	99090.2	79617.1	84586.3	82060.2	90929	90980.4	76359.8	85766.2	87724.8	1	1	1	1	4	0	0
P21619	P21619	LMNB2_MOUSE	Lmnb2	Lamin-B2	1	AAHAAREELK	AAHAAREELK	10	277	286	23360.2	21131.7	27718.6	23303.9	25956.7	24952.5	24078.9	31749.8	22997.8	24868.8	24949.8	21497.6	19311.6	28060.9	21843.5	18596.7	29940.2	27567.9	26496.2	24791.2	33179.9	27002.7	24497.6	24846.5	27213	30634.5	27859.9	22387.2	23049.8	31116.4	31846.3	25725.7	1	1	1	1	4	0	0
P21619	P21619	LMNB2_MOUSE	Lmnb2	Lamin-B2	1	AAHAAREELKEAR	AAHAAREELKEAR	13	277	289	19320.6	10096.1	16107.2	14471.5	15582.3	15509.2	11915.6	21201.1	21952.9	22143.6	17410.6	10830.3	18527.6	14166.9	10390.2	13274.4	13782	17074.9	15444	14877.6	14849.6	14197.5	12384.7	15656.3	18467.8	12275.7	17454.4	14627.5	10838.5	7924.45	12742.7	16012	1	1	1	1	4	0	0
Q4G5Y1	Q4G5Y1	KLDC2_MOUSE	Klhdc2	Kelch domain-containing protein 2	1	AAHACATVGNK	AAHAC(UniMod:4)ATVGNK	11	219	229	8299.34	4351.52	0	0	0	1660.11	2755.91	0	0	0	0	4719.25	2592.18	0	1800.2	3772.8	0	4626.53	0	4949.85	0	0	3265.29	0	6236.59	725.483	0	1995.71	0	1283.07	1561.24	0	0	0	0	0	0	0	0
B1AQJ2	B1AQJ2	UBP36_MOUSE	Usp36	Ubiquitin carboxyl-terminal hydrolase 36	1	AAHACDSQGTNCPTAGHPK	AAHAC(UniMod:4)DSQGTNC(UniMod:4)PTAGHPK	19	630	648	3478.53	0	3997.63	2690.31	3618.75	2558.13	1937.88	2622.41	3456.9	1782.39	4365.22	2024.53	3028.78	4545.18	5095.18	6671.37	3616.03	3599.33	5359.75	4890.9	3970.33	3083.86	4080.36	3847.73	3998.26	6310.08	4511.77	3869.84	4705.36	2587.47	3771.37	5865.51	1	0	1	1	3	0	0
Q8CJ40	Q8CJ40	CROCC_MOUSE	Crocc	Rootletin	1	AAHEEDLQR	AAHEEDLQR	9	990	998	5020.48	3731.1	4049.61	3285	6925.67	4016.14	3683.44	2434.19	5921.86	3413.04	8297.76	6566.51	3930.23	3607.41	4500.68	6704.41	4440.08	8019.75	3950.67	5531.81	5702.97	6396.39	5004.18	6580.49	3662.68	7267.44	4529.9	4681.79	4976.37	4057.58	4042.68	4434.98	1	1	1	1	4	0	0
Q91ZU6	Q91ZU6	DYST_MOUSE	Dst	Dystonin	1	AAHEGLIDR	AAHEGLIDR	9	1759	1767	40923.9	40144.7	42271.6	39187.6	38925.9	46524.3	48424.7	37985	33840.3	43029.7	44974.5	47078	54393.5	45717.3	43695.6	46796.7	53972.7	54897.2	52071.9	48562.9	38682	40705	45530	36201.6	43544.7	39242	42654.2	44296.7	44696.7	46234.6	49803.2	38404.7	1	1	1	1	4	0	0
Q91ZU6	Q91ZU6	DYST_MOUSE	Dst	Dystonin	1	AAHEGLIDRETMFR	AAHEGLIDRETMFR	14	1759	1772	53884.1	51296.9	59724	36064.8	54454.8	49741.6	69643.1	44485.6	52504.9	51646.1	72074.5	49545.6	72553.9	49667.6	52470.3	51413.7	61709.5	51414	60843.7	60287.6	49095	49489.6	56127	57054.5	55569.9	65769.9	56908.5	55600.3	70141.5	37832.8	57979	49346.5	1	1	1	1	4	0	0
Q8BGZ4	Q8BGZ4	CDC23_MOUSE	Cdc23	Cell division cycle protein 23 homolog	1	AAHFLHGCNSK	AAHFLHGC(UniMod:4)NSK	11	102	112	7363.9	0	1819.99	0	4606.76	3450.06	5200.51	2451.82	2316.91	2313.93	2587.79	2349.91	4088.65	3937.96	4672.86	5809.09	7317.13	3523.09	2070.03	3597.55	2008.11	5172.11	2649.85	3125.48	2943.36	2083.49	4197.5	4036.06	3758.6	2036.52	0	3379.84	1	0	1	0	2	0	0
Q6P5G6	Q6P5G6	UBXN7_MOUSE	Ubxn7	UBX domain-containing protein 7	1	AAHGGSAASSALK	(UniMod:1)AAHGGSAASSALK	13	2	14	6187.71	6780.71	2971.48	6303.89	3194.4	0	8133.85	4847.49	3764.12	0	3354.17	3990.65	4593.25	4114.09	9745.7	6106.62	4934.12	5522.54	7693.95	0	0	3770	5749.22	7546.29	4188.08	0	0	7357.05	2092.99	7185.36	8094.07	7452.31	0	0	0	0	0	0	0
Q8CGY6	Q8CGY6	UN45B_MOUSE	Unc45b	Protein unc-45 homolog B	1	AAHGLAK	AAHGLAK	7	694	700	19446.1	16432.5	28163.6	23834.4	22487.6	18926.6	29180.2	22738.3	20507.6	26650.3	28794.4	23039.5	21965.8	21688.7	28340.3	16666	18290.9	30716.7	32440.9	25181.2	14042.5	29710.6	31006.2	25445.8	21253.6	20095.5	23616.4	27386.7	21800.8	25393	29700.5	18908.9	1	1	1	1	4	0	0
P46735	P46735	MYO1B_MOUSE	Myo1b	Unconventional myosin-Ib	1	AAHIFNESLVCHQIR	AAHIFNESLVC(UniMod:4)HQIR	15	603	617	18574	17056.4	22065.1	25238.8	14144.8	19464.1	8279.72	22091.6	18209.2	10490.2	17014.8	14821.5	20379.1	19276.9	22772.3	19836.4	25707.6	20080.6	19755.2	17525.7	9668.96	18686.5	14159.1	22163.6	17350.4	21373.6	19801.2	20381.2	16047.9	19978	17495.5	17876.7	1	1	1	1	4	0	0
P45952	P45952	ACADM_MOUSE	Acadm	Medium-chain specific acyl-CoA dehydrogenase, mitochondrial	1	AAHKQEPGLGFSFELTEQQK	AAHKQEPGLGFSFELTEQQK	20	27	46	311344	227334	248850	235501	235966	286798	172524	268617	207563	268719	184140	190861	204709	238027	264830	286408	196455	208277	174925	239898	168750	203064	138351	263419	209579	203550	239514	249532	225663	284407	275764	301047	1	1	1	1	4	0	0
Q8BML1	Q8BML1	MICA2_MOUSE	Mical2	[F-actin]-monooxygenase MICAL2	1	AAHLASMFGHGDLPQDK	AAHLASMFGHGDLPQDK	17	871	887	12313.4	19917.5	14453.1	20066.3	19447.8	15883.1	16426.1	18655.4	16718.6	19132.2	16146.5	24187.1	17783.5	19322.1	19952	16145.1	25691.1	24381	16236.9	20138.5	18852.4	13414.4	20501.7	20360.6	15832.7	18989.7	19417.4	7656.81	22204.8	17155.2	6856.11	16182.5	1	1	1	1	4	0	0
P50580	P50580	PA2G4_MOUSE	Pa2g4	Proliferation-associated protein 2G4	1	AAHLCAEAALR	AAHLC(UniMod:4)AEAALR	11	145	155	229864	315004	333547	274791	226563	312340	350553	189660	284854	379685	311275	239200	367693	372787	321101	290783	263072	218846	250402	321589	324810	322315	332099	229284	356475	271414	370955	293370	362516	250605	250281	276445	1	1	1	1	4	0	0
Q8CB19	Q8CB19	PHTF2_MOUSE	Phtf2	Protein PHTF2	1	AAHLEVHR	AAHLEVHR	8	171	178	0	5372.75	3724.63	3845.01	0	6496.89	8855.08	0	5066.34	4906.94	0	0	0	3384.4	3460.32	3471	4467.89	0	4017.3	0	2271.12	3267.03	4510.78	5697.67	3305.09	5796.19	5482.55	5582.98	0	1502.41	4511.13	0	0	0	0	0	0	0	0
Q8BH60	Q8BH60	GOPC_MOUSE	Gopc	Golgi-associated PDZ and coiled-coil motif-containing protein	1	AAHLHSLHQK	AAHLHSLHQK	10	451	460	12595.6	10692.8	12949	11371.5	8853.53	9500.93	12477.8	15351.8	8959.45	10519.4	15168.9	11263.4	8114.21	10328.3	16028.9	8082.18	9501.49	11383.4	12304.5	14384	10025.7	10297	13975.5	9164.19	9308.49	9006.29	10953.8	8872.47	12375.8	15535	17018.9	10962.1	1	1	1	1	4	0	0
Q8BH60	Q8BH60	GOPC_MOUSE	Gopc	Golgi-associated PDZ and coiled-coil motif-containing protein	1	AAHLHSLHQKK	AAHLHSLHQKK	11	451	461	2675.05	0	2294.09	2464.69	1613.14	1108.74	962.67	2070.36	252.942	0	1950.17	0	957.512	1012.99	1903.61	0	2881.75	0	2326.65	2239.73	1039.64	1576.26	1188.08	3271.78	2062.65	2601.16	0	631.38	3143.12	1503.14	1661.95	0	0	0	0	0	0	0	0
Q8K370	Q8K370	ACD10_MOUSE	Acad10	Acyl-CoA dehydrogenase family member 10	1	AAHLMDVAGNK	AAHLMDVAGNK	11	977	987	180153	147699	122679	89999.6	110167	116367	129224	103823	190422	115094	104042	104859	103612	110398	101719	124420	112516	101625	112006	188896	96230.9	130891	107014	162680	129082	114026	104104	100649	111654	95232.9	82239	94228	1	1	1	1	4	0	0
Q9D2N9	Q9D2N9	VP33A_MOUSE	Vps33a	Vacuolar protein sorting-associated protein 33A	1	AAHLSYGR	(UniMod:1)AAHLSYGR	8	2	9	42279.8	45213.3	44890.7	34854.3	39451.5	35092.4	43517.1	49520.5	47599.8	43468.1	43968.9	50436.5	43359	46851.3	56560.6	41994	40626.6	49934.4	47004.1	43808.5	39047.2	38751.8	44560.3	35688.5	33329.8	49887	46993.7	44175.5	42993.1	68504.6	77383.5	48499.4	1	1	1	1	4	0	0
P52792	P52792	HXK4_MOUSE	Gck	Hexokinase-4	1	AAHMCSAGLAGVINR	AAHMC(UniMod:4)SAGLAGVINR	15	378	392	12615	13197.9	13414.2	19591.7	12575.4	12725	13433.8	16684.2	12554.8	10965.8	14174.1	11802.5	13324.1	15815.6	13455.8	9480.88	12216.9	17829.1	16178.5	13155.1	11374.2	6738.97	16136.8	11692.1	9712.12	16648.4	15109.7	14136.9	11935.8	10493.5	15711.4	15902.7	1	1	1	1	4	0	0
P47857	P47857	PFKAM_MOUSE	Pfkm	ATP-dependent 6-phosphofructokinase, muscle type	1	AAHNLVKR	AAHNLVKR	8	101	108	412038	445873	417851	431701	488654	481059	431092	543145	413155	425197	427394	436182	434747	439951	462076	483427	437016	415484	418690	481644	489112	498122	457623	506668	427153	433772	440429	516626	430772	495588	496327	428977	1	1	1	1	4	0	0
P55194	P55194	3BP1_MOUSE	Sh3bp1	SH3 domain-binding protein 1	1	AAHNVHKR	AAHNVHKR	8	45	52	1138.48	1308.96	2374.47	1530.34	1337.88	1390.55	1259.97	2541.95	2357.85	748.168	1430.87	1217.57	2124.98	437.578	0	0	2068.97	1768.24	1636.92	1105.74	872.716	3017.13	860.663	1779.71	1584.43	3318.5	0	726.475	0	1987.21	957.868	1006.95	0	0	1	0	1	0	0
Q8BNU0	Q8BNU0	ARMC6_MOUSE	Armc6	Armadillo repeat-containing protein 6	1	AAHPDCEDVAK	AAHPDC(UniMod:4)EDVAK	11	433	443	62229.2	70318.6	64966	60862	59574.2	61427.4	53250.1	60714.1	59187	53733.7	62274.3	62247.9	59392.1	60929	67369.8	62477.8	60991.5	68524.9	59078.3	60920.9	58718.3	64544.5	54783.9	60111.8	62054.9	62601.4	56458.5	58891.5	71448.2	54471.8	67105.7	52949.6	1	1	1	1	4	0	0
Q9D1N2	Q9D1N2	HDBP1_MOUSE	Gpihbp1	Glycosylphosphatidylinositol-anchored high density lipoprotein-binding protein 1	1	AAHPQSDGANLPK	AAHPQSDGANLPK	13	177	189	830774	813682	861510	867099	834704	836472	868289	848140	804768	834582	861739	809339	816285	834408	867882	832436	867705	908600	874063	860026	842222	823795	871027	817769	852424	929183	841875	818757	872828	889332	875889	784392	1	1	1	1	4	0	0
A2A791	A2A791	ZMYM4_MOUSE	Zmym4	Zinc finger MYM-type protein 4	1	AAHQESDNENEIQIQNQLKK	AAHQESDNENEIQIQNQLKK	20	116	135	397.607	0	0	2562.3	0	5391.83	1893.09	0	0	1803.07	2793.46	0	0	0	1503.35	1130.64	2254.91	1792.57	0	2442.96	0	2279.81	0	1527.63	0	0	0	2066.98	2322.85	1658.9	0	0	0	0	0	0	0	0	0
E9Q309	E9Q309	CE350_MOUSE	Cep350	Centrosome-associated protein 350	1	AAHQSSLLR	AAHQSSLLR	9	1688	1696	26236.6	23300.6	27724.4	22762.2	0	28956.9	0	0	24642.2	0	28046.6	30443.9	0	0	0	21191	0	38489.9	0	18930.2	26528.5	20661.5	23489.6	18903.4	17011.6	17757.2	13746.8	29489.5	24857.2	0	0	7511.14	0	0	0	0	0	0	0
Q04690	Q04690	NF1_MOUSE	Nf1	Neurofibromin	1	AAHRPVEWVQAVVSR	(UniMod:1)AAHRPVEWVQAVVSR	15	2	16	17632.2	22266.9	21089.6	19992.9	23061.7	17689.9	18918.7	23252	28978.1	20057.9	18026.5	27309.2	21844.1	15322.6	22162.4	19724	20168.9	21690.3	23191.2	19499.1	19112.1	21795.3	19878.1	22724	17576.6	19517.3	17309.6	19752.6	20344.2	11432.4	20175.6	11086.4	1	1	1	1	4	0	0
P80314	P80314	TCPB_MOUSE	Cct2	T-complex protein 1 subunit beta	1	AAHSEGHITAGLDMK	AAHSEGHITAGLDMK	15	467	481	138929	123082	124687	138948	136418	137073	110536	136610	121570	113133	95072.7	105902	107008	105571	153422	132142	107190	116406	109780	140543	112710	115620	113913	136399	109761	120507	121540	115547	137072	161528	132664	113087	1	1	1	1	4	0	0
Q80XL6	Q80XL6	ACD11_MOUSE	Acad11	Acyl-CoA dehydrogenase family member 11	1	AAHSIDTLGSASAR	AAHSIDTLGSASAR	14	690	703	32113.6	19509.7	8442.63	8391.1	10467.5	8839.21	11254.1	5688.41	23487.3	12616.3	15332.9	12745	18913.8	15613.3	9653.71	16983.5	7918.3	5976.65	10148.1	16162.3	12178.5	11523.3	12576	25138.1	14160	8144.09	12838.6	16558.6	14588.3	7624.75	5742.06	7198.29	1	1	1	1	4	0	0
Q9CXJ4	Q9CXJ4	MITOS_MOUSE	Abcb8	Mitochondrial potassium channel ATP-binding subunit	1	AAHSIIVMANGQVCEAGTHEELLK	AAHSIIVMANGQVC(UniMod:4)EAGTHEELLK	24	657	680	51901.7	57446.2	49727.9	48805.8	41855.2	50836.9	47680.4	68740.1	46674.9	50060.9	39609.1	52486.7	56210.2	47830	64043.7	60804.8	50784.1	51142.1	48801.2	56438.8	49050.3	47761.1	43444.1	39855.9	52325.2	46853.6	58319.2	42649.2	55478.1	71421.9	62696.7	51888.8	1	1	1	1	4	0	0
Q9CXJ4	Q9CXJ4	MITOS_MOUSE	Abcb8	Mitochondrial potassium channel ATP-binding subunit	1	AAHSIIVMANGQVCEAGTHEELLKK	AAHSIIVMANGQVC(UniMod:4)EAGTHEELLKK	25	657	681	32383.2	37622.8	44235.5	35559.9	36531	27199.8	28212.5	30200.3	32361.1	46430.9	23467.8	24579	23111.2	31726.9	39966.1	42861.4	31695.4	25657.6	26718.2	30137.4	21799	35306.2	25133.4	28114.7	27134.8	31596.4	28747.7	32843.3	39940.7	21921.4	29995	29363.8	1	1	1	1	4	0	0
P59326	P59326	YTHD1_MOUSE	Ythdf1	YTH domain-containing family protein 1	1	AAHSYNPK	AAHSYNPK	8	373	380	21112.4	28236.9	29308.9	20660.4	22731.7	27136.4	31199.5	35839.4	27885.2	27055	25948.5	29845.7	29760.2	19513.2	34461.8	28997.5	20053.6	22299.7	30287.8	27732.8	27164.7	28957.9	24158.9	31165.2	21246.2	28206.7	19575.3	33683.7	32256.1	31906.4	27688.5	27516.3	1	1	1	1	4	0	0
Q8CJ53	Q8CJ53	CIP4_MOUSE	Trip10	Cdc42-interacting protein 4	1	AAHTAERLDQDINATK	AAHTAERLDQDINATK	16	151	166	78706.5	69935.3	69252.4	52975.8	54844.5	76727.4	72056.2	81921.7	65453.3	85533.1	57984.9	47878.7	87382.5	64364.9	74370.3	56298.9	71294.2	82338.7	59777.4	58548.8	64564	59009.4	91588.2	72742.9	87041.3	54484.7	53726.2	51475.8	79641.1	68371.3	65019.4	62891.3	1	1	1	1	4	0	0
Q99N57	Q99N57	RAF1_MOUSE	Raf1	RAF proto-oncogene serine/threonine-protein kinase	1	AAHTEDINACTLTTSPR	AAHTEDINAC(UniMod:4)TLTTSPR	17	628	644	40217.9	43783	34319.6	42059.5	42211.7	36582.3	40678.9	37275.1	39585.3	32561.5	38588.9	41044.1	46499.6	31466.7	36506.1	36502.6	43487.2	39304.5	37303.6	40550.6	39540.9	38320.4	32964.8	30136.9	31241.8	44048.6	26526.8	45358.7	27558.9	36272.2	47465.3	38539.4	1	1	1	1	4	0	0
Q8VE73	Q8VE73	CUL7_MOUSE	Cul7	Cullin-7	1	AAHVSEQFAR	AAHVSEQFAR	10	1192	1201	11978.7	4957.53	6000.34	6117.02	5895.51	2378.71	8910.75	4754.52	8422.1	0	10114.4	0	3281.32	4399.44	10142.8	6657.5	0	0	3209.5	7459.35	6612.35	3166.27	4244.16	4818.42	7171.29	0	7930.16	7089.19	0	7347.48	5983.65	4603.25	0	0	0	1	1	0	0
Q6ZPU9	Q6ZPU9	KBP_MOUSE	Kifbp	KIF-binding protein	1	AAHYCHSTLKR	AAHYC(UniMod:4)HSTLKR	11	223	233	12913.8	16131.4	10038.9	12502	11247	14920.2	11938.5	11067.5	8072.73	13311.8	12831.1	12130.8	15159.1	7802.44	22007.8	17240.7	12253.1	12805.4	13669.2	14478.6	19607.9	12668	8643.22	15277.4	14800.3	12979.2	12110.8	12873.7	12513.5	15694.6	15943.7	10193.4	1	1	1	1	4	0	0
Q8R0X7	Q8R0X7	SGPL1_MOUSE	Sgpl1	Sphingosine-1-phosphate lyase 1	1	AAHYFGMK	AAHYFGMK	8	248	255	5477.89	7736.92	4883.35	6366.52	6760.41	4834.78	3696.61	0	8739.64	5068.58	8844.45	8621.17	6696.41	5679.29	4874.73	3722.39	5835.24	3909.84	5579.69	6690.67	4769.48	4243.63	4022.78	8773.31	3335.54	5883.75	2448.82	4062.46	3204.18	5623.76	3493.42	7329.08	0	1	1	1	3	0	0
Q9CR57	Q9CR57	RL14_MOUSE	Rpl14	Large ribosomal subunit protein eL14	1	AAIAAAAAAAAAK	AAIAAAAAAAAAK	13	148	160	3050000	3610000	3500000	3400000	3190000	3140000	3680000	2980000	3400000	3360000	3000000	2850000	2930000	3470000	3190000	3010000	3690000	3500000	3340000	2990000	3350000	3490000	3480000	3510000	3880000	3160000	3380000	3180000	3270000	3000000	3030000	2860000	1	1	1	1	4	0	0
Q69ZZ6	Q69ZZ6	TMCC1_MOUSE	Tmcc1	Transmembrane and coiled-coil domains protein 1	1	AAIAHLQQK	AAIAHLQQK	9	228	236	11459.4	8617.53	12486.6	17613.2	11390.9	14685.3	12706.9	11511.7	14633.1	14366.1	17217.2	13781.7	16983.9	12770	15004.3	12045	8091.02	11924.5	15433	12661.9	12104.6	16625	13366	13323.3	10272.4	13638.4	7673.11	12003.7	13921.9	11179.8	13179.9	14441	1	1	1	1	4	0	0
Q8C2Q3	Q8C2Q3	RBM14_MOUSE	Rbm14	RNA-binding protein 14	1	AAIAQLNGK	AAIAQLNGK	9	127	135	115883	141870	139302	124107	115780	146286	119779	115951	143658	134233	123626	108191	144143	140414	136671	128110	152388	139649	141675	126321	138890	131466	130654	102439	138311	122657	133934	129465	129080	122934	119857	122022	1	1	1	1	4	0	0
Q8C2Q3	Q8C2Q3	RBM14_MOUSE	Rbm14	RNA-binding protein 14	1	AAIAQLNGKEVK	AAIAQLNGKEVK	12	127	138	0	1201.9	0	0	0	0	1837.54	0	0	0	2136.02	2080.61	1702.63	0	0	2678.56	0	0	0	0	0	0	961.973	0	1412.59	0	2042.57	0	1926.91	0	3067.29	0	0	0	0	0	0	0	0
P56959	P56959	FUS_MOUSE	Fus	RNA-binding protein FUS	1	AAIDWFDGK	AAIDWFDGK	9	342	350	96617.2	46468.4	99321.1	114592	96641.4	105805	90745	77592.7	84900.5	48558.1	89753.6	93053.8	98125.7	99861.8	75798	101849	103581	84321.2	97135.5	79134.9	89510.4	89100.2	114293	89042.8	99231.1	84097.8	117814	94111.8	68621.8	76615.3	67173.8	88404.7	1	1	1	1	4	0	0
P56959	P56959	FUS_MOUSE	Fus	RNA-binding protein FUS	1	AAIDWFDGKEFSGNPIK	AAIDWFDGKEFSGNPIK	17	342	358	229302	272550	234584	231950	197923	229004	290961	240521	222392	271364	245550	241706	265690	248292	286169	295602	285433	205883	276215	236254	278912	241599	271139	229250	256268	250189	265495	307123	195455	231449	273306	304084	1	1	1	1	4	0	0
P56959	P56959	FUS_MOUSE	Fus	RNA-binding protein FUS	1	AAIDWFDGKEFSGNPIKVSFATR	AAIDWFDGKEFSGNPIKVSFATR	23	342	364	13689.5	0	11645.4	0	0	0	0	0	0	10473.3	20924.7	0	0	0	0	0	0	0	0	0	0	6688.49	11023.8	0	21064.2	0	0	0	16902.8	0	0	17028.6	0	0	0	0	0	0	0
P34928	P34928	APOC1_MOUSE	Apoc1	Apolipoprotein C-I	1	AAIEHIKQK	AAIEHIKQK	9	54	62	895.46	3507.12	252.041	1000.5	923.689	1716.11	1506.34	301.092	0	1871.58	0	1379	472.279	1632.75	2316.54	1222.83	946.171	0	1344.72	1692.68	0	1539.2	1419.3	1711.4	1759.73	0	0	0	1488.81	1645.76	1805.26	1395.48	0	0	0	0	0	0	0
P34928	P34928	APOC1_MOUSE	Apoc1	Apolipoprotein C-I	1	AAIEHIKQKEILTK	AAIEHIKQKEILTK	14	54	67	0	0	0	5151.67	2968.97	5253.87	4316.39	2487.22	3078.99	5819.6	0	2292.75	3621.9	0	5419.26	0	4603.64	3964.68	0	3354.37	0	7289.75	7828.35	3622.34	0	1537	6317.85	7315.51	3746.1	0	10088.9	7599.12	0	0	0	0	0	0	0
Q80W04	Q80W04	TMCC2_MOUSE	Tmcc2	Transmembrane and coiled-coil domains protein 2	1	AAIEHLHQK	AAIEHLHQK	9	284	292	0	3757.25	2458.82	6226.25	3166.94	3596.29	4088.59	4022.75	2602.54	2798.24	3321.87	2329	3161.5	2345.27	4093.38	2168.99	5157.09	4029.37	5694.85	4342.91	3409.38	1485.75	3507.32	5051.19	0	5036.36	3482.73	4074.81	4951.48	3230.81	5114.98	1519.31	0	0	1	1	2	0	0
Q6NXK2	Q6NXK2	ZN532_MOUSE	Znf532	Zinc finger protein 532	1	AAIESGHDDHESHIK	AAIESGHDDHESHIK	15	28	42	14763.8	18865.6	13916.7	17675.2	20526	16296.2	20982.4	13710.5	15043.9	16378.4	12705.7	14700	13500.5	17809.6	11606.8	17813.6	11331.6	21756.3	15233.1	16892.1	15636.8	15776.4	16172.1	12750.2	13192.5	12804.2	15270.9	12211.7	13072.3	11699.3	14007.6	14894.3	1	1	1	1	4	0	0
Q80YS6	Q80YS6	AFAP1_MOUSE	Afap1	Actin filament-associated protein 1	1	AAIEVNAGR	AAIEVNAGR	9	598	606	0	18165.8	16185.6	16539.5	14973.2	16867.3	0	14325.4	12902.5	14001.6	0	12373.5	12098.2	12357.3	14867.4	14814.8	14127	12780.4	17334.8	17156.4	18454.6	14686.7	16378.9	17901.3	18345.7	17976.6	14421	14897.1	19650.5	17905.9	18110.8	14982.8	0	1	0	0	1	0	0
Q80YS6	Q80YS6	AFAP1_MOUSE	Afap1	Actin filament-associated protein 1	1	AAIEVNAGRK	AAIEVNAGRK	10	598	607	4207.12	3690.12	7013.24	8312.37	5456.18	4439.4	7549.56	7524.68	7073.91	6901.52	0	6333.56	9617.65	6934.84	9639.14	5248.84	5828.72	4681.1	6648.27	8118.47	6621.02	5116.82	7449.23	3199.58	9975.78	4561.7	6534.32	4131.09	4637.11	5028.95	6753.07	3065.02	1	1	1	0	3	0	0
A2AKG8	A2AKG8	FOCAD_MOUSE	Focad	Focadhesin	1	AAIGFFITGGK	AAIGFFITGGK	11	1363	1373	12268.6	18761.6	13604.8	17959.2	18850.9	14922.6	12699.6	11267.8	19542.1	16081.6	16285.2	14774	14446.8	13833.9	15879.4	15277.2	14865.3	15740.7	15617	11194.1	7932.78	19325	10018.1	18176.8	18112.1	15714.7	10791.3	8423.12	9016.87	8218.19	14572.2	11906.8	1	1	1	1	4	0	0
Q8BWQ6	Q8BWQ6	VP35L_MOUSE	Vps35l	VPS35 endosomal protein-sorting factor-like	1	AAIGLVPEVPK	AAIGLVPEVPK	11	747	757	23575	18504.8	22602.1	27616	16855.8	23473.5	19458.3	15858.9	13246.5	21539.6	24043.8	12791	24844.8	22188.1	24071.3	30794.2	24923.2	21015	26338	28484	16718.2	20371.2	20438.1	17502	24085.1	25970.5	21185	30182.2	31835.4	21718.5	25850.2	20942.8	1	1	1	1	4	0	0
Q8BZQ2	Q8BZQ2	CRLD2_MOUSE	Crispld2	Cysteine-rich secretory protein LCCL domain-containing 2	1	AAIHYGVIDDR	AAIHYGVIDDR	11	332	342	0	0	4203.23	1551.06	0	2428.86	0	2756.91	2816	0	0	0	2144.29	2285.36	0	1877.14	1750.2	0	0	2358.35	0	0	5349.69	0	0	2577.47	0	0	0	0	2782.78	2763.36	0	0	0	0	0	0	0
Q80XI3	Q80XI3	IF4G3_MOUSE	Eif4g3	Eukaryotic translation initiation factor 4 gamma 3	1	AAIIADCSTFR	AAIIADC(UniMod:4)STFR	11	1467	1477	8909.49	10712.4	10591.9	8827.5	8693.79	0	0	7535.55	7581.93	9785.78	8199.12	7652.58	8270.41	11186.3	7529.23	12607.5	9085.08	8725.36	11323.5	9698.65	14956.3	6156.2	7462.79	10335.7	6451.83	11814.5	8963.89	11595.3	5537.61	6001.58	11852.3	8920.47	1	0	0	1	2	0	0
Q99MP8	Q99MP8	BRAP_MOUSE	Brap	BRCA1-associated protein	1	AAIIHQHLGR	AAIIHQHLGR	10	57	66	11181.9	10876.3	9135.8	7799.53	12762.9	7250.82	8788.06	14587.8	12278.5	15822.2	10288.6	13048.7	15062.4	12724.1	9619.33	15061.9	11117.1	11941.2	6661.55	11846.6	10658.2	9153.5	7532.06	11463.4	11163.6	12803.2	8411.06	13377.9	7706.44	8669.57	8076.22	16444.7	1	1	1	1	4	0	0
P67778	P67778	PHB1_MOUSE	Phb1	Prohibitin 1	1	AAIISAEGDSK	AAIISAEGDSK	11	209	219	1790000	1750000	1600000	1730000	1660000	1850000	1750000	1680000	1840000	1810000	1710000	1750000	1720000	1810000	1630000	1680000	1710000	1780000	1780000	1770000	1600000	1710000	1730000	1840000	1780000	1800000	1700000	1820000	1790000	1590000	1740000	1730000	1	1	1	1	4	0	0
Q8CIG8	Q8CIG8	ANM5_MOUSE	Prmt5	Protein arginine N-methyltransferase 5	1	AAILPTSIFLTNKK	AAILPTSIFLTNKK	14	228	241	3433.05	2261.04	0	3547.86	0	0	3684.82	7208.54	0	2388.33	2091.71	4101.96	5138.87	0	5029.46	0	6746.47	2512.07	0	4110.07	0	0	0	2733.85	8380.1	6810.82	2821.41	5568.86	4378.08	1556.44	5556.29	4466.25	0	0	0	0	0	0	0
Q99MI1	Q6PH08;Q99MI1	RB6I2_MOUSE	Erc1	ELKS/Rab6-interacting/CAST family member 1	0	AAILQTEVDALR	AAILQTEVDALR	12	517	528	83571.9	78755.8	79318.1	90684.9	92895.1	65687.2	76781	88863.5	86567.1	99941.7	67152.3	96995.1	86433.9	65676.3	81718.2	79612.6	74414.4	86516.7	79031.4	71409.3	84508.7	86373	80998.9	87229.6	95123.8	53292.6	65814.5	77108	91142.3	72481.8	103939	90408.8	1	1	1	1	4	0	0
Q8BGV8	Q8BGV8	MID51_MOUSE	Mief1	Mitochondrial dynamics protein MID51	1	AAIPAGEQAR	AAIPAGEQAR	10	147	156	44010.9	49785.7	43334.6	57364.3	48381	52631.6	41495.2	53381.5	48354.9	48398.6	47540.1	47903	44747.1	50592.1	57253.1	48910.3	46140.8	50942.8	53470.9	39490.3	52067.7	44932	50199.9	36466.3	44180.5	50457.4	47252.9	47791.2	49595.2	47292.5	49385.6	35109.7	1	1	1	1	4	0	0
Q1W617	Q1W617	SHRM4_MOUSE	Shroom4	Protein Shroom4	1	AAIQEFPVDKWKPITGNR	AAIQEFPVDKWKPITGNR	18	953	970	0	6208.47	12660.6	4629.13	6115.94	6818.13	0	0	2598.29	0	5368.56	0	8039.58	4608	0	0	4699.33	5132	0	7059.48	6687.5	0	0	9225.75	4045.58	6384.54	5942.83	0	0	5983.4	9489.6	2765.5	0	0	0	0	0	0	0
Q6KAR6	Q6KAR6	EXOC3_MOUSE	Exoc3	Exocyst complex component 3	1	AAIQSQLDGVR	AAIQSQLDGVR	11	59	69	43706.6	43921.8	41981.9	47859.3	40357.4	41973.8	39448.7	47263.3	39224.8	41318.2	44075.9	44142.6	44015.9	32455.1	49716.2	43999.8	33967	40089.3	49451.1	46063.4	39916.9	45460.1	40511.1	43097.6	45152.7	43704.8	49876.3	40783.5	43032.3	34943	51153.1	41766.3	1	1	1	1	4	0	0
Q7TSI1	Q7TSI1	PKHM1_MOUSE	Plekhm1	Pleckstrin homology domain-containing family M member 1	1	AAIQVIKK	AAIQVIKK	8	12	19	668.339	3461.49	2870.06	1797.77	764.549	2929.13	2530.03	2290.59	797.237	0	2904.41	0	1041.85	0	0	816.914	0	1629	622.83	2042.85	634.865	0	1100.33	1727.33	2275.14	1374.75	800.191	1084.7	1809.35	2348.32	2006.96	0	0	0	0	0	0	0	0
E9Q401	E9Q401	RYR2_MOUSE	Ryr2	Ryanodine receptor 2	1	AAISDQER	AAISDQER	8	3441	3448	980692	1090000	996138	1080000	1040000	972271	1000000	972353	1010000	1040000	1010000	983235	1040000	961611	1060000	1050000	1100000	1070000	1090000	958913	1020000	980201	958390	976081	1010000	1000000	1020000	1130000	1040000	1090000	1140000	1080000	1	1	1	1	4	0	0
E9Q401	E9Q401	RYR2_MOUSE	Ryr2	Ryanodine receptor 2	1	AAISDQERK	AAISDQERK	9	3441	3449	260051	263585	224397	246693	239323	246591	259416	254059	249829	244084	254413	255312	276361	236747	230851	252236	254714	246743	277721	237999	250762	234487	260871	254457	251011	274799	259623	253697	279462	252017	253273	264209	1	1	1	1	4	0	0
Q8BP40	Q8BP40	PPA6_MOUSE	Acp6	Lysophosphatidic acid phosphatase type 6	1	AAISQPGISEDLEKVK	AAISQPGISEDLEKVK	16	213	228	136374	137930	117446	139674	105626	126547	123764	157517	122375	136516	110499	152811	139408	120626	119200	153878	117137	125356	116611	129592	117981	148703	148189	131403	124653	118212	150586	122884	129785	122060	125009	127662	1	1	1	1	4	0	0
Q9QX11	Q9QX11	CYH1_MOUSE	Cyth1	Cytohesin-1	1	AAISRDPFYEMLAAR	AAISRDPFYEMLAAR	15	374	388	24636.2	20691.6	33552.8	14854.2	29477.8	18904.7	17786	20898.4	34895.1	24058.6	22802.2	30140.7	25057.3	19183.8	26763.7	22150.9	22363.3	21701.5	23684.9	19041.2	21685.8	30587.7	31740.5	33333.8	21154.6	30296.3	18537.2	24986.6	23614.9	29647.5	29206.8	23139.9	1	1	1	1	4	0	0
Q8K0V4	Q8K0V4	CNOT3_MOUSE	Cnot3	CCR4-NOT transcription complex subunit 3	1	AAISSGIEDPVPTLHLTDR	AAISSGIEDPVPTLHLTDR	19	548	566	10459.2	15638.9	9523.68	6308.73	13429.4	14869.2	8541.48	5885.1	7541.7	10011.6	12901.2	11851	12551.8	5785.36	11493.3	10939.8	11738.3	14018.4	12167.9	4872	9213.87	9852.46	13285.9	9440.31	14836.5	10432.4	14833.4	13607	7768.28	6378.96	10990.9	10390.4	1	1	1	1	4	0	0
Q8R2X8	Q8R2X8	GO45_MOUSE	Blzf1	Golgin-45	1	AAITHDIPTK	AAITHDIPTK	10	89	98	5428.52	6357.62	5801.22	4711.16	5883.63	5083.83	3296.94	4239.12	5887.76	5199.04	3295.94	9203.18	8387.26	7130.85	5278.04	4545.28	4903.51	6382.1	7327.21	6327.17	5074.09	3074.56	5127.05	5224.97	4621.62	5694.71	4453.33	7551.92	5807.2	0	5757.07	6310.25	1	1	0	1	3	0	0
Q9JIK5	Q9JIK5	DDX21_MOUSE	Ddx21	Nucleolar RNA helicase 2	1	AAITVEHLAIK	AAITVEHLAIK	11	479	489	25335.1	30531.2	28510.3	33935.7	32325.2	32621.9	25743.1	22683.8	33334.1	41906.4	47307.4	28539.9	27286.3	29290	18126.7	30393.4	28774	32635.2	30227	33777.8	39114.4	29578.2	35011.5	28148.7	35362.3	44120.1	29589.9	26197.9	42613.3	23930.2	20713.4	24835.3	1	1	1	1	4	0	0
Q9D8L5	Q9D8L5	CCD91_MOUSE	Ccdc91	Coiled-coil domain-containing protein 91	1	AAIVEEQR	AAIVEEQR	8	373	380	23686.7	26594.5	33489.2	23439.9	26326.7	23633.8	30044.9	22376	26700.2	29116.5	23670.5	27303.9	28184.1	28905.6	25771.3	20379.9	24624	22738	26643.1	27083.6	28299.7	25931.7	24132	20494.2	26773.3	18398.3	29216.9	23292.1	28973.4	30250.3	26003.3	22736.5	1	1	1	1	4	0	0
Q5F2E7	Q5F2E7	NUFP2_MOUSE	Nufip2	FMR1-interacting protein NUFIP2	1	AAIVYHTK	AAIVYHTK	8	657	664	85412.9	79992.4	91521.3	84853	80013.3	79816.8	85119.3	77696.8	87330.9	75738.7	88597.1	80253.9	87351.8	92633.8	79231.5	84746.2	80940.4	86381.3	91407.5	78347.7	90203	83853.8	84014.3	74673.9	86917.3	83656.5	92564.4	75199.9	81547.6	58670.6	46102.4	99163.3	1	1	1	1	4	0	0
Q9D1B9	Q9D1B9	RM28_MOUSE	Mrpl28	Large ribosomal subunit protein bL28m	1	AAIYDKYR	AAIYDKYR	8	185	192	25799.6	22774	27918.1	18313.7	22359.8	23602.2	17868	12475.5	16106.9	20609.4	23814.9	20685.7	18241.1	17709.1	20663.9	24057.4	17566.9	18150.6	17410.5	25422	24471.6	24506.1	18567.5	23396.8	20163.4	21413.2	16950.2	31061.1	18144.8	24023.5	18505.3	24531.2	1	1	1	1	4	0	0
Q9CR08	Q9CR08	RPP29_MOUSE	Pop4	Ribonuclease P protein subunit p29	1	AAIYHAFSHK	AAIYHAFSHK	10	3	12	5971.03	1697.88	5183.12	2508.61	3851.09	6776.65	2846.59	4743.61	6004.14	3670.53	0	4280.08	5269.6	5636.39	4945.35	2370.58	3222.91	3352.56	3949.62	3990.01	5437.12	3377.46	2499.86	4755.94	5158.92	4033.66	4398.72	5210.37	5667.39	1925.35	2187.26	0	1	1	1	0	3	0	0
P08551	P08551	NFL_MOUSE	Nefl	Neurofilament light polypeptide	1	AAKDEVSESR	AAKDEVSESR	10	301	310	7636.1	16866.7	10250.8	7892.07	7341.06	10092.7	8884.85	8002.23	7492.68	6115.66	9605.73	8957.3	9152.59	6646.29	5827.48	11826.4	10150.5	8571.65	8591.42	8687.75	5545.04	5854.99	8629.76	7310.98	7613.51	9237.26	8373.12	7240.63	7724.54	11969.6	7591.73	5519.42	1	1	1	1	4	0	0
Q2TPA8	Q2TPA8	HSDL2_MOUSE	Hsdl2	Hydroxysteroid dehydrogenase-like protein 2	1	AAKDGANIVIAAK	AAKDGANIVIAAK	13	30	42	17302.7	11575.7	17561.9	13737.2	7363.79	15051.8	14937.7	5901.98	15983.1	12561.8	12467.2	9830.92	17992.5	17957	12321.8	10280.9	12240.1	7978.89	15268	12273.3	16534.8	14699.2	17980.9	14081.5	19409.8	15693.1	11560.7	8098.83	15820	15864.6	18334.2	20589.4	1	1	1	1	4	0	0
Q60931	Q60931	VDAC3_MOUSE	Vdac3	Voltage-dependent anion-selective channel protein 3	1	AAKDVFNK	AAKDVFNK	8	13	20	12126.2	7266.74	10993	11822	15117.6	12666.4	20466.2	16738.5	12575.1	11572.2	12746.5	14894	17459.4	10309.4	14644.3	15489.3	16834.9	14631.6	16405.2	15645.5	18212.8	11858.6	13479.5	10103	7872.8	10849.3	11218.3	9628.16	10015.4	0	3575.71	10009.1	1	1	0	1	3	0	0
O08795	O08795	GLU2B_MOUSE	Prkcsh	Glucosidase 2 subunit beta	1	AAKEEAERPEK	AAKEEAERPEK	11	178	188	43698	33380.4	32027.5	30768.7	30723.7	38931.9	30436.4	30491.5	37178.7	29673.6	37336.4	37879.1	42767.9	37035.2	30878	33935.7	38128.5	21941.8	34969.8	31311.7	34201.4	27597.9	34522.6	33831.9	33151.4	23558.1	32337.6	39327.6	36475.5	34584.2	33442.7	37528.2	1	1	1	1	4	0	0
Q8C2K1	Q8C2K1	DEFI6_MOUSE	Def6	Differentially expressed in FDCP 6	1	AAKEEELLR	AAKEEELLR	9	341	349	8001.72	0	0	0	0	0	4763.33	0	0	0	0	0	0	0	7680.15	7876.79	0	0	0	8726.31	0	0	0	0	0	0	6879.48	0	0	7348.72	0	0	0	0	0	0	0	0	0
D0QMC3	D0QMC3;P0DOV2	MNDAL_MOUSE	Mndal	Myeloid cell nuclear differentiation antigen-like protein	0	AAKEPDQPPCCEEPTAR	AAKEPDQPPC(UniMod:4)C(UniMod:4)EEPTAR	17	257	273	111421	90879.9	91828.2	83583.3	115241	98192.8	100249	134407	117915	95313.6	88978.5	85795.1	51200.3	92485.1	106349	107845	102811	94009.2	94929.2	104061	96547.5	96667.8	92301.1	103555	108544	125261	100359	113638	99899.5	98031.3	91257.9	116849	1	1	1	1	4	0	0
P15864	P15864	H12_MOUSE	H1-2	Histone H1.2	1	AAKKPAGVR	AAKKPAGVR	9	24	32	9463.34	13370.3	13840.1	18385.5	8777.94	11675.6	13229.8	16822.5	11932.7	18608.7	13923.2	9665.35	12620.6	12387	15669.9	12245.1	12297.6	11219.1	12062.9	9754.07	12936.4	14929.1	16623.6	13276.3	15252.3	18194.2	12829.7	10795.4	15121.1	14182.3	13479.6	12665.1	1	1	1	1	4	0	0
Q80X41	Q80X41	VRK1_MOUSE	Vrk1	Serine/threonine-protein kinase VRK1	1	AAKPEQIQK	AAKPEQIQK	9	90	98	7800.68	8878.92	0	10667	7826.57	11314.1	7096.71	7731.23	6272.26	8659.08	10205.5	10682.1	7301.61	10033	8575.65	9772.51	6772.03	11227.2	7363.69	10117.6	8439.84	0	8030.37	7935.68	9878.22	9231.28	0	8030.4	7719.39	7450.92	6258.69	5209.63	1	1	0	0	2	0	0
P11881	P11881	ITPR1_MOUSE	Itpr1	Inositol 1,4,5-trisphosphate receptor type 1	1	AAKPGANSTTDAVLLNK	AAKPGANSTTDAVLLNK	17	75	91	0	1044.6	0	0	0	0	705.962	0	1519.47	0	439.823	0	484.299	0	0	0	0	415.475	0	0	0	1013.74	0	0	0	0	0	0	2254.16	0	0	1280.06	0	0	0	0	0	0	0
P97371	P97371	PSME1_MOUSE	Psme1	Proteasome activator complex subunit 1	1	AAKQPHVGDYR	AAKQPHVGDYR	11	188	198	24987	17674.2	28011.4	19248.6	24477	25468.4	29018.1	24187.4	22616.5	22877	28175.3	20596.6	24672.2	25628.6	30688.4	26181.2	23731.6	24848	26642.8	20049.2	25084.9	20530.7	27497.4	25656.5	26917.8	26488.2	23186.7	22659.6	21005	23795.4	27392.2	29116.9	1	1	1	1	4	0	0
Q69ZK6	Q69ZK6	JHD2C_MOUSE	Jmjd1c	Probable JmjC domain-containing histone demethylation protein 2C	1	AALAAAQFK	AALAAAQFK	9	1298	1306	3920.19	3149.72	5235.49	5157.83	4553.18	5287.33	5076.42	6951.73	7016.31	5438.55	5135.25	5391.38	4549.93	4590.64	8816.77	6727.22	0	5100.25	3514.86	1893.48	5170.89	4796.42	3292.51	5890.68	2733.03	3833.37	7669.37	4209.74	0	4946.74	2974.63	5692.49	1	0	1	1	3	0	0
Q2KN98	Q2KN98	CYTSA_MOUSE	Specc1l	Cytospin-A	1	AALAATLEEYK	AALAATLEEYK	11	557	567	8236.67	9885.79	0	6376.32	4828.9	7005.52	8254.23	8640.82	12225.3	8384.79	9474.24	8775.88	8914.74	11461.5	9579.2	8173.28	10767.3	10566.9	6772.27	9093.43	7239.34	9221.58	8840.88	8149.48	8142.8	9096.48	6262.78	9034.14	15382.5	6954.66	7605.15	10340.3	1	1	0	1	3	0	0
Q9D7P6	Q9D7P6	ISCU_MOUSE	Iscu	Iron-sulfur cluster assembly enzyme ISCU	1	AALADYKLKQESK	AALADYKLKQESK	13	149	161	0	1975.64	0	3992.76	0	3813.28	3794.53	6396.21	0	1390.04	3794.29	4705.37	2920.94	2320.79	0	0	0	0	2888.35	4163.15	4382.7	2696.98	0	2073.62	3076.09	3973.46	0	0	4435.66	1728.66	0	3634.78	0	0	0	0	0	0	0
P97377	P97377	CDK2_MOUSE	Cdk2	Cyclin-dependent kinase 2	1	AALAHPFFQDVTKPVPHLRL	AALAHPFFQDVTKPVPHLRL	20	327	346	14334.5	16323.3	17901	7764.29	11227	19449.2	18216.6	31984.8	14473.1	10294.3	11379.4	14877.7	12034.7	9568.43	18721.7	9351.77	14363.3	19371.7	15812.5	9643.25	16544.4	16091.6	13144.6	13445.6	15736.2	18189.8	9186.99	13821.2	23579.4	11432.3	17127.5	12601.7	1	1	1	1	4	0	0
Q9QXS1	Q9QXS1	PLEC_MOUSE	Plec	Plectin	1	AALAHSEIATTQAASTK	AALAHSEIATTQAASTK	17	2752	2768	514476	480271	492290	566914	523184	477357	487184	566774	492913	505181	530183	517293	504764	516183	531671	551237	530492	535915	556770	544373	478036	508943	525480	548269	475446	521322	520783	512332	521454	506610	576727	566709	1	1	1	1	4	0	0
Q8BYM8	Q8BYM8	SYCM_MOUSE	Cars2	Probable cysteine--tRNA ligase, mitochondrial	1	AALANDFDTPR	AALANDFDTPR	11	393	403	66143.9	42440.2	40399.9	45420.1	55953.5	50043.9	54709.8	59350	49124.5	48251.9	49017.3	49579	34181.2	53260.2	54740.6	61394.7	36791.3	50895.6	51154.8	55674.7	57738.1	43831.1	59116.4	68077.9	53692.8	50126.3	71724.4	62208.9	51674.4	46312.9	44910	70963.1	1	1	1	1	4	0	0
Q4FZC9	Q4FZC9	SYNE3_MOUSE	Syne3	Nesprin-3	1	AALASEEPR	AALASEEPR	9	383	391	30390.2	30911	30318.2	25076.9	33355.8	30043.6	31686.9	31690.1	35876	29926.6	29263	37609.4	32234	32149.8	32090.5	28586.8	28806.5	39219.4	31486.3	38257.4	27561.6	28764.6	26047.7	31054.3	37061.2	30446.5	28881	32042.1	32647.4	32323.4	25433.1	33953.6	1	1	1	1	4	0	0
Q4FZC9	Q4FZC9	SYNE3_MOUSE	Syne3	Nesprin-3	1	AALASEEPRVDR	AALASEEPRVDR	12	383	394	12979.2	18806	12465.1	22937.3	17659.7	11075.8	19165.6	24731	14531	19552.1	13690.2	17250.8	16945	14755.6	16517.8	12181.5	16243.5	14519.3	21677.1	16175.3	18271.4	11319.6	16130.2	17253.7	20120.8	15435.3	18091.6	12223	20976.3	17026.5	16431.3	22254.3	1	1	1	1	4	0	0
P22892	P22892	AP1G1_MOUSE	Ap1g1	AP-1 complex subunit gamma-1	1	AALCAVHVIR	AALC(UniMod:4)AVHVIR	10	157	166	0	2302.58	0	0	0	1881.84	0	0	1792.95	3091.31	1738.11	3408.17	0	2098.45	1580.48	1554.65	0	955.338	0	1970.25	0	1013.37	0	2244.01	0	1364.01	0	0	5587.16	0	1853.94	0	0	0	0	0	0	0	0
Q9DB05	Q9DB05	SNAA_MOUSE	Napa	Alpha-soluble NSF attachment protein	1	AALCHFCIDMLNAK	AALC(UniMod:4)HFC(UniMod:4)IDMLNAK	14	209	222	40483.3	46342.5	31396.7	51027.4	41628.4	34100.4	23144.7	41634.2	40551	29996.1	52822.8	49603.9	33905.5	34637.1	31666	32651.2	26690.1	28476.2	49191.3	69966.4	27801.6	41812.5	52831	36606.9	38037.3	21390.9	53993.2	28760.4	25413.2	21753.7	27364	35914.2	1	1	1	1	4	0	0
Q3UNZ8	Q3UNZ8	QORL2_MOUSE	Cryzl2	Quinone oxidoreductase-like protein 2	1	AALCTELK	AALC(UniMod:4)TELK	8	29	36	15972.9	13073.3	13885.8	14665.9	16629.2	19329.3	22964.9	18169.3	12354.9	17373.8	17560.3	23261.2	15858.5	19715.7	16378.8	18840.2	12494.8	24846.9	14249.7	17601.6	12762.4	18526.2	14980.6	21515.8	20588.3	19049.9	18563.7	16708.4	13994.2	19425.5	18441.5	15799.5	1	1	1	1	4	0	0
Q3UIA2	Q3UIA2	RHG17_MOUSE	Arhgap17	Rho GTPase-activating protein 17	1	AALDCSTSHLDEFYSDPHAVAGALK	AALDC(UniMod:4)STSHLDEFYSDPHAVAGALK	25	301	325	33598.7	27831.1	2079.97	36707.9	26673.8	15921.8	27669.4	27998.2	0	16898.5	47183.1	27814.5	35843.5	9192.63	33551.9	16263.7	39723.4	17518.4	24477	28073.4	20509.3	28510.9	21179.1	39003.9	7349	18641.6	30404.6	25221.3	33666.4	41302.2	33542.9	30831.1	1	0	1	1	3	0	0
D3YXK2	D3YXK2	SAFB1_MOUSE	Safb	Scaffold attachment factor B1	1	AALDDRYHSDFSR	AALDDRYHSDFSR	13	752	764	125021	107432	108926	134112	107668	107881	114994	130658	112588	105200	107890	99565.9	119224	126140	111340	91855.7	122399	134590	113633	111742	148468	126752	106603	112655	129902	116495	160678	130563	134898	126259	120449	144018	1	1	1	1	4	0	0
Q91YK2	Q91YK2	RRP1B_MOUSE	Rrp1b	Ribosomal RNA processing protein 1 homolog B	1	AALDECLR	AALDEC(UniMod:4)LR	8	260	267	58484	61273.4	60173.8	56748.5	60872.4	64348.7	66780.6	59037.7	52309.4	51240.9	56552.6	63158.9	57229.5	0	58197	74910.3	63786.6	51008.5	60943.6	54978.7	64509.2	0	62294	58836.1	0	49275.2	66042.3	75990.1	47145.9	54744	67988.4	43148.8	1	0	0	1	2	0	0
E9Q401	E9Q401	RYR2_MOUSE	Ryr2	Ryanodine receptor 2	1	AALDFSDAR	AALDFSDAR	9	4674	4682	589534	566271	546583	638685	545934	608060	566065	499171	605653	559297	657041	585971	563701	603215	538290	627370	564051	602296	554947	607218	514911	492771	522560	633517	539409	598001	592293	621422	587402	627617	559629	598289	1	1	1	1	4	0	0
Q3TUH1	Q3TUH1	TAM41_MOUSE	Tamm41	Phosphatidate cytidylyltransferase, mitochondrial	1	AALDKNLR	AALDKNLR	8	151	158	30939.4	31276.2	29062	29963.6	33736.4	30902.7	33742.1	34561.2	30724.6	31502	40234.6	31435.8	33270.8	37361.2	33423.2	29733.8	40072.3	31650.2	32398	30329.9	32257	31349.4	36081.5	34825.9	37469.2	32731.3	31003.4	31854.4	37489.8	35956.7	37906.7	29348.9	1	1	1	1	4	0	0
Q9JJC6	Q9JJC6	RIPL1_MOUSE	Rilpl1	RILP-like protein 1	1	AALDLKDPNRPR	AALDLKDPNRPR	12	285	296	291324	292867	293513	282898	260339	280453	299780	320211	270655	271616	305096	308182	279620	289795	304613	294285	296336	268858	305486	303294	302090	287000	294367	276125	290808	283996	277056	253873	306307	309689	295134	298497	1	1	1	1	4	0	0
Q6PB66	Q6PB66	LPPRC_MOUSE	Lrpprc	Leucine-rich PPR motif-containing protein, mitochondrial	1	AALDLKQVPSQIAVTR	AALDLKQVPSQIAVTR	16	1128	1143	6629.33	3466.34	7159.06	3002.05	7909.26	6459.8	4279.99	4062.95	4478.65	3161.62	3437.82	8394.23	6328.83	8734.38	4574.43	10427.2	7054.92	0	5229.46	3969.25	2500.68	4878.71	6962.62	6000.64	5426.49	5869.6	4045.93	5453.81	2553.18	4716.25	6435.43	2381.14	1	1	0	1	3	0	0
Q80XS6	Q80XS6	SMAG2_MOUSE	Samd4b	Protein Smaug homolog 2	1	AALDMQSYR	AALDMQSYR	9	531	539	4160.41	2617.11	2997.89	3553.98	5700.14	4168.82	2261.85	2902.96	3818.31	0	3444.64	5742.59	4093.46	7945.76	3471.18	3044.74	5019.68	1476.86	4555.2	2196.25	3619.29	4157.56	6200.53	3803.28	4804.81	3790.28	2602.9	4495.13	4077.4	3407.88	3700.36	0	1	1	0	0	2	0	0
Q8BWJ3	Q8BWJ3	KPB2_MOUSE	Phka2	Phosphorylase b kinase regulatory subunit alpha, liver isoform	1	AALEAIDELDLFGAHGGRK	AALEAIDELDLFGAHGGRK	19	207	225	0	3400.14	0	0	0	0	0	0	0	0	2955.74	3026.17	0	0	0	2523.12	0	0	0	0	0	0	0	0	3236.53	0	0	0	1549.45	0	0	0	0	0	0	0	0	0	0
Q70IV5	Q70IV5	SYNEM_MOUSE	Synm	Synemin	1	AALEALLGR	AALEALLGR	9	128	136	32851.6	40739.1	28144.1	28958.7	44996.6	29304.1	35828	36628.5	37964.4	46087.5	43786	27609.1	33449.9	32519.6	41004.6	31133.5	30627.3	44674.4	40975.1	39135.5	27984.4	46586.7	42703.8	23677.1	32097.2	31131.6	33008.6	38551.7	30340.1	25470.9	35296.9	41565.3	1	1	1	1	4	0	0
Q9Z0H4	Q9Z0H4	CELF2_MOUSE	Celf2	CUGBP Elav-like family member 2	1	AALEAQNALHNIK	AALEAQNALHNIK	13	95	107	5826.29	1189.44	3368.56	0	0	0	4373.47	3855.71	4300.82	3514.63	2611.35	4510.43	0	6009.84	3576.65	3740.75	0	0	0	3735.22	3112.09	0	0	6999.72	0	3756.94	0	5755.41	3746.35	8414.39	6117.44	3434.34	0	0	0	0	0	0	0
P28659	P28659	CELF1_MOUSE	Celf1	CUGBP Elav-like family member 1	1	AALEAQNALHNMK	AALEAQNALHNMK	13	71	83	16090	14389.9	8943.6	15114.5	10346.8	13000	14849.8	8090.43	9122.56	17635.6	8290.92	11275.5	13445.3	10552	14016.2	20387.2	8529.67	12623.8	17099.7	12272.5	13043.2	8477.1	8705.03	12364.4	11795.5	15507	10507.5	14870.1	15555.8	17216.9	16762.4	11551.2	1	1	1	1	4	0	0
Q3U6U5	Q3U6U5	GTPB6_MOUSE	Gtpbp6	Putative GTP-binding protein 6	1	AALEASVLR	AALEASVLR	9	439	447	24567.3	20874	23209.6	24363.4	20992	22535.5	31016.7	21505.8	22992.7	21134.4	28411.5	15223	23582.8	24977.2	25606.5	25048.8	22828.4	17690.3	18155.6	16237.3	28816.4	20979.9	26288.9	25456	22585.6	26902.1	14953.6	26056	19493.6	25054.4	22352.7	14493	1	1	1	1	4	0	0
Q80YR4	Q80YR4	ZN598_MOUSE	Znf598	E3 ubiquitin-protein ligase ZNF598	1	AALEAVAAPER	AALEAVAAPER	11	12	22	20210.6	22956.2	48136.4	21871.7	15874.1	17843.4	36284.7	22446.9	28535.6	23248.3	33586.7	27848.6	30137.9	15707.8	27435.3	19695.7	15392.3	23990.5	20058.5	25253.1	12908.9	28565.6	29167.9	0	38257.8	27031.4	13819	34362.9	19924.8	24564.4	18779.6	24254.5	0	1	1	1	3	0	0
Q9DB15	Q9DB15	RM12_MOUSE	Mrpl12	Large ribosomal subunit protein bL12m	1	AALEAVGGTVVLE	AALEAVGGTVVLE	13	189	201	0	0	0	0	0	0	0	0	4405.9	5664.59	5765.59	0	0	0	0	0	12652.6	2873.22	2455.06	0	0	0	3773.12	0	0	0	6800.2	0	8590.17	0	5415.33	0	0	0	0	0	0	0	0
Q64345	Q64345	IFIT3_MOUSE	Ifit3	Interferon-induced protein with tetratricopeptide repeats 3	1	AALECLGQAEDLRK	AALEC(UniMod:4)LGQAEDLRK	14	69	82	9033.8	6933.93	9467.35	10106.9	9408.53	9891.31	10734.2	15186.7	11930.6	7228.65	14316.4	10072	4969.42	8632.6	10403.6	11854.1	9773.25	8483.81	10548.7	10228	10115.4	11296.9	11112.6	6879.5	10224.5	10548	10300.9	5272.83	14275.1	16338.1	13929.4	8308.27	1	1	1	1	4	0	0
Q61595	Q61595	KTN1_MOUSE	Ktn1	Kinectin	1	AALEDRDR	AALEDRDR	8	884	891	41863	36742.9	37364.2	49504.8	49712.3	48804.9	37123.5	43552	39577.4	38885.5	45229.5	35792.6	46423.8	37322.7	44088	45299.4	48317.4	30713.4	41633.5	31492.9	46852.9	39793.6	47716.9	41530.8	43515.2	52330	35727.5	36065.7	40573.7	47066.1	33075.7	48361.7	1	1	1	1	4	0	0
Q08509	Q08509	EPS8_MOUSE	Eps8	Epidermal growth factor receptor kinase substrate 8	1	AALEDSNGSSELQEIMRR	AALEDSNGSSELQEIMRR	18	781	798	7105.78	12608.6	5878.52	0	9801.98	0	16812.2	9491.12	0	13643.1	11694.2	5865.92	10457.5	12108.6	15945.3	0	8280.52	11605.8	8760.88	8359.02	8279.63	0	7888.15	8547.58	6603.75	9613.39	8250.6	10542.6	10091.9	0	16072.3	12409.4	0	0	0	0	0	0	0
P46062	P46062	SIPA1_MOUSE	Sipa1	Signal-induced proliferation-associated protein 1	1	AALEEEVR	AALEEEVR	8	995	1002	27305.2	31202.1	39979.4	42688.7	41200.7	37776.2	40534	32797.5	36401.2	29480.8	29740.3	32446.3	42880.3	45392.4	28518.7	31768.2	42849.7	39778.7	36293.4	38255.2	36795.3	33090.1	41171.2	0	33859.8	33599.8	37052	26452.8	41228.7	39240.8	30412.6	41579.5	0	1	1	1	3	0	0
P97496	P97496	SMRC1_MOUSE	Smarcc1	SWI/SNF complex subunit SMARCC1	1	AALEEFSR	AALEEFSR	8	716	723	11849.8	14220.4	19038	22340.9	13570.1	12946.2	17903.2	9215.95	20467.8	16662.4	14547.8	13533.5	12158.6	11500.1	10172	16133.6	17476.2	10009.2	18415.7	7340.44	13435.3	0	16401.7	13391.9	13445.8	15873.6	16176.6	17180.9	16154.7	7073.8	13458.9	12239.2	1	1	0	1	3	0	0
P58854	P58854	GCP3_MOUSE	Tubgcp3	Gamma-tubulin complex component 3	1	AALEELQR	AALEELQR	8	793	800	34361.3	31809	39392.6	38441.8	41694.4	31456.2	35487.3	27366.4	43639.5	29990.8	31736.4	35212.1	34466.4	46410.9	29389	33095.1	36804.1	37042.8	29844.3	34746.4	31615.2	36159	25944.5	32527.4	36005.9	36505.3	37327.3	33830.6	32765.3	35618.3	35747.1	39689.7	1	1	1	1	4	0	0
Q61035	Q61035	HARS1_MOUSE	Hars1	Histidine--tRNA ligase, cytoplasmic	1	AALEELVR	AALEELVR	8	5	12	543480	701107	776218	759054	506492	746365	796052	676224	691483	683079	686871	639379	667360	740258	752677	644495	731789	765332	626840	583279	800636	718459	660127	671248	734885	756831	743197	724098	667739	696837	669694	605360	1	1	1	1	4	0	0
Q9DBR1	Q9DBR1	XRN2_MOUSE	Xrn2	5'-3' exoribonuclease 2	1	AALEEVYPDLTPEENRR	AALEEVYPDLTPEENRR	17	660	676	11073.9	0	9102.73	7960.42	13575.6	0	11279.5	11760.5	11585.4	0	9388.65	9044.4	7904.4	8717.38	10197.8	6581.18	4338.79	8519.38	5356.41	18540.8	11488.9	6857.07	11735.3	14402.1	11594.4	11175.9	9198.88	18303	9685.92	18138.8	14729.8	13955.4	1	0	0	1	2	0	0
Q3UY23	Q3UY23	FDXA1_MOUSE	Fdxacb1	Ferredoxin-fold anticodon-binding domain-containing protein 1 homolog	1	AALEGDPVALENLKR	AALEGDPVALENLKR	15	39	53	0	0	8138.73	6169.96	4838.12	4454.86	4565.42	0	0	0	6395.19	3848.47	4768	6965.83	5700.54	3704.67	6226.58	0	4282.9	0	0	6135.68	3526.74	0	2897.64	0	6480.63	1973.66	0	7968.38	6125.12	5538.71	0	0	0	1	1	0	0
P19001	P19001	K1C19_MOUSE	Krt19	Keratin, type I cytoskeletal 19	1	AALEGTLAETEAR	AALEGTLAETEAR	13	321	333	69854.4	53546.9	54977	65460.3	50165.8	71462.8	49319.9	50101	56576.3	46915.3	60614.7	65033.3	52371.4	43007	62099.2	61069.6	53853.6	64570.9	57919.4	72408.3	55584.8	51777.2	72854	60531.4	63922.1	57378.3	63886.9	62300.3	63314.3	62474	59309.8	52533.4	1	1	1	1	4	0	0
Q8K2H2	Q8K2H2	OTU6B_MOUSE	Otud6b	Deubiquitinase OTUD6B	1	AALEKEREER	AALEKEREER	10	110	119	0	0	1288.87	0	0	0	812.382	0	1738.1	2644.38	0	1668.83	0	1613.53	879.029	884.068	4443.7	1590.54	1437.9	0	0	0	2647.55	0	0	1408.38	0	1196.49	1833.99	1861.48	2791.57	293.471	0	0	0	0	0	0	0
Q8BJF9	Q8BJF9	CHM2B_MOUSE	Chmp2b	Charged multivesicular body protein 2b	1	AALEKQEK	AALEKQEK	8	33	40	21192.2	14237.9	17483.8	20276.9	22110.1	20812.7	26311.9	29141.4	22675	29217.8	25852.8	19750.8	23472.7	20996.1	27405	15007.6	20758.6	25990.6	22053.2	20728.3	19376.7	23162.7	28064.1	24598.1	18515.8	24714.5	19702	21379.2	21794.7	18278.1	25765.1	20331.9	1	1	1	1	4	0	0
Q7TSG1	Q7TSG1	CE120_MOUSE	Cep120	Centrosomal protein of 120 kDa	1	AALELEMWK	AALELEMWK	9	656	664	0	4884.79	3301.73	7420.77	4414.75	3046.02	3974.9	3817.38	6242.9	5430.99	6727.3	4953.33	4132.28	5340.19	5293.78	0	8784.06	6417.8	2322.75	5261.18	2554.96	3025.98	5951.22	0	6519.19	6049.86	2832.76	0	2247.18	4488.67	0	0	0	1	1	0	2	0	0
Q62210	O08863;Q62210	BIRC2_MOUSE	Birc2	Baculoviral IAP repeat-containing protein 2	0	AALEMGFSR	AALEMGFSR	9	392	400	25120.2	21639.4	20075.4	27459.9	17473.7	18400.2	24081.4	21661.1	19251.5	21467.2	22174.6	22818.3	14979.2	21245.2	26036.2	22115.8	16888.4	15868	22772	21467.1	20027.2	18903.5	23781.3	19003	17370	22140.1	15377.8	32841.4	17212.2	21714.6	26352.7	16989.2	1	1	1	1	4	0	0
P48410	P48410	ABCD1_MOUSE	Abcd1	ATP-binding cassette sub-family D member 1	1	AALEMKEEELVSER	AALEMKEEELVSER	14	368	381	12979.4	13936.9	15346	14090.6	11176.6	6828.14	10682.4	10008.2	11989.8	12396.7	10331.7	0	12000	16167.5	16696.8	8606.01	12647.4	9979.63	14649.2	8261.74	12663.1	10846.5	5362.12	14659.2	11891.7	10885.1	9569.85	12426	14593.9	11613.1	13109.4	9586.68	0	1	1	1	3	0	0
P48410	P48410	ABCD1_MOUSE	Abcd1	ATP-binding cassette sub-family D member 1	1	AALEMKEEELVSERTEAFTIAR	AALEMKEEELVSERTEAFTIAR	22	368	389	13567.4	10034.9	12344.4	11146.5	8840.71	13424.9	6908.36	23619.4	9428.2	8785.79	9906.73	14332.7	11352.2	18827.1	18869.6	17843.6	6986.95	20352.6	12378.3	10194.9	14734.6	13278.5	7261.69	14181	5158.25	13873.3	10743.4	7416.98	14007.2	16178.2	20870.5	10944.6	1	1	1	1	4	0	0
Q9CR42	Q9CR42	ANKR1_MOUSE	Ankrd1	Ankyrin repeat domain-containing protein 1	1	AALENKLPVVEK	AALENKLPVVEK	12	127	138	121134	119933	117167	136839	113098	99388.9	124924	123604	132040	143081	127773	129655	142570	134231	144448	101612	132378	116459	150238	149403	134873	121144	122311	135035	122369	139230	120371	115511	137058	102305	117626	136021	1	1	1	1	4	0	0
Q8BL66	Q8BL66	EEA1_MOUSE	Eea1	Early endosome antigen 1	1	AALEQEKESQQLMR	AALEQEKESQQLMR	14	1184	1197	67085.4	55023.6	72216.6	76532.7	98920.2	57302.9	73083.4	78268.4	61025.5	75463.4	63510.9	71703	55507.6	62920.4	62978	62697.5	60833.6	63732.6	61429.2	68186	64628.9	63949	72946.8	57413	75359.9	64730.1	67345.1	61716.5	69674.3	86158.3	79354.6	62866.1	1	1	1	1	4	0	0
P84086	P84086	CPLX2_MOUSE	Cplx2	Complexin-2	1	AALEQPCEGSLTRPK	AALEQPC(UniMod:4)EGSLTRPK	15	84	98	51539.2	31875	50274.6	34807.2	43487	44947.7	37455.7	58872.4	43779.5	46583.5	42467.2	34272.7	41870.6	45094.4	50690.2	42363.9	48596.4	37115.5	49076.2	37625.3	40640.8	36649	38580.5	51440.7	50918.3	40055.8	41033.7	43774	39750.7	41495.9	48411	33429.1	1	1	1	1	4	0	0
P84086	P84086	CPLX2_MOUSE	Cplx2	Complexin-2	1	AALEQPCEGSLTRPKK	AALEQPC(UniMod:4)EGSLTRPKK	16	84	99	8032.28	9981.67	10151.9	10494.8	8148.36	10247.7	10164.4	10191.3	13428.3	7389.02	6946.26	8813.78	7655.22	13218.9	9465.57	8281.77	8828.24	11668.1	13974.9	7559.39	5455.84	9227.29	11592.4	9632.41	9195.7	10488.4	12308.1	12310.5	9044.41	8100.94	11884.5	17746.2	1	1	1	1	4	0	0
Q6P9J5	Q6P9J5	KANK4_MOUSE	Kank4	KN motif and ankyrin repeat domain-containing protein 4	1	AALEQQEEETK	AALEQQEEETK	11	371	381	1994.14	1492.44	2022.53	3275.56	3475.16	3454.84	0	1186.79	777.15	1960.53	1701.23	3077.71	3070.52	1628.43	0	1287.71	0	2400.31	0	3101.05	2225.69	1200.9	1663.13	761.311	1589.67	2764.76	1194.02	1716.76	2346.67	2811.79	1394.11	1376.33	1	0	0	0	1	0	0
Q9WV34	Q9WV34	MPP2_MOUSE	Mpp2	MAGUK p55 subfamily member 2	1	AALESGVSTK	AALESGVSTK	10	482	491	16439.4	24984.4	19023.7	21632.1	16863	17332.2	20422	21324.6	19886.3	18240.7	21136.1	17375.1	20030.1	24598.8	27485.7	18524.7	16166.6	19979.2	20444.9	25347.2	15728.9	20989.2	22156.4	22134.7	20244.4	19244.4	18705.4	18504.2	20303.7	26467.3	23324.4	17082.9	1	1	1	1	4	0	0
A3KG59	A3KG59	P20D2_MOUSE	Pm20d2	Xaa-Arg dipeptidase	1	AALESIAAPPPVK	AALESIAAPPPVK	13	138	150	19261	22458.6	17777.6	15349.5	15442	13374.6	17853.7	20036.2	15013.2	16246.7	12086	15359.9	12286.2	17559.8	13424.4	11681.5	3912.97	14560.1	13264.2	14377.3	17886.3	18993.7	18544.3	28634.9	17609	15824.2	12724.9	17694.7	20382	15761.7	11676.3	11916.7	1	1	1	1	4	0	0
Q9JLN9	Q9JLN9	MTOR_MOUSE	Mtor	Serine/threonine-protein kinase mTOR	1	AALETVDR	AALETVDR	8	1134	1141	27691.2	33444.5	27877.2	29154.9	29366.9	27939.8	38211.2	24260.3	29195.9	29061.1	33166.3	28157.2	29134.7	31413	33425.9	31176.9	34078.7	31039	32022.2	35969.1	23130.2	33189.8	26456	24694.1	36597.4	31366.8	24726.1	34205.7	34727.3	32155.5	34422.3	30570.3	1	1	1	1	4	0	0
P07934	P07934	PHKG1_MOUSE	Phkg1	Phosphorylase b kinase gamma catalytic chain, skeletal muscle/heart isoform	1	AALFENTPK	AALFENTPK	9	368	376	58410.2	71651.5	53210.1	51593.4	56353.5	63275	54616.1	66618.2	65275.8	57477	70037	62707.8	55497.1	51127.5	48664	61989.7	50099.2	70431.8	55054.9	49203.4	52366.4	38262.2	47993.3	0	45034.4	48196.7	63699.4	64071.3	81432.6	54160.9	69727.7	43259.9	0	1	1	1	3	0	0
Q61179	Q61179	IRF9_MOUSE	Irf9	Interferon regulatory factor 9	1	AALFLLQHTEQSPSALGH	AALFLLQHTEQSPSALGH	18	382	399	0	11912	22131.2	19108.1	0	0	0	16074.7	11735.1	0	0	12471.5	15220.8	0	19673.6	14146.2	15920.9	0	0	9947.65	17651.3	10894.4	0	0	0	14024.2	12140.7	18057.9	12788.2	18523.8	10564.4	15644.8	0	0	0	0	0	0	0
Q3USH5	Q3USH5	SFSWA_MOUSE	Sfswap	Splicing factor, suppressor of white-apricot homolog	1	AALFLQTLK	AALFLQTLK	9	684	692	5333.91	7565.81	5319.99	8094.6	8130.81	5372.26	5750.71	7836.49	4984.77	9097	10221.8	9063.17	9584.6	11395	5745.7	7081.6	8649.64	6714.69	7551.94	7743.02	7172.55	4221.12	10867.4	3618.75	7223.27	6637.6	7428.27	11645.4	9219.72	7833.05	6109.03	11446.7	1	1	1	1	4	0	0
Q9DB30	Q9DB30	PHKG2_MOUSE	Phkg2	Phosphorylase b kinase gamma catalytic chain, liver/testis isoform	1	AALFQHQPPR	AALFQHQPPR	10	371	380	3472.86	5882.45	4817.88	7827.1	5193.19	6491.98	0	4369.63	5822.41	6187.61	5507.17	2739.09	7655.05	7744.35	5879.3	6430.28	6337.2	6352.91	8609.21	0	2148.83	8503.31	7273.15	1569.4	7977.97	6457.79	8725.72	5194	0	5939.08	2994.45	5333.86	0	0	0	1	1	0	0
O88952	O88952	LIN7C_MOUSE	Lin7c	Protein lin-7 homolog C	1	AALGEPVRLER	(UniMod:1)AALGEPVRLER	11	2	12	26824.2	11777.4	17270.5	17706	21141.2	22953.4	22678	21252.4	22875.1	20946.5	21814.5	25222.5	16307.6	26912.4	22110.4	20197.3	26149.7	15759.7	20834.5	19786.7	24281	16696	24199.8	20319.6	14817.4	19574.4	15903.8	26460.1	19928.6	17902	17635	11641.2	1	1	1	1	4	0	0
A2AAJ9	A2AAJ9	OBSCN_MOUSE	Obscn	Obscurin	1	AALGLPSSKLPAAAAR	AALGLPSSKLPAAAAR	16	697	712	140548	148716	154443	157453	145641	158309	160178	142420	166215	153170	153136	177415	156165	161938	158158	121939	161956	145807	201442	150817	141141	158948	155240	133560	164424	145096	158698	139479	176062	143756	147551	123405	1	1	1	1	4	0	0
O08784	O08784	TCOF_MOUSE	Tcof1	Treacle protein	1	AALGQGVAPVHTQK	AALGQGVAPVHTQK	14	636	649	45614	39297	40562.3	42997.9	53647.6	36291.8	53078.9	46461.6	39937.2	43778.3	38252.8	49597.3	33514.7	43433	45338.8	36500	43467.9	47848.5	48090.7	44362.7	43768.7	43953.8	45726.1	49826.1	40516	51196.8	43831.3	42041.8	40525.3	58452.8	53275.3	50985.5	1	1	1	1	4	0	0
P49710	P49710	HCLS1_MOUSE	Hcls1	Hematopoietic lineage cell-specific protein	1	AALGYDYK	AALGYDYK	8	171	178	12297.6	18749.6	14498.9	11722.4	10329.4	13180.1	10397	10684.5	9309.17	16334.8	14308.5	17393.4	16657.3	12262.9	13825	10067.4	8151.5	14411.4	14580	12426.1	12994.6	12000.4	13164.4	9586.74	13487.5	13354.8	11966.5	16336.3	11599.6	9181.92	11207.6	16756.7	1	1	1	1	4	0	0
P49710	P49710	HCLS1_MOUSE	Hcls1	Hematopoietic lineage cell-specific protein	1	AALGYDYKGETEKHESQR	AALGYDYKGETEKHESQR	18	171	188	3753.32	6078.16	4737.16	2843.43	5443.33	6329.5	7867.93	4328.89	8041.66	2311.3	6022.36	2833.84	3878.12	7568.55	3731.42	7381.15	6437.32	4958.35	6661.92	8851.11	8117.8	2745	5625.67	7195.4	3649.08	5715.58	5863.07	6547.93	3938.75	9718.79	4653.81	5958.72	1	1	1	1	4	0	0
Q8R2K7	Q8R2K7	SNPC5_MOUSE	Snapc5	snRNA-activating protein complex subunit 5	1	AALHDQLNR	AALHDQLNR	9	20	28	12599.5	6922.33	13813.6	12252.3	9520.54	17011.3	16612.1	15041.3	16915.5	7615.26	14834.1	13471.9	20079.1	16221.5	9566.01	6874.37	14195.3	10695.3	15058.4	9895.65	21693.3	20531.1	19981.2	20477.8	15495.3	13183.3	14744.7	7865.71	8809.92	17253.5	12320.1	10324.3	1	1	1	1	4	0	0
Q9ESK9	Q9ESK9	RBCC1_MOUSE	Rb1cc1	RB1-inducible coiled-coil protein 1	1	AALHVQLEK	AALHVQLEK	9	791	799	10091.2	9887.75	4654.75	10555.4	10448.9	10539.9	12821.6	8050.05	2961.45	7989.32	5974.24	7079.53	5195.98	6003.87	5253.7	6033.89	9302.52	14086.1	7069.45	7538.6	9867.51	9979.16	9765.61	9846.6	10957.9	8896.2	11087	0	5166.05	8798.63	7504.79	14848.9	0	1	1	1	3	0	0
Q9ESK9	Q9ESK9	RBCC1_MOUSE	Rb1cc1	RB1-inducible coiled-coil protein 1	1	AALHVQLEKCR	AALHVQLEKC(UniMod:4)R	11	791	801	3043.88	5935.72	5097.42	0	5149.51	7286.07	4988.65	6376.46	8823.3	2318.13	5044.96	0	7989.31	0	2935.61	9076.28	5727.88	6473.65	0	6439.35	0	4791.55	5086.72	0	5011.34	4239.14	3398.29	0	4635.83	9902.13	5295.27	13330.6	0	0	0	0	0	0	0
O70252	O70252	HMOX2_MOUSE	Hmox2	Heme oxygenase 2	1	AALIKDMK	AALIKDMK	8	106	113	12121.1	15746.5	16104.5	14906.4	23617	19830.6	17753.1	26502.9	12502.1	17655.8	21697.1	15660.7	18569.9	15590.6	17629.3	17260.8	21401.5	17345.5	20509.1	17534	11434.5	22627	15031.9	23043.4	18563.5	16742.7	13135.3	15434.4	14272	12611.4	18490.3	17333.1	1	1	1	1	4	0	0
Q9D115	Q9D115	ZN706_MOUSE	Znf706	Zinc finger protein 706	1	AALIYTCTVCR	AALIYTC(UniMod:4)TVC(UniMod:4)R	11	35	45	13309.3	17383.2	7775.83	11665.4	10763.1	9907.81	12386.1	9276.56	14923.6	14800	12867.8	14063.2	11870.9	9730.8	13558.1	8772.71	8422.64	8941.37	11532.2	11810.3	8132.79	9377.33	7310.88	13750.8	9203.14	13193.3	12749.2	7798.73	9704.57	12090.4	10678.3	15868.1	1	1	1	1	4	0	0
O35465	O35465	FKBP8_MOUSE	Fkbp8	Peptidyl-prolyl cis-trans isomerase FKBP8	1	AALKLEPSNK	AALKLEPSNK	10	321	330	122094	87684.8	106330	109713	93865.7	103205	114091	84924	114131	116540	114268	113472	116240	107126	119639	91127.3	115669	114818	112482	122515	108217	110377	128403	116889	115480	118140	95327.6	103962	112555	120312	108953	147148	1	1	1	1	4	0	0
Q9JHI9	Q9JHI9	S40A1_MOUSE	Slc40a1	Solute carrier family 40 member 1	1	AALKVEESELK	AALKVEESELK	11	237	247	2866.02	3849.73	4823.78	0	0	4101.44	6435.85	6593.76	4327.74	3245.62	5697.22	0	0	4540.66	0	6071.84	4739.09	6202.08	0	4431.39	3502.51	0	9521.76	3590.93	0	6509.83	0	2374.35	6046.84	2107.56	0	0	0	0	0	0	0	0	0
Q3TW96	Q3TW96	UAP1L_MOUSE	Uap1l1	UDP-N-acetylhexosamine pyrophosphorylase-like protein 1	1	AALLAELASLEADALREHCQR	AALLAELASLEADALREHC(UniMod:4)QR	21	32	52	5484.23	3734.09	7414.81	0	0	0	0	0	0	0	1502.4	4665.7	4396.58	4611.04	0	0	0	0	3870.6	2857.87	0	0	0	0	5430.49	0	0	0	4177.83	3624.19	5037.7	4527.47	0	0	0	0	0	0	0
B9EJR8	B9EJR8	DAAF5_MOUSE	Dnaaf5	Dynein axonemal assembly factor 5	1	AALLDPFAAVRR	AALLDPFAAVRR	12	171	182	7794.77	9654.61	8532.72	10713.8	8920.01	8370.23	6363.42	10934.8	12615.7	10513.2	13518.8	8510.84	10618.7	8923.48	12445.6	8716.94	11596.9	9340.95	9461.47	6424.21	8377.78	9806.51	10086.4	8369.98	9014.8	11913.6	11102	6783.72	6941.67	10091.7	9239.99	7443.66	1	1	1	1	4	0	0
Q91YD9	Q91YD9	WASL_MOUSE	Wasl	Actin nucleation-promoting factor WASL	1	AALLDQIR	AALLDQIR	8	403	410	86311.6	89987.2	83381.6	75528.5	62872.1	73272.9	67241.7	82921.6	93207.7	79875.6	80963.7	79072.6	85085.9	76132.5	85668.4	63239.2	72754.3	75633	65370.4	71080.8	80877	71793.5	76053.5	74689.8	91126.2	87129.1	71998.7	77851.8	60724.8	96228.6	82847.2	84148	1	1	1	1	4	0	0
Q9CXK9	Q9CXK9	RBM33_MOUSE	Rbm33	RNA-binding protein 33	1	AALLEFEER	AALLEFEER	9	292	300	32384.5	25817	35492.3	24148.7	30685.5	27052	28913.7	28332.3	29648.4	26235.7	29869.3	32350.2	25104.6	30077.4	27858.8	33356.6	25263.9	28892.4	28462.8	24438.8	33733.8	32238.4	25797	25662.4	26893.7	29621	32251.1	28890.8	22947.6	38440.2	22177.4	23611.4	1	1	1	1	4	0	0
O54784	O54784	DAPK3_MOUSE	Dapk3	Death-associated protein kinase 3	1	AALLGAGGLK	AALLGAGGLK	10	396	405	13448.6	12646.7	12524.4	14116.8	11059	9263.4	17259.3	6468.66	11385.7	14164	16523.1	10017.1	12460.7	12479	12991.2	9903.83	12662.2	16456.9	15285.3	11719.6	11798	12766	13232.5	12745.6	10132.2	13457.3	13740.1	6949.39	8374.13	8661.56	16689.2	12514.4	1	1	1	1	4	0	0
O54784	O54784	DAPK3_MOUSE	Dapk3	Death-associated protein kinase 3	1	AALLGAGGLKR	AALLGAGGLKR	11	396	406	13982.7	14559	12943.4	18933.6	12852	22280.4	17855.9	14769.1	17506.5	11938.9	19731.5	12675.1	22904.3	19075.7	10036.2	19603.1	11504	16943.3	23169.6	32438.2	17284.1	19811.2	19461	17577.2	23323	18730	17723.9	13696.8	18796.7	10459	15570.2	16322	1	1	1	1	4	0	0
Q6P9Q4	Q6P9Q4	FHOD1_MOUSE	Fhod1	FH1/FH2 domain-containing protein 1	1	AALLNFDEFAVSKDGIEK	AALLNFDEFAVSKDGIEK	18	750	767	34424.9	41889.3	36469.8	31254	44105.1	46984.2	37994	48040.6	37122.7	48860	33449.5	36649.4	38246.3	30745.6	37705.2	47389.9	56191.3	43547.6	42465.9	37257.2	28497.2	44872.5	39501.8	35455	39691	44450.2	41309.7	37929.5	55349.4	43156.7	37444.8	46831	1	1	1	1	4	0	0
Q8CGC7	Q8CGC7	SYEP_MOUSE	Eprs1	Bifunctional glutamate/proline--tRNA ligase	1	AALLNQHYQVNFK	AALLNQHYQVNFK	13	217	229	258749	217311	251923	177195	256568	255161	242557	263755	236013	218284	203450	240640	245808	287710	245497	233499	257262	233162	213822	234635	223953	243528	222912	249967	207453	215014	256971	254597	307269	301423	259140	203358	1	1	1	1	4	0	0
Q8CGC7	Q8CGC7	SYEP_MOUSE	Eprs1	Bifunctional glutamate/proline--tRNA ligase	1	AALLNQHYQVNFKGK	AALLNQHYQVNFKGK	15	217	231	0	6892.81	8022.52	3173.53	2108.55	0	0	6349.66	0	2715.73	2279.93	10278.9	5876.96	5739.29	5547	7032.08	6303.11	2130.05	2473.27	5587.27	4495.63	572.907	0	6248.01	3853.77	7232.62	0	7925.74	1248.48	2127.46	3303.97	1658.89	0	0	0	0	0	0	0
Q923J1	Q923J1	TRPM7_MOUSE	Trpm7	Transient receptor potential cation channel subfamily M member 7	1	AALLPDWLR	AALLPDWLR	9	1513	1521	5666.7	5656.81	7560.02	0	0	0	9430.44	5046.91	0	3942.07	0	3540.78	4646.17	5309.78	6590.63	4375.53	0	0	5346.21	5458.94	3673.5	2975.92	4596.43	0	5686.56	4908.56	0	0	0	4664.25	5250.04	0	0	0	0	0	0	0	0
Q69ZA1	Q69ZA1	CDK13_MOUSE	Cdk13	Cyclin-dependent kinase 13	1	AALLQLLAQHQPQDDPKR	AALLQLLAQHQPQDDPKR	18	1299	1316	12547	11869.1	12481.7	10550.2	13154.5	13471.6	10604.5	7084.99	12400.6	18692.9	12866.2	10441.1	13577.2	9269.55	11980.8	10455.6	11530.8	9623.19	12121.1	9473.66	10685.2	16096.2	14674.5	8318.29	18281.5	13841	7711.51	12371.9	11081.5	12912.6	14230.8	6835	1	1	1	1	4	0	0
P35601	P35601	RFC1_MOUSE	Rfc1	Replication factor C subunit 1	1	AALLSGPPGVGK	AALLSGPPGVGK	12	630	641	14578.4	20165.5	20240.9	23666.8	18292.4	19042.6	21391.4	15735	22085.1	23496.4	24712.2	18537.6	16343.2	15171.2	15343.4	16859.9	24092.2	17151.6	17747.6	20134.6	21818.4	15039.9	19802.6	22521.4	17948.5	24498.2	19166.5	20485.1	18760.7	13779.5	21538	16419.2	1	1	1	1	4	0	0
Q80Y81	Q80Y81	RNZ2_MOUSE	Elac2	Zinc phosphodiesterase ELAC protein 2	1	AALLTQQADSPEDREPQQKR	AALLTQQADSPEDREPQQKR	20	788	807	37896.9	27076.3	33667.4	36921.7	34699.2	34575.5	43259.6	42103.9	37145.1	39173.3	39165.3	30367.9	26167.6	28497	33275.5	28514.6	47657.1	27321.1	30520.2	32484.9	30099.5	34205.5	36551.3	42257.8	32626.5	28317.4	40670.5	48727.9	34339.3	39633.9	35777.8	35618.9	1	1	1	1	4	0	0
Q6VVW5	Q6VVW5	ANPRB_MOUSE	Npr2	Atrial natriuretic peptide receptor 2	1	AALLYLDAR	AALLYLDAR	9	166	174	2216.26	3117.99	0	0	0	0	2882.33	4127.03	3228.5	5191.74	3622.16	0	0	0	0	0	0	7620.14	0	6660.08	3681.06	0	0	0	5696.85	0	2956.38	0	0	3202.86	3180.02	0	0	0	0	0	0	0	0
Q78T54	Q78T54	VMA21_MOUSE	Vma21	Vacuolar ATPase assembly integral membrane protein Vma21	1	AALNALQPPEFR	AALNALQPPEFR	12	7	18	178679	200074	214267	211514	156494	175999	200704	168073	178645	201260	163285	158700	221595	253019	198255	196734	195583	109363	250830	160903	207835	180381	157861	176265	198125	171717	128829	177401	198543	193900	183214	182633	1	1	1	1	4	0	0
Q8C804	Q8C804	SPICE_MOUSE	Spice1	Spindle and centriole-associated protein 1	1	AALNATDAVKR	AALNATDAVKR	11	252	262	0	161.922	2982.15	3544.64	0	2812.54	0	0	4417.5	4551.35	1565.21	0	0	4285.83	0	0	1184.38	4447.85	4076.24	0	6420.59	0	1776	0	5148.88	0	554.731	0	3579.9	0	0	0	0	0	0	0	0	0	0
Q9D3G5	Q9D3G5	STX11_MOUSE	Stx11	Syntaxin-11	1	AALNEIESR	AALNEIESR	9	202	210	14776.8	19267.6	11980.8	0	11727.8	10377.2	12375.7	13430.4	15940.5	13684.7	18093.3	14551	12552	17824.3	16499.7	16516.8	17914.2	17270.5	17201.8	18247.6	14014.8	9582.96	13361.3	17713.9	15372.2	22458.4	17909.8	17475.5	14883.8	14525.3	14637	10526.4	1	1	1	0	3	0	0
Q921F4	Q921F4	HNRLL_MOUSE	Hnrnpll	Heterogeneous nuclear ribonucleoprotein L-like	1	AALNGADIYAGCCTLKIEYARPTR	AALNGADIYAGC(UniMod:4)C(UniMod:4)TLKIEYARPTR	24	272	295	11779.4	5547.72	15722.2	13722.5	13786.4	14567.6	16542.7	18035.5	10410.8	12001	10463.2	8904.53	16715.6	7541.63	22896.2	24302.2	21363.5	21851.2	14925.7	11136.8	13068.5	12338.2	8219.06	10399.3	16630.1	12134.2	16172.7	18532.8	13964.1	19065.1	13789.1	0	1	1	1	0	3	0	0
Q8BWR8	Q8BWR8	RHPN2_MOUSE	Rhpn2	Rhophilin-2	1	AALNQQILK	AALNQQILK	9	41	49	10908.4	11668.9	8249.06	9260.68	8615.24	9716.1	6077.87	8012.77	10855.5	13667	11020.8	9910.3	7254.71	9183	5733.28	10977.7	13660.8	8907.3	9137.04	13218.8	10831.3	11585.7	8099.63	13863.3	7665.88	10204.4	12394.2	11875.8	10117.1	10291	7272.32	8390.54	1	1	1	1	4	0	0
Q7TQF7	Q7TQF7	AMPH_MOUSE	Amph	Amphiphysin	1	AALPAGEGGSPEGAK	AALPAGEGGSPEGAK	15	491	505	0	16556.4	11838.6	6592.27	13619.1	11525.1	0	9588.71	11092.8	11288.9	9534.97	11677.4	4548.43	11653.1	7698.29	8810.96	6459.65	13481.3	12121.2	11177.8	8920.3	9984.57	6682	11896.6	7870.28	11894.6	5877.41	9126.97	7422.52	10841.4	8552.74	7272.36	0	1	0	1	2	0	0
Q9DBV3	Q9DBV3	DHX34_MOUSE	Dhx34	Probable ATP-dependent RNA helicase DHX34	1	AALPIAQYGNR	AALPIAQYGNR	11	162	172	6807.32	6164.76	13091	3919.4	0	3840.27	0	3366.15	0	0	5120.42	0	5056.58	0	5177.8	3490.18	4445.76	7269.32	5943.19	0	0	0	0	8203.1	10643.5	0	0	0	0	4098.08	0	8447.33	0	0	0	0	0	0	0
Q7TMY8	Q7TMY8	HUWE1_MOUSE	Huwe1	E3 ubiquitin-protein ligase HUWE1	1	AALPLTTSDTK	AALPLTTSDTK	11	1498	1508	39917.3	40987.7	44294.3	68340.3	50059.5	40354.9	36815.4	40690.7	43598.1	37059.1	27090.9	39403.5	43448	41138.4	46446.1	35901.8	39572.6	42079.1	60455.9	43932.8	46287.5	52519.8	55976.8	37886.7	40420	38699.4	52582.2	35515.7	43158.6	72384	53788.9	37327	1	1	1	1	4	0	0
P42859	P42859	HD_MOUSE	Htt	Huntingtin	1	AALPSLTNPPSLSPIRR	AALPSLTNPPSLSPIRR	17	1147	1163	10377	15838.2	16932.7	9930.54	20146.6	8744.49	16537.2	19252.1	19612	10040.9	27549.3	16742	20341.9	23774.1	8574.94	12314.3	12488.3	15599	11649.9	20474.7	8929.41	12664.1	7631.21	15142	14807.8	18611.3	25062.2	8573.68	9354.58	13407.8	14576.1	20801.2	1	1	1	1	4	0	0
Q6PB44	Q6PB44	PTN23_MOUSE	Ptpn23	Tyrosine-protein phosphatase non-receptor type 23	1	AALPTPALTPEDK	AALPTPALTPEDK	13	540	552	45555.1	39573.1	33102.4	38820.6	38316.7	45404.6	35895.9	26227.1	37344.7	39684.5	40593.6	37563	31353.1	39169.7	41409.1	27483.3	34932.2	43985.2	42769.6	35443.3	36233.8	30567.8	28740.8	42301	37021.5	37687.3	28476.8	35258	29606.6	29419.8	38105.2	31738.8	1	1	1	1	4	0	0
Q9D8B3	Q9D7F7;Q9D8B3	CHM4B_MOUSE	Chmp4b	Charged multivesicular body protein 4b	0	AALQALKR	AALQALKR	8	64	71	218698	183780	240530	216307	206826	206963	228668	210453	213521	225617	222694	205618	194851	211883	217803	204423	209945	185214	216792	199954	206085	215253	220302	188414	218422	195509	229246	207786	211309	197756	193049	225926	1	1	1	1	4	0	0
Q6ZWQ0	Q6ZWQ0	SYNE2_MOUSE	Syne2	Nesprin-2	1	AALQAQLQDHK	AALQAQLQDHK	11	4756	4766	22115	16216.7	22487.6	26338.2	13289.8	18887.9	24427.9	24513.6	23149	24355	26488.3	21895.6	22959.5	24175.3	28580.4	20337.8	20953.5	19400.7	18884.6	26537.7	22927.3	22140.8	21822.4	19097.8	21245	21666	24591.3	27564.6	22971.5	18326.4	25968.3	25229.1	1	1	1	1	4	0	0
Q64462	Q64462	CP4B1_MOUSE	Cyp4b1	Cytochrome P450 4B1	1	AALQDEKEQK	AALQDEKEQK	10	266	275	2797.3	2340.91	2983.01	4795.57	2129.92	1510.22	3325.31	2505.42	3773.03	2868.18	4526.25	7495.01	3015.69	5836.22	2313.5	3209.58	4440.93	2160.17	3303.15	4809.35	1407.18	3605.07	3792.47	1857.01	3089.7	2802.45	2043.28	1795.34	2641.57	2691.99	1907.1	1793.42	1	1	1	1	4	0	0
P28740	P28740	KIF2A_MOUSE	Kif2a	Kinesin-like protein KIF2A	1	AALQEEEQASK	AALQEEEQASK	11	685	695	29522.6	30215.5	26682.6	33707.3	24811.3	35027.3	32489.3	24268.7	25772.6	29116.9	25938.1	26374	30669.1	35769.2	24048.7	30126.8	34181.8	29438.3	28312.8	24455.9	29981.5	29984.2	29648.1	24399.8	34889.7	26820	29243.7	29313.2	27630	26690.5	28704.8	27214.9	1	1	1	1	4	0	0
P62852	P62852	RS25_MOUSE	Rps25	Small ribosomal subunit protein eS25	1	AALQELLSK	AALQELLSK	9	86	94	1630000	1880000	1710000	1690000	1650000	1700000	2050000	1750000	2030000	1890000	1770000	1290000	1870000	2200000	1810000	2030000	2000000	1720000	1900000	2050000	1960000	1880000	1830000	1770000	1710000	1910000	1710000	1610000	2240000	1860000	1820000	1450000	1	1	1	1	4	0	0
P62852	P62852	RS25_MOUSE	Rps25	Small ribosomal subunit protein eS25	1	AALQELLSKGLIK	AALQELLSKGLIK	13	86	98	21104.3	15755.3	30355.1	15927.4	24202	26096	22692.5	24256.5	23289.9	23898.4	21286.4	22912.4	21223.8	17232.2	19309.1	20201.8	25614.5	26615.6	27055.4	23056.6	13900.6	19816.8	22098.1	17337.7	22051.9	16393.6	21565.8	18783.2	19606.9	24168.7	17616.4	18187.9	1	1	1	1	4	0	0
E9PVD3	E9PVD3	PCD16_MOUSE	Dchs1	Protocadherin-16	1	AALQIPEHTALGTR	AALQIPEHTALGTR	14	142	155	8822.54	7833.65	10116.7	9784.18	4084.66	9228.78	4415.74	10857.7	13770	5675.8	11845.1	11114.3	6918.92	7399.64	10078.2	8860.55	6827.2	10230.6	10387.7	11911.7	9628.71	7094.43	8273.56	7129.86	8700.8	8391.46	7771.28	11051.2	8129.12	7974.06	4120.7	10437.6	1	1	1	1	4	0	0
Q91ZU6	Q91ZU6	DYST_MOUSE	Dst	Dystonin	1	AALQLQLNTMK	AALQLQLNTMK	11	4854	4864	24385.1	34762.7	28352.8	27257.4	43657.7	38702.9	26193.2	38191.8	35636.9	31576.2	29882	31466.9	42513.3	27717.7	31311.1	36741.6	31050.8	30249.2	37928.7	31750.8	31227.6	29016	31700.8	35922.6	29214.9	32845.6	31105.1	31948	37169.5	32920.3	28357.8	34688.2	1	1	1	1	4	0	0
Q8BTW9	Q8BTW9	PAK4_MOUSE	Pak4	Serine/threonine-protein kinase PAK 4	1	AALQLVVDPGDPR	AALQLVVDPGDPR	13	308	320	10472.8	12904.5	16679.2	0	14404.7	9945.45	13638	17966.5	12319.2	13479.8	17273.7	9289.34	0	9376.77	0	10432.9	12710	19560.9	13197.7	17648.3	7876.88	14355.8	11380.8	19727.9	23196	14709.1	0	18645.4	14355.7	14043.4	11931.1	16204.1	1	0	1	0	2	0	0
O88466	O88466	ZN106_MOUSE	Znf106	Zinc finger protein 106	1	AALQTAYVEVQR	AALQTAYVEVQR	12	1094	1105	3707.77	5386.78	4565.17	3941.25	4595.83	3716.27	7258.28	0	5308.89	1716.84	2354.69	4455	0	0	3093.01	2839.51	3825	3248.11	0	3788.47	1708.24	3437.98	5012.43	2840.9	6151.76	5863.23	5994.52	3141.85	5039.71	2700.41	4026.69	3636.59	0	0	0	0	0	0	0
Q60676	Q60676	PPP5_MOUSE	Ppp5c	Serine/threonine-protein phosphatase 5	1	AALRDYETVVK	AALRDYETVVK	11	114	124	27444.7	16530.2	33434.7	41935.9	24879.5	36071.8	33532.9	38691.9	27070.2	31772.3	43566.4	18317	41703.1	52949.6	33741.8	29082.2	26910.3	32654.9	28254.7	25978.9	30402.4	25483.2	34394.9	38008.9	32635.2	41434	30535.2	25870.7	23872.1	31635.5	28427	31260.8	1	1	1	1	4	0	0
P62911	P62911;P17932	RL32_MOUSE	Rpl32	Large ribosomal subunit protein eL32	0	AALRPLVKPK	AALRPLVKPK	10	2	11	598352	686036	699365	702041	666393	646709	698520	638710	738223	665143	754324	726880	705529	704421	647915	654226	688635	628127	697241	655941	794301	706398	675800	691984	760626	746444	733954	595539	621245	675732	669339	800722	1	1	1	1	4	0	0
O35465	O35465	FKBP8_MOUSE	Fkbp8	Peptidyl-prolyl cis-trans isomerase FKBP8	1	AALRSCSQVLEHQPDNIK	AALRSC(UniMod:4)SQVLEHQPDNIK	18	280	297	14095.5	11273.1	10985.1	0	14836	10305.7	8251.9	14773.7	11196.7	12004	7918.79	18489.3	11013.5	6594.73	9656.46	11953.9	13259.8	14067.4	14747.5	15480.4	18309	17938.6	7870.36	15359.9	10635.3	9738.16	16880	13704.6	14021.6	15599.7	14039.7	8698.07	1	1	1	0	3	0	0
Q8BWT1	Q8BWT1	THIM_MOUSE	Acaa2	3-ketoacyl-CoA thiolase, mitochondrial	1	AALSAGK	AALSAGK	7	39	45	176564	228911	217154	210025	180167	178264	234859	276439	188841	249434	232339	219003	184691	188669	198081	196835	148424	221139	227973	211807	152105	218588	215823	285696	161036	209361	198543	243829	199137	217021	230966	179712	1	1	1	1	4	0	0
Q60996	Q60996	2A5G_MOUSE	Ppp2r5c	Serine/threonine-protein phosphatase 2A 56 kDa regulatory subunit gamma isoform	1	AALSEMVEYITHNR	AALSEMVEYITHNR	14	71	84	58192	71950.4	69005.6	49535.1	68121	51452.2	67648.7	64707.5	50560.1	57815.1	75055.6	66609.6	64559.4	71803.9	72596.5	53723	62041.2	45961.8	71730.8	56015.4	63363	64844	63272.1	66526.4	64554.3	63711.8	56278.8	74654.1	62004.5	73661.9	82192.4	59614.4	1	1	1	1	4	0	0
F6VAN0	F6VAN0	ATF6A_MOUSE	Atf6	Cyclic AMP-dependent transcription factor ATF-6 alpha	1	AALSENEQLKK	AALSENEQLKK	11	327	337	2280.61	0	0	1083.51	2109.83	0	1898.19	0	1492.32	2663.4	1398.81	1947.38	2701.22	2020.1	1482.93	4188.52	0	0	2171.59	3305.69	0	0	895.302	0	2044.19	1222.28	2521.22	0	0	1786.74	2007.44	0	0	0	0	0	0	0	0
Q99JY0	Q99JY0	ECHB_MOUSE	Hadhb	Trifunctional enzyme subunit beta, mitochondrial	1	AALSGLLHR	AALSGLLHR	9	83	91	6880000	6980000	5910000	6660000	6010000	6570000	6080000	5940000	6740000	6550000	7040000	6390000	6500000	9310000	5330000	6950000	5990000	6940000	6560000	8840000	6360000	7140000	6950000	7540000	6160000	8240000	6810000	6330000	7720000	5010000	5190000	6010000	1	1	1	1	4	0	0
Q99JY0	Q99JY0	ECHB_MOUSE	Hadhb	Trifunctional enzyme subunit beta, mitochondrial	1	AALSGLLHRTNIPK	AALSGLLHRTNIPK	14	83	96	0	5055.44	9493.01	3847.74	6313.69	10292.6	3144.68	5761.08	0	4853.27	10366.4	0	7921.37	5693.65	0	6426.63	16037.9	0	6441.35	0	6643.57	7506.19	11122.7	6293.8	5861.64	8310.02	14509.7	0	0	0	0	2857.46	0	0	0	0	0	0	0
Q99PR8	Q99PR8	HSPB2_MOUSE	Hspb2	Heat shock protein beta-2	1	AALSHDGILNLEAPR	AALSHDGILNLEAPR	15	134	148	801508	832228	809914	762870	874941	830263	830863	807450	767667	663488	769013	706799	780348	979069	798171	775920	780276	787528	798714	719425	862040	789097	766281	724815	832683	736625	817622	820682	711712	822037	750294	907761	1	1	1	1	4	0	0
Q99PR8	Q99PR8	HSPB2_MOUSE	Hspb2	Heat shock protein beta-2	1	AALSHDGILNLEAPRGGR	AALSHDGILNLEAPRGGR	18	134	151	58581.4	51298.6	60547.9	42347.5	57636.9	57499.2	56131.5	60245.4	44920.7	58626.2	63872	44999.5	57441.3	63746	48578.5	44299.8	67592.7	47028.3	40397.4	40135.7	65240.5	43974.3	52955.4	51219.7	51197.2	56133	52014.6	44622.6	51271.9	54074.1	61852.2	62451.3	1	1	1	1	4	0	0
Q6NZF1	Q6NZF1	ZC11A_MOUSE	Zc3h11a	Zinc finger CCCH domain-containing protein 11A	1	AALSSVRGDEASSYTR	AALSSVRGDEASSYTR	16	558	573	0	0	8765.89	4671.31	6459.86	0	0	13396.8	0	0	7732.34	5997.05	9290.89	10651.3	0	13874	5804.4	0	4783.63	7764.86	9367.97	0	8075.91	8868.75	6376.86	0	11136.1	9920.01	5652.3	13840.4	13032.7	5054.14	0	0	0	0	0	0	0
Q6NZJ6	Q6NZJ6	IF4G1_MOUSE	Eif4g1	Eukaryotic translation initiation factor 4 gamma 1	1	AALSVDEVEK	AALSVDEVEK	10	1235	1244	47062.2	34929.6	35313.7	43072.1	37321.5	48737.5	46410.9	49251.7	45468.4	50366.7	42452.7	48145.4	42173.4	50918.5	43963.4	46273.9	44851.1	49208.3	43329.4	45560.5	41519.9	44875.3	47614.5	47245.1	40775.2	51738.3	48101.3	39627.1	38593.8	41834.8	39634.1	52278.6	1	1	1	1	4	0	0
Q6NZJ6	Q6NZJ6	IF4G1_MOUSE	Eif4g1	Eukaryotic translation initiation factor 4 gamma 1	1	AALSVDEVEKK	AALSVDEVEKK	11	1235	1245	233522	295897	285109	246465	225371	266849	319318	218189	298968	265791	329023	221612	273968	260140	243852	214775	260381	328490	288893	248529	265313	313231	268068	253626	255502	284471	250214	200135	291378	187496	246838	234853	1	1	1	1	4	0	0
Q9D924	Q9D924	ISCA1_MOUSE	Isca1	Iron-sulfur cluster assembly 1 homolog, mitochondrial	1	AALTLTPSAVNK	AALTLTPSAVNK	12	23	34	328536	349991	339592	362317	328257	368292	341084	348649	368060	372410	342548	365922	342604	381641	341754	366971	381661	289673	358862	260917	364646	339636	317047	319460	406319	353979	371774	345074	355481	309460	315086	406755	1	1	1	1	4	0	0
Q9D924	Q9D924	ISCA1_MOUSE	Isca1	Iron-sulfur cluster assembly 1 homolog, mitochondrial	1	AALTLTPSAVNKIK	AALTLTPSAVNKIK	14	23	36	0	0	1229.73	2375.17	4759.29	1778.1	2298.76	3482.36	3663.79	4644.46	1509.18	0	3467.25	0	3985.97	1394.73	0	3409.54	0	4211.71	3264.23	2678.2	1802.88	3052.86	3395.1	3778.39	2544.52	1852.71	7536.49	5569.03	4728.76	3503.18	0	0	0	0	0	0	0
Q91W34	Q91W34	RUSF1_MOUSE	Rusf1	RUS family member 1	1	AALTMHQAR	AALTMHQAR	9	210	218	7034.43	15414.4	8737	14575.4	9120.22	12758	7842.82	10661.2	9692.43	7471.25	12356	13770	11640.9	11497.8	6157.16	11036.9	13737.5	9880.44	15173.5	10840.8	12808.9	12571.5	11463	12360.8	13773	13509.9	9069.79	11114.9	13051.5	13731.2	11657.9	7708.39	1	1	1	1	4	0	0
P16951	P16951	ATF2_MOUSE	Atf2	Cyclic AMP-dependent transcription factor ATF-2	1	AALTQQHPPVTNGDTVK	AALTQQHPPVTNGDTVK	17	262	278	9141.4	0	6361.85	1782.28	4810.58	4424.86	0	0	6638.66	5057.13	0	11579.4	0	9251.87	6054.45	14239.1	4865.68	7687.67	7235.39	3174.94	4541.47	5516.86	0	0	5254.48	6875.13	4874.86	9077.46	0	4869.85	0	5184.9	0	0	0	0	0	0	0
P56695	P56695	WFS1_MOUSE	Wfs1	Wolframin	1	AALVMYWK	AALVMYWK	8	180	187	87600.5	78622.7	100187	84353.1	99816.1	95800	86003.9	70102.1	89598.1	76038.2	86571.6	100762	97724.5	75869.8	91091.3	78170.8	85533.7	91092.6	92339.6	89150.8	79074.1	81850.7	101912	103931	81603.6	70692.3	87975.4	78314.9	87287.7	86173	92097.6	102717	1	1	1	1	4	0	0
Q9D668	Q9D668	ARRD2_MOUSE	Arrdc2	Arrestin domain-containing protein 2	1	AALVQTQTFMAR	AALVQTQTFMAR	12	219	230	0	10039.7	0	0	0	0	7133.78	0	0	0	0	0	0	16286.4	0	10113.7	0	0	0	0	0	6547.51	0	0	11526.6	0	5583.77	0	0	0	0	0	0	0	0	0	0	0	0
Q9JL62	Q9JL62	GLTP_MOUSE	Gltp	Glycolipid transfer protein	1	AALYAAPYK	AALYAAPYK	9	150	158	0	6055.79	6474.03	6621.42	4889.49	2357.76	5105.23	7340.37	2810.96	6726.05	5067.52	4942.78	9567.03	7449.14	0	6646.05	7982.51	0	5220.15	8959.57	9528.36	7273.6	4450.91	3942.68	7113.66	8075.56	4849.07	0	11886.9	6736.37	0	6850.82	0	1	0	0	1	0	0
Q8BGZ4	Q8BGZ4	CDC23_MOUSE	Cdc23	Cell division cycle protein 23 homolog	1	AALYFQR	AALYFQR	7	350	356	18973.2	19854	17626.2	13480.7	16800.5	24890.1	12888.4	12072.1	14165.6	16466.3	16992.4	14624.5	16660.9	20487.7	12634.2	16936.3	22338.2	22615.9	20007.2	14582.8	21103	9121.14	17150.9	14337	20050.3	14522.9	15270.9	17147.4	16802.5	19822.1	11085.4	17988.8	1	1	1	1	4	0	0
Q6ZPE2	Q6ZPE2	MTMR5_MOUSE	Sbf1	Myotubularin-related protein 5	1	AALYIIGDK	AALYIIGDK	9	1324	1332	8284.59	4367.71	5766.71	2542.68	0	5675.78	8354.49	5244.82	2709.13	5443.32	2600.74	4894.81	7333.41	5121.76	4477.12	2498.52	0	0	3628.89	8022.13	4442.38	5391.36	7220.98	3221.38	5765.97	5762.96	0	6088.96	7413.34	5050.91	5624.21	5538.43	0	0	0	0	0	0	0
Q6ZPE2	Q6ZPE2	MTMR5_MOUSE	Sbf1	Myotubularin-related protein 5	1	AALYIIGDKAQLK	AALYIIGDKAQLK	13	1324	1336	7587.74	6954.17	9350.35	11093.4	7292.09	8144.75	8083.87	3038.87	4813.03	3798.52	3458.57	9588.95	6628.56	6854.25	9235.76	4475.98	6516.23	8639.84	6851.36	7433.74	7558.49	6551.28	5180.3	9228.07	4013.54	6358.86	8056.2	6931.42	10920.9	4620.08	7631.39	3271.69	1	1	1	1	4	0	0
Q8R3I3	Q8R3I3	COG6_MOUSE	Cog6	Conserved oligomeric Golgi complex subunit 6	1	AAMAQFDR	AAMAQFDR	8	580	587	8204.46	7992.13	5127.38	4931.9	7647.97	7864.89	6238.28	7948.91	10338.3	7583.81	7227.99	5371.83	6189.31	8852.73	8337.86	8826.35	5354.28	5917.46	4502.19	9951.95	6999.7	6299.64	8328.54	5755.89	7665.86	6688.95	7841.42	8549.58	6106.7	5617.35	7333.12	3660.01	1	1	1	1	4	0	0
Q8VE10	Q8VE10	NAA40_MOUSE	Naa40	N-alpha-acetyltransferase 40	1	AAMDAVCAK	AAMDAVC(UniMod:4)AK	9	20	28	0	4300	0	3675.57	0	0	1315.57	0	0	0	0	0	0	2560.88	4755.89	0	1013.76	0	0	0	1360.63	0	0	3532.14	4226.54	1433.47	0	0	3950.53	2942.73	3060.81	4117.63	0	0	0	0	0	0	0
P21271	P21271	MYO5B_MOUSE	Myo5b	Unconventional myosin-Vb	1	AAMDMTVFLK	AAMDMTVFLK	10	1136	1145	16221.5	12587.2	17343.3	11601.1	7716.08	13284.9	13718.1	12524.2	8685.09	12280.9	12806.3	13621.9	19578.3	14227.1	17778.1	13209.7	12066	21207.9	11186.6	16399	11999.4	13325.3	13485.2	12257	12942.3	14531.3	14276.1	13180.2	9192.19	20713.3	16013.8	10296.9	1	1	1	1	4	0	0
Q7TT37	Q7TT37	ELP1_MOUSE	Elp1	Elongator complex protein 1	1	AAMEAINPR	AAMEAINPR	9	826	834	7303.19	8632.05	6378.43	9772.69	8472.74	5712.62	4067.36	7619.47	5253.83	6320.83	7769.31	7998.73	9267.6	10334.7	7526.21	7319.87	9052.13	11148.7	5880.21	12956.4	7651.3	12245.7	7349.21	0	6448.11	5293.39	7414.43	4734.46	7589.43	9085.37	11528.4	7740.97	0	1	1	1	3	0	0
Q8CHH9	Q8CHH9	SEPT8_MOUSE	Septin8	Septin-8	1	AAMEALQSQALHATSQQPLRK	AAMEALQSQALHATSQQPLRK	21	403	423	88774.5	83000.9	94325	90113.7	108336	97110.5	85264.9	99035.1	95600	85000	78683.6	111649	91150.3	77612.2	115168	71610.6	92648.8	79827.6	70380.9	88859.3	90869.3	84467.4	87120.3	94744.8	99086.7	78842.3	85222.4	108758	73064.6	107591	96016.6	91785.3	1	1	1	1	4	0	0
O70133	O70133	DHX9_MOUSE	Dhx9	ATP-dependent RNA helicase A	1	AAMEALVVEVSK	AAMEALVVEVSK	12	1106	1117	24808.3	24272.6	25438	22067.6	27924.8	19047	21039	14644.8	26185.1	9399.25	20004	23736.5	28039.5	24429.6	24231.3	23274.4	16750	0	22414.9	33271.5	25148	23056.6	15695.9	18062.5	27107	25607.1	21051.1	0	33835.5	15829.7	24792.3	32027.1	0	1	0	1	2	0	0
Q8VDC1	Q8VDC1	FYCO1_MOUSE	Fyco1	FYVE and coiled-coil domain-containing protein 1	1	AAMEEKLNCTSSHLAECQATLLR	AAMEEKLNC(UniMod:4)TSSHLAEC(UniMod:4)QATLLR	23	1013	1035	6908.62	7975.92	15228.6	12503.9	10363.5	11124.5	11860.4	16029.5	10197.4	6895.28	11343.8	8697.89	9881.3	13268.1	12015.4	10764	12587.2	10977.7	12619.7	7784.48	14477.3	15686.6	8703.66	5639.35	9422.32	9394.58	12047.8	11153.9	12835.2	7462.42	12724.4	9739.27	1	1	1	1	4	0	0
Q61315	Q61315	APC_MOUSE	Apc	Adenomatous polyposis coli protein	1	AAMEEQLGTCQDMEKR	AAMEEQLGTC(UniMod:4)QDMEKR	16	196	211	4162.18	1663.76	3176.04	3990.94	7191.78	3763.41	5879.84	3858.27	517.681	4056.18	0	3315.1	0	3616.03	5525.69	5774.76	3475.21	1738.29	1705.33	0	0	3616.94	0	3634.89	1518.64	3585.17	0	2771.07	3912.31	4156.33	3003.71	3973.34	0	0	1	0	1	0	0
Q8K394	Q8K394	PLCL2_MOUSE	Plcl2	Inactive phospholipase C-like protein 2	1	AAMEFHEHLHSIGTK	AAMEFHEHLHSIGTK	15	1032	1046	6100.11	7425.72	4738.89	907.796	0	6406.91	7283.07	2990.56	5532.47	6610.73	7852.13	8429.12	8718.5	3145.71	3188.19	3415.31	0	0	6139.95	0	9674.56	4900.81	3003.38	4381.33	9377.3	5435.27	7126.09	0	7825.12	0	0	0	0	0	0	0	0	0	0
Q8QZY2	Q8QZY2	GLCTK_MOUSE	Glyctk	Glycerate kinase	1	AAMEHAGKK	AAMEHAGKK	9	118	126	3783.17	205.239	1096.25	1541.71	2114.14	1128.34	491.25	2192.6	2222.81	969.159	0	1286.91	2186.65	1834.63	1370.13	1933.27	733.825	1591.39	0	2201.78	1065.48	2547.77	3527.69	1035.02	1633.4	1520.59	685.587	2400.75	3389.17	2613.31	930.428	1648.27	1	1	1	0	3	0	0
P26039	P26039	TLN1_MOUSE	Tln1	Talin-1	1	AAMEPIVISAK	AAMEPIVISAK	11	1594	1604	562511	551026	606357	658561	491963	571924	568625	504617	548544	582722	604632	510444	557592	553177	554116	543504	570437	602542	628187	500138	561793	592196	591394	509812	548496	558477	522794	551020	484540	519571	515711	525321	1	1	1	1	4	0	0
Q9D937	Q9D937	CK098_MOUSE		Uncharacterized protein C11orf98 homolog	1	AAMEVEAPSK	AAMEVEAPSK	10	84	93	100420	94325.6	101960	113122	103729	103076	107860	93310.9	94851.1	100239	95372.7	98385	87609.4	107234	100430	97191	105738	95234.4	91014.8	100862	106617	91670.9	99712.1	84771	95335.4	94205.8	98718.4	94552.6	86028.2	107944	110222	95506.1	1	1	1	1	4	0	0
P32921	P32921	SYWC_MOUSE	Wars1	Tryptophan--tRNA ligase, cytoplasmic	1	AAMGEEYK	AAMGEEYK	8	56	63	148046	162056	147198	145551	158860	164799	154068	156037	147630	144722	116948	164144	148640	148262	133447	153426	148580	124046	136398	142127	146952	137135	157204	133530	151554	134070	152343	162764	158627	112493	120666	153456	1	1	1	1	4	0	0
P32921	P32921	SYWC_MOUSE	Wars1	Tryptophan--tRNA ligase, cytoplasmic	1	AAMGEEYKAGCPPGNPTAGR	AAMGEEYKAGC(UniMod:4)PPGNPTAGR	20	56	75	17471.1	14550.3	15057.8	12666.5	19467.4	12206.6	19495.7	21743.5	21079.9	7556.16	13053.7	18618	16422.2	21326.7	23204.6	15748.8	18238.6	17911.9	7661.63	16976.6	21061	17923.2	15543.2	17364.4	20330.7	16729.8	10746.3	14446.8	12234.6	24441.6	19459	8136.67	1	1	1	1	4	0	0
Q8BU33	Q8BU33	HACL2_MOUSE	Ilvbl	2-hydroxyacyl-CoA lyase 2	1	AAMGLGAQGLILSR	AAMGLGAQGLILSR	14	578	591	3081.67	3606.77	0	3334.66	0	0	0	0	0	0	0	0	2474.23	0	1967.64	0	1740.29	0	0	2547.64	0	0	0	6413.41	3271.83	0	0	2582.9	0	0	4026.44	0	0	0	0	0	0	0	0
Q8BNV1	Q8BNV1	TRM2A_MOUSE	Trmt2a	tRNA (uracil-5-)-methyltransferase homolog A	1	AAMGNFVDLCR	AAMGNFVDLC(UniMod:4)R	11	532	542	0	0	7356.78	0	0	0	0	13770.2	0	10846.2	0	0	0	10188.1	0	0	15699.9	5461.16	8708.01	8628.36	6776.55	0	0	0	7139.62	9452.86	0	0	6064.83	11715.4	6699.97	0	0	0	0	0	0	0	0
Q9JJY4	Q9JJY4	DDX20_MOUSE	Ddx20	Probable ATP-dependent RNA helicase DDX20	1	AAMHTYSSPTVATQSPK	AAMHTYSSPTVATQSPK	17	458	474	8700.2	6160.46	8078.82	7665.78	9250.58	7757.84	5273.49	11237.5	3626.52	7407.41	10899.7	11491.4	7970.92	7922.25	12379	8843.78	9043.53	4573.41	8287.78	7731.85	6579.62	7703.54	6043.08	6407.46	3402.69	7174.8	8175.77	8876.8	10004.2	6549.66	7186	7815.26	1	1	1	1	4	0	0
Q9JJY4	Q9JJY4	DDX20_MOUSE	Ddx20	Probable ATP-dependent RNA helicase DDX20	1	AAMHTYSSPTVATQSPKK	AAMHTYSSPTVATQSPKK	18	458	475	3089.31	2696.88	1166.08	1764.06	1663.23	2118.78	2329.58	3493.98	811.079	0	1282.52	1909.02	0	1123.55	1645.79	1584.29	0	2398.45	0	1752.08	1309.54	0	2311.44	2063.29	1179.85	2259.77	0	1583.34	1171.13	1542.01	1601.67	1457.47	1	0	0	0	1	0	0
Q8R1Q9	Q8R1Q9	RBSK_MOUSE	Rbks	Ribokinase	1	AAMILLER	AAMILLER	8	221	228	3130.36	4588.39	4691.96	0	0	5109.91	0	0	4359.21	4474.47	3376.18	2939.22	2976.98	3751.32	5136.57	3395.02	5805.1	4503.35	3536.37	0	0	1537.86	0	0	4395.89	6325.14	0	0	0	0	2415.03	2929.09	0	0	0	0	0	0	0
Q02257	Q02257	PLAK_MOUSE	Jup	Junction plakoglobin	1	AAMIVNQLSK	AAMIVNQLSK	10	162	171	430468	363318	294429	454670	337508	418386	291656	321181	365470	336318	352854	334114	311249	375876	323235	307820	298123	369552	403282	390395	258954	301538	350524	367778	316279	361190	300670	291386	351247	332908	316413	316428	1	1	1	1	4	0	0
Q02257	Q02257	PLAK_MOUSE	Jup	Junction plakoglobin	1	AAMIVNQLSKK	AAMIVNQLSKK	11	162	172	88502.5	83648.6	52682.6	70484.4	65211.3	97632.9	72763.6	76723.2	80265.5	81310.7	107208	86579.4	77460.2	69053.3	70324	92097.8	73845.7	97885.2	87019	84361.5	84405.7	84105.6	91903.4	108301	72266.8	100341	101502	62593.9	72267	82498.2	83551.9	76687.9	1	1	1	1	4	0	0
Q8BYJ6	Q8BYJ6	TBCD4_MOUSE	Tbc1d4	TBC1 domain family member 4	1	AAMKEDSKPSK	AAMKEDSKPSK	11	180	190	0	1892.96	0	2029.48	1700.65	0	1121.78	0	0	0	461.073	867.037	1923.61	1247.43	779.487	1630.1	0	1344.34	1707.84	2219.85	1006.73	0	719.699	1971.54	530.132	1201.23	0	0	1660.93	591.689	917.627	0	0	0	0	0	0	0	0
Q61026	Q61026	NCOA2_MOUSE	Ncoa2	Nuclear receptor coactivator 2	1	AAMKPGWEDLVR	AAMKPGWEDLVR	12	290	301	0	4338.67	0	0	2923.85	2582.97	1956.31	2832.95	2643	5759.14	0	3286.23	0	0	0	0	1278.36	0	2818.13	2763.35	918.199	5387.02	3088.26	1663.43	0	2987.44	1017.57	2189.38	0	0	2701.64	1955.2	0	0	0	0	0	0	0
Q60936	Q60936	COQ8A_MOUSE	Coq8a	Atypical kinase COQ8A, mitochondrial	1	AAMLGDAIMVAK	(UniMod:1)AAMLGDAIMVAK	12	2	13	79118.5	98621.4	82069.5	58835	59947.6	92481.5	90891	50045.5	73650	82629.7	56796.9	86058.9	73670.7	101349	59248.4	89052.1	88468.3	82252.6	80429.2	83090.1	63985.4	76613.9	79513.1	69754.6	84028	84785.6	67487.2	73831	104946	89856.1	78542	89614.8	1	1	1	1	4	0	0
P19096	P19096	FAS_MOUSE	Fasn	Fatty acid synthase	1	AAMLGQEDPPQHGLPR	AAMLGQEDPPQHGLPR	16	1160	1175	382549	366158	291077	302812	383621	297304	330869	339353	322940	331130	346235	389295	333419	335180	352667	361139	293914	321154	298542	342167	332160	349421	363003	322288	322461	299489	363264	351677	364507	299135	316095	352150	1	1	1	1	4	0	0
Q07417	Q07417	ACADS_MOUSE	Acads	Short-chain specific acyl-CoA dehydrogenase, mitochondrial	1	AAMLKDNK	AAMLKDNK	8	331	338	214880	214381	192743	181037	197774	194434	214874	248586	176257	202361	197927	223523	219047	186475	255172	232244	184110	194736	196525	230009	233670	237038	203876	242707	199408	162956	188618	240702	179466	231699	230001	189762	1	1	1	1	4	0	0
Q07417	Q07417	ACADS_MOUSE	Acads	Short-chain specific acyl-CoA dehydrogenase, mitochondrial	1	AAMLKDNKK	AAMLKDNKK	9	331	339	0	0	0	0	0	0	0	0	830.556	0	0	1954.18	0	0	1601.72	0	0	0	928.673	2337.2	0	0	0	613.288	0	0	0	1479.18	0	0	1327.33	0	0	0	0	0	0	0	0
P0C7T6	P0C7T6	ATX1L_MOUSE	Atxn1l	Ataxin-1-like	1	AAMLRPSFIPQEVK	AAMLRPSFIPQEVK	14	663	676	15769.3	10541.7	15858.8	17142.2	7202.85	14666.1	11824.3	7041.61	9509.23	15708.1	8005.34	12124.5	11864	10668	20337.3	14533.6	6148.55	10593.2	9172.4	12553	8799.99	12644.2	12948.9	9454.49	11854.5	10428.1	12187.7	21301.4	11289.9	10845.2	14173.2	7311.62	1	1	1	1	4	0	0
Q60680	Q60680	IKKA_MOUSE	Chuk	Inhibitor of nuclear factor kappa-B kinase subunit alpha	1	AAMLSLLR	AAMLSLLR	8	450	457	0	7257.94	0	5171.29	5195.48	5142.08	2437.29	0	7762.56	5251.54	5645.09	0	7665.18	0	5947.42	3606.26	6910.61	0	8530.96	4358.31	9728.03	4473.52	0	8280.98	0	0	6228.36	5690.3	7304.13	7237.04	3761.82	4159.57	0	0	0	0	0	0	0
Q8K3G9	Q8K3G9	DP13B_MOUSE	Appl2	DCC-interacting protein 13-beta	1	AAMMEPLIGFAHGQINFFKR	AAMMEPLIGFAHGQINFFKR	20	194	213	0	0	0	0	0	0	0	0	0	0	3283.83	0	0	0	0	4863.23	0	0	0	0	0	0	3501.3	0	0	0	0	0	2496.06	0	0	0	0	0	0	0	0	0	0
O88351	O88351	IKKB_MOUSE	Ikbkb	Inhibitor of nuclear factor kappa-B kinase subunit beta	1	AAMMSLLR	AAMMSLLR	8	453	460	13486.7	14298.7	18596.4	12661.8	13690.9	11897.2	17128.3	10642.8	10018.3	14218.6	13144.6	13992	12341.7	10948.5	10511.9	12299.7	12618.2	15461.5	18281.7	14727.3	16000	15478.8	14754.1	16257.1	16738.4	15681.8	10740.9	11508.7	14717.1	17263.6	20770.5	9853.55	1	1	1	1	4	0	0
Q8C0L8	Q8C0L8	COG5_MOUSE	Cog5	Conserved oligomeric Golgi complex subunit 5	1	AAMPTPGSTAGFR	AAMPTPGSTAGFR	13	284	296	46964.4	36597.5	51211.7	46742.3	35249.8	55942.5	48446.5	58591.6	54314.5	45687.1	51570.9	51628.6	41039.1	44823.2	29244.2	53963.2	55289.3	40706.8	60356.8	70491.4	49686.6	67314.2	58196	58711.7	33606.5	45461.4	54226.6	59414.8	38929	50275.7	55474.6	53666.6	1	1	1	1	4	0	0
Q9CZJ2	Q9CZJ2	HS12B_MOUSE	Hspa12b	Heat shock 70 kDa protein 12B	1	AAMQFGDTEIK	AAMQFGDTEIK	11	654	664	122987	123871	128507	137806	130213	119981	123517	124003	100704	120943	121039	132028	118114	141683	130658	130675	109616	120872	131683	118458	96037.4	124091	110459	119788	128170	116140	121309	129036	130365	138520	148830	125054	1	1	1	1	4	0	0
Q3UTJ2	Q3UTJ2	SRBS2_MOUSE	Sorbs2	Sorbin and SH3 domain-containing protein 2	1	AAMSVTLTSVK	AAMSVTLTSVK	11	13	23	8287.56	7768.09	8691.71	9566.67	6091.54	9227.79	9655.01	5846.2	7739.06	8694.51	6764.65	6809.58	7375.65	7085.01	8221.99	7942.71	9695.86	0	7724.48	5772.03	8924.96	5476.28	6210.7	7237.26	9065.19	9580.69	6916.89	11802.2	9478.13	4894.81	9972.01	12518	1	1	0	1	3	0	0
Q3UTJ2	Q3UTJ2	SRBS2_MOUSE	Sorbs2	Sorbin and SH3 domain-containing protein 2	1	AAMSVTLTSVKR	AAMSVTLTSVKR	12	13	24	6125.85	4407.71	4140.61	3546.88	4158.24	16176.6	4952.11	9369.84	8305.29	10562.4	10716.6	8179.4	6667.87	5102.58	7058.9	11481	5499.12	8322.57	11332.4	14725.1	6773.51	3917.95	3547.96	5909.42	6899.32	4110.95	6952.84	7160.99	5867.56	8653.22	10160.7	8234.49	1	1	1	1	4	0	0
P97499	P97499	TEP1_MOUSE	Tep1	Telomerase protein component 1	1	AAMTIPVMYEQLKR	AAMTIPVMYEQLKR	14	630	643	8475.98	8012.78	11962.4	11126.4	6679.45	7480.75	11872.3	14107.2	10586.4	10223.1	10272.6	6031.27	0	9782.43	9214.9	0	5734.5	6991.51	8304.26	12330.2	6613.35	7513.91	8876.03	7764.66	5449.61	8467.75	8964.56	7482.48	8995.37	12439.9	11174.5	0	0	0	1	0	1	0	0
E9Q401	E9Q401	RYR2_MOUSE	Ryr2	Ryanodine receptor 2	1	AAMVLFLDR	AAMVLFLDR	9	2465	2473	13804.1	21855.7	13577.2	24564.9	17562	14147.5	12169	16720.6	15407.6	21556.1	16686.7	17133	16394.6	16364.5	11058.3	17794	16322.2	18383.8	20998.2	18819	9700.74	21273.2	13736.6	18786.5	19211.4	20673.2	19010.9	16367.6	12058	18706.8	13592.1	14852.6	1	1	1	1	4	0	0
Q8K1J5	Q8K1J5	SDE2_MOUSE	Sde2	Splicing regulator SDE2	1	AAMVLSGEDR	AAMVLSGEDR	10	350	359	8777.46	10562.2	10356.2	10985.6	10215	5753.43	6635.19	8317.21	0	5895.73	10831	6443.04	7659.43	6968.27	5048.19	6941.21	0	12966.3	0	0	11763.4	7305.52	10537.4	5467.47	8599.38	0	8618.87	7956.33	7366.01	7051.69	3435.38	0	0	0	0	0	0	0	0
Q8K1J5	Q8K1J5	SDE2_MOUSE	Sde2	Splicing regulator SDE2	1	AAMVLSGEDRK	AAMVLSGEDRK	11	350	360	11441.5	13498.2	8902.77	12187.7	11120.9	8150.12	15451.8	14715.6	16010.9	12229	13425.4	11942.8	7747.26	7085.93	20493.6	18871.9	0	7210.23	5966.56	13472.5	14977.3	12288.4	19313.3	14107.5	10922.6	14962.3	15680.6	10487.4	6669.03	21577.8	17830.3	14810.8	1	0	1	1	3	0	0
E9Q401	E9Q401	RYR2_MOUSE	Ryr2	Ryanodine receptor 2	1	AAMVVSEEDHLK	AAMVVSEEDHLK	12	3329	3340	308755	400059	328908	311549	300580	308588	326812	276291	329726	320320	373243	325254	338727	324131	329905	386839	311985	344940	349359	320857	330781	333467	342674	356546	358235	386690	343701	349363	288065	391024	404810	344653	1	1	1	1	4	0	0
E9Q401	E9Q401	RYR2_MOUSE	Ryr2	Ryanodine receptor 2	1	AAMVVSEEDHLKAEAR	AAMVVSEEDHLKAEAR	16	3329	3344	2.21743e+06	2.07806e+06	2.01696e+06	2.06899e+06	2.07945e+06	1.89617e+06	1674888	2.2985e+06	1.68688e+06	2235046	1.63642e+06	1.74787e+06	2169440	2.02338e+06	2731355	2.41162e+06	2.03308e+06	2.26958e+06	1.99696e+06	1.97989e+06	1.69679e+06	1.89168e+06	1761420	1.98809e+06	2.31213e+06	1.8701e+06	1.79191e+06	1.9222e+06	2.28872e+06	2.47073e+06	2.66849e+06	1.89755e+06	1	1	1	1	4	0	0
Q6KCD5	Q6KCD5	NIPBL_MOUSE	Nipbl	Nipped-B-like protein	1	AAMYDIISSPTK	AAMYDIISSPTK	12	342	353	6224.79	9694.71	10116.3	7521.94	8575.52	7732.62	5074.66	9113.92	10351.7	6027.3	8004.47	7756.33	6941.92	8899.05	9933	5544.7	11820.2	5858.82	6376.36	9762.53	8952.67	6177.26	8324.21	4909.37	4769.44	6828.74	7942.49	11451.7	7740.53	10038.4	5010.25	10535.8	1	1	1	1	4	0	0
Q9Z0P4	Q9Z0P4	PALM_MOUSE	Palm	Paralemmin-1	1	AAMYSVEITVEKDKVTGETR	AAMYSVEITVEKDKVTGETR	20	166	185	52046.9	33011.4	32973.1	28841.6	45989.3	35596.7	34013.2	27551.1	38393.2	32710.7	19721	31140.7	26352	38665.5	40015.4	33219.1	35267.3	29289.3	30782	43859.9	41250.7	33029.4	33624.9	38734.6	44892.1	23653.7	47585.7	33441.4	35001	42027.2	66818.7	31459.8	1	1	1	1	4	0	0
Q6PAC3	Q6PAC3	DCA13_MOUSE	Dcaf13	DDB1- and CUL4-associated factor 13	1	AANDYNQK	AANDYNQK	8	369	376	2280.99	2041.99	1926.52	0	2656.63	4551.42	1124.47	837.246	3217.69	3198.2	986.691	3889.17	3114.61	0	4911.49	4294.44	4720.86	0	3054.25	0	0	4590.75	3184.77	0	2093.8	0	2355.13	3271.97	4563.69	3722.84	4501.38	0	0	0	0	0	0	0	0
Q8BWT1	Q8BWT1	THIM_MOUSE	Acaa2	3-ketoacyl-CoA thiolase, mitochondrial	1	AANEAGYFNEEMAPIEVK	AANEAGYFNEEMAPIEVK	18	192	209	10893	11797.7	16845.8	11666.2	6581.13	18111.3	7661	7714.01	7990.64	9453.18	10916.6	15760.9	14393.5	10623.6	14107.1	5945.96	8186.95	14348.5	17638	10082.1	18589.1	15484.3	12978.8	10721.3	8369.82	8245.47	10861.9	10903.5	10835.7	0	8027.82	9863.42	1	1	0	1	3	0	0
P16951	P16951	ATF2_MOUSE	Atf2	Cyclic AMP-dependent transcription factor ATF-2	1	AANEDPDEK	AANEDPDEK	9	328	336	11992.6	4564.46	17070.4	10432.4	16920.8	12201.3	8065.88	18998.3	14078.1	27027.4	18572.7	8417.38	20941.1	23218.3	9694.99	13652	11190.4	19600.3	15149.6	13178.8	19058	15328.2	0	17393.8	18861.1	10933.8	11956.9	22304.7	15714.7	17709.6	12023	24678.5	1	1	1	0	3	0	0
P16951	P16951	ATF2_MOUSE	Atf2	Cyclic AMP-dependent transcription factor ATF-2	1	AANEDPDEKR	AANEDPDEKR	10	328	337	2790.03	2793.33	7386.09	1514	6326.98	1880.14	4946.03	1672.37	3012.13	3468.75	2608.55	7224.52	1647.13	3124.64	3766.14	4345.78	720.881	3367.37	3795.42	2007.94	4161.8	3562.57	4186.83	2592.77	1911.43	2446.87	6079.97	4496.34	3591.26	2307.08	2143.02	3766.27	1	1	1	1	4	0	0
P16951	P16951	ATF2_MOUSE	Atf2	Cyclic AMP-dependent transcription factor ATF-2	1	AANEDPDEKRR	AANEDPDEKRR	11	328	338	2328.17	0	0	0	2017.82	0	0	2401.24	0	0	0	1642.97	0	0	0	0	3748.41	0	1846.76	2774.49	3298.74	0	0	0	0	3068.51	1400.94	0	1881.02	0	0	0	0	0	0	0	0	0	0
O70566	O70566	DIAP2_MOUSE	Diaph2	Protein diaphanous homolog 2	1	AANEEETR	AANEEETR	8	35	42	21674.4	22681.7	21166.6	20908.4	18922.8	15342.7	18933.5	18909.6	18937.1	25834	21066.5	19640.5	19364.3	19658.8	28115.1	16115.5	23103.1	28338.9	22457.2	18098	16972.6	20677.3	22904.7	19583.2	17300.1	21569.7	25861.3	22586.6	22216.9	22513.8	26068.1	15811	1	1	1	1	4	0	0
Q64727	Q64727	VINC_MOUSE	Vcl	Vinculin	1	AANFENHSGR	AANFENHSGR	10	630	639	391140	318837	228282	354068	303747	343643	318837	342447	326811	284236	291917	373236	248941	290480	372481	303781	259172	312442	305670	337816	248956	311972	348997	345038	252325	327476	371161	292228	311612	293888	328818	316749	1	1	1	1	4	0	0
P49722	P49722	PSA2_MOUSE	Psma2	Proteasome subunit alpha type-2	1	AANGVVLATEK	AANGVVLATEK	11	40	50	13394.5	5124.78	9767.33	7078.04	6118.19	10353	6009.75	11766.3	13036.5	6773.63	4869.18	5366.23	11843.7	8416.53	4991.81	9136.04	12556.9	5991.49	5391.46	20137.4	14904.9	8798.58	6073.87	14979.3	9943.89	8285.25	6429.83	8346.33	9612.91	8935.17	9211.12	5746.68	1	1	1	1	4	0	0
P49722	P49722	PSA2_MOUSE	Psma2	Proteasome subunit alpha type-2	1	AANGVVLATEKK	AANGVVLATEKK	12	40	51	25528.3	14099.4	9714.82	13663.5	12503.9	12018.6	13730.9	11485	14911.1	7997.58	12537.5	17001.9	14907.2	14002.9	11870.7	14275.1	13553.8	14677.6	7860.48	28629.8	10850.5	12127.2	14089	28096.6	14911.5	11582.8	13064.5	10263.2	11335.4	11453.7	11811.4	12850.9	1	1	1	1	4	0	0
Q8C115	Q8C115	PKHH2_MOUSE	Plekhh2	Pleckstrin homology domain-containing family H member 2	1	AANIQTSESETR	AANIQTSESETR	12	72	83	3456.75	0	2516.78	4455.37	0	5060.68	6723.54	4297.72	4071.36	0	0	3640.59	2988.28	4222.88	2449.52	0	3023.09	0	6405.46	4386.02	3848.75	4238.9	4768.58	4400.62	0	5163.17	3784.43	0	3090.81	0	4430.5	3687.27	0	0	0	0	0	0	0
A2ASS6	A2ASS6	TITIN_MOUSE	Ttn	Titin	1	AANIVGEGEPR	AANIVGEGEPR	11	19670	19680	691671	660190	493044	374735	568356	486363	401050	435406	767834	455295	373524	565779	564180	474201	324959	488464	504016	479267	411554	547172	418586	552745	357312	474364	644391	465757	352744	433382	415341	460711	378214	328978	1	1	1	1	4	0	0
Q7TQD2	Q7TQD2	TPPP_MOUSE	Tppp	Tubulin polymerization-promoting protein	1	AANKTPPKSPGDPAR	AANKTPPKSPGDPAR	15	11	25	46583.1	41372.9	46336.1	52611.8	54454.7	41679.7	40881.4	52042.1	43511.7	45762.1	42003.9	42536.6	50767.7	52778.4	45047.8	40423.4	57840.1	40141.5	45054.5	44467.3	52485	49179.4	47458.4	30026.5	39400.2	42951.7	52228.6	41102.1	46108.1	49645	41259.2	42386.1	1	1	1	1	4	0	0
Q8VHR5	Q8VHR5	P66B_MOUSE	Gatad2b	Transcriptional repressor p66-beta	1	AANLEMFK	AANLEMFK	8	149	156	24334.2	18885.4	24473	21275.5	27164.9	22357.5	25553.6	23915.2	16487.6	21230.6	20862.4	15641.6	27194.1	22700	21010.9	23582.5	19741.3	22657.2	21944.5	22653.4	20797.5	20242.8	17301.3	27050.7	24466.6	20867.4	17101.4	25142.3	22066.6	23802.6	20441.5	23416.8	1	1	1	1	4	0	0
P53564	P53564	CUX1_MOUSE	Cux1	Homeobox protein cut-like 1	1	AANLNSIIHRLEK	AANLNSIIHRLEK	13	1491	1503	3209.86	4260.8	3308.49	5897.7	3216.55	0	5456.35	4497.93	4606.33	0	2825.93	3587.45	3535.61	0	5972.73	0	0	4763.41	2091.83	0	3252.89	0	2963.52	3321.3	3168.26	3117.61	3863.26	0	4102.01	5740.44	6005.31	5648.89	0	0	0	1	1	0	0
Q5PR68	Q5PR68	CE112_MOUSE	Cep112	Centrosomal protein of 112 kDa	1	AANMEHENQIQESK	AANMEHENQIQESK	14	702	715	0	3516.48	0	0	1056.87	3757.91	3229.87	2747.5	4325.35	0	0	2561.05	3247.57	3212.67	4596.61	0	4796.48	1617.41	0	0	0	2620.66	3730.36	4969.79	0	4315.9	0	2849.05	0	0	2249.46	0	0	0	0	0	0	0	0
Q3UJB9	Q3UJB9	EDC4_MOUSE	Edc4	Enhancer of mRNA-decapping protein 4	1	AANNGSAMVR	AANNGSAMVR	10	151	160	18155.4	20644.3	16050	20956.6	26435.7	21298	23585.9	22026	24798	18530.2	20754	20281.3	22926.8	22437.6	20843.5	16643.1	18552	15353.2	21143.7	17301.9	20743.9	19480.2	16292.2	21622.4	22020.3	14834.9	22042.9	27267.5	17498.9	24940.4	22183.5	18214.8	1	1	1	1	4	0	0
P97770	P97770	THUM3_MOUSE	Thumpd3	tRNA (guanine(6)-N2)-methyltransferase THUMP3	1	AANNISSLLTK	AANNISSLLTK	11	361	371	28088	40996.8	41744.6	33212.8	30604.7	29805.6	31395.9	35496.9	28593.5	31434.4	22690.4	32444.1	21151.8	42916.3	29962.5	28670	28284.9	26658	29206.8	28638.9	36553.2	26480.5	26243	26636.4	33501.6	31189.7	25321.8	33664.7	33923.8	32900.9	27730	26860.6	1	1	1	1	4	0	0
Q8CGY6	Q8CGY6	UN45B_MOUSE	Unc45b	Protein unc-45 homolog B	1	AANNLIVLGR	AANNLIVLGR	10	158	167	327534	368617	363270	389260	319854	259856	329975	292025	296576	361513	342646	390815	319446	271766	332512	324323	295752	336907	302540	347931	273361	314449	264964	311095	331546	336212	336419	333577	251173	321799	294656	402294	1	1	1	1	4	0	0
Q8CGY6	Q8CGY6	UN45B_MOUSE	Unc45b	Protein unc-45 homolog B	1	AANNLIVLGREEAGAER	AANNLIVLGREEAGAER	17	158	174	864194	753819	831505	682495	730959	813961	808829	910984	832563	885935	921139	870900	943026	753540	766321	797083	841442	890629	899928	903528	776816	773147	939546	844416	727363	842144	732672	784173	834630	768728	892567	848083	1	1	1	1	4	0	0
Q60775	Q60775	ELF1_MOUSE	Elf1	ETS-related transcription factor Elf-1	1	AANPKDPVEVGQPSEVLR	AANPKDPVEVGQPSEVLR	18	352	369	18486.8	22215	19835.4	20110.2	16794	20745.3	19768.2	21530.5	23877.6	18823.7	19176.6	16588.8	21769.3	13294.2	19955.3	25381.4	18148.5	16976.1	15527.9	19646.4	18659.3	17390.7	27149	20056.1	18864.8	19462.9	17614.6	21870.3	18966.6	19362.1	18624	17006.8	1	1	1	1	4	0	0
Q9DBE9	Q9DBE9	SPB1_MOUSE	Ftsj3	pre-rRNA 2'-O-ribose RNA methyltransferase FTSJ3	1	AANPVDFLSK	AANPVDFLSK	10	260	269	40343.1	25643.4	16495.3	32885.3	30515.8	53100.8	33708.4	19510.5	27672.1	39244	65717	35196.7	25874.5	28967.9	21449.1	32516.3	37750.3	24158	36842.8	19468.3	25096.7	43197.1	34296.9	32290	36487.1	35868	41800.2	31314	43547.5	24205	31593.3	33578.3	1	1	1	1	4	0	0
Q9EQZ6	Q9EQZ6	RPGF4_MOUSE	Rapgef4	Rap guanine nucleotide exchange factor 4	1	AANQGNSQPQQK	AANQGNSQPQQK	12	486	497	3702.18	2223.71	3059.22	1168.38	2999.26	2065	1788.72	4280.24	3368.39	4194.85	2607.6	3560.01	3313.23	1621.6	3490.89	7107.12	0	0	3900.18	2365.05	1353.02	3326.83	1059.16	4793.94	2125.48	2909.92	2563.41	3474.6	1831.34	2491.15	2455.2	4539.94	1	0	0	1	2	0	0
Q80XB4	Q80XB4	NRAP_MOUSE	Nrap	Nebulin-related-anchoring protein	1	AANQLASQVQYK	AANQLASQVQYK	12	181	192	288538	283171	325167	303128	328710	298253	300523	321668	266449	311039	310622	280628	295922	298224	381835	300323	311321	335586	325929	277925	341077	264280	284105	277495	273994	295206	349543	324496	287213	390345	433074	277276	1	1	1	1	4	0	0
Q80XB4	Q80XB4	NRAP_MOUSE	Nrap	Nebulin-related-anchoring protein	1	AANQLASQVQYKR	AANQLASQVQYKR	13	181	193	25714.3	18646.9	23256.6	18855	24996.3	23290	20810.7	26693.1	22470.9	27241.2	29460.8	18038.9	19904	24200.9	31313	21909.8	30825.1	23847	29321.4	16833	24337.9	28257.7	20470	25219.6	27354.8	18237.4	20367.4	31677.3	30449.6	30024.1	23944.5	29434.2	1	1	1	1	4	0	0
Q61112	Q61112	CAB45_MOUSE	Sdf4	45 kDa calcium-binding protein	1	AANREENEIMPPDHLNGVK	AANREENEIMPPDHLNGVK	19	47	65	9936.36	8541.96	7729.31	14974.1	10886.4	13214	6446.35	11541.1	0	8887.1	9720.3	10309.2	11061.4	8422.41	14175.2	8976.94	8454.23	9648.76	11716.2	12047.8	11598.9	12940.4	4374.91	7111.09	0	7182.93	8723.79	16822.4	8019.91	13823.3	17934.4	8563.31	1	0	1	1	3	0	0
Q60675	Q60675	LAMA2_MOUSE	Lama2	Laminin subunit alpha-2	1	AANSPRPGNWILER	AANSPRPGNWILER	14	139	152	76771.2	40720.8	20513.2	6512.29	40623	35017.8	16725.5	23826.6	52103.4	29651.2	12000.1	33006.8	44463.9	34933.4	7696.83	27861.6	35291.8	24883	12130.5	54196.1	25677.1	16552.1	6883.71	56625.4	45808	13787.4	8946.42	8542.58	11706.2	24087	9002.89	9543.7	1	1	1	1	4	0	0
Q99KH8	Q99KH8	STK24_MOUSE	Stk24	Serine/threonine-protein kinase 24	1	AANVLLSEHGEVK	AANVLLSEHGEVK	13	147	159	61374.6	64197.4	73372.2	61306.5	67107.5	51979	52511.5	79193	57917.8	67850.4	66020.8	63469.2	71503.7	60782.9	65657.9	75364.9	78747.7	60343.9	60853.6	60528.3	47920.8	60760.3	51365.4	54953.5	52553.5	59973.1	51833.5	57811.6	91206	64154.6	68462.1	61121.1	1	1	1	1	4	0	0
Q9Z2W1	Q99JT2;Q9Z2W1	STK25_MOUSE	Stk25	Serine/threonine-protein kinase 25	0	AANVLLSEQGDVK	AANVLLSEQGDVK	13	143	155	53459	44541.6	46751.5	55284.4	37517.2	50753.7	44347.8	40066.3	54160	48460.8	50290.7	45288	46016	43215.8	44414.8	48692.9	50524.4	51036.8	53330	54429.8	40943.1	50910.1	46028.5	49398.6	58605.1	50266.5	49535.5	51815.1	43027.2	44755	57921.3	49789.5	1	1	1	1	4	0	0
Q9JKY5	Q9JKY5	HIP1R_MOUSE	Hip1r	Huntingtin-interacting protein 1-related protein	1	AANVVASTK	AANVVASTK	9	946	954	17135	16980.3	17022.2	12628	22030.5	21740.9	19937.7	13700.5	12881.2	18977.5	20717.1	21789.9	12763.1	13998.7	11184	18021.9	15494.9	13500.2	23521.8	17967	0	16727.6	15032.1	20706.6	17088.7	15486.3	16255.4	13764.9	0	12437.3	15066.4	17083.3	1	0	1	1	3	0	0
Q9DBS1	Q9DBS1	TMM43_MOUSE	Tmem43	Transmembrane protein 43	1	AANYSSTSSRK	(UniMod:1)AANYSSTSSRK	11	2	12	42774.5	22665.7	24952.6	30824.1	34405.8	34180.8	33205.9	37894.3	29331.1	30373.6	27636.5	31544.4	20292.1	34124.8	35298.7	32869.4	38431.3	31282	31218.6	36414	32939.4	29612.3	34758	37741.4	32961.7	34746.4	34920.1	32364.1	32277	29133.4	34079.1	33133.4	1	1	1	1	4	0	0
Q8BMF4	Q8BMF4	ODP2_MOUSE	Dlat	Dihydrolipoyllysine-residue acetyltransferase component of pyruvate dehydrogenase complex, mitochondrial	1	AAPAAAAAMAPPGPR	AAPAAAAAMAPPGPR	15	392	406	1.08012e+07	1.08834e+07	1.15306e+07	9.29245e+06	11292506	1.00335e+07	1.18406e+07	1.13541e+07	1.07581e+07	1.14521e+07	1.01097e+07	1.06571e+07	1.02934e+07	1.17238e+07	1.03285e+07	1.07855e+07	1.14069e+07	1.0878e+07	1.04259e+07	1.03253e+07	1.07014e+07	1.20535e+07	1.08573e+07	1.0744e+07	1.06433e+07	1.10323e+07	1.17176e+07	1.05196e+07	1.15675e+07	1.14952e+07	1.11248e+07	1.11442e+07	1	1	1	1	4	0	0
Q3UMM4	Q3UMM4	CDK10_MOUSE	Cdk10	Cyclin-dependent kinase 10	1	AAPAAAEGQSKR	AAPAAAEGQSKR	12	346	357	1055.24	0	0	2739.62	6288.17	0	4705.11	0	4265.56	4752.42	3581.92	3464.63	0	0	2773.88	0	5423	3524.3	0	0	727.629	0	4489.85	0	2359.3	0	3708.64	3047.81	3796.05	0	0	0	0	0	0	0	0	0	0
Q5NCX5	Q5NCX5	NEUL4_MOUSE	Neurl4	Neuralized-like protein 4	1	AAPAAQAEPER	AAPAAQAEPER	11	512	522	4527.15	0	0	0	8824.92	6741.53	4462.9	3622.36	7027.38	4707.78	6205.04	0	8041.55	6352.07	6044.28	2500.69	4457.96	6283.1	0	3712.48	0	6153.77	4886.34	4277.7	0	5963.86	4738.52	0	0	4208.93	3564.85	5650.95	0	0	0	0	0	0	0
O35969	O35969	GAMT_MOUSE	Gamt	Guanidinoacetate N-methyltransferase	1	AAPAAYDASDTHLQILGKPVMER	AAPAAYDASDTHLQILGKPVMER	23	22	44	24529.5	22287.9	26569.3	16965.6	23809	20656.7	19565.2	20622.7	18724.9	20300.8	15711.7	21545.3	17960.3	23164.1	21855.5	18443.9	18982.6	19948.5	32059.2	17483	19111.5	14599.7	18959.9	20583.8	20239.2	24462	18233.5	21980	17586.5	22459.7	17795.4	19327.6	1	1	1	1	4	0	0
P56480	P56480	ATPB_MOUSE	Atp5f1b	ATP synthase subunit beta, mitochondrial	1	AAPAGVHPAR	AAPAGVHPAR	10	35	44	30369.3	27020.7	22161.6	23101.5	18963.7	20099.6	28015.5	26291.6	22728	26071.6	27877.8	24169.3	26948.2	20104.3	27709.7	23486	27149.4	24610	22829.3	31241.7	32540.5	25539.6	26851.4	26307.2	30966.4	30304.5	26445.1	23961.7	23645.2	22314.9	20266.5	15835.1	1	1	1	1	4	0	0
P09542	P09542	MYL3_MOUSE	Myl3	Myosin light chain 3	1	AAPAPAAAPAAAPAAAPEPER	AAPAPAAAPAAAPAAAPEPER	21	20	40	0	4515.77	4083.24	2755.08	0	5767.35	3087.28	1915.41	2997.39	0	3531.45	0	1695.95	0	0	4766.96	0	3366.3	0	2022.03	1592.97	0	4073.26	3128.2	0	3124.66	2849.28	3849.42	2862.97	3166.32	0	3785.56	0	0	0	0	0	0	0
P09542	P09542	MYL3_MOUSE	Myl3	Myosin light chain 3	1	AAPAPAAAPAAAPAAAPEPERPK	AAPAPAAAPAAAPAAAPEPERPK	23	20	42	522344	481606	459995	381048	473297	476539	493550	513254	490995	477082	467876	399021	489688	412847	419465	432161	409203	481179	474177	517331	465638	441562	468272	457355	390018	513377	428797	493411	485109	513408	489159	424775	1	1	1	1	4	0	0
E9Q634	E9Q634	MYO1E_MOUSE	Myo1e	Unconventional myosin-Ie	1	AAPAPPGCHQNGVIR	AAPAPPGC(UniMod:4)HQNGVIR	15	953	967	19121.9	16138.3	18391.2	20497.9	14847.1	17579.8	20535.4	16967.6	21273.5	23494.2	16275.9	14562.5	17955.1	16342.1	20603.6	20017.9	19504	20653.9	14865.7	16794.4	19789.5	15118.8	13652.9	20571.6	16069.7	18218.5	17250.9	15431.1	17337.4	19991.8	24354.4	14176.6	1	1	1	1	4	0	0
Q0VGU4	Q0VGU4	VGF_MOUSE	Vgf	Neurosecretory protein VGF	1	AAPAPTHVR	AAPAPTHVR	9	500	508	13793.5	11605.1	13781.5	12811.1	7267.65	11062.6	8837.22	14758.4	13945	13710.5	12298.6	13055.5	11709	6906.6	16173.8	15756.5	10779.1	13397.7	10786.5	12245	10639.4	13433.4	14317.4	8600.05	12476.7	8475.55	13560.3	11392.3	8026.59	12590.2	14941.8	10889.9	1	1	1	1	4	0	0
P06803	P06803	PIM1_MOUSE	Pim1	Serine/threonine-protein kinase pim-1	1	AAPCNDLHATK	AAPC(UniMod:4)NDLHATK	11	14	24	4522.68	7365.87	6313.35	0	7576.23	0	0	0	5040.5	9401.88	7597.58	0	0	8417.6	0	10493.1	5142.7	0	0	0	0	4711.24	10073.7	0	0	0	5218.44	0	4737.52	4646.41	6820.69	5299.36	0	0	0	0	0	0	0
Q6A098	Q6A098	SBP2L_MOUSE	Secisbp2l	Selenocysteine insertion sequence-binding protein 2-like	1	AAPCTHSPPEKPSR	AAPC(UniMod:4)THSPPEKPSR	14	891	904	1018.7	0	0	0	3680.38	1548.63	3065.63	2823.31	3518.21	3877.6	2690.63	3249.28	5461.97	0	0	3771.06	0	4035.74	0	0	0	0	1824.29	2526.16	0	2837.45	4111.5	0	2490.66	2632.95	4187.51	0	0	0	0	0	0	0	0
Q32NY4	Q32NY4	CNNM3_MOUSE	Cnnm3	Metal transporter CNNM3	1	AAPEATLCLR	AAPEATLC(UniMod:4)LR	10	56	65	0	0	12758.9	16240.7	19479.9	0	0	0	0	17780.2	18160.2	16388.5	0	12200.1	4397.75	0	0	0	23878.7	13395.9	11862.2	0	0	0	0	11266.6	6236.92	15211.4	0	0	0	18126.2	0	0	0	0	0	0	0
Q8R3N6	Q8R3N6	THOC1_MOUSE	Thoc1	THO complex subunit 1	1	AAPEDFLGKGPNKK	AAPEDFLGKGPNKK	14	417	430	15210.5	17477.3	18882.8	19207	10338.8	17680.8	29912.3	13136.5	0	16373.9	22046.6	16149.3	17570.4	16790.6	19663.2	12795.3	21052.2	22071.5	13006.6	12515.3	23810	19590.1	22867.1	12748.5	8941.72	19788.5	11670.6	14936.7	20452.2	19664.9	20217	20090.8	1	0	1	1	3	0	0
Q7TSG2	Q7TSG2	CTDP1_MOUSE	Ctdp1	RNA polymerase II subunit A C-terminal domain phosphatase	1	AAPEHSGPQDTSGGR	AAPEHSGPQDTSGGR	15	484	498	25346.5	23857.9	16040.9	22551.5	25625.5	28992.8	28823.3	21110	23900.8	0	20755.2	0	0	22199.8	24825.8	17800.7	21413.1	20191.5	23005.6	19984.9	27591.5	22370.2	0	24154.6	36433.6	26004.6	30719.4	20384.3	0	23015.1	24867.2	26765.2	0	0	0	0	0	0	0
P08680	P08680	HEM0_MOUSE	Alas2	5-aminolevulinate synthase, erythroid-specific, mitochondrial	1	AAPEVQEDVK	AAPEVQEDVK	10	88	97	19244.9	18782.7	27030.7	32468.9	0	19179.6	17479	23916.1	26237.8	0	27140.2	17485	30275.4	21948.9	27242.8	25272.5	0	12973.1	0	28223.9	19415.7	21724.4	30745.1	0	21482.2	20845	17914.6	23142.8	0	0	37120.2	29615.8	0	0	0	0	0	0	0
Q9D8S3	Q9D8S3	ARFG3_MOUSE	Arfgap3	ADP-ribosylation factor GTPase-activating protein 3	1	AAPEVSSIIK	AAPEVSSIIK	10	206	215	40247	37676.3	53770.8	54842.6	34641.7	47482.1	52035.6	49699.1	35080.1	53504.8	38260.1	51932.6	48612.7	44476.4	42196.3	53024.8	52083.2	45345.2	46254.9	40683.6	47614.6	52545.2	49059.2	39276.6	52046.9	47389.3	48793.6	33690.4	45309.5	47084.7	53304.1	44961.7	1	1	1	1	4	0	0
Q9D8S3	Q9D8S3	ARFG3_MOUSE	Arfgap3	ADP-ribosylation factor GTPase-activating protein 3	1	AAPEVSSIIKK	AAPEVSSIIKK	11	206	216	0	0	5654.13	7099.67	0	0	0	4041.01	0	0	5973.43	0	0	1604.73	6168.98	0	3625.92	0	3365.14	8315.68	0	0	0	0	7557.69	3304.95	0	2483.49	4661.5	3861.48	2304.26	0	0	0	0	0	0	0	0
Q8VBX6	Q8VBX6	MPDZ_MOUSE	Mpdz	Multiple PDZ domain protein	1	AAPFHSER	AAPFHSER	8	1793	1800	15885.3	17191.9	13862.5	16247.4	19806	15227.5	19803	17156.6	17806.6	14764	19885.9	18629.8	16866.5	0	12319.4	18247.8	0	16889.3	9561.86	24592.6	14162.9	16153.6	16591.6	23097.5	14741.4	22006.7	0	17922.2	14344.4	16640.9	15696.1	13942.3	1	0	0	0	1	0	0
Q9D819	Q9D819	IPYR_MOUSE	Ppa1	Inorganic pyrophosphatase	1	AAPFTLEYR	AAPFTLEYR	9	10	18	688739	585251	658190	740951	701958	652992	680331	669475	668745	529461	676108	515592	629056	524941	571505	663313	704149	666470	735590	562589	667970	629547	654847	651915	756927	667867	710686	612337	675284	764481	600149	674399	1	1	1	1	4	0	0
Q6A058	Q6A058	ARMX2_MOUSE	Armcx2	Armadillo repeat-containing X-linked protein 2	1	AAPGAHTGAIPK	AAPGAHTGAIPK	12	410	421	7060.98	10393.9	10017.8	6844.36	0	13337.2	17014.1	14630.8	15402.2	11378.9	15854.5	10596.9	16489.3	10746.1	0	13744.1	0	11453.6	0	11763.3	14769.1	12938.7	13310.9	8139.9	17498.5	15393.4	0	14285	0	18189.3	9816.76	13707.1	0	0	1	0	1	0	0
Q9D0S9	Q9D0S9	HINT2_MOUSE	Hint2	Adenosine 5'-monophosphoramidase HINT2	1	AAPGGASPTIFSR	AAPGGASPTIFSR	13	46	58	12900000	13100000	15800000	11800000	14200000	14800000	14900000	14200000	13700000	13800000	14100000	13000000	13900000	13600000	12500000	12200000	13700000	12900000	13900000	12200000	14200000	13400000	13400000	11700000	16100000	13000000	14200000	13600000	12500000	13600000	12500000	16400000	1	1	1	1	4	0	0
Q8K120	Q8K120	NFAC4_MOUSE	Nfatc4	Nuclear factor of activated T-cells, cytoplasmic 4	1	AAPGGHPVVK	AAPGGHPVVK	10	444	453	7771.92	4140.07	4084.24	0	0	4222.17	0	4481.25	6421.25	0	6607.12	0	0	2627.92	8461.59	0	10745.9	5789.63	5031.01	8232.42	0	0	0	0	0	0	0	8413.2	8519.81	10589.9	9664.8	0	0	0	0	0	0	0	0
Q571I4	Q571I4	PRAG1_MOUSE	Prag1	Inactive tyrosine-protein kinase PRAG1	1	AAPGPPRPEPK	AAPGPPRPEPK	11	400	410	12129.2	10858.5	11474.7	4263.78	5211.16	3684.28	8977.01	5182.12	7913.35	15744.6	6047.97	7374.44	9015.47	0	6869.97	7199.5	6178.09	7123.15	7606	0	16069.7	8423.83	9554.23	0	0	6558.45	0	9953.23	7853.64	9157.47	13111.7	0	0	0	0	0	0	0	0
Q8R2H9	Q8R2H9	PHOP1_MOUSE	Phospho1	Phosphoethanolamine/phosphocholine phosphatase	1	AAPGQQLPESLR	AAPGQQLPESLR	12	49	60	243595	261033	231083	162072	208091	206759	217608	215547	193333	208795	247972	215130	211810	209382	231600	194210	191155	235827	202441	203554	185745	165073	219244	191740	217635	215662	240955	221800	205660	206903	193768	218481	1	1	1	1	4	0	0
Q9WUB3	Q9ET01;Q9WUB3;Q8CI94	PYGM_MOUSE	Pygm	Glycogen phosphorylase, muscle form	0	AAPGYHMAK	AAPGYHMAK	9	610	618	656491	451665	333372	409833	470808	530108	520586	509932	488832	461108	340712	548032	381602	373554	366131	480872	264743	383195	361708	688309	380988	365183	432702	738206	378602	400021	445027	420140	474027	341082	288084	412243	1	1	1	1	4	0	0
Q921S7	Q921S7	RM37_MOUSE	Mrpl37	Large ribosomal subunit protein mL37	1	AAPIHEQTLYK	AAPIHEQTLYK	11	90	100	8171.94	10881.7	7088.33	11795.7	7491.31	5694.36	0	10039.4	12764.2	8972.6	7323.62	16581.1	10488.7	4066.86	10707.3	15181.3	9014.69	9675.31	5878.09	15001.5	10195.6	7624.04	10290	11697.7	10917.9	4399.62	8386.59	16677	11007.9	0	9516.22	8232.52	1	1	0	1	3	0	0
Q921S7	Q921S7	RM37_MOUSE	Mrpl37	Large ribosomal subunit protein mL37	1	AAPIHEQTLYKEEPCYIFHQR	AAPIHEQTLYKEEPC(UniMod:4)YIFHQR	21	90	110	17642.2	15454.5	17061.3	15764.9	7768.99	11700.8	20043.7	21807.2	14255.7	20230.2	17677.2	14934.4	8938.92	18972.6	12978.6	11757.1	14461.5	22214.8	17588	13976.3	19076.1	23758.1	13065.8	14329	20184.4	19366.3	13736.5	18175.4	10826.1	19519.5	12269.1	16380.2	1	1	1	1	4	0	0
O89020	O89020	AFAM_MOUSE	Afm	Afamin	1	AAPITQYLK	AAPITQYLK	9	206	214	14388.9	24009.2	17682.3	15009.5	23305.5	23010.4	18375.7	11420.9	17771.4	15681.3	15181.9	14403.3	0	17125.3	12934.3	19911.6	10261	9467.61	12757.7	23930.7	17498.1	23251.1	15630.3	22973.6	13376.8	17713.4	12618.2	22148.4	17878.6	15798.5	11205.2	15508.5	1	0	1	1	3	0	0
Q922M7	Q922M7	ASHWN_MOUSE		Ashwin	1	AAPKEEAEATNHLKPPEVK	AAPKEEAEATNHLKPPEVK	19	205	223	0	18108.9	4935.03	0	0	0	33043.7	0	0	26273.1	0	27149.2	0	0	9128.51	0	0	2475.86	0	0	0	0	35162.3	0	0	0	0	0	2666.77	3794.34	0	0	0	0	0	0	0	0	0
Q8BHZ4	Q8BHZ4	ZN592_MOUSE	Znf592	Zinc finger protein 592	1	AAPLIVEVFNK	AAPLIVEVFNK	11	547	557	20579.5	0	12467.6	11237.8	15795	0	14009	14623.9	0	10760.8	14675.8	12310.3	16046.7	15977.6	12818.9	22143.6	16594.2	15127.3	0	16652.7	23467.6	0	0	9612.71	12782	17785.9	11526.2	16088.4	10405	22041.5	17006.6	16156	1	0	0	0	1	0	0
Q80V91	Q80V91	DTX3_MOUSE	Dtx3	Probable E3 ubiquitin-protein ligase DTX3	1	AAPLLPPGAR	AAPLLPPGAR	10	127	136	6474.21	8227.86	16585.2	12555.7	14469.8	10202.7	14092	12505	11693.2	12969.2	13926.9	9131.73	11125	13363.8	15510.4	10025.8	8929.5	10280.4	11327.3	6851.17	16001.9	18412.6	13080.2	12708.1	8079.8	9117.33	10020.1	11607.5	11082.5	11956.1	12078.2	10515.2	1	1	1	1	4	0	0
Q60974	Q60974	NCOR1_MOUSE	Ncor1	Nuclear receptor corepressor 1	1	AAPLTYIK	AAPLTYIK	8	1110	1117	14901	10391	10300.9	10739.1	6466.76	11114.7	15274	8362.61	10396.3	10640.2	10567.8	13012.2	13880.8	8258.19	9236.16	16748.1	9176.56	9816.79	8220.54	13918.6	7891.28	14440.7	7682.97	9458.69	8867.45	11968.8	11167.6	10061.8	7180.01	14774.2	12281.6	16671.5	1	1	1	1	4	0	0
O54950	O54950;Q8BGM7	AAKG1_MOUSE	Prkag1	5'-AMP-activated protein kinase subunit gamma-1	0	AAPLWDSK	AAPLWDSK	8	70	77	36866.1	31805.1	35370	37008	34730.6	32807.1	30924.7	47960	41247.8	35409.7	25176.5	38894.1	34446.2	33249.4	42612.5	45914.4	33731.1	35950	31334.5	31465	34954.2	39125.8	33616.4	27672.2	32855	41548.6	43199.9	38305.7	34104.7	28482.5	31700.6	32437.6	1	1	1	1	4	0	0
O54950	O54950;Q8BGM7	AAKG1_MOUSE	Prkag1	5'-AMP-activated protein kinase subunit gamma-1	0	AAPLWDSKK	AAPLWDSKK	9	70	78	66208.4	52313.1	56400.4	47259.5	42855.4	55163.3	45548.5	31277.1	59875	49890.6	37797.5	47585	43169.6	46844.1	33585.6	56548.3	43085.1	38126.2	44236.8	51433.6	51023.4	50124	43591.4	54896.4	44884.2	45461.4	64937.8	37425.4	46291.2	42976.3	33107.2	54998.4	1	1	1	1	4	0	0
Q91WG5	Q91WG5	AAKG2_MOUSE	Prkag2	5'-AMP-activated protein kinase subunit gamma-2	1	AAPLWESK	AAPLWESK	8	300	307	10039.9	0	0	10980.1	0	10946.2	9544.81	8639.87	0	7238.27	0	7474.37	7535.21	8685.27	9322.08	12811.6	8306.55	5134.18	0	11910.5	10463.2	12235.2	9448.93	9744.28	0	10343.5	7637.22	9433.12	7556.33	0	6200.11	8192.31	0	0	0	0	0	0	0
Q5DTX6	Q5DTX6	JCAD_MOUSE	Jcad	Junctional cadherin 5-associated protein	1	AAPLYCLSEPR	AAPLYC(UniMod:4)LSEPR	11	968	978	75755.2	62312.3	64541.8	66773.7	69281.8	56007.2	69018.8	57530.6	49816.6	70745.8	74059.1	54810.7	61011.9	58855	61405.2	50977.6	64947.1	59802	72612.7	64297.6	60695.8	44841.3	84880.6	76887.4	60268.2	65800.8	52937.9	69722.5	69828.1	69425	79207.3	73629.9	1	1	1	1	4	0	0
Q9Z108	Q9Z108	STAU1_MOUSE	Stau1	Double-stranded RNA-binding protein Staufen homolog 1	1	AAPNPAK	AAPNPAK	7	352	358	4632.18	6182.41	5227.07	4417	4947.79	3178.02	4509.46	7317.49	4631.92	6154.26	6093.11	6033.6	6769.3	6458.84	4637.7	6437.73	3049.56	4833.42	6132.81	989.634	4058.85	5220.61	7999.94	4129.2	1245.41	4274.07	7058.38	0	4534.79	9044.81	7233.25	0	0	1	1	0	2	0	0
Q9CR57	Q9CR57	RL14_MOUSE	Rpl14	Large ribosomal subunit protein eL14	1	AAPPAKGQK	AAPPAKGQK	9	190	198	332953	249698	285479	352191	345245	362258	319717	364995	370627	377555	334225	262819	333525	346223	296988	287845	355984	324770	358181	287194	394070	298328	354812	306523	316078	310661	341005	290041	338185	328450	293538	340346	1	1	1	1	4	0	0
Q5I012	Q5I012	S38AA_MOUSE	Slc38a10	Putative sodium-coupled neutral amino acid transporter 10	1	AAPPEVPKSPEK	AAPPEVPKSPEK	12	858	869	17448.4	23246.4	27377.6	28685.6	27234.7	27082	29882.7	34911.6	26733.5	26421.9	28215.1	29008.6	21336.7	25816.4	35963.2	23934.4	21480.5	34529.1	28989.7	33249.2	15753.4	30382.9	31650.8	29886.4	32105.8	25727.7	27773.3	26528	35126.6	40329.7	35657.6	27796	1	1	1	1	4	0	0
Q8CG46	Q8CG46	SMC5_MOUSE	Smc5	Structural maintenance of chromosomes protein 5	1	AAPPNPQVSK	AAPPNPQVSK	10	8	17	15175.2	16173.4	20954.1	11918.4	8671.37	14313.6	15081.3	0	0	12897.6	10128	0	10142.9	15530.2	11539.6	0	13186.7	0	7232.66	13315.2	6652.1	12839.3	11745.3	0	7161.7	15221.9	13430.3	0	12889.9	16363.2	16515.8	13057.5	0	0	0	1	1	0	0
Q8CG46	Q8CG46	SMC5_MOUSE	Smc5	Structural maintenance of chromosomes protein 5	1	AAPPNPQVSKR	AAPPNPQVSKR	11	8	18	0	6064.15	0	10490.2	13890.3	12058.6	9484.83	0	11936.8	11101	8789.32	10311.7	10525.6	7766.6	10775.5	11042.9	0	13818.2	0	0	11587.6	11956	5898.58	13874.8	0	12627.9	0	0	8445.1	10225.1	11260.3	0	0	0	0	0	0	0	0
Q3USJ8	Q3USJ8	FCSD2_MOUSE	Fchsd2	F-BAR and double SH3 domains protein 2	1	AAPPPPTQNHR	AAPPPPTQNHR	11	716	726	11373.3	23653.9	15665.9	23867.5	17624.1	16597.5	14346.3	18367.8	20349.6	15420.3	17804.6	16392.8	18673.1	18615.8	22781.4	17777.3	19649.1	17568.7	26456.9	16768.5	15231.3	17756.7	16943.2	20293.1	20578.4	17339	14415.3	14777.9	12227.5	24283.2	18787.5	13910.5	1	1	1	1	4	0	0
Q6QD59	Q6QD59	SEC20_MOUSE	Bnip1	Vesicle transport protein SEC20	1	AAPQDVHVR	(UniMod:1)AAPQDVHVR	9	2	10	632828	689728	695975	750675	690360	746966	731612	599088	682196	713575	705074	731860	730987	732280	604763	737357	695041	762467	715596	694001	663783	702316	701398	729574	677982	702149	686738	698419	719967	604541	698849	650744	1	1	1	1	4	0	0
Q8BLK9	Q8BLK9	KS6C1_MOUSE	Rps6kc1	Ribosomal protein S6 kinase delta-1	1	AAPQLHTGPQPPGSLSSRPPWSLR	AAPQLHTGPQPPGSLSSRPPWSLR	24	307	330	9048.68	7563.35	13929.2	11050.1	13156.5	13167.5	5893.54	10105.8	9448.37	10320	9212.04	8541.05	7539.33	10282.8	11384	0	0	17492	12927.4	9838.7	15710	12163.2	8353.04	7377.44	0	12837	12585.7	13341	9453.17	8505.43	8710.1	16361.8	0	0	1	1	2	0	0
Q99P88	Q99P88	NU155_MOUSE	Nup155	Nuclear pore complex protein Nup155	1	AAPQSPSVPK	AAPQSPSVPK	10	988	997	170900	188566	162669	158670	155254	179673	138197	158943	153971	164345	151928	156516	170615	173871	174913	168695	179621	181544	183808	161853	150041	169168	159264	166834	148141	153920	130126	173096	159865	176487	189376	155243	1	1	1	1	4	0	0
Q8VCC9	Q8VCC9	SPON1_MOUSE	Spon1	Spondin-1	1	AAPSAEFSVDR	AAPSAEFSVDR	11	299	309	0	0	0	17426.2	0	0	21635.7	17252.1	15906.3	0	14117.2	0	14637.9	0	11047.6	10045	0	6436.66	0	0	10628.5	13319.2	17627.5	0	0	14776.8	0	12162.2	6303.46	8388.04	16196.6	19858.4	0	0	0	0	0	0	0
Q9D7F7	Q9D7F7	CHM4C_MOUSE	Chmp4c	Charged multivesicular body protein 4c	1	AAPSAQEALAR	AAPSAQEALAR	11	18	28	58185.6	64369.2	70268.6	64852.6	75763.3	51743	70773.3	70414.4	81549.1	53515.6	52733.5	72611.5	55742.9	59951.4	42514.7	49519.5	67549	56253.6	74166.9	67696.9	0	68369.5	41096.4	55367.6	58608.1	60770.2	69662.8	34196.6	51491.4	50449.2	43146.8	59520.2	1	0	1	1	3	0	0
Q9JLV1	Q9JLV1	BAG3_MOUSE	Bag3	BAG family molecular chaperone regulator 3	1	AAPSPAPAEPAAPK	AAPSPAPAEPAAPK	14	401	414	5800000	5830000	6060000	6240000	6100000	5870000	6170000	5990000	5910000	6190000	6030000	5770000	6160000	6090000	5700000	5860000	6060000	6040000	6070000	5520000	5990000	6160000	6330000	5760000	6140000	6050000	6350000	6030000	5960000	5640000	5520000	6380000	1	1	1	1	4	0	0
Q3TFD2	Q3TFD2	PCAT1_MOUSE	Lpcat1	Lysophosphatidylcholine acyltransferase 1	1	AAPSSSSGAGDAR	AAPSSSSGAGDAR	13	10	22	74850.5	78521.2	78829.4	83136.6	73171.2	74377.6	64604	50260.8	80811.3	60845.1	73467.3	70966.2	74049.2	78256.9	58143.3	66574.4	63845.6	75425	85639	65447.2	69530.7	53108.1	61450.4	59077.2	80929.7	72891.3	77577.6	66942.8	79766.6	55810.5	66037.1	82425.2	1	1	1	1	4	0	0
Q9Z1M8	Q9Z1M8	RED_MOUSE	Ik	Protein Red	1	AAPTSAPPSK	AAPTSAPPSK	10	45	54	109029	82150.2	0	91101.3	0	102519	35339.4	32254.2	25486.9	62609.4	99696.7	108670	76485.7	39835	105010	90221.4	0	19918.3	115254	101940	26272.9	0	0	97823	119309	62766.5	0	53511.1	117036	96018	89700.3	116921	0	0	0	0	0	0	0
A2AAJ9	A2AAJ9	OBSCN_MOUSE	Obscn	Obscurin	1	AAPVEWRK	AAPVEWRK	8	3820	3827	18763.8	10676.6	0	14901.6	24924.9	14761.2	24341	26964.3	17887	12485.7	0	0	17314	0	33089	25848.3	7650.9	10137.6	0	0	13883.4	13519.6	13911.8	30772.9	0	24876	11766.1	31558.9	15406.3	31057.1	31383.9	23650.8	0	0	0	0	0	0	0
Q3UHC7	Q3UHC7	DAB2P_MOUSE	Dab2ip	Disabled homolog 2-interacting protein	1	AAPVSLAGLATVR	AAPVSLAGLATVR	13	789	801	78552.1	62841.2	92887	61236.8	73914.3	61313.7	76172	71849.1	66990.6	83259.7	69547	55127	80107	101878	86035.2	83302.3	85963.1	85552.9	92491.9	39658.2	74487	75824.5	62038.9	58705.6	75500.7	71621.8	73514.8	58134.4	67968.8	78121	71434.2	88867.8	1	1	1	1	4	0	0
Q3UHC7	Q3UHC7	DAB2P_MOUSE	Dab2ip	Disabled homolog 2-interacting protein	1	AAPVSLAGLATVRR	AAPVSLAGLATVRR	14	789	802	2327.53	0	0	2182.57	1665.11	0	0	0	2941.65	0	2668.77	3644.77	3538.18	0	3915.71	0	0	1482.26	1681.58	0	0	0	4421.68	3899.24	3847.75	1912.92	3349.5	2717.41	3152.76	3930.69	2466.9	4294.52	0	0	0	1	1	0	0
Q9QX47	Q9QX47	SON_MOUSE	Son	Protein SON	1	AAPVTGGMGAVLMR	AAPVTGGMGAVLMR	14	2319	2332	64134.5	54319.2	56809.5	53568.9	53136.6	60658	43152.4	45532.2	47280.2	45856.2	51908.3	50962.7	67002.9	52289.6	63260.3	54042.4	51974.2	62583.8	38508.5	47428.5	51316.1	54260	56023.2	68685	34700.3	51722.1	53263.7	60042.1	57844.3	76130.8	56524.6	34273.9	1	1	1	1	4	0	0
Q91VC4	Q91VC4	PLVAP_MOUSE	Plvap	Plasmalemma vesicle-associated protein	1	AAQAAQEAR	AAQAAQEAR	9	311	319	9719.59	8764.77	10908.8	11537.4	13116	8296.25	9354.09	11213.8	9263.7	10428.5	10076.1	9819.56	7643.71	6316.37	6898.45	10334.2	7038.87	12719.2	8674.33	13984.3	9075.11	7909.49	14853.1	9074.64	7861.67	15671.7	12424	7051.11	11734.9	4263.71	6396.57	9549.23	1	1	1	1	4	0	0
O54916	O54916	REPS1_MOUSE	Reps1	RalBP1-associated Eps domain-containing protein 1	1	AAQADSKAEEK	AAQADSKAEEK	11	669	679	3669.83	0	1477.63	1619.28	0	0	1546.36	962.398	1139.16	0	1179.16	0	1570.42	769.255	1213.65	1048.48	0	0	391.145	687.877	0	0	2082.75	1177.42	588.274	3022.4	1013.48	840.609	0	0	1113.63	1592.68	0	0	0	1	1	0	0
Q80X41	Q80X41	VRK1_MOUSE	Vrk1	Serine/threonine-protein kinase VRK1	1	AAQAGRPGPAK	AAQAGRPGPAK	11	6	16	8508.68	9373.5	7871.16	8056.74	7187.96	3147.94	3458.55	7254.68	7509.7	6779.34	8587.12	8630.82	8141.57	5726.97	4327.97	10446.7	6067.06	7504.08	5732.7	9950.44	9142.21	9264.32	11678.8	5648.29	7100.73	6126.43	10885.5	8251.56	7895.9	6546.38	6307.1	4513.57	1	1	1	1	4	0	0
Q80X41	Q80X41	VRK1_MOUSE	Vrk1	Serine/threonine-protein kinase VRK1	1	AAQAGRPGPAKR	AAQAGRPGPAKR	12	6	17	0	1464.18	0	0	0	0	0	0	0	1079.03	1220.41	0	0	0	858.175	0	0	945.322	0	0	0	0	568.423	0	1084.81	265.059	0	0	636.546	0	0	0	0	0	0	0	0	0	0
P47199	P47199	QOR_MOUSE	Cryz	Quinone oxidoreductase	1	AAQAHEDIIHGSGK	AAQAHEDIIHGSGK	14	310	323	83577.6	74119.3	76131.3	71765.9	79255	76707.1	68122.6	70396.6	74821.2	68999.6	69377.3	73111.6	60573.6	67188.1	70249.7	73637.7	67748	68048.8	61022.4	82064.8	66505.3	85053.3	77252.6	85915.1	68572.4	70183.5	79804.7	68187.9	71005.2	59701.3	52243.1	79813.6	1	1	1	1	4	0	0
P47199	P47199	QOR_MOUSE	Cryz	Quinone oxidoreductase	1	AAQAHEDIIHGSGKTGK	AAQAHEDIIHGSGKTGK	17	310	326	2343.9	4131.82	4480.4	3282.63	7030.92	3604.68	5260.92	1403.53	3474.57	0	3372.84	0	3557.93	3511.49	1491.1	6652.17	5585.95	2205.53	3526.18	2823.53	5790.14	3994.96	7455.88	3168.1	4156.51	3825.09	4949.34	2403.1	3154.08	3989.91	2972.13	2816.28	0	1	0	1	2	0	0
Q8BLY2	Q8BLY2	SYTC2_MOUSE	Tars3	Threonine--tRNA ligase 2, cytoplasmic	1	AAQALAAQAVASR	(UniMod:1)AAQALAAQAVASR	13	2	14	40707.8	43501.5	40324	39993.8	43765.7	47273.6	42157.6	34504.7	39806.5	42875.8	36138.3	31310.7	34781.3	49261.1	37959.4	41506.2	40802.1	35442.5	34547	45152.7	48869.5	44390.7	41078.4	36808.9	41782.4	28195.1	35051.3	24881.3	30478.7	32169.6	34041.7	32374.9	1	1	1	1	4	0	0
Q9ER60	Q9ER60	SCN4A_MOUSE	Scn4a	Sodium channel protein type 4 subunit alpha	1	AAQALEGGEEADGDPTHSK	AAQALEGGEEADGDPTHSK	19	481	499	2954.94	1649.16	0	0	0	3912.98	2153.33	1384.26	1749.1	3315.26	1336.88	0	1133.76	1788.06	3428.72	3269.49	2942.68	0	0	1312.12	3690.13	2459.75	0	0	2378.84	3777.09	2263.82	0	1053.36	2081.08	0	1343.69	0	1	0	0	1	0	0
P70697	P70697	DCUP_MOUSE	Urod	Uroporphyrinogen decarboxylase	1	AAQDFFSTCR	AAQDFFSTC(UniMod:4)R	10	51	60	66995	62547.1	70253.7	60017.2	68688.3	70044.4	89420.4	58810.8	65347	58098.6	55212.9	60370.9	67709.6	72235.7	57435.2	64174.5	62876.2	68915.4	77797.5	61355.7	62503.8	92571.3	80312.6	58638.3	57559.1	56919.2	72161.5	67592.4	60496.6	74860.5	59078.2	71922	1	1	1	1	4	0	0
P62996	P62996	TRA2B_MOUSE	Tra2b	Transformer-2 protein homolog beta	1	AAQDRDQIYR	AAQDRDQIYR	10	252	261	65844.4	66589.2	72612.1	54793.7	57322	70713.8	63996.7	67906.8	82570.2	75543.6	64733.6	64935.7	69039.2	69875	55467.9	70625.4	60130	66523.9	54129.9	67462.7	67375.4	58186.3	71796	61715.8	63140.8	69886.9	71907.9	66490.1	76396.9	63528.9	71449.6	67412.9	1	1	1	1	4	0	0
P62996	P62996	TRA2B_MOUSE	Tra2b	Transformer-2 protein homolog beta	1	AAQDRDQIYRR	AAQDRDQIYRR	11	252	262	7112.77	5606.94	8219.2	9860.14	9691.85	10722.3	8019.73	8633.54	7536.02	7298.3	9289.83	10320.6	6795.05	9334.89	7361.9	8629.68	7446.52	8130.39	6549.23	10259.8	10467.6	5915.03	12578.3	10803	13229.2	10048.4	7548.8	9608.63	12755.5	7043.77	12103.6	10597	1	1	1	1	4	0	0
Q921T2	Q921T2	TOIP1_MOUSE	Tor1aip1	Torsin-1A-interacting protein 1	1	AAQDSDLVKHEVDQELTDGFK	AAQDSDLVKHEVDQELTDGFK	21	462	482	11057.5	5873.79	3391.99	8439.06	11040.5	5887.07	9448.83	7629.89	15500.4	0	0	19714.9	6514.11	13154.2	6775.14	3788.67	16436.2	9461.73	0	7190.67	10574.6	9226.37	10406.7	9212.68	7062.15	11823	9790.75	12646.1	9326.54	7341.23	14715.8	11603.9	1	1	0	0	2	0	0
Q922J3	Q922J3	CLIP1_MOUSE	Clip1	CAP-Gly domain-containing linker protein 1	1	AAQEANRDLMQDMEELKTQADK	AAQEANRDLMQDMEELKTQADK	22	1013	1034	11937	9446.25	7462.1	11649.7	5786.94	3862.48	10869.6	8673.64	5186.5	7409.02	9279.17	9132.98	7890.53	2235.46	4970.08	3087.54	4769.07	5362.07	3860.93	9525.26	7338.96	6656.29	9188.93	6442.35	10280	5608.13	4329.43	10287.4	7822.5	3740.39	3644.03	5893.26	1	1	1	1	4	0	0
P05064	P05064	ALDOA_MOUSE	Aldoa	Fructose-bisphosphate aldolase A	1	AAQEEYIK	AAQEEYIK	8	323	330	274958	276515	222824	181456	241453	216051	225716	188534	216689	208430	193844	263921	232736	211336	184136	257139	195024	170773	183511	302050	203877	200616	174221	334355	205987	194199	207049	237537	243829	216296	176026	207793	1	1	1	1	4	0	0
P05064	P05064	ALDOA_MOUSE	Aldoa	Fructose-bisphosphate aldolase A	1	AAQEEYIKR	AAQEEYIKR	9	323	331	834473	739948	699358	613137	765987	730445	707917	725568	698309	694579	612707	808685	616970	629060	653504	766583	602716	560826	580613	883394	662850	644167	652168	952246	623570	651935	680634	809686	670948	680122	620686	664980	1	1	1	1	4	0	0
Q68FF6	Q68FF6	GIT1_MOUSE	Git1	ARF GTPase-activating protein GIT1	1	AAQEFKHDSFVPCSEK	AAQEFKHDSFVPC(UniMod:4)SEK	16	671	686	8385.29	0	0	2640.2	6192.4	11249.8	3988.5	7951.34	0	3898.35	0	0	5335.36	5516.57	0	4724.2	0	0	0	0	0	9517.28	0	0	0	0	7399.31	7015.92	0	0	0	0	0	0	0	0	0	0	0
Q9JLQ2	Q9JLQ2	GIT2_MOUSE	Git2	ARF GTPase-activating protein GIT2	1	AAQENKHDSYIPCSER	AAQENKHDSYIPC(UniMod:4)SER	16	609	624	50185.4	46321.7	38232.2	41380.8	41295.7	45910.7	35881.3	46466.5	50064	41622.7	48698.8	52493	39343.5	43235	43195.5	48502	33651.7	40682.5	46608.7	53963.7	43132.4	42992.1	49657.6	48308.3	32631.1	43401.9	39150.8	44769.7	42488.5	39445.9	42837	41500.1	1	1	1	1	4	0	0
Q9JIG7	Q9JIG7	CCD22_MOUSE	Ccdc22	Coiled-coil domain-containing protein 22	1	AAQEQELESLR	AAQEQELESLR	11	328	338	26182.8	27431.1	24859.9	25026.2	20146.6	26713.1	25395.7	34036.4	26659	22050.7	24771.4	32944.1	29817.2	29328.3	29121.5	32213.2	32714.6	34093.6	29995.5	24635.8	30218.9	26234.5	27824.8	27224.4	28808.3	28947.4	22935.6	25808.2	28493.5	29510.3	25926.5	29735.5	1	1	1	1	4	0	0
P54103	P54103	DNJC2_MOUSE	Dnajc2	DnaJ homolog subfamily C member 2	1	AAQEQVLNASR	AAQEQVLNASR	11	608	618	11869.7	8674.38	10774.2	14112	12472.5	13501	13119.3	10952.1	11786.5	16710.5	16440.3	10038.8	10507.8	11332.1	14953.7	10270	14059.9	11020.6	11626	14660.4	12716.9	16406.8	14770.2	12652.8	8703.32	14025.6	15655.2	11205.1	11732.4	11526.5	13107.4	11392.5	1	1	1	1	4	0	0
O54931	O54931	AKAP2_MOUSE	Akap2	A-kinase anchor protein 2	1	AAQEREEELK	AAQEREEELK	10	748	757	15699.5	17194.3	15471	18852.2	14594.6	15703.8	15948.1	15860.7	15356.6	19605.2	16382.2	16301.6	17720.1	13165.6	13265.5	17348	17218.5	15101.9	16211.9	18460.9	19105.6	20636.8	19171.7	18316.5	20837	18033	15624.1	16330.9	19939.8	17775.8	16995.5	20713.6	1	1	1	1	4	0	0
O54931	O54931	AKAP2_MOUSE	Akap2	A-kinase anchor protein 2	1	AAQEREEELKR	AAQEREEELKR	11	748	758	390704	378816	412730	409330	372738	443985	388593	460732	410049	380218	427574	386513	418099	459528	434900	378637	435086	413176	384921	410838	435885	396022	392752	386169	426169	406155	406504	376899	423310	393177	460559	446247	1	1	1	1	4	0	0
Q8VBT2	Q8VBT2	SDHL_MOUSE	Sds	L-serine dehydratase/L-threonine deaminase	1	AAQESLHVK	(UniMod:1)AAQESLHVK	9	2	10	36777.2	34000.3	45751	46586.3	40104	43422.7	37239	36291.6	36382.5	39628.6	46822.6	42647.2	39949.2	39352	39538.7	35745.6	40686.5	39811.3	46727.3	42883.9	43340.1	37957.9	42278.5	35740	45888.3	43391.2	39854.7	44601.5	39749.3	33368.9	41208.3	49199.4	1	1	1	1	4	0	0
P62827	P62827;Q61820	RAN_MOUSE	Ran	GTP-binding nuclear protein Ran	0	AAQGEPQVQFK	(UniMod:1)AAQGEPQVQFK	11	2	12	259071	282359	305778	251386	297248	273743	282388	281542	250695	263261	227554	257699	234837	244509	191586	263959	247964	242706	254109	233530	300415	283310	230482	235341	276237	205845	265821	260631	263096	237352	189596	289961	1	1	1	1	4	0	0
Q3ZK22	Q3ZK22	VEZA_MOUSE	Vezt	Vezatin	1	AAQHPGQHLIGLR	AAQHPGQHLIGLR	13	247	259	4476.52	0	4448.6	4382.31	0	6148.57	0	3932.51	2838.17	5031.17	6253.33	0	3665.18	2648.15	8522.24	4791.15	5699.56	2749.88	3338.62	9814.84	0	9719.09	4167.28	0	1914.54	0	7647.77	5819.3	3969.58	0	0	7516.68	0	0	0	0	0	0	0
Q3ZK22	Q3ZK22	VEZA_MOUSE	Vezt	Vezatin	1	AAQHPGQHLIGLRK	AAQHPGQHLIGLRK	14	247	260	3290.23	0	0	3691.98	2015.27	0	1314.97	1137.98	3295.73	2076.19	1429.72	2554.47	1545.45	0	1147.66	1997.52	2176.7	0	2704.26	2359.31	1671.59	0	0	1546.92	1930.96	505.879	3259	850.996	0	1813.95	2957	0	1	0	0	0	1	0	0
Q921G7	Q921G7	ETFD_MOUSE	Etfdh	Electron transfer flavoprotein-ubiquinone oxidoreductase, mitochondrial	1	AAQIGAHTLSGACLDPAAFK	AAQIGAHTLSGAC(UniMod:4)LDPAAFK	20	105	124	536984	537194	295550	327430	343995	278300	284414	294660	499841	329767	302252	366402	364148	342115	371679	331587	248729	235368	286222	504652	253028	312164	313697	617664	414167	265182	273398	262714	251857	286039	284708	232251	1	1	1	1	4	0	0
Q9WV98	Q9WV98	TIM9_MOUSE	Timm9	Mitochondrial import inner membrane translocase subunit Tim9	1	AAQIPESDQIK	(UniMod:1)AAQIPESDQIK	11	2	12	174547	216002	238770	196158	222802	179968	238472	228131	194169	209420	184609	206483	202240	181303	178092	183212	184431	202985	193021	174725	231227	184455	185356	165110	193150	175361	178456	209407	199888	159579	141676	218673	1	1	1	1	4	0	0
G3X987	G3X987	GIMA9_MOUSE	Gimap9	GTPase IMAP family member 9	1	AAQIVFAQR	AAQIVFAQR	9	246	254	16948	11369	7941.94	13914.7	12907.6	13888.4	13930.8	17571.4	11772.2	19822.1	15732.3	15231.6	10830.5	13858.2	10030	9568.37	10912.4	11496.6	17079.2	13223.1	9846.57	8726.03	13009.5	16068.1	9538.88	16267.6	18148.9	13279.9	16545.7	12295.4	13395.5	9901.68	1	1	1	1	4	0	1
B1AUE5	B1AUE5	PEX10_MOUSE	Pex10	Peroxisome biogenesis factor 10	1	AAQKDEYYLGGLR	AAQKDEYYLGGLR	13	12	24	60327.9	61041.3	59986.8	50534.5	59597.2	50073.7	60307.2	57759.1	58904.8	65033.8	52165.7	56093.4	56589.7	55637.2	65534.3	56802.6	74005	83065.8	68868.5	49734.1	74284.7	60501.6	65148	53619.4	58131.3	62283.2	65056.4	59646.7	51394.6	71272.7	59877.2	73109.3	1	1	1	1	4	0	0
Q9Z0S9	Q9Z0S9	PRAF1_MOUSE	Rabac1	Prenylated Rab acceptor protein 1	1	AAQKDQQK	(UniMod:1)AAQKDQQK	8	2	9	4128.01	4211.83	1683.09	1640.12	3583.31	1916.14	0	3350.84	3945.95	3830.38	3849.54	4810.96	3751.95	4689.48	4457.09	6469.86	1163.91	3637.44	4989.08	3929.24	3600.9	3285.68	1658.69	2180	2836.69	3273.33	2151.56	2579.6	0	3977.89	2062.23	4186.49	1	0	0	1	2	0	0
Q8BL66	Q8BL66	EEA1_MOUSE	Eea1	Early endosome antigen 1	1	AAQLATEIADIK	AAQLATEIADIK	12	165	176	108758	88337.9	145312	111469	93391.8	107423	117436	110755	90047.4	105854	106002	118736	98683.8	100298	94282.1	77713.8	95064.1	82426.7	89553.5	76721	93422	96588.8	102920	96243.5	108340	96387	89662.5	94873.8	95123.1	90800.2	83830.9	86933.4	1	1	1	1	4	0	0
O08528	O08528	HXK2_MOUSE	Hk2	Hexokinase-2	1	AAQLCGAGMAAVVDKIR	AAQLC(UniMod:4)GAGMAAVVDKIR	17	830	846	217086	212310	170871	200484	205993	190403	187021	190867	193680	186143	179498	208528	192096	209807	243229	188820	188149	164717	187091	213818	197900	252708	204280	200940	155248	158579	225154	196176	234144	222133	221700	180145	1	1	1	1	4	0	0
O08528	O08528	HXK2_MOUSE	Hk2	Hexokinase-2	1	AAQLCGAGMAAVVDKIRENR	AAQLC(UniMod:4)GAGMAAVVDKIRENR	20	830	849	25214.3	26996.9	23172.4	21487.7	30370.7	26976.5	33922.7	35529.8	19834.7	16598.9	34215.7	24247.9	21513.2	25086.4	30559	23641.1	16085.3	27779.5	17602.7	23108.7	19680	29416.8	33560.8	21927.8	26104.6	33871.9	25747.1	24181.7	29738.4	17650.7	38628.4	33404.7	1	1	1	1	4	0	0
Q61292	Q61292	LAMB2_MOUSE	Lamb2	Laminin subunit beta-2	1	AAQLDGLEAR	AAQLDGLEAR	10	1771	1780	46648.6	43384.4	25632.6	42097.3	35948.7	27936.4	37660	42586.9	34767.5	31495.2	38913.3	38789.1	20903	37393.5	40036.5	42249.7	32928.7	36711.9	35102	38712.2	34647.2	44423.4	36561.6	33118.2	48400.4	41627.8	31383.5	32740.2	33937.4	32739.3	44695.3	37079.2	1	1	1	1	4	0	0
Q9D7B6	Q9D7B6	ACAD8_MOUSE	Acad8	Isobutyryl-CoA dehydrogenase, mitochondrial	1	AAQLGFGGVYVR	AAQLGFGGVYVR	12	79	90	924274	1110000	1110000	956117	1010000	1050000	1080000	1060000	1110000	1260000	1230000	955357	1230000	1330000	1020000	1140000	1060000	1010000	1080000	1090000	1140000	1110000	1030000	884152	1140000	916625	976281	1020000	1210000	1100000	1080000	1130000	1	1	1	1	4	0	0
Q99JP6	Q99JP6	HOME3_MOUSE	Homer3	Homer protein homolog 3	1	AAQLLDVR	AAQLLDVR	8	330	337	30703.4	37956.8	30912.5	22225.2	23495.9	31398.9	31314.2	37006.6	28389.6	31488.7	33699.7	29425.8	30014.1	34779.1	28635.6	30279.6	25988.8	26459.9	35654	35058.7	34634.9	36168.6	43592.6	32171	34463.4	33529.3	25049.8	27210.3	36046.4	33951.1	31071.2	37424.1	1	1	1	1	4	0	0
Q8R087	Q8R087	B4GT7_MOUSE	B4galt7	Beta-1,4-galactosyltransferase 7	1	AAQLPWEDGR	AAQLPWEDGR	10	8	17	15853.8	15813.9	12241.8	25946.8	16866.3	14701.1	20518.9	18446.4	21196.8	19409	21313	15116	21150.2	23165.4	17435	15216.5	26383.9	19007.3	23541.5	16309.5	13480.3	21397.3	15818.1	17186.9	15226.4	17683.1	12347.1	15528.6	14686.4	21073.4	20034.4	19078	1	1	1	1	4	0	0
D3YZP9	D3YZP9	CCDC6_MOUSE	Ccdc6	Coiled-coil domain-containing protein 6	1	AAQLQHSEK	AAQLQHSEK	9	271	279	25868.5	30333.2	29973.5	31440.3	26230	27849.2	38381.5	45237.7	26519.7	36372.3	39304.5	30104.6	31867.3	30828.2	29909.9	27550	22297.5	30215.5	28614.8	32560.3	27282	34465.1	29104.6	31141.1	23940.6	29997.6	36266.2	34654	30875.7	33086	32399	28050.2	1	1	1	1	4	0	0
Q7TN02	Q7TN02	MED26_MOUSE	Med26	Mediator of RNA polymerase II transcription subunit 26	1	AAQLQQLDR	AAQLQQLDR	9	247	255	0	3296.4	1543.04	0	4141.63	2657.03	2467.93	1417.46	2502.47	1035.04	2876.52	5482.61	1186.44	0	0	3745.79	2933.75	2186.91	1845.36	2248.89	0	2999.39	2840.43	3356.35	3329.35	0	3586.1	3614.94	0	0	0	0	0	0	0	0	0	0	0
Q9EPM5	Q9EPM5	SYNCI_MOUSE	Sync	Syncoilin	1	AAQLSEELTQLR	AAQLSEELTQLR	12	270	281	228718	241912	235364	274038	308607	252024	273662	248318	236487	265090	244255	258078	265273	274624	224013	233130	293974	241240	236253	203181	256706	252860	277452	217823	229433	240264	245063	242039	262439	246800	227740	220433	1	1	1	1	4	0	0
Q9EPM5	Q9EPM5	SYNCI_MOUSE	Sync	Syncoilin	1	AAQLSEELTQLRDACQK	AAQLSEELTQLRDAC(UniMod:4)QK	17	270	286	0	0	20174.2	0	13901.4	0	9379.96	7410.09	17493.8	17058.4	13123.4	0	11739.7	0	0	0	9951.92	0	0	12320.6	0	0	0	10153.5	14997.2	0	0	10277.8	0	0	0	9258.64	0	0	0	0	0	0	0
Q8BZH4	Q8BZH4	POGZ_MOUSE	Pogz	Pogo transposable element with ZNF domain	1	AAQLTSFPK	AAQLTSFPK	9	478	486	3694.88	5343.89	5654.45	0	6387.3	5858.9	0	3493.53	6471.25	3685.54	2702.27	0	6782.8	3401.71	3215.96	4294.29	0	5051.76	4759.16	5085.4	0	4670.24	4598.19	5165.03	0	0	0	4309.72	0	0	0	0	0	0	0	0	0	0	0
B1AY10	B1AY10	NFX1_MOUSE	Nfx1	Transcriptional repressor NF-X1	1	AAQLTYNYGR	AAQLTYNYGR	10	168	177	0	0	0	0	2816.55	0	1826.28	6584.09	5626.46	0	0	0	3850.36	0	8037.92	0	0	0	4934.07	6591.31	2347.5	0	0	0	4327.46	0	0	0	2142.01	5932.16	5660.06	0	0	0	0	0	0	0	0
Q91ZM2	Q91ZM2	SH2B1_MOUSE	Sh2b1	SH2B adapter protein 1	1	AAQLVLEGGTGSHGVFLVR	AAQLVLEGGTGSHGVFLVR	19	537	555	9601.85	6638.64	6944.04	0	9381.78	5089.12	6470.95	10419.2	4942.29	7462.68	0	7107.37	2993.75	0	11736.8	5588.54	16641.2	4878.66	13551	10939.6	0	9209.58	4810.19	0	6487.04	4729.24	8704.18	8620.34	11866.4	6907.29	6774.84	5386.12	0	0	0	0	0	0	0
Q8C2Q3	Q8C2Q3	RBM14_MOUSE	Rbm14	RNA-binding protein 14	1	AAQMHSGYQR	AAQMHSGYQR	10	658	667	92294.8	74636.2	83320.8	87557.7	87613	77465.7	85834.9	82218	85728.3	89063.7	88057.4	78843.2	82885	86440.2	102297	84844.5	82596.4	68980.2	83064.1	84708.5	85433.3	80411.6	86718.2	85514.1	82991.7	80286.4	78034.4	81690.8	90920.3	90488.6	93034	81224.3	1	1	1	1	4	0	0
P41245	P41245	MMP9_MOUSE	Mmp9	Matrix metalloproteinase-9	1	AAQMMGEK	AAQMMGEK	8	58	65	0	3330.42	3099.18	0	3664.22	0	0	3138.07	1275.46	0	3536.48	2497.73	4114.18	5251.39	2679.21	0	3253.46	3593.59	3723.06	3385.16	3096.28	3901.37	0	1388.47	4968.9	3328.35	0	1793.81	1799.74	4008.73	1507.12	3034.22	0	0	0	0	0	0	0
Q6PAJ1	Q6PAJ1	BCR_MOUSE	Bcr	Breakpoint cluster region protein	1	AAQPPDGAAEPR	AAQPPDGAAEPR	12	80	91	23197.9	10446.3	21553.8	11683.5	16435.7	11615.5	16671	0	13026.5	16649	16107.6	12588.6	17446	14529.7	24974.9	16618.3	13470.1	15572.7	19496.8	11949.5	16668.5	0	12152.1	11041.9	18475.1	19952.4	22288.5	16182.8	14787.6	18068.5	18469.3	10367.8	0	1	0	1	2	0	0
P81270	P81270	ERG_MOUSE	Erg	Transcriptional regulator ERG	1	AAQPSPSAVPK	AAQPSPSAVPK	11	279	289	38086	41527	39415.8	42458.9	42795.7	35009.3	33566.3	39147	38317.3	43627.5	34105.9	37530.4	40685.3	43677.4	37388.8	43552.2	34265.6	38993.5	37796.3	32775.4	40318	38238.3	33748.9	39114	39723.3	40791.7	41991.1	43836.8	39855.2	32624.1	34493.1	37106.9	1	1	1	1	4	0	0
Q91VJ2	Q91VJ2	CAVN3_MOUSE	Cavin3	Caveolae-associated protein 3	1	AAQPTPVKPPR	AAQPTPVKPPR	11	198	208	20657	18558.9	21807.7	20618.4	13673.5	25683.6	14261	22993.7	21130	21208.5	27832	31282.3	25457.8	28461.5	21832.2	21825.4	29467.5	5790.81	19381.9	19550.6	34340	16570.8	28274.2	28249	18202.7	29339.2	32132.3	17946.9	20544.8	21578.1	12511.2	31712.1	1	1	1	1	4	0	0
Q61249	Q61249	IGBP1_MOUSE	Igbp1	Immunoglobulin-binding protein 1	1	AAQQQEDQEQK	AAQQQEDQEQK	11	297	307	850.54	0	0	0	1035.02	0	677.677	584.339	0	0	1477.03	1822.91	1196.94	1210.13	0	0	0	1128.72	0	396.05	0	0	531.057	0	939.693	0	1711.88	995.01	654.547	0	0	1250.59	0	0	0	0	0	0	0
E9Q557	E9Q557	DESP_MOUSE	Dsp	Desmoplakin	1	AAQRLQDISSYAK	AAQRLQDISSYAK	13	2772	2784	6720.31	3715.74	5399.1	9209.7	7696.17	5396.56	3908.31	7181.67	5362.42	6174.37	6586.18	4112.96	7674.72	6765.24	6853.98	4286.98	5597.96	0	0	5437.96	3541.2	8470.71	3522.98	6117.67	2022.45	4005.68	5456.17	4901.92	4294.49	7956.07	6473.23	6544.47	1	1	0	0	2	0	0
Q9CY57	Q9CY57	CHTOP_MOUSE	Chtop	Chromatin target of PRMT1 protein	1	AAQSAPK	AAQSAPK	7	2	8	582155	576415	642016	615453	615821	626000	662548	610432	597486	666930	580561	596444	613554	655652	638247	593581	598340	678941	604364	567031	617493	609727	589980	580591	610739	610732	608960	631654	670407	629589	594687	640339	1	1	1	1	4	0	0
P46460	P46460	NSF_MOUSE	Nsf	Vesicle-fusing ATPase	1	AAQSTAMNR	AAQSTAMNR	9	447	455	211778	215218	207566	198263	217100	203932	213799	210973	199909	194288	207475	194609	208021	216165	196416	213427	223154	190476	207835	196857	209461	189325	199662	207077	198835	225227	207999	212559	208355	208032	204274	185726	1	1	1	1	4	0	0
E1U8D0	E1U8D0	SOGA1_MOUSE	Soga1	Protein SOGA1	1	AAQTGQVDGELIR	AAQTGQVDGELIR	13	47	59	6910.91	4196.59	4182.92	4724.64	4366.64	7393.89	6254.45	7575.23	4539.04	4142.59	7709.03	7174.32	3902.98	2983.78	8198.56	4084.6	4954.65	4147.09	5045.65	3851.27	5609.45	7661.33	4611.64	9369.47	7111.23	5659.54	0	4214.36	6457.61	8033.86	6662.41	6442.92	1	1	1	0	3	0	0
Q93092	Q93092	TALDO_MOUSE	Taldo1	Transaldolase	1	AAQTSDSEKIHLDEK	AAQTSDSEKIHLDEK	15	278	292	31761.1	27404.8	13363.4	13547.9	27769.7	21379.9	17005.5	26319.6	15985.3	20815	17340.3	21778	22952.1	19691.1	16727.1	21663.3	18916.6	15723.7	16585	38416.4	15798.6	22261	14211.9	37975.2	20377.1	18257.7	14556.7	24103.2	25117.8	15470.9	16952.7	24995	1	1	1	1	4	0	0
Q9D0I9	Q9D0I9	SYRC_MOUSE	Rars1	Arginine--tRNA ligase, cytoplasmic	1	AAQTSVAYGCIK	AAQTSVAYGC(UniMod:4)IK	12	493	504	124001	116314	129819	121426	126051	138345	109362	121147	129020	118128	114588	107316	122153	119193	111407	131798	117618	105558	119578	117676	140079	128588	129037	129314	135834	123212	122409	142230	122722	112293	102766	112397	1	1	1	1	4	0	0
Q9D0I9	Q9D0I9	SYRC_MOUSE	Rars1	Arginine--tRNA ligase, cytoplasmic	1	AAQTSVAYGCIKYADLSHNR	AAQTSVAYGC(UniMod:4)IKYADLSHNR	20	493	512	0	0	2955.94	7636.97	0	0	0	0	6290.51	0	0	0	0	4939.35	0	4948.43	0	0	0	1338.44	0	0	0	0	0	0	0	0	0	0	0	0	0	0	0	0	0	0	0
Q810U5	Q810U5	CCD50_MOUSE	Ccdc50	Coiled-coil domain-containing protein 50	1	AAQVAQDEEIAR	AAQVAQDEEIAR	12	196	207	51249.9	59662.3	60382	56065.3	68880.7	60192.5	68145.5	67606.3	61608.6	66267.4	60438.4	63745.9	60729.8	67543.4	73289.8	60324.6	57335.6	58797.2	55749.8	52427.3	63886.2	62445.6	71242.8	59248.1	57470.7	67784.7	55830.4	58135	59510.5	56971.2	63623.6	58408.7	1	1	1	1	4	0	0
Q9Z210	Q9Z210	PX11B_MOUSE	Pex11b	Peroxisomal membrane protein 11B	1	AAQYACSLLGHALQR	AAQYAC(UniMod:4)SLLGHALQR	15	20	34	79926.4	75454.9	83517.4	81589.1	76023.1	73753	91808.8	67068	68017.1	85763.1	83871.9	84491.1	98596.1	90301.3	94106.4	75440.5	67255	89405.6	78628.1	90315.2	96068.6	102117	104245	86689.6	90676.5	72069.4	89688.6	82753.4	74081.6	85790.7	93476.2	77549.1	1	1	1	1	4	0	0
P49222	P49222	EPB42_MOUSE	Epb42	Protein 4.2	1	AAQYRPLTVSVR	AAQYRPLTVSVR	12	598	609	70558.5	70659.8	68441.9	62592.9	56674.3	61411.3	46314.4	60008.2	50579.4	63565	65411.4	47571.1	45109.8	49897.8	63430.1	57281.1	55896	60674.1	43794	80581.5	45418.9	51403.2	55140.4	57190.7	56730.1	52556.7	60170.2	49376	44964.1	51773.2	62960.8	57433.9	1	1	1	1	4	0	0
Q3UHB8	Q3UHB8	CC177_MOUSE	Ccdc177	Coiled-coil domain-containing protein 177	1	AARDDRLR	AARDDRLR	8	445	452	3402.16	3029.9	7799.04	5958.96	0	5431.34	4365.29	0	0	4471.99	2490.38	3351.11	2593.92	0	0	0	0	3776.4	3307.41	4017.35	3987.97	2050.69	6074.73	4291.2	2973.89	0	4181.15	4815.85	3543.54	0	0	3453.9	0	0	0	0	0	0	0
A2ASS6	A2ASS6	TITIN_MOUSE	Ttn	Titin	1	AAREDKGTYTITASNR	AAREDKGTYTITASNR	16	17256	17271	2402.32	0	0	0	2579.79	0	0	3415.56	0	1583.22	2579.47	0	2880.3	2494.21	3047.97	0	2042.18	3915.45	4984.49	0	2394.29	2512.58	2146.48	2695.73	0	0	0	0	2335.3	1110.97	0	0	0	0	0	0	0	0	0
Q8BGD9	Q8BGD9	IF4B_MOUSE	Eif4b	Eukaryotic translation initiation factor 4B	1	AAREPNIDR	AAREPNIDR	9	79	87	20820.7	19535.9	24753	0	24583.2	26896.4	27728.4	25101.1	19019.2	23957	22650.7	25999.8	26573.6	28116.2	20612.5	13968.9	22011.9	15874.3	20444.7	25214.7	24670.2	27363.6	0	20060.3	0	22040.5	28239.8	19199.7	24101.1	23869.8	23500.8	27289.3	1	0	1	0	2	0	0
Q6PAL7	Q6PAL7	AHDC1_MOUSE	Ahdc1	Transcription factor Gibbin	1	AARPVSQAHCPSPAPDNSSLR	AARPVSQAHC(UniMod:4)PSPAPDNSSLR	21	88	108	5351.43	3586.99	2483.85	4411.93	3496.36	0	0	0	0	3447.74	0	2911.61	2628.12	5673.45	1005.88	1264	2612.73	25834.8	4146.71	3626.83	2142.4	2602.99	2851.43	1960.58	2231.93	5027.86	2773.52	1376.52	2574.65	0	5731.67	0	0	0	0	0	0	0	0
Q5DU09	Q5DU09	ZN652_MOUSE	Znf652	Zinc finger protein 652	1	AASAAAATTSPAPR	AASAAAATTSPAPR	14	194	207	10889	5663.69	9807.13	6221.18	12662.2	10234.9	14136.3	10154.7	11063.9	9318.81	11234.4	11489.3	8778.2	11512.5	7541.25	13686.8	11491.7	8776.71	8513.69	8991.64	8860.89	11043	8370.09	9364.61	14487.5	11317.9	8762.66	10226.5	10558	10334.7	7739.32	12610	1	1	1	1	4	0	0
Q8BYA0	Q8BYA0	TBCD_MOUSE	Tbcd	Tubulin-specific chaperone D	1	AASAAFQENVGR	AASAAFQENVGR	12	511	522	17999	11285.4	14224.9	13356.6	16789.9	16984.5	12640.9	14131	13038.1	12663.7	10187.6	11878.4	11584.7	14840.7	10683	11322.6	9841.59	10249.5	16265	15548.9	14635.8	16324.2	14177.5	15072.7	12631.6	13056.9	13846.6	12581.2	15581.5	11117.9	13375.9	9095.8	1	1	1	1	4	0	0
O88384	O88384	VTI1B_MOUSE	Vti1b	Vesicle transport through interaction with t-SNAREs homolog 1B	1	AASAASSEHFEK	(UniMod:1)AASAASSEHFEK	12	2	13	42429.6	44575.3	40964.6	43576.3	47450	36859.7	37660.9	58759.7	42742.7	41275.2	35793.1	53861.8	40053.1	40131.3	39527.6	42035.7	47481.9	41926.7	48260.5	46245.9	36113.7	42559.5	46989.1	53123.1	33792.5	46096.2	48045.1	47877.3	40667.1	42994.5	30727.7	27786.2	1	1	1	1	4	0	0
Q80X85	Q80X85	RT07_MOUSE	Mrps7	Small ribosomal subunit protein uS7m	1	AASAEEQATIER	AASAEEQATIER	12	128	139	7207.78	12608.4	8871.1	9210.26	8198.24	6516.3	9343.16	8685.64	10559.4	9699.13	6140.66	8357.05	10827.6	5333.89	12435.5	10817.6	9648.03	6591.5	6557.32	9618.48	11572.9	8880.46	7209.33	10619.6	9463.8	11330.6	10303.4	11092.4	7480.31	11031.3	10385.3	10486.3	1	1	1	1	4	0	0
Q80X85	Q80X85	RT07_MOUSE	Mrps7	Small ribosomal subunit protein uS7m	1	AASAEEQATIERNPYR	AASAEEQATIERNPYR	16	128	143	454692	430415	414608	385697	551015	424519	321507	344655	402894	416710	391238	457305	431466	365072	327368	476424	411136	393708	408160	325065	349572	417474	386670	365030	425722	302171	424667	420353	448650	397570	314637	290792	1	1	1	1	4	0	0
Q8BZ21	Q8BZ21	KAT6A_MOUSE	Kat6a	Histone acetyltransferase KAT6A	1	AASAEGK	AASAEGK	7	173	179	4050.91	453.055	3147.23	2926.29	3807.77	5121.64	0	3221.47	2976.29	4752.78	0	8579.11	4307.92	2466.29	4213.41	2889.82	3507.3	3225.61	1443.28	1731.76	3177.23	3528.23	3282.63	3492.3	1584.52	2623.88	3794.94	3611.22	4333.12	4463.83	3814.89	2327.64	1	1	0	0	2	0	0
P31324	P31324	KAP3_MOUSE	Prkar2b	cAMP-dependent protein kinase type II-beta regulatory subunit	1	AASAHAIGTVK	AASAHAIGTVK	11	360	370	25660.9	30773.8	29247.3	31719.4	31727.6	22559.9	25834.6	24636.7	36444.5	29557.6	24616.6	23921.1	25286.3	21199.1	27584	26526.7	24845.4	26508.8	24108.6	26608.6	42716	29292	30413.1	31333	17332.5	24251	31957.6	28935	28571.7	27314.9	19707.3	30671.7	1	1	1	1	4	0	0
O08784	O08784	TCOF_MOUSE	Tcof1	Treacle protein	1	AASAPAK	AASAPAK	7	786	792	20612.5	17056.8	0	0	0	17991.3	0	0	0	0	15502.6	17507.3	0	0	0	0	18980.2	0	19853.6	0	0	0	0	0	13678.5	0	0	0	0	0	0	0	0	0	0	0	0	0	0
O08784	O08784	TCOF_MOUSE	Tcof1	Treacle protein	1	AASAPAKESPK	AASAPAKESPK	11	786	796	10221.9	16066.5	12389.1	15359	15532.8	15456.2	13468	12323.9	16482.3	14266.8	15096.5	12152.1	18067.7	13386.6	12357.3	12597.8	18968.9	10833	13870.1	14692.8	17402.2	18719.9	19076.4	16914.7	13838.4	18856.3	12505.2	14022.2	18996.4	16324.1	14832	18855.2	1	1	1	1	4	0	0
Q9JJX7	Q9JJX7	TYDP2_MOUSE	Tdp2	Tyrosyl-DNA phosphodiesterase 2	1	AASAPEAAQAEEDRVK	AASAPEAAQAEEDRVK	16	19	34	11794.4	16337.8	18006.8	20749.1	22415.2	21681.5	19482.7	25914.9	18146.6	15566.8	19181.4	19795.3	18989	15958.7	0	15108.9	11576.2	19970.1	22869.8	20035.7	16249.7	16572.4	18006.4	19747.5	17647.1	12632.5	15277.2	19044.8	13062.4	15951	28202.9	20921.5	1	1	1	0	3	0	0
Q9JJX7	Q9JJX7	TYDP2_MOUSE	Tdp2	Tyrosyl-DNA phosphodiesterase 2	1	AASAPEAAQAEEDRVKR	AASAPEAAQAEEDRVKR	17	19	35	7064.47	0	0	7312.63	0	9609.96	7898.53	8988.3	6657.77	6467.03	6739.84	0	6937.47	6537.63	0	5126.76	8903.18	6545.34	3276.45	5971.12	6763.22	9872.44	6811.43	8521.61	12446	4781.18	8326.76	6249.37	4803.27	8491.57	8666.74	5867.38	0	0	0	0	0	0	0
Q921G8	Q921G8	GCP2_MOUSE	Tubgcp2	Gamma-tubulin complex component 2	1	AASAPYFEILEK	AASAPYFEILEK	12	382	393	19887.7	18720.4	14568.5	15671.6	21265.3	20605.9	19125.1	13549.5	0	9261.34	13292.7	14543.8	17272	21990	13978.2	16586.3	19735.9	13110.8	20276.9	19831.3	13701.3	13021.6	12788.2	22750.6	18458	19470.2	22238.3	15409	11681.1	9905.19	12488.2	15508.3	1	0	1	1	3	0	0
Q66GT5	Q66GT5	PTPM1_MOUSE	Ptpmt1	Phosphatidylglycerophosphatase and protein-tyrosine phosphatase 1	1	AASAWLEAGLAR	AASAWLEAGLAR	12	2	13	4261.99	0	0	0	5529.64	5949.88	0	0	0	0	0	5802.89	2685.55	3388.71	5697.92	5480.13	5970.17	0	0	3910.43	6061.31	3964.75	6339.38	4403.58	0	0	0	0	0	7266.64	3986.08	3314.2	0	0	0	0	0	0	0
Q8K4J6	Q8K4J6	MRTFA_MOUSE	Mrtfa	Myocardin-related transcription factor A	1	AASCCLSPGAR	AASC(UniMod:4)C(UniMod:4)LSPGAR	11	542	552	2606.46	2269.92	4137.79	1799.67	4336.19	3460.15	6270.52	7220.31	6163.64	5203.39	3925.21	4846.47	4547.15	3932.92	5176.69	3655.36	5813.75	2921.9	4599.32	0	0	7421.6	4975.12	6308.47	6493.08	5337.19	2475.94	6032.22	3575.73	6231.61	4362.66	6694.66	0	0	1	1	2	0	0
Q9CQ60	Q9CQ60	6PGL_MOUSE	Pgls	6-phosphogluconolactonase	1	AASCLEGDR	AASC(UniMod:4)LEGDR	9	30	38	232560	232493	198609	259289	235483	235585	274878	235159	251151	222109	232580	275176	197060	219956	250466	232814	203123	240379	230918	242885	227256	254733	258808	257912	204927	228072	271282	243419	238021	237480	212105	252366	1	1	1	1	4	0	0
Q9CQ60	Q9CQ60	6PGL_MOUSE	Pgls	6-phosphogluconolactonase	1	AASCLEGDRGR	AASC(UniMod:4)LEGDRGR	11	30	40	26182.4	8353.97	11250.2	14332.7	12143.2	13201.7	13671.9	16429.7	12885.4	19927.9	12371.7	13734.1	14429.7	12722.1	14909.6	14515.1	7876.38	19163.3	11864.4	17675.9	12998.3	14589.7	13273.6	13855.3	10916.5	14649.9	14543.9	18630.6	11382.1	14081.9	15039.5	12884.9	1	1	1	1	4	0	0
P62259	P62259	1433E_MOUSE	Ywhae	14-3-3 protein epsilon	1	AASDIAMTELPPTHPIR	AASDIAMTELPPTHPIR	17	154	170	111413	69213.6	75750.6	83278.6	93674.4	104780	95814.8	77243.5	80690.3	114909	116880	130329	65953.9	91221.9	78966.4	106709	67844.4	90565.6	73899.6	109821	115283	104310	74469.2	135920	76810.1	88775.5	91762.1	86609.6	111335	108907	73640.6	105430	1	1	1	1	4	0	0
Q8R1C6	Q8R1C6	MET22_MOUSE	Mettl22	Methyltransferase-like protein 22	1	AASDPNPAEPAR	AASDPNPAEPAR	12	118	129	11748.4	7145.01	8447.56	12627.4	8751.47	7765.5	7022.43	12032.5	11405.9	6035.11	10920.3	10572.1	12985	12337.5	6446.08	7051.48	7917.81	9408.96	8176.76	9119.47	7972.29	11200.4	10358.9	5061	10549	8569.81	6708.1	6721.47	7053.8	15429.4	6893.72	8541.45	1	1	1	1	4	0	0
Q99JG7	Q99JG7	TNIP2_MOUSE	Tnip2	TNFAIP3-interacting protein 2	1	AASDVLCR	AASDVLC(UniMod:4)R	8	139	146	0	0	4726.71	6110.81	0	0	0	5569.85	0	0	7432.23	7220.22	6923.86	5960.25	8840.53	0	0	0	6548.74	4497.67	0	6126.61	0	0	0	0	0	5188.89	0	8007	6914.2	5227.2	0	0	0	0	0	0	0
P35569	P35569	IRS1_MOUSE	Irs1	Insulin receptor substrate 1	1	AASEAGGPAR	AASEAGGPAR	10	34	43	9110.62	10635.4	9081.97	11279.7	10243.3	8759.85	9152.61	9453.58	10408.1	11498.2	7260.81	9934.28	11260.6	9796.93	7962.09	10284.6	9496.96	6472.51	7684.88	7814.87	8739.2	8645	6824.52	11252.4	7860.33	10661	9882.24	12260.1	9607.4	10114.7	9037.35	9055.93	1	1	1	1	4	0	0
Q61249	Q61249	IGBP1_MOUSE	Igbp1	Immunoglobulin-binding protein 1	1	AASEDELLLPR	(UniMod:1)AASEDELLLPR	11	2	12	21773	21967.8	21855.5	13292.9	16331.8	23504.2	15812.5	22558.2	15616.8	16901.1	13020	16482.4	16460.9	18937.6	22510.1	14125.7	18802.8	23905.6	11198.9	18347.2	20052.3	18468.9	18768.9	18476.5	12443.5	20532.2	18473.4	17541.1	12975.5	31915.3	14843.4	13680.1	1	1	1	1	4	0	0
Q3TX08	Q3TX08	TRM1_MOUSE	Trmt1	tRNA (guanine(26)-N(2))-dimethyltransferase	1	AASEDLAGR	AASEDLAGR	9	570	578	38697.6	36113.2	40649.4	36741.1	34257.8	38956.5	32179.9	39538.4	32737.2	31559.9	29090.1	32558.6	41060.7	33800.5	28679.2	27714	47249.8	35713.5	25272.5	30318	34909	32302.5	34713.7	36741.7	43198.2	36784.5	28339.8	31286.5	31231.7	30149.7	28529.3	29650.6	1	1	1	1	4	0	0
Q9D7V1	Q9D7V1	SH24A_MOUSE	Sh2d4a	SH2 domain-containing protein 4A	1	AASEEASGQGPR	AASEEASGQGPR	12	148	159	15834.3	12239.8	15062.7	15590.5	13831.3	13061.6	12690.2	12375.5	15111.2	14422.3	14978.8	14112.6	14766.5	14485.1	12568.7	15075.3	14141.8	10175.8	11365	10664.2	17006.8	12121.1	14548.3	15226.3	19183.6	15538.8	12607.5	16089.3	15905.8	14694	14047.5	13199.4	1	1	1	1	4	0	0
P17182	P17182	ENOA_MOUSE	Eno1	Alpha-enolase	1	AASEKSCNCLLLK	AASEKSC(UniMod:4)NC(UniMod:4)LLLK	13	331	343	11053.1	7053.22	6831.57	10448.4	7388.34	0	0	7492.83	12113.5	8787	0	0	8643.71	12935	8751.88	0	8482.77	2322.42	0	7671.01	8052.85	7254.15	6824.98	8464.25	5411.27	7465.17	0	10676.6	0	12641.5	0	9784.72	0	0	0	0	0	0	0
Q8C3X8	Q8C3X8	LMF2_MOUSE	Lmf2	Lipase maturation factor 2	1	AASEQAAANSNSR	AASEQAAANSNSR	13	681	693	113271	118504	124360	131015	124561	116855	106532	82644.9	134938	104022	112223	114981	116629	124718	96776.5	135716	114690	112313	116345	102254	105926	96216.5	119299	99758.2	134004	113394	128175	97823.5	116260	114988	106967	121073	1	1	1	1	4	0	0
Q9CRA7	Q9CRA7	ATP5S_MOUSE	Dmac2l	ATP synthase subunit s, mitochondrial	1	AASEWLLR	AASEWLLR	8	50	57	259991	248502	241796	321376	248247	238130	275226	251113	265099	254076	240113	213951	215613	222014	275347	261925	271368	271821	248222	227825	275268	241120	287385	277363	248703	267921	314593	225041	274662	225879	269229	282170	1	1	1	1	4	0	0
Q9CRA7	Q9CRA7	ATP5S_MOUSE	Dmac2l	ATP synthase subunit s, mitochondrial	1	AASEWLLRCGAK	AASEWLLRC(UniMod:4)GAK	12	50	61	0	5583.99	2273.16	0	0	7899.41	4426.89	13753.6	4637.23	0	12237.1	10849.8	0	3013.38	20320.5	2913.1	0	0	0	6409.64	0	0	0	7735.64	6111.07	0	0	14525	1850.02	7463.75	13649.7	0	0	0	0	0	0	0	0
Q3URD3	Q3URD3	SLMAP_MOUSE	Slmap	Sarcolemmal membrane-associated protein	1	AASEYENEIR	AASEYENEIR	10	639	648	649458	655027	666500	617853	772341	673235	643934	754604	647402	680327	641399	631377	679221	638956	692376	672331	711556	732267	655156	611547	633262	669274	612625	718633	607547	644978	628859	833429	695825	715579	697250	880053	1	1	1	1	4	0	0
Q8CG76	Q8CG76	ARK72_MOUSE	Akr7a2	Aflatoxin B1 aldehyde reductase member 2	1	AASGAPLRPATVLGTMEMGR	AASGAPLRPATVLGTMEMGR	20	38	57	765905	662538	681271	652250	713539	761338	714875	586626	752861	629376	724852	652390	617140	642583	739174	657734	621058	615819	609387	648350	650603	700389	742797	706127	634554	716010	699479	634850	637923	633849	596424	732602	1	1	1	1	4	0	0
Q8CG76	Q8CG76	ARK72_MOUSE	Akr7a2	Aflatoxin B1 aldehyde reductase member 2	1	AASGAPLRPATVLGTMEMGRR	AASGAPLRPATVLGTMEMGRR	21	38	58	20017.9	23085.1	21230	16245.3	19419.3	19955.9	19758	18679.6	17742.9	17005.1	11591.1	18087.5	18740.4	19556.5	22231.7	19978.4	18425.9	11601.6	14543	11156.4	14100.9	16509.6	13516.8	22827.7	18577	18326.8	15562.3	11921.4	23946.7	20826.1	28803.7	16831	1	1	1	1	4	0	0
P15864	P15864;P43274;P43276;P43277	H12_MOUSE	H1-2	Histone H1.2	0	AASGEAK	AASGEAK	7	111	117	135405	144696	0	139387	136901	142915	134109	124290	124541	134198	136114	147259	131407	122875	134549	148535	118445	147390	134509	134653	134257	124875	130925	138519	115118	134756	123764	145064	146701	148815	148102	114384	1	1	0	1	3	0	0
P15864	P15864	H12_MOUSE	H1-2	Histone H1.2	1	AASGEAKPQAK	AASGEAKPQAK	11	111	121	1890000	1900000	1780000	1690000	1770000	1830000	1660000	1970000	1770000	1780000	1760000	1840000	1890000	1750000	1950000	1870000	1880000	1760000	1800000	1750000	1860000	1870000	1940000	1850000	1920000	1940000	1780000	1900000	1930000	1880000	1770000	1850000	1	1	1	1	4	0	0
P15864	P15864	H12_MOUSE	H1-2	Histone H1.2	1	AASGEAKPQAKK	AASGEAKPQAKK	12	111	122	5096.08	3565.47	4665.46	0	2673.21	2633.89	3407.09	5786.93	0	3140.37	2957.7	2494.25	3333.18	3443.31	3962.44	5416.83	3608.53	3811.08	0	2840.43	0	4354.5	3145.31	3280.84	2065.34	2815.14	2891.95	2346.36	5236.21	0	2629.8	0	1	0	0	0	1	0	0
P58044	P58044	IDI1_MOUSE	Idi1	Isopentenyl-diphosphate Delta-isomerase 1	1	AASGEIK	AASGEIK	7	186	192	28118.7	31891	34184.7	43803.2	35165	39468.6	43164.5	48316.8	37737.3	45688.7	43021.6	38899.4	34598.7	31356.9	54442.6	36472.1	30054.9	40210.4	35248.7	36902.2	35131.2	42997	44675.4	43314.4	33031.9	44072.5	31878	43830.7	33041.9	58909.9	51532.1	28848.7	1	1	1	1	4	0	0
P97429	P97429	ANXA4_MOUSE	Anxa4	Annexin A4	1	AASGFNATEDAQTLRK	AASGFNATEDAQTLRK	16	10	25	44775.6	23707.3	29648.1	28064	39886.7	32395.7	38998.4	33804.4	32639.6	35654.4	25969.1	38529	35313.6	27835.8	46707.2	47598.1	26284.8	27435.4	32245.2	37524.3	38666.8	32151.2	38621.7	32001.8	36668.7	30580.6	36524.5	31617.2	37018.8	44447.2	42813.3	27365.3	1	1	1	1	4	0	0
Q8VCW8	Q8VCW8	ACSF2_MOUSE	Acsf2	Medium-chain acyl-CoA ligase ACSF2, mitochondrial	1	AASGLLSIGLR	AASGLLSIGLR	11	112	122	90753	65134.6	52338.1	103247	112048	67275	86328.6	83619.8	73644.1	93522.7	80997.3	82867.2	68790.9	56346.2	96041.1	112721	57879.6	84855	66068.2	63818.3	64250.2	73319	77923	86663.3	48257.9	70945.6	72396.8	72645.8	67655.9	79740.3	60123.2	98976	1	1	1	1	4	0	0
Q7TPN9	Q7TPN9	PRR14_MOUSE	Prr14	Proline-rich protein 14	1	AASGPEESPSK	AASGPEESPSK	11	133	143	12954.7	8230.88	9411.08	10869.7	12681.7	8321.42	8753.14	11130.6	5784.53	8917.23	7437.25	14825.4	10661.9	13669.4	11639.3	7469.25	11026.6	10491	12243.2	9740.57	11407.1	7778.85	5922.95	7610.01	12483.1	12289	9451.28	11071.8	9795.29	9058.22	9972.69	11503.5	1	1	1	1	4	0	0
Q7TPN9	Q7TPN9	PRR14_MOUSE	Prr14	Proline-rich protein 14	1	AASGPEESPSKK	AASGPEESPSKK	12	133	144	2770.19	0	2257.29	0	1759.61	0	3303.67	0	0	0	3363.34	0	3466.73	0	0	1763.79	4746.58	0	3605.49	0	2412.03	2746.4	0	3705.82	0	0	3430.48	2693.19	1663.87	3436.06	2065.73	0	0	0	0	0	0	0	0
Q9DB29	Q9DB29	IAH1_MOUSE	Iah1	Isoamyl acetate-hydrolyzing esterase 1 homolog	1	AASGSALLWPR	AASGSALLWPR	11	7	17	8973.43	19396.4	12804.9	14805.6	10258.8	18751.9	18398.8	14639.9	11146.8	10828.3	20255.4	29639.3	13434.7	21770.9	15540.4	21405.1	10239.2	15294.7	13962.4	18694.8	17077.6	12608.5	16613	19939	9487.94	10452.5	23678.7	13254.2	16569.8	14149.2	12342.1	17210.1	1	1	1	1	4	0	0
P19536	P19536	COX5B_MOUSE	Cox5b	Cytochrome c oxidase subunit 5B, mitochondrial	1	AASGTKEDPNLVPSISNK	AASGTKEDPNLVPSISNK	18	68	85	749664	595891	513343	526991	534768	471491	500055	487675	641462	504094	393555	590331	485576	500511	413761	519012	468547	435224	425498	640631	368216	445537	373427	817723	650618	417428	419595	442983	490949	434280	382252	390627	1	1	1	1	4	0	0
P19536	P19536	COX5B_MOUSE	Cox5b	Cytochrome c oxidase subunit 5B, mitochondrial	1	AASGTKEDPNLVPSISNKR	AASGTKEDPNLVPSISNKR	19	68	86	5170000	3690000	3130000	2890000	3670000	3200000	3220000	3490000	4800000	2940000	2248359	3390000	3590000	3250000	2700000	2800000	3510000	2710000	2578247	4650000	2489802	2967094	2497930	5100000	3510000	3230000	2610000	2800000	3050000	3000000	1943485	2868534	1	1	1	1	4	0	0
Q5XG71	Q5XG71	UTP20_MOUSE	Utp20	Small subunit processome component 20 homolog	1	AASHAEKELHK	AASHAEKELHK	11	766	776	0	0	0	0	0	0	0	0	5019.2	0	0	9482.32	0	0	0	0	0	0	0	0	0	0	0	4517.76	6909.52	0	0	5661.04	0	7229.44	0	0	0	0	0	0	0	0	0
Q811D0	Q811D0	DLG1_MOUSE	Dlg1	Disks large homolog 1	1	AASHEQAAAALK	AASHEQAAAALK	12	522	533	18600.9	10768.4	14517.2	19001.4	17997.4	19198	18002.2	21182.8	27931.7	15743.6	22021.1	17401.5	15705.3	11411.5	17625.2	22255.6	19852	14921.5	13476.2	17924.1	21399.6	12212.6	16009.2	20066.5	18080.2	13348.2	15060.9	21203.8	17709.6	25254.1	17837	17086.5	1	1	1	1	4	0	0
E9Q236	E9Q236	MRP4_MOUSE	Abcc4	ATP-binding cassette sub-family C member 4	1	AASHILILK	AASHILILK	9	599	607	11694.7	8146.59	7614.92	8492.55	4113.59	5561.14	0	3942	4908.38	11310	10837.4	2007.51	8191.92	5580.22	3834.06	3249.29	6822.37	8237.45	8069.5	6275.21	5440.75	3840.97	3927.86	4592.12	6450.24	3605.94	8428.3	8807.92	4484.53	3682.07	5791.32	7104.3	1	1	0	1	3	0	0
E9Q236	E9Q236	MRP4_MOUSE	Abcc4	ATP-binding cassette sub-family C member 4	1	AASHILILKDGEMVQK	AASHILILKDGEMVQK	16	599	614	2861.32	807.455	889.56	0	2557.23	3441.26	4351.15	3104.88	5964.79	840.588	4752.69	2377.27	3098.27	6127.85	3307.13	892.295	9023.88	1202.09	3112.87	1066.04	0	4072.65	0	3677.9	5405.8	2282.45	1528.59	2855.94	5520.99	0	5721.24	1606.44	1	0	0	0	1	0	0
O70305	O70305	ATX2_MOUSE	Atxn2	Ataxin-2	1	AASHTSDFNPNAGSDQR	AASHTSDFNPNAGSDQR	17	497	513	146502	162595	161142	172137	170481	160529	171915	160683	152698	159092	163381	144817	163007	174045	160792	154787	170484	142569	155152	151191	162223	179604	167449	159203	154165	174886	167936	158988	165676	182195	163822	163301	1	1	1	1	4	0	0
P98203	P98203	ARVC_MOUSE	Arvcf	Splicing regulator ARVCF	1	AASHVLQTVWSYK	AASHVLQTVWSYK	13	822	834	14596.9	12783.5	9416.12	8917.75	11258.3	9303.6	13653.5	9337.53	15390.1	12481.7	11424.1	14922.5	15367.9	12902.5	18795.6	12771.1	13407.2	15725	14400.9	14543	13506.3	8932.15	12141.2	9467.19	12137.9	10840.2	10109.7	14325.6	13851.4	14794.2	15412.4	12606.3	1	1	1	1	4	0	0
Q8BGD9	Q8BGD9	IF4B_MOUSE	Eif4b	Eukaryotic translation initiation factor 4B	1	AASIFGGAKPVDTAAR	AASIFGGAKPVDTAAR	16	357	372	988239	1060000	1330000	1030000	1090000	1180000	1190000	1080000	1070000	959525	1030000	996690	1180000	1350000	1050000	1090000	1040000	1100000	926509	876548	1370000	1140000	965032	970330	1090000	1050000	1050000	1090000	1210000	1070000	840705	1320000	1	1	1	1	4	0	0
G5E870	G5E870	TRIPC_MOUSE	Trip12	E3 ubiquitin-protein ligase TRIP12	1	AASKDTISNNR	AASKDTISNNR	11	1109	1119	7698.46	4351.99	7068.05	8800.64	4083.28	4963.66	8928.34	5299.05	8041.25	7306.05	8180.51	5605.74	6226.49	8972.99	9179.38	3958.26	9228.48	7208.39	6403.15	8036.44	4995.47	5682.76	6307.04	4069.16	5774.26	4765.34	5639.21	9341.33	6474.51	6369.44	5902.18	6864.25	1	1	1	1	4	0	0
G5E870	G5E870	TRIPC_MOUSE	Trip12	E3 ubiquitin-protein ligase TRIP12	1	AASKDTISNNREK	AASKDTISNNREK	13	1109	1121	0	0	0	0	0	0	2253.52	0	0	0	0	0	0	0	0	0	0	0	0	3003	0	729.092	0	0	0	0	0	0	0	0	0	1024.14	0	0	0	0	0	0	0
P51125	P51125	ICAL_MOUSE	Cast	Calpastatin	1	AASLGSSQPSRPHVGEAATATK	AASLGSSQPSRPHVGEAATATK	22	49	70	208108	193985	255050	202330	240609	188080	203012	231020	219701	201656	205001	227003	227917	211443	189686	222241	220810	191476	202333	167223	226335	213151	227737	184111	201097	220526	232256	184161	215595	169033	175848	212830	1	1	1	1	4	0	0
Q9CXV1	Q9CXV1	DHSD_MOUSE	Sdhd	Succinate dehydrogenase [ubiquinone] cytochrome b small subunit, mitochondrial	1	AASLHWTSER	AASLHWTSER	10	61	70	121816	142165	120275	122067	83663.3	149373	151269	110045	146818	141088	124286	110276	127211	132074	170674	139978	139102	123410	162478	118764	122364	120281	121737	180885	133744	131984	132137	140593	146497	130777	183771	119866	1	1	1	1	4	0	0
P55194	P55194	3BP1_MOUSE	Sh3bp1	SH3 domain-binding protein 1	1	AASLKEPGAR	AASLKEPGAR	10	371	380	12038.4	15128.4	16132.5	0	16285.6	13933	17532.5	13629.3	0	21616.5	0	12872.9	15501.7	15069.7	19430.8	19618.9	13611.1	16713.3	18543.1	17568.9	17989.7	19204.1	22577.3	0	15746.3	17261.2	15165.2	14654.1	16639.2	18497	13513.7	17995.6	0	0	1	0	1	0	0
Q9D8E6	Q9D8E6	RL4_MOUSE	Rpl4	Large ribosomal subunit protein uL4	1	AASLKSNYNLPMHK	AASLKSNYNLPMHK	14	270	283	11233.9	8951.46	8115.4	7840.83	0	9819.82	4758.27	10481	7750.84	8233.29	12997.5	4679.84	8039.74	10442.2	15780.1	0	12475.5	10035.8	10859.7	10192.4	10697.3	12845.4	9789.06	10746.3	12926.6	10888.4	9180.68	0	9530.36	9679.81	16504.5	9904.32	0	1	1	1	3	0	0
Q9JIG7	Q9JIG7	CCD22_MOUSE	Ccdc22	Coiled-coil domain-containing protein 22	1	AASLLEHHASQLCQHVNR	AASLLEHHASQLC(UniMod:4)QHVNR	18	203	220	6770.71	7576.65	3606.75	7392.61	6496.17	3775.06	7830.17	8263.22	10100.5	7260.55	8567.08	10156.3	6707.52	4764.85	6455.47	9255.47	3186.65	5263.33	6380.34	4668.69	5082.64	9092.17	4577.24	9006.48	7823.19	4346.23	7771.71	6391.88	10315.2	7423.92	8259.5	7626.82	1	1	1	1	4	0	0
Q6NZJ6	Q6NZJ6	IF4G1_MOUSE	Eif4g1	Eukaryotic translation initiation factor 4 gamma 1	1	AASLTEDR	AASLTEDR	8	1209	1216	234501	249812	235213	247229	223049	251834	244895	247985	247425	252607	248559	228368	240575	235925	252510	250647	252397	253429	254483	249629	236349	228001	224394	243492	247855	267360	255825	221948	249720	263191	237977	223635	1	1	1	1	4	0	0
Q70IV5	Q70IV5	SYNEM_MOUSE	Synm	Synemin	1	AASLTMHFR	AASLTMHFR	9	159	167	19744.5	9298.05	8243.58	6303.92	7528.97	7171.26	9194.27	5494.3	13905.7	0	12637.1	11716.1	7188.39	8894.87	11569	12100.6	14876.2	7508.3	16222.5	11677.8	9558.86	7366.84	10495.1	9960.27	8705.21	11911.3	6802.14	10032	9867.79	0	10560.1	9797.45	1	1	0	1	3	0	0
Q9R1E0	Q9R1E0	FOXO1_MOUSE	Foxo1	Forkhead box protein O1	1	AASMDNNSK	AASMDNNSK	9	251	259	0	2499.6	3701.58	3065.58	3294.55	0	2490.42	0	0	4449.04	1608.92	1423.53	0	0	4929.46	0	0	4579.98	0	1654.6	0	2171.35	3533.34	1951.59	0	0	0	1344.66	0	2942	3390.18	0	0	0	0	0	0	0	0
Q6ZWR6	Q6ZWR6	SYNE1_MOUSE	Syne1	Nesprin-1	1	AASMHLEEQK	AASMHLEEQK	10	7659	7668	0	0	0	0	3900.83	0	0	1530.03	0	835.549	0	0	2116.05	3222.5	0	0	5083.21	0	3768.29	0	0	3218.54	4101.73	5559.19	0	0	0	8180.91	0	0	0	0	0	0	0	0	0	0	0
Q6ZWR6	Q6ZWR6	SYNE1_MOUSE	Syne1	Nesprin-1	1	AASMHLEEQKKK	AASM(UniMod:35)HLEEQKKK	12	7659	7670	7173	5462.2	0	8064.98	13313.3	0	0	0	0	9103.63	10033.4	7306.13	9131.59	8144.16	6449.38	7670.14	0	0	8701.5	11566.1	0	9961.62	12416.2	9879.32	10055.1	8839.66	7233.93	6582.7	12514.5	12301.6	10807.3	11006.6	0	0	0	1	1	0	0
Q60676	Q60676	PPP5_MOUSE	Ppp5c	Serine/threonine-protein phosphatase 5	1	AASNMALGK	AASNMALGK	9	103	111	393674	371788	428775	404187	410413	400843	428720	415026	425951	410318	394838	385481	423100	431981	449564	387298	396264	403951	416861	391311	456678	408012	390198	394925	425236	402853	430279	438281	391651	424986	428852	425948	1	1	1	1	4	0	0
Q8CC35	Q8CC35	SYNPO_MOUSE	Synpo	Synaptopodin	1	AASPAKPSSLDLVPNLPR	AASPAKPSSLDLVPNLPR	18	831	848	595804	603550	647795	660685	527287	658394	602221	646548	647957	607826	640060	620475	634610	564286	654898	682155	668028	649239	604431	534775	678725	696601	665708	595492	625690	647134	478367	622823	707838	640111	646457	672396	1	1	1	1	4	0	0
Q8BGA8	Q8BGA8	ACSM5_MOUSE	Acsm5	Acyl-coenzyme A synthetase ACSM5, mitochondrial	1	AASPEHNCVR	AASPEHNC(UniMod:4)VR	10	208	217	2978.06	0	0	2643.69	4834.36	3948.1	0	1266.99	0	0	0	0	0	0	4153.14	2689.99	0	3688.58	0	5003.5	0	2207.04	0	3334.85	1205.69	0	3221.32	2963.87	0	0	0	0	0	0	0	0	0	0	0
Q8C079	Q8C079	STRP1_MOUSE	Strip1	Striatin-interacting protein 1	1	AASPPASASDLIEQQQKR	AASPPASASDLIEQQQKR	18	333	350	6785.64	8803.46	0	11950	0	6587.59	5362.24	0	0	10000.9	6173.05	0	10157.6	10507.7	0	0	4496.74	0	0	6617.15	10646.5	5323.94	7212.82	11749.2	0	0	9888.78	9570.3	7768.45	0	8351.14	0	0	0	0	0	0	0	0
Q8K1C0	Q8K1C0	ANGE2_MOUSE	Angel2	Protein angel homolog 2	1	AASPSICIANTHLLYNPR	AASPSIC(UniMod:4)IANTHLLYNPR	18	299	316	0	0	0	10313.9	0	0	0	0	0	23654.8	0	0	17503.6	0	0	12302.2	8944.54	0	14964.6	14320	0	0	0	0	0	0	0	0	0	20534.8	0	0	0	0	0	0	0	0	0
Q99K28	Q99K28	ARFG2_MOUSE	Arfgap2	ADP-ribosylation factor GTPase-activating protein 2	1	AASPSKTEIQTIFKR	(UniMod:1)AASPSKTEIQTIFKR	15	2	16	74493.1	76320.2	88406.8	96811.7	100049	89840.1	80158.1	89762.7	93273.3	90665	78994.3	76208.5	77762.2	103604	56636.8	74770.9	91586.4	107130	81604.6	72703.2	77921.6	91891.6	96083	73975.5	79381.3	91076.2	102998	87007.8	87250.2	86825	83928.3	92193.3	1	1	1	1	4	0	0
Q68FH0	Q68FH0	PKP4_MOUSE	Pkp4	Plakophilin-4	1	AASPYSQRPASPTAVR	AASPYSQRPASPTAVR	16	270	285	3574.44	10922.4	8353.81	10586.6	8307.07	7916.15	4420.12	4331.61	7691.21	9040.04	9519.37	6898.57	7364.88	6576.48	4846.44	9042.68	10461.7	13151.6	9325.18	6234.76	4317.74	6528.1	6654.44	9424.09	8376.71	7009.31	7209.44	2482.16	10723.8	5717.72	6376.73	10865.3	1	1	1	1	4	0	0
Q9Z2G6	Q9Z2G6	SE1L1_MOUSE	Sel1l	Protein sel-1 homolog 1	1	AASQGYTVAR	AASQGYTVAR	10	617	626	24193.5	0	0	27936.3	24594.4	27752.7	26591.3	28402.9	28520.7	39345	37335.4	36402.9	28247.3	33924.8	11983.5	21783.8	29364.5	40158.9	32424.5	31629.7	21355	29216.4	32402.8	34624.4	28003.2	27289.8	38253.4	24095.7	26314.9	10661.8	15508.6	46070.7	1	0	0	1	2	0	0
Q60664	Q60664	IRAG2_MOUSE	Irag2	Inositol 1,4,5-triphosphate receptor associated 2	1	AASQLEAGEELR	AASQLEAGEELR	12	141	152	4561.24	5767.98	4328.65	7125.76	4464.23	5987.8	3485.33	10253.1	7523.66	3516.13	6406.4	9431.89	5813.17	0	5581.06	9153.77	4851.98	0	5344.12	4841.17	3315.06	10575.5	7106.31	8031.05	8839.98	6355.9	6140.6	0	0	0	10386.6	6543.09	0	0	0	1	1	0	0
Q00493	Q00493	CBPE_MOUSE	Cpe	Carboxypeptidase E	1	AASQPGELK	AASQPGELK	9	165	173	13284.6	21495.4	14000.5	14938	24173.6	14588.8	19594.9	18389.1	18174.5	22365.6	15015.6	18803.8	16736.7	20076.9	23515.5	21975	20478.6	12837.7	17120.9	20318.5	22799.4	11919.4	18942.6	15919.2	17087	16044.8	14751.4	17535.2	17383.5	17975.2	16285.6	20121.5	1	1	1	1	4	0	0
Q00493	Q00493	CBPE_MOUSE	Cpe	Carboxypeptidase E	1	AASQPGELKDWFVGR	AASQPGELKDWFVGR	15	165	179	16487.5	20530.9	13262.7	25016.8	0	20118.6	30454.2	26915.9	11808.6	28627.9	27081.9	23687.2	24101.7	23757.9	35378.3	24260.3	24890.3	24097.7	19932.6	17248	26363	20218.8	26039.4	28938.4	18562.8	22032.9	23868.3	9396.32	26633	33114	38445.9	20389.1	0	1	1	1	3	0	0
O08784	O08784	TCOF_MOUSE	Tcof1	Treacle protein	1	AASQPSKSEQSSR	AASQPSKSEQSSR	13	916	928	14579.8	12207	9773.24	15637.3	19023.9	12239.1	20649.7	24674	17009.3	17078.1	18561.7	15021.2	11347.4	15669.6	17412.4	13031.8	11453.8	12915.8	12874.2	14554.9	14514.1	19619.2	15040.1	17291.3	17806.7	13109.5	15851.5	18743.2	12249	17863.5	16833.3	13227.8	1	1	1	1	4	0	0
Q8R149	Q8R149	BUD13_MOUSE	Bud13	BUD13 homolog	1	AASQSGLGPSHPSLSTNSK	AASQSGLGPSHPSLSTNSK	19	318	336	3619.04	2223.41	0	0	5777.56	3280.37	0	8727.47	0	3191.46	7081.67	8383.24	3891.53	3539.41	8135.69	6059.94	1517.76	6856.64	0	8565.96	6261.96	0	0	6723.47	0	5967.19	4595.77	0	2585.96	0	8671.99	5553.85	0	0	0	0	0	0	0
P70429	P70429	EVL_MOUSE	Evl	Ena/VASP-like protein	1	AASQTDKPADR	AASQTDKPADR	11	279	289	0	0	0	0	843.422	0	2399.01	2042.33	644.49	0	681.658	0	818.309	0	0	0	1451.08	0	0	1224.09	0	0	0	0	0	793.828	0	1327.44	2218.55	0	846.474	812.379	0	0	0	0	0	0	0
Q8VC03	Q8VC03	EMAL3_MOUSE	Eml3	Echinoderm microtubule-associated protein-like 3	1	AASSANLLLR	AASSANLLLR	10	175	184	3955.83	0	0	0	0	2456.41	4519.54	0	0	3604.69	3211.72	0	0	3344.66	0	0	0	0	2457.32	0	3795.17	2628.23	2678.34	4477.25	2740.93	3819.66	4967.08	0	0	0	5475.15	0	0	0	0	0	0	0	0
Q921H9	Q921H9	COA7_MOUSE	Coa7	Cytochrome c oxidase assembly factor 7	1	AASSCFLMACEKPGK	AASSC(UniMod:4)FLMAC(UniMod:4)EKPGK	15	91	105	12326.7	10393.7	6987.69	10965.6	10830.7	10054.4	13666.1	8795.48	11411.2	8999.3	10195.5	13984.5	8649.5	8461.97	14062.2	12229.5	10485.6	0	7759.9	9030.78	11965.8	10486.7	11331.9	7406.53	10021.6	8037.18	13827	8990.5	14489.4	6950.85	7402.25	10046.3	1	1	0	1	3	0	0
Q921H9	Q921H9	COA7_MOUSE	Coa7	Cytochrome c oxidase assembly factor 7	1	AASSCFLMACEKPGKK	AASSC(UniMod:4)FLMAC(UniMod:4)EKPGKK	16	91	106	224497	191546	124856	179048	195597	222199	196329	213086	197634	186809	166862	218439	160258	190822	204474	193784	177163	141924	194364	187872	177312	184154	220628	180198	173731	169003	211362	164802	203202	146898	153101	157780	1	1	1	1	4	0	0
Q62407	Q62407	SPEG_MOUSE	Speg	Striated muscle-specific serine/threonine-protein kinase	1	AASSEAAPHHQPPPESR	AASSEAAPHHQPPPESR	17	2112	2128	640420	604141	586956	680538	652398	596414	569401	628831	618570	663255	647092	633242	681626	626932	567755	670364	588505	687470	634053	675808	625564	615817	632210	640192	614111	645982	642343	596668	625178	516506	493705	605727	1	1	1	1	4	0	0
O70507	O70507	HCN4_MOUSE	Hcn4	Potassium/sodium hyperpolarization-activated cyclic nucleotide-gated channel 4	1	AASSGGPPLTTAAPQREPGAR	AASSGGPPLTTAAPQREPGAR	21	1154	1174	13155.8	11037.7	8202.2	12743.2	14014.6	7512.12	8964.74	12103	7828.5	14525.3	11326.8	11838.2	12639.2	10142.3	6388.95	12891	12216.8	10626.5	12796.5	12796.2	10244.9	6847.65	12809.4	9124.26	8283.3	9282.62	12269.6	7255.92	7672.76	10072.8	12460.8	10045.6	1	1	1	1	4	0	0
Q9JIH2	Q9JIH2	NUP50_MOUSE	Nup50	Nuclear pore complex protein Nup50	1	AASSLFSAK	AASSLFSAK	9	310	318	18047.1	23672.6	23359.7	20348.3	19369.2	13657.5	15254.9	14829.9	14450.6	17407.9	19330.6	17157.8	25743.6	17277.9	30740.1	19779.6	17265.3	18447.7	14775.7	16934.7	21915.3	20928.1	14894.4	22801.3	23078.5	17854.8	19100.1	18403.4	16323.5	22427.5	17573.4	18163.7	1	1	1	1	4	0	0
Q571I4	Q571I4	PRAG1_MOUSE	Prag1	Inactive tyrosine-protein kinase PRAG1	1	AASSPDGFFWTQGSPKPR	AASSPDGFFWTQGSPKPR	18	800	817	6811.59	10157.6	10108	12541	16079.4	10614.1	10203.9	17319.3	10626.4	16324.7	16682.5	18696.6	10328.9	15887.6	21740.2	15364	8323.3	17641.3	17466.4	18025.9	0	12350.7	23586.8	16202.1	15180.9	14785.3	11788	19963.1	15764.3	13566.6	16765.7	16435.9	1	0	1	1	3	0	0
Q9CQA5	Q9CQA5	MED4_MOUSE	Med4	Mediator of RNA polymerase II transcription subunit 4	1	AASSSGEKEK	(UniMod:1)AASSSGEKEK	10	2	11	1527.76	1095.51	825.613	3471.71	1773.02	1811.14	2657.13	2130.3	2121.77	3447.3	2380.52	2228.51	1214.5	3234.83	2362.57	2378.18	0	3308.11	4090.07	2839.85	3185.05	2906.47	1764.5	2043.54	5281.04	1944.64	412.108	4521	2502.09	3067.32	1774.61	1929.3	1	0	1	1	3	0	0
Q9CQA5	Q9CQA5	MED4_MOUSE	Med4	Mediator of RNA polymerase II transcription subunit 4	1	AASSSGEKEKER	(UniMod:1)AASSSGEKEKER	12	2	13	13357	18378	13066.9	15922.8	14567.3	10772.5	12955.1	12899	21464.3	15370.5	17469.4	18141.2	18229.9	15156.4	9882.39	20225.1	16614.9	14065.8	14827.3	13026.5	16662.1	5704.57	17391.7	16135.6	15641.2	17960.3	21240.5	11888.8	12463.5	15059.4	16756.8	14047.8	1	1	1	1	4	0	0
Q2VPQ9	Q2VPQ9	EAF6_MOUSE	Meaf6	Chromatin modification-related protein MEAF6	1	AASSTSSGSHHSSHK	AASSTSSGSHHSSHK	15	155	169	0	2719.51	1910.47	3159.91	0	0	988.748	2597.52	2973.76	3139.56	0	2546.8	2882.04	4996.83	3797.13	2085.05	0	2292.58	1601.69	2337.72	2594.55	6159.18	0	2940.31	2127.14	3010.78	4294.32	3063.02	1271.56	0	986.533	2344.91	0	0	0	0	0	0	0
Q2VPQ9	Q2VPQ9	EAF6_MOUSE	Meaf6	Chromatin modification-related protein MEAF6	1	AASSTSSGSHHSSHKK	AASSTSSGSHHSSHKK	16	155	170	2057.47	3079.03	3388.28	3264.27	2295.73	2152.19	3238.58	0	3637.48	0	1119.65	1671.6	587.647	3912.11	990.73	3173.55	3268.96	0	0	0	2347.14	2851.73	1958.66	2209.32	3334.87	742.36	3204.18	2795.89	2547.79	2812.22	1474.09	3456.52	0	1	0	0	1	0	0
Q9DCL8	Q9DCL8	IPP2_MOUSE	Ppp1r2	Protein phosphatase inhibitor 2	1	AASTASHRPIK	(UniMod:1)AASTASHRPIK	11	2	12	166384	150932	160586	144956	152514	155439	153705	168119	152326	152673	147496	145589	151586	176729	160072	167004	169405	153932	140975	145420	176142	135615	145880	150710	148307	152099	159865	148369	160496	150662	140502	159327	1	1	1	1	4	0	0
Q9WTX8	Q9WTX8	MD1L1_MOUSE	Mad1l1	Mitotic spindle assembly checkpoint protein MAD1	1	AASTNARNYER	AASTNARNYER	11	88	98	10160.4	10018	6094.1	7713.77	9497.9	8677.98	5389.2	7163.92	7470.78	5436.63	5512.87	8951.33	9002.21	7632.24	8424.81	7952.51	8442.34	6180.47	10394.1	0	6383.43	8527.42	6879.03	5943.49	8134	7051.05	4312.74	6215.32	7285.25	8609.69	8392.57	6526.63	0	1	1	1	3	0	0
P70202	P70202	LXN_MOUSE	Lxn	Latexin	1	AASVAENCINYQQGTPHK	AASVAENC(UniMod:4)INYQQGTPHK	18	13	30	10915.5	11570	11724.3	15395.3	14040.4	16427.7	13696.9	14688.1	11783.9	12361.3	11968.4	13917.7	14471.9	15500.6	16149.3	15544.2	14052.3	12714.1	10542	12436.5	13475.1	13745.7	11037.1	12582.8	14759.4	17846.9	14467.2	11987.5	12711	11020.8	12599.9	11639.4	1	1	1	1	4	0	0
Q9CWM4	Q9CWM4	PFD1_MOUSE	Pfdn1	Prefoldin subunit 1	1	AASVDLELKK	(UniMod:1)AASVDLELKK	10	2	11	99889.7	106222	99191.5	105585	89431.2	77867.7	85048.4	90120.7	103235	92705.5	98301.8	108985	104154	91672	105696	78739.6	82960.5	97303.5	84331.4	72516.3	84456.4	94709.7	87736.4	89895	98478.4	90664.5	101877	97863	96463.2	126430	104543	94836.9	1	1	1	1	4	0	0
Q62407	Q62407	SPEG_MOUSE	Speg	Striated muscle-specific serine/threonine-protein kinase	1	AASVELPQR	AASVELPQR	9	2040	2048	307105	254295	277284	271294	296940	286107	283832	257426	298698	298100	265510	276344	291935	231305	298934	301464	279978	336360	316755	242042	279408	282955	302685	270505	295883	304903	305037	291964	273965	246785	283899	291401	1	1	1	1	4	0	0
Q62407	Q62407	SPEG_MOUSE	Speg	Striated muscle-specific serine/threonine-protein kinase	1	AASVELPQRR	AASVELPQRR	10	2040	2049	23410.1	20891.9	22580.8	20887.6	17175	11050.7	26111.5	23317	30262.4	25179.9	31022.4	20692.1	22428.1	29213.4	21273.2	20657.3	25315.7	27808.8	24485.6	17587.6	28966.1	20794.6	21597	24048.7	22761.8	27145.1	25541.2	20460.4	24303.1	20152.9	24683.7	20928.8	1	1	1	1	4	0	0
Q8K409	Q8K409	DPOLB_MOUSE	Polb	DNA polymerase beta	1	AASVIAK	AASVIAK	7	42	48	7270.73	5256.12	3694.67	5833.07	0	5675.16	7594.37	5311.12	4332.51	4536.78	6877.97	4201.92	4647.02	6535.98	4290.06	5981.53	4089.93	6046.97	7265.94	4645.73	4621.7	5433.52	5350.92	8263.06	4667.71	5170.33	6104.22	7747.73	5149.79	4280.93	7947.21	2552.38	0	1	1	1	3	0	0
Q8VBY2	Q8VBY2	KKCC1_MOUSE	Camkk1	Calcium/calmodulin-dependent protein kinase kinase 1	1	AASVIPGSASR	AASVIPGSASR	11	50	60	222426	178360	217035	253392	186888	215204	190454	242893	196877	213132	207272	201035	213283	0	221964	205926	267811	263886	309473	204107	202113	0	221604	197526	234358	240996	215017	197377	222073	205704	227498	0	1	1	0	0	2	0	0
Q9CQ73	Q9CQ73	PKP2_MOUSE	Pkp2	Plakophilin-2	1	AASVLLYSLWAHTELHHAYKK	AASVLLYSLWAHTELHHAYKK	21	753	773	134090	89994.5	123196	109809	116423	151803	156361	101904	131137	110601	96652.9	99184.1	103410	142026	108786	117000	170452	154949	121154	104378	130399	105035	110395	97750.6	107380	121242	74217.2	121934	187873	112351	73204.6	78755.1	1	1	1	1	4	0	0
P33173	P33173	KIF1A_MOUSE	Kif1a	Kinesin-like protein KIF1A	1	AASVSSLHER	AASVSSLHER	10	414	423	7348.31	0	0	0	0	0	0	7792.72	0	3371.84	0	0	0	10091.1	5470.97	7092.48	0	0	5642.2	0	7917.56	0	6479.86	5196.45	0	7060.23	4543.63	0	6652.14	6787.28	0	7925.83	0	0	0	0	0	0	0
P01029	P01029	CO4B_MOUSE	C4b	Complement C4-B	1	AASWLTHQGSFHGAFR	AASWLTHQGSFHGAFR	16	1281	1296	65101.9	56741.5	25639.6	49280.2	44907.3	47342.9	46684.8	43167.7	43951.7	55188.4	58796	38003.7	44488.2	40224.7	46071	45881	26252.4	53390.5	39112.8	53793.9	60303.9	37766.6	54836.4	61584.8	37999.9	40875.8	68448.5	48208.4	42847	51180.4	45919.6	54791.8	1	1	1	1	4	0	0
Q61771	Q61771	KIF3B_MOUSE	Kif3b	Kinesin-like protein KIF3B	1	AASYDKVVDVDVK	AASYDKVVDVDVK	13	25	37	5816.15	2616.32	3598.97	3749.5	0	3381.2	6461.6	4712.68	4357.5	6661.28	3380.65	3137.2	3043.78	6023.03	3891.79	4178.42	2550.77	3303.88	4989.45	2768.32	5648.23	4433.69	3601.53	4348.42	5267.69	0	8600.92	3756.74	0	0	4099.6	8312.2	0	0	0	1	1	0	0
O55111	O55111	DSG2_MOUSE	Dsg2	Desmoglein-2	1	AASYNGEDDLHMAK	AASYNGEDDLHMAK	14	784	797	58329.8	58679.3	31521	57660.3	58704.6	49173	28299.1	52663.2	47979.5	53459.7	58747	49267.7	48848.9	46172.2	79621.3	62213.6	43196.1	48246.1	59400.8	52186.8	41749	55108.2	64194.7	52627.2	45602.6	53252.2	61069.6	48741	39082.3	55816.7	53214.3	45534.3	1	1	1	1	4	0	0
O70209	O70209	PDLI3_MOUSE	Pdlim3	PDZ and LIM domain protein 3	1	AASYQLCLK	AASYQLC(UniMod:4)LK	9	71	79	22179.4	21956.7	27446.1	18194.9	24041.4	26743.6	20477.7	29672.1	27468.7	24742.7	18758.3	26568.1	24642	32404.9	25193.7	28333.8	23605.7	32073.5	27180	21565.7	24729.9	18297.5	22848.3	28275.5	25347.9	20500.5	28255.9	25949.7	28730.8	19762.8	24777.3	24006.4	1	1	1	1	4	0	0
Q9Z1Z2	Q9Z1Z2	STRAP_MOUSE	Strap	Serine-threonine kinase receptor-associated protein	1	AATAAADFTAK	AATAAADFTAK	11	74	84	23659.2	19572.2	17863.6	20556	24550.5	21573.4	16802.6	17960.8	21378.9	18788.1	13948.9	19429.8	24792.2	22142.2	13407	22297.4	16756.7	13222.4	16974.3	21443.7	21415.7	20022.7	18544.3	17316.4	17884.2	17990.1	17361.8	18789.2	19097	18618.3	20423	14443.1	1	1	1	1	4	0	0
Q9D0D5	Q9D0D5	T2EA_MOUSE	Gtf2e1	General transcription factor IIE subunit 1	1	AATAAGAAGLAGGHHR	AATAAGAAGLAGGHHR	16	221	236	20961.8	19800.5	21586.9	22495.6	23635.4	17895.4	23227.5	20731.7	17725.9	21227.5	21525.1	19336.1	17357.4	16016.9	23546.3	14667.2	25819	16285	19491.1	19550.6	23818	23733.4	18404.3	20637.7	15259.3	21703.9	15256.6	14633.5	21126.4	17847.2	15011	16384.8	1	1	1	1	4	0	0
Q8CHW4	Q8CHW4	EI2BE_MOUSE	Eif2b5	Translation initiation factor eIF-2B subunit epsilon	1	AATAAVPGAAAGR	(UniMod:1)AATAAVPGAAAGR	13	2	14	24137.6	17792	23766.7	33693.5	36900.2	30879	36306.5	28195.9	29103.1	21143.7	28193.8	24971.2	23907.4	38442.6	0	24355.6	32136	38444.9	23277.6	30418.9	32390.6	21648.3	27646.4	30208.8	27001.8	35707.8	24501.8	20180.2	26531.6	30117.6	37350.8	39315.5	1	1	1	0	3	0	0
P81117	P81117	NUCB2_MOUSE	Nucb2	Nucleobindin-2	1	AATADLEQYDR	AATADLEQYDR	11	161	171	60540.9	74883.3	76949.5	52020.3	56668.3	57102.1	78647.3	90085.2	63381.7	73476.2	67768.8	66764.2	54902.7	67069.4	69194.9	80766.7	73003.2	68101.7	53016.9	73416.2	68560.1	75559.4	71691.4	68181	69866.3	65959.2	70491.4	71513.5	78395.6	73543.6	75540.9	72723.1	1	1	1	1	4	0	0
Q8C4B4	Q8C4B4	U119B_MOUSE	Unc119b	Protein unc-119 homolog B	1	AATAGSQAGPGGLVAGKEEK	AATAGSQAGPGGLVAGKEEK	20	8	27	80617	72413.2	74128.1	68524.4	87749.2	77056.3	85548	74451.8	83181.6	74439.3	71126.2	75794.4	67699.3	91352.2	88577.7	90274.5	71651.5	70945.3	71655.6	79219.1	96397.9	64238	61827.7	65671.8	75794.6	78878.9	74800.5	84838.1	82776.4	90868.8	72694.3	88283.3	1	1	1	1	4	0	0
Q8C4B4	Q8C4B4	U119B_MOUSE	Unc119b	Protein unc-119 homolog B	1	AATAGSQAGPGGLVAGKEEKK	AATAGSQAGPGGLVAGKEEKK	21	8	28	3575.25	0	1632.72	2777	0	0	1407.42	3435.46	0	1011.93	2937.23	0	3695.58	2469.66	3222.4	2573.42	3417.47	2262.68	5071.19	2134.12	3228.18	3944.99	2814.48	0	2853.34	0	4032.17	0	3264.89	0	3848.53	0	0	0	0	0	0	0	0
Q922R8	Q922R8	PDIA6_MOUSE	Pdia6	Protein disulfide-isomerase A6	1	AATALKDVVK	AATALKDVVK	10	68	77	71523.8	62801.4	66319.6	77071.9	67288.7	81773.2	71063.5	61282.7	82680.7	62724.7	68991.5	64831.5	65997.6	83998.6	57952.1	53667.2	59557.9	82013.8	70185.1	75486.9	74598.2	61454.4	81993	68417.7	76561.1	67646	69736.2	65174	75325.1	54143.5	55785.4	64187.8	1	1	1	1	4	0	0
Q9CR62	Q9CR62	M2OM_MOUSE	Slc25a11	Mitochondrial 2-oxoglutarate/malate carrier protein	1	AATASPGAGRMDGKPR	(UniMod:1)AATASPGAGRMDGKPR	16	2	17	24706.5	23716.8	18586.3	26883.4	25240.8	18885.5	38172.9	25793.3	26273.7	25486.9	26300.4	17073	26791.9	24170.2	20599	23347.3	29124.1	17848.9	32643.1	30532	21337.6	25970.9	26407.3	27151	42783.1	22908.4	28779.1	19076.2	35740.3	22536.4	32233.3	28795.3	1	1	1	1	4	0	0
Q8BIH0	Q8BIH0	SP130_MOUSE	Sap130	Histone deacetylase complex subunit SAP130	1	AATDDDLHR	AATDDDLHR	9	991	999	6049.83	9127.48	4916.02	5507.33	0	5468	7168.88	5634.5	5567.94	6587.74	5661.45	4937.35	9651.04	8039.71	0	7141.56	9086.25	7598.84	5548.45	4969.5	4534.49	4984.91	7016.81	6600.49	7571.86	5249.13	12933.5	7118.85	7983.3	6215.05	0	5361.75	0	1	1	0	2	0	0
A6X8Z5	A6X8Z5	RHG31_MOUSE	Arhgap31	Rho GTPase-activating protein 31	1	AATEDTKPEPEVPGR	AATEDTKPEPEVPGR	15	543	557	4448.91	2826.39	5237.05	4414.39	4895.6	3596.11	4323.23	1603.78	6010.95	3388.61	2395.68	4350.74	5367.99	4007.49	4400.98	2768.17	4313.55	6699.13	3609.59	2621.38	0	8345.47	2718.76	3770.39	3971.55	4091.17	7168.7	3287.7	7294.97	2934.97	4788.26	0	1	0	1	0	2	0	0
B9EKI3	B9EKI3	TMF1_MOUSE	Tmf1	TATA element modulatory factor	1	AATEELLANK	AATEELLANK	10	814	823	12901.7	12723.9	12256.5	5183.54	8330.64	9641.09	14872.9	13763.8	13514.7	8676.57	12591.4	8090.77	16032.4	9859.38	8965.52	10936.7	7549.65	14198.8	10048.6	14579.6	10375	10770.6	9445.17	11070.7	10225.8	10315.2	10706.4	9273.76	14444.5	15325.6	9999.78	8245.05	1	1	1	1	4	0	0
Q9QXZ0	Q9QXZ0	MACF1_MOUSE	Macf1	Microtubule-actin cross-linking factor 1, isoforms 1/2/3/4	1	AATELAENK	AATELAENK	9	3702	3710	15489.2	10455.7	0	10149.8	0	12889.5	11059.7	13824.3	13614.7	13325.6	13182.9	17632.6	0	12873.1	15362.9	12957.2	12279.4	10293.1	12076.6	12242.5	15202.3	9629.06	0	14475.2	8684.83	10062.5	10900.9	10584.8	12776.2	11630.1	0	11014.4	0	0	0	0	0	0	0
Q9QXZ0	Q9QXZ0	MACF1_MOUSE	Macf1	Microtubule-actin cross-linking factor 1, isoforms 1/2/3/4	1	AATELAENKR	AATELAENKR	10	3702	3711	66392.5	63166	63086.7	76045.6	72777.6	63595.4	66054.9	69901.5	65799.1	65481.1	65966.6	71856.5	60015.7	77539.5	72608.1	72183	69363.2	74250	79421.4	72794.7	70211.1	54847.2	78419.7	64111.3	71754.3	69266.4	70388.1	74219.4	64411	67406.7	73505.5	68057.5	1	1	1	1	4	0	0
Q8JZM7	Q8JZM7	CDC73_MOUSE	Cdc73	Parafibromin	1	AATENIPVVR	AATENIPVVR	10	78	87	12495.8	17368.9	16387.9	18406.1	11640.1	12283.4	10726	7923.25	17988.1	13574.2	4613.34	14016.4	10667.5	0	13644.5	15493.4	0	11053.1	10704	13464.4	9271.17	10434.1	10553	19847.2	11710.2	10587.4	14851.6	17047.3	8569.2	15758.6	10317.1	12797.1	1	0	0	1	2	0	0
Q8C3J5	Q8C3J5	DOCK2_MOUSE	Dock2	Dedicator of cytokinesis protein 2	1	AATESDLKR	AATESDLKR	9	1712	1720	8423.59	9119.2	7943.02	7798.35	9024.05	6259.72	12598.9	12751.8	13655.7	7170.37	9677.09	5757.78	10690.9	5586.72	5276.33	8189.39	10887.3	6647.47	7578.32	8484.52	6458.18	8254.3	6967.48	7524.66	10205.8	12212.6	12558.1	6699.47	11599.1	7188.26	3222.24	9423.59	1	1	1	1	4	0	0
P55264	P55264	ADK_MOUSE	Adk	Adenosine kinase	1	AATFFGCIGIDKFGEILK	AATFFGC(UniMod:4)IGIDKFGEILK	18	99	116	0	11561.7	0	0	0	0	0	0	0	0	0	16893.8	0	0	0	0	0	0	0	0	0	0	0	0	0	9790.81	0	0	0	17719	30723.5	14564.3	0	0	0	0	0	0	0
P55264	P55264	ADK_MOUSE	Adk	Adenosine kinase	1	AATFFGCIGIDKFGEILKR	AATFFGC(UniMod:4)IGIDKFGEILKR	19	99	117	4786.89	3696.03	0	0	0	0	0	0	0	8395.68	5965.14	3978.34	5674.97	3799.56	4787.37	6292.12	0	0	4894.4	7474.21	0	0	4840.73	0	4739.11	0	0	0	3734.51	4238.26	5430.77	3762.99	0	0	0	0	0	0	0
Q80YV3	Q80YV3	TRRAP_MOUSE	Trrap	Transformation/transcription domain-associated protein	1	AATGAISAVFGR	AATGAISAVFGR	12	761	772	21630.3	10722	23564.7	16643.3	8037.54	13178.7	15231.9	10109.2	15846.8	20797.3	16216.3	10640	17181.9	10398.4	5124.21	8452.86	9618.44	18487.7	2649.38	13522.5	8568.19	12203.3	10304.2	19265.7	8917.34	15379.1	7923.87	16388.6	12461.2	8844.41	7624.63	17594.6	1	1	1	1	4	0	0
Q8CGY8	Q8CGY8	OGT1_MOUSE	Ogt	UDP-N-acetylglucosamine--peptide N-acetylglucosaminyltransferase 110 kDa subunit	1	AATGEEVPR	AATGEEVPR	9	817	825	48985.8	53395.8	47646.4	59022.3	67920.3	54810.7	52671.5	67770	62028.7	49671.5	60727.6	54215.7	52901.6	48589.4	65249.4	64589	59081.1	52107.8	58047.8	60143.7	56679.5	69883.6	50397.4	48311.4	62814.9	58598.6	56036.1	57125.3	61910.9	58755.8	61400.8	54027.8	1	1	1	1	4	0	0
Q3ULD5	Q3ULD5	MCCB_MOUSE	Mccc2	Methylcrotonoyl-CoA carboxylase beta chain, mitochondrial	1	AATGEEVSAEDLGGADLHCRK	AATGEEVSAEDLGGADLHC(UniMod:4)RK	21	249	269	12586.2	6342.47	9017.42	10628	13617.1	8350.23	12877.9	9258.32	10114.7	12421.6	9749.6	9671.31	11476.5	10716.9	13013.8	10743.7	7864.27	8956.99	6935.34	5651.97	8298.79	13663.4	6447.78	14682.4	10346	9696.62	4185.97	11373.8	14068.9	4804.03	4436.45	7206.12	1	1	1	1	4	0	0
Q3U2I3	Q3U2I3	FHI1B_MOUSE	Fhip1b	FHF complex subunit HOOK-interacting protein 1B	1	AATGGADDLSAVR	AATGGADDLSAVR	13	58	70	7656.42	11919.3	10777.2	9414.96	14267	10764.4	8961.02	11904.3	12646.4	8263.6	12148.7	7307.24	13354.8	11731.1	13752.2	8993.48	4304.94	15813.3	10056.4	9169.29	11576.7	12915.2	8217.2	0	13487.3	12985.3	12982.8	6122.41	8923.62	8368.69	10605.2	13474.4	0	1	1	1	3	0	0
Q9JKK7	Q9JKK7	TMOD2_MOUSE	Tmod2	Tropomodulin-2	1	AATGPFDREHLLMYLEK	AATGPFDREHLLMYLEK	17	59	75	0	4409.34	4160.7	2717.28	2615.89	2699.74	1880.34	1373.06	4551.86	638.209	4111.23	3918.98	3067.93	2493.12	0	3024.77	2208.49	3065.38	4179.06	4060.76	3600.16	3135.63	2319.52	3141.91	0	6175.18	0	0	0	0	3378.34	1731.95	0	0	0	0	0	0	0
Q8C3S2	Q8C3S2	TNG6_MOUSE	Tango6	Transport and Golgi organization protein 6 homolog	1	AATHGGIVITAK	AATHGGIVITAK	12	546	557	4678.55	7604.22	7757.1	7920.3	4303.3	9347.09	3600.1	3249.9	8796.58	6896.09	10267.8	6496.56	10677.8	10359.3	5199.76	5506.78	7592.95	8152.61	8107.43	9056.99	5788.51	9050.67	8437.54	8132.36	5931.54	11845.5	7166.66	3675.67	5580.59	7055.81	2859.92	3452.05	1	1	1	1	4	0	0
Q8BGS1	Q8BGS1	E41L5_MOUSE	Epb41l5	Band 4.1-like protein 5	1	AATHIPAAGDAK	AATHIPAAGDAK	12	29	40	9322.1	2573.02	11205.7	4092.56	8191.69	0	6984.67	6027.92	9089.66	6020.85	6897.44	0	6487.48	7736.74	0	0	7075.62	6427.39	5998.62	5716.54	4198.71	3104.26	3220.46	10864.2	0	5718.65	7548.41	7459.42	9763.95	6887.55	9261.43	9840.76	0	0	1	0	1	0	0
Q3U6N9	Q3U6N9	CH033_MOUSE		UPF0488 protein C8orf33 homolog	1	AATHSAQVQLVSEATR	AATHSAQVQLVSEATR	16	176	191	22781.1	21264.3	18677	17644.6	16836.3	21435.7	27968	26848.8	25896.4	22888.8	21448.4	26558.6	24653	19973.6	23426.1	21398.9	25095	20755.5	17798.7	12609	23858	23675.9	21413.8	21689.4	20040.1	21895.5	31112.7	19680.3	19252.6	22797.1	26339	22200.7	1	1	1	1	4	0	0
Q9D842	Q9D842	APLF_MOUSE	Aplf	Aprataxin and PNK-like factor	1	AATKPTTNEEGESCAR	AATKPTTNEEGESC(UniMod:4)AR	16	310	325	3227.24	5889.81	5513.88	4847.41	7339.36	4713.19	3424.77	6193.95	6071.28	5744.22	3623.01	4637.61	4468.77	5913.36	3663.95	7055.25	5928.27	8079.6	6207.06	7443.77	5188.05	3238.32	4769.08	5121.72	3388.34	3994.55	4582.96	5218.72	5279.53	6073.12	0	4930.23	1	1	1	0	3	0	0
Q9CU62	Q9CU62	SMC1A_MOUSE	Smc1a	Structural maintenance of chromosomes protein 1A	1	AATLAQELEK	AATLAQELEK	10	386	395	68540.2	61652.7	63794.6	65531.5	59058.6	65302.6	54783.2	72845.7	78494.2	81825.7	64995.2	71775.4	58558.1	54356.1	61587.5	57766.3	60793.7	64341.2	61920.9	50258.1	56807.8	57574.5	70484	61039.7	76836.2	68922.9	71395.6	74770.8	76418.9	64463.6	48972.5	60357	1	1	1	1	4	0	0
Q9CU62	Q9CU62	SMC1A_MOUSE	Smc1a	Structural maintenance of chromosomes protein 1A	1	AATLAQELEKFNR	AATLAQELEKFNR	13	386	398	34909.3	22672.4	33107	34470.3	29041.3	34111.9	35306.8	46982.7	39967.5	31580.9	37625.3	33168.4	32077.2	31076.3	34282.6	34778	37318.9	27905	27718.7	46315.9	39393	29494.9	33250.7	27681	34130.4	35996.4	29242.4	35983.4	28021.7	33692.2	30450.2	38101.3	1	1	1	1	4	0	0
Q9CU62	Q9CU62	SMC1A_MOUSE	Smc1a	Structural maintenance of chromosomes protein 1A	1	AATLAQELEKFNRDQK	AATLAQELEKFNRDQK	16	386	401	7685.02	0	8322.84	10117.8	0	12709.2	0	0	11705.9	10761	8045.89	0	13137.4	10970.4	0	4011.68	11003.2	13302.1	14731.1	7281.99	7165.9	0	9772.54	7277.88	10758.8	10324.7	10417.8	0	8898.11	0	2349.62	16240.8	0	0	0	0	0	0	0
Q6URW6	Q6URW6	MYH14_MOUSE	Myh14	Myosin-14	1	AATLEEKR	AATLEEKR	8	1746	1753	57084.4	70660.1	62400.9	51001.7	54281.4	60933.4	57928.3	64930.5	50529.5	55461.9	68695.1	62274.6	57255.2	47648	72462	44433.6	51655.3	66702.3	71125.5	53009.8	45500.6	49928.3	61084.6	67777.1	49528.3	65868.9	46108.5	62580.1	57719.2	59723.6	79644.4	60885.3	1	1	1	1	4	0	0
Q6URW6	Q6URW6	MYH14_MOUSE	Myh14	Myosin-14	1	AATLEEKRQLEGR	AATLEEKRQLEGR	13	1746	1758	5881.48	10235.1	5208.19	6704.23	7134.37	10374.4	0	6334.63	7154.14	6695.89	10884.8	6257.04	9693.21	6380.51	6552.22	7189.96	4146.18	0	3479.77	0	5471.13	2725.01	0	5950.67	0	8128.42	8246.16	9486.41	6164.17	0	0	0	0	0	0	0	0	0	0
Q8BH74	Q8BH74	NU107_MOUSE	Nup107	Nuclear pore complex protein Nup107	1	AATLEGWK	AATLEGWK	8	376	383	20345.3	18446.1	14228.8	16847.9	14604.9	13820.1	12488.3	15419.6	11991.8	14228.5	14284	12909.3	16597.1	15583.8	9884.25	21454.6	9290.97	13446.7	14349.4	16490	19015.1	14309.8	14232.5	12048.2	12617	14672.2	16520.1	21622.2	20264.4	20224.3	14151.6	20032.3	1	1	1	1	4	0	0
P55937	P55937	GOGA3_MOUSE	Golga3	Golgin subfamily A member 3	1	AATLELSEVK	AATLELSEVK	10	1207	1216	0	8016.55	8017.63	6080.52	4347.14	12212.3	4870.77	0	6297.19	9110.66	7998.13	6019.77	7988.04	11587.4	3676.5	5909.64	8175.79	7221.85	6596.25	9130.01	7334.02	7863.56	4523.88	0	5764.46	5113.7	10379.2	3567.43	7295.73	8462.5	6526	7863.66	0	1	1	1	3	0	0
P55937	P55937	GOGA3_MOUSE	Golga3	Golgin subfamily A member 3	1	AATLELSEVKK	AATLELSEVKK	11	1207	1217	48042.2	40002.2	44570.6	41517	35541.1	62152.8	56289.7	40183.5	49926.8	54508.7	40086.3	48529.3	46113.5	45030	58872.5	47821.2	45624.7	40105.4	44676	50182	58514.6	61569	54630.7	46615.8	57029	49943.9	45656.9	48916.2	39966.4	44398.1	48976	41176.3	1	1	1	1	4	0	0
Q9QYI3	Q9QYI3	DNJC7_MOUSE	Dnajc7	DnaJ homolog subfamily C member 7	1	AATLMMLGR	AATLMMLGR	9	69	77	20483.5	27491.1	13107.8	25955.2	24478.4	23732	21801.5	27290	17204.3	24427.6	28396.5	28168.4	21707.1	22631.5	30095.5	25462.8	27802.4	13934.6	28922.6	24441.3	17930.4	22982.7	27622.9	25621.8	21284.5	30884.4	18912.5	26490.9	27353.6	20734.5	19611.3	15030.3	1	1	1	1	4	0	0
Q8R2R3	Q8R2R3	AAGAB_MOUSE	Aagab	Alpha- and gamma-adaptin-binding protein p34	1	AATLPHEQR	AATLPHEQR	9	277	285	28340.4	31218.6	21899.2	26152.6	27100.9	24873.9	27461	16469.6	19793.5	24236.4	22581.9	26536	33035.1	27941.2	29930.4	25563.8	24175	26920.6	0	15350.1	0	29222.4	25356.1	24597.4	26923.9	30359.5	30794.3	0	16897.3	25690	31117.2	22534.7	0	0	1	0	1	0	0
A2AAJ9	A2AAJ9	OBSCN_MOUSE	Obscn	Obscurin	1	AATLRCVLSSVAAPVEWR	AATLRC(UniMod:4)VLSSVAAPVEWR	18	3633	3650	53211.9	32000.1	42443.5	71582.9	51214.6	62876.2	67445.4	53221.2	0	57154.4	43970.7	41431.1	53289.8	72739.3	46177.7	64279.5	46518.1	70806.6	74687.4	50695.3	48645.5	55277.8	44924.3	93730.2	52309	45794.1	34105.2	64109.6	47654.8	57725.5	44652.1	48543.6	1	0	1	1	3	0	0
E9PXF8	E9PXF8	MTMRD_MOUSE	Sbf2	Myotubularin-related protein 13	1	AATLYSQYTSK	AATLYSQYTSK	11	1752	1762	15629.7	14249.4	13498	19402.2	14526.1	14077.9	18396.5	9906.72	10762.9	18278.1	16462.4	13237.6	14768.6	20390	22385.1	13537.3	12354.1	14395.5	15558.4	19590.5	13339.5	11804.8	14496.9	10320.6	20142.3	17576.3	10421.2	19177.4	15219.9	13731.8	16202.1	22220.4	1	1	1	1	4	0	0
E9PXF8	E9PXF8	MTMRD_MOUSE	Sbf2	Myotubularin-related protein 13	1	AATLYSQYTSKNDENR	AATLYSQYTSKNDENR	16	1752	1767	11035.9	0	9294.17	6754.75	6481.41	0	9272.13	8275.77	7580.17	0	8338.96	7352.91	7346	6785.78	5573.55	7059.67	10792.5	8531.42	6452.37	0	9118.09	0	4824.82	12086.1	8170.96	9578.15	5828.36	7126.53	5820.11	0	8473.55	5837.05	0	0	0	1	1	0	0
Q9DCC4	Q9DCC4	P5CR3_MOUSE	Pycr3	Pyrroline-5-carboxylate reductase 3	1	AATMSAVEAATCR	AATMSAVEAATC(UniMod:4)R	13	255	267	94410.7	107551	93786.9	83556.8	84674.6	101063	104642	96935.3	83071.1	80307.5	99540.3	79601.1	87953	101387	105427	88098.4	115906	101726	91904.9	88912.4	114464	96351.8	98281.9	103575	104887	74512.5	95591.5	97957.8	103310	114627	99423.9	104158	1	1	1	1	4	0	0
Q9DCC4	Q9DCC4	P5CR3_MOUSE	Pycr3	Pyrroline-5-carboxylate reductase 3	1	AATMSAVEAATCRAK	AATMSAVEAATC(UniMod:4)RAK	15	255	269	9204.17	11543.4	13076.8	10202.1	5968.42	5643.61	6649.81	10226	5946.17	13560.9	5344.13	9076.44	8008.35	13645.8	6610.41	10076.9	8936.97	5871.32	7976.96	9034.1	5477.11	5733.12	10461	11758.2	9498.62	5151.31	7185.41	5697.29	12181.9	9002.94	12243.6	8061.06	1	1	1	1	4	0	0
Q61337	Q61337	BAD_MOUSE	Bad	Bcl2-associated agonist of cell death	1	AATNSHHGGAGAMETR	AATNSHHGGAGAMETR	16	92	107	72373.6	67168.5	88059.6	78461.2	61037.7	65264.3	77064.9	59275.4	77215.8	70607.2	79402.3	57956.4	87007.1	79730.2	83816	70972.9	74176.3	73757.9	79712.7	70176.1	56665.8	70928.2	79717.9	56026.1	79689.6	84409.8	82793.5	54475.1	80560.7	78270	73934.4	93702.2	1	1	1	1	4	0	0
Q6ZPZ3	Q6ZPZ3	ZC3H4_MOUSE	Zc3h4	Zinc finger CCCH domain-containing protein 4	1	AATPHLLHHR	AATPHLLHHR	10	38	47	2151.28	0	4159.46	5722.55	4577.32	5007.64	7634.62	5706.46	4462.46	1931.46	1575.08	5479.54	5636.12	4149.32	0	5382.6	3052.98	2619.36	2540.25	0	2519.65	0	5029.1	3757.89	0	3496.34	6962.7	0	4513.34	0	7096.63	2138.08	0	0	0	0	0	0	0
Q6NZA9	Q6NZA9	TAF9B_MOUSE	Taf9b	Transcription initiation factor TFIID subunit 9B	1	AATPVSVTSQR	AATPVSVTSQR	11	170	180	14183.1	20323.4	22915.2	16701.5	8206.57	17970.6	13073.9	20285.5	14718.2	19994.8	17954.4	13077.5	14592.5	0	17634.1	11132.6	16526.5	18276.8	17707	10113.8	16165.2	11415.6	11196.8	17168.6	12037.5	10087.5	7121.15	9986.71	20317.2	20012.8	22240.9	16540.1	1	1	0	1	3	0	0
Q61033	Q61033	LAP2A_MOUSE	Tmpo	Lamina-associated polypeptide 2, isoforms alpha/zeta	1	AATQASSTESCDK	AATQASSTESC(UniMod:4)DK	13	550	562	7286.24	5144.03	3462.91	4168.66	7510.97	5884.04	5057.12	4354.62	5652.24	3329.99	4314.17	6319.67	4808.53	7785.78	5189.57	6774.7	6155.38	4308.94	7678.84	4366.78	5240.56	5978.25	3874.72	4766.46	7189.47	3450.82	5374.56	4506.15	4802.61	3912.6	5383.85	4450.23	1	1	1	1	4	0	0
Q8BZJ7	Q9QZ73;Q8BZJ7	DCNL2_MOUSE	Dcun1d2	DCN1-like protein 2	0	AATQCEFSK	AATQC(UniMod:4)EFSK	9	111	119	0	0	0	2594.33	0	2070.67	2151.49	0	0	0	2183.11	3062.97	0	5276.25	0	1416.48	3100.11	4150.46	1985.31	6213.25	3275.9	0	0	0	4030.14	3698.2	0	3209.44	4625.34	1064.13	2313.54	4918.1	0	0	0	0	0	0	0
Q8BZJ7	Q8BZJ7	DCNL2_MOUSE	Dcun1d2	DCN1-like protein 2	1	AATQCEFSKK	AATQC(UniMod:4)EFSKK	10	111	120	25106.3	27960.1	29539.9	28129.9	34386.4	26291.4	29273.7	25356.8	25502	26409.6	33050.8	31695.9	27464.9	24563.5	33543.5	25360.4	30318.6	33652.5	23523.8	34571.2	23402.9	32597.2	29572.6	30456.4	23419.1	32413.2	34404	36780.1	29696.7	32444.1	29641.6	22226.3	1	1	1	1	4	0	0
Q9D952	Q9D952	EVPL_MOUSE	Evpl	Envoplakin	1	AATQELALLISR	AATQELALLISR	12	34	45	0	2521.33	0	0	0	0	0	4935.45	1911.54	0	2383.82	7053.28	7524.71	2069.01	6484.68	3311.74	0	4998.19	3708.81	2825.74	0	0	5216.14	6079.94	0	0	3787	5093.88	5952.43	2378.33	4622.91	2992.22	0	0	0	0	0	0	0
P08003	P08003	PDIA4_MOUSE	Pdia4	Protein disulfide-isomerase A4	1	AATQFWR	AATQFWR	7	422	428	2669.91	9566.9	5743.95	8151.24	7007.79	13481.4	5419.08	3505.74	7355.16	0	6227.05	7626.66	7900.34	5260.81	7047.02	8714.54	0	5402.05	9783.12	7825.9	5890.42	6542.23	7862.23	7898.66	7335.53	4785.68	6142.02	11067.8	6697.59	6698.59	6251.67	3741.76	1	0	0	1	2	0	0
Q3UCV8	Q3UCV8	OTUL_MOUSE	Otulin	Ubiquitin thioesterase otulin	1	AATRCPAEHEEDMYR	AATRC(UniMod:4)PAEHEEDMYR	15	43	57	5372.34	12788.2	10229.8	8788.36	7291.36	10422.4	7156.96	5560.36	8920.71	12027.5	5470.37	6115.11	13710.9	11686.9	2708.78	10428	11351.2	10043.9	13545.4	8622.53	8485.33	4499.66	11598.7	9325.17	9740.88	7322.74	9149.01	1567.11	8071.95	16576.1	0	2072.17	1	1	1	0	3	0	0
Q0VBL3	Q0VBL3	RBM15_MOUSE	Rbm15	RNA-binding protein 15	1	AATSAVTAYEPLDSLDRR	AATSAVTAYEPLDSLDRR	18	599	616	22933.1	19474.9	35479.1	21251.6	15054.2	28187.6	23312.8	24365.8	20355.3	17371.1	21170.7	26600.8	20800.3	19345	28604.9	20449.7	20570.4	16699.8	15970.5	28158.6	23699.6	24499.9	25291	23314.8	23025.6	24915.1	22702.8	24680.9	25621.2	20800.9	25231.2	23670.3	1	1	1	1	4	0	0
Q68FH4	Q68FH4	GALK2_MOUSE	Galk2	N-acetylgalactosamine kinase	1	AATSHFNVR	AATSHFNVR	9	235	243	65633.6	62427.3	59850.4	52636.9	56524.1	58535.7	65200.8	58980.4	56129.5	56187.9	58735.3	69117.1	65443.6	66611.4	51477.8	63274.6	58866	51189.5	48325.5	58453.5	69167.8	59087.4	55917.9	69764.9	60885.5	45605.2	59216.9	70863.2	66396.1	62081.8	58207.8	60974.5	1	1	1	1	4	0	0
Q9JHU4	Q9JHU4	DYHC1_MOUSE	Dync1h1	Cytoplasmic dynein 1 heavy chain 1	1	AATSPALFNR	AATSPALFNR	10	3077	3086	188463	155579	190458	189052	181202	172230	191199	157366	173097	139765	190563	173096	181595	181031	153586	153536	205201	204747	186412	212867	193293	203686	190102	178251	167800	203236	181246	196977	194613	138450	161503	159878	1	1	1	1	4	0	0
Q6ZPI0	Q6ZPI0	JADE1_MOUSE	Jade1	Protein Jade-1	1	AATSPGVGQSAPGTR	AATSPGVGQSAPGTR	15	701	715	3874.82	4631.61	3839.75	3595.94	4911.91	4539.05	2256.96	2303.51	7001.3	4714.35	4979.19	2556.93	3248.55	1205.13	5042.81	3513.9	1899.49	2970.51	2934.65	3759.9	1646.65	0	2035.89	4209.91	3324.48	6660.75	4223.63	4400.96	5588.28	3124.06	3758.6	5022.71	1	1	0	1	3	0	0
Q9CZY3	Q9CZY3	UB2V1_MOUSE	Ube2v1	Ubiquitin-conjugating enzyme E2 variant 1	1	AATTGSGVKVPR	(UniMod:1)AATTGSGVKVPR	12	2	13	464597	463419	558054	519631	501358	519186	477825	459614	483421	556565	496502	504738	513373	558978	481018	487177	500535	518262	499774	431966	570903	481509	525771	538030	462310	548300	515257	490272	519744	420329	476893	530864	1	1	1	1	4	0	0
Q62187	Q62187	TTF1_MOUSE	Ttf1	Transcription termination factor 1	1	AATTIRRMYR	AATTIRRMYR	10	482	491	9306.64	6361.06	0	0	0	0	10232.6	6950.65	5178.57	0	0	0	5908.32	9111.05	22441.7	0	0	0	4419.92	0	6323.12	0	0	0	9516.03	5033.71	8558.86	0	6256.1	0	0	9902.08	0	0	0	0	0	0	0
Q921N6	Q921N6	DDX27_MOUSE	Ddx27	Probable ATP-dependent RNA helicase DDX27	1	AATTLDEKIEK	AATTLDEKIEK	11	82	92	2041.63	3045.82	2382.62	3667.79	1889.28	3385.53	3028.93	0	2635.3	3254.53	3931.91	3905.77	4429.28	3989.04	0	3230.13	4530.25	2698.41	3281.19	3788.94	5278.37	4048.92	0	4355.21	2735.19	3764.61	4013.88	0	1166.25	4624.03	6123.62	3754.93	0	1	1	0	2	0	0
Q8BWB1	Q8BWB1	SYP2L_MOUSE	Synpo2l	Synaptopodin 2-like protein	1	AATTLDEPIWR	AATTLDEPIWR	11	910	920	900949	935063	941218	1040000	857974	860756	865637	943355	924022	885118	1040000	689146	923038	909077	942199	798674	953345	1060000	1030000	1060000	948288	996640	1030000	910053	919926	955110	1040000	924869	824410	882432	1040000	1110000	1	1	1	1	4	0	0
P13595	P13595	NCAM1_MOUSE	Ncam1	Neural cell adhesion molecule 1	1	AATTNPSQGEDLK	AATTNPSQGEDLK	13	1010	1022	4806.18	0	0	3373.46	5804.28	0	3246.1	3012.29	2596.42	4025.34	7252.8	2740.81	5690.85	4032.39	0	4509.02	3878.51	3040.71	0	0	2954.79	1854.02	5015.8	5999.04	3231.38	4066.49	2977.15	1159.37	1894.64	0	2845.62	3652.47	0	0	0	0	0	0	0
P50462	P50462	CSRP3_MOUSE	Csrp3	Cysteine and glycine-rich protein 3	1	AATTSNPSK	AATTSNPSK	9	101	109	4660000	4660000	5350000	5010000	4540000	4930000	5080000	3950000	5140000	4710000	4410000	5060000	5240000	4840000	4610000	4680000	4820000	4790000	4130000	4610000	5320000	4480000	4590000	4290000	4990000	4740000	4760000	4660000	4840000	5090000	4460000	4900000	1	1	1	1	4	0	0
P50462	P50462	CSRP3_MOUSE	Csrp3	Cysteine and glycine-rich protein 3	1	AATTSNPSKFSAK	AATTSNPSKFSAK	13	101	113	612872	370513	624107	535591	593848	602849	666313	714845	581855	613104	552840	425853	543917	660221	607255	480620	640073	982500	551415	504794	704362	551201	578224	501405	531035	561559	563955	485351	575778	617179	577634	541305	1	1	1	1	4	0	0
Q8CJ67	Q8CJ67	STAU2_MOUSE	Stau2	Double-stranded RNA-binding protein Staufen homolog 2	1	AATTVLQELK	AATTVLQELK	10	264	273	26198	31745.7	27864.9	34537.1	22727	26900.4	29896.5	22527	28886.7	23821.8	29247.5	17213.9	28437.9	27871.5	27065.8	44604.1	29812.5	28361.6	31425	28028.7	24645.8	35899	23180.8	30362.1	22691.8	28118.8	25542.4	30638.5	27031.3	29928.3	23095.4	18511.1	1	1	1	1	4	0	0
Q8C052	Q8C052	MAP1S_MOUSE	Map1s	Microtubule-associated protein 1S	1	AATVAAK	AATVAAK	7	793	799	3378.61	3075.06	3832.65	4059.73	4674.78	3332.43	3940.71	2983.35	3480.58	3726.46	4167.1	4923.53	5713.54	3304.78	5202.75	4720.75	6779.25	3356.21	2310.33	3023.65	5299.45	5606.45	3004.07	3516.87	5218.22	3233.59	4581.17	6177	4401.23	4183.5	4326.3	2576.88	1	1	1	1	4	0	0
Q9DBC7	P12849;Q9DBC7	KAP0_MOUSE	Prkar1a	cAMP-dependent protein kinase type I-alpha regulatory subunit	0	AATVVARGPLK	AATVVARGPLK	11	336	346	0	3277.66	3441.86	3169.57	0	0	4821.59	3976.48	0	4882.54	5851.8	1332.61	0	3641.46	3520.78	1642.47	0	0	4643.68	0	8338.26	8151.52	4889.76	0	2556.05	0	2918.69	4515.16	3090.58	2838.08	2605.69	6442.5	0	0	0	1	1	0	0
Q9DBC7	P12849;Q9DBC7	KAP0_MOUSE	Prkar1a	cAMP-dependent protein kinase type I-alpha regulatory subunit	0	AATVVARGPLKCVK	AATVVARGPLKC(UniMod:4)VK	14	336	349	0	0	0	4299.18	0	3693.6	4034.28	3445.3	3541.07	0	0	0	0	0	0	0	0	0	906.774	0	3371.44	0	3015.81	0	0	0	0	0	0	0	0	0	0	0	0	0	0	0	0
Q61140	Q61140	BCAR1_MOUSE	Bcar1	Breast cancer anti-estrogen resistance protein 1	1	AAVAAVHGAVHELLEFAR	AAVAAVHGAVHELLEFAR	18	510	527	19876.7	23977.7	21235.5	8901.1	2904.26	27404.8	31219.9	22415	32216.9	21199.6	20660.1	21754.5	24944.8	30868	31940.3	19432.2	25423.4	24492.1	32030.2	9657.86	24908.9	35572.6	7857.72	23080.6	22249.7	33080.4	27276.2	8808.05	27509	22616.1	19733.2	30681.6	1	1	1	1	4	0	0
Q8K341	Q8K341	ATAT_MOUSE	Atat1	Alpha-tubulin N-acetyltransferase 1	1	AAVADPIPAAPAR	AAVADPIPAAPAR	13	209	221	15713.4	14373.1	17449	16747	17228.2	15102.1	14660.3	17059.5	21385.2	16406.6	0	12679.7	12432.3	9634.54	18629.5	20522	21187.9	0	9340.27	16533.9	19306.9	10430.4	14795.3	14642.7	16074.2	16317.9	17512.6	9248.5	20750.6	22572.9	12139.9	18862.8	1	1	0	0	2	0	0
P63054	P63054	PCP4_MOUSE	Pcp4	Calmodulin regulator protein PCP4	1	AAVAIQSQFR	AAVAIQSQFR	10	42	51	39674.9	0	38198.7	55083.9	40040.3	42430	41130.1	0	35347.1	45761.9	52726.8	48702.9	0	33414.5	0	0	36658.2	0	41250.3	0	15406.2	26425.1	0	0	0	26643.1	32919.4	28246.8	0	0	0	25296.7	0	0	0	0	0	0	0
Q60875	Q60875	ARHG2_MOUSE	Arhgef2	Rho guanine nucleotide exchange factor 2	1	AAVASVTPEK	AAVASVTPEK	10	789	798	62617.1	67267.9	57201.4	76762.6	60290.3	70011.4	62627.8	64686.2	64461.1	64852.5	70273	67446.1	73080	63640.2	56456.4	61207	71848.9	74986.3	63874.8	70890.1	57792.7	62980.6	60264.7	69124.4	57812.6	77575.2	56923.8	68691.5	53099.7	59464.4	56782.8	70040.5	1	1	1	1	4	0	0
P51660	P51660	DHB4_MOUSE	Hsd17b4	Peroxisomal multifunctional enzyme type 2	1	AAVAVPNRPPDAVLR	AAVAVPNRPPDAVLR	15	479	493	245535	199771	192492	244327	227717	212362	199516	196605	205027	197276	194524	210298	217864	205183	165790	177417	252700	223507	219770	267096	207135	218499	223482	209670	195573	213004	276980	189385	178369	166694	221161	185402	1	1	1	1	4	0	0
Q8K2D3	Q8K2D3	EDC3_MOUSE	Edc3	Enhancer of mRNA-decapping protein 3	1	AAVAWANQNR	AAVAWANQNR	10	427	436	24419.4	24238.6	0	0	31116	24961.7	0	30067.4	14562.3	26336.8	27898.8	9445.03	28686.7	31860	0	21525.9	13455.6	0	24570	22525.3	28097.5	0	28736.7	17566.4	22647.8	30855.2	24145.6	28270.3	17461.4	27875.1	25965.6	37162.6	1	1	0	0	2	0	0
P28474	P28474	ADHX_MOUSE	Adh5	Alcohol dehydrogenase class-3	1	AAVAWEAGK	AAVAWEAGK	9	10	18	32903.1	23964.6	20004.5	24046.7	22456.8	29747.2	29601.7	28019.3	25272.3	28064.5	30340.6	29766.6	25221.3	27981.2	16131.9	28235.7	20624.6	26832	19900.4	30796.7	18642.4	28861.5	23072	29114.2	23450.8	32308.8	19169.5	24420.2	26399.6	22950	24596.6	35423.8	1	1	1	1	4	0	0
Q99LC5	Q99LC5	ETFA_MOUSE	Etfa	Electron transfer flavoprotein subunit alpha, mitochondrial	1	AAVDAGFVPNDMQVGQTGK	AAVDAGFVPNDMQVGQTGK	19	250	268	53055	37553.9	44609.3	51752.4	53360.5	43425.6	15571.7	50517	64638.1	49692.4	51895.1	76713.5	55984.4	48731.2	67120.1	53782	50503	45136.2	29506.3	61642.5	50561.1	29063.5	47025.8	64210.2	40747.7	62732.6	57190.1	61672.8	56353.5	59840.8	76229	35058.8	1	1	1	1	4	0	0
Q8K2L8	Q8K2L8	TPC12_MOUSE	Trappc12	Trafficking protein particle complex subunit 12	1	AAVDLCGR	AAVDLC(UniMod:4)GR	8	457	464	36376.5	28656	33189.6	35973.2	34382.4	33752.1	35382.9	32140.7	39693	32657.6	33577.5	33760.9	41966.8	33874.4	23678.2	44130.5	29650.3	33115.6	31979.4	34359.1	37368.6	41840.7	41841	32252.3	33653.7	30255.1	38006.3	35736.8	38905.9	28587.6	29380.3	0	1	1	1	0	3	0	0
P27577	P27577	ETS1_MOUSE	Ets1	Protein C-ets-1	1	AAVDLKPTLTIIK	AAVDLKPTLTIIK	13	3	15	0	3675.52	0	0	3016.32	0	4078	1892.57	0	6554.49	0	4164.13	5509.4	4760.03	5703.26	3034.6	0	3068.64	0	4036.65	0	4997.19	0	3848.55	3713.44	4596.44	3664.84	3294.49	2556.45	3591.71	0	4112.22	0	0	0	0	0	0	0
Q8BVA4	Q8BVA4	LMOD1_MOUSE	Lmod1	Leiomodin-1	1	AAVDRKESGK	AAVDRKESGK	10	165	174	65153.1	72989.7	76703.7	77259.9	83438	80758.8	88897.4	86159.9	71695.7	87008.3	76262.7	86261.6	68813.3	80554.5	86610	72797	84389.9	84202.6	79684.3	81846.6	90959.4	86412.7	89858.9	72408.7	79316.3	76695.7	93417.4	72143.5	91293.2	88707.3	83438	85106.5	1	1	1	1	4	0	0
Q9WU79	Q9WU79	PROD_MOUSE	Prodh	Proline dehydrogenase 1, mitochondrial	1	AAVDTKLEVAVLQDSIAK	AAVDTKLEVAVLQDSIAK	18	270	287	57565.3	0	0	0	0	34074.7	0	0	55039.7	0	0	0	0	39238.9	0	5855.9	0	0	20019.4	0	0	0	19134.8	9006.56	0	0	0	0	26528.7	0	0	31767.9	0	0	0	0	0	0	0
P63038	P63038	CH60_MOUSE	Hspd1	60 kDa heat shock protein, mitochondrial	1	AAVEEGIVLGGGCALLR	AAVEEGIVLGGGC(UniMod:4)ALLR	17	430	446	13127.3	0	13580	17165.3	14297.1	24813.9	20099.2	18882.6	10170.3	21116.6	13082.7	19314.7	20421.5	11581.6	15602.2	14716.2	15270	10800.9	0	14344.9	22807.6	20916.3	11628.3	0	10045	0	0	12072.4	14868.5	15825.3	11218.1	13169	0	0	0	0	0	0	0
Q8VCN9	Q8VCN9	TBCC_MOUSE	Tbcc	Tubulin-specific chaperone C	1	AAVEELLR	AAVEELLR	8	68	75	269428	380750	456051	437568	229851	422505	435513	399490	377600	362331	342216	346713	363297	412575	396606	381818	359073	429319	342481	244680	417076	392736	397528	374897	428407	379991	419266	403822	384438	413428	416701	347546	1	1	1	1	4	0	0
Q91YR7	Q91YR7	PRP6_MOUSE	Prpf6	Pre-mRNA-processing factor 6	1	AAVELEEPEDAR	AAVELEEPEDAR	12	409	420	78247.2	66861.8	91861.9	67976	67726.8	64391.2	69589.2	60964.2	67577.2	73636.7	67480.2	75268.2	78478.2	77268	96491	75087.2	59279	75051.2	79429	76530.1	66395.5	63462.6	63573.5	70156.5	68098.4	79167.6	77183.5	66293.1	78894.3	71077	72930.6	85508.9	1	1	1	1	4	0	0
Q80X82	Q80X82	SYMPK_MOUSE	Sympk	Symplekin	1	AAVEQLLK	AAVEQLLK	8	234	241	19688.5	28673.5	25181.7	0	0	0	22197.7	22567.4	19884.6	22767	23045.2	27022.5	18644	31004.3	15310.7	19311.6	20138.4	22621.1	18713.2	20915.4	25115.7	19059.7	18358.9	21618.7	25077.2	26792.9	17363.9	16109	27858.7	16888.2	19919.5	15987.9	0	0	1	0	1	0	0
P19123	P19123	TNNC1_MOUSE	Tnnc1	Troponin C, slow skeletal and cardiac muscles	1	AAVEQLTEEQK	AAVEQLTEEQK	11	7	17	417491	449095	316240	353349	374649	381829	332381	332977	357425	287656	341763	432792	341590	317040	489591	329023	349603	356032	361079	382705	309554	318737	375411	351059	367090	373444	383033	395402	357399	430489	388569	421249	1	1	1	1	4	0	0
P19123	P19123	TNNC1_MOUSE	Tnnc1	Troponin C, slow skeletal and cardiac muscles	1	AAVEQLTEEQKNEFK	AAVEQLTEEQKNEFK	15	7	21	12100000	13000000	9740000	12000000	12100000	12000000	10200000	12300000	11300000	10100000	9820000	11400000	9040000	10500000	10700000	10500000	10000000	10400000	11300000	9590000	9140000	9760000	10100000	13000000	10700000	10200000	11200000	12100000	12600000	12300000	12200000	10500000	1	1	1	1	4	0	0
Q6P3A8	Q6P3A8	ODBB_MOUSE	Bckdhb	2-oxoisovalerate dehydrogenase subunit beta, mitochondrial	1	AAVEQVPVEPYK	AAVEQVPVEPYK	12	244	255	22155.4	21119.2	22639.1	21198.2	0	22239.3	0	14739.3	19597.9	18264.5	17692.9	19033.2	17866.4	15827.2	17739.6	25981.1	12613.5	12595.9	17891.8	20745.9	14048	16586.8	19159.6	21191.3	19232.9	22312.7	17146.3	25981.9	21868.5	22330.8	16140.7	10739.8	0	1	0	1	2	0	0
Q61545	Q61545	EWS_MOUSE	Ewsr1	RNA-binding protein EWS	1	AAVEWFDGK	AAVEWFDGK	9	424	432	109185	120587	103067	124369	103451	72062.4	75018.6	106509	103241	99180.6	109884	113847	109504	83361.1	100434	156088	59264.2	76995.4	129689	144503	88233.1	121422	116272	131996	95395.5	68721.7	144500	92411.5	77046.6	104781	101734	106927	1	1	1	1	4	0	0
Q61545	Q61545	EWS_MOUSE	Ewsr1	RNA-binding protein EWS	1	AAVEWFDGKDFQGSK	AAVEWFDGKDFQGSK	15	424	438	289645	351690	292162	276545	298359	319325	324677	325595	348985	302871	256064	309635	284965	321278	350339	312053	294342	253377	237423	304115	381042	285127	306490	268000	303876	271544	236364	325273	275332	314926	331305	346709	1	1	1	1	4	0	0
Q61545	Q61545	EWS_MOUSE	Ewsr1	RNA-binding protein EWS	1	AAVEWFDGKDFQGSKLK	AAVEWFDGKDFQGSKLK	17	424	440	42782.6	41416.2	46717.4	36556.9	46051.7	52898.7	46046.2	33499.8	40677	61598.9	48219.3	45140.3	61974.1	56744.2	30008.8	25447.2	43473	41453.1	46351.7	40673.4	40758.4	50673.5	42593.6	34310.7	49548.3	58986.2	38728.9	38118.4	50888.6	31776.4	30806.6	53260.9	1	1	1	1	4	0	0
Q8K2D3	Q8K2D3	EDC3_MOUSE	Edc3	Enhancer of mRNA-decapping protein 3	1	AAVFEEIDTYERR	AAVFEEIDTYERR	13	216	228	16943.9	16247.4	27676.5	25859.9	27175.2	18488.6	25545.9	21329.6	20993.7	24203.3	16343.4	16352.3	27412.2	11492.2	21184.1	16536.7	11305.2	19104.4	17998.5	20023	19781.9	21195.9	21667.8	22684.3	23508.9	15239.9	22733.1	20869.4	24624.9	24296.7	28110.4	17747.2	1	1	1	1	4	0	0
P01027	P01027	CO3_MOUSE	C3	Complement C3	1	AAVFNHFISDGVK	AAVFNHFISDGVK	13	914	926	14946.2	12542.7	14891.2	7182.12	0	0	17431.2	20042.2	18625.3	14583.9	12944.2	9536.66	7854.89	12693.5	9930.39	0	17314.3	23124.5	19213.1	17532.9	0	0	0	8395.66	11658.8	11484.4	10962.8	0	27227.8	15762.8	0	18521.4	0	0	0	0	0	0	0
P01027	P01027	CO3_MOUSE	C3	Complement C3	1	AAVFNHFISDGVKK	AAVFNHFISDGVKK	14	914	927	40389	24954.4	39288	38308.8	31896.1	33186.1	36728.7	44181.9	34043.5	28239.2	32270.7	20539.1	30732	48608.1	32721.2	41018.1	33852.7	28216.9	34189.6	40686.9	23358.9	34196.7	25698.1	52081.4	33708.6	22009.7	50103	35997.4	32909	35303	19181.9	33258.4	1	1	1	1	4	0	0
P08032	P08032	SPTA1_MOUSE	Spta1	Spectrin alpha chain, erythrocytic 1	1	AAVGKEEIQER	AAVGKEEIQER	11	1781	1791	23624.2	16725.1	10301.7	19174.6	17961.8	23033.6	18003.7	12221.6	13247.4	18690.5	14069.6	12832.8	13560.3	14020.2	17051.5	15349	13138.9	15258.7	15939.3	18238.4	20554.3	17339.6	18843.8	20887.3	16604	16263.5	12021	17274	15261.5	12634	17277.2	16607	1	1	1	1	4	0	0
P27546	P27546	MAP4_MOUSE	Map4	Microtubule-associated protein 4	1	AAVGVTGNDITTPPNKEPPPSPEKK	AAVGVTGNDITTPPNKEPPPSPEKK	25	647	671	352006	303774	345778	325379	428974	329147	340303	454244	282661	260205	303424	351557	323541	352822	389410	378173	327869	303755	292320	327842	343395	357442	329891	359294	297462	317502	338667	346731	290398	448132	402880	285427	1	1	1	1	4	0	0
Q64727	Q64727	VINC_MOUSE	Vcl	Vinculin	1	AAVHLEGKIEQAQR	AAVHLEGKIEQAQR	14	489	502	69116.9	47791	46129.6	48887.6	62509.6	65573	50708.6	48804.5	59078.7	60982.7	41600.2	50537.9	57827.6	50286.3	60939.9	55110.6	52877.7	52571.3	58992.5	61761.6	53265.7	46776.3	56250.6	58539.4	52941.7	55559.7	60062.6	45416.3	59751	52227.9	52570.3	59656.4	1	1	1	1	4	0	0
Q9JIK5	Q9JIK5	DDX21_MOUSE	Ddx21	Nucleolar RNA helicase 2	1	AAVIGDVIR	AAVIGDVIR	9	496	504	101254	118796	114990	94640.7	99903.7	100083	106010	83318.8	96856	107568	114152	82074.1	103448	100988	95878.9	121674	123638	112359	117503	103201	118386	98054	104808	87327.6	123446	111262	102754	111031	113515	116138	92237.6	99210.6	1	1	1	1	4	0	0
Q8BR65	Q8BR65	SDS3_MOUSE	Suds3	Sin3 histone deacetylase corepressor complex component SDS3	1	AAVKEFEDK	AAVKEFEDK	9	134	142	3645.79	2203.01	0	0	0	0	0	0	5357.24	4586.72	3032.52	2491.04	1432.19	0	4199.94	4553.07	0	0	3354.11	0	0	0	0	2238.33	3113.08	1025.09	3434.74	3591.73	2634.97	3879.08	4810.5	0	0	0	0	0	0	0	0
Q8CHT3	Q8CHT3	INT5_MOUSE	Ints5	Integrator complex subunit 5	1	AAVLDHLR	AAVLDHLR	8	71	78	8223.3	12567.8	8861.46	12943.9	12513.8	10210.7	11910.2	17483.3	15002.4	18039.1	17625.4	12020.2	11513.8	11096.8	11013.1	13019	13268.5	15228.1	18660.9	19953.5	17662.8	16775.2	19700.6	12175.5	16471.6	9315.79	14808.3	8403.26	19826.8	11206.6	14984.5	15129.2	1	1	1	1	4	0	0
Q8BL66	Q8BL66	EEA1_MOUSE	Eea1	Early endosome antigen 1	1	AAVLDLEKACK	AAVLDLEKAC(UniMod:4)K	11	885	895	21445.2	0	28955.1	35167.8	0	23722	26019.7	28270.1	33634	22749.5	34018.3	0	19750.3	21028.4	34933.3	19050	23618.3	24375	37990.8	40087.4	29204.6	34416	31646	37348.6	22650.4	27529.9	28788.8	36778.3	0	0	33126.8	33229.9	0	0	0	1	1	0	0
Q8BL66	Q8BL66	EEA1_MOUSE	Eea1	Early endosome antigen 1	1	AAVLDLEKACKELK	AAVLDLEKAC(UniMod:4)KELK	14	885	898	78241.9	74298.9	81405.6	84590.6	66867.6	74607.3	78913.6	83132.8	72566.7	69088.2	81808.6	71867.7	87044.1	80229.9	68567.3	69405.1	81178.2	62909.3	107516	72761.5	91926.9	75780.3	65079.8	63833.1	80571.4	89042.6	67426	75510.7	68648.8	56410.8	64684.9	74662.4	1	1	1	1	4	0	0
Q9D1G3	Q9D1G3	HHATL_MOUSE	Hhatl	Protein-cysteine N-palmitoyltransferase HHAT-like protein	1	AAVLFGVVNTVAR	AAVLFGVVNTVAR	13	302	314	208704	206874	215629	210914	151672	194723	175696	117849	211737	201757	182508	187349	215545	218693	182488	210179	194898	228749	206516	220830	227381	216459	150383	158641	211324	214096	197016	197581	236079	218472	235366	207619	1	1	1	1	4	0	0
Q920I9	Q920I9	WDR7_MOUSE	Wdr7	WD repeat-containing protein 7	1	AAVLFQQVK	AAVLFQQVK	9	739	747	59207.9	64021.3	61689.5	72161.2	67703.4	59745.6	65800.3	65677.5	63525.1	59595.7	68837	60831.2	65002	59609.6	55869.7	50771.2	72358.8	79899.3	72290.9	53129.1	66490.9	69404.6	50831.4	61409.9	61964	78253.2	66275.8	65208.9	61212	61892.3	75619	73226.1	1	1	1	1	4	0	0
Q64012	Q64012	RALY_MOUSE	Raly	RNA-binding protein Raly	1	AAVLGENGR	AAVLGENGR	9	70	78	170603	197596	172618	164494	188768	168365	187383	167067	164913	172442	173929	185338	171710	164270	165541	181409	167603	151099	159696	159168	174941	156522	153907	161691	182729	172981	175579	199600	171786	185039	162419	178739	1	1	1	1	4	0	0
Q61702	Q61702	ITIH1_MOUSE	Itih1	Inter-alpha-trypsin inhibitor heavy chain H1	1	AAVLGESAGLVR	AAVLGESAGLVR	12	123	134	791403	871085	852408	778097	815855	831015	948826	833189	790555	919191	785938	843584	899029	840859	835933	807178	840248	720701	815843	804651	958352	907219	794672	723223	872812	785658	879995	795828	764588	836812	843327	902306	1	1	1	1	4	0	0
Q80Y50	Q80Y50	CMTA2_MOUSE	Camta2	Calmodulin-binding transcription activator 2	1	AAVLIQQHYR	AAVLIQQHYR	10	1133	1142	14248.8	11987.1	11520.2	18597.6	0	11270.9	16556.3	18861.7	0	12743.2	17005.6	14168.5	17885.4	11339.7	7478.54	9947.63	15610.1	0	13599.4	14483.7	11875	0	18419.5	0	8593.68	0	15548.9	0	0	13896.7	15099	15470.2	0	0	0	1	1	0	0
P63328	P48453;P48455;P63328	PP2BA_MOUSE	Ppp3ca	Protein phosphatase 3 catalytic subunit alpha	0	AAVLKYENNVMNIR	AAVLKYENNVMNIR	14	319	332	9142.76	7661.25	7895.66	7484.34	9806.12	11602.7	10295.2	12269.4	15076.8	4925.03	16602.2	9454.97	7032.16	8525.89	7902.42	10635.3	9538.55	0	5977.89	8704.05	7900.21	0	0	13033.4	9322.08	9232.29	10392.4	8883.21	8520.61	7403.22	8412.36	4619.77	1	1	0	0	2	0	0
Q8C1D8	Q8C1D8	IWS1_MOUSE	Iws1	Protein IWS1 homolog	1	AAVLSDSEDDAGNASAKK	AAVLSDSEDDAGNASAKK	18	339	356	6644.04	7966.14	7512.82	10323.8	6481.92	3627.98	5590.82	5848.46	10316.4	8383.98	4870.78	8040.81	4169.79	5715.79	0	0	8063.49	6591.31	7626.02	6215.44	2900.25	0	0	11013.8	0	5997.76	6667.7	5096.86	0	4061.56	0	7633.16	0	0	0	0	0	0	0
Q99PV0	Q99PV0	PRP8_MOUSE	Prpf8	Pre-mRNA-processing-splicing factor 8	1	AAVMHDILDMMPEGIK	AAVMHDILDMMPEGIK	16	687	702	16156.4	21709.9	17463.9	0	0	3387.02	2422.59	0	0	20330.9	19014.4	15945.9	17162.6	30973.5	14373.2	15771.7	0	18297.9	22701.4	5405.51	4790.2	0	19978.7	4336.9	21996.8	2167.04	0	0	12336.3	17575.4	24356.6	18053.8	0	0	0	0	0	0	0
Q99PV0	Q99PV0	PRP8_MOUSE	Prpf8	Pre-mRNA-processing-splicing factor 8	1	AAVMHDILDMMPEGIKQNK	AAVMHDILDMMPEGIKQNK	19	687	705	21719.6	11374.5	25923.1	18255.2	21532.1	13901.2	12017.8	12807.6	16861.9	18321.3	17786.6	19911.3	15976.6	11495.5	19312.3	20923.3	18194.4	14120.6	18733.3	11893.2	11717.1	22128.9	11714.8	31453.2	15302.3	18265.4	23204.7	20504.7	17583.9	28738.9	25469.7	19313.3	1	1	1	1	4	0	0
Q02248	Q02248	CTNB1_MOUSE	Ctnnb1	Catenin beta-1	1	AAVMVHQLSK	AAVMVHQLSK	10	171	180	43766.8	31594.8	23129.8	31780.2	18387.2	30250.1	28857.8	34780.1	29888.2	35533.8	30594	39941.3	21422.5	25614.7	23641.4	27829.9	28152.7	33741.1	33554.2	33386.9	24036.2	33529.5	38020.7	33601.6	28259.5	38612.7	30058.6	31178.1	22372.6	21488.5	20417.3	35911.2	1	1	1	1	4	0	0
Q02248	Q02248	CTNB1_MOUSE	Ctnnb1	Catenin beta-1	1	AAVMVHQLSKK	AAVMVHQLSKK	11	171	181	9734.78	4622.45	5082.01	8175.61	9427.14	3914.34	3768.56	6697.95	8252.16	5852.51	6721.7	4205.87	3824.5	5062.57	9979.33	5367.68	4966.09	6267.36	6316.22	8684.93	7036.08	5549.1	5901.76	5857.49	6110.01	8144.49	8178.02	6820.52	5315.25	9103.34	7361.23	4984.56	1	1	1	1	4	0	0
Q03173	Q03173	ENAH_MOUSE	Enah	Protein enabled homolog	1	AAVMVYDDANKK	AAVMVYDDANKK	12	11	22	29395.9	22272.8	18939.4	25084.1	23298.3	26577.8	19550.6	25440.7	23106	23265.6	23389	25545.4	22236.8	19332.5	22988.8	20284.2	22347.7	20015	27194.8	26183.2	22265.8	16876.2	27981.9	25130.7	19804.6	23057.9	27724.1	23549.6	16533.9	21729.9	23433.2	20010.9	1	1	1	1	4	0	0
Q8VDN2	Q6PIC6;Q6PIE5;Q8VDN2	AT1A1_MOUSE	Atp1a1	Sodium/potassium-transporting ATPase subunit alpha-1	0	AAVPDAVGKCR	AAVPDAVGKC(UniMod:4)R	11	597	607	66014	86325.6	71161.7	98527.2	102905	85015.5	83942.6	95060.3	89456.4	77289.9	90366.2	80501.4	78524.6	82128.3	92906.7	89862.6	74949.5	91926.8	86767.7	87606.8	86899.5	84128.8	83837.6	87458.9	71317.4	82512.8	89666.6	85069.1	90960.3	77113.7	92199.3	78058.3	1	1	1	1	4	0	0
Q8VDN2	Q6PIC6;Q6PIE5;Q8VDN2	AT1A1_MOUSE	Atp1a1	Sodium/potassium-transporting ATPase subunit alpha-1	0	AAVPDAVGKCRSAGIK	AAVPDAVGKC(UniMod:4)RSAGIK	16	597	612	35878.7	50140.5	35455.2	39096.3	29870.8	33802.3	30199.6	35248.1	38914.1	43192	42598.7	0	33392.6	36498.5	22365.1	32158.8	41885.4	51748.7	43899.2	43656.6	25845.8	0	29196.1	36719.3	49097.4	44454.6	43771.7	30309.4	37022.1	25248.3	24958.5	32733.9	0	1	0	1	2	0	0
P09411	P09411	PGK1_MOUSE	Pgk1	Phosphoglycerate kinase 1	1	AAVPSIKFCLDNGAK	AAVPSIKFC(UniMod:4)LDNGAK	15	42	56	17207.1	32885.9	15173.2	12294.7	27061.4	15785.3	23407.6	25968.7	23200.9	20555.8	28268.7	19980.5	18553.5	27793.6	24483.9	20354	17021.3	18851.7	20563.9	21044.9	20958.8	23311.3	26400	25861.7	0	23926.7	29926	19732.5	22938.3	25542.9	23485.6	24735	1	0	1	1	3	0	0
P09405	P09405	NUCL_MOUSE	Ncl	Nucleolin	1	AAVPTPAKK	AAVPTPAKK	9	72	80	714407	637970	755923	751066	754837	731714	717613	751800	745964	765669	724458	707919	759225	791603	735859	661610	738593	642030	703825	729012	753641	750212	741569	718567	741525	724951	745752	674947	643563	749147	701618	762953	1	1	1	1	4	0	0
Q3UPH7	Q3UPH7	ARH40_MOUSE	Arhgef40	Rho guanine nucleotide exchange factor 40	1	AAVQLLQEQEAR	AAVQLLQEQEAR	12	1236	1247	7311.37	6018.85	6159.46	8651.6	5865.53	4102.71	5878.4	7588.57	3778.9	7215.51	5421.77	2846.14	10840.8	8436.94	7052.81	3882.45	6216.57	7488.1	7271.1	5582.42	4966.24	7318	8303.78	7638.36	1462.9	7655.42	5864.14	5010.73	4480.08	1958.33	9224	2233.12	1	1	1	1	4	0	0
P16332	P16332	MUTA_MOUSE	Mmut	Methylmalonyl-CoA mutase, mitochondrial	1	AAVQVLDDIEK	AAVQVLDDIEK	11	729	739	899758	1010000	945659	989372	990392	937754	1030000	987516	834262	828294	807657	956597	887164	914044	953826	946826	929918	856910	874864	1150000	978752	983276	1100000	950065	955585	910468	919570	964981	1020000	889198	733765	1020000	1	1	1	1	4	0	0
P16332	P16332	MUTA_MOUSE	Mmut	Methylmalonyl-CoA mutase, mitochondrial	1	AAVQVLDDIEKCLAEK	AAVQVLDDIEKC(UniMod:4)LAEK	16	729	744	0	0	0	0	0	0	0	29015.6	0	0	7745.88	0	0	0	0	94292.8	0	0	0	0	0	0	0	0	0	0	0	0	0	81298.9	0	0	0	0	0	0	0	0	0
P58468	P58468	SLX9_MOUSE	Slx9	Ribosome biogenesis protein SLX9 homolog	1	AAVRPDGDSAPGPVPR	AAVRPDGDSAPGPVPR	16	14	29	7292.34	10319.1	14439.2	11999	13108.9	15404.3	14239.9	17215.7	12120.1	17327.1	16275.3	18279.3	13230	16763.1	21872.9	15837.1	14937.7	17717.2	13075.4	15808.5	17227.4	14991.9	19025.8	15127.8	14134.7	12417.5	12108.8	12876.5	14490.3	19867.3	19989.9	21075.7	1	1	1	1	4	0	0
Q9EP71	Q9EP71	RAI14_MOUSE	Rai14	Ankycorbin	1	AAVSDAMVPK	AAVSDAMVPK	10	776	785	14302.9	13676.5	7229.45	18139.1	0	10529	0	10705.6	14703.4	14356.3	10385.8	12226.8	15338.5	9267.67	6757.3	11167.8	8420.31	8419.02	11270.9	0	12137.2	12289.1	13323	13498.8	9518.58	8969.5	18363.8	10681.3	9657.61	0	7256.3	12591.6	0	1	0	1	2	0	0
Q8BIE6	Q8BIE6	FRM4A_MOUSE	Frmd4a	FERM domain-containing protein 4A	1	AAVSDELR	AAVSDELR	8	903	910	19363.5	19530	17503.7	22073.5	19377.8	23255.6	18305.4	17775	19606	19098.1	23005.9	15228.5	19123.6	19264.8	16536.1	19612.9	23591.5	21656.3	24745.5	14960.8	13962.6	20416	20979.3	18058.8	18741.9	19752	15928.8	16391.4	22605.8	17625.5	18814.8	0	1	1	1	0	3	0	0
A2A8L1	A2A8L1	CHD5_MOUSE	Chd5	Chromodomain-helicase-DNA-binding protein 5	1	AAVSSGK	AAVSSGK	7	1723	1729	0	2041.87	0	0	1006.03	0	0	0	0	0	0	0	2100.19	1289.95	2311.42	0	0	0	0	0	0	0	0	712.027	0	1302.52	0	2693.24	1135.85	2746.07	2147.64	0	0	0	0	0	0	0	0
Q9CVD2	Q9CVD2	ATX3_MOUSE	Atxn3	Ataxin-3	1	AAVTMSLETAKDNLK	AAVTMSLETAKDNLK	15	336	350	21564.4	18517.4	27306.8	28446.2	27133.4	28805.6	27696.5	28624.4	19565	19418.5	29384.3	17881.3	18550.9	37693.3	32599.7	27349.1	39333.7	31520.7	25340.8	20941.7	24083.5	29271.7	22430.6	22818.1	20066.9	24139.8	33644.2	32647.5	24743.3	33811.5	27361.4	20742.6	1	1	1	1	4	0	0
Q9CVD2	Q9CVD2	ATX3_MOUSE	Atxn3	Ataxin-3	1	AAVTMSLETAKDNLKAER	AAVTMSLETAKDNLKAER	18	336	353	0	0	2909.4	7058.86	3397.77	6471.66	5944.34	4211.78	4689.08	6078.13	5612.56	3016.61	4061.35	8375.96	7439.59	5855.19	501.421	7443.13	4280.96	3555.25	9500.37	2204.79	0	2301.12	7501.12	4080.38	3069.23	0	5885.65	0	2447.11	6125.39	0	0	0	0	0	0	0
Q6URW6	Q6URW6	MYH14_MOUSE	Myh14	Myosin-14	1	AAVTMSVSGRK	(UniMod:1)AAVTMSVSGRK	11	2	12	7200.85	7635.56	7254.77	6857.46	4356.08	6463.55	7121.06	9718.86	10406.7	5848.52	7393.53	9304.93	7132.59	6951.6	5901.86	6130.5	6210.24	5549.72	10886.9	11210.5	6240.83	0	9561.1	10144.7	6039.93	7272.17	6936.66	7077.62	8784.54	5838.69	5270.44	11248.8	1	1	0	1	3	0	0
P09405	P09405	NUCL_MOUSE	Ncl	Nucleolin	1	AAVTPGK	AAVTPGK	7	81	87	16533.7	18466.7	17515.3	21411.6	20837.2	16456.6	24122.6	34325.2	12412.5	24938	24348.1	19604.8	19489.4	19941.7	24276.4	17339.2	15272.9	29301.2	19853.8	20407.4	15866.4	21442.8	23698.3	20260.5	19264.5	24504.1	20193.2	20949.3	23928.3	27243.4	22280.8	21278.2	1	1	1	1	4	0	0
Q9D110	Q9D110	MTHFS_MOUSE	Mthfs	5-formyltetrahydrofolate cyclo-ligase	1	AAVTVNSAKR	(UniMod:1)AAVTVNSAKR	10	2	11	37126.2	39600.3	34021.1	42649	35675.2	49791.4	51905.5	47258.5	40070.8	39393	47673.6	42899.5	44234.9	36466.3	39654.3	39572.5	42231	36573.1	36481	44745.4	42281.1	34754.9	43598.9	42506.6	34653.9	42577.3	36558.8	47712.3	34213.1	40258	52132.8	42007.9	1	1	1	1	4	0	0
Q8CGY6	Q8CGY6	UN45B_MOUSE	Unc45b	Protein unc-45 homolog B	1	AAVVQTARECLIK	AAVVQTAREC(UniMod:4)LIK	13	908	920	24054	18471.2	16718	14300.4	22260.8	14556	25192.3	22003.4	22698.6	17141.9	30466.1	16402.8	23949.4	23551.8	18295.6	18655.9	18412.3	23640.3	20653.7	19727.3	17637.1	25431.4	26070.3	23261.6	26504.2	13591.9	24408.3	22327.5	31066.4	23137.6	16711.2	24759.6	1	1	1	1	4	0	0
Q9QYC0	Q9QYC0	ADDA_MOUSE	Add1	Alpha-adducin	1	AAVVTSPPPTTAPHK	AAVVTSPPPTTAPHK	15	7	21	143359	206420	153404	173488	166769	167250	174335	193787	171344	170412	159858	186382	156319	154482	139239	191514	178360	143153	161600	175981	171214	175065	169358	189759	170914	172945	186297	171566	149089	117788	161701	215743	1	1	1	1	4	0	0
Q9QYC0	Q9QYC0	ADDA_MOUSE	Add1	Alpha-adducin	1	AAVVTSPPPTTAPHKER	AAVVTSPPPTTAPHKER	17	7	23	362289	281910	344374	328269	356689	341921	355551	362833	364788	357356	394394	338535	317139	311762	285310	332349	298171	340407	297871	365546	355981	347061	327470	342354	361107	369440	334153	306168	361141	299920	330891	386110	1	1	1	1	4	0	0
Q61687	Q61687	ATRX_MOUSE	Atrx	Transcriptional regulator ATRX	1	AAWAEYEAEKK	AAWAEYEAEKK	11	2256	2266	17268.4	8969.4	10907.5	12355.5	12154.5	8977.2	22869.3	3571.54	8215.96	12516.2	11601.7	5136.97	14091.8	20220.9	48868.3	12557	12895.6	8691.75	22775.5	12810.6	11518.9	11261.3	15754.5	24858.9	48700.8	13176.8	6909.02	18776.5	33152.9	13853.9	45432.6	15614.5	1	1	1	1	4	0	0
P51660	P51660	DHB4_MOUSE	Hsd17b4	Peroxisomal multifunctional enzyme type 2	1	AAWDHMK	AAWDHM(UniMod:35)K	7	133	139	39246.2	35450.8	34494.9	40160.9	34187.4	40660.3	35408.5	31264	39114	31084.6	39638	34962.8	27180.6	36502.8	31744.3	31836.3	24658.7	33393.8	39814.7	41747.1	32888.8	46216.9	28879.5	34066.6	40709.2	37205.8	59544.4	37169.1	29314.2	21791.3	28926.2	50888.1	1	1	1	1	4	0	0
P51660	P51660	DHB4_MOUSE	Hsd17b4	Peroxisomal multifunctional enzyme type 2	1	AAWDHMKK	AAWDHMKK	8	133	140	16953.5	17182.2	16729.5	17086	21256.7	22246.7	14971.3	24670.2	19726.2	15889.6	16671.9	18057.9	23032.3	19614.1	19457.9	16834.1	14813.7	7858.17	17049.6	19887.6	12916.5	17324.3	16249.1	19353.3	22627.1	16430.8	12001.2	26500.6	24579	13984.1	23112.4	13938.4	1	1	1	1	4	0	0
P13439	P13439	UMPS_MOUSE	Umps	Uridine 5'-monophosphate synthase	1	AAWEAYLSR	AAWEAYLSR	9	469	477	11279.6	4145.75	9321.24	3916.54	5882.28	10040.9	8192.04	5092.71	8242.63	0	0	11304.7	0	0	8712.47	9721.27	7983.48	7672.61	8301.47	0	0	8226.93	0	3258.9	5467.08	0	0	0	0	4673.66	9715.27	3447.77	0	0	0	0	0	0	0
P45952	P45952	ACADM_MOUSE	Acadm	Medium-chain specific acyl-CoA dehydrogenase, mitochondrial	1	AAWEVDSGR	AAWEVDSGR	9	340	348	954114	1100000	1070000	1000000	1220000	874265	1090000	991576	979867	978803	803972	914145	868314	898797	891053	1100000	836627	862606	977139	757673	848067	687321	856814	1030000	1050000	951450	1090000	1010000	850650	1080000	880525	1090000	1	1	1	1	4	0	0
P45952	P45952	ACADM_MOUSE	Acadm	Medium-chain specific acyl-CoA dehydrogenase, mitochondrial	1	AAWEVDSGRR	AAWEVDSGRR	10	340	349	672632	671470	703328	682838	586387	646619	753844	675316	665630	679995	649405	666133	659489	630163	606696	580412	591309	629763	674138	602218	665046	540825	575100	750128	713380	660404	712237	709622	677070	694459	706404	646852	1	1	1	1	4	0	0
P84309	P84309	ADCY5_MOUSE	Adcy5	Adenylate cyclase type 5	1	AAWGEADSR	AAWGEADSR	9	30	38	13673.7	12654.5	12661.2	6851.47	5184.22	13762.1	10200.3	5944.64	13883	10916.8	11098.7	6063.81	7205.15	5899.8	10465	6461.85	8452.55	10975	7249.86	9683.88	16669.5	12105.3	10304.2	5462.43	6436.52	10092.7	17533.8	9558.47	6587.33	12481.3	10280.4	11257.4	1	1	1	1	4	0	0
P01942	P01942	HBA_MOUSE	Hba	Hemoglobin subunit alpha	1	AAWGKIGGHGAEYGAEALER	AAWGKIGGHGAEYGAEALER	20	13	32	91585.4	74124.2	89209.5	99533.1	107463	116067	94666.4	124812	94904.3	100470	89047.3	90056.3	105985	89875	92665.9	93255.2	85763.9	88951.3	84544.7	98746.4	93676	95714.2	91298.5	85754.5	108143	84703.5	98081.8	103817	86634.5	94579.6	83440.4	102598	1	1	1	1	4	0	0
Q8BFP9	Q8BFP9	PDK1_MOUSE	Pdk1	[Pyruvate dehydrogenase (acetyl-transferring)] kinase isozyme 1, mitochondrial	1	AAWKHYK	AAWKHYK	7	404	410	7108.37	6742.79	7070.44	5557.5	5043.5	10753.8	4317.39	10333.7	9145.5	10005	10293.2	2056.13	8796.55	8913.46	5574.01	10893.8	9092.83	7410.9	6107.81	10336.8	5879.71	5979.3	8492.78	4510.22	6815.46	13676.4	12978.8	6272.59	8618.94	5676.74	10376.3	6600.31	1	1	1	1	4	0	0
Q505D7	Q505D7	OPA3_MOUSE	Opa3	Optic atrophy 3 protein homolog	1	AAWNALQDEVGR	AAWNALQDEVGR	12	117	128	124443	125605	100478	145006	115356	104310	119893	117431	111137	114876	122910	121967	123829	89470	131443	130522	111618	109690	131378	126473	120376	123329	127802	142696	127942	114739	115202	114237	118426	141758	131087	105201	1	1	1	1	4	0	0
Q80U04	Q80U04	PJA2_MOUSE	Pja2	E3 ubiquitin-protein ligase Praja-2	1	AAWPKPAGGYQTITGR	AAWPKPAGGYQTITGR	16	19	34	14346.4	18648.7	21510.8	21527.2	17153.8	21975.3	21430.2	13949.6	17593.2	18847	21238.1	16971.1	27738.3	25016.2	24335.2	19644.1	24864	23054.6	24006	28968.4	15045.5	19029.5	21133.2	22248.4	16146	23227.7	18364.3	14663.1	18243.8	22023.7	18317.7	14197	1	1	1	1	4	0	0
Q64096	Q64096	MCF2L_MOUSE	Mcf2l	Guanine nucleotide exchange factor DBS	1	AAWVNEIR	AAWVNEIR	8	935	942	8169.79	10223.7	7825.31	7645.58	10543.4	7763.45	11524.4	6161.29	13988.3	16494.1	11113.2	7110.79	9425.45	8503.26	13342.2	10483.4	13852.4	9331.17	8894.61	10137.5	10212	12526.1	4610.87	10620.2	7050.93	14171.7	6247.57	5325.95	9146.94	10326	12932.9	9085.62	1	1	1	1	4	0	0
Q9EPL9	Q9EPL9	ACOX3_MOUSE	Acox3	Peroxisomal acyl-coenzyme A oxidase 3	1	AAWWPEFSANK	AAWWPEFSANK	11	680	690	52415.8	42351.4	27653.4	45502.7	49490.6	36696.5	45144.9	42969.5	38872.8	38194.5	44528.1	34241	38006.9	41123.4	38832.4	27890.3	29701.7	25858.2	34764.2	43917.6	31007.9	49215.1	56939.9	44102.2	45894.7	42461.8	30712.6	26858.5	42914.4	36401	28914.2	31251	1	1	1	1	4	0	0
A2ASS6	A2ASS6	TITIN_MOUSE	Ttn	Titin	1	AAWYTIDSR	AAWYTIDSR	9	32062	32070	683661	657864	600025	573815	648470	619371	633467	621720	773689	739956	546514	628912	633301	607104	585836	636168	720244	716368	616290	638933	536728	642592	559268	619330	587572	569226	549555	648568	626201	693632	619856	565410	1	1	1	1	4	0	0
Q8CAK1	Q8CAK1	CAF17_MOUSE	Iba57	Putative transferase CAF17 homolog, mitochondrial	1	AAYAHFLNVQGR	AAYAHFLNVQGR	12	94	105	139673	122601	99043.7	149432	112157	119966	126213	124297	118566	103360	123720	135471	104087	126788	118905	124478	81827.8	120885	111303	116504	111524	111742	124884	139245	115701	126892	128152	111916	120831	116988	122366	108536	1	1	1	1	4	0	0
Q91ZX7	Q91ZX7	LRP1_MOUSE	Lrp1	Prolow-density lipoprotein receptor-related protein 1	1	AAYCACR	AAYC(UniMod:4)AC(UniMod:4)R	7	3805	3811	14225.2	13370.5	13093	8161.24	13155.7	14571.6	13521.8	13800.4	11669.7	15377.5	9798.43	17017.9	14263.8	10218.4	16778.5	17104.4	20906.9	11861.7	10752.6	12802.7	20507.1	11614.8	15821.8	9765.97	15837	9040.63	16397.7	14569.6	12976.5	13807.8	6631.17	10244.5	1	1	1	1	4	0	0
Q9CQB5	Q9CQB5	CISD2_MOUSE	Cisd2	CDGSH iron-sulfur domain-containing protein 2	1	AAYCRCWRSK	AAYC(UniMod:4)RC(UniMod:4)WRSK	10	96	105	0	4736.44	5559.23	5278.64	0	0	4370.73	4380.69	0	0	5994.86	3289.5	4214.62	0	0	3676.63	4880.55	2232.45	5510.62	0	2572.58	4169.5	0	3736.74	4374.93	0	3563.9	1818.05	2821.41	0	0	3357.15	0	0	0	0	0	0	0
Q8BWF0	Q8BWF0	SSDH_MOUSE	Aldh5a1	Succinate-semialdehyde dehydrogenase, mitochondrial	1	AAYDAFNSWK	AAYDAFNSWK	10	92	101	41165.4	33990.2	21732.3	23161	24706	30821.3	22492.9	30193.1	27430.8	23373.7	21844.3	31782.4	27050.8	22351.4	22215	30236.9	17288.8	24528.7	17197.3	34761.1	22564.9	22801.2	22614.6	55449.7	20100.4	21538.6	23755.6	29070.3	24304	23087.9	18924.5	26514.4	1	1	1	1	4	0	0
P48678	P48678	LMNA_MOUSE	Lmna	Prelamin-A/C	1	AAYEAELGDAR	AAYEAELGDAR	11	79	89	1470000	1340000	1240000	1390000	1440000	1410000	1460000	1380000	1060000	1490000	1510000	1450000	1350000	1470000	1410000	1490000	1280000	1310000	1460000	1380000	1330000	1490000	1450000	1390000	1470000	1400000	1340000	1500000	1450000	1390000	1290000	1240000	1	1	1	1	4	0	0
P48678	P48678	LMNA_MOUSE	Lmna	Prelamin-A/C	1	AAYEAELGDARK	AAYEAELGDARK	12	79	90	656335	616240	648306	677582	632063	643478	671865	587714	625869	649139	628625	635034	649279	619631	603007	555685	551015	587748	629361	603878	616474	643235	679892	542484	622580	636989	651568	618282	610490	587956	579073	622851	1	1	1	1	4	0	0
Q5S006	Q5S006	LRRK2_MOUSE	Lrrk2	Leucine-rich repeat serine/threonine-protein kinase 2	1	AAYEGEEVAVK	AAYEGEEVAVK	11	1896	1906	3795.23	3253.63	6582.93	5408.9	6575.59	5428.82	5289.14	8687.13	6931.19	4786.59	7394.44	3958.51	2185.52	5373.79	3037.15	7501.89	5801.84	8808.79	5604.14	4085.38	2704.38	1729.25	4757.95	6958.63	3157.37	4181.23	6059.83	9545.75	5490.42	4020.91	3474.11	5884.3	1	1	1	1	4	0	1
Q8VHS6	Q8VHS6	ASB15_MOUSE	Asb15	Ankyrin repeat and SOCS box protein 15	1	AAYEGHYLALK	AAYEGHYLALK	11	283	293	6529.31	0	0	5372.11	0	0	0	0	2029.05	0	0	5120.72	0	4871.47	5197.24	7850.43	6555.3	4832.97	6433.5	10988.5	0	0	6293.34	0	0	0	3540.07	0	4828.53	0	2219.51	7664.65	0	0	0	0	0	0	0
Q8CC12	Q8CC12	CDAN1_MOUSE	Cdan1	Codanin-1	1	AAYEGSVAK	AAYEGSVAK	9	416	424	0	5012.43	7310.68	4633.25	6365.16	6528.58	6420.45	6722.65	4951.22	5387.41	7351.31	5018.75	6408.9	8116.41	6357.07	11060.1	8610.43	11458.9	6099.79	7831.75	7086.36	2423.68	8861.02	4224.91	4180.2	7905.66	6430.67	6655.7	9131.7	0	5986.96	10426.6	0	1	0	1	2	0	0
Q8VED2	Q8VED2	BL1S4_MOUSE	Bloc1s4	Biogenesis of lysosome-related organelles complex 1 subunit 4	1	AAYEPPVLFR	AAYEPPVLFR	10	192	201	57013.7	47148	67724.9	58097.8	43327.9	83887.2	58788.6	68658.7	62075.2	56573.9	57708.9	65136.1	59441.4	85633.2	61145.7	66352.3	58651.3	71198.3	64429.5	67860.9	60388.1	43463.9	51059	65064.2	58693.5	59038.3	56594.5	72780.3	64834.8	60567.8	67346.4	61905.4	1	1	1	1	4	0	0
Q91YR7	Q91YR7	PRP6_MOUSE	Prpf6	Pre-mRNA-processing factor 6	1	AAYFEKNHGTR	AAYFEKNHGTR	11	580	590	2602.65	0	20771.6	22916.5	246.226	20414.3	21323.2	21990.5	14753	1284.54	20423.5	23581	25482.4	26023.1	0	2265.67	20276.4	22478.2	0	22282.5	24854.4	14186.5	18072.2	18905.2	33201.4	19770	19884.9	23208	19812.6	20932.8	19328.1	19288.4	1	0	1	0	2	0	0
P51881	P51881	ADT2_MOUSE	Slc25a5	ADP/ATP translocase 2	1	AAYFGIYDTAK	AAYFGIYDTAK	11	189	199	590383	667280	594871	526946	599581	596959	631245	578882	570700	577260	484848	509501	558579	579597	553026	601598	580895	646884	608352	671310	631166	597589	529311	592620	667309	550132	563659	664693	538410	672796	599471	631984	1	1	1	1	4	0	0
P48962	P48962	ADT1_MOUSE	Slc25a4	ADP/ATP translocase 1	1	AAYFGVYDTAK	AAYFGVYDTAK	11	189	199	4860000	4950000	5150000	3950000	4350000	4440000	4750000	4610000	4920000	4670000	4590000	4960000	4980000	4630000	4920000	5040000	4460000	4590000	4710000	4860000	4590000	5040000	4470000	4680000	4270000	4260000	4340000	4910000	4680000	5000000	4590000	5240000	1	1	1	1	4	0	0
Q69ZK6	Q69ZK6	JHD2C_MOUSE	Jmjd1c	Probable JmjC domain-containing histone demethylation protein 2C	1	AAYGNSQAVGER	AAYGNSQAVGER	12	479	490	2291.79	5320.75	5899.76	2319.02	5551.79	5680.7	4492.06	3563.61	6213.05	3988.98	4470.75	4380.54	4476.4	3073	3849.55	3178.3	1630.99	3560.48	4473.89	3668.67	1521.8	4830.34	5562.97	3963.82	3309.88	4437.37	3251.16	7462.26	2808.99	8330.09	6242.89	3644.65	1	1	1	1	4	0	0
Q8BIH0	Q8BIH0	SP130_MOUSE	Sap130	Histone deacetylase complex subunit SAP130	1	AAYHHFQR	AAYHHFQR	8	918	925	3097.16	4128.9	2158.73	5617.86	12724	8869.66	6117.7	9456.36	6454.09	6261.22	0	5456.7	4227.74	6797.16	5502.37	8367.64	4621.84	6353.06	0	7783.56	4941.6	4064.62	3790.25	9201.33	6925.18	8195.06	3600.99	6289.37	5268.66	4344.28	7484.54	2626.32	1	1	1	0	3	0	0
Q91YT0	Q91YT0	NDUV1_MOUSE	Ndufv1	NADH dehydrogenase [ubiquinone] flavoprotein 1, mitochondrial	1	AAYIYIR	AAYIYIR	7	153	159	421011	277752	223513	123955	278514	206924	191796	241936	368703	220731	146423	225384	277854	244241	146973	175869	215878	173424	129688	388882	170462	228537	147578	466913	316800	191239	168983	183508	182600	168316	132566	124656	1	1	1	1	4	0	0
P25976	P25976	UBF1_MOUSE	Ubtf	Nucleolar transcription factor 1	1	AAYKEYISNK	AAYKEYISNK	10	643	652	12656	11610.5	12185.9	13118.1	15310.3	12602.8	13949	14318.2	15503.5	14876.9	11332.5	12651.1	12301	11100.5	17246.8	13530.8	13452.5	11004.1	11934.9	12995.4	13850.1	17074.1	13376.9	10401.6	11082.9	11859.5	9763.76	5426.73	14712.7	8365.36	13604.2	14750.8	1	1	1	1	4	0	0
Q9JHK4	Q9JHK4	PGTA_MOUSE	Rabggta	Geranylgeranyl transferase type-2 subunit alpha	1	AAYLDDLR	AAYLDDLR	8	419	426	33245.3	33340.3	26367.7	25772.4	37728.3	30577.9	21370.9	25171.1	32714.9	29358.6	33720.5	38237	21244.4	26906.5	27314.7	22770.9	18626.1	28554.9	25663.8	29721.7	31549.5	34238.7	48522.6	25772.3	30874.7	27169.1	24555.7	27280	31242.7	32621	20390.5	39216.9	1	1	1	1	4	0	0
P10107	P10107	ANXA1_MOUSE	Anxa1	Annexin A1	1	AAYLQENGKPLDEVLR	AAYLQENGKPLDEVLR	16	82	97	28319.6	23963	31048.7	22917.9	28079	35961.8	36962	41258.5	40354.3	29836.7	28582.7	35393.5	28414.8	27996.3	28073.8	21246.1	28871.7	38104.3	26540.2	43332.2	28395.3	35407.7	38314.6	44304.9	27467.4	35476.2	38732.2	29478.9	27401.4	35693.5	38122.5	23893.3	1	1	1	1	4	0	0
P10107	P10107	ANXA1_MOUSE	Anxa1	Annexin A1	1	AAYLQENGKPLDEVLRK	AAYLQENGKPLDEVLRK	17	82	98	68942.7	80282.4	70165.2	71914.4	61404.6	74753	60162.1	72096.2	74829.3	62588.8	83076.6	82962.7	65268.5	48123.4	64956.8	67639.4	53227.8	84697.1	69315.1	85815.5	77070.9	72439.2	80993.4	58625.7	63345.4	81140.7	67042.5	80106.4	74112.6	58748	65771.8	52234.3	1	1	1	1	4	0	0
P52760	P52760	RIDA_MOUSE	Rida	2-iminobutanoate/2-iminopropanoate deaminase	1	AAYQVAALPR	AAYQVAALPR	10	108	117	23928.8	9847.9	19641.9	19981.2	15133.1	12494.7	25698.7	12343.7	14733.9	15986.3	19446.3	0	19678.4	23092.5	13928.8	15744.2	14614.4	19976.5	18339.4	10105.5	17160	21743.9	19929	19539.6	18361.3	17409.6	29902.1	17913.6	15967.4	17943.8	16287.9	20230.8	0	1	1	1	3	0	0
Q8VE42	Q8VE42	ANR49_MOUSE	Ankrd49	Ankyrin repeat domain-containing protein 49	1	AAYSGHIDVVR	AAYSGHIDVVR	11	114	124	3312.62	0	8195.29	3998.44	2253.79	1424.27	0	1774.52	3147.36	4991.99	5288.65	0	5877.07	3555.2	3397.14	1457.75	0	1941.23	3905.62	1242.28	1670.93	0	1931.7	1982.35	4940.58	2145.25	3424.91	0	5547.41	3750.49	2025.13	2782.6	0	0	0	1	1	0	0
Q149L6	Q149L6	DJB14_MOUSE	Dnajb14	DnaJ homolog subfamily B member 14	1	AAYSHQHQHR	AAYSHQHQHR	10	223	232	1184.16	2145.34	1781.28	1468.15	0	906.89	992.679	1101.16	2167.54	906.558	1506.87	2138	2549.48	1094.39	1590.32	3888.12	4406.26	1403.37	0	2610.16	2096.24	2121.27	0	3096.04	2137.61	1368.42	1549.13	1039.04	1460.83	1951.2	1275.16	2079.08	0	1	1	0	2	0	0
Q8R5H1	P35123;Q8R5H1;Q99K46	UBP15_MOUSE	Usp15	Ubiquitin carboxyl-terminal hydrolase 15	0	AAYVLFYQR	AAYVLFYQR	9	924	932	110173	107470	111923	121071	111420	105178	104705	111531	115881	116475	97691.3	119185	108732	88543.1	111867	100952	114979	103723	102202	95685.8	108562	98187.1	102322	99090.1	126166	102297	111016	106914	77683.5	123407	118004	110655	1	1	1	1	4	0	0
Q9ER00	Q9ER00	STX12_MOUSE	Stx12	Syntaxin-12	1	AAYYQKK	AAYYQKK	7	240	246	13426.8	14897.8	13386.9	15873	14075.4	14733.1	19654.6	23359	11112.1	14164.7	14782.4	17189.2	9589.45	11766.3	15307.9	14519.9	11028.5	12107.8	14548.8	15781.7	17035.6	16563.2	12428.4	18757	14722.5	17974.9	13351.1	20360.9	9377.56	21534.6	16681	12864.2	1	1	1	1	4	0	0
P98195	P98195	ATP9B_MOUSE	Atp9b	Probable phospholipid-transporting ATPase IIB	1	AAYYSSAGPGPGADRR	AAYYSSAGPGPGADRR	16	22	37	12848.9	11184.2	8927.57	7624.25	7039.34	0	16778.9	8467.91	12482.9	7338.95	10963.7	8909.67	12290	8418.79	9323.11	12726.8	8027.3	10861.7	10960.8	9249.83	16980.2	13476.2	9484	6551.15	14369.8	13987.1	8105.83	10892.4	16753.5	6008.13	5340.08	10984.4	1	0	1	1	3	0	0
Q8BMJ2	Q8BMJ2	SYLC_MOUSE	Lars1	Leucine--tRNA ligase, cytoplasmic	1	ACADKLKR	AC(UniMod:4)ADKLKR	8	101	108	4867.51	5289.92	3806.27	2527.48	1960.78	3848.52	5928.47	3743.26	1498.44	7869.04	6257.45	3474.6	6921	2763.59	4518.5	6564.67	1376.46	2430.68	3531.1	2951.34	2443.81	5019.72	4781	5844.45	2764.28	3515.26	3885.52	3748.77	5208.9	2609.03	4620.47	4032.58	1	1	1	1	4	0	0
P56873	P56873	ZNRD2_MOUSE	Znrd2	Protein ZNRD2	1	ACAEALGSLK	AC(UniMod:4)AEALGSLK	10	186	195	70945.3	72017.3	61170.9	53012.6	67116.4	51075	76554.5	60813.2	60040.2	68719.8	68362	59068.8	49417.7	75899.1	49010.1	61147.3	61751.8	54255.4	66514.8	61310.6	80516.5	76292.7	68939.2	71719.8	68591.9	54583.6	69585.5	80058.4	64435.9	67616.2	63755.4	47337.4	1	1	1	1	4	0	0
Q8BJM3	Q8BJM3	R3HCL_MOUSE	R3hcc1l	Coiled-coil domain-containing protein R3HCC1L	1	ACAEFLQPAK	AC(UniMod:4)AEFLQPAK	10	704	713	0	3224.34	4124.4	1817.06	5710.8	0	2871.98	4272.13	4970.09	3601.16	2741.25	3452	5624.59	4327.86	0	3167.22	3298.2	0	7095.38	2210.2	2210.96	2795.23	2193.09	1274.73	3329.77	2357.73	0	3725.66	3325.19	2695.09	0	4225.63	0	0	0	0	0	0	0
A2AN08	A2AN08	UBR4_MOUSE	Ubr4	E3 ubiquitin-protein ligase UBR4	1	ACAEIAAQR	AC(UniMod:4)AEIAAQR	9	3275	3283	13585.9	17378.6	14727.2	10358.4	15529.1	7474.51	8878.06	12143.6	14713	13024.8	17182.3	11320.2	15474.9	10860.3	8011.58	12263.6	16359.7	12287	14047.9	13516.1	12345.1	11450.5	13662.2	12023.8	12539.3	13790	12359.8	16462.3	13200.9	11514.3	11514.7	7246.64	1	1	1	1	4	0	0
Q9EQH3	Q9EQH3	VPS35_MOUSE	Vps35	Vacuolar protein sorting-associated protein 35	1	ACAELHQNVNVK	AC(UniMod:4)AELHQNVNVK	12	285	296	35749.6	48958.6	48196.5	35227	35352.4	43355.4	41902.8	41439.3	42373.1	56365.7	36207	43039.3	35012.3	39027.8	51974.4	54621.6	37254.2	47976	44518.8	35560.8	39832.7	42939.8	33452.5	40115.2	41735.1	37950.6	44918.8	37729.9	41373.7	40474.5	40152.4	27546.6	1	1	1	1	4	0	0
Q8R4H2	Q8R4H2	ARHGC_MOUSE	Arhgef12	Rho guanine nucleotide exchange factor 12	1	ACAEQIVTK	AC(UniMod:4)AEQIVTK	9	517	525	10654.2	8654.89	7741.26	11474.5	10670.1	6221.75	9744.02	0	9613.39	7817.98	8402.57	9026.83	9960.11	8592.97	14641.8	7826.74	4915.56	9524.15	9808.52	7754.05	10439.9	4924.65	10198.9	9315.33	6766.42	8760.41	11060.7	9863.03	9313.91	11974.6	19425.3	9056.39	0	1	1	1	3	0	0
Q921W4	Q921W4	QORL1_MOUSE	Cryzl1	Quinone oxidoreductase-like protein 1	1	ACALSHINTK	AC(UniMod:4)ALSHINTK	10	39	48	1746.32	3475.62	0	0	2019.72	1102.39	1253.88	1666.85	0	0	2369.16	0	0	1530.15	4945.84	2103.32	1039.47	1508.79	1307.72	1137.64	0	0	0	957.938	1739.24	0	0	1454.53	1862.16	850.828	844.2	0	0	0	0	0	0	0	0
Q8K2B3	Q8K2B3	SDHA_MOUSE	Sdha	Succinate dehydrogenase [ubiquinone] flavoprotein subunit, mitochondrial	1	ACALSIAESCR	AC(UniMod:4)ALSIAESC(UniMod:4)R	11	466	476	12022.6	5698.69	5668.87	2411.8	6052.3	2713.94	4141.9	2806.55	4294.46	3133.72	2687.4	7090.24	4125.69	0	2818.91	4735.02	4270.71	1326.16	1443.09	8891.14	4368.63	3735.16	0	11088.6	1880.12	4172.22	1235.03	1963.07	2890.06	0	0	2120.27	1	1	0	0	2	0	0
Q8K2B3	Q8K2B3	SDHA_MOUSE	Sdha	Succinate dehydrogenase [ubiquinone] flavoprotein subunit, mitochondrial	1	ACALSIAESCRPGDK	AC(UniMod:4)ALSIAESC(UniMod:4)RPGDK	15	466	480	29539.6	17889.1	10175.9	10362.5	14080.7	17607.5	17251.7	17241.9	14311.7	12787	9442.8	23548.9	10730.1	16932.8	11963.9	24233.2	15936.9	9642.03	8441.59	23776.8	8736.25	11819.8	11353.6	36391.5	17091.1	7322.94	10651.7	11597.7	17524.3	21057.2	8383.09	10038.4	1	1	1	1	4	0	0
Q8K2B3	Q8K2B3	SDHA_MOUSE	Sdha	Succinate dehydrogenase [ubiquinone] flavoprotein subunit, mitochondrial	1	ACALSIAESCRPGDKVPSIK	AC(UniMod:4)ALSIAESC(UniMod:4)RPGDKVPSIK	20	466	485	728429	412529	350502	269030	463310	356545	321015	447256	438028	345294	215616	414293	368294	297467	242525	384325	281161	222482	221927	636383	249962	291434	260615	807352	417150	238604	264378	304535	341551	318836	191786	213048	1	1	1	1	4	0	0
Q8K296	Q8K296	MTMR3_MOUSE	Mtmr3	Myotubularin-related protein 3	1	ACASDSQSSISK	AC(UniMod:4)ASDSQSSISK	12	260	271	9125.79	6125.65	9807.41	8227.75	7325.09	8206.34	8209.01	6863.18	9575.94	8264.86	7130.35	10042.3	5470.68	12783.1	3487.83	11647.8	6258.2	7064.72	7114.84	5552.25	10036.1	7435.18	6877.23	9562.56	7587.59	5793.65	11754.8	4300.9	7842.41	2657.02	5498.19	10285	1	1	1	1	4	0	0
Q8C4Y3	Q8C4Y3	NELFB_MOUSE	Nelfb	Negative elongation factor B	1	ACAVEVKR	AC(UniMod:4)AVEVKR	8	140	147	3833.2	2421.37	4725	3118.94	5295.92	3945.8	0	2205.42	1391.9	2258.04	4411.5	2480.86	4456.46	3485.23	2908.64	4758.3	3047.49	3020.82	3012.41	5641.73	3810.66	5429.3	1719.22	2251.02	4312.81	3739.63	4208.33	4162.3	1995.75	3285.71	2829.08	3635.65	1	1	0	1	3	0	0
O88667	O35929;O88667;P55041	RAD_MOUSE	Rrad	GTP-binding protein RAD	0	ACAVVFDCK	AC(UniMod:4)AVVFDC(UniMod:4)K	9	220	228	154809	143467	168228	168102	151959	182758	156349	161203	152678	152994	166928	149250	189202	190986	162925	155224	168832	185271	170633	166563	186641	148752	172962	139751	149095	170698	226996	165776	173750	160396	153626	162563	1	1	1	1	4	0	0
A2ASS6	A2ASS6	TITIN_MOUSE	Ttn	Titin	1	ACCTLRLFVPIK	AC(UniMod:4)C(UniMod:4)TLRLFVPIK	12	23663	23674	0	2794.63	0	9352.27	3414.57	3519.98	4454.06	4780.41	8366.06	4779.77	5234.08	5845.45	0	5624.98	0	0	8829.84	7247.91	5550.98	3375.37	0	5020.33	6944.02	5252.98	0	0	4470.6	5231.44	4388.01	0	10120.9	0	0	0	0	0	0	0	0
Q61292	P02469;Q61292	LAMB2_MOUSE	Lamb2	Laminin subunit beta-2	0	ACDCDPR	AC(UniMod:4)DC(UniMod:4)DPR	7	1143	1149	5237.77	4952.84	4433.95	3385.64	5256.88	4584.34	3086.48	2201	3920.74	4560.66	3159.5	3771.5	3751.5	3312.22	6773.44	4266.22	5405.53	2267.96	3627.37	5343.59	0	2717.19	5423.6	2572.84	7111.32	9127.53	5254.83	6407.11	3839.04	4057.1	3124.03	5552.41	1	0	1	1	3	0	0
Q61292	Q61292	LAMB2_MOUSE	Lamb2	Laminin subunit beta-2	1	ACDCDPRGIDKPQCHR	AC(UniMod:4)DC(UniMod:4)DPRGIDKPQC(UniMod:4)HR	16	1143	1158	5622.32	3983.35	0	2123.22	2841.97	3846.16	5901.05	3183.54	0	1805.22	3744.02	3809.36	6540.08	0	2668.79	5689.12	4077.86	3802.32	0	0	2209.32	3624.7	0	0	2897.21	2220.7	1667.72	0	0	3614.02	3163.07	3113.02	0	0	0	0	0	0	0
Q9JHI5	Q9JHI5	IVD_MOUSE	Ivd	Isovaleryl-CoA dehydrogenase, mitochondrial	1	ACDEGHIIPK	AC(UniMod:4)DEGHIIPK	10	347	356	221293	220562	139577	163265	168861	197374	170360	185800	176143	188001	144159	177438	148558	139309	165847	179474	88987.3	123990	144554	242857	151376	171255	183358	282843	169906	153985	176826	175827	179043	166088	146197	191093	1	1	1	1	4	0	0
Q8R5C8	Q8R5C8	ZMY11_MOUSE	Zmynd11	Zinc finger MYND domain-containing protein 11	1	ACDELELHQR	AC(UniMod:4)DELELHQR	10	346	355	10420	4844.1	10422.2	8253.43	6861.15	9703.95	6961.51	5117.07	5012.04	6074.66	8289.38	7706.71	5820.33	7469.44	7058.19	8494.75	6375.21	4815.57	7380.78	3609.16	7580	2249.99	3814.64	4719.72	6269.95	5335.84	4305.95	8312.34	5405.58	4644.38	3496.45	7313.38	1	1	1	1	4	0	0
Q91VN6	Q91VN6	DDX41_MOUSE	Ddx41	Probable ATP-dependent RNA helicase DDX41	1	ACDESVLMDLK	AC(UniMod:4)DESVLMDLK	11	539	549	5779.29	5438.3	10187.2	0	4280.42	6807.42	5206.47	0	9372.12	5051.07	6798.35	4667.26	8052.52	4117.22	7130.31	8193.07	8004.2	5494.15	8533.51	9535.19	5818.94	6517.04	9339.9	8853.33	7621.56	4929.11	8408.87	8256.84	3804.9	6724.35	9333.27	8194.49	0	1	1	0	2	0	0
P54729	P54729	NUB1_MOUSE	Nub1	NEDD8 ultimate buster 1	1	ACDGNVDHAATHISNR	AC(UniMod:4)DGNVDHAATHISNR	16	398	413	122535	128654	117588	139861	121962	114790	119977	108246	130299	114264	129055	130348	122977	141809	139485	120085	142234	129562	128643	160193	127485	125226	114060	125782	125820	126937	115541	145297	139314	117070	135445	129232	1	1	1	1	4	0	0
P54729	P54729	NUB1_MOUSE	Nub1	NEDD8 ultimate buster 1	1	ACDGNVDHAATHISNRR	AC(UniMod:4)DGNVDHAATHISNRR	17	398	414	49929.2	42859.3	44098.4	47174.8	49119.9	40306.7	37958	50252.3	50485.4	41384.6	42332.5	41968	42663.1	47028.8	35770.1	43156	50879.4	32214.4	47867.7	42980.9	48599.4	48836.7	46036.7	33764.7	56542.9	39462.9	46448.1	31044.5	44778.3	43110.4	39948.5	42463.3	1	1	1	1	4	0	0
Q3TYX3	Q3TYX3	SMYD5_MOUSE	Smyd5	Histone-lysine N-trimethyltransferase SMYD5	1	ACDHCLR	AC(UniMod:4)DHC(UniMod:4)LR	7	69	75	3476.14	1625.2	0	2471.96	3389.91	4708.86	4397.06	3763.83	4366.78	3763.64	3973.91	3968.47	922.342	0	3227.15	6031.62	4435.07	1747.77	2018.86	5501.29	0	1780.35	3141.05	2924.91	2574.55	0	1503.64	4671.74	6493	5064.37	0	0	1	0	0	0	1	0	0
Q8BRK8	Q8BRK8	AAPK2_MOUSE	Prkaa2	5'-AMP-activated protein kinase catalytic subunit alpha-2	1	ACDIMAEVYR	AC(UniMod:4)DIMAEVYR	10	412	421	26470.5	17990	15472.2	13434.6	14881.5	17791.9	16877.9	11245.7	19052.3	15279.7	17334	17459.5	17067.7	12679.6	15119.2	16620.1	15902.9	17045.1	13265.6	15919	18733.3	15370.9	18119.8	14781	15521.8	11822.2	14527.7	17849	10213.9	17320.3	17110.7	11354.2	1	1	1	1	4	0	0
Q6ZWQ0	Q6ZWQ0	SYNE2_MOUSE	Syne2	Nesprin-2	1	ACDKLYDEATMR	AC(UniMod:4)DKLYDEATMR	12	5267	5278	7103.73	0	1579.29	0	8645.54	0	3105.46	0	0	3155.89	5021.43	4683.87	0	3030.23	0	8261.45	4708.69	0	0	2783.94	5876.02	0	3716.94	0	3995.91	0	0	2280.6	0	0	0	2905.1	0	0	0	0	0	0	0
Q921H9	Q921H9	COA7_MOUSE	Coa7	Cytochrome c oxidase assembly factor 7	1	ACDLGHVWACANASR	AC(UniMod:4)DLGHVWAC(UniMod:4)ANASR	15	178	192	152099	194551	178094	158009	163263	175506	165150	184858	157602	169732	146915	143951	150035	186620	221223	151013	138324	127534	187573	153596	142615	157206	215682	157187	177514	115826	166382	139641	166402	191063	150680	169827	1	1	1	1	4	0	0
Q3TZZ7	Q3TZZ7	ESYT2_MOUSE	Esyt2	Extended synaptotagmin-2	1	ACDLPAWVHFPDTER	AC(UniMod:4)DLPAWVHFPDTER	15	104	118	13848.9	16917.2	11095.7	0	15960.6	11456.7	5606.39	0	14031.8	16117.8	13110.2	18122.5	22293	13255.9	0	12660.3	0	14163.4	16798.1	0	0	14323.8	0	15110.1	12844.7	11579.4	13181.9	0	10021.7	8796.4	9847.11	13150.9	0	0	1	0	1	0	0
A2ASS6	A2ASS6	TITIN_MOUSE	Ttn	Titin	1	ACDPIYKPGPPNNPK	AC(UniMod:4)DPIYKPGPPNNPK	15	24620	24634	346363	413284	411290	397951	442498	408665	256013	317923	364175	417906	416854	356898	292374	444434	275537	411943	452628	475987	443548	314298	289377	347399	332613	316905	391341	261318	421456	330264	431588	314061	313780	274476	1	1	1	1	4	0	0
A2ASS6	A2ASS6	TITIN_MOUSE	Ttn	Titin	1	ACDPVFKPGPPTNAHVVDTTK	AC(UniMod:4)DPVFKPGPPTNAHVVDTTK	21	25702	25722	31521.5	46474.2	44941.7	41134.8	56467.9	49801.2	33597.7	49890.1	39996.1	39122.2	38317.2	50141.1	32464.7	38889.8	46001.2	41945.9	33855.2	48093.9	40799.6	37498.2	31457.8	47229	43155.4	37181	43649.7	33283.1	30775.4	51203.4	38862	44848.7	50333.4	40562.6	1	1	1	1	4	0	0
P70193	P70193	LRIG1_MOUSE	Lrig1	Leucine-rich repeats and immunoglobulin-like domains protein 1	1	ACDSSPESVPLKGQITGK	AC(UniMod:4)DSSPESVPLKGQITGK	18	1063	1080	9203.78	0	0	0	9321.8	0	0	5715.53	4916.68	6260.51	4964.18	3262.9	0	8446.98	10524.7	0	0	9621.49	8925.63	6819.06	9986.64	9576.01	10049.2	5853.21	7053.14	7125.61	7217.05	7274.82	9359.17	7780.7	4998.88	0	0	0	0	0	0	0	0
A2ASS6	A2ASS6	TITIN_MOUSE	Ttn	Titin	1	ACDTVFKPGPPGNPR	AC(UniMod:4)DTVFKPGPPGNPR	15	23538	23552	248877	231283	202143	205852	219813	237475	223508	232165	182679	204556	200371	265730	243904	240696	222377	221978	249773	271800	212427	247887	203880	234414	165493	234302	225666	257626	233576	237591	202936	199157	215831	208440	1	1	1	1	4	0	0
Q61069	Q61069	USF1_MOUSE	Usf1	Upstream stimulatory factor 1	1	ACDYIQELR	AC(UniMod:4)DYIQELR	9	247	255	12714.8	12785.4	9400.31	10849.4	10925.4	7901.46	14043.3	13212	13675.8	15512.1	7996.35	9623.83	12514.3	10378.5	8590.59	11974.8	8346.57	11974	10089.9	10450.8	5191.97	11872.4	5977.69	11412.9	14333	13184	7878.53	13835.1	10227	10731.5	10149.3	9318.8	1	1	1	1	4	0	0
P36916	P36916	GNL1_MOUSE	Gnl1	Guanine nucleotide-binding protein-like 1	1	ACEAITVGK	AC(UniMod:4)EAITVGK	9	293	301	29623.7	37910.4	36332.8	40899.3	35008.7	38121.8	27318.1	23580.1	34633.1	34211.7	28806.2	31725.8	36739	33093.3	36377.7	34871.5	38363.2	32408.2	34356.3	23727.2	37721.9	39533.5	29913.9	20066.5	36889.8	35457.1	29195.5	29855.7	38590.6	36120.8	34014.8	26631.6	1	1	1	1	4	0	0
P36916	P36916	GNL1_MOUSE	Gnl1	Guanine nucleotide-binding protein-like 1	1	ACEAITVGKVDLSSWR	AC(UniMod:4)EAITVGKVDLSSWR	16	293	308	0	0	39337.6	29835.1	49923.5	41318.7	42925.7	50477.8	40523	40131.7	34077.4	43083.2	35498.5	43561.1	52715.5	37995	52685.1	43221.1	42785.3	32340.2	48974.4	39471.5	39647.1	34941.1	57838.7	45678.3	40126.1	29637.9	54080.6	51528.2	49376.4	35131.3	0	0	1	1	2	0	0
Q71LX4	Q71LX4	TLN2_MOUSE	Tln2	Talin-2	1	ACEFGGFQAQIQFGPHVEHK	AC(UniMod:4)EFGGFQAQIQFGPHVEHK	20	237	256	15613.5	9104.51	0	7280.12	0	13919.9	0	7734.32	23967.1	9945.56	9740.21	5569.01	5703.64	6669.84	11233.3	14141.7	0	0	6754.77	11546.9	0	8839.21	3837.12	9711.88	9497.13	8538.94	11039.8	5338.83	4924.37	8521.81	13234.5	6053.98	0	0	0	1	1	0	0
Q6PGF7	Q6PGF7	EXOC8_MOUSE	Exoc8	Exocyst complex component 8	1	ACELFLR	AC(UniMod:4)ELFLR	7	418	424	11347.9	15095.9	18613.3	15582.9	13049.1	15395.9	10551.2	12183.4	16128.2	13177.8	14013.5	12525.3	17303	19292.7	14925.7	13464.9	18324.8	20628.6	13847.4	11426.8	19519.2	17263.2	13189.1	13078.9	16653.4	12777.2	10569.9	13303.5	16261.2	10436.9	14215.3	10586.9	1	1	1	1	4	0	0
O54786	O54786	DFFA_MOUSE	Dffa	DNA fragmentation factor subunit alpha	1	ACELLAIDK	AC(UniMod:4)ELLAIDK	9	46	54	21100	20744.6	19727.5	13581.9	18731.6	18266.2	19320.8	20579.8	25634.6	20590.9	24999.7	23309.4	17274.6	15279.4	17632.9	25355.8	14720.1	12942.3	14717.9	18136	15201.1	21760.4	14098.7	14723	17984.3	18120.9	19100.6	16385.8	17895.8	27219.6	19383.4	16695.2	1	1	1	1	4	0	0
Q8VHQ9	Q8VHQ9	ACO11_MOUSE	Acot11	Acyl-coenzyme A thioesterase 11	1	ACESFLLDNR	AC(UniMod:4)ESFLLDNR	10	575	584	12293.4	11472.8	6905.14	14615.6	7282.83	9832.72	6068.55	11979.6	6166.29	13853.1	6916.02	11622.3	11594.2	11041.2	9454.4	11139.4	10331.5	7273.42	9677.18	11126.6	12675.8	17307.7	12168	12208.1	8762.22	8842.76	16294.8	13287.7	8248.9	9807.51	13098.9	12225	1	1	1	1	4	0	0
P52792	P52792	HXK4_MOUSE	Gck	Hexokinase-4	1	ACESVSTR	AC(UniMod:4)ESVSTR	8	370	377	8581.37	9725.69	8364.57	9637.64	9571.21	12321.6	11984.4	6463.69	7585.78	11624.6	10618.8	8832.45	11809.5	7062.18	7457.24	14027.4	9381.79	7130.1	10442.7	7906.01	9421.01	9682.85	6788.37	7551.55	8467.11	11323.7	7843.4	13044.1	9602.99	7584.92	10987.3	6831.66	1	1	1	1	4	0	0
G3X9K3	G3X9K3	BIG1_MOUSE	Arfgef1	Brefeldin A-inhibited guanine nucleotide-exchange protein 1	1	ACEVALEEIKVETEK	AC(UniMod:4)EVALEEIKVETEK	15	36	50	5706.55	9182.46	7486.83	10036.6	7219.16	10647.4	8328.9	0	8732.01	0	9108.17	7770.83	7689.21	6108	12653.5	13615.5	11445.4	12175.5	6845.81	10938.5	6800.77	11516.8	9849.86	11952.1	20017.7	8472.1	10450.8	7667.45	12559.5	11326.1	16436.8	8464.85	0	1	0	1	2	0	0
Q922H9	Q922H9	ZN330_MOUSE	Znf330	Zinc finger protein 330	1	ACFCDEHTR	AC(UniMod:4)FC(UniMod:4)DEHTR	9	191	199	19898.6	18444.4	21745.4	20730.4	18854.4	21508.1	17813.1	23325.4	24979.3	17605.1	19885.3	17733.7	22169.3	18608.5	22089.4	16836.1	16644.8	16931.3	20195	22664.7	20293.9	23077.6	12674.1	22281	19000	17508.1	21628.3	18949.5	18633.4	21498.3	19213.4	23981.9	1	1	1	1	4	0	0
Q99K28	Q99K28	ARFG2_MOUSE	Arfgap2	ADP-ribosylation factor GTPase-activating protein 2	1	ACFDCGAK	AC(UniMod:4)FDC(UniMod:4)GAK	8	25	32	39110	33911.6	31879.2	37381.7	39475.9	43317.9	34401.9	43510.4	38949.3	46681.8	42250	41019.3	36896.9	34095.9	39677.3	34149.1	44360.5	43827.8	41083	39525.9	36952.5	34211.2	41629.8	42595.2	39609.7	39518	34953.8	47578.8	33268.6	45148.5	36505.4	28401	1	1	1	1	4	0	0
Q8K3G9	Q8K3G9	DP13B_MOUSE	Appl2	DCC-interacting protein 13-beta	1	ACFELTSVTQFAAHQENKR	AC(UniMod:4)FELTSVTQFAAHQENKR	19	554	572	10912.8	17913.2	12577.9	13578.6	0	0	11765.1	0	9968.48	0	0	0	0	5642.63	10053.5	10737.8	12971.9	0	5429.93	3782.88	0	14094.1	10300	0	6799.84	13484	6128.83	13658.3	0	18072.2	19084.1	3338.13	0	0	0	0	0	0	0
O88738	O88738	BIRC6_MOUSE	Birc6	Baculoviral IAP repeat-containing protein 6	1	ACFGGLFANLIRPGDAK	AC(UniMod:4)FGGLFANLIRPGDAK	17	2914	2930	0	20697.5	9701.83	0	0	0	0	0	0	0	0	0	12430.6	0	0	0	0	15985.7	0	12485.6	0	0	12514	0	7864.9	0	0	0	0	0	0	0	0	0	0	0	0	0	0
Q8BQU3	Q8BQU3	SDHF3_MOUSE	Sdhaf3	Succinate dehydrogenase assembly factor 3, mitochondrial	1	ACFGTSLPEEK	AC(UniMod:4)FGTSLPEEK	11	79	89	166627	163402	230972	156530	167350	200823	195225	181909	177915	182778	211967	192049	201482	195416	155933	193129	185487	189470	188241	204421	256634	175876	201984	186576	163352	168852	200545	210257	178806	192027	168859	199858	1	1	1	1	4	0	0
Q61792	Q61792	LASP1_MOUSE	Lasp1	LIM and SH3 domain protein 1	1	ACFHCETCK	AC(UniMod:4)FHC(UniMod:4)ETC(UniMod:4)K	9	28	36	24754.6	28738.6	26681.9	25258	26611.3	22863.4	27678	30875	27430	27268.6	24772.7	21642.7	20781.2	26803.8	23080.7	27598.3	25012.3	25474	22818	23536.4	22638.6	22757.9	29640.1	27335.1	23669.2	25201.3	26743.9	22939.1	27124.8	27788.5	25777.9	22148.7	1	1	1	1	4	0	0
Q80XB4	Q80XB4	NRAP_MOUSE	Nrap	Nebulin-related-anchoring protein	1	ACFHCEVCK	AC(UniMod:4)FHC(UniMod:4)EVC(UniMod:4)K	9	29	37	16601	19126.8	12039.5	12843.4	16052.2	12052.1	12661.9	17081.3	12808.9	13769	16534.1	23148.1	13353.2	8485.8	15801.3	14478.9	13962.7	14847	18702.4	15329.5	14048.4	16632.6	18629.7	18500.2	16952.9	13698.1	18438.1	12936	19036.9	12557.2	12596.5	9430.96	1	1	1	1	4	0	0
Q91YP0	Q91YP0	L2HDH_MOUSE	L2hgdh	L-2-hydroxyglutarate dehydrogenase, mitochondrial	1	ACFLSETVK	AC(UniMod:4)FLSETVK	9	376	384	25527.5	24874.4	23308.2	20570.3	19445.2	15946.2	18799.5	20108.7	25600.8	22121.6	22015.3	25415	26018.8	27191.1	22508.9	23548.6	23812.8	19174.3	26991.9	30866.6	30941.2	24065.3	27503.8	28976.4	21332.8	25760.6	20106.5	20281.1	19836.8	15497.2	19471.4	21452.5	1	1	1	1	4	0	0
Q9Z1Q9	Q9Z1Q9	SYVC_MOUSE	Vars1	Valine--tRNA ligase	1	ACFTMDPK	AC(UniMod:4)FTMDPK	8	442	449	10085	7057.41	3865.07	11681.3	9232.3	3902.82	10888.2	10821.8	13143.2	7798.8	8028.92	9362.38	5615.54	6852.67	14548.2	11670.7	8001.76	6322.73	0	11049.4	10095	14320.3	8377.9	9604.44	12749.4	5952.13	2721.91	9702.79	9250.76	0	3293.57	6152.3	1	1	0	0	2	0	0
Q9QYH6	Q9QYH6	MAGD1_MOUSE	Maged1	Melanoma-associated antigen D1	1	ACFVLEK	AC(UniMod:4)FVLEK	7	513	519	2753.05	0	3022.76	4146.65	2114.69	2325.81	0	3259.71	3796.49	3241.36	4331.05	0	6703.88	0	2885.92	2315.31	3422.92	0	6374.69	6396.69	0	0	2327.15	4127.08	0	0	5104.68	3596.98	4188.8	3925.79	5123.54	7722.69	0	0	0	1	1	0	0
Q9QYH6	Q9QYH6	MAGD1_MOUSE	Maged1	Melanoma-associated antigen D1	1	ACFVLEKK	AC(UniMod:4)FVLEKK	8	513	520	3066	3173.8	5623.16	5404.69	0	4483.62	3035.62	0	4684.23	2557.02	6753.08	3309.2	6136.06	8254.48	2693.57	0	0	4777.13	6558.15	5175.49	6809.02	3781.92	3164.78	0	7721.74	3801.1	0	4688.73	7060.05	0	2375.83	4313.03	0	0	0	0	0	0	0
Q8JZX4	Q8JZX4	SPF45_MOUSE	Rbm17	Splicing factor 45	1	ACFYNLDKFR	AC(UniMod:4)FYNLDKFR	10	388	397	9885.85	15096.1	18337.8	11405.6	8210.49	13005	14194.2	6637.58	15708.3	9943.54	10898.5	4363	10671.9	0	5262.85	6983.41	8245.45	15568.8	12851.4	11213.6	11781.5	0	7524.39	7044.74	9218.36	4861.88	9836.83	9085.19	10660.9	10458	7010.89	8478.99	1	1	0	1	3	0	0
Q6DFV3	Q6DFV3	RHG21_MOUSE	Arhgap21	Rho GTPase-activating protein 21	1	ACGAASACEVSK	AC(UniMod:4)GAASAC(UniMod:4)EVSK	12	19	30	16371	13288.5	23252	18812.3	16745.1	13885.9	15479.7	19034.8	16558.4	16625.1	14532.2	17745	18904.6	15771.2	17372.3	14574.1	14995.9	18358.2	16451.2	19153.7	13847.5	17459.3	14343	17465.1	19092.4	17570.1	17224.2	15841.7	20022.8	15727.2	16515.4	18344.8	1	1	1	1	4	0	0
Q9Z176	Q9Z176	P2R3D_MOUSE	Ppp2r3d	Serine/threonine-protein phosphatase 2A regulatory subunit B'' subunit delta	1	ACGCPLYWK	AC(UniMod:4)GC(UniMod:4)PLYWK	9	114	122	15911.6	12568.5	12642.1	9232.95	18434.3	9611.23	0	16613.4	13502.5	9455.45	15576.4	0	18236.8	11971.4	13748.7	12924.3	12577.4	11317.7	10590.8	15563.2	26020.2	0	0	0	13322.1	16910.3	20185.9	17012.9	0	0	11541.7	13208	0	0	0	0	0	0	0
Q99KC8	Q99KC8	VMA5A_MOUSE	Vwa5a	von Willebrand factor A domain-containing protein 5A	1	ACGEFVFLMDR	AC(UniMod:4)GEFVFLMDR	11	278	288	47937.1	34236.7	9176.23	44433.2	65172.9	49068.5	65424.3	41209.9	45662.1	37063.3	35745.3	46384.7	46184	64832	58768.7	39267.1	40423.7	52001.2	18536.7	37249.8	49974.7	38381.1	35720.3	29629.9	50639.9	39566.3	35279.8	55305.8	58845.3	73580.3	59286.3	36971.7	1	1	1	1	4	0	0
Q6EDY6	Q6EDY6	CARL1_MOUSE	Carmil1	F-actin-uncapping protein LRRC16A	1	ACGGDAIQEDLK	AC(UniMod:4)GGDAIQEDLK	12	711	722	7605.1	3841.71	0	0	2283.26	5696.57	4089.27	0	0	0	7371.4	0	4271.06	5166.48	0	4301.32	2158.94	0	0	5073.26	4788.68	3214.08	6132.01	4339.25	0	0	3442.84	0	4629.57	2977.54	6033.89	4788.97	0	0	0	0	0	0	0
P52734	P52734	FGD1_MOUSE	Fgd1	FYVE, RhoGEF and PH domain-containing protein 1	1	ACGHVVCGK	AC(UniMod:4)GHVVC(UniMod:4)GK	9	754	762	547.544	0	0	0	0	2398.43	0	3643.5	571.48	0	0	0	0	2017.27	0	0	0	0	1114.42	0	2383.4	0	0	2897.75	1552.07	0	2726.01	0	2538.8	1887.24	0	0	0	0	0	0	0	0	0
Q91ZT5	Q91ZT5	FGD4_MOUSE	Fgd4	FYVE, RhoGEF and PH domain-containing protein 4	1	ACGHVVCWK	AC(UniMod:4)GHVVC(UniMod:4)WK	9	584	592	3625.97	5039.29	1390.59	4703.62	0	2743.75	5936.4	6379	7956.21	3146.33	6712.96	8661.4	4889.28	3257.87	5368.25	0	6621.73	2850.47	6166.78	3954.48	4092.25	4711.37	4847.72	2530.61	6942.55	3761.28	5840.03	4559.86	3781.15	3429.59	5617.8	6268.35	0	1	1	1	3	0	0
P0CG14	P0CG14	DERPC_MOUSE	Derpc	Decreased expression in renal and prostate cancer protein	1	ACGLGPGLGPNPR	AC(UniMod:4)GLGPGLGPNPR	13	231	243	3969.06	6145.5	6132.46	4489.81	1689.58	2241.54	0	3242.02	4052.65	4923.06	3896.13	4891.77	1831.78	4977.85	2065.97	2023.65	2962.09	1453.87	3761.23	3399.19	5088.98	6013.89	3342.27	2847.29	2055.74	2333.79	2804.7	3914.35	3737.79	0	5288.87	2614.88	1	1	0	1	3	0	0
P56380	P56380	AP4A_MOUSE	Nudt2	Bis(5'-nucleosyl)-tetraphosphatase [asymmetrical]	1	ACGLIIFR	AC(UniMod:4)GLIIFR	8	5	12	40647.5	29384.2	35658.3	46594.2	42907.5	38708.9	33300.7	30327.3	28807.4	29575.7	29829.1	27604.3	26710.3	23969.2	43414.2	26917.6	27603.9	28370.1	31995.4	35582.6	33788.4	38520.8	28294.4	43396.2	27268.6	37517.3	43122.8	34768.4	40762.3	29280.9	36204.7	39659	1	1	1	1	4	0	0
Q62465	Q62465	VAT1_MOUSE	Vat1	Synaptic vesicle membrane protein VAT-1 homolog	1	ACGLNFADLMGR	AC(UniMod:4)GLNFADLMGR	12	98	109	117022	122299	108849	102718	73198	131315	101920	103174	111091	104352	104158	113375	114149	112909	100119	100132	101248	104351	109813	114419	105979	101851	118401	102440	116096	115966	108934	99820.2	114256	95474.7	95818.1	95172.4	1	1	1	1	4	0	0
Q8BU85	Q8BU85	MSRB3_MOUSE	Msrb3	Methionine-R-sulfoxide reductase B3, mitochondrial	1	ACGLPSGSCR	AC(UniMod:4)GLPSGSC(UniMod:4)R	10	87	96	702932	742293	809206	736600	785325	729278	774307	721112	806705	818229	717307	743621	781096	771348	736697	754656	731282	694886	740336	722310	767196	755438	747399	680228	732252	721631	772959	790617	779653	749815	677900	747547	1	1	1	1	4	0	0
Q99KR6	Q99KR6	RNF34_MOUSE	Rnf34	E3 ubiquitin-protein ligase RNF34	1	ACGLSFSVFR	AC(UniMod:4)GLSFSVFR	10	64	73	0	0	0	0	0	0	8752.29	0	0	0	0	6768.22	0	0	10585.9	0	0	0	8341.06	4798.79	0	8894.79	0	0	0	8005.28	12793.8	0	0	0	0	0	0	0	0	0	0	0	0
Q810J8	Q810J8	ZFYV1_MOUSE	Zfyve1	Zinc finger FYVE domain-containing protein 1	1	ACGQGFCDECSHDCR	AC(UniMod:4)GQGFC(UniMod:4)DEC(UniMod:4)SHDC(UniMod:4)R	15	739	753	8914.19	10576.4	7523.32	11352.3	5604.69	0	9039.7	8075.59	10339.9	9366.72	7540.46	9134.64	10074.5	8335.33	8397.54	10679.5	5671.15	10157.9	7502.49	7247.69	11290.4	10587.6	6323.33	6032.54	4451.49	6701.04	7997.94	8136.79	9503.32	5119.98	5447.23	4600.36	1	0	1	1	3	0	0
Q99LI8	Q99LI8	HGS_MOUSE	Hgs	Hepatocyte growth factor-regulated tyrosine kinase substrate	1	ACGQIFCGK	AC(UniMod:4)GQIFC(UniMod:4)GK	9	184	192	36177.4	44246.3	38706.5	44022	42934.6	38798.8	37977.5	37786.6	42238.6	35442.3	37477.6	47487.4	37237	31826.2	34862.7	34009.2	33806.5	37797.6	32456.5	36555.5	37172.7	32457.7	44861.9	39993.5	38444.1	32785.1	37897.9	39680.3	32342.4	37038	48827.3	51187.1	1	1	1	1	4	0	0
Q99LI8	Q99LI8	HGS_MOUSE	Hgs	Hepatocyte growth factor-regulated tyrosine kinase substrate	1	ACGQIFCGKCSSK	AC(UniMod:4)GQIFC(UniMod:4)GKC(UniMod:4)SSK	13	184	196	15640.5	22043.8	16367.2	15903.2	0	22557.2	18134.3	14434.7	17210.2	17740.4	9552.03	13581.6	13034.3	14235.1	11688.9	16481.1	19414.1	15638.1	17210.7	16580.2	27404.1	19272	17568.6	14217.5	24796.4	21208.5	15976.1	9542.14	13630.2	8868.15	0	13985.3	0	1	1	0	2	0	0
E9Q557	E9Q557	DESP_MOUSE	Dsp	Desmoplakin	1	ACGSETMQK	AC(UniMod:4)GSETMQK	9	1291	1299	1.11839e+06	1.16636e+06	1.05961e+06	1.22305e+06	1.16611e+06	1.21161e+06	1.01037e+06	953973	1.13441e+06	1.19013e+06	1.11929e+06	1.16796e+06	1.22865e+06	1.10127e+06	1.0046e+06	1.12133e+06	1.2577e+06	1.31353e+06	1.23995e+06	1.10615e+06	1108546	984100	1.10246e+06	1.07329e+06	1.1321e+06	1.22375e+06	1.1116e+06	1117691	1.18343e+06	958998	1.0519e+06	1.13797e+06	1	1	1	1	4	0	0
E9Q557	E9Q557	DESP_MOUSE	Dsp	Desmoplakin	1	ACGSETMQKK	AC(UniMod:4)GSETMQKK	10	1291	1300	111998	76096.2	92037.6	118770	110636	100421	101284	130320	96155.2	120436	134735	106273	116054	97394.5	118949	112661	95705.8	137171	130260	129980	103350	108558	112929	125256	94997	112287	85689.5	136736	111757	116687	128439	117200	1	1	1	1	4	0	0
Q8BWG8	Q8BWG8	ARRB1_MOUSE	Arrb1	Beta-arrestin-1	1	ACGVDYEVK	AC(UniMod:4)GVDYEVK	9	139	147	45987.6	48949.9	45019.1	53526.8	46475.6	47236.2	35790	37917.8	38563.6	45087	44539.4	44022.7	41567.5	38745.5	42376.9	37797.2	38166.2	38834.7	51391	40830.6	50181.3	44971.2	43513.4	41953.3	36073	44705.4	49032.4	54163	48208.8	48264.7	38799.7	35358.2	1	1	1	1	4	0	0
P21271	P21271;Q99104	MYO5B_MOUSE	Myo5b	Unconventional myosin-Vb	0	ACGVLETIR	AC(UniMod:4)GVLETIR	9	681	689	4136.21	0	0	0	5997.02	5253.91	3816.09	0	4949.02	0	6356.15	12160.7	3252.9	4665.87	0	0	5961.87	5681.08	4379.35	8926.78	0	0	3320.09	3589.59	8099.13	5048.93	6099.63	0	4789.24	0	0	0	0	0	0	0	0	0	0
Q9QUG9	Q9QUG9	GRP2_MOUSE	Rasgrp2	RAS guanyl-releasing protein 2	1	ACGVNCHK	AC(UniMod:4)GVNC(UniMod:4)HK	8	531	538	2879.9	0	0	2261.99	890.866	828.762	0	3195.57	2727.28	2389.32	2695.56	2466.03	3366.4	4882.26	2709.33	2168.6	3459.33	3136.66	0	1386.34	2583.94	4665.38	1367.07	0	2170.72	0	1474.14	0	0	5065.07	3613.3	0	0	0	0	0	0	0	0
Q9D0T1	Q9D0T1	NH2L1_MOUSE	Snu13	NHP2-like protein 1	1	ACGVSRPVIACSVTIK	AC(UniMod:4)GVSRPVIAC(UniMod:4)SVTIK	16	92	107	69774.1	74132.8	61481.1	56771.7	80997.9	66818	76672.6	67588.8	70186.6	61944.9	59574.7	65494.8	73926.2	71337.9	60084	73580.3	67149.7	62505.4	59041.7	93868.4	65863	61292.6	60606.1	62999.7	72621.9	62633.2	65671	53728.1	75219.1	56748.2	65228.5	59708.3	1	1	1	1	4	0	0
Q9QXZ0	Q9QXZ0	MACF1_MOUSE	Macf1	Microtubule-actin cross-linking factor 1, isoforms 1/2/3/4	1	ACHGTLIK	AC(UniMod:4)HGTLIK	8	1282	1289	19946.7	14827.4	20554	8550.32	13020.2	11254.4	10765.7	15214.9	14814.2	10558.1	10646	23298.7	13664.6	17022.9	10517.4	16124.9	14829.4	19875.8	16920.8	14162.5	10292.5	16501	11986.5	17915.3	11489.8	24327	13489.4	16494.1	26176.5	12606.4	10706.3	13083.7	1	1	1	1	4	0	0
Q8CG76	Q8CG76	ARK72_MOUSE	Akr7a2	Aflatoxin B1 aldehyde reductase member 2	1	ACHQLHQEGK	AC(UniMod:4)HQLHQEGK	10	163	172	36288.1	28563.3	25348.4	27024.7	29157.1	29091	30276.3	30003.2	31802.9	34092.8	27137	34074.8	18344.3	27270.2	33547.7	26590.4	22517.3	25672.4	24925.6	41334.6	24121.5	29770.5	28892.8	33554.1	20094.3	25436	33391.7	32019	31719.4	24525.7	27382.6	32183.3	1	1	1	1	4	0	0
A2AKX3	A2AKX3	SETX_MOUSE	Setx	Probable helicase senataxin	1	ACIGKDCSEHR	AC(UniMod:4)IGKDC(UniMod:4)SEHR	11	1027	1037	12872.9	5754.35	8862.12	13306.6	8758.04	8492.2	6429.85	6938.82	5833.47	11705.7	7858.68	5777.93	9831.65	10875.1	9684.35	8401.23	8666.05	10225.5	4446.59	9270.98	9882.96	9277.73	11102.3	10936.6	6470.84	12372.4	11073	9631.74	6435.97	5390.57	8628.53	5661.41	1	1	1	1	4	0	0
Q8C7R4	Q8C7R4	UBA6_MOUSE	Uba6	Ubiquitin-like modifier-activating enzyme 6	1	ACIGNTLCQK	AC(UniMod:4)IGNTLC(UniMod:4)QK	10	448	457	10188.2	7524.37	10332.6	9906.56	12315.5	8670.32	10986.4	9855.75	8068.04	8994.16	7620.09	9831.05	12394.1	14146.5	7783.11	10423.4	9849.17	9575.97	13316.3	7805.06	10371.4	11939.4	10613.2	12791.9	9688.33	9690.82	9774.42	12181.6	8740.17	9761.07	11509.7	6952.11	1	1	1	1	4	0	0
Q2TPA8	Q2TPA8	HSDL2_MOUSE	Hsdl2	Hydroxysteroid dehydrogenase-like protein 2	1	ACIPFLKK	AC(UniMod:4)IPFLKK	8	135	142	580198	578356	638413	611519	552832	636202	664438	793937	621895	627887	499428	734110	640841	599436	667842	666036	784352	552731	646571	618413	758927	677447	705427	646249	512231	723284	585155	602697	628281	632700	655794	644290	1	1	1	1	4	0	0
Q69Z37	Q69Z37	SAM9L_MOUSE	Samd9l	Sterile alpha motif domain-containing protein 9-like	1	ACIREPR	AC(UniMod:4)IREPR	7	278	284	0	7863.79	0	5964.83	6237.08	0	0	7977.37	4342.82	0	0	6157.79	6068.81	5135.18	0	3589.75	0	5517.45	0	8520.25	0	5692.86	0	8040.96	7178.1	4541.94	4889.36	7064.04	5268.9	6510.82	5637.51	5174.86	0	0	0	0	0	0	0
[truncated: 118,596 more rows]
[truncated: 59 more columns]
