# Supplementary material for: High-throughput peptide-centric local stability assay extends protein–ligand identification to membrane proteins, tissues and bacteria
Source: Nat Struct Mol Biol. 2025 Nov 5;33(1):184–92. doi: 10.1038/s41594-025-01699-y (PMC12819154; doi:10.1038/s41594-025-01699-y)
Supplement: Supplementary file 12 — The public databases used in this study. [file 41594_2025_1699_MOESM12_ESM.xlsx]

## Sheet: Info
Supplementray Data 10
Overall
This file summarizes the public databases used in this study

## Sheet: human_kinase_hub
xName??	Manning?Name	HGNC?Name	Kinase Name	Group	Family	SubFamily	UniprotID
AAK1	AAK1	AAK1	AP2-associated protein kinase 1	Other	NAK		Q2M2I8
ABL1	ABL	ABL1	Tyrosine-protein kinase ABL1	TK	Abl		P00519
ABL2	ARG	ABL2	Abelson tyrosine-protein kinase 2	TK	Abl		P42684
ABR	ABR	ABR	Active breakpoint cluster region-related protein	Atypical	BCR		Q12979
ACK	ACK	TNK2	Activated CDC42 kinase 1	TK	Ack		Q07912
ACTR2	ACTR2	ACVR2A	Activin receptor type-2A	TKL	STKR	STKR2	P27037
ACTR2B	ACTR2B	ACVR2B	Activin receptor type-2B	TKL	STKR	STKR2	Q13705
ADCK1	ADCK1	ADCK1	Uncharacterized aarF domain-containing protein kinase 1	Atypical	ABC1	ABC1-B	Q86TW2
ADCK2	ADCK2	ADCK2	Uncharacterized aarF domain-containing protein kinase 2	Atypical	ABC1	ABC1-C	Q7Z695
ADCK3	ADCK3	ADCK3	Chaperone activity of bc1 complex-like	Atypical	ABC1	ABC1-A	Q8NI60
ADCK4	ADCK4	ADCK4	Uncharacterized aarF domain-containing protein kinase 4	Atypical	ABC1	ABC1-A	Q96D53
ADCK5	ADCK5	ADCK5	Uncharacterized aarF domain-containing protein kinase 5	Atypical	ABC1	ABC1-D	Q3MIX3
AKT1	AKT1	AKT1	RAC-alpha serine/threonine-protein kinase	AGC	Akt		P31749
AKT2	AKT2	AKT2	RAC-beta serine/threonine-protein kinase	AGC	Akt		P31751
AKT3	AKT3	AKT3	RAC-gamma serine/threonine-protein kinase	AGC	Akt		Q9Y243
ALK	ALK	ALK	ALK tyrosine kinase receptor	TK	ALK		Q9UM73
ALK1	ALK1	ACVRL1	Serine/threonine-protein kinase receptor R3	TKL	STKR	STKR1	P37023
ALK2	ALK2	ACVR1	Activin receptor type-1	TKL	STKR	STKR1	Q04771
ALK4	ALK4	ACVR1B	Activin receptor type-1B	TKL	STKR	STKR1	P36896
ALK7	ALK7	ACVR1C	Activin receptor type-1C	TKL	STKR	STKR1	Q8NER5
AMPKa1	AMPKa1	PRKAA1	5'-AMP-activated protein kinase catalytic subunit alpha-1	CAMK	CAMKL	AMPK	Q13131
AMPKa2	AMPKa2	PRKAA2		CAMK	CAMKL	AMPK	P54646
ANKRD3	ANKRD3	RIPK4	Receptor-interacting serine/threonine-protein kinase 4	TKL	RIPK		P57078
ANPa	ANPa	NPR1	Atrial natriuretic peptide receptor 1	RGC	RGC		P16066
ANPb	ANPb	NPR2	Atrial natriuretic peptide receptor 2	RGC	RGC		P20594
ARAF	ARAF	ARAF	Serine/threonine-protein kinase A-Raf	TKL	RAF		P10398
ATM	ATM	ATM	Serine-protein kinase ATM	Atypical	PIKK	ATM	Q13315
ATR	ATR	ATR	Serine/threonine-protein kinase ATR	Atypical	PIKK	ATR	Q13535
AXL	AXL	AXL	Tyrosine-protein kinase receptor UFO	TK	Axl		P30530
AlphaK1	AlphaK1	ALPK3	Alpha-protein kinase 3	Atypical	Alpha		Q96L96
AlphaK2	AlphaK2	ALPK2	Alpha-protein kinase 2	Atypical	Alpha		Q86TB3
AlphaK3	AlphaK3	ALPK1	Alpha-protein kinase 1	Atypical	Alpha		Q96QP1
AurA	AurA	AURKA	Aurora kinase A	Other	Aur		O14965
AurB	AurB	AURKB	Aurora kinase B	Other	Aur		Q96GD4
AurC	AurC	AURKC	Aurora kinase C	Other	Aur		Q9UQB9
BARK1	BARK1	ADRBK1	Beta-adrenergic receptor kinase 1	AGC	GRK	BARK	P25098
BARK2	BARK2	ADRBK2	Beta-adrenergic receptor kinase 2	AGC	GRK	BARK	P35626
BAZ1A	BAZ1A	BAZ1A	Bromodomain adjacent to zinc finger domain protein 1A	Atypical	BAZ		Q9NRL2
BAZ1B	BAZ1B	BAZ1B	Tyrosine-protein kinase BAZ1B	Atypical	BAZ		Q9UIG0
BCKDK	BCKDK	BCKDK	[3-methyl-2-oxobutanoate dehydrogenase [lipoamide]] kinase	Atypical	PDHK		O14874
BCR	BCR	BCR	Breakpoint cluster region protein	Atypical	BCR		P11274
BIKE	BIKE	BMP2K	BMP-2-inducible protein kinase	Other	NAK		Q9NSY1
BLK	BLK	BLK	Tyrosine-protein kinase Blk	TK	Src		P51451
BLVRA	BLVRA	BLVRA	Biliverdin reductase A	Atypical	BLVRA		P53004
BMPR1A	BMPR1A	BMPR1A	Bone morphogenetic protein receptor type-1A	TKL	STKR	STKR1	P36894
BMPR1B	BMPR1B	BMPR1B	Bone morphogenetic protein receptor type-1B	TKL	STKR	STKR1	O00238
BMPR2	BMPR2	BMPR2	Bone morphogenetic protein receptor type-2	TKL	STKR	STKR2	Q13873
BMX	BMX	BMX	Cytoplasmic tyrosine-protein kinase BMX	TK	Tec		P51813
BRAF	BRAF	BRAF	Serine/threonine-protein kinase B-raf	TKL	RAF		P15056
BRD2	BRD2	BRD2	Bromodomain-containing protein 2	Atypical	BRD		P25440
BRD3	BRD3	BRD3	Bromodomain-containing protein 3	Atypical	BRD		Q15059
BRD4	BRD4	BRD4	BRD4 protein	Atypical	BRD		O60885
BRDT	BRDT	BRDT	Bromodomain testis-specific protein	Atypical	BRD		Q58F21
BRK	BRK	PTK6	Protein-tyrosine kinase 6	TK	Src		Q13882
BRSK1	BRSK1	BRSK1	Serine/threonine-protein kinase BRSK1	CAMK	CAMKL	BRSK	Q8TDC3
BRSK2	BRSK2	BRSK2	Serine/threonine-protein kinase BRSK2	CAMK	CAMKL	BRSK	Q8IWQ3
BTK	BTK	BTK	Tyrosine-protein kinase BTK	TK	Tec		Q06187
BUB1	BUB1	BUB1	Mitotic checkpoint serine/threonine-protein kinase BUB1	Other	BUB		O43683
BUBR1	BUBR1	BUB1B	Mitotic checkpoint serine/threonine-protein kinase BUB1 beta	Other	BUB		O60566
CASK	CASK	CASK	Peripheral plasma membrane protein CASK	CAMK	CASK		O14936
CCK4	CCK4	PTK7	Inactive tyrosine-protein kinase 7	TK	CCK4		Q13308
CCRK	CCRK	CDK20	Cyclin-dependent kinase 20	CMGC	CDK		Q8IZL9
CDC2	CDC2	CDK1	Cyclin-dependent kinase 1	CMGC	CDK	CDC2	P06493
CDC7	CDC7	CDC7	Cell division cycle 7-related protein kinase	Other	CDC7		O00311
CDK10	CDK10	CDK10	Cyclin-dependent kinase 10	CMGC	CDK	CDK10	Q15131
CDK11	CDK11	CDK19	Cyclin-dependent kinase 19	CMGC	CDK	CDK8	Q9BWU1
CDK2	CDK2	CDK2	Cyclin-dependent kinase 2	CMGC	CDK	CDK2	P24941
CDK3	CDK3	CDK3	Cyclin-dependent kinase 3	CMGC	CDK	CDK2	Q00526
CDK4	CDK4	CDK4	Cyclin-dependent kinase 4	CMGC	CDK	CDK4	P11802
CDK5	CDK5	CDK5	Cyclin-dependent kinase 5	CMGC	CDK	CDK5	Q00535
CDK6	CDK6	CDK6	Cyclin-dependent kinase 6	CMGC	CDK	CDK4	Q00534
CDK7	CDK7	CDK7	Cyclin-dependent kinase 7	CMGC	CDK	CDK7	P50613
CDK8	CDK8	CDK8	Cyclin-dependent kinase 8	CMGC	CDK	CDK8	P49336
CDK9	CDK9	CDK9	Cyclin-dependent kinase 9	CMGC	CDK	CDK9	P50750
CDKL1	CDKL1	CDKL1	Cyclin-dependent kinase-like 1	CMGC	CDKL		Q00532
CDKL2	CDKL2	CDKL2	Cyclin-dependent kinase-like 2	CMGC	CDKL		Q92772
CDKL3	CDKL3	CDKL3	Cyclin-dependent kinase-like 3	CMGC	CDKL		Q8IVW4
CDKL4	CDKL4	CDKL4	Cyclin-dependent kinase-like 4	CMGC	CDKL		Q5MAI5
CDKL5	CDKL5	CDKL5	Cyclin-dependent kinase-like 5	CMGC	CDKL		O76039
CHED	CHED	CDK13	Cyclin-dependent kinase 13	CMGC	CDK	CRK7	Q14004
CHK1	CHK1	CHEK1	Serine/threonine-protein kinase Chk1	CAMK	CAMKL	CHK1	O14757
CHK2	CHK2	CHEK2	Serine/threonine-protein kinase Chk2	CAMK	RAD53		O96017
CK1a	CK1a	CSNK1A1	Casein kinase I isoform alpha	CK1	CK1		P48729
CK1a2	CK1a2	CSNK1A1L	Casein kinase I isoform alpha-like	CK1	CK1		Q8N752
CK1d	CK1d	CSNK1D	Casein kinase I isoform delta	CK1	CK1		P48730
CK1e	CK1e	CSNK1E	Casein kinase I isoform epsilon	CK1	CK1		P49674
CK1g1	CK1g1	CSNK1G1	Casein kinase I isoform gamma-1	CK1	CK1		Q9HCP0
CK1g2	CK1g2	CSNK1G2	Casein kinase I isoform gamma-2	CK1	CK1		P78368
CK1g3	CK1g3	CSNK1G3	Casein kinase I isoform gamma-3	CK1	CK1		Q9Y6M4
CK2a1	CK2a1	CSNK2A1	Casein kinase II subunit alpha	CMGC	CK2		P68400
CK2a2	CK2a2	CSNK2A2	Casein kinase II subunit alpha'	CMGC	CK2		P19784
CLIK1	CLIK1	STK35	Serine/threonine-protein kinase 35	Other	NKF4		Q8TDR2
CLIK1L	CLIK1L	PDIK1L	Serine/threonine-protein kinase PDIK1L	Other	NKF4		Q8N165
CLK1	CLK1	CLK1	Dual specificity protein kinase CLK1	CMGC	CLK		P49759
CLK2	CLK2	CLK2	Dual specificity protein kinase CLK2	CMGC	CLK		P49760
CLK3	CLK3	CLK3	Dual specificity protein kinase CLK3	CMGC	CLK		P49761
CLK4	CLK4	CLK4	Dual specificity protein kinase CLK4	CMGC	CLK		Q9HAZ1
COT	COT	MAP3K8	Mitogen-activated protein kinase kinase kinase 8	STE	STE-Unique		P41279
CRIK	CRIK	CIT	Citron Rho-interacting kinase	AGC	DMPK		O14578
CRK7	CRK7	CDK12	Cyclin-dependent kinase 12	CMGC	CDK	CRK7	Q9NYV4
CSK	CSK	CSK	Tyrosine-protein kinase CSK	TK	Csk		P41240
CTK	CTK	MATK	Megakaryocyte-associated tyrosine-protein kinase	TK	Csk		P42679
CYGD	CYGD	GUCY2D	Retinal guanylyl cyclase 1	RGC	RGC		Q02846
CYGF	CYGF	GUCY2F	Retinal guanylyl cyclase 2	RGC	RGC		P51841
CaMK1a	CaMK1a	CAMK1	Calcium/calmodulin-dependent protein kinase type 1	CAMK	CAMK1		Q14012
CaMK1b	CaMK1b	PNCK	Calcium/calmodulin-dependent protein kinase type 1B	CAMK	CAMK1		Q6P2M8
CaMK1d	CaMK1d	CAMK1D	Calcium/calmodulin-dependent protein kinase type 1D	CAMK	CAMK1		Q8IU85
CaMK1g	CaMK1g	CAMK1G	Calcium/calmodulin-dependent protein kinase type 1G	CAMK	CAMK1		Q96NX5
CaMK2a	CaMK2a	CAMK2A	Calcium/calmodulin-dependent protein kinase type II subunit alpha	CAMK	CAMK2		Q9UQM7
CaMK2b	CaMK2b	CAMK2B	Calcium/calmodulin-dependent protein kinase type II subunit beta	CAMK	CAMK2		Q13554
CaMK2d	CaMK2d	CAMK2D	Calcium/calmodulin-dependent protein kinase type II subunit delta	CAMK	CAMK2		Q13557
CaMK2g	CaMK2g	CAMK2G	Calcium/calmodulin-dependent protein kinase (CaM kinase) II gamma	CAMK	CAMK2		Q13555
CaMK4	CaMK4	CAMK4	Calcium/calmodulin-dependent protein kinase type IV	CAMK	CAMK1		Q16566
CaMKK1	CaMKK1	CAMKK1	Calcium/calmodulin-dependent protein kinase kinase 1	Other	CAMKK	CAMKK-Meta	Q8N5S9
CaMKK2	CaMKK2	CAMKK2	Calcium/calmodulin-dependent protein kinase kinase 2	Other	CAMKK	CAMKK-Meta	Q96RR4
ChaK1	ChaK1	TRPM7	Transient receptor potential cation channel subfamily M member 7	Atypical	Alpha	ChaK	Q96QT4
ChaK2	ChaK2	TRPM6	Transient receptor potential cation channel subfamily M member 6	Atypical	Alpha	ChaK	Q9BX84
Col4A3BP	Col4A3BP	COL4A3BP	Collagen type IV alpha-3-binding protein	Atypical	Col4A3BP		Q9Y5P4
DAPK1	DAPK1	DAPK1	Death-associated protein kinase 1	CAMK	DAPK		P53355
DAPK2	DAPK2	DAPK2	Death-associated protein kinase 2	CAMK	DAPK		Q9UIK4
DAPK3	DAPK3	DAPK3	Death-associated protein kinase 3	CAMK	DAPK		O43293
DCAMKL1	DCAMKL1	DCLK1	Serine/threonine-protein kinase DCLK1	CAMK	DCAMKL		O15075
DCAMKL2	DCAMKL2	DCLK2	Serine/threonine-protein kinase DCLK2	CAMK	DCAMKL		Q8N568
DCAMKL3	DCAMKL3	DCLK3	Serine/threonine-protein kinase DCLK3	CAMK	DCAMKL		Q9C098
DDR1	DDR1	DDR1	Epithelial discoidin domain-containing receptor 1	TK	DDR		Q08345
DDR2	DDR2	DDR2	Discoidin domain-containing receptor 2	TK	DDR		Q16832
DLK	DLK	MAP3K12	Mitogen-activated protein kinase kinase kinase 12	TKL	MLK	LZK	Q12852
DMPK1	DMPK1	DMPK	Myotonin-protein kinase	AGC	DMPK	GEK	Q09013
DMPK2	DMPK2	CDC42BPG	Serine/threonine-protein kinase MRCK gamma	AGC	DMPK	GEK	Q6DT37
DNAPK	DNAPK	PRKDC	DNA-dependent protein kinase catalytic subunit	Atypical	PIKK	DNAPK	P78527
DRAK1	DRAK1	STK17A	Serine/threonine-protein kinase 17A	CAMK	DAPK		Q9UEE5
DRAK2	DRAK2	STK17B	Serine/threonine-protein kinase 17B	CAMK	DAPK		O94768
DYRK1A	DYRK1A	DYRK1A	Dual specificity tyrosine-phosphorylation-regulated kinase 1A	CMGC	DYRK	DYRK1	Q13627
DYRK1B	DYRK1B	DYRK1B	Dual specificity tyrosine-phosphorylation-regulated kinase 1B	CMGC	DYRK	DYRK1	Q9Y463
DYRK2	DYRK2	DYRK2	Dual specificity tyrosine-phosphorylation-regulated kinase 2	CMGC	DYRK	DYRK2	Q92630
DYRK3	DYRK3	DYRK3	Dual specificity tyrosine-phosphorylation-regulated kinase 3	CMGC	DYRK	DYRK2	O43781
DYRK4	DYRK4	DYRK4	Dual specificity tyrosine-phosphorylation-regulated kinase 4	CMGC	DYRK	DYRK2	Q9NR20
EGFR	EGFR	EGFR	Epidermal growth factor receptor	TK	EGFR		P00533
EphA1	EphA1	EPHA1	Ephrin type-A receptor 1	TK	Eph		P21709
EphA10	EphA10	EPHA10	Ephrin type-A receptor 10	TK	Eph		Q5JZY3
EphA2	EphA2	EPHA2	Ephrin type-A receptor 2	TK	Eph		P29317
EphA3	EphA3	EPHA3	Ephrin type-A receptor 3	TK	Eph		P29320
EphA4	EphA4	EPHA4	Ephrin type-A receptor 4	TK	Eph		P54764
EphA5	EphA5	EPHA5	Ephrin type-A receptor 5	TK	Eph		P54756
EphA6	EphA6	EPHA6	Ephrin type-A receptor 6	TK	Eph		Q9UF33
EphA7	EphA7	EPHA7	Ephrin type-A receptor 7	TK	Eph		Q15375
EphA8	EphA8	EPHA8	Ephrin type-A receptor 8	TK	Eph		P29322
EphB1	EphB1	EPHB1	Ephrin type-B receptor 1	TK	Eph		P54762
EphB2	EphB2	EPHB2	Ephrin type-B receptor 2	TK	Eph		P29323
EphB3	EphB3	EPHB3	Ephrin type-B receptor 3	TK	Eph		P54753
EphB4	EphB4	EPHB4	Ephrin type-B receptor 4	TK	Eph		P54760
EphB6	EphB6	EPHB6	Ephrin type-B receptor 6	TK	Eph		O15197
ErbB2	HER2/ErbB2	ERBB2	Receptor tyrosine-protein kinase erbB-2	TK	EGFR		P04626
ErbB3	HER3/ErbB3	ERBB3	Receptor tyrosine-protein kinase erbB-3	TK	EGFR		P21860
ErbB4	HER4/ErbB4	ERBB4	Receptor tyrosine-protein kinase erbB-4	TK	EGFR		Q15303
Erk1	Erk1	MAPK3	Mitogen-activated protein kinase 3	CMGC	MAPK	ERK1	P27361
Erk2	Erk2	MAPK1	Mitogen-activated protein kinase 1	CMGC	MAPK	ERK1	P28482
Erk3	Erk3	MAPK6	Mitogen-activated protein kinase 6	CMGC	MAPK	ERK3	Q16659
Erk4	Erk4	MAPK4	Mitogen-activated protein kinase 4	CMGC	MAPK	ERK3	P31152
Erk5	Erk5	MAPK7	Mitogen-activated protein kinase 7	CMGC	MAPK	ERK5	Q13164
Erk7	Erk7	MAPK15	Mitogen-activated protein kinase 15	CMGC	MAPK	ERK7	Q8TD08
FAK	FAK	PTK2	Focal adhesion kinase 1	TK	FAK		Q05397
FASTK	FASTK	FASTK	Fas-activated serine/threonine kinase	Atypical	FAST		Q14296
FER	FER	FER	Tyrosine-protein kinase Fer	TK	Fer		P16591
FES	FES	FES	Tyrosine-protein kinase Fes/Fps	TK	Fer		P07332
FGFR1	FGFR1	FGFR1	Fibroblast growth factor receptor 1	TK	FGFR		P11362
FGFR2	FGFR2	FGFR2	Fibroblast growth factor receptor 2	TK	FGFR		P21802
FGFR3	FGFR3	FGFR3	Fibroblast growth factor receptor 3	TK	FGFR		P22607
FGFR4	FGFR4	FGFR4	Fibroblast growth factor receptor 4	TK	FGFR		P22455
FGR	FGR	FGR	Tyrosine-protein kinase Fgr	TK	Src		P09769
FLT1	FLT1	FLT1	Vascular endothelial growth factor receptor 1	TK	VEGFR		P17948
FLT3	FLT3	FLT3	Receptor-type tyrosine-protein kinase FLT3	TK	PDGFR		P36888
FLT4	FLT4	FLT4	Vascular endothelial growth factor receptor 3	TK	VEGFR		P35916
FMS	FMS	CSF1R	Macrophage colony-stimulating factor 1 receptor	TK	PDGFR		P07333
FRAP	FRAP	MTOR	Serine/threonine-protein kinase mTOR	Atypical	PIKK	FRAP	P42345
FRK	FRK	FRK	Tyrosine-protein kinase FRK	TK	Src		P42685
FYN	FYN	FYN	Tyrosine-protein kinase Fyn	TK	Src		P06241
Fused	Fused	STK36	Serine/threonine-protein kinase 36	Other	ULK		Q9NRP7
G11	G11	STK19	Serine/threonine-protein kinase 19	Atypical	G11		P49842
GAK	GAK	GAK	Cyclin-G-associated kinase	Other	NAK		O14976
GCK	GCK	MAP4K2	Mitogen-activated protein kinase kinase kinase kinase 2	STE	STE20	KHS	Q12851
GCN2	GCN2	EIF2AK4	Eukaryotic translation initiation factor 2-alpha kinase 4	Other	PEK	GCN2	Q9P2K8
GPRK4	GPRK4	GRK4	G protein-coupled receptor kinase 4	AGC	GRK	GRK	P32298
GPRK5	GPRK5	GRK5	G protein-coupled receptor kinase 5	AGC	GRK	GRK	P34947
GPRK6	GPRK6	GRK6	G protein-coupled receptor kinase 6	AGC	GRK	GRK	P43250
GPRK7	GPRK7	GRK7	G protein-coupled receptor kinase 7	AGC	GRK	GRK	Q8WTQ7
GSK3A	GSK3A	GSK3A	Glycogen synthase kinase-3 alpha	CMGC	GSK		P49840
GSK3B	GSK3B	GSK3B	Glycogen synthase kinase-3 beta	CMGC	GSK		P49841
GTF2F1	GTF2F1		nan	Atypical	GTF2F1		Q6IBK5
HCK	HCK	HCK	Tyrosine-protein kinase HCK	TK	Src		P08631
HGK	ZC1/HGK	MAP4K4	Mitogen-activated protein kinase kinase kinase kinase 4	STE	STE20	MSN	O95819
HH498	HH498	TNNI3K	Serine/threonine-protein kinase TNNI3K	TKL	MLK	HH498	Q59H18
HIPK1	HIPK1	HIPK1	Homeodomain-interacting protein kinase 1	CMGC	DYRK	HIPK	Q86Z02
HIPK2	HIPK2	HIPK2	Homeodomain-interacting protein kinase 2	CMGC	DYRK	HIPK	Q9H2X6
HIPK3	HIPK3	HIPK3	Homeodomain-interacting protein kinase 3	CMGC	DYRK	HIPK	Q9H422
HIPK4	HIPK4	HIPK4	Homeodomain-interacting protein kinase 4	CMGC	DYRK	HIPK	Q8NE63
HPK1	HPK1	MAP4K1	Mitogen-activated protein kinase kinase kinase kinase 1	STE	STE20	KHS	Q92918
HRI	HRI	EIF2AK1	Eukaryotic translation initiation factor 2-alpha kinase 1	Other	PEK		Q9BQI3
HSER	HSER	GUCY2C	Heat-stable enterotoxin receptor	RGC	RGC		P25092
HUNK	HUNK	HUNK	Hormonally up-regulated neu tumor-associated kinase	CAMK	CAMKL	HUNK	P57058
Haspin	Haspin	GSG2	Serine/threonine-protein kinase haspin	Other	Haspin		Q8TF76
ICK	ICK	ICK	Serine/threonine-protein kinase ICK	CMGC	RCK		Q9UPZ9
IGF1R	IGF1R	IGF1R	Insulin-like growth factor 1 receptor	TK	InsR		P08069
IKKa	IKKa	CHUK	Inhibitor of nuclear factor kappa-B kinase subunit alpha	Other	IKK		O15111
IKKb	IKKb	IKBKB	Inhibitor of nuclear factor kappa-B kinase subunit beta	Other	IKK		O14920
IKKe	IKKe	IKBKE	Inhibitor of nuclear factor kappa-B kinase subunit epsilon	Other	IKK		Q14164
ILK	ILK	ILK	Integrin-linked protein kinase	TKL	MLK	ILK	Q13418
INSR	INSR	INSR	Insulin receptor	TK	InsR		P06213
IRAK1	IRAK1	IRAK1	Interleukin-1 receptor-associated kinase 1	TKL	IRAK		P51617
IRAK2	IRAK2	IRAK2	Interleukin-1 receptor-associated kinase-like 2	TKL	IRAK		O43187
IRAK3	IRAK3	IRAK3	Interleukin-1 receptor-associated kinase 3	TKL	IRAK		Q9Y616
IRAK4	IRAK4	IRAK4	Interleukin-1 receptor-associated kinase 4	TKL	IRAK		Q9NWZ3
IRE1	IRE1	ERN1	Serine/threonine-protein kinase/endoribonuclease IRE1	Other	IRE		O75460
IRE2	IRE2	ERN2	Serine/threonine-protein kinase/endoribonuclease IRE2	Other	IRE		Q76MJ5
IRR	IRR	INSRR	Insulin receptor-related protein	TK	InsR		P14616
ITK	ITK	ITK	Tyrosine-protein kinase ITK/TSK	TK	Tec		Q08881
JAK1	JAK1	JAK1	Tyrosine-protein kinase JAK1	TK	Jak		P23458
JAK2	JAK2	JAK2	Tyrosine-protein kinase JAK2	TK	Jak		O60674
JAK3	JAK3	JAK3	Tyrosine-protein kinase JAK3	TK	Jak		P52333
JNK1	JNK1	MAPK8	Mitogen-activated protein kinase 8	CMGC	MAPK	JNK	P45983
JNK2	JNK2	MAPK9	Mitogen-activated protein kinase 9	CMGC	MAPK	JNK	P45984
JNK3	JNK3	MAPK10	Mitogen-activated protein kinase 10	CMGC	MAPK	JNK	P53779
KDR	KDR	KDR	Vascular endothelial growth factor receptor 2	TK	VEGFR		P35968
KHS1	KHS1	MAP4K5	Mitogen-activated protein kinase kinase kinase kinase 5	STE	STE20	KHS	Q9Y4K4
KHS2	KHS2	MAP4K3	Mitogen-activated protein kinase kinase kinase kinase 3	STE	STE20	KHS	Q8IVH8
KIS	KIS	UHMK1	Serine/threonine-protein kinase Kist	Other	KIS		Q8TAS1
KIT	KIT	KIT	Mast/stem cell growth factor receptor Kit	TK	PDGFR		P10721
KSR1	KSR1	KSR1	Kinase suppressor of Ras 1	TKL	RAF	KSR	Q8IVT5
KSR2	KSR2	KSR2	Kinase suppressor of Ras 2	TKL	RAF		Q6VAB6
LATS1	LATS1	LATS1	Serine/threonine-protein kinase LATS1	AGC	NDR		O95835
LATS2	LATS2	LATS2	Serine/threonine-protein kinase LATS2	AGC	NDR		Q9NRM7
LCK	LCK	LCK	Tyrosine-protein kinase Lck	TK	Src		P06239
LIMK1	LIMK1	LIMK1	LIM domain kinase 1	TKL	LISK	LIMK	P53667
LIMK2	LIMK2	LIMK2	LIM domain kinase 2	TKL	LISK	LIMK	P53671
LKB1	LKB1	STK11	Serine/threonine-protein kinase STK11	CAMK	CAMKL	LKB	Q15831
LMR1	LMR1	AATK	Serine/threonine-protein kinase LMTK1	TK	Lmr		Q6ZMQ8
LMR2	LMR2	LMTK2	Serine/threonine-protein kinase LMTK2	TK	Lmr		Q8IWU2
LMR3	LMR3	LMTK3	Serine/threonine-protein kinase LMTK3	TK	Lmr		Q96Q04
LOK	LOK	STK10	Serine/threonine-protein kinase 10	STE	STE20	SLK	O94804
LRRK1	LRRK1	LRRK1	Leucine-rich repeat serine/threonine-protein kinase 1	TKL	LRRK		Q38SD2
LRRK2	LRRK2	LRRK2	Leucine-rich repeat serine/threonine-protein kinase 2	TKL	LRRK		Q5S007
LTK	LTK	LTK	Leukocyte tyrosine kinase receptor	TK	ALK		P29376
LYN	LYN	LYN	Tyrosine-protein kinase Lyn	TK	Src		P07948
LZK	LZK	MAP3K13	Mitogen-activated protein kinase kinase kinase 13	TKL	MLK	LZK	O43283
MAK	MAK	MAK	Serine/threonine-protein kinase MAK	CMGC	RCK		P20794
MAP2K1	MAP2K1	MAP2K1	Dual specificity mitogen-activated protein kinase kinase 1	STE	STE7		Q02750
MAP2K2	MAP2K2	MAP2K2	Dual specificity mitogen-activated protein kinase kinase 2	STE	STE7		P36507
MAP2K3	MAP2K3	MAP2K3	Dual specificity mitogen-activated protein kinase kinase 3	STE	STE7		P46734
MAP2K4	MAP2K4	MAP2K4	Dual specificity mitogen-activated protein kinase kinase 4	STE	STE7		P45985
MAP2K5	MAP2K5	MAP2K5	Dual specificity mitogen-activated protein kinase kinase 5	STE	STE7		Q13163
MAP2K6	MAP2K6	MAP2K6	Dual specificity mitogen-activated protein kinase kinase 6	STE	STE7		P52564
MAP2K7	MAP2K7	MAP2K7	Dual specificity mitogen-activated protein kinase kinase 7	STE	STE7		O14733
MAP3K1	MAP3K1	MAP3K1	Mitogen-activated protein kinase kinase kinase 1	STE	STE11		Q13233
MAP3K19	MAP3K8	MAP3K19	Mitogen-activated protein kinase kinase kinase 19	STE	STE11		Q56UN5
MAP3K2	MAP3K2	MAP3K2	Mitogen-activated protein kinase kinase kinase 2	STE	STE11		Q9Y2U5
MAP3K3	MAP3K3	MAP3K3	Mitogen-activated protein kinase kinase kinase 3	STE	STE11		Q99759
MAP3K4	MAP3K4	MAP3K4	Mitogen-activated protein kinase kinase kinase 4	STE	STE11		Q9Y6R4
MAP3K5	MAP3K5	MAP3K5	Mitogen-activated protein kinase kinase kinase 5	STE	STE11		Q99683
MAP3K6	MAP3K6	MAP3K6	Mitogen-activated protein kinase kinase kinase 6	STE	STE11		O95382
MAP3K7	MAP3K7	MAP3K15	Mitogen-activated protein kinase kinase kinase 15	STE	STE11		Q6ZN16
MAPKAPK2	MAPKAPK2	MAPKAPK2	MAP kinase-activated protein kinase 2	CAMK	MAPKAPK	MK2	P49137
MAPKAPK3	MAPKAPK3	MAPKAPK3	MAP kinase-activated protein kinase 3	CAMK	MAPKAPK	MK2	Q16644
MAPKAPK5	MAPKAPK5	MAPKAPK5	MAP kinase-activated protein kinase 5	CAMK	MAPKAPK	MK5	Q8IW41
MARK1	MARK1	MARK1	Serine/threonine-protein kinase MARK1	CAMK	CAMKL	MARK	Q9P0L2
MARK2	MARK2	MARK2	Serine/threonine-protein kinase MARK2	CAMK	CAMKL	MARK	Q7KZI7
MARK3	MARK3	MARK3	MAP/microtubule affinity-regulating kinase 3	CAMK	CAMKL	MARK	P27448
MARK4	MARK4	MARK4	MAP/microtubule affinity-regulating kinase 4	CAMK	CAMKL	MARK	Q96L34
MAST1	MAST1	MAST1	Microtubule-associated serine/threonine-protein kinase 1	AGC	MAST		Q9Y2H9
MAST2	MAST2	MAST2	Microtubule-associated serine/threonine-protein kinase 2	AGC	MAST		Q6P0Q8
MAST3	MAST3	MAST3	Microtubule-associated serine/threonine-protein kinase 3	AGC	MAST		O60307
MAST4	MAST4	MAST4	Microtubule-associated serine/threonine-protein kinase 4	AGC	MAST		O15021
MASTL	MASTL	MASTL	Serine/threonine-protein kinase greatwall	AGC	MAST		Q96GX5
MELK	MELK	MELK	Maternal embryonic leucine zipper kinase	CAMK	CAMKL	MELK	Q14680
MER	MER	MERTK	Tyrosine-protein kinase Mer	TK	Axl		Q12866
MET	MET	MET	Hepatocyte growth factor receptor	TK	Met		P08581
MINK	ZC3/MINK	MINK1	Misshapen-like kinase 1	STE	STE20	MSN	Q8N4C8
MISR2	MISR2	AMHR2	Anti-Muellerian hormone type-2 receptor	TKL	STKR	STKR2	Q16671
MLK1	MLK1	MAP3K9	Mitogen-activated protein kinase kinase kinase 9	TKL	MLK	MLK	P80192
MLK2	MLK2	MAP3K10	Mitogen-activated protein kinase kinase kinase 10	TKL	MLK	MLK	Q02779
MLK3	MLK3	MAP3K11	Mitogen-activated protein kinase kinase kinase 11	TKL	MLK	MLK	Q16584
MLK4	MLK4		Mitogen-activated protein kinase kinase kinase MLK4	TKL	MLK	MLK	Q5TCX8
MLKL	MLKL	MLKL	Mixed lineage kinase domain-like protein	TKL	TKL-Unique		Q8NB16
MNK1	MNK1	MKNK1	MAP kinase-interacting serine/threonine-protein kinase 1	CAMK	MAPKAPK	MNK	Q9BUB5
MNK2	MNK2	MKNK2	MAP kinase-interacting serine/threonine-protein kinase 2	CAMK	MAPKAPK	MNK	Q9HBH9
MOK	MOK	MOK	MAPK/MAK/MRK overlapping kinase	CMGC	RCK		Q9UQ07
MOS	MOS	MOS	Proto-oncogene serine/threonine-protein kinase mos	Other	MOS		P00540
MPSK1	MPSK1	STK16	Serine/threonine-protein kinase 16	Other	NAK		O75716
MRCKa	MRCKa	CDC42BPA	Serine/threonine-protein kinase MRCK alpha	AGC	DMPK	GEK	Q5VT25
MRCKb	MRCKb	CDC42BPB	Serine/threonine-protein kinase MRCK beta	AGC	DMPK	GEK	Q9Y5S2
MSK1	MSK1	RPS6KA5	Ribosomal protein S6 kinase alpha-5	AGC	RSK	MSK	O75582
MSK2	MSK2	RPS6KA4	Ribosomal protein S6 kinase alpha-4	AGC	RSK	MSK	O75676
MSSK1	MSSK1	SRPK3	SRSF protein kinase 3	CMGC	SRPK		Q9UPE1
MST1	MST1	STK4	Serine/threonine-protein kinase 4	STE	STE20	MST	Q13043
MST2	MST2	STK3	Serine/threonine-protein kinase 3	STE	STE20	MST	Q13188
MST3	MST3	STK24	Serine/threonine-protein kinase 24	STE	STE20	YSK	Q9Y6E0
MST4	MST4	STK26	Serine/threonine-protein kinase MST4	STE	STE20	YSK	Q9P289
MUSK	MUSK	MUSK	Muscle	TK	Musk		O15146
MYO3A	MYO3A	MYO3A	Myosin-IIIa	STE	STE20	NinaC	Q8NEV4
MYO3B	MYO3B	MYO3B	Myosin-IIIb	STE	STE20	NinaC	Q8WXR4
MYT1	MYT1	PKMYT1	Membrane-associated tyrosine- and threonine-specific cdc2-inhibitory kinase	Other	WEE		Q99640
NDR1	NDR1	STK38	Serine/threonine-protein kinase 38	AGC	NDR		Q15208
NDR2	NDR2	STK38L	Serine/threonine-protein kinase 38-like	AGC	NDR		Q9Y2H1
NEK1	NEK1	NEK1	Serine/threonine-protein kinase Nek1	Other	NEK		Q96PY6
NEK10	NEK10	NEK10	Serine/threonine-protein kinase Nek10	Other	NEK		Q6ZWH5
NEK11	NEK11	NEK11	Serine/threonine-protein kinase Nek11	Other	NEK		Q8NG66
NEK2	NEK2	NEK2	Serine/threonine-protein kinase Nek2	Other	NEK		P51955
NEK3	NEK3	NEK3	Serine/threonine-protein kinase Nek3	Other	NEK		P51956
NEK4	NEK4	NEK4	Serine/threonine-protein kinase Nek4	Other	NEK		P51957
NEK5	NEK5	NEK5	Serine/threonine-protein kinase Nek5	Other	NEK		Q6P3R8
NEK6	NEK6	NEK6	Serine/threonine-protein kinase Nek6	Other	NEK		Q9HC98
NEK7	NEK7	NEK7	Serine/threonine-protein kinase Nek7	Other	NEK		Q8TDX7
NEK8	NEK8	NEK8	Serine/threonine-protein kinase Nek8	Other	NEK		Q86SG6
NEK9	NEK9	NEK9	Serine/threonine-protein kinase Nek9	Other	NEK		Q8TD19
NIK	NIK	MAP3K14	Mitogen-activated protein kinase kinase kinase 14	STE	STE-Unique		Q99558
NIM1	NIM1	NIM1K	Serine/threonine-protein kinase NIM1	CAMK	CAMKL	NIM1	Q8IY84
NLK	NLK	NLK	Serine/threonine-protein kinase NLK	CMGC	MAPK	nmo	Q9UBE8
NRBP1	NRBP1	NRBP1	Nuclear receptor-binding protein	Other	NRBP		Q9UHY1
NRBP2	NRBP2	NRBP2	Nuclear receptor-binding protein 2	Other	NRBP		Q9NSY0
NRK	ZC4/NRK	NRK	Nik-related protein kinase	STE	STE20	MSN	Q7Z2Y5
NuaK1	NuaK1	NUAK1	NUAK family SNF1-like kinase 1	CAMK	CAMKL	NuaK	O60285
NuaK2	NuaK2	NUAK2	NUAK family SNF1-like kinase 2	CAMK	CAMKL	NuaK	Q9H093
OSR1	OSR1	OXSR1	Serine/threonine-protein kinase OSR1	STE	STE20	FRAY	O95747
Obscn	Obscn	OBSCN	Obscurin	CAMK	Trio		Q5VST9
PAK1	PAK1	PAK1	Serine/threonine-protein kinase PAK 1	STE	STE20	PAKA	Q13153
PAK2	PAK2	PAK2	Serine/threonine-protein kinase PAK 2	STE	STE20	PAKA	Q13177
PAK3	PAK3	PAK3	Serine/threonine-protein kinase PAK 3	STE	STE20	PAKA	O75914
PAK4	PAK4	PAK4	Serine/threonine-protein kinase PAK 4	STE	STE20	PAKB	O96013
PAK5	PAK5	PAK7	Serine/threonine-protein kinase PAK 7	STE	STE20	PAKB	Q9P286
PAK6	PAK6	PAK6	Serine/threonine-protein kinase PAK 6	STE	STE20	PAKB	Q9NQU5
PAN3	PAN3	PAN3	PAB-dependent poly(A)-specific ribonuclease subunit 3	Other	PAN3		Q58A45
PASK	PASK	PASK	PAS domain-containing serine/threonine-protein kinase	CAMK	CAMKL	PASK	Q96RG2
PBK	PBK	PBK	Lymphokine-activated killer T-cell-originated protein kinase	Other	TOPK		Q96KB5
PCTAIRE1	PCTAIRE1	CDK16	Cyclin-dependent kinase 16	CMGC	CDK	PCTAIRE	Q00536
PCTAIRE2	PCTAIRE2	CDK17	Cyclin-dependent kinase 17	CMGC	CDK	PCTAIRE	Q00537
PCTAIRE3	PCTAIRE3	CDK18	Cyclin-dependent kinase 18	CMGC	CDK	PCTAIRE	Q07002
PDGFRa	PDGFRa	PDGFRA	Platelet-derived growth factor receptor alpha	TK	PDGFR		P16234
PDGFRb	PDGFRb	PDGFRB	Platelet-derived growth factor receptor beta	TK	PDGFR		P09619
PDHK1	PDHK1	PDK1	[Pyruvate dehydrogenase [lipoamide]] kinase isozyme 1	Atypical	PDHK		Q15118
PDHK2	PDHK2	PDK2	[Pyruvate dehydrogenase [lipoamide]] kinase isozyme 2	Atypical	PDHK		Q15119
PDHK3	PDHK3	PDK3	[Pyruvate dehydrogenase [lipoamide]] kinase isozyme 3	Atypical	PDHK		Q15120
PDHK4	PDHK4	PDK4	[Pyruvate dehydrogenase [lipoamide]] kinase isozyme 4	Atypical	PDHK		Q16654
PDK1	PDK1	PDPK1	3-phosphoinositide-dependent protein kinase 1	AGC	PDK1		O15530
PEK	PEK	EIF2AK3	Eukaryotic translation initiation factor 2-alpha kinase 3	Other	PEK	PEK	Q9NZJ5
PFTAIRE1	PFTAIRE1	CDK14	Cyclin-dependent kinase 14	CMGC	CDK	PFTAIRE	O94921
PFTAIRE2	PFTAIRE2	CDK15	Cyclin-dependent kinase 15	CMGC	CDK	PFTAIRE	Q96Q40
PHKg1	PHKg1	PHKG1	Phosphorylase b kinase gamma catalytic chain	CAMK	PHK		Q16816
PHKg2	PHKg2	PHKG2	Phosphorylase b kinase gamma catalytic chain	CAMK	PHK		P15735
PIK3R4	PIK3R4	PIK3R4	Phosphoinositide 3-kinase regulatory subunit 4	Other	VPS15		Q99570
PIM1	PIM1	PIM1	Serine/threonine-protein kinase pim-1	CAMK	PIM		P11309
PIM2	PIM2	PIM2	Serine/threonine-protein kinase pim-2	CAMK	PIM		Q9P1W9
PIM3	PIM3	PIM3	Serine/threonine-protein kinase pim-3	CAMK	PIM		Q86V86
PINK1	PINK1	PINK1	Serine/threonine-protein kinase PINK1	Other	NKF2		Q9BXM7
PITSLRE	PITSLRE	CDK11B	Cyclin-dependent kinase 11B	CMGC	CDK	CDK11	P21127
PKACa	PKACa	PRKACA	cAMP-dependent protein kinase catalytic subunit alpha	AGC	PKA		P17612
PKACb	PKACb	PRKACB	cAMP-dependent protein kinase catalytic subunit beta	AGC	PKA		P22694
PKACg	PKACg	PRKACG	cAMP-dependent protein kinase catalytic subunit gamma	AGC	PKA		P22612
PKCa	PKCa	PRKCA	Protein kinase C alpha type	AGC	PKC	PKCa	P17252
PKCb	PKCb	PRKCB	Protein kinase C beta type	AGC	PKC	PKCa	P05771
PKCd	PKCd	PRKCD	Protein kinase C delta type	AGC	PKC	PKCd	Q05655
PKCe	PKCe	PRKCE	Protein kinase C epsilon type	AGC	PKC	PKCh	Q02156
PKCg	PKCg	PRKCG	Protein kinase C gamma type	AGC	PKC	PKCa	P05129
PKCh	PKCh	PRKCH	Protein kinase C eta type	AGC	PKC	PKCh	P24723
PKCi	PKCi	PRKCI	Protein kinase C iota type	AGC	PKC	PKCi	P41743
PKCt	PKCt	PRKCQ	Protein kinase C theta type	AGC	PKC	PKCd	Q04759
PKCz	PKCz	PRKCZ	Protein kinase C zeta type	AGC	PKC	PKCi	Q05513
PKD1	PKD1	PRKD1	Serine/threonine-protein kinase D1	CAMK	PKD		Q15139
PKD2	PKD2	PRKD2	Serine/threonine-protein kinase D2	CAMK	PKD		Q9BZL6
PKD3	PKD3	PRKD3	Serine/threonine-protein kinase D3	CAMK	PKD		O94806
PKG1	PKG1	PRKG1	cGMP-dependent protein kinase	AGC	PKG		Q13976
PKG2	PKG2	PRKG2	cGMP-dependent protein kinase 2	AGC	PKG		Q13237
PKN1	PKN1	PKN1	Serine/threonine-protein kinase N1	AGC	PKN		Q16512
PKN2	PKN2	PKN2	Serine/threonine-protein kinase N2	AGC	PKN		Q16513
PKN3	PKN3	PKN3	Serine/threonine-protein kinase N3	AGC	PKN		Q6P5Z2
PKR	PKR	EIF2AK2	Interferon-induced	Other	PEK		P19525
PLK1	PLK1	PLK1	Serine/threonine-protein kinase PLK1	Other	PLK		P53350
PLK2	PLK2	PLK2	Serine/threonine-protein kinase PLK2	Other	PLK		Q9NYY3
PLK3	PLK3	PLK3	Serine/threonine-protein kinase PLK3	Other	PLK		Q9H4B4
PLK4	PLK4	PLK4	Serine/threonine-protein kinase PLK4	Other	PLK		O00444
PRKX	PRKX	PRKX	cAMP-dependent protein kinase catalytic subunit PRKX	AGC	PKA		P51817
PRKY	PRKY	PRKY	Serine/threonine-protein kinase PRKY	AGC	PKA		O43930
PRP4	PRP4	PRPF4B	Serine/threonine-protein kinase PRP4 homolog	CMGC	DYRK	PRP4	Q13523
PRPK	PRPK	TP53RK	TP53-regulating kinase	Other	Bud32		Q96S44
PSKH1	PSKH1	PSKH1	Serine/threonine-protein kinase H1	CAMK	PSK		P11801
PSKH2	PSKH2	PSKH2	Serine/threonine-protein kinase H2	CAMK	PSK		Q96QS6
PYK2	PYK2	PTK2B	Protein-tyrosine kinase 2-beta	TK	FAK		Q14289
QIK	QIK	SIK2	Serine/threonine-protein kinase SIK2	CAMK	CAMKL	QIK	Q9H0K1
QSK	QSK	SIK3	Serine/threonine-protein kinase SIK3	CAMK	CAMKL	QIK	Q9Y2K2
RAF1	RAF1	RAF1	RAF proto-oncogene serine/threonine-protein kinase	TKL	RAF		P04049
RET	RET	RET	Proto-oncogene tyrosine-protein kinase receptor Ret	TK	Ret		P07949
RHOK	RHOK	GRK1	Rhodopsin kinase	AGC	GRK	GRK	Q15835
RIOK1	RIOK1	RIOK1	Serine/threonine-protein kinase RIO1	Atypical	RIO	RIO1	Q9BRS2
RIOK2	RIOK2	RIOK2	Serine/threonine-protein kinase RIO2	Atypical	RIO	RIO2	Q9BVS4
RIOK3	RIOK3	RIOK3	Serine/threonine-protein kinase RIO3	Atypical	RIO	RIO3	O14730
RIPK1	RIPK1	RIPK1	Receptor-interacting serine/threonine-protein kinase 1	TKL	RIPK		Q13546
RIPK2	RIPK2	RIPK2	Receptor-interacting serine/threonine-protein kinase 2	TKL	RIPK		O43353
RIPK3	RIPK3	RIPK3	Receptor-interacting serine/threonine-protein kinase 3	TKL	RIPK		Q9Y572
RNAseL	RNAseL	RNASEL	2-5A-dependent ribonuclease	Other	Other-Unique		Q05823
ROCK1	ROCK1	ROCK1	Rho-associated protein kinase 1	AGC	DMPK	ROCK	Q13464
ROCK2	ROCK2	ROCK2	Rho-associated protein kinase 2	AGC	DMPK	ROCK	O75116
RON	RON	MST1R	Macrophage-stimulating protein receptor	TK	Met		Q04912
ROR1	ROR1	ROR1	Tyrosine-protein kinase transmembrane receptor ROR1	TK	Ror		Q01973
ROR2	ROR2	ROR2	Tyrosine-protein kinase transmembrane receptor ROR2	TK	Ror		Q01974
ROS	ROS	ROS1	Proto-oncogene tyrosine-protein kinase ROS	TK	Sev		P08922
RSK1	RSK3	RPS6KA1	Ribosomal protein S6 kinase alpha-1	AGC	RSK	RSKp90	Q15418
RSK2	RSK2	RPS6KA3	Ribosomal protein S6 kinase alpha-3	AGC	RSK	RSKp90	P51812
RSK3	RSK1	RPS6KA2	Ribosomal protein S6 kinase alpha-2	AGC	RSK	RSKp90	Q15349
RSK4	RSK4	RPS6KA6	Ribosomal protein S6 kinase alpha-6	AGC	RSK	RSKp90	Q9UK32
RSKL1	RSKL1	RPS6KC1	Ribosomal protein S6 kinase delta-1	AGC	RSKL		Q96S38
RSKL2	RSKL2	RPS6KL1	Ribosomal protein S6 kinase-like 1	AGC	RSKL		Q9Y6S9
RYK	RYK	RYK	Tyrosine-protein kinase RYK	TK	Ryk		P34925
SBK	SBK	SBK1	Serine/threonine-protein kinase SBK1	Other	NKF1		Q52WX2
SCYL1	SCYL1	SCYL1	N-terminal kinase-like protein	Other	SCY1		Q96KG9
SCYL2	SCYL2	SCYL2	SCY1-like protein 2	Other	SCY1		Q6P3W7
SCYL3	SCYL3	SCYL3	Protein-associating with the carboxyl-terminal domain of ezrin	Other	SCY1		Q8IZE3
SGK1	SGK	SGK1	Serine/threonine-protein kinase Sgk1	AGC	SGK		O00141
SGK2	SGK2	SGK2	Serine/threonine-protein kinase Sgk2	AGC	SGK		Q9HBY8
SGK3	SGK3	SGK3	Serine/threonine-protein kinase Sgk3	AGC	SGK		Q96BR1
SIK	SIK	SIK1	Serine/threonine-protein kinase SIK1	CAMK	CAMKL	QIK	P57059
SLK	SLK	SLK	STE20-like serine/threonine-protein kinase	STE	STE20	SLK	Q9H2G2
SMG1	SMG1	SMG1	Serine/threonine-protein kinase SMG1	Atypical	PIKK	SMG1	Q96Q15
SNRK	SNRK	SNRK	SNF-related serine/threonine-protein kinase	CAMK	CAMKL	SNRK	Q9NRH2
SPEG	SPEG	SPEG	Striated muscle preferentially expressed protein kinase	CAMK	Trio		Q15772
SRC	SRC	SRC	Proto-oncogene tyrosine-protein kinase Src	TK	Src		P12931
SRM	SRM	SRMS	Tyrosine-protein kinase Srms	TK	Src		Q9H3Y6
SRPK1	SRPK1	SRPK1	SRSF protein kinase 1	CMGC	SRPK		Q96SB4
SRPK2	SRPK2	SRPK2	SRSF protein kinase 2	CMGC	SRPK		P78362
SSTK	SSTK	TSSK6	Testis-specific serine/threonine-protein kinase 6	CAMK	TSSK		Q9BXA6
STK33	STK33	STK33	Serine/threonine-protein kinase 33	CAMK	STK33		Q9BYT3
STLK3	STLK3	STK39	STE20/SPS1-related proline-alanine-rich protein kinase	STE	STE20	FRAY	Q9UEW8
STLK5	STLK5	STRADA	STE20-related kinase adapter protein alpha	STE	STE20	STLK	Q7RTN6
STLK6	STLK6	STRADB	STE20-related kinase adapter protein beta	STE	STE20	STLK	Q9C0K7
SYK	SYK	SYK	Tyrosine-protein kinase SYK	TK	Syk		P43405
SgK069	SgK069	SBK2	Serine/threonine-protein kinase SBK2	Other	NKF1		P0C263
SgK071	SgK071	STKLD1	Protein kinase-like protein SgK071	Other	SgK071		Q8NE28
SgK085	SgK085	MYLK4	Myosin light chain kinase family member 4	CAMK	MLCK		Q86YV6
SgK110	SgK110	SBK3	Putative uncharacterized serine/threonine-protein kinase SgK110	Other	NKF1		P0C264
SgK196	SgK196	POMK	Protein kinase-like protein SgK196	Other	Other-Unique		Q9H5K3
SgK223	SgK223		Tyrosine-protein kinase SgK223	Other	NKF3		Q86YV5
SgK269	SgK269	PEAK1	Pseudopodium-enriched atypical kinase 1	Other	NKF3		Q9H792
SgK288	SgK288	ANKK1	Ankyrin repeat and protein kinase domain-containing protein 1	TKL	RIPK		Q8NFD2
SgK307	SgK307	TEX14	Inactive serine/threonine-protein kinase TEX14	Other	NKF5		Q8IWB6
SgK396	SgK396	STK31	Serine/threonine-protein kinase 31	Other	Other-Unique		Q9BXU1
SgK493	SgK493	PKDCC	Protein kinase domain-containing protein	Other	SgK493		Q504Y2
SgK494	SgK494		Uncharacterized serine/threonine-protein kinase SgK494	AGC	RSKR		Q96LW2
SgK495	SgK495	STK40	Serine/threonine-protein kinase 40	CAMK	SgK495		Q8N2I9
SgK496	SgK496	DSTYK	Dual serine/threonine and tyrosine protein kinase	Other	Dusty		Q6XUX3
Slob	Slob	PXK	PX domain-containing protein kinase-like protein	Other	Slob		Q7Z7A4
SuRTK106	SuRTK106	STYK1	Tyrosine-protein kinase STYK1	TK	TK-Unique		Q6J9G0
TAF1	TAF1	TAF1	Transcription initiation factor TFIID subunit 1	Atypical	TAF1		P21675
TAF1L	TAF1L	TAF1L	Transcription initiation factor TFIID subunit 1-like	Atypical	TAF1		Q8IZX4
TAK1	TAK1	MAP3K7	Mitogen-activated protein kinase kinase kinase 7	TKL	MLK	TAK1	O43318
TAO1	TAO1	TAOK1	Serine/threonine-protein kinase TAO1	STE	STE20	TAO	Q7L7X3
TAO2	TAO2	TAOK2	Serine/threonine-protein kinase TAO2	STE	STE20	TAO	Q9UL54
TAO3	TAO3	TAOK3	Serine/threonine-protein kinase TAO3	STE	STE20	TAO	Q9H2K8
TBCK	TBCK	TBCK	TBC domain-containing protein kinase-like protein	Other	TBCK		Q8TEA7
TBK1	TBK1	TBK1	Serine/threonine-protein kinase TBK1	Other	IKK		Q9UHD2
TEC	TEC	TEC	Tyrosine-protein kinase Tec	TK	Tec		P42680
TESK1	TESK1	TESK1	Dual specificity testis-specific protein kinase 1	TKL	LISK	TESK	Q15569
TESK2	TESK2	TESK2	Dual-specificity testis-specific protein kinase 2	TKL	LISK	TESK	Q96S53
TGFbR1	TGFbR1	TGFBR1	TGF-beta receptor type-1	TKL	STKR	STKR1	P36897
TGFbR2	TGFbR2	TGFBR2	TGF-beta receptor type-2	TKL	STKR	STKR2	P37173
TIE1	TIE1	TIE1	Tyrosine-protein kinase receptor Tie-1	TK	Tie		P35590
TIE2	TIE2	TEK	Angiopoietin-1 receptor	TK	Tie		Q02763
TIF1D	TIF1D	TRIM66	Tripartite motif-containing protein 66	Atypical	TIF1		B5MCJ9
TIF1a	TIF1a	TRIM24	Transcription intermediary factor 1-alpha	Atypical	TIF1		O15164
TIF1b	TIF1b	TRIM28	Transcription intermediary factor 1-beta	Atypical	TIF1		Q13263
TIF1g	TIF1g	TRIM33	E3 ubiquitin-protein ligase TRIM33	Atypical	TIF1		Q9UPN9
TLK1	TLK1	TLK1	Serine/threonine-protein kinase tousled-like 1	Other	TLK		Q9UKI8
TLK2	TLK2	TLK2	Serine/threonine-protein kinase tousled-like 2	Other	TLK		Q86UE8
TNIK	ZC2/TNIK	TNIK	TRAF2 and NCK-interacting protein kinase	STE	STE20	MSN	Q9UKE5
TNK1	TNK1	TNK1	Non-receptor tyrosine-protein kinase TNK1	TK	Ack		Q13470
TRKA	TRKA	NTRK1	High affinity nerve growth factor receptor	TK	Trk		P04629
TRKB	TRKB	NTRK2	BDNF/NT-3 growth factors receptor	TK	Trk		Q16620
TRKC	TRKC	NTRK3	NT-3 growth factor receptor	TK	Trk		Q16288
TRRAP	TRRAP	TRRAP	Transformation/transcription domain-associated protein	Atypical	PIKK	TRRAP	Q9Y4A5
TSSK1	TSSK1	TSSK1B	Testis-specific serine/threonine-protein kinase 1	CAMK	TSSK		Q9BXA7
TSSK2	TSSK2	TSSK2	Testis-specific serine/threonine-protein kinase 2	CAMK	TSSK		Q96PF2
TSSK3	TSSK3	TSSK3	Testis-specific serine/threonine-protein kinase 3	CAMK	TSSK		Q96PN8
TSSK4	TSSK4	TSSK4	Testis-specific serine/threonine-protein kinase 4	CAMK	TSSK		Q6SA08
TTBK1	TTBK1	TTBK1	Tau-tubulin kinase 1	CK1	TTBK		Q5TCY1
TTBK2	TTBK2	TTBK2	Tau-tubulin kinase 2	CK1	TTBK		Q6IQ55
TTK	TTK	TTK	Dual specificity protein kinase TTK	Other	TTK		P33981
TTN	TTN	TTN	Titin	CAMK	MLCK		Q8WZ42
TXK	TXK	TXK	Tyrosine-protein kinase TXK	TK	Tec		P42681
TYK2	TYK2	TYK2	Non-receptor tyrosine-protein kinase TYK2	TK	Jak		P29597
TYRO3	TYRO3	TYRO3	Tyrosine-protein kinase receptor TYRO3	TK	Axl		Q06418
Trad	Trad	KALRN	HCG2039851	CAMK	Trio		O60229
Trb1	Trb1	TRIB1	Tribbles homolog 1	CAMK	Trbl		Q96RU8
Trb2	Trb2	TRIB2	Tribbles homolog 2	CAMK	Trbl		Q92519
Trb3	Trb3	TRIB3	Tribbles homolog 3	CAMK	Trbl		Q96RU7
Trio	Trio	TRIO	Triple functional domain protein	CAMK	Trio		O75962
ULK1	ULK1	ULK1	Serine/threonine-protein kinase ULK1	Other	ULK		O75385
ULK2	ULK2	ULK2	Serine/threonine-protein kinase ULK2	Other	ULK		Q8IYT8
ULK3	ULK3	ULK3	Serine/threonine-protein kinase ULK3	Other	ULK		Q6PHR2
ULK4	ULK4	ULK4	Serine/threonine-protein kinase ULK4	Other	ULK		Q96C45
VACAMKL	VACAMKL	CAMKV	CaM kinase-like vesicle-associated protein	CAMK	CAMK-Unique		Q8NCB2
VRK1	VRK1	VRK1	Serine/threonine-protein kinase VRK1	CK1	VRK		Q99986
VRK2	VRK2	VRK2	Serine/threonine-protein kinase VRK2	CK1	VRK		Q86Y07
VRK3	VRK3	VRK3	Inactive serine/threonine-protein kinase VRK3	CK1	VRK		Q8IV63
Wee1	Wee1	WEE1	Wee1-like protein kinase	Other	WEE		P30291
Wee1B	Wee1B	WEE2	Wee1-like protein kinase 2	Other	WEE		P0C1S8
Wnk1	Wnk1	WNK1	Serine/threonine-protein kinase WNK1	Other	WNK		Q9H4A3
Wnk2	Wnk2	WNK2	Serine/threonine-protein kinase WNK2	Other	WNK		Q9Y3S1
Wnk3	Wnk3	WNK3	Serine/threonine-protein kinase WNK3	Other	WNK		Q9BYP7
Wnk4	Wnk4	WNK4	Serine/threonine-protein kinase WNK4	Other	WNK		Q96J92
YANK1	YANK1	STK32A	Serine/threonine-protein kinase 32A	AGC	YANK		Q8WU08
YANK2	YANK2	STK32B	Serine/threonine-protein kinase 32B	AGC	YANK		Q9NY57
YANK3	YANK3	STK32C	Serine/threonine-protein kinase 32C	AGC	YANK		Q86UX6
YES	YES	YES1	Tyrosine-protein kinase Yes	TK	Src		P07947
YSK1	YSK1	STK25	Serine/threonine-protein kinase 25	STE	STE20	YSK	O00506
ZAK	ZAK		Mitogen-activated protein kinase kinase kinase MLT	TKL	MLK	ZAK	Q9NYL2
ZAP70	ZAP70	ZAP70	Tyrosine-protein kinase ZAP-70	TK	Syk		P43403
caMLCK	caMLCK	MYLK3	Myosin light chain kinase 3	CAMK	MLCK		Q32MK0
eEF2K	eEF2K	EEF2K	Eukaryotic elongation factor 2 kinase	Atypical	Alpha	eEF2K	O00418
p38a	p38a	MAPK14	Mitogen-activated protein kinase 14	CMGC	MAPK	p38	Q16539
p38b	p38b	MAPK11	Mitogen-activated protein kinase 11	CMGC	MAPK	p38	Q15759
p38d	p38d	MAPK13	Mitogen-activated protein kinase 13	CMGC	MAPK	p38	O15264
p38g	p38g	MAPK12	Mitogen-activated protein kinase 12	CMGC	MAPK	p38	P53778
p70S6K	p70S6K	RPS6KB1	Ribosomal protein S6 kinase beta-1	AGC	RSK	RSKp70	P23443
p70S6Kb	p70S6Kb	RPS6KB2	Ribosomal protein S6 kinase beta-2	AGC	RSK	RSKp70	Q9UBS0
skMLCK	skMLCK	MYLK2	Myosin light chain kinase 2	CAMK	MLCK		Q9H1R3
smMLCK	smMLCK	MYLK	Myosin light chain kinase	CAMK	MLCK		Q15746
							Q6A1A2

## Sheet: human_kinase_domain
Accession	Protein kinase	domain	location
Q59H18	Protein kinase	domain	463-723;
Q99558	Protein kinase	domain	400-655;
Q12852	Protein kinase	domain	125-366;
Q02779	Protein kinase	domain	98-360;
Q9Y2U5	Protein kinase	domain	357-617;
Q99759	Protein kinase	domain	362-622;
O43283	Protein kinase	domain	168-409;
Q6ZN16	Protein kinase	domain	652-908;
Q9NYL2	Protein kinase	domain	16-277;
P41279	Protein kinase	domain	138-388;
Q16584	Protein kinase	domain	117-379;
O43318	Protein kinase	domain	36-291;
P80192	Protein kinase	domain	144-412;
Q13233	Protein kinase	domain	1243-1508;
Q5TCX8	Protein kinase	domain	124-401;
Q99683	Protein kinase	domain	680-938;
Q9Y6R4	Protein kinase	domain	1343-1601;
O95382	Protein kinase	domain	648-906;
Q96KB5	Protein kinase	domain	32-322;
P45985	Protein kinase	domain	102-367;
P46734	Protein kinase	domain	64-325;
O14733	Protein kinase	domain	120-380;
P52564	Protein kinase	domain	53-314;
Q13163	Protein kinase	domain	166-409;
Q02750	Protein kinase	domain	68-361;
P36507	Protein kinase	domain	72-369;
Q9UEE5	Protein kinase	domain	61-321;
O94768	Protein kinase	domain	33-293;
Q9UHD2	Protein kinase	domain	9-310;
Q9UBE8	Protein kinase	domain	138-427;
O43293	Protein kinase	domain	13-275;
Q9UIK4	Protein kinase	domain	23-285;
P53355	Protein kinase	domain	13-275;
O15111	Protein kinase	domain	15-302;
P49674	Protein kinase	domain	9-277;
Q9HCP0	Protein kinase	domain	44-315;
Q14164	Protein kinase	domain	9-315;
O14920	Protein kinase	domain	15-300;
P48729	Protein kinase	domain	17-285;
Q15418	Protein kinase	domain	62-321;418-675;
Q15349	Protein kinase	domain	59-318;415-672;
P51812	Protein kinase	domain	68-327;422-679;
Q96S38	Protein kinase	domain	344-445;794-1056;
Q13164	Protein kinase	domain	55-347;
P28482	Protein kinase	domain	25-313;
Q16539	Protein kinase	domain	24-308;
P31152	Protein kinase	domain	20-312;
P53778	Protein kinase	domain	27-311;
O75582	Protein kinase	domain	49-318;426-687;
Q9UK32	Protein kinase	domain	73-330;426-683;
P48730	Protein kinase	domain	9-277;
P78368	Protein kinase	domain	46-316;
Q9Y6M4	Protein kinase	domain	43-313;
P23443	Protein kinase	domain	91-352;
O75676	Protein kinase	domain	33-301;411-674;
Q9UBS0	Protein kinase	domain	67-328;
Q8TD08	Protein kinase	domain	13-304;
O15264	Protein kinase	domain	25-308;
P45984	Protein kinase	domain	26-321;
P53779	Protein kinase	domain	64-359;
Q15759	Protein kinase	domain	24-308;
P27361	Protein kinase	domain	42-330;
Q16659	Protein kinase	domain	20-316;
P45983	Protein kinase	domain	26-321;
Q8IY84	Protein kinase	domain	74-325;
Q9UHY1	Protein kinase	domain	68-327;
O96013	Protein kinase	domain	321-572;
Q9P286	Protein kinase	domain	449-700;
P51955	Protein kinase	domain	8-271;
Q7Z2Y5	Protein kinase	domain	25-313;
Q9NSY1	Protein kinase	domain	51-316;
O00238	Protein kinase	domain	204-494;
P51451	Protein kinase	domain	241-494;
Q00534	Protein kinase	domain	13-300;
Q96Q40	Protein kinase	domain	103-387;
O00311	Protein kinase	domain	58-574;
Q00526	Protein kinase	domain	4-286;
O94921	Protein kinase	domain	135-419;
Q00536	Protein kinase	domain	165-446;
Q07002	Protein kinase	domain	144-425;
Q14004	Protein kinase	domain	705-998;
Q15131	Protein kinase	domain	39-323;
P50750	Protein kinase	domain	19-315;
Q8IVW4	Protein kinase	domain	4-286;
P50613	Protein kinase	domain	12-295;
P11802	Protein kinase	domain	6-295;
O76039	Protein kinase	domain	13-297;
P06493	Protein kinase	domain	4-287;
Q00535	Protein kinase	domain	4-286;
Q8IZL9	Protein kinase	domain	4-288;
P49336	Protein kinase	domain	21-335;
Q9UQ88	Protein kinase	domain	427-647;
P24941	Protein kinase	domain	4-286;
Q9NYV4	Protein kinase	domain	727-1020;
Q8NEV4	Protein kinase	domain	21-287;
Q13177	Protein kinase	domain	249-499;
Q9NQU5	Protein kinase	domain	407-658;
O75914	Protein kinase	domain	283-534;
Q32MK0	Protein kinase	domain	515-770;
Q96RG2	Protein kinase	domain	999-1251;
O95747	Protein kinase	domain	17-291;
Q99640	Protein kinase	domain	110-359;
Q9P1W9	Protein kinase	domain	32-286;
Q16816	Protein kinase	domain	20-288;
P15735	Protein kinase	domain	24-291;
Q86V86	Protein kinase	domain	40-293;
Q9NYY3	Protein kinase	domain	82-334;
Q9BXM7	Protein kinase	domain	156-511;
Q16513	Protein kinase	domain	657-916;
Q9H4B4	Protein kinase	domain	62-314;
Q6P5Z2	Protein kinase	domain	559-818;
P53350	Protein kinase	domain	53-305;
P04049	Protein kinase	domain	349-609;
Q9BRS2	Protein kinase	domain	180-479;
Q13546	Protein kinase	domain	17-289;
O14730	Protein kinase	domain	251-519;
O43353	Protein kinase	domain	18-294;
Q9Y572	Protein kinase	domain	21-287;
P57078	Protein kinase	domain	22-286;
P07949	Protein kinase	domain	724-1016;
O15530	Protein kinase	domain	82-342;
P16234	Protein kinase	domain	593-954;
Q13153	Protein kinase	domain	270-521;
P09619	Protein kinase	domain	600-962;
O00444	Protein kinase	domain	12-265;
Q99570	Protein kinase	domain	26-324;
P11309	Protein kinase	domain	38-290;
Q16512	Protein kinase	domain	615-874;
Q6ZWH5	Protein kinase	domain	519-712;
Q96PY6	Protein kinase	domain	4-258;
Q9H1R3	Protein kinase	domain	285-540;
Q15746	Protein kinase	domain	1464-1719;
Q8WXR4	Protein kinase	domain	27-293;
Q9HC98	Protein kinase	domain	45-310;
Q8TD19	Protein kinase	domain	52-308;
Q8NG66	Protein kinase	domain	29-287;
Q86SG6	Protein kinase	domain	4-258;
Q16620	Protein kinase	domain	538-807;
P51956	Protein kinase	domain	4-257;
Q8TDX7	Protein kinase	domain	34-299;
P51817	Protein kinase	domain	49-303;
Q13308	Protein kinase	domain	796-1066;
Q13882	Protein kinase	domain	191-445;
Q13523	Protein kinase	domain	687-1006;
P37023	Protein kinase	domain	202-492;
Q9Y243	Protein kinase	domain	148-405;
Q07912	Protein kinase	domain	126-385;
Q04771	Protein kinase	domain	208-502;
Q13131	Protein kinase	domain	27-279;
P42684	Protein kinase	domain	288-539;
P00519	Protein kinase	domain	242-493;
Q2M2I8	Protein kinase	domain	46-315;
P54646	Protein kinase	domain	16-268;
Q9H0K1	Protein kinase	domain	20-271;
Q9Y2K2	Protein kinase	domain	66-317;
Q15772	Protein kinase	domain	1601-1854;2966-3218;
O75716	Protein kinase	domain	20-293;
Q13188	Protein kinase	domain	27-278;
Q13043	Protein kinase	domain	30-281;
Q9Y6E0	Protein kinase	domain	36-286;
Q9BXU1	Protein kinase	domain	710-1019;
O00506	Protein kinase	domain	20-270;
Q9P289	Protein kinase	domain	24-274;
Q9NRP7	Protein kinase	domain	4-254;
Q15208	Protein kinase	domain	89-382;
P12931	Protein kinase	domain	270-523;
Q9Y2H1	Protein kinase	domain	90-383;
O94804	Protein kinase	domain	36-294;
Q8N2I9	Protein kinase	domain	35-331;
Q15831	Protein kinase	domain	49-309;
Q8TDR2	Protein kinase	domain	202-530;
Q9UEW8	Protein kinase	domain	63-337;
Q9C0K7	Protein kinase	domain	58-369;
Q6J9G0	Protein kinase	domain	114-384;
O75116	Protein kinase	domain	92-354;
P34925	Protein kinase	domain	330-603;
Q01973	Protein kinase	domain	473-746;
Q01974	Protein kinase	domain	473-746;
Q9H2G2	Protein kinase	domain	34-292;
Q9H5K3	Protein kinase	domain	81-350;
O00141	Protein kinase	domain	98-355;
Q9NRH2	Protein kinase	domain	16-269;
Q9HBY8	Protein kinase	domain	95-352;
P57059	Protein kinase	domain	27-278;
P08922	Protein kinase	domain	1945-2222;
Q13464	Protein kinase	domain	76-338;
Q04912	Protein kinase	domain	1082-1345;
Q9UL54	Protein kinase	domain	28-281;
P35590	Protein kinase	domain	839-1118;
P42680	Protein kinase	domain	370-623;
Q96S53	Protein kinase	domain	58-313;
P37173	Protein kinase	domain	244-544;
Q02763	Protein kinase	domain	824-1096;
Q13470	Protein kinase	domain	116-377;
Q8WZ42	Protein kinase	domain	32178-32432;
Q86UE8	Protein kinase	domain	462-741;
Q9H3Y6	Protein kinase	domain	230-488;
Q96SB4	Protein kinase	domain	80-653;
P78362	Protein kinase	domain	81-684;
Q7RTN6	Protein kinase	domain	69-379;
Q9H2K8	Protein kinase	domain	24-277;
Q7L7X3	Protein kinase	domain	28-281;
Q15569	Protein kinase	domain	57-314;
P36897	Protein kinase	domain	205-495;
Q96BR1	Protein kinase	domain	162-419;
Q9UKI8	Protein kinase	domain	456-734;
Q9UKE5	Protein kinase	domain	25-289;
Q5TCY1	Protein kinase	domain	34-297;
Q96RU8	Protein kinase	domain	1-338;
Q96PF2	Protein kinase	domain	12-272;
Q96RU7	Protein kinase	domain	68-316;
O75962	Protein kinase	domain	2796-3052;
Q9BVS4	Protein kinase	domain	97-272;
Q15835	Protein kinase	domain	190-455;
Q5VST9	Protein kinase	domain	6468-6721;7672-7924;
P04629	Protein kinase	domain	510-781;
Q9H093	Protein kinase	domain	53-303;
O60285	Protein kinase	domain	55-306;
P51957	Protein kinase	domain	6-261;
Q16288	Protein kinase	domain	538-839;
Q09013	Protein kinase	domain	71-339;
Q8N568	Protein kinase	domain	394-651;
Q6XUX3	Protein kinase	domain	652-906;
P41240	Protein kinase	domain	195-449;
P07333	Protein kinase	domain	582-910;
O14757	Protein kinase	domain	9-265;
O96017	Protein kinase	domain	220-486;
P49760	Protein kinase	domain	163-479;
P49761	Protein kinase	domain	304-620;
Q8NI60	Protein kinase	domain	329-518;
P68400	Protein kinase	domain	39-324;
P19784	Protein kinase	domain	40-325;
O14936	Protein kinase	domain	12-276;
P19525	Protein kinase	domain	267-538;
Q9NZJ5	Protein kinase	domain	593-1077;
Q9NR20	Protein kinase	domain	104-400;
Q9P2K8	Protein kinase	domain	296-539;590-1001;
O00418	Protein kinase	domain
P54753	Protein kinase	domain	633-896;
Q76MJ5	Protein kinase	domain	520-781;
O15197	Protein kinase	domain	670-919;
Q5JZY3	Protein kinase	domain	645-900;
Q05397	Protein kinase	domain	422-680;
P54764	Protein kinase	domain	621-882;
P54756	Protein kinase	domain	675-936;
O75460	Protein kinase	domain	571-832;
P54762	Protein kinase	domain	619-882;
P21709	Protein kinase	domain	624-884;
P29323	Protein kinase	domain	621-884;
Q15375	Protein kinase	domain	633-894;
P29322	Protein kinase	domain	635-896;
Q86YV6	Protein kinase	domain	106-361;
O00750	Protein kinase	domain
Q8TCG2	Protein kinase	domain
P54886	Protein kinase	domain
Q9BZ23	Protein kinase	domain
O43252	Protein kinase	domain
Q7Z7A4	Protein kinase	domain	88-481;
Q15078	Protein kinase	domain
Q92772	Protein kinase	domain	4-287;
P42773	Protein kinase	domain
P42771	Protein kinase	domain
Q00537	Protein kinase	domain	192-473;
Q9BWU1	Protein kinase	domain	21-335;
Q00532	Protein kinase	domain	5-288;
Q5MAI5	Protein kinase	domain	4-286;
Q4G0N4	Protein kinase	domain
Q58A45	Protein kinase	domain
Q9UJ70	Protein kinase	domain
Q9NSY0	Protein kinase	domain	38-306;
Q9BTU6	Protein kinase	domain
Q8IZE3	Protein kinase	domain	2-245;
Q9NPI5	Protein kinase	domain
O43930	Protein kinase	domain	49-277;
Q86YV5	Protein kinase	domain	978-1329;
P42336	Protein kinase	domain
Q496M5	Protein kinase	domain	1-65;
P48736	Protein kinase	domain
P42356	Protein kinase	domain
Q504Y2	Protein kinase	domain	138-493;
P42338	Protein kinase	domain
Q9H477	Protein kinase	domain
Q9H999	Protein kinase	domain
Q15118	Protein kinase	domain
Q6A1A2	Protein kinase	domain	55-315;
P00558	Protein kinase	domain
Q8N165	Protein kinase	domain	8-334;
Q8TE04	Protein kinase	domain
Q16654	Protein kinase	domain
Q9NVE7	Protein kinase	domain
O95340	Protein kinase	domain
Q8N8J0	Protein kinase	domain
A4QPH2	Protein kinase	domain
Q9UBF8	Protein kinase	domain
Q8NEB9	Protein kinase	domain
O00329	Protein kinase	domain
Q15120	Protein kinase	domain
Q15119	Protein kinase	domain
P07205	Protein kinase	domain
O95544	Protein kinase	domain
Q6P3R8	Protein kinase	domain	4-259;
Q96S44	Protein kinase	domain	33-253;
P78527	Protein kinase	domain
Q8IV42	Protein kinase	domain
O00764	Protein kinase	domain
Q9H792	Protein kinase	domain	1313-1675;
Q3MIX3	Protein kinase	domain	179-419;
Q9UGJ0	Protein kinase	domain
Q9UGI9	Protein kinase	domain
P54619	Protein kinase	domain
Q9Y478	Protein kinase	domain
O43741	Protein kinase	domain
Q9NY57	Protein kinase	domain	23-283;
Q86UX6	Protein kinase	domain	93-353;
Q9BYT3	Protein kinase	domain	116-381;
Q8WU08	Protein kinase	domain	23-281;
Q8NE28	Protein kinase	domain	28-297;
Q9Y6S9	Protein kinase	domain	145-539;
Q9UPE1	Protein kinase	domain	79-565;
Q96LW2	Protein kinase	domain	107-274;
Q9UHJ6	Protein kinase	domain
A0A0B4J2F2	Protein kinase	domain	27-278;
Q96Q15	Protein kinase	domain
Q8TEA7	Protein kinase	domain	1-273;
P0C264	Protein kinase	domain	43-309;
Q96KG9	Protein kinase	domain	14-314;
Q6P3W7	Protein kinase	domain	32-327;
P0C263	Protein kinase	domain	62-330;
Q52WX2	Protein kinase	domain	53-318;
Q3LXA3	Protein kinase	domain
Q92519	Protein kinase	domain	61-308;
Q9Y4A5	Protein kinase	domain
Q05823	Protein kinase	domain	365-586;
O00443	Protein kinase	domain
O75747	Protein kinase	domain
Q9NWW6	Protein kinase	domain
Q9Y6T7	Protein kinase	domain
P49619	Protein kinase	domain
O75912	Protein kinase	domain
P52429	Protein kinase	domain
P52824	Protein kinase	domain
Q9UPQ8	Protein kinase	domain
Q13319	Protein kinase	domain
Q9Y259	Protein kinase	domain
Q8NEV1	Protein kinase	domain	39-324;
P67870	Protein kinase	domain
Q53R41	Protein kinase	domain
P04626	Protein kinase	domain	720-987;
P16591	Protein kinase	domain	563-816;
P21802	Protein kinase	domain	481-770;
P22607	Protein kinase	domain	472-761;
Q96C11	Protein kinase	domain
O14965	Protein kinase	domain	133-383;
O14874	Protein kinase	domain
Q13535	Protein kinase	domain
Q96GD4	Protein kinase	domain	77-327;
Q13705	Protein kinase	domain	190-480;
Q9UQB9	Protein kinase	domain	43-293;
Q13315	Protein kinase	domain
P36896	Protein kinase	domain	207-497;
Q8NER5	Protein kinase	domain	195-485;
P31751	Protein kinase	domain	152-409;
Q86TB3	Protein kinase	domain
P10398	Protein kinase	domain	310-570;
P36894	Protein kinase	domain	234-525;
Q06187	Protein kinase	domain	402-655;
O43683	Protein kinase	domain	787-1085;
O60566	Protein kinase	domain	766-1050;
P15056	Protein kinase	domain	457-717;
Q8IWQ3	Protein kinase	domain	19-270;
P27037	Protein kinase	domain	192-485;
P51813	Protein kinase	domain	417-675;
Q8TDC3	Protein kinase	domain	34-285;
Q13873	Protein kinase	domain	203-504;
Q8NCB2	Protein kinase	domain	24-286;
Q96L96	Protein kinase	domain
Q9NVF9	Protein kinase	domain
Q9HBU6	Protein kinase	domain
P29317	Protein kinase	domain	613-875;
P29320	Protein kinase	domain	621-882;
P54760	Protein kinase	domain	615-899;
P00533	Protein kinase	domain	712-979;
Q92630	Protein kinase	domain	222-535;
Q9BQI3	Protein kinase	domain	167-583;
Q13627	Protein kinase	domain	159-479;
Q9Y463	Protein kinase	domain	111-431;
O43781	Protein kinase	domain	209-522;
Q9UF33	Protein kinase	domain	631-944;
P21860	Protein kinase	domain	709-966;
Q15303	Protein kinase	domain	718-985;
O15075	Protein kinase	domain	390-647;
Q16760	Protein kinase	domain
Q9C098	Protein kinase	domain	356-613;
Q5KSL6	Protein kinase	domain
O14578	Protein kinase	domain	97-360;
Q16832	Protein kinase	domain	563-849;
Q08345	Protein kinase	domain	610-905;
P23743	Protein kinase	domain
Q86XP1	Protein kinase	domain
Q13574	Protein kinase	domain
Q14289	Protein kinase	domain	425-683;
Q7L8L6	Protein kinase	domain
P36888	Protein kinase	domain	610-943;
Q969Z0	Protein kinase	domain
Q14296	Protein kinase	domain
P22455	Protein kinase	domain	467-755;
Q9NYY8	Protein kinase	domain
Q14CZ7	Protein kinase	domain
P07332	Protein kinase	domain	561-822;
P11362	Protein kinase	domain	478-767;
P42685	Protein kinase	domain	234-491;
P09769	Protein kinase	domain	263-516;
Q9H479	Protein kinase	domain
P06241	Protein kinase	domain	271-524;
P42772	Protein kinase	domain
P55273	Protein kinase	domain
P35790	Protein kinase	domain
P49759	Protein kinase	domain	161-477;
Q5EBM0	Protein kinase	domain
P21127	Protein kinase	domain	438-723;
Q9HAZ1	Protein kinase	domain	159-475;
Q96D53	Protein kinase	domain	191-423;
P08069	Protein kinase	domain	999-1274;
P57058	Protein kinase	domain	62-320;
Q8TF76	Protein kinase	domain	484-798;
Q9UPZ9	Protein kinase	domain	4-284;
Q8IVS8	Protein kinase	domain
P32298	Protein kinase	domain	187-449;
P34947	Protein kinase	domain	186-448;
Q14410	Protein kinase	domain
P32189	Protein kinase	domain
Q01415	Protein kinase	domain
Q8WTQ7	Protein kinase	domain	191-454;
Q8IU85	Protein kinase	domain	23-279;
Q96NX5	Protein kinase	domain	23-277;
Q13554	Protein kinase	domain	14-272;
P52333	Protein kinase	domain	521-781;822-1111;
Q9Y6K8	Protein kinase	domain
P54819	Protein kinase	domain
O60229	Protein kinase	domain	2684-2938;
P10644	Protein kinase	domain
Q9UIJ7	Protein kinase	domain
P30085	Protein kinase	domain
P14616	Protein kinase	domain	979-1254;
P06213	Protein kinase	domain	1023-1298;
O43187	Protein kinase	domain	210-489;
Q9Y616	Protein kinase	domain	165-452;
P23458	Protein kinase	domain	583-855;875-1153;
O60674	Protein kinase	domain	545-809;849-1124;
P00568	Protein kinase	domain
Q96M32	Protein kinase	domain
P27144	Protein kinase	domain
Q9Y3D8	Protein kinase	domain
P22694	Protein kinase	domain	44-298;
P22612	Protein kinase	domain	44-298;
P31321	Protein kinase	domain
P13861	Protein kinase	domain
P31323	Protein kinase	domain
Q13557	Protein kinase	domain	14-272;
Q16774	Protein kinase	domain
P51617	Protein kinase	domain	212-521;
Q08881	Protein kinase	domain	363-615;
Q96MA6	Protein kinase	domain
Q13555	Protein kinase	domain	14-272;
Q03426	Protein kinase	domain
Q5TCS8	Protein kinase	domain
Q16566	Protein kinase	domain	46-300;
Q14012	Protein kinase	domain	20-276;
Q6P2M8	Protein kinase	domain	15-270;
Q9UQM7	Protein kinase	domain	13-271;
P04183	Protein kinase	domain
Q96RR4	Protein kinase	domain	165-446;
P07948	Protein kinase	domain	247-501;
Q56UN5	Protein kinase	domain	1061-1324;
Q12851	Protein kinase	domain	16-273;
Q8IVH8	Protein kinase	domain	16-273;
Q13976	Protein kinase	domain	360-619;
P05771	Protein kinase	domain	342-600;
Q15139	Protein kinase	domain	583-839;
O94806	Protein kinase	domain	576-832;
P30613	Protein kinase	domain
O95835	Protein kinase	domain	705-1010;
Q96Q04	Protein kinase	domain	133-411;
O95819	Protein kinase	domain	25-289;
Q6ZMQ8	Protein kinase	domain	125-395;
P53667	Protein kinase	domain	339-604;
Q9BZL6	Protein kinase	domain	551-807;
P23919	Protein kinase	domain
P53671	Protein kinase	domain	331-608;
P29376	Protein kinase	domain	510-786;
Q6VAB6	Protein kinase	domain	666-931;
Q13418	Protein kinase	domain	193-446;
Q9NWZ3	Protein kinase	domain	186-454;
Q8N4C8	Protein kinase	domain	25-289;
P00540	Protein kinase	domain	60-341;
Q9UQ07	Protein kinase	domain	4-285;
Q12866	Protein kinase	domain	587-858;
Q8NB16	Protein kinase	domain	194-469;
P08581	Protein kinase	domain	1078-1345;
P42679	Protein kinase	domain	235-482;
Q92918	Protein kinase	domain	17-274;
Q38SD2	Protein kinase	domain	1242-1525;
Q5S007	Protein kinase	domain	1879-2138;
P20794	Protein kinase	domain	4-284;
P49137	Protein kinase	domain	64-325;
Q16644	Protein kinase	domain	44-304;
Q8IW41	Protein kinase	domain	22-304;
Q7KZI7	Protein kinase	domain	53-304;
P27448	Protein kinase	domain	56-307;
O60307	Protein kinase	domain	367-640;
Q9P0L2	Protein kinase	domain	60-311;
Q9Y4K4	Protein kinase	domain	20-277;
Q9Y2H9	Protein kinase	domain	374-647;
Q6P0Q8	Protein kinase	domain	512-785;
O15021	Protein kinase	domain	570-843;
Q14680	Protein kinase	domain	11-263;
Q8IWU2	Protein kinase	domain	137-407;
Q96L34	Protein kinase	domain	59-310;
P10721	Protein kinase	domain	589-937;
Q8N5S9	Protein kinase	domain	128-409;
P24723	Protein kinase	domain	355-614;
Q8IVT5	Protein kinase	domain	613-883;
P46019	Protein kinase	domain
Q93100	Protein kinase	domain
P17252	Protein kinase	domain	339-597;
P11801	Protein kinase	domain	98-355;
Q02156	Protein kinase	domain	408-668;
P43405	Protein kinase	domain	371-631;
P17612	Protein kinase	domain	44-298;
Q8N752	Protein kinase	domain	17-285;
P14618	Protein kinase	domain
P06239	Protein kinase	domain	245-498;
Q96QS6	Protein kinase	domain	63-320;
Q9HA64	Protein kinase	domain
Q9NRM7	Protein kinase	domain	668-973;
Q13237	Protein kinase	domain	453-711;
P46020	Protein kinase	domain
P41743	Protein kinase	domain	254-522;
Q04759	Protein kinase	domain	380-634;
Q05513	Protein kinase	domain	252-518;
P50053	Protein kinase	domain
P05129	Protein kinase	domain	351-614;
Q05655	Protein kinase	domain	349-603;
O14976	Protein kinase	domain	40-314;
Q9H2X6	Protein kinase	domain	199-527;
Q86Z02	Protein kinase	domain	190-518;
Q8N0W3	Protein kinase	domain
P43250	Protein kinase	domain	186-448;
Q9H422	Protein kinase	domain	197-525;
Q8NE63	Protein kinase	domain	11-347;
Q9BUB5	Protein kinase	domain	49-374;
Q9HBH9	Protein kinase	domain	84-388;
Q6DT37	Protein kinase	domain	71-337;
Q9Y5S2	Protein kinase	domain	76-342;
O15146	Protein kinase	domain	575-856;
P42345	Protein kinase	domain
Q5VT25	Protein kinase	domain	77-343;
Q86TW2	Protein kinase	domain	155-467;
P31749	Protein kinase	domain	150-408;
Q7Z695	Protein kinase	domain	200-618;
Q16671	Protein kinase	domain	203-518;
P55263	Protein kinase	domain
Q8NFD2	Protein kinase	domain	22-289;
P25098	Protein kinase	domain	191-453;
P35626	Protein kinase	domain	191-453;
Q9UM73	Protein kinase	domain	1116-1392;
Q96QP1	Protein kinase	domain
Q6IQ55	Protein kinase	domain	21-284;
Q9BZX2	Protein kinase	domain
Q8IYT8	Protein kinase	domain	9-271;
P35916	Protein kinase	domain	845-1173;
Q6SA08	Protein kinase	domain	25-293;
Q8TAS1	Protein kinase	domain	23-304;
P17948	Protein kinase	domain	827-1158;
P35968	Protein kinase	domain	834-1162;
Q96C45	Protein kinase	domain	4-280;
P43403	Protein kinase	domain	338-600;
P08631	Protein kinase	domain	262-515;
Q14409	Protein kinase	domain
Q6ZS86	Protein kinase	domain
P51570	Protein kinase	domain
Q96GX5	Protein kinase	domain	35-835;
P49840	Protein kinase	domain	119-403;
P49841	Protein kinase	domain	56-340;
Q8IWB6	Protein kinase	domain	227-518;
Q99986	Protein kinase	domain	37-317;
Q9H4A3	Protein kinase	domain	221-479;
Q9BXA7	Protein kinase	domain	12-272;
Q9BXA6	Protein kinase	domain	12-267;
P29597	Protein kinase	domain	589-875;897-1176;
Q86Y07	Protein kinase	domain	29-319;
Q9Y3S1	Protein kinase	domain	195-453;
O75191	Protein kinase	domain
Q8IV63	Protein kinase	domain	166-457;
Q96J92	Protein kinase	domain	174-432;
P07947	Protein kinase	domain	277-530;
P30291	Protein kinase	domain	299-569;
P0C1S8	Protein kinase	domain	212-486;
Q9BYP7	Protein kinase	domain	147-405;
O75385	Protein kinase	domain	16-278;
Q9BX84	Protein kinase	domain
Q96QT4	Protein kinase	domain
Q96PN8	Protein kinase	domain	10-265;
P33981	Protein kinase	domain	525-791;
Q9HA47	Protein kinase	domain
P30530	Protein kinase	domain	536-807;
P42681	Protein kinase	domain	271-527;
Q06418	Protein kinase	domain	518-790;
Q6PHR2	Protein kinase	domain	14-270;
Q9NWZ5	Protein kinase	domain
D3DSX2	Protein kinase	domain	42-331;
Q541P7	Protein kinase	domain	615-899;
Q5JY90	Protein kinase	domain	166-479;
Q499G7	Protein kinase	domain	25-313;
B7Z6U2	Protein kinase	domain	20-279;
A8MPP7	Protein kinase	domain	37-490;
A8K869	Protein kinase	domain	191-453;
A8K8B7	Protein kinase	domain
B6D4Y6	Protein kinase	domain	1116-1392;
H3BR70	Protein kinase	domain
H3BVG6	Protein kinase	domain	208-484;
A8K0I1	Protein kinase	domain
B2RA70	Protein kinase	domain	277-530;
B4DGP5	Protein kinase	domain	139-420;
B7Z340	Protein kinase	domain	32-194;
Q9BRS0	Protein kinase	domain	67-328;
J3QLU9	Protein kinase	domain	720-987;
A6NIT2	Protein kinase	domain
B7ZL83	Protein kinase	domain
M1V485	Protein kinase	domain	871-1148;
Q2TTR7	Protein kinase	domain	712-979;
A8K0W0	Protein kinase	domain	23-277;
B4DL04	Protein kinase	domain	291-553;
F5H7Y7	Protein kinase	domain
B4DHU6	Protein kinase	domain	44-325;
K7ENH3	Protein kinase	domain
F8WCQ3	Protein kinase	domain	13-188;
E7EVR7	Protein kinase	domain	367-656;
A4D150	Protein kinase	domain	92-407;
E9PKQ3	Protein kinase	domain	9-206;
E9PPF2	Protein kinase	domain	589-921;
J3QRU1	Protein kinase	domain	282-535;
B4DHB3	Protein kinase	domain	Not In XML File!
E9PBE1	Protein kinase	domain	65-331;
Q8NI15	Protein kinase	domain	435-724;
G3V2D1	Protein kinase	domain	49-219;
L7RRS0	Protein kinase	domain	Not In XML File!
B7ZM86	Protein kinase	domain	Not In XML File!
J3KTD6	Protein kinase	domain	77-228;
A0A141AXF6	Protein kinase	domain	347-627;
B6EXY4	Protein kinase	domain	128-404;
Q53EZ9	Protein kinase	domain	64-325;
E9PF63	Protein kinase	domain	1-111;
A8K3B6	Protein kinase	domain	195-449;
B3KX59	Protein kinase	domain
Q59FM9	Protein kinase	domain	579-851;
A0A0S2Z392	Protein kinase	domain	191-453;
Q15850	Protein kinase	domain	87-379;
N0E650	Protein kinase	domain
F0UY66	Protein kinase	domain	1116-1392;
B4DQP7	Protein kinase	domain	180-443;
B2RC06	Protein kinase	domain	77-327;
F8WDJ8	Protein kinase	domain
Q4LE65	Protein kinase	domain
B2R7K0	Protein kinase	domain	186-448;
A0A141AXF4	Protein kinase	domain	392-672;
B4E123	Protein kinase	domain	336-622;644-923;
A8K9G9	Protein kinase	domain	Not In XML File!
Q5H8Y1	Protein kinase	domain	1939-2216;
H0YJH4	Protein kinase	domain
A8K9I1	Protein kinase	domain	23-283;
C9JNF6	Protein kinase	domain	Not In XML File!
F8W9W0	Protein kinase	domain	512-773;
Q5QPD4	Protein kinase	domain	133-271;
I1X3U7	Protein kinase	domain	189-465;
H0Y871	Protein kinase	domain
B7Z7K5	Protein kinase	domain	65-331;
Q53SE4	Protein kinase	domain
F5H369	Protein kinase	domain
A0A2D3C335	Protein kinase	domain	133-400;
A0A0S2Z566	Protein kinase	domain	4-267;
F8WBA3	Protein kinase	domain	591-847;
Q6ZMN5	Protein kinase	domain	77-339;
B0QY35	Protein kinase	domain	9-277;
Q6NSZ4	Protein kinase	domain	20-291;
Q59FH1	Protein kinase	domain
Q6FG83	Protein kinase	domain	33-293;
A8K379	Protein kinase	domain	247-501;
B4DFW6	Protein kinase	domain	Not In XML File!
Q5T9B7	Protein kinase	domain
B4DQ16	Protein kinase	domain	Not In XML File!
B4DQ79	Protein kinase	domain	158-412;
Q8N291	Protein kinase	domain	Not In XML File!
F8W9W2	Protein kinase	domain	186-414;
E9PM19	Protein kinase	domain	404-690;712-991;
B4E2H2	Protein kinase	domain
H0YA20	Protein kinase	domain
Q59G02	Protein kinase	domain	106-387;
B4DQC6	Protein kinase	domain	Not In XML File!
B3KQJ1	Protein kinase	domain	48-308;
B7Z301	Protein kinase	domain	Not In XML File!
A0A059VC25	Protein kinase	domain	423-681;
K7ER95	Protein kinase	domain	13-270;
M1VE83	Protein kinase	domain	241-518;
B2R8Z2	Protein kinase	domain	44-304;
C9J1X3	Protein kinase	domain	158-417;
B2R6D7	Protein kinase	domain	39-324;
E9PQQ8	Protein kinase	domain
B2R9L6	Protein kinase	domain	19-315;
H0Y3C5	Protein kinase	domain	261-514;
E9PFX6	Protein kinase	domain
B7Z537	Protein kinase	domain	39-323;
Q53SF4	Protein kinase	domain	1-146;
Q658W2	Protein kinase	domain	444-702;
E9PNL8	Protein kinase	domain
B4DXU2	Protein kinase	domain	111-374;
B2R841	Protein kinase	domain	53-305;
Q1WIQ9	Protein kinase	domain	Not In XML File!
A0A2H4FYY8	Protein kinase	domain	113-405;
A0A0A0MSB3	Protein kinase	domain	Not In XML File!
A8K4G3	Protein kinase	domain	242-495;
B7Z5K4	Protein kinase	domain	83-340;
Q53EL3	Protein kinase	domain	195-448;
A0A1B0RPQ4	Protein kinase	domain	478-767;
Q8TAM4	Protein kinase	domain
I3L213	Protein kinase	domain
C7DUW4	Protein kinase	domain	64-325;
B2R8K8	Protein kinase	domain	34-299;
A6PVV8	Protein kinase	domain
J7M8C2	Protein kinase	domain	113-405;
A6P4T4	Protein kinase	domain	555-831;
A0A075EKM8	Protein kinase	domain	749-1025;
F6SF04	Protein kinase	domain	Not In XML File!
Q96GA5	Protein kinase	domain	64-345;
B4DZX1	Protein kinase	domain	Not In XML File!
B2RDR6	Protein kinase	domain	235-482;
A0A0S2Z3Y8	Protein kinase	domain	245-498;
J3KR66	Protein kinase	domain	91-362;
Q2VJ45	Protein kinase	domain	386-678;
A0A087X209	Protein kinase	domain	91-384;
J7MA22	Protein kinase	domain	625-901;
J3KT86	Protein kinase	domain	9-242;
B4DXN7	Protein kinase	domain	205-457;
M1VE91	Protein kinase	domain	1018-1310;
B4DLF9	Protein kinase	domain	33-291;
F5GWN5	Protein kinase	domain
Q4W5L5	Protein kinase	domain	141-398;
Q59GE2	Protein kinase	domain
Q5U5J2	Protein kinase	domain	39-324;
Q4LE69	Protein kinase	domain
B7Z2I3	Protein kinase	domain	659-926;
H3BQ89	Protein kinase	domain
B4DJZ5	Protein kinase	domain	21-181;
B2RD76	Protein kinase	domain	166-419;
B4DWQ3	Protein kinase	domain	Not In XML File!
Q59ET9	Protein kinase	domain
Q8WUW7	Protein kinase	domain	Not In XML File!
V9HW00	Protein kinase	domain	17-285;
H3BV13	Protein kinase	domain
G9BXQ3	Protein kinase	domain	116-377;
A0A087WZT9	Protein kinase	domain	98-353;
B4DRX6	Protein kinase	domain	Not In XML File!
I3L136	Protein kinase	domain	101-274;
Q0IJ40	Protein kinase	domain	30-185;
Q8IXP2	Protein kinase	domain	542-806;846-1123;
B2R9M7	Protein kinase	domain	408-668;
E9PIA0	Protein kinase	domain	37-166;
A0A087WY58	Protein kinase	domain	4-257;
B3KU24	Protein kinase	domain	43-266;
Q59FF7	Protein kinase	domain
A0A024R6N2	Protein kinase	domain	76-342;
A0A024R567	Protein kinase	domain	16-273;
A0A0U1RQY7	Protein kinase	domain	44-315;
L7RSM7	Protein kinase	domain	339-597;
A0A2R8Y644	Protein kinase	domain	15-239;
X5D2G8	Protein kinase	domain	473-762;
A0A0A0MS54	Protein kinase	domain	50-304;
A0A0B4J1T8	Protein kinase	domain	725-1038;
B1APG3	Protein kinase	domain	50-264;
A0A024RDL4	Protein kinase	domain	20-288;
A0A2K8FKT1	Protein kinase	domain	Not In XML File!
X6RHF8	Protein kinase	domain	8-191;
B2R5T1	Protein kinase	domain	351-614;
B3KUN5	Protein kinase	domain	76-342;
B4DXG0	Protein kinase	domain
Q9UPJ8	Protein kinase	domain	74-334;
Q59FA7	Protein kinase	domain	79-337;
J3QKW1	Protein kinase	domain	134-369;
A0A140VKG0	Protein kinase	domain
E9KL49	Protein kinase	domain
C9J5X1	Protein kinase	domain
W8DXU8	Protein kinase	domain	244-461;
A8MYT4	Protein kinase	domain
A0A1S5UZ27	Protein kinase	domain	495-778;
A0A087WVK0	Protein kinase	domain	131-447;
A0A140VKC1	Protein kinase	domain
Q9BRL4	Protein kinase	domain	117-398;
A0A0B4J2B1	Protein kinase	domain
B4DYW1	Protein kinase	domain
C9JYX0	Protein kinase	domain
I6W807	Protein kinase	domain	21-291;
A3QNQ0	Protein kinase	domain	244-544;
H0YCW3	Protein kinase	domain
B2RCZ4	Protein kinase	domain	245-513;
H0Y4W2	Protein kinase	domain
B5BU64	Protein kinase	domain	49-333;
Q53HM1	Protein kinase	domain	Not In XML File!
B9EIS4	Protein kinase	domain	190-455;
A0A0A0MSE1	Protein kinase	domain	692-959;
W8DY43	Protein kinase	domain	244-353;
A0A0G2JR38	Protein kinase	domain	Not In XML File!
Q6NSL2	Protein kinase	domain	299-569;
Q59FL1	Protein kinase	domain	192-482;
A0A140VK97	Protein kinase	domain	165-446;
E9PJN1	Protein kinase	domain	33-301;404-667;
O00334	Protein kinase	domain	Not In XML File!
J3QR41	Protein kinase	domain	36-172;
F2Z2J1	Protein kinase	domain	84-343;440-697;
M0R386	Protein kinase	domain
Q8NI16	Protein kinase	domain	437-726;
Q86V29	Protein kinase	domain	299-569;
D2JYI1	Protein kinase	domain	269-569;
B3KTM4	Protein kinase	domain	Not In XML File!
A0A0A0MSY3	Protein kinase	domain	9-258;
D1MAM2	Protein kinase	domain	1116-1392;
E7EWQ4	Protein kinase	domain
W0S0X4	Protein kinase	domain	563-816;
B5BU32	Protein kinase	domain
B6D4Y1	Protein kinase	domain	1116-1392;
A0A024R8A6	Protein kinase	domain	45-310;
D1MAM5	Protein kinase	domain	1116-1392;
B4DDM0	Protein kinase	domain	47-308;
A0A0S2Z2Y3	Protein kinase	domain	208-351;
Q15300	Protein kinase	domain	248-540;
V5YQU3	Protein kinase	domain	393-673;
B4DH13	Protein kinase	domain	117-375;
Q5T0D2	Protein kinase	domain
Q96QW8	Protein kinase	domain
M1VPF4	Protein kinase	domain	323-600;
C9JAM9	Protein kinase	domain
Q16715	Protein kinase	domain	Not In XML File!
B4DW95	Protein kinase	domain	4-258;
Q05D26	Protein kinase	domain	241-500;
B6D4Y7	Protein kinase	domain	1116-1392;
F8W1R9	Protein kinase	domain	209-383;
B5BUJ8	Protein kinase	domain	44-304;
B3KVF3	Protein kinase	domain	9-325;
V9HW85	Protein kinase	domain	Not In XML File!
B1AKQ2	Protein kinase	domain
Q59F30	Protein kinase	domain	699-987;
Q2TU65	Protein kinase	domain	18-294;
E5RI85	Protein kinase	domain	4-151;
A0A0S2Z3I6	Protein kinase	domain	191-453;
A0A1B0GTR9	Protein kinase	domain	545-710;
M1VKJ2	Protein kinase	domain	860-1152;
A8K8M5	Protein kinase	domain	187-449;
Q6PJ60	Protein kinase	domain
M1VRN0	Protein kinase	domain	587-879;
A0A0B5HR54	Protein kinase	domain	208-502;
B4DDL4	Protein kinase	domain	Not In XML File!
B3KUS6	Protein kinase	domain	4-288;
A0A2D3C337	Protein kinase	domain	100-367;
B4DDL9	Protein kinase	domain	4-226;
F8TLW0	Protein kinase	domain	724-1016;
F8W0N2	Protein kinase	domain
J7MDF2	Protein kinase	domain	113-405;
A0A0C4DGF9	Protein kinase	domain
Q59HC4	Protein kinase	domain
B7Z8F6	Protein kinase	domain
G9JXB8	Protein kinase	domain	976-1239;
A0A141AXF1	Protein kinase	domain	393-673;
Q53SV1	Protein kinase	domain	208-355;
A0A0P0IT07	Protein kinase	domain	218-485;
Q548C2	Protein kinase	domain	538-807;
Q4LE51	Protein kinase	domain
B6D4Y5	Protein kinase	domain	1116-1392;
B4E1N6	Protein kinase	domain	134-394;
D7PBN4	Protein kinase	domain	20-280;
E9PEI4	Protein kinase	domain	50-308;
L7RTI5	Protein kinase	domain	408-668;
M1VRN1	Protein kinase	domain	860-1152;
Q9HBS4	Protein kinase	domain	122-401;
B4DYV1	Protein kinase	domain	396-660;700-977;
B4DER5	Protein kinase	domain	55-336;
D1MAM0	Protein kinase	domain	1116-1392;
B2R757	Protein kinase	domain	20-288;
J3KPQ0	Protein kinase	domain	399-687;
B4E1H9	Protein kinase	domain	Not In XML File!
I3NHZ9	Protein kinase	domain
Q59FX2	Protein kinase	domain	82-326;
A8K4G2	Protein kinase	domain	371-631;
Q6ZT25	Protein kinase	domain
B4DKW0	Protein kinase	domain	484-763;
H0Y9K2	Protein kinase	domain	Not In XML File!
A0A0C4DFZ9	Protein kinase	domain	292-554;
Q7Z531	Protein kinase	domain	Not In XML File!
B6EXY3	Protein kinase	domain	593-869;
B7Z7D1	Protein kinase	domain	1-271;
E7EU09	Protein kinase	domain	389-678;
W0S1J7	Protein kinase	domain	599-852;
A0A024RA53	Protein kinase	domain	61-321;
A0A1W2PPB5	Protein kinase	domain	180-481;
Q6LAJ4	Protein kinase	domain	Not In XML File!
A0A0U1RR14	Protein kinase	domain	44-183;
B4DSG9	Protein kinase	domain	Not In XML File!
A0A141AXF7	Protein kinase	domain	373-653;
W8DXL6	Protein kinase	domain
F5H6Z0	Protein kinase	domain	139-420;
H3BP07	Protein kinase	domain	24-254;
A0A141AXF0	Protein kinase	domain	391-671;
B4DJP1	Protein kinase	domain	15-221;
Q5TBG7	Protein kinase	domain	45-219;
E9PDN7	Protein kinase	domain
D6RHX8	Protein kinase	domain	186-448;
X5DR71	Protein kinase	domain	504-775;
C9J345	Protein kinase	domain
B4DFX4	Protein kinase	domain	Not In XML File!
A0A0S2Z485	Protein kinase	domain
A0A024R8E2	Protein kinase	domain	242-493;
A0A0B4J203	Protein kinase	domain	353-714;
H7C527	Protein kinase	domain
Q5U0D0	Protein kinase	domain	36-291;
A8K245	Protein kinase	domain	37-317;
A0A0S2Z345	Protein kinase	domain	208-443;
Q5TBG1	Protein kinase	domain	45-207;
A0A1W2PS05	Protein kinase	domain
Q96AD6	Protein kinase	domain	186-448;
B4DV85	Protein kinase	domain	176-436;
Q59ED6	Protein kinase	domain	37-289;
A0A024RD25	Protein kinase	domain	38-290;
A9UF07	Protein kinase	domain	902-1153;
A8K3Z4	Protein kinase	domain	507-778;
B4DPM0	Protein kinase	domain	Not In XML File!
A9YLN5	Protein kinase	domain	322-599;
Q9BTS4	Protein kinase	domain
Q9NRL6	Protein kinase	domain	131-447;
B7Z6W7	Protein kinase	domain	197-450;
A6P4V4	Protein kinase	domain	806-1082;
B6EXY5	Protein kinase	domain	167-443;
A0A0S2Z2Y4	Protein kinase	domain	98-388;
B5BUG9	Protein kinase	domain	234-525;
E3WH17	Protein kinase	domain	310-586;
F2YGG7	Protein kinase	domain	667-934;
B2RBS0	Protein kinase	domain
B4DRT3	Protein kinase	domain	Not In XML File!
A0A0U1RQT7	Protein kinase	domain	44-315;
A8K910	Protein kinase	domain	545-809;849-1126;
J3KNN3	Protein kinase	domain	24-295;
B2R747	Protein kinase	domain	46-300;
M1V481	Protein kinase	domain	736-1012;
B4DG55	Protein kinase	domain	Not In XML File!
E5RGN0	Protein kinase	domain	165-393;
F5H049	Protein kinase	domain	25-313;
H7BYT1	Protein kinase	domain	9-277;
I6L994	Protein kinase	domain
Q5JXL9	Protein kinase	domain	4-142;
B4DSP3	Protein kinase	domain
B4DFV1	Protein kinase	domain	276-530;
B9EG64	Protein kinase	domain	159-475;
A0A0J9YXB6	Protein kinase	domain	1-99;
B4DMZ0	Protein kinase	domain	116-370;
Q6FHG1	Protein kinase	domain	64-325;
A0A097ZMP4	Protein kinase	domain	299-591;
C9JB09	Protein kinase	domain	15-224;
B4DLK2	Protein kinase	domain	Not In XML File!
E9PJI4	Protein kinase	domain	9-170;
A0A024R5Z9	Protein kinase	domain
H0YNK6	Protein kinase	domain	473-745;
B4DLX6	Protein kinase	domain	Not In XML File!
L7RSL3	Protein kinase	domain	827-1158;
M1VKI3	Protein kinase	domain	344-621;
A9CB80	Protein kinase	domain	712-979;
B3XZM0	Protein kinase	domain	292-568;
K7EKH3	Protein kinase	domain
A0A1G4P1I6	Protein kinase	domain	307-669;
A0A141AXF2	Protein kinase	domain	268-548;
M1VE86	Protein kinase	domain	903-1180;
E7EM72	Protein kinase	domain
M0R0W6	Protein kinase	domain	268-539;
A0A087X203	Protein kinase	domain	4-257;
Q6ZNI2	Protein kinase	domain	39-297;
W0S0D3	Protein kinase	domain	51-304;
Q1WIR0	Protein kinase	domain	Not In XML File!
J3KPD6	Protein kinase	domain
B4DX16	Protein kinase	domain	65-315;
K7EIV6	Protein kinase	domain
E7EU96	Protein kinase	domain	39-324;
B5BUJ6	Protein kinase	domain	49-333;
E9PRV7	Protein kinase	domain	191-408;
F8VXZ5	Protein kinase	domain	59-114;
B6D4Y2	Protein kinase	domain	1116-1392;
M1VPF6	Protein kinase	domain	404-681;
B3KPS5	Protein kinase	domain	156-418;
B4DUD9	Protein kinase	domain	543-804;
A9UF02	Protein kinase	domain	756-1007;
Q24M88	Protein kinase	domain
B2RDI6	Protein kinase	domain	117-379;
V5YQL4	Protein kinase	domain	393-673;
Q86XZ8	Protein kinase	domain	76-342;
D9ZGF8	Protein kinase	domain	76-338;
A0A087X0I9	Protein kinase	domain	344-598;
J3KRA9	Protein kinase	domain
E7EN07	Protein kinase	domain	28-318;
Q504U3	Protein kinase	domain	Not In XML File!
Q59FU4	Protein kinase	domain
K7ELV5	Protein kinase	domain	4-164;
A8KA75	Protein kinase	domain	Not In XML File!
Q05DL3	Protein kinase	domain	17-232;
B2R8Z4	Protein kinase	domain	417-675;
I3L112	Protein kinase	domain
B4E0L4	Protein kinase	domain	Not In XML File!
B4DI23	Protein kinase	domain	55-347;
Q16176	Protein kinase	domain	194-440;
Q6FG98	Protein kinase	domain	33-293;
A8K7G8	Protein kinase	domain	156-472;
I3L0Z1	Protein kinase	domain
B3KWD9	Protein kinase	domain	Not In XML File!
A0A140VK93	Protein kinase	domain
H3BTW6	Protein kinase	domain	24-266;
B1AKP8	Protein kinase	domain
B7ZLY6	Protein kinase	domain	Not In XML File!
Q68E11	Protein kinase	domain
C1PHA1	Protein kinase	domain	601-877;
A0A023PX70	Protein kinase	domain	93-340;
C9JDA4	Protein kinase	domain	4-254;
Q53HA9	Protein kinase	domain	589-822;
A0JLT6	Protein kinase	domain	36-292;
A9YLN7	Protein kinase	domain	292-568;
B4DZI3	Protein kinase	domain	Not In XML File!
Q2M589	Protein kinase	domain
A0A0A0MR25	Protein kinase	domain	481-770;
I6MBV4	Protein kinase	domain	655-1017;
A0A024RB77	Protein kinase	domain	4-286;
C1PHA0	Protein kinase	domain	578-854;
M1VPF7	Protein kinase	domain	587-879;
Q53TE4	Protein kinase	domain	66-344;
A0A024QZP7	Protein kinase	domain	4-287;
B1AVT0	Protein kinase	domain	161-477;
Q573B4	Protein kinase	domain	238-505;
A0A024R603	Protein kinase	domain	23-285;
A0A024R8R3	Protein kinase	domain	32-314;
B4E1Q4	Protein kinase	domain
Q8N433	Protein kinase	domain	191-387;
A0A140VJJ0	Protein kinase	domain	621-882;
B3KVH4	Protein kinase	domain	150-408;
H0Y8F1	Protein kinase	domain	91-361;
A0A087WVC4	Protein kinase	domain	31-285;
B4DHN0	Protein kinase	domain	13-301;
C9JUK9	Protein kinase	domain	55-241;
A8K2T6	Protein kinase	domain	624-884;
B5MBY2	Protein kinase	domain
A0A2P9DU05	Protein kinase	domain	92-354;
A0A2R8Y4H0	Protein kinase	domain	39-256;
A8K8B9	Protein kinase	domain	36-290;
F8VY04	Protein kinase	domain
A0A024R807	Protein kinase	domain	162-419;
B1APG0	Protein kinase	domain	47-206;
A0A2P9AQQ5	Protein kinase	domain	Not In XML File!
Q5T0B5	Protein kinase	domain	489-770;
Q68D16	Protein kinase	domain	24-308;
A0A0S2Z310	Protein kinase	domain	202-492;
A0A0A0MRJ0	Protein kinase	domain	77-343;
A0A2P9AGZ6	Protein kinase	domain	Not In XML File!
A0A2R8YFJ4	Protein kinase	domain
A0A2R8YD28	Protein kinase	domain	223-456;
E9PHX8	Protein kinase	domain	411-682;
D6REE7	Protein kinase	domain	92-354;
H7C5C3	Protein kinase	domain	Not In XML File!
B1APF8	Protein kinase	domain	40-214;
H7BXS4	Protein kinase	domain	14-272;
B4DH54	Protein kinase	domain	Not In XML File!
Q59EB0	Protein kinase	domain	929-1257;
E9PG71	Protein kinase	domain	621-882;
A0A2R8Y4D6	Protein kinase	domain	39-207;
U3KQA5	Protein kinase	domain	44-315;
Q15523	Protein kinase	domain	152-411;
Q8IWQ7	Protein kinase	domain	77-343;
B7Z325	Protein kinase	domain	1-311;
B4E2L0	Protein kinase	domain	91-345;
B9EGA7	Protein kinase	domain	77-343;
A0A2P9ANK3	Protein kinase	domain	Not In XML File!
U3KQB3	Protein kinase	domain	44-315;
A8K5U6	Protein kinase	domain	621-882;
J3KP20	Protein kinase	domain	507-778;
A0A2P0XI22	Protein kinase	domain	Not In XML File!
N0E4C7	Protein kinase	domain
A0A087WZZ9	Protein kinase	domain	4-224;
Q9BRG8	Protein kinase	domain	2-318;
F2Z3C8	Protein kinase	domain	35-285;
A8K8R5	Protein kinase	domain	203-504;
A0A087WZQ5	Protein kinase	domain	242-569;
B4DZS7	Protein kinase	domain	289-525;
B2R928	Protein kinase	domain	20-277;
B5BUF9	Protein kinase	domain
A8KAE3	Protein kinase	domain	204-494;
M1VE89	Protein kinase	domain	650-942;
A0A2P9AEA1	Protein kinase	domain	Not In XML File!
B7Z9A9	Protein kinase	domain
A4CYL7	Protein kinase	domain	91-375;
B3KVX5	Protein kinase	domain	Not In XML File!
Q5TGY6	Protein kinase	domain	263-312;
M1V490	Protein kinase	domain	825-1117;
A0A087WZU2	Protein kinase	domain	117-398;
A2VCQ3	Protein kinase	domain	476-749;
B4DZD5	Protein kinase	domain
Q5XKD4	Protein kinase	domain
A0A0A0N0M2	Protein kinase	domain	581-853;873-1151;
A8KAM8	Protein kinase	domain	600-962;
A0A1B0GTX4	Protein kinase	domain	13-297;
D2CGD1	Protein kinase	domain	392-681;
A0A2P9AWP5	Protein kinase	domain	Not In XML File!
A0A2K8FKR1	Protein kinase	domain	Not In XML File!
E9PJF0	Protein kinase	domain	42-316;
A0A2P9AQA5	Protein kinase	domain	Not In XML File!
A0A087WSY1	Protein kinase	domain	567-848;
B1AKC9	Protein kinase	domain	616-879;
O75271	Protein kinase	domain	59-340;
A0A2R8Y4U5	Protein kinase	domain	100-355;
A0A2P9AVP9	Protein kinase	domain	Not In XML File!
K7EP59	Protein kinase	domain	49-309;
Q58F15	Protein kinase	domain	621-882;
K7EQN8	Protein kinase	domain	1-153;
E9PD35	Protein kinase	domain	845-1173;
B4DSE0	Protein kinase	domain	563-826;
A0A2R8YDY7	Protein kinase	domain	1-131;
Q6P4R6	Protein kinase	domain	621-882;
C9JXA2	Protein kinase	domain	621-882;
B1APG2	Protein kinase	domain	39-209;
A0A0S2Z4D1	Protein kinase	domain	49-309;
K7ERJ1	Protein kinase	domain
K7ES68	Protein kinase	domain	150-267;
A0A169TED2	Protein kinase	domain	339-597;
A0A2P9AFA7	Protein kinase	domain	Not In XML File!
A0A2P9AE50	Protein kinase	domain	Not In XML File!
A0A2K8FKV1	Protein kinase	domain	Not In XML File!
X6R8H3	Protein kinase	domain	35-292;
K7ESB6	Protein kinase	domain	29-299;
H0YNV4	Protein kinase	domain	56-178;
A0A2P9AEW8	Protein kinase	domain	Not In XML File!
Q2I0Y7	Protein kinase	domain	39-324;
E9PBE8	Protein kinase	domain	14-168;
I6L9I5	Protein kinase	domain	4-225;
B4DPT9	Protein kinase	domain	1-139;
C9J8E1	Protein kinase	domain	44-304;
C9IYV2	Protein kinase	domain	23-245;
A0A024RBB6	Protein kinase	domain	6-295;
B4DLU8	Protein kinase	domain	Not In XML File!
I6L996	Protein kinase	domain	50-308;
A0A0C4DGC9	Protein kinase	domain	63-391;
E9PJ92	Protein kinase	domain	180-319;
Q8N619	Protein kinase	domain
F5H5A3	Protein kinase	domain	1-210;
A8K2T7	Protein kinase	domain	712-979;
B4DPV9	Protein kinase	domain	Not In XML File!
A0A0D9SFR6	Protein kinase	domain
Q58A51	Protein kinase	domain	53-247;
Q59GS6	Protein kinase	domain
A0A097F6U9	Protein kinase	domain	196-472;
Q53EZ1	Protein kinase	domain	9-277;
Q5TBH1	Protein kinase	domain	45-222;
A0A087WX74	Protein kinase	domain	159-373;
B4DYU4	Protein kinase	domain	Not In XML File!
E7ESI2	Protein kinase	domain	4-226;
B4DIA4	Protein kinase	domain	1-268;
B2RE75	Protein kinase	domain	587-858;
A3KFJ0	Protein kinase	domain	133-347;
Q56A86	Protein kinase	domain	148-405;
X5DNW6	Protein kinase	domain	530-806;
E9PQW4	Protein kinase	domain	42-331;
B7ZA00	Protein kinase	domain	7-261;
B3KP61	Protein kinase	domain	53-310;
H0YD75	Protein kinase	domain	86-375;
E9PR89	Protein kinase	domain	1-311;
B4DVP5	Protein kinase	domain	399-687;
Q53EY8	Protein kinase	domain	Not In XML File!
A0A0U4CQG9	Protein kinase	domain	152-409;
F8WBF5	Protein kinase	domain	161-355;
B4E0D4	Protein kinase	domain	28-318;
F0UY65	Protein kinase	domain	1116-1392;
G3V4E1	Protein kinase	domain
B7Z951	Protein kinase	domain
A0A0A0MTJ5	Protein kinase	domain	418-691;
D1MAM4	Protein kinase	domain	1116-1392;
E9PFD7	Protein kinase	domain	667-934;
A0A0S2Z601	Protein kinase	domain
D3DQ64	Protein kinase	domain	Not In XML File!
A0ZT98	Protein kinase	domain	12-272;
B2RB89	Protein kinase	domain	44-298;
F1T0G6	Protein kinase	domain	235-482;
Q5U045	Protein kinase	domain	9-277;
Q6FGX9	Protein kinase	domain
A0A024R720	Protein kinase	domain
A0ZT99	Protein kinase	domain	12-272;
A0A0S2Z3T3	Protein kinase	domain	245-528;
J7M2B1	Protein kinase	domain	456-733;
B5BU53	Protein kinase	domain	19-315;
K7EQY5	Protein kinase	domain	235-481;
B0LPE5	Protein kinase	domain	150-408;
M0R0D0	Protein kinase	domain	13-158;
A0A024QZV1	Protein kinase	domain	82-334;
Q6FI23	Protein kinase	domain	64-325;
B5BU52	Protein kinase	domain	195-449;
A0A0S2Z5B6	Protein kinase	domain	4-273;
A0A024R7M7	Protein kinase	domain	521-781;822-1111;
X5D2R1	Protein kinase	domain	538-828;
A0A0S2Z3T4	Protein kinase	domain	385-674;
Q5SQQ7	Protein kinase	domain	23-279;
A9YLN4	Protein kinase	domain	301-578;
A0A024R7S1	Protein kinase	domain	427-715;
Q5SRQ6	Protein kinase	domain
B7Z8V7	Protein kinase	domain
A0A024R2W7	Protein kinase	domain	44-304;
D3DRD5	Protein kinase	domain	498-787;
A0A024R880	Protein kinase	domain	19-315;
A8K7I0	Protein kinase	domain	163-479;
B4DNK4	Protein kinase	domain
Q9NSQ6	Protein kinase	domain	90-360;
A0A2K8FKQ1	Protein kinase	domain	Not In XML File!
H7C1M9	Protein kinase	domain	27-293;
B6D4Y8	Protein kinase	domain	1116-1392;
B7ZM44	Protein kinase	domain	Not In XML File!
K7ERV3	Protein kinase	domain
B3KRV2	Protein kinase	domain	9-277;
K7EN18	Protein kinase	domain	20-281;
B2R6F9	Protein kinase	domain	89-382;
K7ERP6	Protein kinase	domain	1-251;
A0A2P9AIB7	Protein kinase	domain	Not In XML File!
N0E638	Protein kinase	domain
K7ENW5	Protein kinase	domain
B4DE94	Protein kinase	domain
A0A2R8Y5A0	Protein kinase	domain	39-287;
A6YR18	Protein kinase	domain	49-309;
A0A2R8YD58	Protein kinase	domain	39-324;
A0A2R8YDP2	Protein kinase	domain	39-287;
Q05DF6	Protein kinase	domain	6-261;
M0R0P9	Protein kinase	domain	90-347;
B4DP99	Protein kinase	domain	144-398;
Q0IJ49	Protein kinase	domain	110-359;
H7C4S5	Protein kinase	domain	14-231;
A0A024R328	Protein kinase	domain	349-603;
A0A2P9AMH4	Protein kinase	domain	Not In XML File!
A0A2R8Y2F6	Protein kinase	domain
K7ES52	Protein kinase	domain
A8MT37	Protein kinase	domain	37-321;
K7ELV1	Protein kinase	domain	20-233;
B7Z3W6	Protein kinase	domain	351-614;
A0A2R8Y492	Protein kinase	domain	156-411;
B4DER4	Protein kinase	domain	Not In XML File!
A0A0U2N547	Protein kinase	domain	585-932;
B5BU77	Protein kinase	domain	355-614;
A0A140VJG1	Protein kinase	domain	4-287;
A0A024R7S5	Protein kinase	domain	470-762;
U6FVB0	Protein kinase	domain	341-612;
B4DGX8	Protein kinase	domain	470-762;
A0A024R609	Protein kinase	domain	Not In XML File!
B2R6Q4	Protein kinase	domain	195-449;
Q8IWE0	Protein kinase	domain	13-271;
Q53EW6	Protein kinase	domain	162-419;
A0A024R7J0	Protein kinase	domain	44-298;
Q9HBS3	Protein kinase	domain	49-309;
Q4G1A8	Protein kinase	domain	14-272;
K7EL04	Protein kinase	domain	4-258;
Q2TSD3	Protein kinase	domain	339-597;
A0A2P9A9X3	Protein kinase	domain	Not In XML File!
B2RD19	Protein kinase	domain
F8VP57	Protein kinase	domain	676-937;
F5H4F6	Protein kinase	domain	20-161;
B1APF9	Protein kinase	domain	32-245;
B1APG1	Protein kinase	domain	31-197;
B5MCD5	Protein kinase	domain
B1APF7	Protein kinase	domain	48-186;
A0A024R2A0	Protein kinase	domain	333-606;
D3DRD4	Protein kinase	domain	384-673;
A0A024R7T2	Protein kinase	domain	724-1016;
A0A1U9X7J2	Protein kinase	domain
B4DFY5	Protein kinase	domain	46-339;
A0A090N7W4	Protein kinase	domain	4-286;
N0E6J1	Protein kinase	domain
A0A024R7E4	Protein kinase	domain	589-875;897-1176;
A0A024RBY6	Protein kinase	domain	Not In XML File!
Q6PJ06	Protein kinase	domain	17-261;
B2RDU6	Protein kinase	domain
B5BU41	Protein kinase	domain	20-276;
Q1RMG3	Protein kinase	domain	411-682;
Q53QE7	Protein kinase	domain	33-293;
A0A140VJM3	Protein kinase	domain	453-711;
B4DHM5	Protein kinase	domain	Not In XML File!
A0A024R7T1	Protein kinase	domain	470-762;
A0A024QYW7	Protein kinase	domain	32-286;
A0A0G2JM58	Protein kinase	domain
A0A2P9AQR0	Protein kinase	domain	Not In XML File!
E5RIU6	Protein kinase	domain	4-189;
A1L4Q0	Protein kinase	domain
N0E466	Protein kinase	domain
U6FSN9	Protein kinase	domain	1045-1316;
B7ZA25	Protein kinase	domain	33-291;
Q6NUK7	Protein kinase	domain	317-571;
A0A024R728	Protein kinase	domain	1096-1363;
A0A024R273	Protein kinase	domain	348-608;
W0S4B9	Protein kinase	domain	152-405;
B5BUC0	Protein kinase	domain	56-340;
E9PBK7	Protein kinase	domain	13-262;
A0A024QZA8	Protein kinase	domain	613-875;
A0A087WUH9	Protein kinase	domain	68-320;
B4DG79	Protein kinase	domain	90-347;
Q6FHV7	Protein kinase	domain	95-352;
A0A024R048	Protein kinase	domain
D3DNT9	Protein kinase	domain	591-854;
A0A024R244	Protein kinase	domain	371-631;
Q68DL0	Protein kinase	domain
A0A2R8YFU2	Protein kinase	domain	39-307;
B7Z9H7	Protein kinase	domain	23-281;
N0E644	Protein kinase	domain
Q96E92	Protein kinase	domain	18-207;
A0A024R452	Protein kinase	domain	Not In XML File!
Q5SR50	Protein kinase	domain
B5BUH5	Protein kinase	domain	39-324;
A8K341	Protein kinase	domain	49-333;
B3KNJ3	Protein kinase	domain	13-275;
D6RHC7	Protein kinase	domain	154-253;
M1VPF9	Protein kinase	domain	825-1117;
A0A0S2Z3T9	Protein kinase	domain	387-676;
B4DGF4	Protein kinase	domain	1-193;
A0A140VK35	Protein kinase	domain
E7ENM8	Protein kinase	domain	433-681;
A9YLN6	Protein kinase	domain	219-496;
I6L972	Protein kinase	domain	29-289;
A0A0S2Z4H5	Protein kinase	domain	269-359;
X5D991	Protein kinase	domain	322-593;
A0A0S2Z562	Protein kinase	domain	4-266;
B2R9M8	Protein kinase	domain	23-283;
A0A141AXF8	Protein kinase	domain	464-744;
H7C565	Protein kinase	domain
C9J319	Protein kinase	domain	75-215;
I3L1N3	Protein kinase	domain
A0A024R996	Protein kinase	domain	144-425;
B3KPS6	Protein kinase	domain	219-472;
C9JJ18	Protein kinase	domain	15-226;
B2RAH3	Protein kinase	domain
B4DTW8	Protein kinase	domain	794-1073;
A0A087WV00	Protein kinase	domain
J3KPI6	Protein kinase	domain	144-412;
F8VWX7	Protein kinase	domain	6-203;
A0A0S2Z3Y4	Protein kinase	domain	180-447;
A0A024R759	Protein kinase	domain	1078-1345;
A0A087WZL3	Protein kinase	domain	739-1015;
B4DDB3	Protein kinase	domain	Not In XML File!
B4DHW9	Protein kinase	domain	Not In XML File!
H0YM90	Protein kinase	domain	530-705;
A0A141AXF3	Protein kinase	domain	390-670;
Q59FI5	Protein kinase	domain	250-461;
Q5U0C9	Protein kinase	domain	36-291;
K7EL10	Protein kinase	domain	19-198;
F8W1A4	Protein kinase	domain
B4E041	Protein kinase	domain	Not In XML File!
F8TLS5	Protein kinase	domain	724-1016;
Q4VAU9	Protein kinase	domain	1-271;
Q32MQ5	Protein kinase	domain	117-375;
S4R381	Protein kinase	domain	253-542;
Q5H8Y5	Protein kinase	domain	35-165;
Q8TDJ5	Protein kinase	domain	299-575;
B4DFP8	Protein kinase	domain	4-167;
H3BTZ2	Protein kinase	domain	1-163;
A9UEZ6	Protein kinase	domain	745-996;
M1VRM8	Protein kinase	domain	262-539;
A0A024R7P8	Protein kinase	domain	467-755;
A8K709	Protein kinase	domain	417-675;
A0A0B4J1S8	Protein kinase	domain
B3KQM3	Protein kinase	domain	18-294;
E7BSV0	Protein kinase	domain	712-979;
H0Y5M6	Protein kinase	domain	1-185;
Q5TBH2	Protein kinase	domain	45-220;
A8K4K4	Protein kinase	domain	44-304;
B4DWB2	Protein kinase	domain	81-343;
M0QYV0	Protein kinase	domain	32-167;
Q506Q0	Protein kinase	domain	545-809;849-1126;
B7Z7J1	Protein kinase	domain	106-366;
H3BPI9	Protein kinase	domain	1-172;
V9HWF4	Protein kinase	domain	Not In XML File!
W8DYI2	Protein kinase	domain	244-319;
B3XZL9	Protein kinase	domain	281-557;
F8VYH9	Protein kinase	domain	6-170;
H3BTN5	Protein kinase	domain
E9PIX7	Protein kinase	domain	4-259;
Q6ZRA8	Protein kinase	domain	171-429;
B5BUK7	Protein kinase	domain	245-513;
B3KUU7	Protein kinase	domain	83-399;
B4DH44	Protein kinase	domain	79-344;
A8MTF1	Protein kinase	domain
B2R8C2	Protein kinase	domain	234-491;
Q4LDX3	Protein kinase	domain	571-843;863-1140;
A0A140VJR3	Protein kinase	domain
A0A097ZMP6	Protein kinase	domain	299-591;
Q68D39	Protein kinase	domain	183-433;
V9HW16	Protein kinase	domain	9-259;
F8VTV8	Protein kinase	domain	6-201;
W0S1B5	Protein kinase	domain	388-641;
B4E125	Protein kinase	domain	170-426;
A0A141AXF5	Protein kinase	domain	462-742;
A0A0D9SFP6	Protein kinase	domain	538-853;
A1L4F5	Protein kinase	domain	473-746;
F8W9L4	Protein kinase	domain	473-792;
D1MAM1	Protein kinase	domain	1116-1392;
Q7Z4Y4	Protein kinase	domain	Not In XML File!
J3QLN8	Protein kinase	domain	37-230;
A7E2E0	Protein kinase	domain	Not In XML File!
H3BQ34	Protein kinase	domain
Q8N9D7	Protein kinase	domain	90-348;
M1VKI9	Protein kinase	domain	650-942;
F6VCX5	Protein kinase	domain	20-291;
A8K602	Protein kinase	domain	16-273;
Q8N7M6	Protein kinase	domain	75-327;
Q59FK4	Protein kinase	domain	279-530;
M0R308	Protein kinase	domain
A4D151	Protein kinase	domain	78-393;
B4DR46	Protein kinase	domain	23-281;
Q16716	Protein kinase	domain	Not In XML File!
H0Y4F8	Protein kinase	domain
C1PHA2	Protein kinase	domain	979-1255;
Q2VXS9	Protein kinase	domain	433-681;
Q5H9N4	Protein kinase	domain	4-293;
M1V487	Protein kinase	domain	963-1240;
A0A0S2Z539	Protein kinase	domain	244-334;
A0A1B0GWC2	Protein kinase	domain
J3KN87	Protein kinase	domain	Not In XML File!
B4DYG5	Protein kinase	domain	Not In XML File!
A0A0S2Z535	Protein kinase	domain	4-229;
B0QY34	Protein kinase	domain	9-277;
D1MAM3	Protein kinase	domain	1116-1392;
A6NMN0	Protein kinase	domain
B2R6Z3	Protein kinase	domain	133-383;
B4E2S6	Protein kinase	domain	58-374;
H7BXU9	Protein kinase	domain	390-669;
F8VZG5	Protein kinase	domain
Q1KKQ2	Protein kinase	domain	585-841;
B4DLF5	Protein kinase	domain	648-915;
E9PM17	Protein kinase	domain	172-425;
B4DUF0	Protein kinase	domain	1-229;
B0QY36	Protein kinase	domain	9-225;
B4DPB3	Protein kinase	domain	81-399;
A0A087WV31	Protein kinase	domain
B5BU16	Protein kinase	domain	53-314;
A0A0S2Z557	Protein kinase	domain	4-288;
V9HWB8	Protein kinase	domain	Not In XML File!
G3V202	Protein kinase	domain	4-257;
B4DUJ4	Protein kinase	domain
E9PJX5	Protein kinase	domain	170-423;
D3DW67	Protein kinase	domain	57-257;
A0A024RBQ3	Protein kinase	domain	165-448;
A0A024RD88	Protein kinase	domain	Not In XML File!
A0A024RAY5	Protein kinase	domain	125-366;
A0A0S2Z3F9	Protein kinase	domain	12-295;
A0A024RBU5	Protein kinase	domain	49-303;
A0A024R495	Protein kinase	domain
A0A024RDA0	Protein kinase	domain	Not In XML File!
B4DDH2	Protein kinase	domain	75-340;
B0YJ89	Protein kinase	domain
D3DRD6	Protein kinase	domain	44-333;
A0A024QZ12	Protein kinase	domain	138-427;
B4DTR1	Protein kinase	domain	444-711;
A0A0K2YUJ3	Protein kinase	domain	48-324;
D3DPA4	Protein kinase	domain	208-502;
A0A024QZ20	Protein kinase	domain	55-347;
Q15136	Protein kinase	domain	27-207;
Q8IXA3	Protein kinase	domain	44-315;
Q7LDD5	Protein kinase	domain	13-271;
A0A024R5X5	Protein kinase	domain	166-409;
F8W9P4	Protein kinase	domain
A0A024R9Q5	Protein kinase	domain	121-397;
A0A024R964	Protein kinase	domain	Not In XML File!
A8K6P8	Protein kinase	domain	4-167;
D3DRD3	Protein kinase	domain	384-673;
A0A024R1D8	Protein kinase	domain	191-453;
A6NHV6	Protein kinase	domain	101-350;
B0YIY3	Protein kinase	domain	20-276;
B6D4Y3	Protein kinase	domain	1116-1392;
Q5SRQ3	Protein kinase	domain
Q9BVE2	Protein kinase	domain	91-324;
A0A024R8N6	Protein kinase	domain	Not In XML File!
A0A140VJW0	Protein kinase	domain	93-353;
G5EKE5	Protein kinase	domain	307-583;
A0A024R604	Protein kinase	domain	44-315;
A4QPA9	Protein kinase	domain	68-361;
X5D7M5	Protein kinase	domain	538-814;
A0A024R3C7	Protein kinase	domain
L7RXH5	Protein kinase	domain	42-330;
B4DY26	Protein kinase	domain	136-426;
A0A024R5Y2	Protein kinase	domain	166-419;
G3V213	Protein kinase	domain
F2Z2U4	Protein kinase	domain
A0A024R5W3	Protein kinase	domain	44-315;
D6R938	Protein kinase	domain	14-272;
A0A2R8Y443	Protein kinase	domain	121-400;
F5H8H2	Protein kinase	domain
B7ZL31	Protein kinase	domain	159-373;
A0A024R912	Protein kinase	domain	Not In XML File!
Q5T7S2	Protein kinase	domain	205-495;
A0A024R230	Protein kinase	domain	554-823;
A0A024R5E6	Protein kinase	domain	117-379;
Q1HBJ4	Protein kinase	domain	25-313;
Q504U8	Protein kinase	domain	667-934;
B7ZKJ3	Protein kinase	domain	676-937;
A0A024RDK3	Protein kinase	domain	Not In XML File!
A2RUF7	Protein kinase	domain
U3NG26	Protein kinase	domain	402-568;
A0A024RC92	Protein kinase	domain	561-822;
B7Z7U4	Protein kinase	domain	440-617;
A8K3Y2	Protein kinase	domain	53-314;
B2R6S5	Protein kinase	domain	Not In XML File!
Q6FI27	Protein kinase	domain	56-340;
Q96L35	Protein kinase	domain	615-878;
A0A024R8K3	Protein kinase	domain	1-258;
Q8IXN4	Protein kinase	domain	4-284;
A0A024RB10	Protein kinase	domain	4-252;
A0A024R4H1	Protein kinase	domain	Not In XML File!
A8K161	Protein kinase	domain	13-271;
A0A024R0L5	Protein kinase	domain	119-403;
B7ZKW7	Protein kinase	domain	654-915;
A0A024RD18	Protein kinase	domain	89-382;
A0A140VK84	Protein kinase	domain
A0A024RB23	Protein kinase	domain
G3V5T9	Protein kinase	domain	4-334;
A0A024R7Q5	Protein kinase	domain	12-267;
G3V1W8	Protein kinase	domain	216-506;
E7ESA6	Protein kinase	domain	466-724;
E9PGT3	Protein kinase	domain	62-310;407-664;
Q5Y191	Protein kinase	domain	40-290;
A0A0S2Z3Q6	Protein kinase	domain	476-765;

## Sheet: Ecoli_ATPbinding_Uniprot
Entry	Reviewed	Entry Name	Protein names	Gene Names	Organism	Length	Mass
P00452	reviewed	RIR1_ECOLI	Ribonucleoside-diphosphate reductase 1 subunit alpha (EC 1.17.4.1) (Protein B1) (Ribonucleoside-diphosphate reductase 1 R1 subunit) (Ribonucleotide reductase 1)	nrdA dnaF b2234 JW2228	Escherichia coli (strain K12)	761	85775
P00547	reviewed	KHSE_ECOLI	Homoserine kinase (HK) (HSK) (EC 2.7.1.39)	thrB b0003 JW0002	Escherichia coli (strain K12)	310	33624
P00561	reviewed	AK1H_ECOLI	Bifunctional aspartokinase/homoserine dehydrogenase 1 (Aspartokinase I/homoserine dehydrogenase I) (AKI-HDI) [Includes: Aspartokinase (EC 2.7.2.4); Homoserine dehydrogenase (EC 1.1.1.3)]	thrA thrA1 thrA2 b0002 JW0001	Escherichia coli (strain K12)	820	89120
P00562	reviewed	AK2H_ECOLI	Bifunctional aspartokinase/homoserine dehydrogenase 2 (Aspartokinase II/homoserine dehydrogenase II) (AKII-HDII) [Includes: Aspartokinase (EC 2.7.2.4); Homoserine dehydrogenase (EC 1.1.1.3)]	metL metM b3940 JW3911	Escherichia coli (strain K12)	810	88888
P00936	reviewed	CYAA_ECOLI	Adenylate cyclase (EC 4.6.1.1) (ATP pyrophosphate-lyase) (Adenylyl cyclase)	cyaA cya b3806 JW3778	Escherichia coli (strain K12)	848	97586
P00954	reviewed	SYW_ECOLI	Tryptophan--tRNA ligase (EC 6.1.1.2) (Tryptophanyl-tRNA synthetase) (TrpRS)	trpS b3384 JW3347	Escherichia coli (strain K12)	334	37438
P00956	reviewed	SYI_ECOLI	Isoleucine--tRNA ligase (EC 6.1.1.5) (Isoleucyl-tRNA synthetase) (IleRS)	ileS ilvS b0026 JW0024	Escherichia coli (strain K12)	938	104297
P00957	reviewed	SYA_ECOLI	Alanine--tRNA ligase (EC 6.1.1.7) (Alanyl-tRNA synthetase) (AlaRS) (Protein lactyltransferase) (EC 6.-.-.-)	alaS lovB b2697 JW2667	Escherichia coli (strain K12)	876	96032
P00959	reviewed	SYM_ECOLI	Methionine--tRNA ligase (EC 6.1.1.10) (Methionyl-tRNA synthetase) (MetRS)	metG b2114 JW2101	Escherichia coli (strain K12)	677	76255
P00960	reviewed	SYGA_ECOLI	Glycine--tRNA ligase alpha subunit (EC 6.1.1.14) (Glycyl-tRNA synthetase alpha subunit) (GlyRS)	glyQ glyS(A) b3560 JW3531	Escherichia coli (strain K12)	303	34774
P00961	reviewed	SYGB_ECOLI	Glycine--tRNA ligase beta subunit (EC 6.1.1.14) (Glycyl-tRNA synthetase beta subunit) (GlyRS)	glyS glyS(B) b3559 JW3530	Escherichia coli (strain K12)	689	76813
P00962	reviewed	SYQ_ECOLI	Glutamine--tRNA ligase (EC 6.1.1.18) (Glutaminyl-tRNA synthetase) (GlnRS)	glnS b0680 JW0666	Escherichia coli (strain K12)	554	63478
P00963	reviewed	ASNA_ECOLI	Aspartate--ammonia ligase (EC 6.3.1.1) (Asparagine synthetase A)	asnA b3744 JW3722	Escherichia coli (strain K12)	330	36651
P00968	reviewed	CARB_ECOLI	Carbamoyl phosphate synthase large chain (EC 6.3.4.16) (EC 6.3.5.5) (Carbamoyl phosphate synthetase ammonia chain)	carB pyrA b0033 JW0031	Escherichia coli (strain K12)	1073	117842
P02916	reviewed	MALF_ECOLI	Maltose/maltodextrin transport system permease protein MalF	malF b4033 JW3993	Escherichia coli (strain K12)	514	57013
P02924	reviewed	ARAF_ECOLI	L-arabinose-binding periplasmic protein (ABP)	araF b1901 JW1889	Escherichia coli (strain K12)	329	35541
P02925	reviewed	RBSB_ECOLI	Ribose import binding protein RbsB	rbsB prlB rbsP b3751 JW3730	Escherichia coli (strain K12)	296	30950
P03004	reviewed	DNAA_ECOLI	Chromosomal replication initiator protein DnaA (EC 3.6.4.-)	dnaA b3702 JW3679	Escherichia coli (strain K12)	467	52551
P03018	reviewed	UVRD_ECOLI	DNA helicase II (EC 5.6.2.4) (DNA 3'-5' helicase II)	uvrD mutU pdeB rad recL b3813 JW3786	Escherichia coli (strain K12)	720	81990
P03960	reviewed	KDPB_ECOLI	Potassium-transporting ATPase ATP-binding subunit (EC 7.2.2.6) (ATP phosphohydrolase [potassium-transporting] B chain) (Potassium-binding and translocating subunit B) (Potassium-translocating ATPase B chain)	kdpB b0697 JW0685	Escherichia coli (strain K12)	682	72199
P03961	reviewed	KDPC_ECOLI	Potassium-transporting ATPase KdpC subunit (ATP phosphohydrolase [potassium-transporting] C chain) (Potassium-binding and translocating subunit C) (Potassium-translocating ATPase C chain)	kdpC b0696 JW0684	Escherichia coli (strain K12)	190	20267
P04079	reviewed	GUAA_ECOLI	GMP synthase [glutamine-hydrolyzing] (EC 6.3.5.2) (GMP synthetase) (GMPS) (Glutamine amidotransferase)	guaA b2507 JW2491	Escherichia coli (strain K12)	525	58679
P04425	reviewed	GSHB_ECOLI	Glutathione synthetase (EC 6.3.2.3) (GSH synthetase) (GSH-S) (GSHase) (Glutathione synthase)	gshB gsh-II b2947 JW2914	Escherichia coli (strain K12)	316	35561
P04805	reviewed	SYE_ECOLI	Glutamate--tRNA ligase (EC 6.1.1.17) (Glutamyl-tRNA synthetase) (GluRS)	gltX b2400 JW2395	Escherichia coli (strain K12)	471	53816
P04816	reviewed	LIVK_ECOLI	Leucine-specific-binding protein (L-BP) (LS-BP)	livK b3458 JW3423	Escherichia coli (strain K12)	369	39379
P04983	reviewed	RBSA_ECOLI	Ribose import ATP-binding protein RbsA (EC 7.5.2.7)	rbsA b3749 JW3728	Escherichia coli (strain K12)	501	55042
P04993	reviewed	RECD_ECOLI	RecBCD enzyme subunit RecD (EC 5.6.2.3) (DNA 5'-3' helicase subunit RecB) (Exodeoxyribonuclease V 67 kDa polypeptide) (Exodeoxyribonuclease V alpha chain) (Exonuclease V subunit RecD) (ExoV subunit RecD) (Helicase/nuclease RecBCD subunit RecD)	recD hopE b2819 JW2787	Escherichia coli (strain K12)	608	66902
P05824	reviewed	RECN_ECOLI	DNA repair protein RecN (Recombination protein N)	recN radB b2616 JW5416	Escherichia coli (strain K12)	553	61396
P06609	reviewed	BTUC_ECOLI	Vitamin B12 import system permease protein BtuC	btuC b1711 JW1701	Escherichia coli (strain K12)	326	34949
P06611	reviewed	BTUD_ECOLI	Vitamin B12 import ATP-binding protein BtuD (EC 7.6.2.8) (Vitamin B12-transporting ATPase)	btuD b1709 JW1699	Escherichia coli (strain K12)	249	27081
P06709	reviewed	BIRA_ECOLI	Bifunctional ligase/repressor BirA (Biotin operon repressor) (Biotin--[acetyl-CoA-carboxylase] ligase) (EC 6.3.4.15) (Biotin--protein ligase) (Biotin-[acetyl-CoA carboxylase] synthetase)	birA bioR dhbB b3973 JW3941	Escherichia coli (strain K12)	321	35312
P06710	reviewed	DPO3X_ECOLI	DNA polymerase III subunit tau (EC 2.7.7.7) (DNA polymerase III subunit gamma)	dnaX dnaZ dnaZX b0470 JW0459	Escherichia coli (strain K12)	643	71138
P06961	reviewed	CCA_ECOLI	Multifunctional CCA protein [Includes: CCA-adding enzyme (EC 2.7.7.72) (CCA tRNA nucleotidyltransferase) (tRNA CCA-pyrophosphorylase) (tRNA adenylyl-/cytidylyl-transferase) (tRNA nucleotidyltransferase) (tRNA-NT); 2'-nucleotidase (EC 3.1.3.-); 2',3'-cyclic phosphodiesterase (EC 3.1.4.-); Phosphatase (EC 3.1.3.-)]	cca b3056 JW3028	Escherichia coli (strain K12)	412	46467
P06971	reviewed	FHUA_ECOLI	Ferrichrome outer membrane transporter/phage receptor (Ferric hydroxamate receptor) (Ferric hydroxamate uptake) (Ferrichrome-iron receptor)	fhuA tonA b0150 JW0146	Escherichia coli (strain K12)	747	82182
P06972	reviewed	FHUB_ECOLI	Iron(3+)-hydroxamate import system permease protein FhuB (Ferric hydroxamate uptake protein B) (Ferrichrome transport system permease protein FhuB) (Ferrichrome uptake protein FhuB) (Iron(III)-hydroxamate import system permease protein FhuB)	fhuB b0153 JW0149	Escherichia coli (strain K12)	660	70423
P06989	reviewed	HIS2_ECOLI	Histidine biosynthesis bifunctional protein HisIE [Includes: Phosphoribosyl-AMP cyclohydrolase (PRA-CH) (EC 3.5.4.19); Phosphoribosyl-ATP pyrophosphatase (PRA-PH) (EC 3.6.1.31)]	hisI hisIE b2026 JW2008	Escherichia coli (strain K12)	203	22756
P06993	reviewed	MALT_ECOLI	HTH-type transcriptional regulator MalT (ATP-dependent transcriptional activator MalT)	malT malA b3418 JW3381	Escherichia coli (strain K12)	901	103118
P06999	reviewed	PFKB_ECOLI	ATP-dependent 6-phosphofructokinase isozyme 2 (ATP-PFK 2) (Phosphofructokinase 2) (EC 2.7.1.11) (6-phosphofructokinase isozyme II) (Phosphohexokinase 2)	pfkB b1723 JW5280	Escherichia coli (strain K12)	309	32456
P07109	reviewed	HISP_ECOLI	Histidine/lysine/arginine/ornithine transport ATP-binding protein HisP (EC 7.4.2.1)	hisP b2306 JW2303	Escherichia coli (strain K12)	257	28653
P07118	reviewed	SYV_ECOLI	Valine--tRNA ligase (EC 6.1.1.9) (Valyl-tRNA synthetase) (ValRS)	valS b4258 JW4215	Escherichia coli (strain K12)	951	108192
P07363	reviewed	CHEA_ECOLI	Chemotaxis protein CheA (EC 2.7.13.3)	cheA b1888 JW1877	Escherichia coli (strain K12)	654	71382
P07395	reviewed	SYFB_ECOLI	Phenylalanine--tRNA ligase beta subunit (EC 6.1.1.20) (Phenylalanyl-tRNA synthetase beta subunit) (PheRS)	pheT b1713 JW1703	Escherichia coli (strain K12)	795	87378
P07604	reviewed	TYRR_ECOLI	HTH-type transcriptional regulatory protein TyrR	tyrR b1323 JW1316	Escherichia coli (strain K12)	513	57656
P07648	reviewed	RECC_ECOLI	RecBCD enzyme subunit RecC (Exodeoxyribonuclease V 125 kDa polypeptide) (Exodeoxyribonuclease V gamma chain) (Exonuclease V subunit RecC) (ExoV subunit RecC) (Helicase/nuclease RecBCD subunit RecC)	recC b2822 JW2790	Escherichia coli (strain K12)	1122	128848
P07654	reviewed	PSTA_ECOLI	Phosphate transport system permease protein PstA	pstA phoT b3726 JW3704	Escherichia coli (strain K12)	296	32322
P07813	reviewed	SYL_ECOLI	Leucine--tRNA ligase (EC 6.1.1.4) (Leucyl-tRNA synthetase) (LeuRS)	leuS b0642 JW0637	Escherichia coli (strain K12)	860	97234
P07821	reviewed	FHUC_ECOLI	Iron(3+)-hydroxamate import ATP-binding protein FhuC (EC 7.2.2.16) (Ferric hydroxamate uptake protein C) (Ferrichrome transport ATP-binding protein FhuC) (Iron(III)-hydroxamate import ATP-binding protein FhuC)	fhuC b0151 JW0147	Escherichia coli (strain K12)	265	28886
P07822	reviewed	FHUD_ECOLI	Iron(3+)-hydroxamate-binding protein FhuD (Ferric hydroxamate uptake protein D) (Ferrichrome-binding periplasmic protein) (Iron(III)-hydroxamate-binding protein FhuD)	fhuD b0152 JW0148	Escherichia coli (strain K12)	296	32998
P07862	reviewed	DDLB_ECOLI	D-alanine--D-alanine ligase B (EC 6.3.2.4) (D-Ala-D-Ala ligase B) (D-alanylalanine synthetase B)	ddlB ddl b0092 JW0090	Escherichia coli (strain K12)	306	32840
P08178	reviewed	PUR5_ECOLI	Phosphoribosylformylglycinamidine cyclo-ligase (EC 6.3.3.1) (AIR synthase) (AIRS) (Phosphoribosyl-aminoimidazole synthetase)	purM purG b2499 JW2484	Escherichia coli (strain K12)	345	36854
P08192	reviewed	FOLC_ECOLI	Dihydrofolate synthase/folylpolyglutamate synthase (DHFS / FPGS) (EC 6.3.2.12) (EC 6.3.2.17) (Folylpoly-gamma-glutamate synthetase-dihydrofolate synthetase) (Folylpolyglutamate synthetase) (Tetrahydrofolylpolyglutamate synthase)	folC dedC b2315 JW2312	Escherichia coli (strain K12)	422	45406
P08204	reviewed	ARAB_ECOLI	Ribulokinase (EC 2.7.1.16)	araB b0063 JW0062	Escherichia coli (strain K12)	566	61089
P08312	reviewed	SYFA_ECOLI	Phenylalanine--tRNA ligase alpha subunit (EC 6.1.1.20) (Phenylalanyl-tRNA synthetase alpha subunit) (PheRS)	pheS b1714 JW5277	Escherichia coli (strain K12)	327	36832
P08394	reviewed	RECB_ECOLI	RecBCD enzyme subunit RecB (EC 3.1.11.5) (EC 5.6.2.4) (DNA 3'-5' helicase subunit RecB) (Exodeoxyribonuclease V 135 kDa polypeptide) (Exodeoxyribonuclease V beta chain) (Exonuclease V subunit RecB) (ExoV subunit RecB) (Helicase/nuclease RecBCD subunit RecB)	recB ior rorA b2820 JW2788	Escherichia coli (strain K12)	1180	133959
P08400	reviewed	PHOR_ECOLI	Phosphate regulon sensor protein PhoR (EC 2.7.13.3)	phoR nmpB b0400 JW0390	Escherichia coli (strain K12)	431	49629
P08401	reviewed	CREC_ECOLI	Sensor protein CreC (EC 2.7.13.3)	creC phoM b4399 JW4362	Escherichia coli (strain K12)	474	52176
P08622	reviewed	DNAJ_ECOLI	Chaperone protein DnaJ (HSP40) (Heat shock protein J)	dnaJ groP b0015 JW0014	Escherichia coli (strain K12)	376	41100
P08660	reviewed	AK3_ECOLI	Lysine-sensitive aspartokinase 3 (EC 2.7.2.4) (Aspartate kinase III) (AKIII) (Lysine-sensitive aspartokinase III)	lysC apk b4024 JW3984	Escherichia coli (strain K12)	449	48532
P08956	reviewed	T1RK_ECOLI	Type I restriction enzyme EcoKI endonuclease subunit (EcoKI) (R protein) (EC 3.1.21.3)	hsdR hsr b4350 JW4313	Escherichia coli (strain K12)	1170	134095
P09029	reviewed	PURK_ECOLI	N5-carboxyaminoimidazole ribonucleotide synthase (N5-CAIR synthase) (EC 6.3.4.18) (5-(carboxyamino)imidazole ribonucleotide synthetase)	purK b0522 JW0511	Escherichia coli (strain K12)	355	39461
P09099	reviewed	XYLB_ECOLI	Xylulose kinase (XK) (Xylulokinase) (EC 2.7.1.17) (1-deoxy-D-xylulokinase) (EC 2.7.1.-)	xylB b3564 JW3536	Escherichia coli (strain K12)	484	52618
P09130	reviewed	TRAD1_ECOLI	Coupling protein TraD (DNA transport protein TraD)	traD ECOK12F102	Escherichia coli (strain K12)	717	81489
P09372	reviewed	GRPE_ECOLI	Protein GrpE (HSP-70 cofactor) (HSP24) (Heat shock protein B25.3)	grpE b2614 JW2594	Escherichia coli (strain K12)	197	21798
P09551	reviewed	ARGT_ECOLI	Lysine/arginine/ornithine-binding periplasmic protein (LAO-binding protein)	argT b2310 JW2307	Escherichia coli (strain K12)	260	27992
P09833	reviewed	MODC_ECOLI	Molybdenum import ATP-binding protein ModC (EC 7.3.2.5)	modC chlD narD b0765 JW0748	Escherichia coli (strain K12)	352	39102
P09835	reviewed	UHPB_ECOLI	Signal transduction histidine-protein kinase/phosphatase UhpB (EC 2.7.13.3) (EC 3.1.3.-)	uhpB b3668 JW3643	Escherichia coli (strain K12)	500	56306
P09980	reviewed	REP_ECOLI	ATP-dependent DNA helicase Rep (EC 5.6.2.4) (DNA 3'-5' helicase Rep)	rep b3778 JW5604	Escherichia coli (strain K12)	673	77024
P0A698	reviewed	UVRA_ECOLI	UvrABC system protein A (UvrA protein) (Excinuclease ABC subunit A)	uvrA dinE b4058 JW4019	Escherichia coli (strain K12)	940	103868
P0A6A0	reviewed	UBIB_ECOLI	Probable protein kinase UbiB (EC 2.7.-.-) (Ubiquinone biosynthesis protein UbiB)	ubiB aarF yigQ yigR yigS b3835 JW3812	Escherichia coli (strain K12)	546	63203
P0A6A3	reviewed	ACKA_ECOLI	Acetate kinase (EC 2.7.2.1) (Acetokinase)	ackA ack b2296 JW2293	Escherichia coli (strain K12)	400	43290
P0A6C8	reviewed	ARGB_ECOLI	Acetylglutamate kinase (EC 2.7.2.8) (N-acetyl-L-glutamate 5-phosphotransferase) (NAG kinase) (NAGK)	argB b3959 JW5553	Escherichia coli (strain K12)	258	27160
P0A6D7	reviewed	AROK_ECOLI	Shikimate kinase 1 (SK 1) (EC 2.7.1.71) (Shikimate kinase I) (SKI)	aroK b3390 JW5947	Escherichia coli (strain K12)	173	19538
P0A6E1	reviewed	AROL_ECOLI	Shikimate kinase 2 (SK 2) (EC 2.7.1.71) (Shikimate kinase II) (SKII)	aroL b0388 JW0379	Escherichia coli (strain K12)	174	19151
P0A6E4	reviewed	ASSY_ECOLI	Argininosuccinate synthase (EC 6.3.4.5) (Citrulline--aspartate ligase)	argG b3172 JW3140	Escherichia coli (strain K12)	447	49898
P0A6E6	reviewed	ATPE_ECOLI	ATP synthase epsilon chain (ATP synthase F1 sector epsilon subunit) (F-ATPase epsilon subunit)	atpC papG uncC b3731 JW3709	Escherichia coli (strain K12)	139	15068
P0A6E9	reviewed	BIOD2_ECOLI	ATP-dependent dethiobiotin synthetase BioD 2 (EC 6.3.3.3) (DTB synthetase 2) (DTBS 2) (Dethiobiotin synthase 2)	bioD2 ynfK b1593 JW5264	Escherichia coli (strain K12)	231	24981
P0A6F1	reviewed	CARA_ECOLI	Carbamoyl phosphate synthase small chain (EC 6.3.5.5) (Carbamoyl phosphate synthetase glutamine chain)	carA pyrA b0032 JW0030	Escherichia coli (strain K12)	382	41431
P0A6F3	reviewed	GLPK_ECOLI	Glycerol kinase (EC 2.7.1.30) (ATP:glycerol 3-phosphotransferase) (Glycerokinase) (GK)	glpK b3926 JW3897	Escherichia coli (strain K12)	502	56231
P0A6F5	reviewed	CH60_ECOLI	Chaperonin GroEL (EC 5.6.1.7) (60 kDa chaperonin) (Chaperonin-60) (Cpn60) (GroEL protein)	groEL groL mopA b4143 JW4103	Escherichia coli (strain K12)	548	57329
P0A6F9	reviewed	CH10_ECOLI	Co-chaperonin GroES (10 kDa chaperonin) (Chaperonin-10) (Cpn10)	groES groS mopB b4142 JW4102	Escherichia coli (strain K12)	97	10387
P0A6G7	reviewed	CLPP_ECOLI	ATP-dependent Clp protease proteolytic subunit (EC 3.4.21.92) (Caseinolytic protease) (Endopeptidase Clp) (Heat shock protein F21.5) (Protease Ti)	clpP lopP b0437 JW0427	Escherichia coli (strain K12)	207	23187
P0A6H1	reviewed	CLPX_ECOLI	ATP-dependent Clp protease ATP-binding subunit ClpX (ATP-dependent unfoldase ClpX)	clpX lopC b0438 JW0428	Escherichia coli (strain K12)	424	46356
P0A6H5	reviewed	HSLU_ECOLI	ATP-dependent protease ATPase subunit HslU (Heat shock protein HslU) (Unfoldase HslU)	hslU htpI b3931 JW3902	Escherichia coli (strain K12)	443	49594
P0A6I0	reviewed	KCY_ECOLI	Cytidylate kinase (CK) (EC 2.7.4.25) (Cytidine monophosphate kinase) (CMP kinase) (Protein MssA) (p25)	cmk mssA ycaF ycaG b0910 JW0893	Escherichia coli (strain K12)	227	24746
P0A6I3	reviewed	COAA_ECOLI	Pantothenate kinase (EC 2.7.1.33) (Pantothenic acid kinase) (Rts protein)	coaA panK rts b3974 JW3942	Escherichia coli (strain K12)	316	36360
P0A6I6	reviewed	COAD_ECOLI	Phosphopantetheine adenylyltransferase (EC 2.7.7.3) (Dephospho-CoA pyrophosphorylase) (Pantetheine-phosphate adenylyltransferase) (PPAT)	coaD kdtB yicA b3634 JW3609	Escherichia coli (strain K12)	159	17837
P0A6I9	reviewed	COAE_ECOLI	Dephospho-CoA kinase (EC 2.7.1.24) (Dephosphocoenzyme A kinase)	coaE yacE b0103 JW0100	Escherichia coli (strain K12)	206	22622
P0A6J1	reviewed	CYSC_ECOLI	Adenylyl-sulfate kinase (EC 2.7.1.25) (APS kinase) (ATP adenosine-5'-phosphosulfate 3'-phosphotransferase) (Adenosine-5'-phosphosulfate kinase)	cysC b2750 JW2720	Escherichia coli (strain K12)	201	22321
P0A6J8	reviewed	DDLA_ECOLI	D-alanine--D-alanine ligase A (EC 6.3.2.4) (D-Ala-D-Ala ligase A) (D-alanylalanine synthetase A)	ddlA b0381 JW0372	Escherichia coli (strain K12)	364	39316
P0A6T3	reviewed	GAL1_ECOLI	Galactokinase (EC 2.7.1.6) (Galactose kinase)	galK galA b0757 JW0740	Escherichia coli (strain K12)	382	41442
P0A6V1	reviewed	GLGC_ECOLI	Glucose-1-phosphate adenylyltransferase (EC 2.7.7.27) (ADP-glucose pyrophosphorylase) (ADPGlc PPase) (ADP-glucose synthase)	glgC b3430 JW3393	Escherichia coli (strain K12)	431	48698
P0A6V8	reviewed	GLK_ECOLI	Glucokinase (EC 2.7.1.2) (Glucose kinase)	glk b2388 JW2385	Escherichia coli (strain K12)	321	34723
P0A6W9	reviewed	GSH1_ECOLI	Glutamate--cysteine ligase (EC 6.3.2.2) (Gamma-ECS) (GCS) (Gamma-glutamylcysteine synthetase)	gshA gsh-I b2688 JW2663	Escherichia coli (strain K12)	518	58269
P0A6X3	reviewed	HFQ_ECOLI	RNA-binding protein Hfq (HF-1) (Host factor-I protein) (HF-I)	hfq b4172 JW4130	Escherichia coli (strain K12)	102	11166
P0A6Y8	reviewed	DNAK_ECOLI	Chaperone protein DnaK (HSP70) (Heat shock 70 kDa protein) (Heat shock protein 70)	dnaK groP grpF seg b0014 JW0013	Escherichia coli (strain K12)	638	69115
P0A6Z1	reviewed	HSCA_ECOLI	Chaperone protein HscA (Hsc66)	hscA hsc b2526 JW2510	Escherichia coli (strain K12)	616	65652
P0A6Z3	reviewed	HTPG_ECOLI	Chaperone protein HtpG (Heat shock protein C62.5) (Heat shock protein HtpG) (High temperature protein G)	htpG b0473 JW0462	Escherichia coli (strain K12)	624	71423
P0A717	reviewed	KPRS_ECOLI	Ribose-phosphate pyrophosphokinase (RPPK) (EC 2.7.6.1) (5-phospho-D-ribosyl alpha-1-diphosphate synthase) (Phosphoribosyl diphosphate synthase) (Phosphoribosyl pyrophosphate synthase) (P-Rib-PP synthase) (PRPP synthase) (PRPPase)	prs prsA b1207 JW1198	Escherichia coli (strain K12)	315	34218
P0A720	reviewed	KTHY_ECOLI	Thymidylate kinase (EC 2.7.4.9) (Thymidine monophosphate kinase) (dTMP kinase) (TMPK)	tmk ycfG b1098 JW1084	Escherichia coli (strain K12)	213	23783
P0A752	reviewed	NADD_ECOLI	Nicotinate-nucleotide adenylyltransferase (EC 2.7.7.18) (Deamido-NAD(+) diphosphorylase) (Deamido-NAD(+) pyrophosphorylase) (Nicotinate mononucleotide adenylyltransferase) (NaMN adenylyltransferase)	nadD ybeN b0639 JW0634	Escherichia coli (strain K12)	213	24528
P0A763	reviewed	NDK_ECOLI	Nucleoside diphosphate kinase (NDK) (NDP kinase) (EC 2.7.4.6) (Nucleoside-2-P kinase)	ndk b2518 JW2502	Escherichia coli (strain K12)	143	15463
P0A796	reviewed	PFKA_ECOLI	ATP-dependent 6-phosphofructokinase isozyme 1 (ATP-PFK 1) (Phosphofructokinase 1) (EC 2.7.1.11) (6-phosphofructokinase isozyme I) (Phosphohexokinase 1) (Sedoheptulose-7-phosphate kinase)	pfkA b3916 JW3887	Escherichia coli (strain K12)	320	34842
P0A799	reviewed	PGK_ECOLI	Phosphoglycerate kinase (EC 2.7.2.3)	pgk b2926 JW2893	Escherichia coli (strain K12)	387	41118
P0A7B1	reviewed	PPK1_ECOLI	Polyphosphate kinase (EC 2.7.4.1) (ATP-polyphosphate phosphotransferase) (Polyphosphoric acid kinase)	ppk b2501 JW2486	Escherichia coli (strain K12)	688	80432
P0A7B3	reviewed	NADK_ECOLI	NAD kinase (EC 2.7.1.23) (ATP-dependent NAD kinase)	nadK yfjB yfjE b2615 JW2596	Escherichia coli (strain K12)	292	32566
P0A7B5	reviewed	PROB_ECOLI	Glutamate 5-kinase (EC 2.7.2.11) (Gamma-glutamyl kinase) (GK)	proB b0242 JW0232	Escherichia coli (strain K12)	367	39057
P0A7B8	reviewed	HSLV_ECOLI	ATP-dependent protease subunit HslV (EC 3.4.25.2) (Heat shock protein HslV)	hslV htpO yiiC b3932 JW3903	Escherichia coli (strain K12)	176	19093
P0A7D7	reviewed	PUR7_ECOLI	Phosphoribosylaminoimidazole-succinocarboxamide synthase (EC 6.3.2.6) (SAICAR synthetase)	purC b2476 JW2461	Escherichia coli (strain K12)	237	26995
P0A7E5	reviewed	PYRG_ECOLI	CTP synthase (EC 6.3.4.2) (Cytidine 5'-triphosphate synthase) (Cytidine triphosphate synthetase) (CTP synthetase) (CTPS) (UTP--ammonia ligase)	pyrG b2780 JW2751	Escherichia coli (strain K12)	545	60374
P0A7E9	reviewed	PYRH_ECOLI	Uridylate kinase (UK) (EC 2.7.4.22) (Uridine monophosphate kinase) (UMP kinase) (UMPK)	pyrH smbA b0171 JW0166	Escherichia coli (strain K12)	241	25970
P0A7G6	reviewed	RECA_ECOLI	Protein RecA (Recombinase A)	recA lexB recH rnmB tif umuB zab b2699 JW2669	Escherichia coli (strain K12)	353	37973
P0A7H0	reviewed	RECF_ECOLI	DNA replication and repair protein RecF	recF uvrF b3700 JW3677	Escherichia coli (strain K12)	357	40514
P0A7Y0	reviewed	RNC_ECOLI	Ribonuclease 3 (EC 3.1.26.3) (Ribonuclease III) (RNase III)	rnc b2567 JW2551	Escherichia coli (strain K12)	226	25550
P0A809	reviewed	RUVA_ECOLI	Holliday junction branch migration complex subunit RuvA	ruvA b1861 JW1850	Escherichia coli (strain K12)	203	22086
P0A812	reviewed	RUVB_ECOLI	Holliday junction branch migration complex subunit RuvB (EC 3.6.4.-)	ruvB b1860 JW1849	Escherichia coli (strain K12)	336	37174
P0A817	reviewed	METK_ECOLI	S-adenosylmethionine synthase (AdoMet synthase) (EC 2.5.1.6) (MAT) (Methionine adenosyltransferase)	metK metX b2942 JW2909	Escherichia coli (strain K12)	384	41952
P0A836	reviewed	SUCC_ECOLI	Succinate--CoA ligase [ADP-forming] subunit beta (EC 6.2.1.5) (Succinyl-CoA synthetase subunit beta) (SCS-beta)	sucC b0728 JW0717	Escherichia coli (strain K12)	388	41393
P0A894	reviewed	RAPZ_ECOLI	RNase adapter protein RapZ	rapZ yhbJ b3205 JW3172	Escherichia coli (strain K12)	284	32492
P0A8A4	reviewed	PSRP_ECOLI	Phosphoenolpyruvate synthase regulatory protein (PEP synthase regulatory protein) (PSRP) (EC 2.7.11.33) (EC 2.7.4.28) (Pyruvate, water dikinase regulatory protein)	ppsR ydiA b1703 JW1693	Escherichia coli (strain K12)	277	31211
P0A8D0	reviewed	NRDR_ECOLI	Transcriptional repressor NrdR	nrdR ybaD b0413 JW0403	Escherichia coli (strain K12)	149	17229
P0A8E7	reviewed	YAJQ_ECOLI	UPF0234 protein YajQ	yajQ b0426 JW5058	Escherichia coli (strain K12)	163	18344
P0A8F4	reviewed	URK_ECOLI	Uridine kinase (EC 2.7.1.48) (Cytidine monophosphokinase) (Uridine monophosphokinase)	udk b2066 JW2051	Escherichia coli (strain K12)	213	24353
P0A8F8	reviewed	UVRB_ECOLI	UvrABC system protein B (Protein UvrB) (Excinuclease ABC subunit B)	uvrB b0779 JW0762	Escherichia coli (strain K12)	673	76226
P0A8J8	reviewed	RHLB_ECOLI	ATP-dependent RNA helicase RhlB (EC 3.6.4.13)	rhlB mmrA b3780 JW3753	Escherichia coli (strain K12)	421	47126
P0A8L1	reviewed	SYS_ECOLI	Serine--tRNA ligase (EC 6.1.1.11) (Seryl-tRNA synthetase) (SerRS) (Seryl-tRNA(Ser/Sec) synthetase)	serS b0893 JW0876	Escherichia coli (strain K12)	430	48414
P0A8M0	reviewed	SYN_ECOLI	Asparagine--tRNA ligase (EC 6.1.1.22) (Asparaginyl-tRNA synthetase) (AsnRS)	asnS tss b0930 JW0913	Escherichia coli (strain K12)	466	52570
P0A8M3	reviewed	SYT_ECOLI	Threonine--tRNA ligase (EC 6.1.1.3) (Threonyl-tRNA synthetase) (ThrRS)	thrS b1719 JW1709	Escherichia coli (strain K12)	642	74014
P0A8N3	reviewed	SYK1_ECOLI	Lysine--tRNA ligase (EC 6.1.1.6) (Lysyl-tRNA synthetase) (LysRS)	lysS asuD herC b2890 JW2858	Escherichia coli (strain K12)	505	57603
P0A8N5	reviewed	SYK2_ECOLI	Lysine--tRNA ligase, heat inducible (EC 6.1.1.6) (Lysyl-tRNA synthetase) (LysRS)	lysU b4129 JW4090	Escherichia coli (strain K12)	505	57827
P0A8N7	reviewed	EPMA_ECOLI	Elongation factor P--(R)-beta-lysine ligase (EF-P--(R)-beta-lysine ligase) (EC 6.3.1.-) (EF-P post-translational modification enzyme A) (EF-P-lysine lysyltransferase) (GX)	epmA genX poxA yjeA b4155 JW4116	Escherichia coli (strain K12)	325	36976
P0A9C5	reviewed	GLN1B_ECOLI	Glutamine synthetase (GS) (EC 6.3.1.2) (Glutamate--ammonia ligase) (Glutamine synthetase I beta) (GSI beta)	glnA b3870 JW3841	Escherichia coli (strain K12)	469	51904
P0A9H5	reviewed	BTUR_ECOLI	Corrinoid adenosyltransferase (EC 2.5.1.17) (Cob(II)alamin adenosyltransferase) (Cob(II)yrinic acid a,c-diamide adenosyltransferase) (Cobinamide/cobalamin adenosyltransferase)	btuR cobA b1270 JW1262	Escherichia coli (strain K12)	196	21999
P0A9J6	reviewed	RBSK_ECOLI	Ribokinase (RK) (EC 2.7.1.15)	rbsK b3752 JW3731	Escherichia coli (strain K12)	309	32291
P0A9K1	reviewed	PHOH_ECOLI	Protein PhoH (Phosphate starvation-inducible protein PsiH)	phoH psiH b1020 JW1005	Escherichia coli (strain K12)	354	39265
P0A9K3	reviewed	PHOL_ECOLI	PhoH-like protein	ybeZ b0660 JW0657	Escherichia coli (strain K12)	346	39039
P0A9M0	reviewed	LON_ECOLI	Lon protease (EC 3.4.21.53) (ATP-dependent protease La)	lon capR deg lopA muc b0439 JW0429	Escherichia coli (strain K12)	784	87438
P0A9P6	reviewed	DEAD_ECOLI	ATP-dependent RNA helicase DeaD (EC 3.6.4.13) (Cold-shock DEAD box protein A) (Translation factor W2)	deaD csdA mssB rhlD b3162 JW5531	Escherichia coli (strain K12)	629	70546
P0A9Q5	reviewed	ACCD_ECOLI	Acetyl-coenzyme A carboxylase carboxyl transferase subunit beta (ACCase subunit beta) (Acetyl-CoA carboxylase carboxyltransferase subunit beta) (EC 2.1.3.15)	accD dedB usg b2316 JW2313	Escherichia coli (strain K12)	304	33322
P0A9R7	reviewed	FTSE_ECOLI	Cell division ATP-binding protein FtsE	ftsE b3463 JW3428	Escherichia coli (strain K12)	222	24439
P0A9S7	reviewed	LIVG_ECOLI	High-affinity branched-chain amino acid transport ATP-binding protein LivG (LIV-I protein G)	livG b3455 JW3420	Escherichia coli (strain K12)	255	28427
P0A9T8	reviewed	YBBA_ECOLI	Uncharacterized ABC transporter ATP-binding protein YbbA	ybbA b0495 JW0484	Escherichia coli (strain K12)	228	24533
P0A9U1	reviewed	YBHF_ECOLI	Probable multidrug ABC transporter ATP-binding protein YbhF	ybhF b0794 JW5104	Escherichia coli (strain K12)	578	63132
P0A9U3	reviewed	YBIT_ECOLI	Probable ATP-binding protein YbiT	ybiT b0820 JW0804	Escherichia coli (strain K12)	530	59858
P0A9V1	reviewed	LPTB_ECOLI	Lipopolysaccharide export system ATP-binding protein LptB (EC 7.5.2.-)	lptB yhbG b3201 JW3168	Escherichia coli (strain K12)	241	26801
P0A9W3	reviewed	ETTA_ECOLI	Energy-dependent translational throttle protein EttA (EC 3.6.1.-) (Translational regulatory factor EttA)	ettA yjjK b4391 JW4354	Escherichia coli (strain K12)	555	62443
P0A9X1	reviewed	ZNUC_ECOLI	Zinc import ATP-binding protein ZnuC (EC 7.2.2.20)	znuC yebM b1858 JW1847	Escherichia coli (strain K12)	251	27867
P0A9X4	reviewed	MREB_ECOLI	Cell shape-determining protein MreB (Actin-like MreB protein) (Rod shape-determining protein MreB)	mreB envB rodY b3251 JW3220	Escherichia coli (strain K12)	347	36952
P0A9Z1	reviewed	GLNB_ECOLI	Nitrogen regulatory protein P-II 1	glnB b2553 JW2537	Escherichia coli (strain K12)	112	12425
P0AA93	reviewed	YPDA_ECOLI	Sensor histidine kinase YpdA (EC 2.7.13.3)	ypdA b2380 JW5388	Escherichia coli (strain K12)	565	62657
P0AAD4	reviewed	TYRP_ECOLI	Tyrosine-specific transport system (Tyrosine permease) (Tyrosine:H(+) symporter)	tyrP b1907 JW1895	Escherichia coli (strain K12)	403	42819
P0AAF3	reviewed	ARAG_ECOLI	Arabinose import ATP-binding protein AraG (EC 7.5.2.12)	araG b1900 JW1888	Escherichia coli (strain K12)	504	55018
P0AAF6	reviewed	ARTP_ECOLI	Arginine transport ATP-binding protein ArtP (EC 7.4.2.1)	artP b0864 JW0848	Escherichia coli (strain K12)	242	27022
P0AAG0	reviewed	DPPD_ECOLI	Dipeptide transport ATP-binding protein DppD (EC 7.4.2.9)	dppD b3541 JW3510	Escherichia coli (strain K12)	327	35844
P0AAG3	reviewed	GLTL_ECOLI	Glutamate/aspartate import ATP-binding protein GltL (EC 7.4.2.1)	gltL b0652 JW0647	Escherichia coli (strain K12)	241	26661
P0AAG5	reviewed	MDLB_ECOLI	Multidrug resistance-like ATP-binding protein MdlB (EC 7.6.2.2)	mdlB mdl b0449 JW5061	Escherichia coli (strain K12)	593	65222
P0AAG8	reviewed	MGLA_ECOLI	Galactose/methyl galactoside import ATP-binding protein MglA (EC 7.5.2.11)	mglA b2149 JW2136	Escherichia coli (strain K12)	506	56415
P0AAH0	reviewed	PSTB_ECOLI	Phosphate import ATP-binding protein PstB (EC 7.3.2.1) (ABC phosphate transporter) (Phosphate-transporting ATPase)	pstB phoT b3725 JW3703	Escherichia coli (strain K12)	257	29027
P0AAH4	reviewed	SAPD_ECOLI	Putrescine export system ATP-binding protein SapD	sapD trkE b1291 JW1284	Escherichia coli (strain K12)	330	37661
P0AAH8	reviewed	SAPF_ECOLI	Putrescine export system ATP-binding protein SapF	sapF b1290 JW1283	Escherichia coli (strain K12)	268	30571
P0AAI1	reviewed	SSUB_ECOLI	Aliphatic sulfonates import ATP-binding protein SsuB (EC 7.6.2.14)	ssuB ycbE b0933 JW0916	Escherichia coli (strain K12)	255	27738
P0AAI3	reviewed	FTSH_ECOLI	ATP-dependent zinc metalloprotease FtsH (EC 3.4.24.-) (Cell division protease FtsH)	ftsH hflB mrsC std tolZ b3178 JW3145	Escherichia coli (strain K12)	644	70708
P0AAV4	reviewed	PXPB_ECOLI	5-oxoprolinase subunit B (5-OPase subunit B) (EC 3.5.2.9) (5-oxoprolinase (ATP-hydrolyzing) subunit B)	pxpB ybgJ b0711 JW0701	Escherichia coli (strain K12)	218	23947
P0AAZ4	reviewed	RARA_ECOLI	Replication-associated recombination protein A	rarA mgsA ycaJ b0892 JW0875	Escherichia coli (strain K12)	447	49626
P0ABA6	reviewed	ATPG_ECOLI	ATP synthase gamma chain (ATP synthase F1 sector gamma subunit) (F-ATPase gamma subunit)	atpG papC uncG b3733 JW3711	Escherichia coli (strain K12)	287	31577
P0ABB0	reviewed	ATPA_ECOLI	ATP synthase subunit alpha (EC 7.1.2.2) (ATP synthase F1 sector subunit alpha) (F-ATPase subunit alpha)	atpA papA uncA b3734 JW3712	Escherichia coli (strain K12)	513	55222
P0ABB4	reviewed	ATPB_ECOLI	ATP synthase subunit beta (EC 7.1.2.2) (ATP synthase F1 sector subunit beta) (F-ATPase subunit beta)	atpD papB uncD b3732 JW3710	Escherichia coli (strain K12)	460	50325
P0ABB8	reviewed	ATMA_ECOLI	Magnesium-transporting ATPase, P-type 1 (EC 7.2.2.14) (Mg(2+) transport ATPase, P-type 1)	mgtA corB mgt b4242 JW4201	Escherichia coli (strain K12)	898	99466
P0ABD5	reviewed	ACCA_ECOLI	Acetyl-coenzyme A carboxylase carboxyl transferase subunit alpha (ACCase subunit alpha) (Acetyl-CoA carboxylase carboxyltransferase subunit alpha) (EC 2.1.3.15)	accA b0185 JW0180	Escherichia coli (strain K12)	319	35242
P0ABF1	reviewed	PCNB_ECOLI	Poly(A) polymerase I (PAP I) (EC 2.7.7.19) (Plasmid copy number protein)	pcnB b0143 JW5808	Escherichia coli (strain K12)	465	53871
P0ABH0	reviewed	FTSA_ECOLI	Cell division protein FtsA	ftsA divA b0094 JW0092	Escherichia coli (strain K12)	420	45330
P0ABH9	reviewed	CLPA_ECOLI	ATP-dependent Clp protease ATP-binding subunit ClpA	clpA lopD b0882 JW0866	Escherichia coli (strain K12)	758	84207
P0ABL8	reviewed	CCMB_ECOLI	Heme exporter protein B (Cytochrome c-type biogenesis protein CcmB)	ccmB yejV b2200 JW2188	Escherichia coli (strain K12)	220	23619
P0ABM1	reviewed	CCMC_ECOLI	Heme exporter protein C (Cytochrome c-type biogenesis protein CcmC)	ccmC yejT yejU b2199 JW2187	Escherichia coli (strain K12)	245	27885
P0ABM5	reviewed	CCMD_ECOLI	Heme exporter protein D (Cytochrome c-type biogenesis protein CcmD)	ccmD yojM b2198 JW2186	Escherichia coli (strain K12)	69	7745
P0ABN1	reviewed	KDGL_ECOLI	Diacylglycerol kinase (DAGK) (EC 2.7.1.107) (Diglyceride kinase) (DGK)	dgkA dgk b4042 JW4002	Escherichia coli (strain K12)	122	13245
P0ABU2	reviewed	YCHF_ECOLI	Ribosome-binding ATPase YchF	ychF engD gtp1 b1203 JW1194	Escherichia coli (strain K12)	363	39667
P0AC28	reviewed	5FCL_ECOLI	5-formyltetrahydrofolate cyclo-ligase (5-FCL) (EC 6.3.3.2) (5,10-methenyltetrahydrofolate synthetase) (MTHFS)	ygfA b2912 JW2879	Escherichia coli (strain K12)	182	21105
P0AC55	reviewed	GLNK_ECOLI	Nitrogen regulatory protein GlnK (Nitrogen regulatory protein P-II 2) (PII-like protein)	glnK ybaI b0450 JW0440	Escherichia coli (strain K12)	112	12259
P0ACB0	reviewed	DNAB_ECOLI	Replicative DNA helicase DnaB (EC 5.6.2.3) (DNA 5'-3' helicase DnaB)	dnaB groP grpA b4052 JW4012	Escherichia coli (strain K12)	471	52390
P0AD12	reviewed	YEEZ_ECOLI	Protein YeeZ	yeeZ b2016 JW1998	Escherichia coli (strain K12)	274	29680
P0AD14	reviewed	BTSS_ECOLI	Sensor histidine kinase BtsS (EC 2.7.13.3)	btsS yehU b2126 JW5353	Escherichia coli (strain K12)	561	62092
P0AD61	reviewed	KPYK1_ECOLI	Pyruvate kinase I (EC 2.7.1.40) (PK-1)	pykF b1676 JW1666	Escherichia coli (strain K12)	470	50729
P0AD96	reviewed	LIVJ_ECOLI	Leu/Ile/Val-binding protein (LIV-BP)	livJ b3460 JW3425	Escherichia coli (strain K12)	367	39076
P0ADC3	reviewed	LOLC_ECOLI	Lipoprotein-releasing system transmembrane protein LolC	lolC ycfU b1116 JW5161	Escherichia coli (strain K12)	399	43264
P0ADC6	reviewed	LPTG_ECOLI	Lipopolysaccharide export system permease protein LptG	lptG yjgQ b4262 JW5760	Escherichia coli (strain K12)	360	39619
P0ADG7	reviewed	IMDH_ECOLI	Inosine-5'-monophosphate dehydrogenase (IMP dehydrogenase) (IMPD) (IMPDH) (EC 1.1.1.205)	guaB guaR b2508 JW5401	Escherichia coli (strain K12)	488	52022
P0ADT5	reviewed	YGIC_ECOLI	Putative acid--amine ligase YgiC (EC 6.3.1.-)	ygiC b3038 JW3006	Escherichia coli (strain K12)	386	45026
P0ADV7	reviewed	MLAC_ECOLI	Intermembrane phospholipid transport system binding protein MlaC	mlaC yrbC b3192 JW3159	Escherichia coli (strain K12)	211	23963
P0AE26	reviewed	ARAH_ECOLI	L-arabinose transport system permease protein AraH	araH b4460 JW1887	Escherichia coli (strain K12)	328	34211
P0AE30	reviewed	ARTM_ECOLI	Arginine ABC transporter permease protein ArtM	artM b0861 JW0845	Escherichia coli (strain K12)	222	24914
P0AE34	reviewed	ARTQ_ECOLI	Arginine ABC transporter permease protein ArtQ	artQ b0862 JW0846	Escherichia coli (strain K12)	238	26217
P0AE76	reviewed	COBU_ECOLI	Bifunctional adenosylcobalamin biosynthesis protein CobU (Adenosylcobinamide kinase) (EC 2.7.1.156) (Adenosylcobinamide-phosphate guanylyltransferase) (EC 2.7.7.62)	cobU b1993 JW1971	Escherichia coli (strain K12)	181	20164
P0AE82	reviewed	CPXA_ECOLI	Sensor histidine kinase CpxA (EC 2.7.13.3)	cpxA ecfB eup ssd b3911 JW3882	Escherichia coli (strain K12)	457	51624
P0AEB0	reviewed	CYSW_ECOLI	Sulfate transport system permease protein CysW	cysW b2423 JW2416	Escherichia coli (strain K12)	291	32538
P0AEC3	reviewed	ARCB_ECOLI	Aerobic respiration control sensor protein ArcB (EC 2.7.13.3)	arcB b3210 JW5536	Escherichia coli (strain K12)	778	87983
P0AEC5	reviewed	BARA_ECOLI	Signal transduction histidine-protein kinase BarA (EC 2.7.13.3)	barA b2786 JW2757	Escherichia coli (strain K12)	918	102453
P0AEC8	reviewed	DCUS_ECOLI	Sensor histidine kinase DcuS (EC 2.7.13.3) (Fumarate sensor)	dcuS yjdH b4125 JW4086	Escherichia coli (strain K12)	543	60551
P0AEE5	reviewed	MGLB_ECOLI	D-galactose/methyl-galactoside binding periplasmic protein MglB (D-galactose-binding periplasmic protein) (GBP) (D-galactose/D-glucose-binding protein) (GGBP)	mglB b2150 JW2137	Escherichia coli (strain K12)	332	35713
P0AEF0	reviewed	DNAC_ECOLI	Replicative helicase loader DnaC (EC 3.6.4.-) (DNA replication protein DnaC)	dnaC dnaD b4361 JW4325	Escherichia coli (strain K12)	245	27935
P0AEF8	reviewed	DPPB_ECOLI	Dipeptide transport system permease protein DppB	dppB b3543 JW3512	Escherichia coli (strain K12)	339	37497
P0AEG1	reviewed	DPPC_ECOLI	Dipeptide transport system permease protein DppC	dppC b3542 JW3511	Escherichia coli (strain K12)	300	32308
P0AEJ4	reviewed	ENVZ_ECOLI	Sensor histidine kinase EnvZ (EC 2.7.13.3) (Osmolarity sensor protein EnvZ)	envZ ompB perA tpo b3404 JW3367	Escherichia coli (strain K12)	450	50334
P0AEL6	reviewed	FEPB_ECOLI	Ferric enterobactin-binding periplasmic protein FepB	fepB b0592 JW0584	Escherichia coli (strain K12)	318	34283
P0AEM9	reviewed	TCYJ_ECOLI	L-cystine-binding protein TcyJ (CBP) (Protein FliY) (Sulfate starvation-induced protein 7) (SSI7)	tcyJ fliY yzzR b1920 JW1905	Escherichia coli (strain K12)	266	29039
P0AEQ3	reviewed	GLNH_ECOLI	Glutamine-binding periplasmic protein (GlnBP)	glnH b0811 JW0796	Escherichia coli (strain K12)	248	27190
P0AEQ6	reviewed	GLNP_ECOLI	Glutamine transport system permease protein GlnP	glnP b0810 JW0795	Escherichia coli (strain K12)	219	24364
P0AER3	reviewed	GLTJ_ECOLI	Glutamate/aspartate import permease protein GltJ	gltJ b0654 JW0649	Escherichia coli (strain K12)	246	27503
P0AER5	reviewed	GLTK_ECOLI	Glutamate/aspartate import permease protein GltK	gltK b0653 JW0648	Escherichia coli (strain K12)	224	24915
P0AES0	reviewed	GSP_ECOLI	Bifunctional glutathionylspermidine synthetase/amidase (GspSA) [Includes: Glutathionylspermidine amidase (Gsp amidase) (EC 3.5.1.78) (Glutathionylspermidine amidohydrolase [spermidine-forming]); Glutathionylspermidine synthetase (Gsp synthetase) (EC 6.3.1.8) (Glutathione:spermidine ligase [ADP-forming]) (Gsp synthase)]	gss gsp b2988 JW2956	Escherichia coli (strain K12)	619	70532
P0AES4	reviewed	GYRA_ECOLI	DNA gyrase subunit A (EC 5.6.2.2)	gyrA hisW nalA parD b2231 JW2225	Escherichia coli (strain K12)	875	96964
P0AES6	reviewed	GYRB_ECOLI	DNA gyrase subunit B (EC 5.6.2.2) (Type IIA topoisomerase subunit GyrB)	gyrB acrB cou himB hisU nalC parA pcbA b3699 JW5625	Escherichia coli (strain K12)	804	89950
P0AEU0	reviewed	HISJ_ECOLI	Histidine-binding periplasmic protein (HBP)	hisJ b2309 JW2306	Escherichia coli (strain K12)	260	28483
P0AEU3	reviewed	HISM_ECOLI	Histidine/lysine/arginine/ornithine transport system permease protein HisM	hisM b2307 JW2304	Escherichia coli (strain K12)	238	26870
P0AEW6	reviewed	INGK_ECOLI	Guanosine-inosine kinase (EC 2.7.1.73)	gsk b0477 JW0466	Escherichia coli (strain K12)	434	48449
P0AEW9	reviewed	K1PF_ECOLI	1-phosphofructokinase (EC 2.7.1.56) (Fructose 1-phosphate kinase) (Fru1PK)	fruK fpk b2168 JW2155	Escherichia coli (strain K12)	312	33756
P0AEX5	reviewed	KPPR_ECOLI	Probable phosphoribulokinase (PRK) (PRKase) (EC 2.7.1.19) (Phosphopentokinase)	prkB yhfF b3355 JW3318	Escherichia coli (strain K12)	289	32344
P0AEX7	reviewed	LIVH_ECOLI	High-affinity branched-chain amino acid transport system permease protein LivH (LIV-I protein H)	livH b3457 JW3422	Escherichia coli (strain K12)	308	32982
P0AEX9	reviewed	MALE_ECOLI	Maltose/maltodextrin-binding periplasmic protein (MMBP) (Maltodextrin-binding protein) (Maltose-binding protein) (MBP)	malE b4034 JW3994	Escherichia coli (strain K12)	396	43388
P0AEY3	reviewed	MAZG_ECOLI	Nucleoside triphosphate pyrophosphohydrolase (NTP-PPase) (EC 3.6.1.8)	mazG b2781 JW2752	Escherichia coli (strain K12)	263	30412
P0AEZ3	reviewed	MIND_ECOLI	Septum site-determining protein MinD (Cell division inhibitor MinD)	minD b1175 JW1164	Escherichia coli (strain K12)	270	29614
P0AF01	reviewed	MODB_ECOLI	Molybdenum transport system permease protein ModB	modB chlJ b0764 JW0747	Escherichia coli (strain K12)	229	24939
P0AF03	reviewed	MOG_ECOLI	Molybdopterin adenylyltransferase (MPT adenylyltransferase) (EC 2.7.7.75)	mog chlG mogA yaaG b0009 JW0008	Escherichia coli (strain K12)	195	21222
P0AF08	reviewed	APBC_ECOLI	Iron-sulfur cluster carrier protein	mrp b2113 JW2100	Escherichia coli (strain K12)	369	39938
P0AF28	reviewed	NARL_ECOLI	Nitrate/nitrite response regulator protein NarL	narL frdR b1221 JW1212	Escherichia coli (strain K12)	216	23927
P0AF67	reviewed	TSAE_ECOLI	tRNA threonylcarbamoyladenosine biosynthesis protein TsaE (t(6)A37 threonylcarbamoyladenosine biosynthesis protein TsaE)	tsaE yjeE b4168 JW4126	Escherichia coli (strain K12)	153	16853
P0AF98	reviewed	LPTF_ECOLI	Lipopolysaccharide export system permease protein LptF	lptF yjgP b4261 JW4218	Escherichia coli (strain K12)	366	40358
P0AFA2	reviewed	NARX_ECOLI	Nitrate/nitrite sensor protein NarX (EC 2.7.13.3)	narX narR b1222 JW1213	Escherichia coli (strain K12)	598	67084
P0AFA9	reviewed	NIKC_ECOLI	Nickel transport system permease protein NikC	nikC b3478 JW3443	Escherichia coli (strain K12)	277	30362
P0AFB5	reviewed	NTRB_ECOLI	Sensory histidine kinase/phosphatase NtrB (EC 2.7.13.3) (EC 3.1.3.-) (Nitrogen regulation protein NR(II)) (Nitrogen regulator II) (NRII)	glnL glnR ntrB b3869 JW3840	Escherichia coli (strain K12)	349	38556
P0AFB8	reviewed	NTRC_ECOLI	DNA-binding transcriptional regulator NtrC (Nitrogen regulation protein NR(I)) (Nitrogen regulator I) (NRI)	glnG glnT ntrC b3868 JW3839	Escherichia coli (strain K12)	469	52255
P0AFH2	reviewed	OPPB_ECOLI	Oligopeptide transport system permease protein OppB	oppB b1244 JW1236	Escherichia coli (strain K12)	306	33443
P0AFH6	reviewed	OPPC_ECOLI	Oligopeptide transport system permease protein OppC	oppC b1245 JW1237	Escherichia coli (strain K12)	302	33022
P0AFI2	reviewed	PARC_ECOLI	DNA topoisomerase 4 subunit A (EC 5.6.2.2) (Topoisomerase IV subunit A)	parC b3019 JW2987	Escherichia coli (strain K12)	752	83831
P0AFK4	reviewed	POTB_ECOLI	Spermidine/putrescine transport system permease protein PotB	potB b1125 JW1111	Escherichia coli (strain K12)	275	31062
P0AFK6	reviewed	POTC_ECOLI	Spermidine/putrescine transport system permease protein PotC	potC b1124 JW1110	Escherichia coli (strain K12)	264	29111
P0AFK9	reviewed	POTD_ECOLI	Spermidine/putrescine-binding periplasmic protein (SPBP)	potD b1123 JW1109	Escherichia coli (strain K12)	348	38867
P0AFL1	reviewed	POTI_ECOLI	Putrescine transport system permease protein PotI	potI b0857 JW0841	Escherichia coli (strain K12)	281	30541
P0AFM2	reviewed	PROX_ECOLI	Glycine betaine/proline betaine-binding periplasmic protein (GBBP)	proX proU b2679 JW2654	Escherichia coli (strain K12)	330	36023
P0AFN6	reviewed	YADH_ECOLI	Inner membrane transport permease YadH	yadH b0128 JW0124	Escherichia coli (strain K12)	256	28516
P0AFP9	reviewed	YBHR_ECOLI	Probable multidrug ABC transporter permease YbhR	ybhR b0792 JW5803	Escherichia coli (strain K12)	368	41566
P0AFQ2	reviewed	YBHS_ECOLI	Probable multidrug ABC transporter permease YbhS	ybhS b0793 JW0777	Escherichia coli (strain K12)	377	42060
P0AFR7	reviewed	YCJO_ECOLI	Inner membrane ABC transporter permease protein YcjO	ycjO b1311 JW1304	Escherichia coli (strain K12)	293	33225
P0AFR9	reviewed	YDCV_ECOLI	Inner membrane ABC transporter permease protein YdcV	ydcV b1443 JW1438	Escherichia coli (strain K12)	264	28722
P0AFS1	reviewed	LSRD_ECOLI	Autoinducer 2 import system permease protein LsrD (AI-2 import system permease protein LsrD)	lsrD ydeZ b1515 JW1508	Escherichia coli (strain K12)	330	34456
P0AFT2	reviewed	TCYL_ECOLI	L-cystine transport system permease protein TcyL	tcyL yecS b1918 JW1903	Escherichia coli (strain K12)	222	24801
P0AFU0	reviewed	YEJB_ECOLI	Inner membrane ABC transporter permease protein YejB	yejB b2178 JW2166	Escherichia coli (strain K12)	364	40360
P0AFU4	reviewed	GLRR_ECOLI	Transcriptional regulatory protein GlrR	glrR yfhA b2554 JW2538	Escherichia coli (strain K12)	444	49148
P0AFY6	reviewed	SBMA_ECOLI	Peptide antibiotic transporter SbmA	sbmA b0377 JW0368	Escherichia coli (strain K12)	406	46459
P0AFZ7	reviewed	TRKH_ECOLI	Trk system potassium uptake protein TrkH	trkH b3849 JW5576	Escherichia coli (strain K12)	483	52960
P0AG20	reviewed	RELA_ECOLI	GTP pyrophosphokinase (EC 2.7.6.5) ((p)ppGpp synthase) (ATP:GTP 3'-pyrophosphotransferase) (ppGpp synthase I)	relA b2784 JW2755	Escherichia coli (strain K12)	744	83876
P0AG30	reviewed	RHO_ECOLI	Transcription termination factor Rho (EC 3.6.4.-) (ATP-dependent helicase Rho)	rho nitA psuA rnsC sbaA tsu b3783 JW3756	Escherichia coli (strain K12)	419	47004
P0AG40	reviewed	RIBF_ECOLI	Bifunctional riboflavin kinase/FMN adenylyltransferase (Riboflavin biosynthesis protein RibF) [Includes: Riboflavin kinase (EC 2.7.1.26) (Flavokinase); FMN adenylyltransferase (EC 2.7.7.2) (FAD pyrophosphorylase) (FAD synthase)]	ribF yaaC b0025 JW0023	Escherichia coli (strain K12)	313	34734
P0AG78	reviewed	SUBI_ECOLI	Sulfate-binding protein (Sulfate starvation-induced protein 2) (SSI2)	sbp b3917 JW3888	Escherichia coli (strain K12)	329	36659
P0AG80	reviewed	UGPB_ECOLI	sn-glycerol-3-phosphate-binding periplasmic protein UgpB (Bile-responsive chaperone)	ugpB b3453 JW3418	Escherichia coli (strain K12)	438	48449
P0AG82	reviewed	PSTS_ECOLI	Phosphate-binding protein PstS (PBP)	pstS phoS b3728 JW3706	Escherichia coli (strain K12)	346	37024
P0AGG0	reviewed	THIL_ECOLI	Thiamine-monophosphate kinase (TMP kinase) (Thiamine-phosphate kinase) (EC 2.7.4.16)	thiL b0417 JW0407	Escherichia coli (strain K12)	325	35071
P0AGH1	reviewed	YHHJ_ECOLI	Inner membrane transport permease YhhJ	yhhJ b3485 JW5677	Escherichia coli (strain K12)	374	41062
P0AGH3	reviewed	SAPB_ECOLI	Putrescine export system permease protein SapB	sapB b1293 JW1286	Escherichia coli (strain K12)	321	36038
P0AGH5	reviewed	SAPC_ECOLI	Putrescine export system permease protein SapC	sapC b1292 JW1285	Escherichia coli (strain K12)	296	31548
P0AGH8	reviewed	PSTC_ECOLI	Phosphate transport system permease protein PstC	pstC phoW b3727 JW3705	Escherichia coli (strain K12)	319	34121
P0AGI1	reviewed	RBSC_ECOLI	Ribose import permease protein RbsC	rbsC b3750 JW3729	Escherichia coli (strain K12)	321	33452
P0AGI4	reviewed	XYLH_ECOLI	Xylose transport system permease protein XylH	xylH b3568 JW3540	Escherichia coli (strain K12)	393	41031
P0AGJ9	reviewed	SYY_ECOLI	Tyrosine--tRNA ligase (EC 6.1.1.1) (Tyrosyl-tRNA synthetase) (TyrRS)	tyrS b1637 JW1629	Escherichia coli (strain K12)	424	47527
P0C0K3	reviewed	SRKA_ECOLI	Stress response kinase A (EC 2.7.11.1) (Serine/threonine protein kinase YihE) (Serine/threonine-protein kinase SrkA)	srkA rdoA yihE b3859 JW3831	Escherichia coli (strain K12)	328	38120
P0C0U4	reviewed	RIMK_ECOLI	Ribosomal protein bS6--L-glutamate ligase (EC 6.3.2.-) (Polyglutamate synthase) (Ribosomal protein bS6 modification protein)	rimK b0852 JW0836	Escherichia coli (strain K12)	300	32436
P0DMC5	reviewed	RCSC_ECOLI	Sensor histidine kinase RcsC (EC 2.7.13.3) (Capsular synthesis regulator component C)	rcsC b2218 JW5917/JW5920	Escherichia coli (strain K12)	949	106506
P0DP69	reviewed	PHNE1_ECOLI	Putative cryptic phosphonate transport system permease protein PhnE1	phnE1 b4104 JW4065	Escherichia coli (strain K12)	206	22797
P0DP70	reviewed	PHNE2_ECOLI	Putative cryptic phosphonate transport system permease protein PhnE2	phnE phnE2 b4103 JW4065	Escherichia coli (strain K12)	122	13335
P0DP92	reviewed	BCSQ_ECOLI	Cellulose biosynthesis protein BcsQ	bcsQ yhjQ	Escherichia coli (strain K12)	250	27878
P10346	reviewed	GLNQ_ECOLI	Glutamine transport ATP-binding protein GlnQ	glnQ b0809 JW0794	Escherichia coli (strain K12)	240	26731
P10378	reviewed	ENTE_ECOLI	Enterobactin synthase component E (EC 6.3.2.14) (2,3-dihydroxybenzoate-AMP ligase) (DHB-AMP ligase) (2,3-dihydroxybenzoate-AMP synthase) (EC 6.2.1.71) (Dihydroxybenzoic acid-activating enzyme) (Enterochelin synthase E)	entE b0594 JW0586	Escherichia coli (strain K12)	536	59112
P10408	reviewed	SECA_ECOLI	Protein translocase subunit SecA (EC 7.4.2.8)	secA azi pea prlD b0098 JW0096	Escherichia coli (strain K12)	901	102023
P10905	reviewed	UGPA_ECOLI	sn-glycerol-3-phosphate transport system permease protein UgpA	ugpA b3452 JW3417	Escherichia coli (strain K12)	295	33264
P10906	reviewed	UGPE_ECOLI	sn-glycerol-3-phosphate transport system permease protein UgpE	ugpE b3451 JW3416	Escherichia coli (strain K12)	281	31500
P10907	reviewed	UGPC_ECOLI	sn-glycerol-3-phosphate import ATP-binding protein UgpC (EC 7.6.2.10)	ugpC b3450 JW3415	Escherichia coli (strain K12)	356	39524
P11071	reviewed	ACEK_ECOLI	Isocitrate dehydrogenase kinase/phosphatase (IDH kinase/phosphatase) (IDHK/P) (EC 2.7.11.5) (EC 3.1.3.-)	aceK b4016 JW3976	Escherichia coli (strain K12)	578	67699
P11454	reviewed	ENTF_ECOLI	Enterobactin synthase component F (EC 6.3.2.14) (Enterochelin synthase F) (Nonribosomal peptide synthetase EntF) [Includes: L-serine--[L-seryl-carrier protein] ligase (EC 6.2.1.72) (Serine-activating enzyme) (Seryl-AMP ligase)]	entF b0586 JW0578	Escherichia coli (strain K12)	1293	141991
P11553	reviewed	FUCK_ECOLI	L-fuculokinase (EC 2.7.1.51) (L-fuculose kinase)	fucK b2803 JW2774	Escherichia coli (strain K12)	472	52259
P11664	reviewed	YGGC_ECOLI	Uncharacterized protein YggC	yggC b2928 JW2895	Escherichia coli (strain K12)	237	27132
P11868	reviewed	TDCD_ECOLI	Propionate kinase (EC 2.7.2.15)	tdcD yhaA b3115 JW5806	Escherichia coli (strain K12)	402	43384
P11875	reviewed	SYR_ECOLI	Arginine--tRNA ligase (EC 6.1.1.19) (Arginyl-tRNA synthetase) (ArgRS)	argS b1876 JW1865	Escherichia coli (strain K12)	577	64683
P11880	reviewed	MURF_ECOLI	UDP-N-acetylmuramoyl-tripeptide--D-alanyl-D-alanine ligase (EC 6.3.2.10) (D-alanyl-D-alanine-adding enzyme) (UDP-MurNAc-pentapeptide synthetase)	murF mra b0086 JW0084	Escherichia coli (strain K12)	452	47447
P12282	reviewed	MOEB_ECOLI	Molybdopterin-synthase adenylyltransferase (EC 2.7.7.80) (MoaD protein adenylase) (Molybdopterin-converting factor subunit 1 adenylase) (Sulfur carrier protein MoaD adenylyltransferase)	moeB chlN b0826 JW0810	Escherichia coli (strain K12)	249	26719
P12758	reviewed	UDP_ECOLI	Uridine phosphorylase (UPase) (UrdPase) (EC 2.4.2.3)	udp b3831 JW3808	Escherichia coli (strain K12)	253	27159
P13000	reviewed	BIOD1_ECOLI	ATP-dependent dethiobiotin synthetase BioD 1 (EC 6.3.3.3) (DTB synthetase 1) (DTBS 1) (Dethiobiotin synthase 1)	bioD1 b0778 JW0761	Escherichia coli (strain K12)	225	24140
P13458	reviewed	SBCC_ECOLI	Nuclease SbcCD subunit C	sbcC rmuA b0397 JW0387	Escherichia coli (strain K12)	1048	118721
P14175	reviewed	PROV_ECOLI	Glycine betaine/proline betaine transport system ATP-binding protein ProV	proV b2677 JW2652	Escherichia coli (strain K12)	400	44163
P14176	reviewed	PROW_ECOLI	Glycine betaine/proline betaine transport system permease protein ProW	proW b2678 JW2653	Escherichia coli (strain K12)	354	37620
P14375	reviewed	ZRAR_ECOLI	Transcriptional regulatory protein ZraR	zraR hydG b4004 JW3968	Escherichia coli (strain K12)	441	48395
P14377	reviewed	ZRAS_ECOLI	Sensor histidine kinase ZraS (EC 2.7.13.3)	zraS hydH b4003 JW3967	Escherichia coli (strain K12)	465	51032
P14565	reviewed	TRAI1_ECOLI	Multifunctional conjugation protein TraI [Includes: DNA relaxase TraI (EC 5.6.2.1) (DNA nickase TraI) (Transesterase TraI); DNA helicase I (EC 3.6.4.12)]	traI ECOK12F104	Escherichia coli (strain K12)	1756	192016
P14900	reviewed	MURD_ECOLI	UDP-N-acetylmuramoylalanine--D-glutamate ligase (EC 6.3.2.9) (D-glutamic acid-adding enzyme) (UDP-N-acetylmuramoyl-L-alanyl-D-glutamate synthetase)	murD b0088 JW0086	Escherichia coli (strain K12)	438	46974
P15005	reviewed	MCRB_ECOLI	Type IV methyl-directed restriction enzyme EcoKMcrB subunit (EcoKMcrBC) (5-methylcytosine-specific restriction enzyme B) (EC 3.1.21.-)	mcrB rglB b4346 JW5871	Escherichia coli (strain K12)	459	53157
P15028	reviewed	FECB_ECOLI	Fe(3+) dicitrate-binding periplasmic protein FecB (Iron(III) dicitrate-binding periplasmic protein)	fecB b4290 JW4250	Escherichia coli (strain K12)	300	33146
P15029	reviewed	FECD_ECOLI	Fe(3+) dicitrate transport system permease protein FecD (Iron(III) dicitrate transport system permease protein FecD)	fecD b4288 JW4248	Escherichia coli (strain K12)	318	34131
P15030	reviewed	FECC_ECOLI	Fe(3+) dicitrate transport system permease protein FecC (Iron(III) dicitrate transport system permease protein FecC)	fecC b4289 JW4249	Escherichia coli (strain K12)	332	34893
P15031	reviewed	FECE_ECOLI	Fe(3+) dicitrate transport ATP-binding protein FecE (EC 7.2.2.18) (Iron(III) dicitrate transport ATP-binding protein FecE)	fecE b4287 JW4247	Escherichia coli (strain K12)	255	28191
P15038	reviewed	HELD_ECOLI	DNA helicase IV (EC 5.6.2.4) (75 kDa helicase) (DNA 3'-5' helicase IV)	helD b0962 JW0945	Escherichia coli (strain K12)	684	77976
P15043	reviewed	RECQ_ECOLI	ATP-dependent DNA helicase RecQ (EC 5.6.2.4) (DNA 3'-5' helicase RecQ)	recQ b3822 JW5855	Escherichia coli (strain K12)	609	68364
P15254	reviewed	PUR4_ECOLI	Phosphoribosylformylglycinamidine synthase (FGAM synthase) (FGAMS) (EC 6.3.5.3) (Formylglycinamide ribonucleotide amidotransferase) (FGAR amidotransferase) (FGAR-AT)	purL purI b2557 JW2541	Escherichia coli (strain K12)	1295	141403
P15640	reviewed	PUR2_ECOLI	Phosphoribosylamine--glycine ligase (EC 6.3.4.13) (GARS) (Glycinamide ribonucleotide synthetase) (Phosphoribosylglycinamide synthetase)	purD b4005 JW3969	Escherichia coli (strain K12)	429	45940
P16384	reviewed	MIAA_ECOLI	tRNA dimethylallyltransferase (EC 2.5.1.75) (Dimethylallyl diphosphate:tRNA dimethylallyltransferase) (DMAPP:tRNA dimethylallyltransferase) (DMATase) (Isopentenyl-diphosphate:tRNA isopentenyltransferase) (IPP transferase) (IPPT) (IPTase)	miaA trpX b4171 JW4129	Escherichia coli (strain K12)	316	35065
P16456	reviewed	SELD_ECOLI	Selenide, water dikinase (EC 2.7.9.3) (Selenium donor protein) (Selenophosphate synthase)	selD fdhB b1764 JW1753	Escherichia coli (strain K12)	347	36687
P16659	reviewed	SYP_ECOLI	Proline--tRNA ligase (EC 6.1.1.15) (Global RNA synthesis factor) (Prolyl-tRNA synthetase) (ProRS)	proS drpA b0194 JW0190	Escherichia coli (strain K12)	572	63693
P16676	reviewed	CYSA_ECOLI	Sulfate/thiosulfate import ATP-binding protein CysA (EC 7.3.2.3) (Sulfate-transporting ATPase)	cysA b2422 JW2415	Escherichia coli (strain K12)	365	41059
P16677	reviewed	PHNC_ECOLI	Phosphonates import ATP-binding protein PhnC (EC 7.3.2.2)	phnC b4106 JW4067	Escherichia coli (strain K12)	262	29431
P16678	reviewed	PHNK_ECOLI	Putative phosphonates utilization ATP-binding protein PhnK	phnK b4097 JW5727	Escherichia coli (strain K12)	252	27831
P16679	reviewed	PHNL_ECOLI	Alpha-D-ribose 1-methylphosphonate 5-triphosphate synthase subunit PhnL (RPnTP synthase subunit PhnL) (EC 2.7.8.37)	phnL b4096 JW4057	Escherichia coli (strain K12)	226	24705
P16682	reviewed	PHND_ECOLI	Phosphonates-binding periplasmic protein	phnD psiD b4105 JW4066	Escherichia coli (strain K12)	338	37371
P16690	reviewed	PHNN_ECOLI	Ribose 1,5-bisphosphate phosphokinase PhnN (EC 2.7.4.23) (Ribose 1,5-bisphosphokinase)	phnN b4094 JW4055	Escherichia coli (strain K12)	185	20730
P16700	reviewed	CYSP_ECOLI	Thiosulfate-binding protein	cysP b2425 JW2418	Escherichia coli (strain K12)	338	37615
P16701	reviewed	CYST_ECOLI	Sulfate transport system permease protein CysT	cysU cysT b2424 JW2417	Escherichia coli (strain K12)	277	30292
P17115	reviewed	GUTQ_ECOLI	Arabinose 5-phosphate isomerase GutQ (API) (G-API) (EC 5.3.1.13) (Phosphosugar aldol-ketol isomerase)	gutQ srlQ b2708 JW5431	Escherichia coli (strain K12)	321	34031
P17888	reviewed	PRIA_ECOLI	Primosomal protein N' (EC 3.6.4.-) (ATP-dependent helicase PriA) (Replication factor Y)	priA b3935 JW3906	Escherichia coli (strain K12)	732	81655
P17952	reviewed	MURC_ECOLI	UDP-N-acetylmuramate--L-alanine ligase (EC 6.3.2.8) (UDP-N-acetylmuramoyl-L-alanine synthetase)	murC b0091 JW0089	Escherichia coli (strain K12)	491	53626
P18392	reviewed	RSTB_ECOLI	Sensor protein RstB (EC 2.7.13.3)	rstB uspT b1609 JW1601	Escherichia coli (strain K12)	433	49283
P18843	reviewed	NADE_ECOLI	NH(3)-dependent NAD(+) synthetase (EC 6.3.1.5) (Nicotinamide adenine dinucleotide synthetase) (NADS) (Nitrogen regulatory protein)	nadE efg ntrL b1740 JW1729	Escherichia coli (strain K12)	275	30637
P19323	reviewed	FHLA_ECOLI	Formate hydrogenlyase transcriptional activator FhlA	fhlA b2731 JW2701	Escherichia coli (strain K12)	692	78468
P20083	reviewed	PARE_ECOLI	DNA topoisomerase 4 subunit B (EC 5.6.2.2) (Topoisomerase IV subunit B)	parE nfxD b3030 JW2998	Escherichia coli (strain K12)	630	70244
P20605	reviewed	FIC_ECOLI	Probable protein adenylyltransferase Fic (EC 2.7.7.108) (Cell filamentation protein Fic)	fic b3361 JW3324	Escherichia coli (strain K12)	200	22960
P21156	reviewed	CYSD_ECOLI	Sulfate adenylyltransferase subunit 2 (EC 2.7.7.4) (ATP-sulfurylase small subunit) (Sulfate adenylate transferase) (SAT)	cysD b2752 JW2722	Escherichia coli (strain K12)	302	35188
P21507	reviewed	SRMB_ECOLI	ATP-dependent RNA helicase SrmB (EC 3.6.4.13)	srmB rbaB rhlA b2576 JW2560	Escherichia coli (strain K12)	444	49914
P21599	reviewed	KPYK2_ECOLI	Pyruvate kinase II (EC 2.7.1.40) (PK-2)	pykA b1854 JW1843	Escherichia coli (strain K12)	480	51357
P21693	reviewed	DBPA_ECOLI	ATP-dependent RNA helicase DbpA (EC 3.6.4.13)	dbpA b1343 JW1337	Escherichia coli (strain K12)	457	49188
P21865	reviewed	KDPD_ECOLI	Sensor protein KdpD (EC 2.7.13.3)	kdpD b0695 JW0683	Escherichia coli (strain K12)	894	98718
P21888	reviewed	SYC_ECOLI	Cysteine--tRNA ligase (EC 6.1.1.16) (Cysteinyl-tRNA synthetase) (CysRS)	cysS b0526 JW0515	Escherichia coli (strain K12)	461	52202
P21889	reviewed	SYD_ECOLI	Aspartate--tRNA ligase (EC 6.1.1.12) (Aspartyl-tRNA synthetase) (AspRS)	aspS tls b1866 JW1855	Escherichia coli (strain K12)	590	65913
P22106	reviewed	ASNB_ECOLI	Asparagine synthetase B [glutamine-hydrolyzing] (AS-B) (EC 6.3.5.4)	asnB b0674 JW0660	Escherichia coli (strain K12)	554	62659
P22188	reviewed	MURE_ECOLI	UDP-N-acetylmuramoyl-L-alanyl-D-glutamate--2,6-diaminopimelate ligase (EC 6.3.2.13) (Meso-A2pm-adding enzyme) (Meso-diaminopimelate-adding enzyme) (UDP-MurNAc-L-Ala-D-Glu:meso-diaminopimelate ligase) (UDP-MurNAc-tripeptide synthetase) (UDP-N-acetylmuramyl-tripeptide synthetase)	murE b0085 JW0083	Escherichia coli (strain K12)	495	53344
P22259	reviewed	PCKA_ECOLI	Phosphoenolpyruvate carboxykinase (ATP) (PCK) (PEP carboxykinase) (PEPCK) (EC 4.1.1.49)	pckA pck b3403 JW3366	Escherichia coli (strain K12)	540	59643
P22523	reviewed	MUKB_ECOLI	Chromosome partition protein MukB (Structural maintenance of chromosome-related protein)	mukB b0924 JW0907	Escherichia coli (strain K12)	1486	170230
P22729	reviewed	LIVM_ECOLI	High-affinity branched-chain amino acid transport system permease protein LivM (LIV-I protein M)	livM b3456 JW3421	Escherichia coli (strain K12)	425	46269
P22731	reviewed	LIVF_ECOLI	High-affinity branched-chain amino acid transport ATP-binding protein LivF (LIV-I protein F)	livF b3454 JW3419	Escherichia coli (strain K12)	237	26310
P22787	reviewed	YIFB_ECOLI	Uncharacterized protein YifB	yifB b3765 JW3738	Escherichia coli (strain K12)	506	55146
P23200	reviewed	MGLC_ECOLI	Galactose/methyl galactoside import permease protein MglC	mglC b2148 JW2135	Escherichia coli (strain K12)	336	35550
P23331	reviewed	KITH_ECOLI	Thymidine kinase (EC 2.7.1.21)	tdk b1238 JW1226	Escherichia coli (strain K12)	205	23457
P23367	reviewed	MUTL_ECOLI	DNA mismatch repair protein MutL	mutL b4170 JW4128	Escherichia coli (strain K12)	615	67924
P23524	reviewed	GLXK1_ECOLI	Glycerate 2-kinase (EC 2.7.1.165) (Glycerate kinase 1) (GK1)	garK yhaD b3124 JW3093	Escherichia coli (strain K12)	381	39104
P23538	reviewed	PPSA_ECOLI	Phosphoenolpyruvate synthase (PEP synthase) (EC 2.7.9.2) (Pyruvate, water dikinase)	ppsA pps b1702 JW1692	Escherichia coli (strain K12)	792	87435
P23837	reviewed	PHOQ_ECOLI	Sensor protein PhoQ (EC 2.7.13.3) (EC 3.1.3.-) (Sensor histidine protein kinase/phosphatase PhoQ)	phoQ b1129 JW1115	Escherichia coli (strain K12)	486	55300
P23843	reviewed	OPPA_ECOLI	Periplasmic oligopeptide-binding protein OppA (Polyamine-induced protein) (PI protein)	oppA b1243 JW1235	Escherichia coli (strain K12)	543	60899
P23845	reviewed	CYSN_ECOLI	Sulfate adenylyltransferase subunit 1 (EC 2.7.7.4) (ATP-sulfurylase large subunit) (Sulfate adenylate transferase) (SAT)	cysN b2751 JW2721	Escherichia coli (strain K12)	475	52558
P23847	reviewed	DPPA_ECOLI	Dipeptide-binding protein (DBP) (Periplasmic dipeptide transport protein)	dppA b3544 JW3513	Escherichia coli (strain K12)	535	60294
P23849	reviewed	TRKG_ECOLI	Trk system potassium uptake protein TrkG	trkG b1363 JW1358	Escherichia coli (strain K12)	485	53944
P23874	reviewed	HIPA_ECOLI	Serine/threonine-protein kinase toxin HipA (Ser/Thr-protein kinase HipA) (EC 2.7.11.1) (Toxin HipA)	hipA b1507 JW1500	Escherichia coli (strain K12)	440	49276
P23876	reviewed	FEPD_ECOLI	Ferric enterobactin transport system permease protein FepD	fepD b0590 JW0582	Escherichia coli (strain K12)	334	33871
P23877	reviewed	FEPG_ECOLI	Ferric enterobactin transport system permease protein FepG	fepG b0589 JW0581	Escherichia coli (strain K12)	330	34910
P23878	reviewed	FEPC_ECOLI	Ferric enterobactin transport ATP-binding protein FepC (EC 7.2.2.17)	fepC b0588 JW0580	Escherichia coli (strain K12)	271	29784
P23886	reviewed	CYDC_ECOLI	Glutathione/L-cysteine transport system ATP-binding/permease protein CydC (EC 7.4.2.-)	cydC mdrA mdrH surB b0886 JW0869	Escherichia coli (strain K12)	573	62920
P23909	reviewed	MUTS_ECOLI	DNA mismatch repair protein MutS	mutS fdv b2733 JW2703	Escherichia coli (strain K12)	853	95247
P23917	reviewed	MAK_ECOLI	Fructokinase (EC 2.7.1.4) (D-fructose kinase) (Manno(fructo)kinase)	mak yajF b0394 JW0385	Escherichia coli (strain K12)	302	32500
P24182	reviewed	ACCC_ECOLI	Biotin carboxylase (EC 6.3.4.14) (Acetyl-coenzyme A carboxylase biotin carboxylase subunit A)	accC fabG b3256 JW3224	Escherichia coli (strain K12)	449	49321
P24230	reviewed	RECG_ECOLI	ATP-dependent DNA helicase RecG (EC 5.6.2.4) (DNA branch migration protein RecG) (Probable DNA 3'-5' helicase RecG)	recG radC spoV b3652 JW3627	Escherichia coli (strain K12)	693	76430
P24554	reviewed	RADA_ECOLI	DNA repair protein RadA (EC 3.6.4.-) (Branch migration protein RadA) (DNA repair protein Sms)	radA sms b4389 JW4352	Escherichia coli (strain K12)	460	49472
P25519	reviewed	HFLX_ECOLI	GTPase HflX (GTP-binding protein HflX)	hflX b4173 JW4131	Escherichia coli (strain K12)	426	48327
P25741	reviewed	WAAP_ECOLI	Lipopolysaccharide core heptose(I) kinase WaaP (EC 2.7.1.235)	waaP rfaP b3630 JW3605	Escherichia coli (strain K12)	265	30872
P25745	reviewed	MNMA_ECOLI	tRNA-specific 2-thiouridylase MnmA (EC 2.8.1.13)	mnmA asuE trmU ycfB b1133 JW1119	Escherichia coli (strain K12)	368	40959
P25888	reviewed	RHLE_ECOLI	ATP-dependent RNA helicase RhlE (EC 3.6.4.13)	rhlE b0797 JW0781	Escherichia coli (strain K12)	454	49989
P26281	reviewed	HPPK_ECOLI	2-amino-4-hydroxy-6-hydroxymethyldihydropteridine pyrophosphokinase (EC 2.7.6.3) (6-hydroxymethyl-7,8-dihydropterin pyrophosphokinase) (PPPK) (7,8-dihydro-6-hydroxymethylpterin-pyrophosphokinase) (HPPK)	folK b0142 JW0138	Escherichia coli (strain K12)	159	18079
P27240	reviewed	WAAY_ECOLI	Lipopolysaccharide core heptose(II) kinase WaaY (EC 2.7.1.-)	waaY rfaY b3625 JW3600	Escherichia coli (strain K12)	232	27461
P27254	reviewed	ARGK_ECOLI	GTPase ArgK (EC 3.6.5.-) (G-protein chaperone)	argK ygfD b2918 JW2885	Escherichia coli (strain K12)	331	36704
P27278	reviewed	NADR_ECOLI	Trifunctional NAD biosynthesis/regulator protein NadR [Includes: Transcriptional regulator NadR; Nicotinamide mononucleotide adenylyltransferase (NMN adenylyltransferase) (NMN-AT) (NMNAT) (EC 2.7.7.1) (Nicotinamide ribonucleotide adenylyltransferase) (Nicotinamide-nucleotide adenylyltransferase); Ribosylnicotinamide kinase (RNK) (EC 2.7.1.22) (Nicotinamide riboside kinase) (NRK) (NmR-K)]	nadR nadI b4390 JW5800	Escherichia coli (strain K12)	410	47346
P27296	reviewed	DING_ECOLI	ATP-dependent DNA helicase DinG (EC 5.6.2.3) (DNA 5'-3' helicase DinG)	dinG rarB b0799 JW0784	Escherichia coli (strain K12)	716	81440
P27297	reviewed	BAX_ECOLI	Protein bax	bax b3570 JW5653	Escherichia coli (strain K12)	274	30868
P27300	reviewed	LPXK_ECOLI	Tetraacyldisaccharide 4'-kinase (EC 2.7.1.130) (Lipid A 4'-kinase)	lpxK ycaH b0915 JW0898	Escherichia coli (strain K12)	328	35589
P27305	reviewed	GLUQ_ECOLI	Glutamyl-Q tRNA(Asp) synthetase (Glu-Q-RSs) (EC 6.1.1.-)	gluQ yadB b0144 JW5892	Escherichia coli (strain K12)	308	34868
P27550	reviewed	ACSA_ECOLI	Acetyl-coenzyme A synthetase (AcCoA synthetase) (Acs) (EC 6.2.1.1) (Acetate--CoA ligase) (Acyl-activating enzyme)	acs yfaC b4069 JW4030	Escherichia coli (strain K12)	652	72094
P27896	reviewed	NARQ_ECOLI	Nitrate/nitrite sensor protein NarQ (EC 2.7.13.3)	narQ b2469 JW2453	Escherichia coli (strain K12)	566	63697
P28635	reviewed	METQ_ECOLI	D-methionine-binding lipoprotein MetQ	metQ yaeC b0197 JW0193	Escherichia coli (strain K12)	271	29432
P28903	reviewed	NRDD_ECOLI	Anaerobic ribonucleoside-triphosphate reductase (EC 1.1.98.6) (Class III ribonucleoside-triphosphate reductase)	nrdD b4238 JW4197	Escherichia coli (strain K12)	712	80023
P29018	reviewed	CYDD_ECOLI	Glutathione/L-cysteine transport system ATP-binding/permease protein CydD (EC 7.4.2.-)	cydD htrD b0887 JW0870	Escherichia coli (strain K12)	588	65056
P30015	reviewed	LHR_ECOLI	Probable ATP-dependent helicase Lhr (EC 3.6.4.-) (Large helicase-related protein)	lhr rhlF b1653 JW1645	Escherichia coli (strain K12)	1538	169381
P30138	reviewed	THIF_ECOLI	Sulfur carrier protein ThiS adenylyltransferase (EC 2.7.7.73)	thiF b3992 JW3956	Escherichia coli (strain K12)	251	26970
P30235	reviewed	PSUK_ECOLI	Pseudouridine kinase (EC 2.7.1.83)	psuK pscK yeiC b2166 JW2153	Escherichia coli (strain K12)	313	33573
P30750	reviewed	METN_ECOLI	Methionine import ATP-binding protein MetN (EC 7.4.2.11)	metN abc b0199 JW0195	Escherichia coli (strain K12)	343	37788
P30844	reviewed	BASS_ECOLI	Sensor protein BasS (EC 2.7.13.3)	basS pmrB b4112 JW4073	Escherichia coli (strain K12)	363	41029
P30847	reviewed	BAES_ECOLI	Signal transduction histidine-protein kinase BaeS (EC 2.7.13.3)	baeS b2078 JW2063	Escherichia coli (strain K12)	467	51991
P30855	reviewed	EVGS_ECOLI	Sensor protein EvgS (EC 2.7.13.3)	evgS b2370 JW2367	Escherichia coli (strain K12)	1197	134743
P30859	reviewed	ARTI_ECOLI	Putative ABC transporter arginine-binding protein 2	artI b0863 JW0847	Escherichia coli (strain K12)	243	26930
P30860	reviewed	ARTJ_ECOLI	ABC transporter arginine-binding protein 1	artJ b0860 JW0844	Escherichia coli (strain K12)	243	26829
P30870	reviewed	GLNE_ECOLI	Bifunctional glutamine synthetase adenylyltransferase/adenylyl-removing enzyme (ATP:glutamine synthetase adenylyltransferase) (ATase) [Includes: Glutamine synthetase adenylyl-L-tyrosine phosphorylase (EC 2.7.7.89) (Adenylyl removase) (AR) (AT-N) (AT-N440) (P-I); Glutamine synthetase adenylyl transferase (EC 2.7.7.42) (Adenylyl transferase) (AT) (AT-C)]	glnE b3053 JW3025	Escherichia coli (strain K12)	946	108418
P30958	reviewed	MFD_ECOLI	Transcription-repair-coupling factor (TRCF) (EC 3.6.4.-)	mfd b1114 JW1100	Escherichia coli (strain K12)	1148	129983
P31060	reviewed	MODF_ECOLI	ABC transporter ATP-binding protein ModF (Photorepair protein PhrA)	modF ORF6 phrA b0760 JW0743	Escherichia coli (strain K12)	490	54536
P31119	reviewed	AAS_ECOLI	Bifunctional protein Aas [Includes: 2-acylglycerophosphoethanolamine acyltransferase (EC 2.3.1.40) (2-acyl-GPE acyltransferase) (Acyl-[acyl-carrier-protein]--phospholipid O-acyltransferase); Acyl-[acyl-carrier-protein] synthetase (EC 6.2.1.20) (Acyl-ACP synthetase) (Long-chain-fatty-acid--[acyl-carrier-protein] ligase)]	aas b2836 JW2804	Escherichia coli (strain K12)	719	80700
P31133	reviewed	POTF_ECOLI	Putrescine-binding periplasmic protein PotF	potF b0854 JW0838	Escherichia coli (strain K12)	370	40840
P31134	reviewed	POTG_ECOLI	Putrescine transport ATP-binding protein PotG (EC 7.6.2.16)	potG b0855 JW5818	Escherichia coli (strain K12)	377	41931
P31135	reviewed	POTH_ECOLI	Putrescine transport system permease protein PotH	potH b0856 JW0840	Escherichia coli (strain K12)	317	35490
P31459	reviewed	DGOK_ECOLI	2-dehydro-3-deoxygalactonokinase (EC 2.7.1.58) (2-keto-3-deoxy-galactonokinase) (2-oxo-3-deoxygalactonate kinase)	dgoK yidV b3693 JW3670	Escherichia coli (strain K12)	292	31374
P31473	reviewed	RAVA_ECOLI	ATPase RavA (EC 3.6.3.-) (Regulatory ATPase variant A)	ravA yieN b3746 JW3725	Escherichia coli (strain K12)	498	56389
P31547	reviewed	METI_ECOLI	D-methionine transport system permease protein MetI	metI yaeE b0198 JW0194	Escherichia coli (strain K12)	217	23256
P31548	reviewed	THIQ_ECOLI	Thiamine import ATP-binding protein ThiQ (EC 7.6.2.15)	thiQ yabJ b0066 JW0065	Escherichia coli (strain K12)	232	24999
P31549	reviewed	THIP_ECOLI	Thiamine transport system permease protein ThiP	thiP yabK b0067 JW0066	Escherichia coli (strain K12)	536	59533
P31550	reviewed	THIB_ECOLI	Thiamine-binding periplasmic protein	thiB tbpA yabL b0068 JW0067	Escherichia coli (strain K12)	327	36163
P31663	reviewed	PANC_ECOLI	Pantothenate synthetase (PS) (EC 6.3.2.1) (Pantoate--beta-alanine ligase) (Pantoate-activating enzyme)	panC b0133 JW0129	Escherichia coli (strain K12)	283	31598
P31802	reviewed	NARP_ECOLI	Nitrate/nitrite response regulator protein NarP	narP b2193 JW2181	Escherichia coli (strain K12)	215	23575
P31806	reviewed	NNR_ECOLI	Bifunctional NAD(P)H-hydrate repair enzyme Nnr (Nicotinamide nucleotide repair protein) [Includes: ADP-dependent (S)-NAD(P)H-hydrate dehydratase (EC 4.2.1.136) (ADP-dependent NAD(P)HX dehydratase); NAD(P)H-hydrate epimerase (EC 5.1.99.6) (NAD(P)HX epimerase)]	nnr yjeF b4167 JW4125	Escherichia coli (strain K12)	515	54650
P31826	reviewed	YDDA_ECOLI	Inner membrane ABC transporter ATP-binding protein YddA (CDS102)	yddA b1496 JW5242	Escherichia coli (strain K12)	561	64985
P32099	reviewed	LPLA_ECOLI	Lipoate-protein ligase A (EC 6.3.1.20) (Lipoate--protein ligase)	lplA yjjF b4386 JW4349	Escherichia coli (strain K12)	338	37926
P32143	reviewed	SQUV_ECOLI	Sulfofructose kinase (SF kinase) (EC 2.7.1.184)	yihV b3883 JW5568	Escherichia coli (strain K12)	298	31728
P32171	reviewed	RHAB_ECOLI	L-Rhamnulokinase (RhaB) (RhuK) (EC 2.7.1.5) (ATP:L-rhamnulose phosphotransferase) (L-rhamnulose 1-kinase) (Rhamnulose kinase)	rhaB b3904 JW3875	Escherichia coli (strain K12)	489	54069
P32718	reviewed	ALSK_ECOLI	D-allose kinase (Allokinase) (EC 2.7.1.55)	alsK yjcT b4084 JW5724	Escherichia coli (strain K12)	309	33821
P32720	reviewed	ALSC_ECOLI	D-allose transport system permease protein AlsC	alsC yjcV b4086 JW4047	Escherichia coli (strain K12)	326	34316
P32721	reviewed	ALSA_ECOLI	D-allose import ATP-binding protein AlsA (EC 7.5.2.8)	alsA yjcW b4087 JW4048	Escherichia coli (strain K12)	510	56745
P33221	reviewed	PURT_ECOLI	Formate-dependent phosphoribosylglycinamide formyltransferase (EC 6.3.1.21) (5'-phosphoribosylglycinamide transformylase 2) (Formate-dependent GAR transformylase) (GAR transformylase 2) (GART 2) (GAR transformylase T) (Non-folate glycinamide ribonucleotide transformylase) (Phosphoribosylglycinamide formyltransferase 2)	purT b1849 JW1838	Escherichia coli (strain K12)	392	42434
P33222	reviewed	YJFC_ECOLI	Putative acid--amine ligase YjfC (EC 6.3.1.-)	yjfC b4186 JW4144	Escherichia coli (strain K12)	387	45020
P33348	reviewed	YEHL_ECOLI	Uncharacterized protein YehL	yehL b2119 JW5349	Escherichia coli (strain K12)	362	39682
P33359	reviewed	YEHW_ECOLI	Glycine betaine uptake system permease protein YehW	yehW b2128 JW2116	Escherichia coli (strain K12)	243	25515
P33360	reviewed	YEHX_ECOLI	Glycine betaine uptake system ATP-binding protein YehX (EC 7.4.2.-)	yehX b2129 JW2117	Escherichia coli (strain K12)	308	34425
P33361	reviewed	YEHY_ECOLI	Glycine betaine uptake system permease protein YehY	yehY b2130 JW2118	Escherichia coli (strain K12)	385	41139
P33362	reviewed	YEHZ_ECOLI	Glycine betaine-binding protein YehZ	yehZ osmF b2131 JW2119	Escherichia coli (strain K12)	305	32609
P33590	reviewed	NIKA_ECOLI	Nickel-binding periplasmic protein	nikA b3476 JW3441	Escherichia coli (strain K12)	524	58719
P33591	reviewed	NIKB_ECOLI	Nickel transport system permease protein NikB	nikB b3477 JW3442	Escherichia coli (strain K12)	314	35248
P33593	reviewed	NIKD_ECOLI	Nickel import ATP-binding protein NikD (EC 7.2.2.11)	nikD b3479 JW3444	Escherichia coli (strain K12)	254	26820
P33594	reviewed	NIKE_ECOLI	Nickel import ATP-binding protein NikE (EC 7.2.2.11)	nikE b3480 JW3445	Escherichia coli (strain K12)	268	29722
P33913	reviewed	YEJA_ECOLI	Uncharacterized protein YejA	yejA b2177 JW2165	Escherichia coli (strain K12)	604	69669
P33915	reviewed	YEJE_ECOLI	Inner membrane ABC transporter permease protein YejE	yejE b2179 JW2167	Escherichia coli (strain K12)	341	38092
P33916	reviewed	YEJF_ECOLI	Uncharacterized ABC transporter ATP-binding protein YejF	yejF b2180 JW2168	Escherichia coli (strain K12)	529	58726
P33919	reviewed	RADD_ECOLI	Putative DNA repair helicase RadD (EC 3.6.4.12)	radD yejH yejI yejJ b2184 JW2172	Escherichia coli (strain K12)	586	66413
P33931	reviewed	CCMA_ECOLI	Cytochrome c biogenesis ATP-binding export protein CcmA (EC 7.6.2.5) (Heme exporter protein A)	ccmA yejW b2201 JW5366	Escherichia coli (strain K12)	207	23053
P33941	reviewed	YOJI_ECOLI	ABC transporter ATP-binding/permease protein YojI	yojI yojJ b2211 JW2199	Escherichia coli (strain K12)	547	61553
P36645	reviewed	HOFB_ECOLI	Protein transport protein HofB homolog	hofB hopB b0107 JW0103	Escherichia coli (strain K12)	461	50615
P36879	reviewed	YADG_ECOLI	Uncharacterized ABC transporter ATP-binding protein YadG	yadG b0127 JW0123	Escherichia coli (strain K12)	308	34647
P36928	reviewed	YEGD_ECOLI	Uncharacterized chaperone protein YegD	yegD b2069 JW2054	Escherichia coli (strain K12)	450	49371
P37009	reviewed	FBPC_ECOLI	Fe(3+) ions import ATP-binding protein FbpC (EC 7.2.2.7)	fbpC afuC yagC b0262 JW0254	Escherichia coli (strain K12)	348	39059
P37013	reviewed	NORR_ECOLI	Anaerobic nitric oxide reductase transcription regulator NorR	norR ygaA b2709 JW5843	Escherichia coli (strain K12)	504	55236
P37024	reviewed	HRPB_ECOLI	ATP-dependent RNA helicase HrpB (EC 3.6.4.13)	hrpB yadO b0148 JW0144	Escherichia coli (strain K12)	809	89148
P37028	reviewed	BTUF_ECOLI	Vitamin B12-binding protein	btuF yadT b0158 JW0154	Escherichia coli (strain K12)	266	29367
P37306	reviewed	ALLK_ECOLI	Carbamate kinase (EC 2.7.2.2) (Catabolic carbamate kinase) (Catabolic CK)	allK arcC ybcF b0521 JW0510	Escherichia coli (strain K12)	297	31644
P37313	reviewed	DPPF_ECOLI	Dipeptide transport ATP-binding protein DppF (EC 7.4.2.9)	dppF dppE b3540 JW3509	Escherichia coli (strain K12)	334	37560
P37329	reviewed	MODA_ECOLI	Molybdate-binding protein ModA (Molybdate/tungstate-binding protein ModA)	modA b0763 JW0746	Escherichia coli (strain K12)	257	27364
P37344	reviewed	PSPF_ECOLI	Psp operon transcriptional activator (Phage shock protein F)	pspF ycjB b1303 JW1296	Escherichia coli (strain K12)	325	36986
P37353	reviewed	MENE_ECOLI	2-succinylbenzoate--CoA ligase (EC 6.2.1.26) (o-succinylbenzoyl-CoA synthetase) (OSB-CoA synthetase)	menE b2260 JW2255	Escherichia coli (strain K12)	451	50185
P37387	reviewed	XYLF_ECOLI	D-xylose-binding periplasmic protein	xylF xylT b3566 JW3538	Escherichia coli (strain K12)	330	35734
P37388	reviewed	XYLG_ECOLI	Xylose import ATP-binding protein XylG (EC 7.5.2.10)	xylG b3567 JW3539	Escherichia coli (strain K12)	513	56470
P37617	reviewed	ZNTA_ECOLI	Zinc/cadmium/lead-transporting P-type ATPase (EC 7.2.2.-) (EC 7.2.2.12) (EC 7.2.2.21) (Pb(II)/Cd(II)/Zn(II)-translocating ATPase) (Zn(2+)/Cd(2+)/Pb(2+) export ATPase)	zntA yhhO b3469 JW3434	Escherichia coli (strain K12)	732	76840
P37624	reviewed	RBBA_ECOLI	Ribosome-associated ATPase (Ribosomal bound ATPase)	rbbA yhiG yhiH b3486 JW5676	Escherichia coli (strain K12)	911	100785
P37626	reviewed	YHII_ECOLI	Uncharacterized protein YhiI	yhiI b3487 JW3454	Escherichia coli (strain K12)	355	38828
P37647	reviewed	KDGK_ECOLI	2-dehydro-3-deoxygluconokinase (EC 2.7.1.45) (2-keto-3-deoxygluconokinase) (3-deoxy-2-oxo-D-gluconate kinase) (KDG kinase)	kdgK yhjI b3526 JW5668	Escherichia coli (strain K12)	309	33962
P37655	reviewed	BCSQP_ECOLI	Putative cellulose biosynthesis protein BcsQ	bcsQ yhjQ b3534	Escherichia coli (strain K12)	242	27140
P37677	reviewed	LYXK_ECOLI	L-xylulose/3-keto-L-gulonate kinase (L-xylulokinase) (EC 2.7.1.-) (EC 2.7.1.53) (3-dehydro-L-gulonate kinase)	lyx lyxK sgbK xylK yiaP b3580 JW3552	Escherichia coli (strain K12)	498	55155
P37772	reviewed	YJFF_ECOLI	Inner membrane ABC transporter permease protein YjfF	yjfF b4231 JW5754	Escherichia coli (strain K12)	331	34978
P37773	reviewed	MPL_ECOLI	UDP-N-acetylmuramate--L-alanyl-gamma-D-glutamyl-meso-2,6-diaminoheptandioate ligase (EC 6.3.2.45) (Murein peptide ligase) (UDP-N-acetylmuramate:L-alanyl-gamma-D-glutamyl-meso-diaminopimelate ligase)	mpl yjfG b4233 JW4192	Escherichia coli (strain K12)	457	49874
P37774	reviewed	TCYN_ECOLI	L-cystine transport system ATP-binding protein TcyN (EC 7.4.2.12)	tcyN yecC b1917 JW1902	Escherichia coli (strain K12)	250	27677
P37902	reviewed	GLTI_ECOLI	Glutamate/aspartate import solute-binding protein	gltI ybeJ yzzK b0655 JW5092	Escherichia coli (strain K12)	302	33420
P37903	reviewed	USPF_ECOLI	Universal stress protein F	uspF ynaF yzzL b1376 JW1370	Escherichia coli (strain K12)	144	16017
P38035	reviewed	RTCR_ECOLI	Transcriptional regulatory protein RtcR	rtcR yhgB b3422 JW3385	Escherichia coli (strain K12)	532	60299
P38036	reviewed	CAS3_ECOLI	CRISPR-associated endonuclease/helicase Cas3 (EC 3.1.-.-) (EC 3.6.4.-)	ygcB cas3 b2761 JW2731	Escherichia coli (strain K12)	888	100545
P38134	reviewed	ETK_ECOLI	Tyrosine-protein kinase etk (EC 2.7.10.-)	etk yccC b0981 JW0964	Escherichia coli (strain K12)	726	81242
P38135	reviewed	FADK_ECOLI	Medium-chain fatty-acid--CoA ligase (EC 6.2.1.-) (Acyl-CoA synthetase) (ACS) (Fatty acyl-CoA synthetase FadK)	fadK ydiD b1701 JW5910	Escherichia coli (strain K12)	566	62759
P39172	reviewed	ZNUA_ECOLI	High-affinity zinc uptake system protein ZnuA	znuA yebL yzzP b1857 JW5831	Escherichia coli (strain K12)	310	33777
P39208	reviewed	IDNK_ECOLI	Thermosensitive gluconokinase (EC 2.7.1.12) (Gluconate kinase 1)	idnK gntV b4268 JW4225	Escherichia coli (strain K12)	187	21004
P39265	reviewed	ALSB_ECOLI	D-allose-binding periplasmic protein (ALBP)	alsB yjcX b4088 JW4049	Escherichia coli (strain K12)	311	32910
P39325	reviewed	YTFQ_ECOLI	Galactofuranose-binding protein YtfQ	ytfQ b4227 JW4186	Escherichia coli (strain K12)	318	34345
P39328	reviewed	YTFT_ECOLI	Galactofuranose transporter permease protein YtfT	ytfT b4230 JW5753	Escherichia coli (strain K12)	341	35659
P39452	reviewed	RIR3_ECOLI	Ribonucleoside-diphosphate reductase 2 subunit alpha (EC 1.17.4.1) (R1E protein) (Ribonucleotide reductase 2)	nrdE b2675 JW2650	Escherichia coli (strain K12)	714	80479
P39453	reviewed	TORS_ECOLI	Sensor protein TorS (EC 2.7.13.3)	torS yccI b0993 JW5135	Escherichia coli (strain K12)	914	101024
P39832	reviewed	ZNUB_ECOLI	High-affinity zinc uptake system membrane protein ZnuB	znuB yebI b1859 JW1848	Escherichia coli (strain K12)	261	27729
P39838	reviewed	RCSD_ECOLI	Phosphotransferase RcsD (EC 2.7.2.-) (Phosphotransfer intermediate RcsD)	rcsD yojN yojP yojQ b2216 JW2204	Escherichia coli (strain K12)	890	100372
P40191	reviewed	PDXK_ECOLI	Pyridoxine/pyridoxal/pyridoxamine kinase (PN/PL/PM kinase) (EC 2.7.1.35) (B6-vitamer kinase) (Pyridoxal kinase 1) (PL kinase 1)	pdxK yfeI b2418 JW2411	Escherichia coli (strain K12)	283	30847
P40719	reviewed	QSEC_ECOLI	Sensor protein QseC (EC 2.7.13.3)	qseC ygiY b3026 JW2994	Escherichia coli (strain K12)	449	50282
P43329	reviewed	HRPA_ECOLI	ATP-dependent RNA helicase HrpA (EC 3.6.4.13)	hrpA b1413 JW5905	Escherichia coli (strain K12)	1300	149028
P43672	reviewed	UUP_ECOLI	ATP-binding protein Uup (EC 3.6.1.-)	uup ycbH ycbI b0949 JW0932	Escherichia coli (strain K12)	635	72067
P45425	reviewed	NANK_ECOLI	N-acetylmannosamine kinase (EC 2.7.1.60) (ManNAc kinase) (N-acetyl-D-mannosamine kinase)	nanK yhcI b3222 JW5538	Escherichia coli (strain K12)	291	29644
P45543	reviewed	FRLD_ECOLI	Fructoselysine 6-kinase (EC 2.7.1.218)	frlD yhfQ b3374 JW3337	Escherichia coli (strain K12)	261	28332
P45748	reviewed	TSAC_ECOLI	Threonylcarbamoyl-AMP synthase (TC-AMP synthase) (EC 2.7.7.87) (L-threonylcarbamoyladenylate synthase) (Ribosome maturation factor TsaC) (t(6)A37 threonylcarbamoyladenosine biosynthesis protein TsaC) (tRNA threonylcarbamoyladenosine biosynthesis protein TsaC)	tsaC rimN yrdC b3282 JW3243	Escherichia coli (strain K12)	190	20768
P45756	reviewed	GSPA_ECOLI	Putative general secretion pathway protein A	gspA yheD b3323 JW3285	Escherichia coli (strain K12)	489	55298
P45759	reviewed	GSPE_ECOLI	Putative type II secretion system protein E (T2SS protein E) (EC 7.4.2.8) (Putative general secretion pathway protein E) (Type II traffic warden ATPase)	gspE yheG b3326 JW3288	Escherichia coli (strain K12)	493	54611
P45766	reviewed	YHDW_ECOLI	Putative amino-acid ABC transporter-binding protein YhdW	yhdW b3268 JW3236	Escherichia coli (strain K12)	341	37021
P45767	reviewed	YHDX_ECOLI	Putative amino-acid ABC transporter permease protein YhdX	yhdX b3269 JW5544	Escherichia coli (strain K12)	393	43261
P45768	reviewed	YHDY_ECOLI	Inner membrane amino-acid ABC transporter permease protein YhdY	yhdY b3270 JW5545	Escherichia coli (strain K12)	367	41484
P45769	reviewed	YHDZ_ECOLI	Uncharacterized amino-acid ABC transporter ATP-binding protein YhdZ	yhdZ b3271 JW3239	Escherichia coli (strain K12)	252	28574
P46849	reviewed	RTCA_ECOLI	RNA 3'-terminal phosphate cyclase (RNA cyclase) (RNA-3'-phosphate cyclase) (EC 6.5.1.4)	rtcA yhgJ yhgK b4475 JW5688	Escherichia coli (strain K12)	338	35903
P46859	reviewed	GNTK_ECOLI	Thermoresistant gluconokinase (EC 2.7.1.12) (Gluconate kinase 2)	gntK b3437 JW3400	Escherichia coli (strain K12)	175	19543
P46889	reviewed	FTSK_ECOLI	DNA translocase FtsK	ftsK b0890 JW0873	Escherichia coli (strain K12)	1329	146663
P52052	reviewed	YGGR_ECOLI	Uncharacterized protein YggR	yggR b2950 JW2917	Escherichia coli (strain K12)	326	35994
P52094	reviewed	HISQ_ECOLI	Histidine/lysine/arginine/ornithine transport system permease protein HisQ	hisQ b2308 JW2305	Escherichia coli (strain K12)	228	24649
P52097	reviewed	TILS_ECOLI	tRNA(Ile)-lysidine synthase (EC 6.3.4.19) (tRNA(Ile)-2-lysyl-cytidine synthase) (tRNA(Ile)-lysidine synthetase)	tilS mesJ yaeN b0188 JW0183	Escherichia coli (strain K12)	432	48204
P52101	reviewed	GLRK_ECOLI	Sensor histidine kinase GlrK (EC 2.7.13.3)	glrK yfhK b2556 JW5407	Escherichia coli (strain K12)	475	53330
P52126	reviewed	ABPB_ECOLI	Anti-bacteriophage protein B (Probable helicase AbpB)	abpB yfjK b2627 JW2608	Escherichia coli (strain K12)	729	83062
P52612	reviewed	FLII_ECOLI	Flagellum-specific ATP synthase (EC 7.1.2.2)	fliI fla AIII flaC b1941 JW1925	Escherichia coli (strain K12)	457	49316
P60240	reviewed	RAPA_ECOLI	RNA polymerase-associated protein RapA (EC 3.6.4.-) (ATP-dependent helicase HepA)	rapA hepA yabA b0059 JW0058	Escherichia coli (strain K12)	968	109769
P60546	reviewed	KGUA_ECOLI	Guanylate kinase (EC 2.7.4.8) (GMP kinase)	gmk spoR b3648 JW3623	Escherichia coli (strain K12)	207	23593
P60664	reviewed	HIS6_ECOLI	Imidazole glycerol phosphate synthase subunit HisF (EC 4.3.2.10) (IGP synthase cyclase subunit) (IGP synthase subunit HisF) (ImGP synthase subunit HisF) (IGPS subunit HisF)	hisF b2025 JW2007	Escherichia coli (strain K12)	258	28454
P60752	reviewed	MSBA_ECOLI	ATP-dependent lipid A-core flippase (EC 7.5.2.6) (Lipid A export ATP-binding/permease protein MsbA) (Lipid flippase)	msbA b0914 JW0897	Escherichia coli (strain K12)	582	64461
P60757	reviewed	HIS1_ECOLI	ATP phosphoribosyltransferase (ATP-PRT) (ATP-PRTase) (EC 2.4.2.17)	hisG b2019 JW2001	Escherichia coli (strain K12)	299	33367
P60906	reviewed	SYH_ECOLI	Histidine--tRNA ligase (EC 6.1.1.21) (Histidyl-tRNA synthetase) (HisRS)	hisS b2514 JW2498	Escherichia coli (strain K12)	424	47029
P62615	reviewed	ISPE_ECOLI	4-diphosphocytidyl-2-C-methyl-D-erythritol kinase (CMK) (EC 2.7.1.148) (4-(cytidine-5'-diphospho)-2-C-methyl-D-erythritol kinase)	ispE ipk ychB b1208 JW1199	Escherichia coli (strain K12)	283	30925
P62707	reviewed	GPMA_ECOLI	2,3-bisphosphoglycerate-dependent phosphoglycerate mutase (BPG-dependent PGAM) (PGAM) (Phosphoglyceromutase) (dPGM) (EC 5.4.2.11)	gpmA gpm pgm pgmA b0755 JW0738	Escherichia coli (strain K12)	250	28556
P63284	reviewed	CLPB_ECOLI	Chaperone protein ClpB (ClpB disaggregase) (Heat shock protein F84.1)	clpB htpM b2592 JW2573	Escherichia coli (strain K12)	857	95585
P63386	reviewed	MLAF_ECOLI	Intermembrane phospholipid transport system ATP-binding protein MlaF (EC 7.6.2.-)	mlaF yrbF b3195 JW3162	Escherichia coli (strain K12)	269	29097
P63389	reviewed	YHES_ECOLI	Probable ATP-binding protein YheS	yheS b3352 JW3315	Escherichia coli (strain K12)	637	71843
P64572	reviewed	YGHR_ECOLI	Uncharacterized ATP-binding protein YghR	yghR b2984 JW2952	Escherichia coli (strain K12)	252	28151
P64602	reviewed	MLAB_ECOLI	Intermembrane phospholipid transport system binding protein MlaB	mlaB yrbB b3191 JW5535	Escherichia coli (strain K12)	97	10680
P64604	reviewed	MLAD_ECOLI	Intermembrane phospholipid transport system binding protein MlaD	mlaD yrbD b3193 JW3160	Escherichia coli (strain K12)	183	19576
P64606	reviewed	MLAE_ECOLI	Intermembrane phospholipid transport system permease protein MlaE	mlaE yrbE b3194 JW3161	Escherichia coli (strain K12)	260	27863
P64612	reviewed	ZAPE_ECOLI	Cell division protein ZapE (Z ring-associated protein ZapE)	zapE yhcM b3232 JW3201	Escherichia coli (strain K12)	375	43064
P65643	reviewed	EUTT_ECOLI	Corrinoid adenosyltransferase EutT (EC 2.5.1.154) (ATP:co(I)rrinoid adenosyltransferase) (ACAT) (Cob(II)alamin adenosyltransferase EutT) (Ethanolamine utilization cobalamin adenosyltransferase) (Ethanolamine utilization corrinoid adenosyltransferase) (EutT adenosyltransferase)	eutT ypfB b2459 JW2443	Escherichia coli (strain K12)	267	30172
P68183	reviewed	MALG_ECOLI	Maltose/maltodextrin transport system permease protein MalG	malG b4032 JW3992	Escherichia coli (strain K12)	296	32225
P68187	reviewed	MALK_ECOLI	Maltose/maltodextrin import ATP-binding protein MalK (EC 7.5.2.1)	malK b4035 JW3995	Escherichia coli (strain K12)	371	40990
P69441	reviewed	KAD_ECOLI	Adenylate kinase (AK) (EC 2.7.4.3) (ATP-AMP transphosphorylase) (ATP:AMP phosphotransferase) (Adenylate monophosphate kinase)	adk dnaW plsA b0474 JW0463	Escherichia coli (strain K12)	214	23586
P69451	reviewed	LCFA_ECOLI	Long-chain-fatty-acid--CoA ligase (EC 6.2.1.3) (Long-chain acyl-CoA synthetase) (Acyl-CoA synthetase)	fadD oldD b1805 JW1794	Escherichia coli (strain K12)	561	62332
P69490	reviewed	CCME_ECOLI	Cytochrome c-type biogenesis protein CcmE (Cytochrome c maturation protein E) (Heme chaperone CcmE)	ccmE yejS b2197 JW2185	Escherichia coli (strain K12)	159	17698
P69874	reviewed	POTA_ECOLI	Spermidine/putrescine import ATP-binding protein PotA (EC 7.6.2.11)	potA b1126 JW1112	Escherichia coli (strain K12)	378	43028
P71229	reviewed	HYFR_ECOLI	DNA-binding transcriptional activator HyfR (Hydrogenase-4 transcriptional activator)	hyfR b2491 JW2476	Escherichia coli (strain K12)	670	75305
P75745	reviewed	PXPC_ECOLI	5-oxoprolinase subunit C (5-OPase subunit C) (EC 3.5.2.9) (5-oxoprolinase (ATP-hydrolyzing) subunit C)	pxpC ybgK b0712 JW0702	Escherichia coli (strain K12)	310	34386
P75746	reviewed	PXPA_ECOLI	5-oxoprolinase subunit A (5-OPase subunit A) (EC 3.5.2.9) (5-oxoprolinase (ATP-hydrolyzing) subunit A)	pxpA ybgL b0713 JW0703	Escherichia coli (strain K12)	244	25800
P75777	reviewed	YBHG_ECOLI	UPF0194 membrane protein YbhG	ybhG b0795 JW0779	Escherichia coli (strain K12)	332	36416
P75796	reviewed	GSIA_ECOLI	Glutathione import ATP-binding protein GsiA (EC 7.4.2.10)	gsiA yliA b0829 JW5897	Escherichia coli (strain K12)	623	69114
P75797	reviewed	GSIB_ECOLI	Glutathione-binding protein GsiB	gsiB yliB b0830 JW5111	Escherichia coli (strain K12)	512	56470
P75798	reviewed	GSIC_ECOLI	Glutathione transport system permease protein GsiC	gsiC yliC b0831 JW0815	Escherichia coli (strain K12)	306	34066
P75799	reviewed	GSID_ECOLI	Glutathione transport system permease protein GsiD	gsiD yliD b0832 JW0816	Escherichia coli (strain K12)	303	33238
P75828	reviewed	YBJD_ECOLI	Uncharacterized protein YbjD	ybjD b0876 JW0860	Escherichia coli (strain K12)	552	63589
P75830	reviewed	MACA_ECOLI	Macrolide export protein MacA	macA ybjY b0878 JW0862	Escherichia coli (strain K12)	371	40624
P75831	reviewed	MACB_ECOLI	Macrolide export ATP-binding/permease protein MacB (EC 7.6.2.-)	macB ybjZ b0879 JW0863	Escherichia coli (strain K12)	648	70702
P75851	reviewed	SSUC_ECOLI	Putative aliphatic sulfonates transport permease protein SsuC	ssuC ycbM b0934 JW5121	Escherichia coli (strain K12)	263	28925
P75853	reviewed	SSUA_ECOLI	Putative aliphatic sulfonates-binding protein	ssuA ycbO b0936 JW0919	Escherichia coli (strain K12)	319	34558
P75867	reviewed	LONH_ECOLI	Putative Lon protease homolog (EC 3.4.21.-) (ATP-dependent protease La homolog)	ycbZ b0955 JW0938	Escherichia coli (strain K12)	586	65819
P75948	reviewed	THIK_ECOLI	Thiamine kinase (EC 2.7.1.89)	thiK ycfN b1106 JW1092	Escherichia coli (strain K12)	274	32397
P75957	reviewed	LOLD_ECOLI	Lipoprotein-releasing system ATP-binding protein LolD (EC 7.6.2.-)	lolD ycfV b1117 JW5162	Escherichia coli (strain K12)	233	25438
P75958	reviewed	LOLE_ECOLI	Lipoprotein-releasing system transmembrane protein LolE	lolE ycfW b1118 JW1104	Escherichia coli (strain K12)	414	45344
P75959	reviewed	NAGK_ECOLI	N-acetyl-D-glucosamine kinase (EC 2.7.1.59) (GlcNAc kinase)	nagK ycfX b1119 JW1105	Escherichia coli (strain K12)	303	33043
P76014	reviewed	DHAL_ECOLI	PEP-dependent dihydroxyacetone kinase, ADP-binding subunit DhaL (EC 2.7.1.121)	dhaL ycgS b1199 JW5186	Escherichia coli (strain K12)	210	22632
P76016	reviewed	DHAR_ECOLI	PTS-dependent dihydroxyacetone kinase operon regulatory protein	dhaR ycgU b1201 JW5188	Escherichia coli (strain K12)	639	70562
P76027	reviewed	OPPD_ECOLI	Oligopeptide transport ATP-binding protein OppD (EC 7.4.2.6)	oppD b1246 JW1238	Escherichia coli (strain K12)	337	37188
P76042	reviewed	YCJN_ECOLI	Putative ABC transporter periplasmic-binding protein YcjN	ycjN b1310 JW1303	Escherichia coli (strain K12)	430	46808
P76055	reviewed	TTCA_ECOLI	tRNA-cytidine(32) 2-sulfurtransferase (EC 2.8.1.-) (Two-thiocytidine biosynthesis protein A) (tRNA 2-thiocytidine biosynthesis protein TtcA)	ttcA ydaO b1344 JW1338	Escherichia coli (strain K12)	311	35561
P76085	reviewed	PAAK_ECOLI	Phenylacetate-coenzyme A ligase (EC 6.2.1.30) (Phenylacetyl-CoA ligase) (PA-CoA ligase)	paaK b1398 JW5218	Escherichia coli (strain K12)	437	48953
P76108	reviewed	YDCS_ECOLI	Bifunctional polyhydroxybutyrate synthase / ABC transporter periplasmic binding protein (Poly-3-hydroxybutyrate synthase) (PHB synthase) (EC 2.3.1.-) (cPHB synthase)	ydcS b1440 JW1435	Escherichia coli (strain K12)	381	42295
P76128	reviewed	DDPA_ECOLI	Probable D,D-dipeptide-binding periplasmic protein DdpA	ddpA yddS b1487 JW5240	Escherichia coli (strain K12)	516	57641
P76142	reviewed	LSRB_ECOLI	Autoinducer 2-binding protein LsrB (AI-2-binding protein LsrB)	lsrB yneA b1516 JW1509	Escherichia coli (strain K12)	340	36685
P76223	reviewed	YNJB_ECOLI	Protein YnjB	ynjB b1754 JW5284	Escherichia coli (strain K12)	388	42845
P76224	reviewed	YNJC_ECOLI	Inner membrane ABC transporter permease protein YnjC	ynjC b1755 JW5285	Escherichia coli (strain K12)	511	56243
P76257	reviewed	YOAA_ECOLI	ATP-dependent DNA helicase YoaA (EC 5.6.2.3) (DNA 5'-3' helicase YoaA)	yoaA b1808 JW1797	Escherichia coli (strain K12)	636	70378
P76339	reviewed	HPRS_ECOLI	Sensor histidine kinase HprS (EC 2.7.13.3) (Hydrogen peroxide response sensor)	hprS yedV b1968 JW1951	Escherichia coli (strain K12)	452	50850
P76387	reviewed	WZC_ECOLI	Tyrosine-protein kinase wzc (EC 2.7.10.-)	wzc b2060 JW2045	Escherichia coli (strain K12)	720	79343
P76393	reviewed	YEGI_ECOLI	Protein kinase YegI (EC 2.7.-.-)	yegI b2070 JW2055	Escherichia coli (strain K12)	648	71639
P76407	reviewed	YEGS_ECOLI	Lipid kinase YegS (EC 2.7.1.-)	yegS b2086 JW2070	Escherichia coli (strain K12)	299	32039
P76422	reviewed	THID_ECOLI	Hydroxymethylpyrimidine/phosphomethylpyrimidine kinase (EC 2.7.1.49) (EC 2.7.4.7) (Hydroxymethylpyrimidine kinase) (HMP kinase) (Hydroxymethylpyrimidine phosphate kinase) (HMP-P kinase) (HMP-phosphate kinase) (HMPP kinase)	thiD thiJ b2103 JW2090	Escherichia coli (strain K12)	266	28634
P76423	reviewed	THIM_ECOLI	Hydroxyethylthiazole kinase (EC 2.7.1.50) (4-methyl-5-beta-hydroxyethylthiazole kinase) (TH kinase) (Thz kinase)	thiM b2104 JW2091	Escherichia coli (strain K12)	262	27339
P76506	reviewed	MLAA_ECOLI	Intermembrane phospholipid transport system lipoprotein MlaA	mlaA vacJ b2346 JW2343	Escherichia coli (strain K12)	251	28042
P76556	reviewed	EUTP_ECOLI	Probable acetate kinase EutP (EC 2.7.2.1) (Ethanolamine utilization protein EutP)	eutP ypfD b2461 JW2445	Escherichia coli (strain K12)	159	17659
P76562	reviewed	TMCA_ECOLI	tRNA(Met) cytidine acetyltransferase TmcA (EC 2.3.1.193) (Lysine 2-hydroxyisobutyryltransferase) (EC 2.3.1.-)	tmcA ypfI b2474 JW2459	Escherichia coli (strain K12)	671	74893
P76594	reviewed	LYSAC_ECOLI	Peptidyl-lysine N-acetyltransferase PatZ (EC 2.3.1.-) (Protein lysine acetyltransferase)	patZ pka yfiQ b2584 JW2568	Escherichia coli (strain K12)	886	97987
P76658	reviewed	HLDE_ECOLI	Bifunctional protein HldE [Includes: D-beta-D-heptose 7-phosphate kinase (EC 2.7.1.167) (D-beta-D-heptose 7-phosphotransferase) (D-glycero-beta-D-manno-heptose-7-phosphate kinase); D-beta-D-heptose 1-phosphate adenylyltransferase (EC 2.7.7.70) (D-glycero-beta-D-manno-heptose 1-phosphate adenylyltransferase)]	hldE rfaE waaE yqiF b3052 JW3024	Escherichia coli (strain K12)	477	51051
P76909	reviewed	YNJD_ECOLI	Uncharacterized ABC transporter ATP-binding protein YnjD	ynjD b1756 JW5286	Escherichia coli (strain K12)	217	24017
P77150	reviewed	PDXY_ECOLI	Pyridoxal kinase PdxY (PL kinase) (EC 2.7.1.35) (Pyridoxal kinase 2) (PL kinase 2)	pdxY ydgS b1636 JW1628	Escherichia coli (strain K12)	287	31322
P77156	reviewed	YDCU_ECOLI	Inner membrane ABC transporter permease protein YdcU	ydcU b1442 JW1437	Escherichia coli (strain K12)	313	34360
P77213	reviewed	GCS2_ECOLI	Putative glutamate--cysteine ligase 2 (EC 6.3.2.2) (Gamma-glutamylcysteine synthetase 2) (GCS 2) (Gamma-GCS 2)	ybdK b0581 JW0570	Escherichia coli (strain K12)	372	41688
P77231	reviewed	CITG_ECOLI	2-(5''-triphosphoribosyl)-3'-dephosphocoenzyme-A synthase (2-(5''-triphosphoribosyl)-3'-dephospho-CoA synthase) (EC 2.4.2.52)	citG ybdT b0613 JW0605	Escherichia coli (strain K12)	292	31644
P77257	reviewed	LSRA_ECOLI	Autoinducer 2 import ATP-binding protein LsrA (AI-2 import ATP-binding protein LsrA) (EC 7.6.2.13) (EGO10A)	lsrA ego ydeX b1513 JW1506	Escherichia coli (strain K12)	511	55821
P77265	reviewed	MDLA_ECOLI	Multidrug resistance-like ATP-binding protein MdlA (EC 7.6.2.2)	mdlA mdl b0448 JW0438	Escherichia coli (strain K12)	590	66017
P77268	reviewed	DDPD_ECOLI	Probable D,D-dipeptide transport ATP-binding protein DdpD	ddpD yddP b1484 JW1479	Escherichia coli (strain K12)	328	36100
P77269	reviewed	YPHF_ECOLI	ABC transporter periplasmic-binding protein YphF	yphF b2548 JW2532	Escherichia coli (strain K12)	327	35058
P77279	reviewed	FETA_ECOLI	Probable iron export ATP-binding protein FetA (EC 7.2.2.-)	fetA ybbL b0490 JW0479	Escherichia coli (strain K12)	225	25382
P77307	reviewed	FETB_ECOLI	Probable iron export permease protein FetB	fetB ybbM b0491 JW5066	Escherichia coli (strain K12)	259	28165
P77308	reviewed	DDPB_ECOLI	Probable D,D-dipeptide transport system permease protein DdpB	ddpB yddR b1486 JW1481	Escherichia coli (strain K12)	340	37345
P77315	reviewed	YPHD_ECOLI	Probable ABC transporter permease protein YphD	yphD b2546 JW2530	Escherichia coli (strain K12)	332	34483
P77319	reviewed	HSCC_ECOLI	Chaperone protein HscC (Hsc62)	hscC ybeW b0650 JW0645	Escherichia coli (strain K12)	556	61986
P77348	reviewed	MPPA_ECOLI	Periplasmic murein peptide-binding protein MppA (Murein peptide permease A)	mppA ynaH b1329 JW1322	Escherichia coli (strain K12)	537	59900
P77364	reviewed	GLXK2_ECOLI	Glycerate 3-kinase (EC 2.7.1.31) (D-Glycerate-3-kinase) (Glycerate kinase 2) (GK2)	glxK glxB5 ybbZ b0514 JW0502	Escherichia coli (strain K12)	381	38734
P77390	reviewed	CITC_ECOLI	[Citrate [pro-3S]-lyase] ligase (EC 6.2.1.22) (Acetate:SH-citrate lyase ligase) (Citrate lyase synthetase)	citC ybeO b0618 JW0610	Escherichia coli (strain K12)	352	40077
P77463	reviewed	DDPC_ECOLI	Probable D,D-dipeptide transport system permease protein DdpC	ddpC yddQ b1485 JW1480	Escherichia coli (strain K12)	298	31971
P77481	reviewed	YCJV_ECOLI	Putative uncharacterized ABC transporter ATP-binding protein YcjV	ycjV ymjB b4524 JW1311/JW5203 b1318	Escherichia coli (strain K12)	360	40147
P77485	reviewed	CUSS_ECOLI	Sensor histidine kinase CusS (EC 2.7.13.3)	cusS ybcZ b0570 JW5082	Escherichia coli (strain K12)	480	53738
P77495	reviewed	PRPE_ECOLI	Propionate--CoA ligase (EC 6.2.1.17) (Propionyl-CoA synthetase)	prpE yahU b0335 JW0326	Escherichia coli (strain K12)	628	69351
P77499	reviewed	SUFC_ECOLI	Probable ATP-dependent transporter SufC	sufC ynhD b1682 JW1672	Escherichia coli (strain K12)	248	27582
P77504	reviewed	YBBP_ECOLI	Uncharacterized ABC transporter permease YbbP	ybbP b0496 JW0485	Escherichia coli (strain K12)	804	89332
P77509	reviewed	YPHE_ECOLI	Uncharacterized ABC transporter ATP-binding protein YphE	yphE b2547 JW2531	Escherichia coli (strain K12)	503	55016
P77510	reviewed	DPIB_ECOLI	Sensor histidine kinase DpiB (EC 2.7.13.3) (Sensor histidine kinase CitA)	dpiB citA mpdB ybeP b0619 JW0611	Escherichia coli (strain K12)	552	61684
P77546	reviewed	YDAV_ECOLI	Uncharacterized protein YdaV	ydaV b1360 JW1355	Escherichia coli (strain K12)	248	28128
P77570	reviewed	ANMK_ECOLI	Anhydro-N-acetylmuramic acid kinase (EC 2.7.1.170) (AnhMurNAc kinase)	anmK ydhH b1640 JW1632	Escherichia coli (strain K12)	369	39496
P77622	reviewed	DDPF_ECOLI	Probable D,D-dipeptide transport ATP-binding protein DdpF	ddpF yddO b1483 JW1478	Escherichia coli (strain K12)	308	34621
P77649	reviewed	SELO_ECOLI	Protein adenylyltransferase SelO (EC 2.7.7.108) (Selenoprotein O homolog) (SelO)	selO ydiU b1706 JW1696	Escherichia coli (strain K12)	478	54382
P77672	reviewed	LSRC_ECOLI	Autoinducer 2 import system permease protein LsrC (AI-2 import system permease protein LsrC)	lsrC ydeY b1514 JW1507	Escherichia coli (strain K12)	342	36395
P77716	reviewed	YCJP_ECOLI	Inner membrane ABC transporter permease protein YcjP	ycjP b1312 JW1305	Escherichia coli (strain K12)	280	31250
P77718	reviewed	THII_ECOLI	tRNA sulfurtransferase (EC 2.8.1.4) (Sulfur carrier protein ThiS sulfurtransferase) (Thiamine biosynthesis protein ThiI) (tRNA 4-thiouridine synthase)	thiI yajK b0423 JW0413	Escherichia coli (strain K12)	482	54973
P77737	reviewed	OPPF_ECOLI	Oligopeptide transport ATP-binding protein OppF (EC 7.4.2.6)	oppF b1247 JW1239	Escherichia coli (strain K12)	334	37198
P77739	reviewed	KT3K_ECOLI	Probable ketoamine kinase YniA (EC 2.7.1.-)	yniA b1725 JW1714	Escherichia coli (strain K12)	286	32459
P77743	reviewed	PRPR_ECOLI	Propionate catabolism operon regulatory protein	prpR yahP b0330 JW0322	Escherichia coli (strain K12)	528	58649
P77756	reviewed	QUEC_ECOLI	7-cyano-7-deazaguanine synthase (EC 6.3.4.20) (7-cyano-7-carbaguanine synthase) (PreQ(0) synthase) (Queuosine biosynthesis protein QueC)	queC ybaX b0444 JW0434	Escherichia coli (strain K12)	231	25514
P77795	reviewed	YDCT_ECOLI	Uncharacterized ABC transporter ATP-binding protein YdcT	ydcT b1441 JW1436	Escherichia coli (strain K12)	337	37041
P78061	reviewed	PUUA_ECOLI	Gamma-glutamylputrescine synthetase PuuA (Gamma-Glu-Put synthetase) (EC 6.3.1.11) (Glutamate--putrescine ligase)	puuA ycjK b1297 JW5201	Escherichia coli (strain K12)	472	53177
Q06065	reviewed	ATOC_ECOLI	Regulatory protein AtoC (Acetoacetate metabolism regulatory protein) (DNA-binding transcriptional regulator AtoC) (Ornithine decarboxylase antizyme)	atoC az b2220 JW2214	Escherichia coli (strain K12)	461	52176
Q06067	reviewed	ATOS_ECOLI	Signal transduction histidine-protein kinase AtoS (EC 2.7.13.3)	atoS b2219 JW2213	Escherichia coli (strain K12)	608	67790
Q2EES3	reviewed	YOEF_ECOLI	Protein YoeF	yoeF b4538 JW5328	Escherichia coli (strain K12)	118	12969
Q46802	reviewed	UACR_ECOLI	Putative uric acid sigma-54-dependent transcriptional regulator UacR (Uric acid regulator)	uacR ygeV b2869 JW2837	Escherichia coli (strain K12)	592	66096
Q46809	reviewed	YQEC_ECOLI	Uncharacterized protein YqeC	yqeC b2876 JW5464	Escherichia coli (strain K12)	256	28103
Q46843	reviewed	YGHS_ECOLI	Uncharacterized ATP-binding protein YghS	yghS b2985 JW5491	Escherichia coli (strain K12)	237	26347
Q46844	reviewed	YGHT_ECOLI	Uncharacterized ATP-binding protein YghT	yghT b2986 JW2954	Escherichia coli (strain K12)	230	25356
Q46863	reviewed	YGIS_ECOLI	Probable deoxycholate-binding periplasmic protein YgiS	ygiS b3020 JW2988	Escherichia coli (strain K12)	535	60694
Q46889	reviewed	OTNK_ECOLI	3-oxo-tetronate kinase (EC 2.7.1.217) (3-dehydrotetronate 4-kinase)	otnK ygbK b2737 JW2707	Escherichia coli (strain K12)	388	41339
Q46927	reviewed	TCDA_ECOLI	tRNA threonylcarbamoyladenosine dehydratase (EC 6.1.-.-) (t(6)A37 dehydratase)	tcdA csdL ygdL b2812 JW2783	Escherichia coli (strain K12)	268	28562
Q47537	reviewed	TAUA_ECOLI	Taurine-binding periplasmic protein (Sulfate starvation-induced protein 1) (SSI1)	tauA ssiA yaiR b0365 JW0357	Escherichia coli (strain K12)	320	34266
Q47538	reviewed	TAUB_ECOLI	Taurine import ATP-binding protein TauB (EC 7.6.2.7)	tauB ssiB yaiQ b0366 JW0358	Escherichia coli (strain K12)	255	28297
Q47539	reviewed	TAUC_ECOLI	Taurine transport system permease protein TauC	tauC ssiC yaiJ b0367 JW0359	Escherichia coli (strain K12)	275	29812
Q47622	reviewed	SAPA_ECOLI	Probable ABC transporter periplasmic-binding protein SapA	sapA b1294 JW1287	Escherichia coli (strain K12)	547	61565
Q59385	reviewed	COPA_ECOLI	Copper-exporting P-type ATPase (EC 7.2.2.8) (Copper-exporting P-type ATPase A) (Cu(+)-exporting ATPase) (Soluble copper chaperone CopA(Z))	copA atcU f834 ybaR b0484 JW0473	Escherichia coli (strain K12)	834	87873
Q6BEX0	reviewed	YTFR_ECOLI	Galactofuranose transporter ATP-binding protein YtfR (EC 7.5.2.9)	ytfR ytfS b4485 JW5752	Escherichia coli (strain K12)	500	55260

## Sheet: human_transmembrane
Entry	Reviewed	Entry Name	Protein names	Gene Names	Organism	Length	Mass	Subcellular location [CC]	Intramembrane	Topological domain	Transmembrane
A0A087X1C5	reviewed	CP2D7_HUMAN	Putative cytochrome P450 2D7 (EC 1.14.14.1)	CYP2D7	Homo sapiens (Human)	515	57489	SUBCELLULAR LOCATION: Membrane {ECO:0000305}; Multi-pass membrane protein {ECO:0000255}. Cytoplasm {ECO:0000305|PubMed:15051713}. Mitochondrion {ECO:0000269|PubMed:18838503}.		TOPO_DOM 1..2; /note="Extracellular"; /evidence="ECO:0000305"; TOPO_DOM 24..301; /note="Cytoplasmic"; /evidence="ECO:0000305"; TOPO_DOM 323..515; /note="Extracellular"; /evidence="ECO:0000305"	TRANSMEM 3..23; /note="Helical; Name=1"; /evidence="ECO:0000255"; TRANSMEM 302..322; /note="Helical; Name=2"; /evidence="ECO:0000255"
A0A0B4J2F0	reviewed	PIOS1_HUMAN	Protein PIGBOS1 (PIGB opposite strand protein 1)	PIGBOS1	Homo sapiens (Human)	54	6313	SUBCELLULAR LOCATION: Mitochondrion outer membrane {ECO:0000269|PubMed:31653868}; Single-pass membrane protein {ECO:0000255}.		TOPO_DOM 1..4; /note="Mitochondrial intermembrane"; /evidence="ECO:0000305|PubMed:31653868"; TOPO_DOM 26..54; /note="Cytoplasmic"; /evidence="ECO:0000305|PubMed:31653868"	TRANSMEM 5..25; /note="Helical"; /evidence="ECO:0000255"
A0A0K2S4Q6	reviewed	CD3CH_HUMAN	Protein CD300H (CD300 antigen-like family member H)	CD300H	Homo sapiens (Human)	201	21806	SUBCELLULAR LOCATION: [Isoform 1]: Membrane {ECO:0000255}; Single-pass type I membrane protein {ECO:0000255}.; SUBCELLULAR LOCATION: [Isoform 2]: Secreted {ECO:0000269|PubMed:26221034}.		TOPO_DOM 25..168; /note="Extracellular"; /evidence="ECO:0000255"; TOPO_DOM 190..201; /note="Cytoplasmic"; /evidence="ECO:0000255"	TRANSMEM 169..189; /note="Helical"; /evidence="ECO:0000255"
A0A1B0GTW7	reviewed	CIROP_HUMAN	Ciliated left-right organizer metallopeptidase (EC 3.4.24.-) (Leishmanolysin-like peptidase 2)	CIROP LMLN2	Homo sapiens (Human)	788	85397	SUBCELLULAR LOCATION: Membrane {ECO:0000255}; Single-pass type I membrane protein {ECO:0000255}.		TOPO_DOM 21..735; /note="Extracellular"; /evidence="ECO:0000305"; TOPO_DOM 757..788; /note="Cytoplasmic"; /evidence="ECO:0000305"	TRANSMEM 736..756; /note="Helical"; /evidence="ECO:0000255"
A0AV02	reviewed	S12A8_HUMAN	Solute carrier family 12 member 8 (Cation-chloride cotransporter 9)	SLC12A8 CCC9	Homo sapiens (Human)	714	78239	SUBCELLULAR LOCATION: Membrane {ECO:0000305}; Multi-pass membrane protein {ECO:0000305}.			TRANSMEM 37..60; /note="Helical"; /evidence="ECO:0000255"; TRANSMEM 72..93; /note="Helical"; /evidence="ECO:0000255"; TRANSMEM 99..116; /note="Helical"; /evidence="ECO:0000255"; TRANSMEM 123..142; /note="Helical"; /evidence="ECO:0000255"; TRANSMEM 154..173; /note="Helical"; /evidence="ECO:0000255"; TRANSMEM 185..205; /note="Helical"; /evidence="ECO:0000255"; TRANSMEM 233..254; /note="Helical"; /e…
A0AVI4	reviewed	TM129_HUMAN	E3 ubiquitin-protein ligase TM129 (EC 2.3.2.27) (RING-type E3 ubiquitin transferase TM129)	TMEM129	Homo sapiens (Human)	362	40464	SUBCELLULAR LOCATION: Endoplasmic reticulum membrane {ECO:0000269|PubMed:24807418}; Multi-pass membrane protein {ECO:0000269|PubMed:24807418}.		TOPO_DOM 1..6; /note="Lumenal"; /evidence="ECO:0000255"; TOPO_DOM 28..56; /note="Cytoplasmic"; /evidence="ECO:0000255"; TOPO_DOM 78..94; /note="Lumenal"; /evidence="ECO:0000255"; TOPO_DOM 116..362; /note="Cytoplasmic"; /evidence="ECO:0000255"	TRANSMEM 7..27; /note="Helical"; /evidence="ECO:0000255"; TRANSMEM 57..77; /note="Helical"; /evidence="ECO:0000255"; TRANSMEM 95..115; /note="Helical"; /evidence="ECO:0000255"
A0FGR8	reviewed	ESYT2_HUMAN	Extended synaptotagmin-2 (E-Syt2) (Chr2Syt)	ESYT2 FAM62B KIAA1228	Homo sapiens (Human)	921	102357	SUBCELLULAR LOCATION: Cell membrane {ECO:0000269|PubMed:17360437, ECO:0000269|PubMed:20833364, ECO:0000269|PubMed:23791178, ECO:0000269|PubMed:29469807}; Peripheral membrane protein {ECO:0000269|PubMed:17360437}. Endoplasmic reticulum membrane {ECO:0000269|PubMed:23791178, ECO:0000269|PubMed:29469807}; Multi-pass membrane protein {ECO:0000255}. Note=Localizes to endoplasmic reticulum-plasma membr…		TOPO_DOM 1..103; /note="Cytoplasmic"; /evidence="ECO:0000255"; TOPO_DOM 125..127; /note="Lumenal"; /evidence="ECO:0000255"; TOPO_DOM 149..921; /note="Cytoplasmic"; /evidence="ECO:0000255"	TRANSMEM 104..124; /note="Helical"; /evidence="ECO:0000255"; TRANSMEM 128..148; /note="Helical"; /evidence="ECO:0000255"
A0FGR9	reviewed	ESYT3_HUMAN	Extended synaptotagmin-3 (E-Syt3) (Chr3Syt)	ESYT3 FAM62C	Homo sapiens (Human)	886	100035	SUBCELLULAR LOCATION: Cell membrane {ECO:0000269|PubMed:17360437, ECO:0000269|PubMed:29469807}; Peripheral membrane protein {ECO:0000269|PubMed:17360437}. Endoplasmic reticulum membrane {ECO:0000269|PubMed:29469807}; Multi-pass membrane protein {ECO:0000255}. Note=Localizes to endoplasmic reticulum-plasma membrane contact sites (EPCS) (PubMed:29469807, PubMed:30220461). Recruited to the cell memb…		TOPO_DOM 1..29; /note="Cytoplasmic"; /evidence="ECO:0000255"; TOPO_DOM 72..886; /note="Cytoplasmic"; /evidence="ECO:0000255"	TRANSMEM 30..50; /note="Helical"; /evidence="ECO:0000255"; TRANSMEM 51..71; /note="Helical"; /evidence="ECO:0000255"
A0PJK1	reviewed	SC5AA_HUMAN	Sodium/mannose cotransporter SLC5A10 (Sodium/glucose cotransporter 5) (Na(+)/glucose cotransporter 5) (Solute carrier family 5 member 10)	SLC5A10 SGLT5	Homo sapiens (Human)	596	64342	SUBCELLULAR LOCATION: Apical cell membrane {ECO:0000250|UniProtKB:Q5SWY8}; Multi-pass membrane protein {ECO:0000255}.		TOPO_DOM 1..15; /note="Extracellular"; /evidence="ECO:0000255"; TOPO_DOM 37..72; /note="Cytoplasmic"; /evidence="ECO:0000255"; TOPO_DOM 94..99; /note="Extracellular"; /evidence="ECO:0000255"; TOPO_DOM 121..149; /note="Cytoplasmic"; /evidence="ECO:0000255"; TOPO_DOM 171..173; /note="Extracellular"; /evidence="ECO:0000255"; TOPO_DOM 195..200; /note="Cytoplasmic"; /evidence="ECO:0000255"; TOPO_DOM 2…	TRANSMEM 16..36; /note="Helical"; /evidence="ECO:0000255"; TRANSMEM 73..93; /note="Helical"; /evidence="ECO:0000255"; TRANSMEM 100..120; /note="Helical"; /evidence="ECO:0000255"; TRANSMEM 150..170; /note="Helical"; /evidence="ECO:0000255"; TRANSMEM 174..194; /note="Helical"; /evidence="ECO:0000255"; TRANSMEM 201..221; /note="Helical"; /evidence="ECO:0000255"; TRANSMEM 265..285; /note="Helical"; /…
A0PK00	reviewed	T120B_HUMAN	Transmembrane protein 120B	TMEM120B	Homo sapiens (Human)	339	40246	SUBCELLULAR LOCATION: Nucleus inner membrane {ECO:0000250|UniProtKB:Q3TA38}; Multi-pass membrane protein {ECO:0000255}.			TRANSMEM 102..124; /note="Helical"; /evidence="ECO:0000255"; TRANSMEM 132..152; /note="Helical"; /evidence="ECO:0000255"; TRANSMEM 159..179; /note="Helical"; /evidence="ECO:0000255"; TRANSMEM 187..207; /note="Helical"; /evidence="ECO:0000255"; TRANSMEM 270..290; /note="Helical"; /evidence="ECO:0000255"; TRANSMEM 302..322; /note="Helical"; /evidence="ECO:0000255"
A0PK11	reviewed	CLRN2_HUMAN	Clarin-2	CLRN2	Homo sapiens (Human)	232	25446	SUBCELLULAR LOCATION: Cell projection, stereocilium membrane {ECO:0000250|UniProtKB:B2RVW2}; Multi-pass membrane protein {ECO:0000255}.			TRANSMEM 10..30; /note="Helical"; /evidence="ECO:0000255"; TRANSMEM 101..121; /note="Helical"; /evidence="ECO:0000255"; TRANSMEM 139..159; /note="Helical"; /evidence="ECO:0000255"; TRANSMEM 188..208; /note="Helical"; /evidence="ECO:0000255"
A1A5B4	reviewed	ANO9_HUMAN	Anoctamin-9 (Transmembrane protein 16J) (Tumor protein p53-inducible protein 5) (p53-induced gene 5 protein)	ANO9 PIG5 TMEM16J TP53I5	Homo sapiens (Human)	782	90333	SUBCELLULAR LOCATION: Cell membrane {ECO:0000269|PubMed:20056604, ECO:0000269|PubMed:22946059, ECO:0000269|PubMed:29604966}; Multi-pass membrane protein {ECO:0000255}. Endoplasmic reticulum {ECO:0000269|PubMed:36520003}. Note=Shows predominantly an intracellular localization with a weak expression in the cell membrane.		TOPO_DOM 1..198; /note="Cytoplasmic"; /evidence="ECO:0000255"; TOPO_DOM 220..264; /note="Extracellular"; /evidence="ECO:0000255"; TOPO_DOM 286..331; /note="Cytoplasmic"; /evidence="ECO:0000255"; TOPO_DOM 353..373; /note="Extracellular"; /evidence="ECO:0000255"; TOPO_DOM 395..423; /note="Cytoplasmic"; /evidence="ECO:0000255"; TOPO_DOM 445..552; /note="Extracellular"; /evidence="ECO:0000255"; TOPO_…	TRANSMEM 199..219; /note="Helical"; /evidence="ECO:0000255"; TRANSMEM 265..285; /note="Helical"; /evidence="ECO:0000255"; TRANSMEM 332..352; /note="Helical"; /evidence="ECO:0000255"; TRANSMEM 374..394; /note="Helical"; /evidence="ECO:0000255"; TRANSMEM 424..444; /note="Helical"; /evidence="ECO:0000255"; TRANSMEM 553..573; /note="Helical"; /evidence="ECO:0000255"; TRANSMEM 605..625; /note="Helical…
A1A5C7	reviewed	S22AN_HUMAN	Solute carrier family 22 member 23	SLC22A23 C6orf85	Homo sapiens (Human)	686	73748	SUBCELLULAR LOCATION: Membrane {ECO:0000305}; Multi-pass membrane protein {ECO:0000305}.			TRANSMEM 234..254; /note="Helical"; /evidence="ECO:0000255"; TRANSMEM 258..278; /note="Helical"; /evidence="ECO:0000255"; TRANSMEM 288..308; /note="Helical"; /evidence="ECO:0000255"; TRANSMEM 315..335; /note="Helical"; /evidence="ECO:0000255"; TRANSMEM 344..364; /note="Helical"; /evidence="ECO:0000255"; TRANSMEM 467..487; /note="Helical"; /evidence="ECO:0000255"; TRANSMEM 494..514; /note="Helical…
A1KXE4	reviewed	F168B_HUMAN	Myelin-associated neurite-outgrowth inhibitor (Mani) (p20)	FAM168B KIAA0280L MANI	Homo sapiens (Human)	195	20324	SUBCELLULAR LOCATION: Cytoplasm, perinuclear region {ECO:0000250|UniProtKB:D4AEP3}. Cell membrane {ECO:0000250|UniProtKB:Q80XQ8}; Multi-pass membrane protein {ECO:0000250|UniProtKB:Q80XQ8}. Cell projection, axon {ECO:0000250|UniProtKB:Q80XQ8}. Note=Expressed in neuronal cell bodies and axonal fibers. {ECO:0000250|UniProtKB:Q80XQ8}.		TOPO_DOM 1..18; /note="Cytoplasmic"; /evidence="ECO:0000255"; TOPO_DOM 43..142; /note="Extracellular"; /evidence="ECO:0000255"; TOPO_DOM 165..195; /note="Cytoplasmic"; /evidence="ECO:0000255"	TRANSMEM 19..42; /note="Helical"; /evidence="ECO:0000255"; TRANSMEM 143..164; /note="Helical"; /evidence="ECO:0000255"
A1L0T0	reviewed	HACL2_HUMAN	2-hydroxyacyl-CoA lyase 2 (EC 4.1.2.-) (Acetolactate synthase-like protein) (IlvB-like protein)	ILVBL AHAS HACL2	Homo sapiens (Human)	632	67868	SUBCELLULAR LOCATION: Endoplasmic reticulum membrane {ECO:0000269|PubMed:28289220}; Single-pass membrane protein {ECO:0000255}.			TRANSMEM 13..33; /note="Helical"; /evidence="ECO:0000255"
A1L3X0	reviewed	ELOV7_HUMAN	Very long chain fatty acid elongase 7 (EC 2.3.1.199) (3-keto acyl-CoA synthase ELOVL7) (ELOVL fatty acid elongase 7) (ELOVL FA elongase 7) (Elongation of very long chain fatty acids protein 7) (Very long chain 3-ketoacyl-CoA synthase 7) (Very long chain 3-oxoacyl-CoA synthase 7)	ELOVL7	Homo sapiens (Human)	281	33356	SUBCELLULAR LOCATION: Endoplasmic reticulum membrane {ECO:0000255|HAMAP-Rule:MF_03207, ECO:0000269|PubMed:20937905}; Multi-pass membrane protein {ECO:0000255|HAMAP-Rule:MF_03207}.		TOPO_DOM 2..27; /note="Lumenal"; /evidence="ECO:0000305|PubMed:34117479"; TOPO_DOM 49..72; /note="Cytoplasmic"; /evidence="ECO:0000305|PubMed:34117479"; TOPO_DOM 94..115; /note="Lumenal"; /evidence="ECO:0000305|PubMed:34117479"; TOPO_DOM 137..142; /note="Cytoplasmic"; /evidence="ECO:0000305"; TOPO_DOM 163..171; /note="Lumenal"; /evidence="ECO:0000305|PubMed:34117479"; TOPO_DOM 195..206; /note="Cy…	TRANSMEM 28..48; /note="Helical; Name=1"; /evidence="ECO:0000255|HAMAP-Rule:MF_03207"; TRANSMEM 73..93; /note="Helical; Name=2"; /evidence="ECO:0000255|HAMAP-Rule:MF_03207"; TRANSMEM 116..136; /note="Helical; Name=3"; /evidence="ECO:0000255|HAMAP-Rule:MF_03207"; TRANSMEM 143..162; /note="Helical; Name=4"; /evidence="ECO:0000255|HAMAP-Rule:MF_03207"; TRANSMEM 172..194; /note="Helical; Name=5"; /ev…
A2A2Y4	reviewed	FRMD3_HUMAN	FERM domain-containing protein 3 (Band 4.1-like protein 4O) (Ovary type protein 4.1) (4.1O)	FRMD3 EPB41L4O	Homo sapiens (Human)	597	68772	SUBCELLULAR LOCATION: Membrane {ECO:0000305}; Single-pass membrane protein {ECO:0000305}.			TRANSMEM 531..551; /note="Helical"; /evidence="ECO:0000255"
A2RU14	reviewed	TM218_HUMAN	Transmembrane protein 218	TMEM218	Homo sapiens (Human)	115	12459	SUBCELLULAR LOCATION: Membrane {ECO:0000305}; Multi-pass membrane protein {ECO:0000305}. Cell projection, cilium {ECO:0000250|UniProtKB:Q9CQ44}. Note=Localizes at the transition zone, a region between the basal body and the ciliary axoneme. {ECO:0000250|UniProtKB:Q9CQ44}.			TRANSMEM 5..25; /note="Helical"; /evidence="ECO:0000255"; TRANSMEM 38..58; /note="Helical"; /evidence="ECO:0000255"; TRANSMEM 81..101; /note="Helical"; /evidence="ECO:0000255"
A2VDJ0	reviewed	T131L_HUMAN	Transmembrane protein 131-like	TMEM131L KIAA0922	Homo sapiens (Human)	1609	179339	SUBCELLULAR LOCATION: Cell membrane {ECO:0000269|PubMed:23690469}; Single-pass type I membrane protein {ECO:0000305}. Cytoplasm {ECO:0000269|PubMed:23690469}. Note=During intrathymic development, resides in punctate cytoplasmic structures in DN1 and DN2 cells. In DN3 cells, found in large crescent-shaped membrane structures, which preferentially localize in cell-to-cell contact zones. {ECO:000026…		TOPO_DOM 41..869; /note="Extracellular"; /evidence="ECO:0000255"; TOPO_DOM 891..1609; /note="Cytoplasmic"; /evidence="ECO:0000255"	TRANSMEM 870..890; /note="Helical"; /evidence="ECO:0000255"
A4D256	reviewed	CC14C_HUMAN	Dual specificity protein phosphatase CDC14C (EC 3.1.3.16) (EC 3.1.3.48) (CDC14 cell division cycle 14 homolog C)	CDC14C CDC14B2 CDC14Bretro	Homo sapiens (Human)	447	51614	SUBCELLULAR LOCATION: Endoplasmic reticulum membrane {ECO:0000269|PubMed:18547142}; Single-pass membrane protein {ECO:0000255}. Note=Retains its endoplasmic reticulum localization during mitosis. {ECO:0000269|PubMed:18547142}.			TRANSMEM 426..446; /note="Helical"; /evidence="ECO:0000255"
A5PLL7	reviewed	PDES1_HUMAN	Plasmanylethanolamine desaturase 1 (EC 1.14.19.77) (Transmembrane protein 189)	PEDS1 KUA PDES TMEM189	Homo sapiens (Human)	270	31135	SUBCELLULAR LOCATION: Endoplasmic reticulum membrane {ECO:0000269|PubMed:11076860, ECO:0000269|PubMed:31604315}; Multi-pass membrane protein {ECO:0000255}.			TRANSMEM 47..67; /note="Helical"; /evidence="ECO:0000255"; TRANSMEM 74..94; /note="Helical"; /evidence="ECO:0000255"; TRANSMEM 161..181; /note="Helical"; /evidence="ECO:0000255"
A5X5Y0	reviewed	5HT3E_HUMAN	5-hydroxytryptamine receptor 3E (5-HT3-E) (5-HT3E) (Serotonin receptor 3E)	HTR3E	Homo sapiens (Human)	456	51438	SUBCELLULAR LOCATION: Postsynaptic cell membrane {ECO:0000305|PubMed:17392525}; Multi-pass membrane protein {ECO:0000255}. Cell membrane {ECO:0000269|PubMed:17392525, ECO:0000269|PubMed:19012743}; Multi-pass membrane protein {ECO:0000255}. Note=Presumably retained within the endoplasmic reticulum unless complexed with HTR3A. {ECO:0000269|PubMed:17392525}.		TOPO_DOM 26..248; /note="Extracellular"; /evidence="ECO:0000255"; TOPO_DOM 270..282; /note="Cytoplasmic"; /evidence="ECO:0000255"; TOPO_DOM 304..307; /note="Extracellular"; /evidence="ECO:0000255"; TOPO_DOM 329..433; /note="Cytoplasmic"; /evidence="ECO:0000255"; TOPO_DOM 455..456; /note="Extracellular"; /evidence="ECO:0000255"	TRANSMEM 249..269; /note="Helical; Name=1"; /evidence="ECO:0000255"; TRANSMEM 283..303; /note="Helical; Name=2"; /evidence="ECO:0000255"; TRANSMEM 308..328; /note="Helical; Name=3"; /evidence="ECO:0000255"; TRANSMEM 434..454; /note="Helical; Name=4"; /evidence="ECO:0000255"
A6BM72	reviewed	MEG11_HUMAN	Multiple epidermal growth factor-like domains protein 11 (Multiple EGF-like domains protein 11)	MEGF11 KIAA1781 UNQ1949/PRO4432	Homo sapiens (Human)	1044	110844	SUBCELLULAR LOCATION: Cell membrane {ECO:0000269|PubMed:17498693}; Single-pass type I membrane protein {ECO:0000269|PubMed:17498693}. Basolateral cell membrane {ECO:0000269|PubMed:17498693}; Single-pass type I membrane protein {ECO:0000269|PubMed:17498693}. Note=Forms an irregular, mosaic-like adhesion pattern in region of the cell that becomes firmely fixed to the substrate. Localized to protrud…		TOPO_DOM 20..848; /note="Extracellular"; /evidence="ECO:0000255"; TOPO_DOM 870..1044; /note="Cytoplasmic"; /evidence="ECO:0000255"	TRANSMEM 849..869; /note="Helical"; /evidence="ECO:0000255"
A6NDV4	reviewed	TMM8B_HUMAN	Transmembrane protein 8B (Nasopharyngeal carcinoma-associated gene 6 protein) (Protein NAG-5) (Protein NGX6)	TMEM8B C9orf127 NGX6	Homo sapiens (Human)	472	51941	SUBCELLULAR LOCATION: [Isoform 2]: Cell membrane {ECO:0000269|PubMed:17641538}; Multi-pass membrane protein {ECO:0000269|PubMed:17641538}. Cytoplasm {ECO:0000269|PubMed:17641538}. Nucleus {ECO:0000269|PubMed:17641538}. Mitochondrion {ECO:0000269|PubMed:17641538}. Endoplasmic reticulum {ECO:0000269|PubMed:17641538}. Note=Also detected in mitochondrion and endoplasmic reticulum (PubMed:17641538).		TOPO_DOM 1..233; /note="Extracellular"; /evidence="ECO:0000255"; TOPO_DOM 255..257; /note="Cytoplasmic"; /evidence="ECO:0000255"; TOPO_DOM 278..292; /note="Extracellular"; /evidence="ECO:0000255"; TOPO_DOM 314..315; /note="Cytoplasmic"; /evidence="ECO:0000255"; TOPO_DOM 337..342; /note="Extracellular"; /evidence="ECO:0000255"; TOPO_DOM 364..379; /note="Cytoplasmic"; /evidence="ECO:0000255"; TOPO_…	TRANSMEM 234..254; /note="Helical"; /evidence="ECO:0000255"; TRANSMEM 258..277; /note="Helical"; /evidence="ECO:0000255"; TRANSMEM 293..313; /note="Helical"; /evidence="ECO:0000255"; TRANSMEM 316..336; /note="Helical"; /evidence="ECO:0000255"; TRANSMEM 343..363; /note="Helical"; /evidence="ECO:0000255"; TRANSMEM 380..400; /note="Helical"; /evidence="ECO:0000255"; TRANSMEM 406..426; /note="Helical…
A6NFA1	reviewed	TIKI2_HUMAN	Metalloprotease TIKI2 (EC 3.4.-.-) (Heart, kidney and adipose-enriched transmembrane protein homolog) (TRAB domain-containing protein 2B)	TRABD2B HKAT TIKI2	Homo sapiens (Human)	517	57421	SUBCELLULAR LOCATION: Cell membrane {ECO:0000269|PubMed:22726442}; Single-pass type I membrane protein {ECO:0000269|PubMed:22726442}.		TOPO_DOM 20..494; /note="Extracellular"; /evidence="ECO:0000255"; TOPO_DOM 516..517; /note="Cytoplasmic"; /evidence="ECO:0000255"	TRANSMEM 495..515; /note="Helical"; /evidence="ECO:0000255"
A6NFX1	reviewed	MFS2B_HUMAN	Sphingosine-1-phosphate transporter MFSD2B (Major facilitator superfamily domain-containing protein 2B) (hMfsd2b)	MFSD2B	Homo sapiens (Human)	504	53743	SUBCELLULAR LOCATION: Cell membrane {ECO:0000269|PubMed:29045386, ECO:0000269|PubMed:29563527}; Multi-pass membrane protein {ECO:0000255}. Note=Localizes to the cell membrane and intracellular membranes. {ECO:0000269|PubMed:29045386}.			TRANSMEM 113..133; /note="Helical"; /evidence="ECO:0000255"; TRANSMEM 150..170; /note="Helical"; /evidence="ECO:0000255"; TRANSMEM 185..205; /note="Helical"; /evidence="ECO:0000255"; TRANSMEM 233..253; /note="Helical"; /evidence="ECO:0000255"; TRANSMEM 287..307; /note="Helical"; /evidence="ECO:0000255"; TRANSMEM 320..340; /note="Helical"; /evidence="ECO:0000255"; TRANSMEM 350..370; /note="Helical…
A6NGU5	reviewed	GGT3_HUMAN	Putative glutathione hydrolase 3 proenzyme (EC 3.4.19.13) (Gamma-glutamyltransferase 3) (Putative gamma-glutamyltranspeptidase 3) (GGT 3) (EC 2.3.2.2) [Cleaved into: Putative glutathione hydrolase 3 heavy chain; Putative glutathione hydrolase 3 light chain]	GGT3P GGT3	Homo sapiens (Human)	568	61502	SUBCELLULAR LOCATION: Membrane {ECO:0000250|UniProtKB:P19440}; Single-pass type II membrane protein {ECO:0000250|UniProtKB:P07314}.		TOPO_DOM 1..4; /note="Cytoplasmic"; /evidence="ECO:0000255"; TOPO_DOM 27..568; /note="Extracellular"; /evidence="ECO:0000255"	TRANSMEM 5..26; /note="Helical; Signal-anchor for type II membrane protein"; /evidence="ECO:0000305"
A6NI61	reviewed	MYMK_HUMAN	Protein myomaker (Myoblast fusion maker) (Transmembrane protein 226) (Transmembrane protein 8C)	MYMK TMEM226 TMEM8C	Homo sapiens (Human)	221	24699	SUBCELLULAR LOCATION: Cell membrane {ECO:0000250|UniProtKB:Q9D1N4}; Multi-pass membrane protein {ECO:0000250|UniProtKB:Q9D1N4}. Golgi apparatus membrane {ECO:0000250|UniProtKB:Q9D1N4}; Multi-pass membrane protein {ECO:0000250|UniProtKB:Q9D1N4}. Note=Localizes on the plasma membrane of myoblasts, where it mediates myoblasts fusion. Also localizes in the Golgi apparatus and post-Golgi following pal…		TOPO_DOM 1..3; /note="Extracellular"; /evidence="ECO:0000305"; TOPO_DOM 25..34; /note="Cytoplasmic"; /evidence="ECO:0000305"; TOPO_DOM 56..64; /note="Extracellular"; /evidence="ECO:0000305"; TOPO_DOM 86..92; /note="Cytoplasmic"; /evidence="ECO:0000305"; TOPO_DOM 111..113; /note="Extracellular"; /evidence="ECO:0000250|UniProtKB:Q9D1N4"; TOPO_DOM 135..153; /note="Cytoplasmic"; /evidence="ECO:000025…	TRANSMEM 4..24; /note="Helical"; /evidence="ECO:0000255"; TRANSMEM 35..55; /note="Helical"; /evidence="ECO:0000255"; TRANSMEM 65..85; /note="Helical"; /evidence="ECO:0000255"; TRANSMEM 93..110; /note="Helical"; /evidence="ECO:0000255"; TRANSMEM 114..134; /note="Helical"; /evidence="ECO:0000255"; TRANSMEM 154..174; /note="Helical"; /evidence="ECO:0000255"; TRANSMEM 176..196; /note="Helical"; /evid…
A6NI73	reviewed	LIRA5_HUMAN	Leukocyte immunoglobulin-like receptor subfamily A member 5 (CD85 antigen-like family member F) (Immunoglobulin-like transcript 11) (ILT-11) (Leukocyte immunoglobulin-like receptor 9) (LIR-9) (CD antigen CD85f)	LILRA5 ILT11 LILRB7 LIR9	Homo sapiens (Human)	299	32755	SUBCELLULAR LOCATION: Cell membrane {ECO:0000269|PubMed:12393390}; Single-pass type I membrane protein {ECO:0000255}.; SUBCELLULAR LOCATION: [Isoform 3]: Secreted {ECO:0000269|PubMed:12393390}.		TOPO_DOM 42..268; /note="Extracellular"; /evidence="ECO:0000255"; TOPO_DOM 290..299; /note="Cytoplasmic"; /evidence="ECO:0000255"	TRANSMEM 269..289; /note="Helical"; /evidence="ECO:0000255"
A6NKB5	reviewed	PCX2_HUMAN	Pecanex-like protein 2 (Pecanex homolog protein 2)	PCNX2 KIAA0435 PCNXL2	Homo sapiens (Human)	2137	237277	SUBCELLULAR LOCATION: Membrane {ECO:0000305}; Multi-pass membrane protein {ECO:0000305}.			TRANSMEM 34..54; /note="Helical"; /evidence="ECO:0000255"; TRANSMEM 57..77; /note="Helical"; /evidence="ECO:0000255"; TRANSMEM 844..864; /note="Helical"; /evidence="ECO:0000255"; TRANSMEM 868..888; /note="Helical"; /evidence="ECO:0000255"; TRANSMEM 901..921; /note="Helical"; /evidence="ECO:0000255"; TRANSMEM 952..972; /note="Helical"; /evidence="ECO:0000255"; TRANSMEM 983..1003; /note="Helical"; …
A6NNB3	reviewed	IFM5_HUMAN	Interferon-induced transmembrane protein 5 (Bone-restricted interferon-induced transmembrane protein-like protein) (BRIL) (Dispanin subfamily A member 1) (DSPA1)	IFITM5	Homo sapiens (Human)	132	14378	SUBCELLULAR LOCATION: Cell membrane {ECO:0000269|PubMed:24519609}; Multi-pass membrane protein {ECO:0000255}.		TOPO_DOM 1..36; /note="Extracellular"; /evidence="ECO:0000255"; TOPO_DOM 58..86; /note="Cytoplasmic"; /evidence="ECO:0000255"; TOPO_DOM 108..132; /note="Extracellular"; /evidence="ECO:0000250|UniProtKB:O88728, ECO:0000255"	TRANSMEM 37..57; /note="Helical"; /evidence="ECO:0000255"; TRANSMEM 87..107; /note="Helical"; /evidence="ECO:0000255"
A6NNN8	reviewed	S38A8_HUMAN	Solute carrier family 38 member 8 (Amino acid transporter SLC38A8)	SLC38A8	Homo sapiens (Human)	435	46731	SUBCELLULAR LOCATION: Membrane {ECO:0000250|UniProtKB:Q5HZH7}; Multi-pass membrane protein {ECO:0000255}. Cytoplasm, cell cortex {ECO:0000250|UniProtKB:Q5HZH7}. Cell projection, axon {ECO:0000250|UniProtKB:Q5HZH7}.			TRANSMEM 29..49; /note="Helical"; /evidence="ECO:0000255"; TRANSMEM 55..75; /note="Helical"; /evidence="ECO:0000255"; TRANSMEM 100..120; /note="Helical"; /evidence="ECO:0000255"; TRANSMEM 151..171; /note="Helical"; /evidence="ECO:0000255"; TRANSMEM 178..198; /note="Helical"; /evidence="ECO:0000255"; TRANSMEM 218..240; /note="Helical"; /evidence="ECO:0000255"; TRANSMEM 250..270; /note="Helical"; /…
A8CG34	reviewed	P121C_HUMAN	Nuclear envelope pore membrane protein POM 121C (Nuclear pore membrane protein 121-2) (POM121-2) (Pore membrane protein of 121 kDa C)	POM121C	Homo sapiens (Human)	1229	125092	SUBCELLULAR LOCATION: Nucleus, nuclear pore complex {ECO:0000269|PubMed:17900573}. Nucleus membrane {ECO:0000269|PubMed:17900573}; Single-pass membrane protein {ECO:0000269|PubMed:17900573}. Endoplasmic reticulum membrane {ECO:0000250}; Single-pass membrane protein {ECO:0000250}. Note=Stably associated with the NPC throughout interphase and the endoplasmic reticulum during metaphase. {ECO:0000250…			TRANSMEM 41..61; /note="Helical"; /evidence="ECO:0000255"
A8K4G0	reviewed	CLM7_HUMAN	CMRF35-like molecule 7 (CLM-7) (CD300 antigen-like family member B) (CMRF35-A2) (Immune receptor expressed on myeloid cells 3) (IREM-3) (Leukocyte mono-Ig-like receptor 5) (Triggering receptor expressed on myeloid cells 5) (TREM-5) (CD antigen CD300b)	CD300LB CD300B CLM7 CMRF35A2 IREM3 LMIR5 TREM5 UNQ2530/PRO6029	Homo sapiens (Human)	201	22689	SUBCELLULAR LOCATION: Cell membrane {ECO:0000250}; Single-pass type I membrane protein {ECO:0000250}.		TOPO_DOM 18..151; /note="Extracellular"; /evidence="ECO:0000255"; TOPO_DOM 173..201; /note="Cytoplasmic"; /evidence="ECO:0000255"	TRANSMEM 152..172; /note="Helical"; /evidence="ECO:0000255"
A8MPY1	reviewed	GBRR3_HUMAN	Gamma-aminobutyric acid receptor subunit rho-3 (GABA(A) receptor subunit rho-3) (GABAAR subunit rho-3) (GABA(C) receptor)	GABRR3	Homo sapiens (Human)	467	54272	SUBCELLULAR LOCATION: Postsynaptic cell membrane; Multi-pass membrane protein {ECO:0000255}. Cell membrane; Multi-pass membrane protein {ECO:0000255}.		TOPO_DOM 25..266; /note="Extracellular"; /evidence="ECO:0000305"; TOPO_DOM 288..299; /note="Cytoplasmic"; /evidence="ECO:0000305"; TOPO_DOM 321..331; /note="Extracellular"; /evidence="ECO:0000305"; TOPO_DOM 353..446; /note="Cytoplasmic"; /evidence="ECO:0000305"	TRANSMEM 267..287; /note="Helical"; /evidence="ECO:0000255"; TRANSMEM 300..320; /note="Helical"; /evidence="ECO:0000255"; TRANSMEM 332..352; /note="Helical"; /evidence="ECO:0000255"; TRANSMEM 447..467; /note="Helical"; /evidence="ECO:0000255"
A8MVW5	reviewed	HECA2_HUMAN	HEPACAM family member 2 (Mitotic kinetics regulator)	HEPACAM2 MIKI UNQ305/PRO346	Homo sapiens (Human)	462	51407	SUBCELLULAR LOCATION: Golgi apparatus membrane {ECO:0000269|PubMed:19358830, ECO:0000269|PubMed:22864114}; Single-pass type I membrane protein {ECO:0000255}. Cytoplasm, cytoskeleton, spindle {ECO:0000269|PubMed:19358830, ECO:0000269|PubMed:22864114}. Cytoplasm, cytoskeleton, microtubule organizing center, centrosome {ECO:0000269|PubMed:19358830, ECO:0000269|PubMed:22864114}. Midbody {ECO:0000269|…		TOPO_DOM 373..462; /note="Cytoplasmic"; /evidence="ECO:0000255"	TRANSMEM 352..372; /note="Helical"; /evidence="ECO:0000255"
A8MYU2	reviewed	KCNU1_HUMAN	Potassium channel subfamily U member 1 (Calcium-activated potassium channel subunit alpha-3) (Calcium-activated potassium channel, subfamily M subunit alpha-3) (KCa5) (Slowpoke homolog 3)	KCNU1 KCNMA3 KCNMC1 SLO3	Homo sapiens (Human)	1149	129543	SUBCELLULAR LOCATION: Cell membrane {ECO:0000250|UniProtKB:O54982}; Multi-pass membrane protein {ECO:0000255}. Cell projection, cilium, flagellum membrane {ECO:0000269|PubMed:24670955, ECO:0000269|PubMed:38267364}; Multi-pass membrane protein {ECO:0000255}.	INTRAMEM 260..282; /note="Pore-forming; Name=P region"; /evidence="ECO:0000255"	TOPO_DOM 1..24; /note="Extracellular"; /evidence="ECO:0000255"; TOPO_DOM 46..101; /note="Cytoplasmic"; /evidence="ECO:0000255"; TOPO_DOM 123..138; /note="Extracellular"; /evidence="ECO:0000255"; TOPO_DOM 160..163; /note="Cytoplasmic"; /evidence="ECO:0000255"; TOPO_DOM 185..188; /note="Extracellular"; /evidence="ECO:0000255"; TOPO_DOM 210..226; /note="Cytoplasmic"; /evidence="ECO:0000255"; TOPO_DO…	TRANSMEM 25..45; /note="Helical; Name=Segment S0"; /evidence="ECO:0000255"; TRANSMEM 102..122; /note="Helical; Name=Segment S1"; /evidence="ECO:0000255"; TRANSMEM 139..159; /note="Helical; Name=Segment S2"; /evidence="ECO:0000255"; TRANSMEM 164..184; /note="Helical; Name=Segment S3"; /evidence="ECO:0000255"; TRANSMEM 189..209; /note="Helical; Voltage-sensor; Name=Segment S4"; /evidence="ECO:00002…
B0L3A2	reviewed	DESPR_HUMAN	Dual endothelin-1/VEGF signal peptide receptor (DEspR protein) (Dual endothelin-1/VEGFsp receptor) (FBXW7 antisense RNA 1)	FBXW7-AS1 DEAR DEspR	Homo sapiens (Human)	85	9677	SUBCELLULAR LOCATION: Cell membrane {ECO:0000269|PubMed:24465725, ECO:0000269|PubMed:27301377, ECO:0000269|PubMed:33853558}; Single-pass membrane protein {ECO:0000305|PubMed:27301377}.		TOPO_DOM 1..18; /note="Extracellular"; /evidence="ECO:0000269|PubMed:27301377"; TOPO_DOM 38..85; /note="Cytoplasmic"; /evidence="ECO:0000305|PubMed:27301377"	TRANSMEM 19..37; /note="Helical"; /evidence="ECO:0000255"
B0YJ81	reviewed	HACD1_HUMAN	Very-long-chain (3R)-3-hydroxyacyl-CoA dehydratase 1 (EC 4.2.1.134) (3-hydroxyacyl-CoA dehydratase 1) (HACD1) (Cementum-attachment protein) (CAP) (Protein-tyrosine phosphatase-like member A)	HACD1 PTPLA	Homo sapiens (Human)	288	32388	SUBCELLULAR LOCATION: [Isoform 1]: Endoplasmic reticulum membrane {ECO:0000269|PubMed:18554506}; Multi-pass membrane protein {ECO:0000269|PubMed:18554506}.		TOPO_DOM 1..75; /note="Cytoplasmic"; /evidence="ECO:0000255"; TOPO_DOM 96..114; /note="Lumenal"; /evidence="ECO:0000255"; TOPO_DOM 132..141; /note="Cytoplasmic"; /evidence="ECO:0000255"; TOPO_DOM 160..165; /note="Lumenal"; /evidence="ECO:0000255"; TOPO_DOM 181..203; /note="Cytoplasmic"; /evidence="ECO:0000255"; TOPO_DOM 222..251; /note="Lumenal"; /evidence="ECO:0000255"; TOPO_DOM 270..288; /note=…	TRANSMEM 76..95; /note="Helical"; /evidence="ECO:0000255"; TRANSMEM 115..131; /note="Helical"; /evidence="ECO:0000255"; TRANSMEM 142..159; /note="Helical"; /evidence="ECO:0000255"; TRANSMEM 166..180; /note="Helical"; /evidence="ECO:0000255"; TRANSMEM 204..221; /note="Helical"; /evidence="ECO:0000255"; TRANSMEM 252..269; /note="Helical"; /evidence="ECO:0000255"
B2RTY4	reviewed	MYO9A_HUMAN	Unconventional myosin-IXa (Unconventional myosin-9a)	MYO9A MYR7	Homo sapiens (Human)	2548	292706	SUBCELLULAR LOCATION: Membrane {ECO:0000255}; Single-pass membrane protein {ECO:0000255}. Cytoplasm {ECO:0000250|UniProtKB:Q9Z1N3}. Synapse {ECO:0000250|UniProtKB:Q8C170}. Cell projection, growth cone {ECO:0000250|UniProtKB:Q8C170}. Note=Localized in the cytoplasm of cell bodies, dendrites and axons with occasional hints of an enrichment near the plasma membrane. Localized at the neuromuscular ju…			TRANSMEM 175..195; /note="Helical"; /evidence="ECO:0000255"
B2RUZ4	reviewed	SMIM1_HUMAN	Small integral membrane protein 1 (Vel blood group antigen)	SMIM1	Homo sapiens (Human)	78	8749	SUBCELLULAR LOCATION: Cell membrane {ECO:0000269|PubMed:26452714}; Single-pass type II membrane protein {ECO:0000269|PubMed:26452714}.		TOPO_DOM 1..46; /note="Cytoplasmic"; /evidence="ECO:0000269|PubMed:26452714"; TOPO_DOM 68..78; /note="Extracellular"; /evidence="ECO:0000269|PubMed:26452714"	TRANSMEM 47..67; /note="Helical; Signal-anchor for type II membrane protein"; /evidence="ECO:0000255"
B6A8C7	reviewed	TARM1_HUMAN	T-cell-interacting, activating receptor on myeloid cells protein 1 (OSCAR-like transcript-2 protein) (OLT-2)	TARM1	Homo sapiens (Human)	271	29455	SUBCELLULAR LOCATION: Cell membrane {ECO:0000269|PubMed:26311901}; Single-pass type I membrane protein {ECO:0000305}.		TOPO_DOM 17..236; /note="Extracellular"; /evidence="ECO:0000255"; TOPO_DOM 258..271; /note="Cytoplasmic"; /evidence="ECO:0000255"	TRANSMEM 237..257; /note="Helical"; /evidence="ECO:0000255"
B7U540	reviewed	KCJ18_HUMAN	Inward rectifier potassium channel 18 (Inward rectifier K(+) channel Kir2.6) (Potassium channel, inwardly rectifying subfamily J member 18)	KCNJ18	Homo sapiens (Human)	433	48880	SUBCELLULAR LOCATION: Cell membrane {ECO:0000269|PubMed:21209095, ECO:0000269|PubMed:21665951}; Multi-pass membrane protein {ECO:0000255}. Endoplasmic reticulum {ECO:0000269|PubMed:21209095}.	INTRAMEM 130..146; /note="Helical; Pore-forming; Name=H5"; /evidence="ECO:0000250|UniProtKB:F1NHE9"	TOPO_DOM 1..77; /note="Cytoplasmic"; /evidence="ECO:0000250|UniProtKB:F1NHE9"; TOPO_DOM 105..129; /note="Extracellular"; /evidence="ECO:0000250|UniProtKB:F1NHE9"; TOPO_DOM 147..155; /note="Extracellular"; /evidence="ECO:0000250|UniProtKB:F1NHE9"; TOPO_DOM 184..433; /note="Cytoplasmic"; /evidence="ECO:0000250|UniProtKB:F1NHE9"	TRANSMEM 78..104; /note="Helical; Name=M1"; /evidence="ECO:0000250|UniProtKB:F1NHE9"; TRANSMEM 156..183; /note="Helical; Name=M2"; /evidence="ECO:0000250|UniProtKB:F1NHE9"
B7ZAQ6	reviewed	GPHRA_HUMAN	Golgi pH regulator A (Protein GPR89A) (Putative MAPK-activating protein PM01) (Putative NF-kappa-B-activating protein 90)	GPR89A GPHRA GPR89 SH120 CGI-13 UNQ192/PRO218	Homo sapiens (Human)	455	52917	SUBCELLULAR LOCATION: Golgi apparatus membrane {ECO:0000269|PubMed:18794847}; Multi-pass membrane protein {ECO:0000255}.			TRANSMEM 5..25; /note="Helical"; /evidence="ECO:0000255"; TRANSMEM 46..66; /note="Helical"; /evidence="ECO:0000255"; TRANSMEM 79..99; /note="Helical"; /evidence="ECO:0000255"; TRANSMEM 114..134; /note="Helical"; /evidence="ECO:0000255"; TRANSMEM 150..170; /note="Helical"; /evidence="ECO:0000255"; TRANSMEM 290..310; /note="Helical"; /evidence="ECO:0000255"; TRANSMEM 343..363; /note="Helical"; /evi…
D3W0D1	reviewed	KLRF2_HUMAN	Killer cell lectin-like receptor subfamily F member 2 (Lectin-like receptor F2) (Activating coreceptor NKp65)	KLRF2	Homo sapiens (Human)	207	24008	SUBCELLULAR LOCATION: Cell membrane {ECO:0000269|PubMed:20194751}; Single-pass type II membrane protein {ECO:0000269|PubMed:20194751}.		TOPO_DOM 1..30; /note="Cytoplasmic"; /evidence="ECO:0000255"; TOPO_DOM 52..207; /note="Extracellular"; /evidence="ECO:0000255"	TRANSMEM 31..51; /note="Helical; Signal-anchor for type II membrane protein"; /evidence="ECO:0000255"
E0CX11	reviewed	STMP1_HUMAN	Short transmembrane mitochondrial protein 1	STMP1 C7orf73	Homo sapiens (Human)	47	5265	SUBCELLULAR LOCATION: Mitochondrion inner membrane {ECO:0000269|PubMed:35450818}; Single-pass membrane protein {ECO:0000255}. Mitochondrion outer membrane {ECO:0000250|UniProtKB:P0DP99}; Single-pass membrane protein {ECO:0000255}. Mitochondrion intermembrane space {ECO:0000250|UniProtKB:P0DP99}.			TRANSMEM 7..23; /note="Helical"; /evidence="ECO:0000255"
F5H094	reviewed	SO1BT_HUMAN	SLCO1B3-SLCO1B7 readthrough transcript protein (Liver specific transporter-3 transmembrane 12) (LST-3TM12) (Organic anion transporting polypeptide 1B3-1B7) (OATP1B3-1B7) (Solute carrier organic anion transporter family member 1B3-1B7) (SLCO1B3-SLCO1B7)	SLCO1B3-SLCO1B7	Homo sapiens (Human)	687	76346	SUBCELLULAR LOCATION: Smooth endoplasmic reticulum membrane {ECO:0000269|PubMed:29248594}; Multi-pass membrane protein {ECO:0000255|RuleBase:RU362056}. Cell membrane {ECO:0000269|PubMed:29248594, ECO:0000269|PubMed:32818652}; Multi-pass membrane protein. Endoplasmic reticulum membrane {ECO:0000269|PubMed:29248594}; Multi-pass membrane protein.		TOPO_DOM 1..29; /note="Cytoplasmic"; /evidence="ECO:0000305"; TOPO_DOM 51..63; /note="Extracellular"; /evidence="ECO:0000305"; TOPO_DOM 85..96; /note="Cytoplasmic"; /evidence="ECO:0000305"; TOPO_DOM 118..170; /note="Extracellular"; /evidence="ECO:0000305"; TOPO_DOM 192..206; /note="Cytoplasmic"; /evidence="ECO:0000305"; TOPO_DOM 228..258; /note="Extracellular"; /evidence="ECO:0000305"; TOPO_DOM 2…	TRANSMEM 30..50; /note="Helical"; /evidence="ECO:0000255"; TRANSMEM 64..84; /note="Helical"; /evidence="ECO:0000255"; TRANSMEM 97..117; /note="Helical"; /evidence="ECO:0000255"; TRANSMEM 171..191; /note="Helical"; /evidence="ECO:0000255"; TRANSMEM 207..227; /note="Helical"; /evidence="ECO:0000255"; TRANSMEM 259..279; /note="Helical"; /evidence="ECO:0000255"; TRANSMEM 340..360; /note="Helical"; /e…
H0YL14	reviewed	TM250_HUMAN	Transmembrane protein 250 (Herpes virus UL25-binding protein)	TMEM250 C9orf69	Homo sapiens (Human)	139	16083	SUBCELLULAR LOCATION: Membrane {ECO:0000305}; Multi-pass membrane protein {ECO:0000305}. Nucleus {ECO:0000269|PubMed:21667337}. Cytoplasm {ECO:0000269|PubMed:21667337}. Note=Upon HHV-1 infection, accumulates arround the nuclear membrane and translocates into the nucleus.			TRANSMEM 56..76; /note="Helical"; /evidence="ECO:0000255"; TRANSMEM 116..136; /note="Helical"; /evidence="ECO:0000255"
H3BV60	reviewed	TGR3L_HUMAN	Transforming growth factor-beta receptor type 3-like protein (TGF-beta receptor type-3-like protein) (TGFR-3L) (Transforming growth factor-beta receptor type III-like protein) (TGF-beta receptor type III-like protein)	TGFBR3L	Homo sapiens (Human)	292	30175	SUBCELLULAR LOCATION: Cell membrane {ECO:0000269|PubMed:33396509, ECO:0000269|PubMed:34910520}; Single-pass membrane protein {ECO:0000255}.		TOPO_DOM 17..244; /note="Extracellular"; /evidence="ECO:0000255"; TOPO_DOM 266..292; /note="Cytoplasmic"; /evidence="ECO:0000255"	TRANSMEM 245..265; /note="Helical"; /evidence="ECO:0000255"
K7EJ46	reviewed	SIM22_HUMAN	Small integral membrane protein 22 (Cancer-associated small integral membrane open reading frame 1)	SMIM22 CASIMO1	Homo sapiens (Human)	83	9249	SUBCELLULAR LOCATION: Membrane {ECO:0000305}; Single-pass membrane protein {ECO:0000305}. Late endosome. Note=Partially colocalizedes with LAMP1 in late endosome. {ECO:0000269|PubMed:29765154}.			TRANSMEM 32..52; /note="Helical"; /evidence="ECO:0000255"
O00124	reviewed	UBXN8_HUMAN	UBX domain-containing protein 8 (Reproduction 8 protein) (Rep-8 protein) (UBX domain-containing protein 6)	UBXN8 D8S2298E REP8 UBXD6	Homo sapiens (Human)	270	30541	SUBCELLULAR LOCATION: Endoplasmic reticulum membrane {ECO:0000269|PubMed:21949850}; Multi-pass membrane protein {ECO:0000269|PubMed:21949850}.		TOPO_DOM 1; /note="Cytoplasmic"; /evidence="ECO:0000255"; TOPO_DOM 23..33; /note="Lumenal"; /evidence="ECO:0000255"; TOPO_DOM 55..270; /note="Cytoplasmic"; /evidence="ECO:0000255"	TRANSMEM 2..22; /note="Helical"; /evidence="ECO:0000255"; TRANSMEM 34..54; /note="Helical"; /evidence="ECO:0000255"
O00144	reviewed	FZD9_HUMAN	Frizzled-9 (Fz-9) (hFz9) (FzE6) (CD antigen CD349)	FZD9 FZD3	Homo sapiens (Human)	591	64466	SUBCELLULAR LOCATION: Cell membrane {ECO:0000250|UniProtKB:Q9R216}; Multi-pass membrane protein {ECO:0000255}. Note=Relocalizes DVL1 to the cell membrane leading to phosphorylation of DVL1 and AXIN1 relocalization to the cell membrane. {ECO:0000250|UniProtKB:Q8K4C8}.		TOPO_DOM 23..229; /note="Extracellular"; /evidence="ECO:0000255"; TOPO_DOM 251..266; /note="Cytoplasmic"; /evidence="ECO:0000255"; TOPO_DOM 288..315; /note="Extracellular"; /evidence="ECO:0000255"; TOPO_DOM 337..355; /note="Cytoplasmic"; /evidence="ECO:0000255"; TOPO_DOM 377..400; /note="Extracellular"; /evidence="ECO:0000255"; TOPO_DOM 422..447; /note="Cytoplasmic"; /evidence="ECO:0000255"; TOPO…	TRANSMEM 230..250; /note="Helical; Name=1"; /evidence="ECO:0000255"; TRANSMEM 267..287; /note="Helical; Name=2"; /evidence="ECO:0000255"; TRANSMEM 316..336; /note="Helical; Name=3"; /evidence="ECO:0000255"; TRANSMEM 356..376; /note="Helical; Name=4"; /evidence="ECO:0000255"; TRANSMEM 401..421; /note="Helical; Name=5"; /evidence="ECO:0000255"; TRANSMEM 448..468; /note="Helical; Name=6"; /evidence=…
O00155	reviewed	GPR25_HUMAN	Probable G-protein coupled receptor 25	GPR25	Homo sapiens (Human)	361	38779	SUBCELLULAR LOCATION: Cell membrane; Multi-pass membrane protein.		TOPO_DOM 1..39; /note="Extracellular"; /evidence="ECO:0000255"; TOPO_DOM 61..75; /note="Cytoplasmic"; /evidence="ECO:0000255"; TOPO_DOM 97..126; /note="Extracellular"; /evidence="ECO:0000255"; TOPO_DOM 148..155; /note="Cytoplasmic"; /evidence="ECO:0000255"; TOPO_DOM 177..200; /note="Extracellular"; /evidence="ECO:0000255"; TOPO_DOM 221..242; /note="Cytoplasmic"; /evidence="ECO:0000255"; TOPO_DOM …	TRANSMEM 40..60; /note="Helical; Name=1"; /evidence="ECO:0000255"; TRANSMEM 76..96; /note="Helical; Name=2"; /evidence="ECO:0000255"; TRANSMEM 127..147; /note="Helical; Name=3"; /evidence="ECO:0000255"; TRANSMEM 156..176; /note="Helical; Name=4"; /evidence="ECO:0000255"; TRANSMEM 201..220; /note="Helical; Name=5"; /evidence="ECO:0000255"; TRANSMEM 243..263; /note="Helical; Name=6"; /evidence="ECO…
O00168	reviewed	PLM_HUMAN	Phospholemman (FXYD domain-containing ion transport regulator 1) (Sodium/potassium-transporting ATPase subunit FXYD1)	FXYD1 PLM	Homo sapiens (Human)	92	10441	SUBCELLULAR LOCATION: Cell membrane, sarcolemma {ECO:0000250|UniProtKB:P56513}; Single-pass type I membrane protein {ECO:0000255}. Apical cell membrane {ECO:0000250|UniProtKB:O08589}; Single-pass type I membrane protein {ECO:0000255}. Membrane, caveola {ECO:0000250|UniProtKB:O08589}. Cell membrane, sarcolemma, T-tubule {ECO:0000250|UniProtKB:O08589}. Note=Detected in the apical cell membrane in b…		TOPO_DOM 21..35; /note="Extracellular"; /evidence="ECO:0000255"; TOPO_DOM 57..92; /note="Cytoplasmic"; /evidence="ECO:0000255"	TRANSMEM 36..56; /note="Helical"; /evidence="ECO:0000255"
O00180	reviewed	KCNK1_HUMAN	Potassium channel subfamily K member 1 (Inward rectifying potassium channel protein TWIK-1) (Potassium channel K2P1) (Potassium channel KCNO1)	KCNK1 HOHO1 KCNO1 TWIK1	Homo sapiens (Human)	336	38143	SUBCELLULAR LOCATION: Cell membrane {ECO:0000269|PubMed:15820677, ECO:0000269|PubMed:17693262, ECO:0000269|PubMed:20498050, ECO:0000269|PubMed:21653227, ECO:0000269|PubMed:22282804, ECO:0000269|PubMed:22431633, ECO:0000269|PubMed:23169818, ECO:0000269|PubMed:25001086, ECO:0000269|PubMed:8605869, ECO:0000269|PubMed:8978667}; Multi-pass membrane protein {ECO:0000269|PubMed:22282804, ECO:0000269|Pub…	INTRAMEM 104..116; /note="Helical; Name=Pore helix 1"; /evidence="ECO:0000269|PubMed:22282804"; INTRAMEM 117..122; /evidence="ECO:0000269|PubMed:22282804"; INTRAMEM 212..224; /note="Helical; Name=Pore helix 2"; /evidence="ECO:0000269|PubMed:22282804"; INTRAMEM 225..231; /evidence="ECO:0000269|PubMed:22282804"	TOPO_DOM 1..20; /note="Cytoplasmic"; /evidence="ECO:0000269|PubMed:22282804"; TOPO_DOM 42..103; /note="Extracellular"; /evidence="ECO:0000269|PubMed:22282804, ECO:0000305|PubMed:8978667"; TOPO_DOM 123..132; /note="Extracellular"; /evidence="ECO:0000269|PubMed:22282804"; TOPO_DOM 157..181; /note="Cytoplasmic"; /evidence="ECO:0000269|PubMed:22282804"; TOPO_DOM 203..211; /note="Extracellular"; /evid…	TRANSMEM 21..41; /note="Helical"; /evidence="ECO:0000269|PubMed:22282804"; TRANSMEM 133..156; /note="Helical"; /evidence="ECO:0000269|PubMed:22282804"; TRANSMEM 182..202; /note="Helical"; /evidence="ECO:0000269|PubMed:22282804"; TRANSMEM 244..267; /note="Helical"; /evidence="ECO:0000269|PubMed:22282804"
O00198	reviewed	HRK_HUMAN	Activator of apoptosis harakiri (BH3-interacting domain-containing protein 3) (Neuronal death protein DP5)	HRK BID3	Homo sapiens (Human)	91	9884	SUBCELLULAR LOCATION: Membrane; Single-pass membrane protein. Mitochondrion.			TRANSMEM 69..87; /note="Helical"; /evidence="ECO:0000255"
O00206	reviewed	TLR4_HUMAN	Toll-like receptor 4 (hToll) (CD antigen CD284)	TLR4	Homo sapiens (Human)	839	95680	SUBCELLULAR LOCATION: Cell membrane {ECO:0000269|PubMed:11274165, ECO:0000269|PubMed:17098818, ECO:0000269|PubMed:20037584, ECO:0000269|PubMed:21393102, ECO:0000269|PubMed:27022195, ECO:0000269|PubMed:36232715, ECO:0000269|PubMed:36945827, ECO:0000269|PubMed:9237759}; Single-pass type I membrane protein {ECO:0000269|PubMed:11274165}. Early endosome {ECO:0000269|PubMed:27022195}. Cell projection, …		TOPO_DOM 24..631; /note="Extracellular"; /evidence="ECO:0000255"; TOPO_DOM 653..839; /note="Cytoplasmic"; /evidence="ECO:0000255"	TRANSMEM 632..652; /note="Helical"; /evidence="ECO:0000255"
O00219	reviewed	HYAS3_HUMAN	Hyaluronan synthase 3 (EC 2.4.1.212) (Hyaluronate synthase 3) (Hyaluronic acid synthase 3) (HA synthase 3)	HAS3	Homo sapiens (Human)	553	62998	SUBCELLULAR LOCATION: Cell membrane {ECO:0000269|PubMed:25795779, ECO:0000269|PubMed:26883802, ECO:0000269|PubMed:30394292}; Multi-pass membrane protein {ECO:0000255}. Golgi apparatus membrane {ECO:0000269|PubMed:25795779}; Multi-pass membrane protein. Golgi apparatus, trans-Golgi network membrane {ECO:0000250|UniProtKB:O08650}; Multi-pass membrane protein {ECO:0000255}. Early endosome {ECO:00002…		TOPO_DOM 1..15; /note="Cytoplasmic"; /evidence="ECO:0000255"; TOPO_DOM 37..44; /note="Extracellular"; /evidence="ECO:0000255"; TOPO_DOM 66..377; /note="Cytoplasmic"; /evidence="ECO:0000255"; TOPO_DOM 399..408; /note="Extracellular"; /evidence="ECO:0000255"; TOPO_DOM 430..440; /note="Cytoplasmic"; /evidence="ECO:0000255"; TOPO_DOM 462..473; /note="Extracellular"; /evidence="ECO:0000255"; TOPO_DOM …	TRANSMEM 16..36; /note="Helical; Name=1"; /evidence="ECO:0000255"; TRANSMEM 45..65; /note="Helical; Name=2"; /evidence="ECO:0000255"; TRANSMEM 378..398; /note="Helical; Name=3"; /evidence="ECO:0000255"; TRANSMEM 409..429; /note="Helical; Name=4"; /evidence="ECO:0000255"; TRANSMEM 441..461; /note="Helical; Name=5"; /evidence="ECO:0000255"; TRANSMEM 474..494; /note="Helical; Name=6"; /evidence="ECO…
O00220	reviewed	TR10A_HUMAN	Tumor necrosis factor receptor superfamily member 10A (Death receptor 4) (TNF-related apoptosis-inducing ligand receptor 1) (TRAIL receptor 1) (TRAIL-R1) (CD antigen CD261)	TNFRSF10A APO2 DR4 TRAILR1	Homo sapiens (Human)	468	50089	SUBCELLULAR LOCATION: Cell membrane {ECO:0000269|PubMed:22240897}; Single-pass type I membrane protein {ECO:0000255}. Membrane raft {ECO:0000269|PubMed:19090789, ECO:0000269|PubMed:22240897}. Cytoplasm, cytosol {ECO:0000269|PubMed:22240897}. Note=Palmitoylation is required for association with membranes. {ECO:0000269|PubMed:22240897}.		TOPO_DOM 24..239; /note="Extracellular"; /evidence="ECO:0000255"; TOPO_DOM 263..468; /note="Cytoplasmic"; /evidence="ECO:0000255"	TRANSMEM 240..262; /note="Helical"; /evidence="ECO:0000255"
O00222	reviewed	GRM8_HUMAN	Metabotropic glutamate receptor 8 (mGluR8)	GRM8 GPRC1H MGLUR8	Homo sapiens (Human)	908	101741	SUBCELLULAR LOCATION: Cell membrane; Multi-pass membrane protein.		TOPO_DOM 34..583; /note="Extracellular"; /evidence="ECO:0000255"; TOPO_DOM 609..620; /note="Cytoplasmic"; /evidence="ECO:0000255"; TOPO_DOM 642..647; /note="Extracellular"; /evidence="ECO:0000255"; TOPO_DOM 669..695; /note="Cytoplasmic"; /evidence="ECO:0000255"; TOPO_DOM 717..746; /note="Extracellular"; /evidence="ECO:0000255"; TOPO_DOM 769..781; /note="Cytoplasmic"; /evidence="ECO:0000255"; TOPO…	TRANSMEM 584..608; /note="Helical; Name=1"; /evidence="ECO:0000255"; TRANSMEM 621..641; /note="Helical; Name=2"; /evidence="ECO:0000255"; TRANSMEM 648..668; /note="Helical; Name=3"; /evidence="ECO:0000255"; TRANSMEM 696..716; /note="Helical; Name=4"; /evidence="ECO:0000255"; TRANSMEM 747..768; /note="Helical; Name=5"; /evidence="ECO:0000255"; TRANSMEM 782..803; /note="Helical; Name=6"; /evidence=…
O00237	reviewed	RN103_HUMAN	E3 ubiquitin-protein ligase RNF103 (EC 2.3.2.27) (KF-1) (hKF-1) (RING finger protein 103) (RING-type E3 ubiquitin transferase RNF103) (Zinc finger protein 103 homolog) (Zfp-103)	RNF103 ZFP103	Homo sapiens (Human)	685	79405	SUBCELLULAR LOCATION: Endoplasmic reticulum membrane {ECO:0000269|PubMed:18675248}; Multi-pass membrane protein {ECO:0000269|PubMed:18675248}.			TRANSMEM 6..26; /note="Helical"; /evidence="ECO:0000255"; TRANSMEM 326..346; /note="Helical"; /evidence="ECO:0000255"; TRANSMEM 366..386; /note="Helical"; /evidence="ECO:0000255"; TRANSMEM 411..431; /note="Helical"; /evidence="ECO:0000255"
O00238	reviewed	BMR1B_HUMAN	Bone morphogenetic protein receptor type-1B (BMP type-1B receptor) (BMPR-1B) (EC 2.7.11.30) (CD antigen CDw293)	BMPR1B	Homo sapiens (Human)	502	56930	SUBCELLULAR LOCATION: Cell membrane {ECO:0000269|PubMed:19726563}; Single-pass type I membrane protein {ECO:0000255}.		TOPO_DOM 14..126; /note="Extracellular"; /evidence="ECO:0000255"; TOPO_DOM 149..502; /note="Cytoplasmic"; /evidence="ECO:0000255"	TRANSMEM 127..148; /note="Helical"; /evidence="ECO:0000255"
O00241	reviewed	SIRB1_HUMAN	Signal-regulatory protein beta-1 (SIRP-beta-1) (CD172 antigen-like family member B) (CD antigen CD172b)	SIRPB1	Homo sapiens (Human)	398	43211	SUBCELLULAR LOCATION: Cell membrane {ECO:0000269|PubMed:10604985}; Single-pass type I membrane protein {ECO:0000255}.		TOPO_DOM 30..371; /note="Extracellular"; /evidence="ECO:0000255"; TOPO_DOM 393..398; /note="Cytoplasmic"; /evidence="ECO:0000255"	TRANSMEM 372..392; /note="Helical"; /evidence="ECO:0000255"
O00254	reviewed	PAR3_HUMAN	Proteinase-activated receptor 3 (PAR-3) (Coagulation factor II receptor-like 2) (Thrombin receptor-like 2)	F2RL2 PAR3	Homo sapiens (Human)	374	42508	SUBCELLULAR LOCATION: Cell membrane; Multi-pass membrane protein.		TOPO_DOM 39..94; /note="Extracellular"; /evidence="ECO:0000255"; TOPO_DOM 121..128; /note="Cytoplasmic"; /evidence="ECO:0000255"; TOPO_DOM 149..167; /note="Extracellular"; /evidence="ECO:0000255"; TOPO_DOM 190..206; /note="Cytoplasmic"; /evidence="ECO:0000255"; TOPO_DOM 231..260; /note="Extracellular"; /evidence="ECO:0000255"; TOPO_DOM 281..297; /note="Cytoplasmic"; /evidence="ECO:0000255"; TOPO_…	TRANSMEM 95..120; /note="Helical; Name=1"; /evidence="ECO:0000255"; TRANSMEM 129..148; /note="Helical; Name=2"; /evidence="ECO:0000255"; TRANSMEM 168..189; /note="Helical; Name=3"; /evidence="ECO:0000255"; TRANSMEM 207..230; /note="Helical; Name=4"; /evidence="ECO:0000255"; TRANSMEM 261..280; /note="Helical; Name=5"; /evidence="ECO:0000255"; TRANSMEM 298..322; /note="Helical; Name=6"; /evidence="…
O00258	reviewed	GET1_HUMAN	Guided entry of tail-anchored proteins factor 1 (Congenital heart disease 5 protein) (Tail-anchored protein insertion receptor WRB) (Tryptophan-rich basic protein)	GET1 CHD5 WRB	Homo sapiens (Human)	174	19780	SUBCELLULAR LOCATION: Endoplasmic reticulum membrane {ECO:0000269|PubMed:21444755}; Multi-pass membrane protein {ECO:0000255}.		TOPO_DOM 1..8; /note="Lumenal"; /evidence="ECO:0000255"; TOPO_DOM 30..99; /note="Cytoplasmic"; /evidence="ECO:0000255"; TOPO_DOM 121..148; /note="Lumenal"; /evidence="ECO:0000255"; TOPO_DOM 170..174; /note="Cytoplasmic"; /evidence="ECO:0000255"	TRANSMEM 9..29; /note="Helical"; /evidence="ECO:0000255"; TRANSMEM 100..120; /note="Helical"; /evidence="ECO:0000255"; TRANSMEM 149..169; /note="Helical"; /evidence="ECO:0000255"
O00264	reviewed	PGRC1_HUMAN	Membrane-associated progesterone receptor component 1 (mPR) (Dap1) (IZA)	PGRMC1 HPR6.6 PGRMC	Homo sapiens (Human)	195	21671	SUBCELLULAR LOCATION: Microsome membrane {ECO:0000250|UniProtKB:Q95250}; Single-pass membrane protein {ECO:0000255}. Smooth endoplasmic reticulum membrane {ECO:0000303|PubMed:28396637}; Single-pass membrane protein {ECO:0000255}. Mitochondrion outer membrane {ECO:0000250|UniProtKB:O55022}; Single-pass membrane protein {ECO:0000305}; Extracellular side {ECO:0000250|UniProtKB:O55022}. Secreted {ECO…		TOPO_DOM 1..24; /note="Lumenal"; /evidence="ECO:0000255"; TOPO_DOM 44..195; /note="Cytoplasmic"; /evidence="ECO:0000255"	TRANSMEM 25..43; /note="Helical"; /evidence="ECO:0000255"
O00270	reviewed	GPR31_HUMAN	12-(S)-hydroxy-5,8,10,14-eicosatetraenoic acid receptor (12-(S)-HETE receptor) (12-HETER) (G-protein coupled receptor 31) (GPR31/12-HETER)	GPR31	Homo sapiens (Human)	319	35075	SUBCELLULAR LOCATION: Cell membrane {ECO:0000269|PubMed:21712392, ECO:0000269|PubMed:28619714, ECO:0000269|PubMed:31119277}; Multi-pass membrane protein {ECO:0000255}.		TOPO_DOM 1..16; /note="Extracellular"; /evidence="ECO:0000255"; TOPO_DOM 38..52; /note="Cytoplasmic"; /evidence="ECO:0000255"; TOPO_DOM 74..91; /note="Extracellular"; /evidence="ECO:0000255"; TOPO_DOM 111..131; /note="Cytoplasmic"; /evidence="ECO:0000255"; TOPO_DOM 153..180; /note="Extracellular"; /evidence="ECO:0000255"; TOPO_DOM 202..219; /note="Cytoplasmic"; /evidence="ECO:0000255"; TOPO_DOM 2…	TRANSMEM 17..37; /note="Helical; Name=1"; /evidence="ECO:0000255"; TRANSMEM 53..73; /note="Helical; Name=2"; /evidence="ECO:0000255"; TRANSMEM 92..110; /note="Helical; Name=3"; /evidence="ECO:0000255"; TRANSMEM 132..152; /note="Helical; Name=4"; /evidence="ECO:0000255"; TRANSMEM 181..201; /note="Helical; Name=5"; /evidence="ECO:0000255"; TRANSMEM 220..240; /note="Helical; Name=6"; /evidence="ECO:…
O00299	reviewed	CLIC1_HUMAN	Chloride intracellular channel protein 1 (Chloride channel ABP) (Glutaredoxin-like oxidoreductase CLIC1) (EC 1.8.-.-) (Glutathione-dependent dehydroascorbate reductase CLIC1) (EC 1.8.5.1) (Nuclear chloride ion channel 27) (NCC27) (Regulatory nuclear chloride ion channel protein) (hRNCC)	CLIC1 G6 NCC27	Homo sapiens (Human)	241	26923	SUBCELLULAR LOCATION: Nucleus {ECO:0000269|PubMed:12681486, ECO:0000269|PubMed:9139710}. Nucleus membrane {ECO:0000269|PubMed:9139710}; Single-pass membrane protein {ECO:0000305}. Cytoplasm {ECO:0000269|PubMed:10793131, ECO:0000269|PubMed:11551966, ECO:0000269|PubMed:12681486, ECO:0000269|PubMed:9139710, ECO:0000305|PubMed:11978800, ECO:0000305|PubMed:14613939}. Cell membrane {ECO:0000269|PubMed:…			TRANSMEM 26..46; /note="Helical; Note=After insertion into the membrane"; /evidence="ECO:0000255"
O00322	reviewed	UPK1A_HUMAN	Uroplakin-1a (UP1a) (Tetraspanin-21) (Tspan-21) (Uroplakin Ia) (UPIa) (UPKa)	UPK1A TSPAN21	Homo sapiens (Human)	258	28879	SUBCELLULAR LOCATION: Membrane; Multi-pass membrane protein.		TOPO_DOM 1..14; /note="Cytoplasmic"; /evidence="ECO:0000255"; TOPO_DOM 36..59; /note="Extracellular"; /evidence="ECO:0000255"; TOPO_DOM 87..91; /note="Cytoplasmic"; /evidence="ECO:0000255"; TOPO_DOM 113..230; /note="Extracellular"; /evidence="ECO:0000255"; TOPO_DOM 253..258; /note="Cytoplasmic"; /evidence="ECO:0000255"	TRANSMEM 15..35; /note="Helical"; /evidence="ECO:0000255"; TRANSMEM 60..86; /note="Helical"; /evidence="ECO:0000255"; TRANSMEM 92..112; /note="Helical"; /evidence="ECO:0000255"; TRANSMEM 231..252; /note="Helical"; /evidence="ECO:0000255"
O00337	reviewed	S28A1_HUMAN	Sodium/nucleoside cotransporter 1 (Concentrative nucleoside transporter 1) (CNT 1) (hCNT1) (Na(+)/nucleoside cotransporter 1) (Sodium-coupled nucleoside transporter 1) (Solute carrier family 28 member 1)	SLC28A1 CNT1	Homo sapiens (Human)	649	71584	SUBCELLULAR LOCATION: Cell membrane {ECO:0000269|PubMed:21998139}; Multi-pass membrane protein {ECO:0000250|UniProtKB:Q62674}. Apical cell membrane {ECO:0000269|PubMed:21998139}; Multi-pass membrane protein {ECO:0000250|UniProtKB:Q62674}.		TOPO_DOM 1..80; /note="Cytoplasmic"; /evidence="ECO:0000250|UniProtKB:Q62674"; TOPO_DOM 105..109; /note="Extracellular"; /evidence="ECO:0000250|UniProtKB:Q62674"; TOPO_DOM 129..147; /note="Cytoplasmic"; /evidence="ECO:0000250|UniProtKB:Q62674"; TOPO_DOM 168..178; /note="Extracellular"; /evidence="ECO:0000250|UniProtKB:Q62674"; TOPO_DOM 196..201; /note="Cytoplasmic"; /evidence="ECO:0000250|UniProt…	TRANSMEM 81..104; /note="Helical"; /evidence="ECO:0000255"; TRANSMEM 110..128; /note="Helical"; /evidence="ECO:0000255"; TRANSMEM 148..167; /note="Helical"; /evidence="ECO:0000255"; TRANSMEM 179..195; /note="Helical"; /evidence="ECO:0000255"; TRANSMEM 202..222; /note="Helical"; /evidence="ECO:0000255"; TRANSMEM 262..283; /note="Helical"; /evidence="ECO:0000255"; TRANSMEM 295..318; /note="Helical"…
O00341	reviewed	EAA5_HUMAN	Excitatory amino acid transporter 5 (Retinal glutamate transporter) (Solute carrier family 1 member 7)	SLC1A7 EAAT5	Homo sapiens (Human)	560	60658	SUBCELLULAR LOCATION: Photoreceptor inner segment membrane {ECO:0000250|UniProtKB:Q8JZR4}; Multi-pass membrane protein {ECO:0000255}. Synaptic cell membrane {ECO:0000250|UniProtKB:Q8JZR4}; Multi-pass membrane protein {ECO:0000255}. Note=Located in both cone and rod photoreceptor terminals and in axon terminals of rod bipolar cells. {ECO:0000250|UniProtKB:Q8JZR4}.		TOPO_DOM 1..16; /note="Cytoplasmic"; /evidence="ECO:0000255"; TOPO_DOM 115..216; /note="Extracellular"; /evidence="ECO:0000255"	TRANSMEM 17..37; /note="Helical"; /evidence="ECO:0000255"; TRANSMEM 60..80; /note="Helical"; /evidence="ECO:0000255"; TRANSMEM 94..114; /note="Helical"; /evidence="ECO:0000255"; TRANSMEM 217..237; /note="Helical"; /evidence="ECO:0000255"; TRANSMEM 260..280; /note="Helical"; /evidence="ECO:0000255"; TRANSMEM 300..320; /note="Helical"; /evidence="ECO:0000255"; TRANSMEM 330..350; /note="Helical"; /e…
O00391	reviewed	QSOX1_HUMAN	Sulfhydryl oxidase 1 (hQSOX) (EC 1.8.3.2) (Quiescin Q6)	QSOX1 QSCN6 UNQ2520/PRO6013	Homo sapiens (Human)	747	82578	SUBCELLULAR LOCATION: [Isoform 1]: Golgi apparatus membrane {ECO:0000269|PubMed:17331072, ECO:0000269|PubMed:23704371}; Single-pass membrane protein {ECO:0000305|PubMed:17331072}. Secreted {ECO:0000269|PubMed:29757379}. Note=A small proportion is secreted, probably via a proteolytic cleavage that removes the membrane anchor. {ECO:0000305|PubMed:29757379}.; SUBCELLULAR LOCATION: [Isoform 2]: Secre…			TRANSMEM 710..730; /note="Helical"; /evidence="ECO:0000255"
O00400	reviewed	ACATN_HUMAN	Acetyl-coenzyme A transporter 1 (AT-1) (Acetyl-CoA transporter 1) (Solute carrier family 33 member 1)	SLC33A1 ACATN AT1	Homo sapiens (Human)	549	60909	SUBCELLULAR LOCATION: Endoplasmic reticulum membrane {ECO:0000269|PubMed:20826464, ECO:0000269|PubMed:24828632}; Multi-pass membrane protein {ECO:0000255}.		TOPO_DOM 1..74; /note="Cytoplasmic"; /evidence="ECO:0000255"; TOPO_DOM 96..113; /note="Extracellular"; /evidence="ECO:0000255"; TOPO_DOM 135..141; /note="Cytoplasmic"; /evidence="ECO:0000255"; TOPO_DOM 163..175; /note="Extracellular"; /evidence="ECO:0000255"; TOPO_DOM 197..217; /note="Cytoplasmic"; /evidence="ECO:0000255"; TOPO_DOM 239..256; /note="Extracellular"; /evidence="ECO:0000255"; TOPO_DO…	TRANSMEM 75..95; /note="Helical"; /evidence="ECO:0000255"; TRANSMEM 114..134; /note="Helical"; /evidence="ECO:0000255"; TRANSMEM 142..162; /note="Helical"; /evidence="ECO:0000255"; TRANSMEM 176..196; /note="Helical"; /evidence="ECO:0000255"; TRANSMEM 218..238; /note="Helical"; /evidence="ECO:0000255"; TRANSMEM 257..277; /note="Helical"; /evidence="ECO:0000255"; TRANSMEM 300..320; /note="Helical";…
O00421	reviewed	CCRL2_HUMAN	C-C chemokine receptor-like 2 (Chemokine receptor CCR11) (Chemokine receptor X) (Putative MCP-1 chemokine receptor)	CCRL2 CCR11 CCR6 CKRX CRAM HCR	Homo sapiens (Human)	344	39513	SUBCELLULAR LOCATION: Cell membrane {ECO:0000269|PubMed:18397265, ECO:0000269|PubMed:20002784}; Multi-pass membrane protein {ECO:0000269|PubMed:18397265, ECO:0000269|PubMed:20002784}.		TOPO_DOM 1..43; /note="Extracellular"; /evidence="ECO:0000255"; TOPO_DOM 65..74; /note="Cytoplasmic"; /evidence="ECO:0000255"; TOPO_DOM 96..104; /note="Extracellular"; /evidence="ECO:0000255"; TOPO_DOM 126..144; /note="Cytoplasmic"; /evidence="ECO:0000255"; TOPO_DOM 166..198; /note="Extracellular"; /evidence="ECO:0000255"; TOPO_DOM 220..238; /note="Cytoplasmic"; /evidence="ECO:0000255"; TOPO_DOM …	TRANSMEM 44..64; /note="Helical; Name=1"; /evidence="ECO:0000255"; TRANSMEM 75..95; /note="Helical; Name=2"; /evidence="ECO:0000255"; TRANSMEM 105..125; /note="Helical; Name=3"; /evidence="ECO:0000255"; TRANSMEM 145..165; /note="Helical; Name=4"; /evidence="ECO:0000255"; TRANSMEM 199..219; /note="Helical; Name=5"; /evidence="ECO:0000255"; TRANSMEM 239..259; /note="Helical; Name=6"; /evidence="ECO…
O00445	reviewed	SYT5_HUMAN	Synaptotagmin-5 (Synaptotagmin V) (SytV)	SYT5	Homo sapiens (Human)	386	42900	SUBCELLULAR LOCATION: Cytoplasmic vesicle, secretory vesicle, synaptic vesicle membrane {ECO:0000250}; Single-pass membrane protein {ECO:0000250}. Recycling endosome membrane {ECO:0000250}; Single-pass membrane protein {ECO:0000250}. Note=In mast cells, localizes to the endocytic recycling compartment. {ECO:0000250}.		TOPO_DOM 1..24; /note="Vesicular"; /evidence="ECO:0000255"; TOPO_DOM 46..386; /note="Cytoplasmic"; /evidence="ECO:0000255"	TRANSMEM 25..45; /note="Helical"; /evidence="ECO:0000255"
O00453	reviewed	LST1_HUMAN	Leukocyte-specific transcript 1 protein (Protein B144)	LST1 B144	Homo sapiens (Human)	97	10792	SUBCELLULAR LOCATION: Membrane; Single-pass membrane protein. Golgi apparatus membrane; Single-pass membrane protein. Endomembrane system; Single-pass membrane protein. Note=Also detected in a perinuclear region corresponding to the localization of the Golgi apparatus and throughout the cytoplasm.			TRANSMEM 8..28; /note="Helical"; /evidence="ECO:0000255"
O00461	reviewed	GOLI4_HUMAN	Golgi integral membrane protein 4 (Golgi integral membrane protein, cis) (GIMPc) (Golgi phosphoprotein 4) (Golgi-localized phosphoprotein of 130 kDa) (Golgi phosphoprotein of 130 kDa)	GOLIM4 GIMPC GOLPH4 GPP130	Homo sapiens (Human)	696	81880	SUBCELLULAR LOCATION: Golgi apparatus, Golgi stack membrane; Single-pass type II membrane protein. Endosome membrane; Single-pass type II membrane protein. Membrane {ECO:0000305}; Lipid-anchor {ECO:0000305}. Note=Localizes to cis and medial Golgi cisternae. Probably cycles between early Golgi and distal compartments like endosome.		TOPO_DOM 2..12; /note="Cytoplasmic"; /evidence="ECO:0000255"; TOPO_DOM 34..696; /note="Lumenal"; /evidence="ECO:0000255"	TRANSMEM 13..33; /note="Helical; Signal-anchor for type II membrane protein"; /evidence="ECO:0000255"
O00476	reviewed	NPT4_HUMAN	Sodium-dependent phosphate transport protein 4 (Na(+)/PI cotransporter 4) (NPT4) (Sodium/phosphate cotransporter 4) (Solute carrier family 17 member 3)	SLC17A3 NPT4	Homo sapiens (Human)	420	46106	SUBCELLULAR LOCATION: [Isoform 1]: Endoplasmic reticulum membrane {ECO:0000269|PubMed:15505377}; Multi-pass membrane protein {ECO:0000269|PubMed:15505377}.; SUBCELLULAR LOCATION: [Isoform 2]: Cell membrane {ECO:0000269|PubMed:20810651}; Multi-pass membrane protein {ECO:0000269|PubMed:20810651}.			TRANSMEM 126..146; /note="Helical"; /evidence="ECO:0000255"; TRANSMEM 154..174; /note="Helical"; /evidence="ECO:0000255"; TRANSMEM 218..238; /note="Helical"; /evidence="ECO:0000255"; TRANSMEM 256..276; /note="Helical"; /evidence="ECO:0000255"; TRANSMEM 292..314; /note="Helical"; /evidence="ECO:0000255"; TRANSMEM 319..341; /note="Helical"; /evidence="ECO:0000255"; TRANSMEM 357..377; /note="Helical…
O00478	reviewed	BT3A3_HUMAN	Butyrophilin subfamily 3 member A3	BTN3A3 BTF3	Homo sapiens (Human)	584	65002	SUBCELLULAR LOCATION: Cell membrane {ECO:0000269|PubMed:21918970, ECO:0000269|PubMed:22767497}; Single-pass type I membrane protein {ECO:0000269|PubMed:21918970, ECO:0000269|PubMed:22767497}.		TOPO_DOM 30..248; /note="Extracellular"; /evidence="ECO:0000255"; TOPO_DOM 270..584; /note="Cytoplasmic"; /evidence="ECO:0000255"	TRANSMEM 249..269; /note="Helical"; /evidence="ECO:0000255"
O00481	reviewed	BT3A1_HUMAN	Butyrophilin subfamily 3 member A1 (CD antigen CD277)	BTN3A1 BTF5	Homo sapiens (Human)	513	57677	SUBCELLULAR LOCATION: Cell membrane {ECO:0000269|PubMed:21113407, ECO:0000269|PubMed:21918970, ECO:0000269|PubMed:22767497}; Single-pass type I membrane protein {ECO:0000269|PubMed:21113407, ECO:0000269|PubMed:21918970, ECO:0000269|PubMed:22767497}.		TOPO_DOM 30..254; /note="Extracellular"; /evidence="ECO:0000255"; TOPO_DOM 272..513; /note="Cytoplasmic"; /evidence="ECO:0000255"	TRANSMEM 255..271; /note="Helical"; /evidence="ECO:0000255"
O00483	reviewed	NDUA4_HUMAN	Cytochrome c oxidase subunit NDUFA4 (Complex I-MLRQ) (CI-MLRQ) (NADH-ubiquinone oxidoreductase MLRQ subunit)	NDUFA4	Homo sapiens (Human)	81	9370	SUBCELLULAR LOCATION: Mitochondrion inner membrane {ECO:0000269|PubMed:23746447, ECO:0000269|PubMed:30030519}; Single-pass membrane protein {ECO:0000269|PubMed:30030519}.		TOPO_DOM 1..14; /note="Mitochondrial matrix"; /evidence="ECO:0000269|PubMed:30030519"; TOPO_DOM 38..81; /note="Mitochondrial intermembrane"; /evidence="ECO:0000269|PubMed:30030519"	TRANSMEM 15..37; /note="Helical"; /evidence="ECO:0000269|PubMed:30030519"
O00501	reviewed	CLD5_HUMAN	Claudin-5 (Transmembrane protein deleted in VCFS) (TMDVCF)	CLDN5 AWAL TMVCF	Homo sapiens (Human)	218	23147	SUBCELLULAR LOCATION: Cell junction, tight junction. Cell membrane; Multi-pass membrane protein.		TOPO_DOM 1..7; /note="Cytoplasmic"; /evidence="ECO:0000255"; TOPO_DOM 29..81; /note="Extracellular"; /evidence="ECO:0000255"; TOPO_DOM 103..122; /note="Cytoplasmic"; /evidence="ECO:0000255"; TOPO_DOM 144..159; /note="Extracellular"; /evidence="ECO:0000255"; TOPO_DOM 181..218; /note="Cytoplasmic"; /evidence="ECO:0000255"	TRANSMEM 8..28; /note="Helical"; /evidence="ECO:0000255"; TRANSMEM 82..102; /note="Helical"; /evidence="ECO:0000255"; TRANSMEM 123..143; /note="Helical"; /evidence="ECO:0000255"; TRANSMEM 160..180; /note="Helical"; /evidence="ECO:0000255"
O00519	reviewed	FAAH1_HUMAN	Fatty-acid amide hydrolase 1 (EC 3.5.1.99) (Anandamide amidohydrolase 1) (Fatty acid ester hydrolase) (EC 3.1.1.-) (Oleamide hydrolase 1)	FAAH FAAH1	Homo sapiens (Human)	579	63066	SUBCELLULAR LOCATION: Endomembrane system {ECO:0000269|PubMed:17015445}; Single-pass membrane protein {ECO:0000269|PubMed:17015445}. Cytoplasm, cytoskeleton {ECO:0000269|PubMed:17015445}. Note=Seems to be attached to intracellular membranes and a portion of the cytoskeletal network.	INTRAMEM 404..433; /evidence="ECO:0000250"	TOPO_DOM 30..403; /note="Cytoplasmic"; /evidence="ECO:0000250"; TOPO_DOM 434..579; /note="Cytoplasmic"; /evidence="ECO:0000250"	TRANSMEM 9..29; /note="Helical"; /evidence="ECO:0000255"
O00526	reviewed	UPK2_HUMAN	Uroplakin-2 (UP2) (Uroplakin II) (UPII)	UPK2	Homo sapiens (Human)	184	19438	SUBCELLULAR LOCATION: Cell membrane {ECO:0000305}; Single-pass type I membrane protein {ECO:0000305}. Note=Heterodimer formation with UPK1A is a prerequisite to exit out of the endoplasmic reticulum (ER). {ECO:0000250}.		TOPO_DOM 85..155; /note="Lumenal"; /evidence="ECO:0000255"; TOPO_DOM 177..184; /note="Cytoplasmic"; /evidence="ECO:0000255"	TRANSMEM 156..176; /note="Helical"; /evidence="ECO:0000255"
O00533	reviewed	NCHL1_HUMAN	Neural cell adhesion molecule L1-like protein (Close homolog of L1) [Cleaved into: Processed neural cell adhesion molecule L1-like protein]	CHL1 CALL	Homo sapiens (Human)	1208	135071	SUBCELLULAR LOCATION: Cell membrane {ECO:0000250}; Single-pass type I membrane protein {ECO:0000250}. Note=Soluble forms produced by cleavage/shedding also exist. {ECO:0000250}.; SUBCELLULAR LOCATION: [Processed neural cell adhesion molecule L1-like protein]: Secreted, extracellular space, extracellular matrix {ECO:0000250}.		TOPO_DOM 25..1082; /note="Extracellular"; /evidence="ECO:0000255"; TOPO_DOM 1104..1208; /note="Cytoplasmic"; /evidence="ECO:0000255"	TRANSMEM 1083..1103; /note="Helical"; /evidence="ECO:0000255"
O00548	reviewed	DLL1_HUMAN	Delta-like protein 1 (Drosophila Delta homolog 1) (Delta1) (H-Delta-1)	DLL1 UNQ146/PRO172	Homo sapiens (Human)	723	78056	SUBCELLULAR LOCATION: Apical cell membrane {ECO:0000250|UniProtKB:Q61483}; Single-pass type I membrane protein {ECO:0000250|UniProtKB:Q61483}. Cell junction, adherens junction {ECO:0000250|UniProtKB:Q61483}. Membrane raft {ECO:0000250|UniProtKB:Q61483}. Note=Distributed around adherens junction in the apical endfeet through interactions with MAGI1. {ECO:0000250|UniProtKB:Q61483}.		TOPO_DOM 18..545; /note="Extracellular"; /evidence="ECO:0000255"; TOPO_DOM 569..723; /note="Cytoplasmic"; /evidence="ECO:0000255"	TRANSMEM 546..568; /note="Helical"; /evidence="ECO:0000255"
O00555	reviewed	CAC1A_HUMAN	Voltage-dependent P/Q-type calcium channel subunit alpha-1A (Brain calcium channel I) (BI) (Calcium channel, L type, alpha-1 polypeptide isoform 4) (Voltage-gated calcium channel subunit alpha Cav2.1)	CACNA1A CACH4 CACN3 CACNL1A4	Homo sapiens (Human)	2506	282564	SUBCELLULAR LOCATION: Cell membrane {ECO:0000269|PubMed:10049321, ECO:0000269|PubMed:26716990}; Multi-pass membrane protein {ECO:0000255}.		TOPO_DOM 1..98; /note="Cytoplasmic"; /evidence="ECO:0000255"; TOPO_DOM 118..135; /note="Extracellular"; /evidence="ECO:0000255"; TOPO_DOM 156..167; /note="Cytoplasmic"; /evidence="ECO:0000255"; TOPO_DOM 186..190; /note="Extracellular"; /evidence="ECO:0000255"; TOPO_DOM 210..228; /note="Cytoplasmic"; /evidence="ECO:0000255"; TOPO_DOM 249..335; /note="Extracellular"; /evidence="ECO:0000255"; TOPO_D…	TRANSMEM 99..117; /note="Helical; Name=S1 of repeat I"; /evidence="ECO:0000255"; TRANSMEM 136..155; /note="Helical; Name=S2 of repeat I"; /evidence="ECO:0000255"; TRANSMEM 168..185; /note="Helical; Name=S3 of repeat I"; /evidence="ECO:0000255"; TRANSMEM 191..209; /note="Helical; Name=S4 of repeat I"; /evidence="ECO:0000255"; TRANSMEM 229..248; /note="Helical; Name=S5 of repeat I"; /evidence="ECO:…
O00559	reviewed	RCAS1_HUMAN	Receptor-binding cancer antigen expressed on SiSo cells (Cancer-associated surface antigen RCAS1) (Estrogen receptor-binding fragment-associated gene 9 protein)	EBAG9 RCAS1	Homo sapiens (Human)	213	24377	SUBCELLULAR LOCATION: Golgi apparatus membrane {ECO:0000269|PubMed:12672804}; Single-pass type III membrane protein {ECO:0000269|PubMed:12672804}. Note=According to PubMed:10426319, it also exists as a soluble form which has the same biological activities. The existence of such soluble form is however uncertain.		TOPO_DOM 1..6; /note="Extracellular"; /evidence="ECO:0000255"; TOPO_DOM 28..213; /note="Cytoplasmic"; /evidence="ECO:0000255"	TRANSMEM 7..27; /note="Helical; Signal-anchor for type III membrane protein"; /evidence="ECO:0000255"
O00574	reviewed	CXCR6_HUMAN	C-X-C chemokine receptor type 6 (CXC-R6) (CXCR-6) (CDw186) (G-protein coupled receptor STRL33) (G-protein coupled receptor bonzo) (CD antigen CD186)	CXCR6 BONZO STRL33 TYMSTR	Homo sapiens (Human)	342	39280	SUBCELLULAR LOCATION: Cell membrane; Multi-pass membrane protein.		TOPO_DOM 1..32; /note="Extracellular"; /evidence="ECO:0000255"; TOPO_DOM 60..68; /note="Cytoplasmic"; /evidence="ECO:0000255"; TOPO_DOM 90..103; /note="Extracellular"; /evidence="ECO:0000255"; TOPO_DOM 126..143; /note="Cytoplasmic"; /evidence="ECO:0000255"; TOPO_DOM 165..187; /note="Extracellular"; /evidence="ECO:0000255"; TOPO_DOM 216..231; /note="Cytoplasmic"; /evidence="ECO:0000255"; TOPO_DOM …	TRANSMEM 33..59; /note="Helical; Name=1"; /evidence="ECO:0000255"; TRANSMEM 69..89; /note="Helical; Name=2"; /evidence="ECO:0000255"; TRANSMEM 104..125; /note="Helical; Name=3"; /evidence="ECO:0000255"; TRANSMEM 144..164; /note="Helical; Name=4"; /evidence="ECO:0000255"; TRANSMEM 188..215; /note="Helical; Name=5"; /evidence="ECO:0000255"; TRANSMEM 232..259; /note="Helical; Name=6"; /evidence="ECO…
O00587	reviewed	MFNG_HUMAN	Beta-1,3-N-acetylglucosaminyltransferase manic fringe (EC 2.4.1.222) (O-fucosylpeptide 3-beta-N-acetylglucosaminyltransferase)	MFNG	Homo sapiens (Human)	321	36202	SUBCELLULAR LOCATION: Golgi apparatus membrane {ECO:0000250}; Single-pass type II membrane protein {ECO:0000250}.		TOPO_DOM 1..7; /note="Cytoplasmic"; /evidence="ECO:0000255"; TOPO_DOM 28..321; /note="Lumenal"; /evidence="ECO:0000255"	TRANSMEM 8..27; /note="Helical; Signal-anchor for type II membrane protein"; /evidence="ECO:0000255"
O00590	reviewed	ACKR2_HUMAN	Atypical chemokine receptor 2 (C-C chemokine receptor D6) (Chemokine receptor CCR-10) (Chemokine receptor CCR-9) (Chemokine-binding protein 2) (Chemokine-binding protein D6)	ACKR2 CCBP2 CCR10 CMKBR9 D6	Homo sapiens (Human)	384	43443	SUBCELLULAR LOCATION: Early endosome. Recycling endosome. Cell membrane; Multi-pass membrane protein. Note=Predominantly localizes to endocytic vesicles, and upon stimulation by the ligand is internalized via clathrin-coated pits. Once internalized, the ligand dissociates from the receptor, and is targeted to degradation while the receptor is recycled back to the cell membrane.		TOPO_DOM 1..50; /note="Extracellular"; /evidence="ECO:0000255"; TOPO_DOM 72..92; /note="Cytoplasmic"; /evidence="ECO:0000255"; TOPO_DOM 114..118; /note="Extracellular"; /evidence="ECO:0000255"; TOPO_DOM 141..162; /note="Cytoplasmic"; /evidence="ECO:0000255"; TOPO_DOM 184..217; /note="Extracellular"; /evidence="ECO:0000255"; TOPO_DOM 239..250; /note="Cytoplasmic"; /evidence="ECO:0000255"; TOPO_DOM…	TRANSMEM 51..71; /note="Helical; Name=1"; /evidence="ECO:0000255"; TRANSMEM 93..113; /note="Helical; Name=2"; /evidence="ECO:0000255"; TRANSMEM 119..140; /note="Helical; Name=3"; /evidence="ECO:0000255"; TRANSMEM 163..183; /note="Helical; Name=4"; /evidence="ECO:0000255"; TRANSMEM 218..238; /note="Helical; Name=5"; /evidence="ECO:0000255"; TRANSMEM 251..271; /note="Helical; Name=6"; /evidence="EC…
O00591	reviewed	GBRP_HUMAN	Gamma-aminobutyric acid receptor subunit pi (GABA(A) receptor subunit pi) (GABAAR subunit pi)	GABRP	Homo sapiens (Human)	440	50640	SUBCELLULAR LOCATION: Cell membrane; Multi-pass membrane protein {ECO:0000255}. Apical cell membrane {ECO:0000250|UniProtKB:O09028}; Multi-pass membrane protein {ECO:0000255}. Note=Located on the apical plasma membrane of alveolar epithelial type II cells. {ECO:0000250|UniProtKB:O09028}.		TOPO_DOM 24..241; /note="Extracellular"; /evidence="ECO:0000305"; TOPO_DOM 263..270; /note="Cytoplasmic"; /evidence="ECO:0000305"; TOPO_DOM 291..301; /note="Extracellular"; /evidence="ECO:0000305"; TOPO_DOM 323..419; /note="Cytoplasmic"; /evidence="ECO:0000305"	TRANSMEM 242..262; /note="Helical"; /evidence="ECO:0000255"; TRANSMEM 271..290; /note="Helical"; /evidence="ECO:0000255"; TRANSMEM 302..322; /note="Helical"; /evidence="ECO:0000255"; TRANSMEM 420..440; /note="Helical"; /evidence="ECO:0000255"
O00592	reviewed	PODXL_HUMAN	Podocalyxin (GCTM-2 antigen) (Gp200) (Podocalyxin-like protein 1) (PC) (PCLP-1)	PODXL PCLP PCLP1	Homo sapiens (Human)	558	58635	SUBCELLULAR LOCATION: Apical cell membrane. Cell projection, lamellipodium. Cell projection, filopodium. Cell projection, ruffle. Cell projection, microvillus {ECO:0000250}. Membrane raft {ECO:0000250}. Membrane {ECO:0000305}; Single-pass type I membrane protein {ECO:0000305}. Note=In single attached epithelial cells is restricted to a preapical pole on the free plasma membrane whereas other apic…		TOPO_DOM 23..461; /note="Extracellular"; /evidence="ECO:0000255"; TOPO_DOM 483..558; /note="Cytoplasmic"; /evidence="ECO:0000255"	TRANSMEM 462..482; /note="Helical"; /evidence="ECO:0000255"
O00623	reviewed	PEX12_HUMAN	Peroxisome assembly protein 12 (Peroxin-12) (Peroxisome assembly factor 3) (PAF-3)	PEX12 PAF3	Homo sapiens (Human)	359	40797	SUBCELLULAR LOCATION: Peroxisome membrane {ECO:0000269|PubMed:9922452}; Multi-pass membrane protein {ECO:0000255}.		TOPO_DOM 1..19; /note="Peroxisomal matrix"; /evidence="ECO:0000250|UniProtKB:G2Q5N0"; TOPO_DOM 48..51; /note="Cytoplasmic"; /evidence="ECO:0000250|UniProtKB:G2Q5N0"; TOPO_DOM 77..109; /note="Peroxisomal matrix"; /evidence="ECO:0000250|UniProtKB:G2Q5N0"; TOPO_DOM 140..144; /note="Cytoplasmic"; /evidence="ECO:0000250|UniProtKB:G2Q5N0"; TOPO_DOM 184..249; /note="Peroxisomal matrix"; /evidence="ECO:0…	TRANSMEM 20..47; /note="Helical; Name=TM1"; /evidence="ECO:0000250|UniProtKB:G2Q5N0"; TRANSMEM 52..76; /note="Helical; Name=TM2"; /evidence="ECO:0000250|UniProtKB:G2Q5N0"; TRANSMEM 110..139; /note="Helical; Name=TM3"; /evidence="ECO:0000250|UniProtKB:G2Q5N0"; TRANSMEM 145..183; /note="Helical; Name=TM4"; /evidence="ECO:0000250|UniProtKB:G2Q5N0"; TRANSMEM 250..277; /note="Helical; Name=TM5"; /evid…
O00624	reviewed	NPT3_HUMAN	Sodium-dependent phosphate transport protein 3 (Na(+)/PI cotransporter 3) (Sodium/phosphate cotransporter 3) (Solute carrier family 17 member 2)	SLC17A2 NPT3	Homo sapiens (Human)	439	47277	SUBCELLULAR LOCATION: Apical cell membrane {ECO:0000250|UniProtKB:Q5SZA1}; Multi-pass membrane protein {ECO:0000255}.			TRANSMEM 98..118; /note="Helical"; /evidence="ECO:0000255"; TRANSMEM 130..150; /note="Helical"; /evidence="ECO:0000255"; TRANSMEM 183..203; /note="Helical"; /evidence="ECO:0000255"; TRANSMEM 211..231; /note="Helical"; /evidence="ECO:0000255"; TRANSMEM 273..293; /note="Helical"; /evidence="ECO:0000255"; TRANSMEM 317..337; /note="Helical"; /evidence="ECO:0000255"; TRANSMEM 350..369; /note="Helical"…
O00631	reviewed	SARCO_HUMAN	Sarcolipin	SLN	Homo sapiens (Human)	31	3762	SUBCELLULAR LOCATION: Sarcoplasmic reticulum membrane {ECO:0000269|PubMed:11781085, ECO:0000269|PubMed:9575189}; Single-pass membrane protein {ECO:0000255}. Endoplasmic reticulum membrane {ECO:0000250|UniProtKB:P42532}; Single-pass membrane protein {ECO:0000255}.		TOPO_DOM 1..7; /note="Cytoplasmic"; /evidence="ECO:0000269|PubMed:9575189"; TOPO_DOM 27..31; /note="Lumenal"; /evidence="ECO:0000269|PubMed:9575189"	TRANSMEM 8..26; /note="Helical"
O00767	reviewed	SCD_HUMAN	Stearoyl-CoA desaturase (hSCD1) (EC 1.14.19.1) (Acyl-CoA desaturase) (Delta(9)-desaturase) (Delta-9 desaturase) (Fatty acid desaturase)	SCD FADS5 SCD1 SCDOS	Homo sapiens (Human)	359	41523	SUBCELLULAR LOCATION: Endoplasmic reticulum membrane {ECO:0000269|PubMed:15907797}; Multi-pass membrane protein {ECO:0000269|PubMed:18765284, ECO:0000305}.		TOPO_DOM 1..72; /note="Cytoplasmic"; /evidence="ECO:0000305|PubMed:26098317"; TOPO_DOM 94..97; /note="Lumenal"; /evidence="ECO:0000305|PubMed:26098317"; TOPO_DOM 119..217; /note="Cytoplasmic"; /evidence="ECO:0000305|PubMed:26098317"; TOPO_DOM 238..241; /note="Lumenal"; /evidence="ECO:0000305|PubMed:26098317"; TOPO_DOM 264..359; /note="Cytoplasmic"; /evidence="ECO:0000305|PubMed:26098317"	TRANSMEM 73..93; /note="Helical"; /evidence="ECO:0000269|PubMed:26098317"; TRANSMEM 98..118; /note="Helical"; /evidence="ECO:0000269|PubMed:26098317"; TRANSMEM 218..237; /note="Helical"; /evidence="ECO:0000269|PubMed:26098317"; TRANSMEM 242..263; /note="Helical"; /evidence="ECO:0000269|PubMed:26098317"
O14493	reviewed	CLD4_HUMAN	Claudin-4 (Clostridium perfringens enterotoxin receptor) (CPE-R) (CPE-receptor) (Williams-Beuren syndrome chromosomal region 8 protein)	CLDN4 CPER CPETR1 WBSCR8	Homo sapiens (Human)	209	22077	SUBCELLULAR LOCATION: Cell junction, tight junction {ECO:0000250|UniProtKB:O35054}. Cell membrane {ECO:0000269|PubMed:20375010}; Multi-pass membrane protein {ECO:0000255}.		TOPO_DOM 1..7; /note="Cytoplasmic"; /evidence="ECO:0000255"; TOPO_DOM 29..81; /note="Extracellular"; /evidence="ECO:0000255"; TOPO_DOM 103..117; /note="Cytoplasmic"; /evidence="ECO:0000255"; TOPO_DOM 139..160; /note="Extracellular"; /evidence="ECO:0000255"; TOPO_DOM 182..209; /note="Cytoplasmic"; /evidence="ECO:0000255"	TRANSMEM 8..28; /note="Helical"; /evidence="ECO:0000255"; TRANSMEM 82..102; /note="Helical"; /evidence="ECO:0000255"; TRANSMEM 118..138; /note="Helical"; /evidence="ECO:0000255"; TRANSMEM 161..181; /note="Helical"; /evidence="ECO:0000255"
O14494	reviewed	PLPP1_HUMAN	Phospholipid phosphatase 1 (EC 3.1.3.-) (EC 3.1.3.106) (EC 3.1.3.4) (EC 3.6.1.75) (Lipid phosphate phosphohydrolase 1) (PAP2-alpha) (Phosphatidate phosphohydrolase type 2a) (Phosphatidic acid phosphatase 2a) (PAP-2a) (PAP2a)	PLPP1 LPP1 PPAP2A	Homo sapiens (Human)	284	32156	SUBCELLULAR LOCATION: Cell membrane {ECO:0000269|PubMed:10962286, ECO:0000269|PubMed:9705349}; Multi-pass membrane protein {ECO:0000255}. Apical cell membrane {ECO:0000269|PubMed:14527693}; Multi-pass membrane protein {ECO:0000255}. Membrane raft {ECO:0000269|PubMed:17005594}; Multi-pass membrane protein {ECO:0000255}. Membrane, caveola {ECO:0000250|UniProtKB:Q61469}; Multi-pass membrane protein …		TOPO_DOM 1..6; /note="Cytoplasmic"; /evidence="ECO:0000250|UniProtKB:Q61469"; TOPO_DOM 28..53; /note="Extracellular"; /evidence="ECO:0000250|UniProtKB:Q61469"; TOPO_DOM 75..94; /note="Cytoplasmic"; /evidence="ECO:0000250|UniProtKB:Q61469"; TOPO_DOM 116..164; /note="Extracellular"; /evidence="ECO:0000250|UniProtKB:Q61469"; TOPO_DOM 186..199; /note="Cytoplasmic"; /evidence="ECO:0000250|UniProtKB:Q6…	TRANSMEM 7..27; /note="Helical"; /evidence="ECO:0000255"; TRANSMEM 54..74; /note="Helical"; /evidence="ECO:0000255"; TRANSMEM 95..115; /note="Helical"; /evidence="ECO:0000255"; TRANSMEM 165..185; /note="Helical"; /evidence="ECO:0000255"; TRANSMEM 200..220; /note="Helical"; /evidence="ECO:0000255"; TRANSMEM 230..250; /note="Helical"; /evidence="ECO:0000255"
O14495	reviewed	PLPP3_HUMAN	Phospholipid phosphatase 3 (EC 3.1.3.-) (EC 3.1.3.4) (Lipid phosphate phosphohydrolase 3) (PAP2-beta) (Phosphatidate phosphohydrolase type 2b) (Phosphatidic acid phosphatase 2b) (PAP-2b) (PAP2b) (Vascular endothelial growth factor and type I collagen-inducible protein) (VCIP)	PLPP3 LPP3 PPAP2B	Homo sapiens (Human)	311	35116	SUBCELLULAR LOCATION: Cell membrane {ECO:0000269|PubMed:12660161, ECO:0000269|PubMed:20123964, ECO:0000269|PubMed:9705349}; Multi-pass membrane protein {ECO:0000250|UniProtKB:P97544}. Basolateral cell membrane {ECO:0000269|PubMed:14527693}; Multi-pass membrane protein {ECO:0000250|UniProtKB:P97544}. Endoplasmic reticulum membrane {ECO:0000269|PubMed:23591818}; Multi-pass membrane protein {ECO:000…		TOPO_DOM 1..33; /note="Cytoplasmic"; /evidence="ECO:0000305|PubMed:12660161"; TOPO_DOM 55..85; /note="Extracellular"; /evidence="ECO:0000305|PubMed:12660161"; TOPO_DOM 107..122; /note="Cytoplasmic"; /evidence="ECO:0000305|PubMed:12660161"; TOPO_DOM 144..193; /note="Extracellular"; /evidence="ECO:0000269|PubMed:12660161"; TOPO_DOM 215..225; /note="Cytoplasmic"; /evidence="ECO:0000305|PubMed:126601…	TRANSMEM 34..54; /note="Helical"; /evidence="ECO:0000255"; TRANSMEM 86..106; /note="Helical"; /evidence="ECO:0000255"; TRANSMEM 123..143; /note="Helical"; /evidence="ECO:0000255"; TRANSMEM 194..214; /note="Helical"; /evidence="ECO:0000255"; TRANSMEM 226..243; /note="Helical"; /evidence="ECO:0000255"; TRANSMEM 258..278; /note="Helical"; /evidence="ECO:0000255"
O14511	reviewed	NRG2_HUMAN	Pro-neuregulin-2, membrane-bound isoform (Pro-NRG2) [Cleaved into: Neuregulin-2 (NRG-2) (Divergent of neuregulin-1) (DON-1) (Neural- and thymus-derived activator for ERBB kinases) (NTAK)]	NRG2 NTAK	Homo sapiens (Human)	850	91679	SUBCELLULAR LOCATION: [Pro-neuregulin-2, membrane-bound isoform]: Cell membrane {ECO:0000250}; Single-pass type I membrane protein {ECO:0000250}. Note=Does not seem to be active. {ECO:0000250}.; SUBCELLULAR LOCATION: [Neuregulin-2]: Secreted {ECO:0000250}.		TOPO_DOM 112..405; /note="Extracellular"; /evidence="ECO:0000255"; TOPO_DOM 427..850; /note="Cytoplasmic"; /evidence="ECO:0000255"	TRANSMEM 406..426; /note="Helical; Note=Internal signal sequence"; /evidence="ECO:0000255"
O14514	reviewed	AGRB1_HUMAN	Adhesion G protein-coupled receptor B1 (Brain-specific angiogenesis inhibitor 1) [Cleaved into: Vasculostatin-40 (Vstat40); Vasculostatin-120 (Vstat120)]	ADGRB1 BAI1	Homo sapiens (Human)	1584	173501	SUBCELLULAR LOCATION: Cell membrane {ECO:0000269|PubMed:12074842, ECO:0000269|PubMed:26838550}; Multi-pass membrane protein {ECO:0000255}. Cell projection, phagocytic cup {ECO:0000250|UniProtKB:Q3UHD1}. Cell junction, focal adhesion {ECO:0000250|UniProtKB:Q3UHD1}. Cell projection, dendritic spine {ECO:0000250|UniProtKB:C0HL12}. Postsynaptic density {ECO:0000250|UniProtKB:Q3UHD1}.; SUBCELLULAR LOC…		TOPO_DOM 31..948; /note="Extracellular"; /evidence="ECO:0000255"; TOPO_DOM 970..980; /note="Cytoplasmic"; /evidence="ECO:0000255"; TOPO_DOM 1002..1008; /note="Extracellular"; /evidence="ECO:0000255"; TOPO_DOM 1030..1052; /note="Cytoplasmic"; /evidence="ECO:0000255"; TOPO_DOM 1074..1093; /note="Extracellular"; /evidence="ECO:0000255"; TOPO_DOM 1115..1136; /note="Cytoplasmic"; /evidence="ECO:000025…	TRANSMEM 949..969; /note="Helical; Name=1"; /evidence="ECO:0000255"; TRANSMEM 981..1001; /note="Helical; Name=2"; /evidence="ECO:0000255"; TRANSMEM 1009..1029; /note="Helical; Name=3"; /evidence="ECO:0000255"; TRANSMEM 1053..1073; /note="Helical; Name=4"; /evidence="ECO:0000255"; TRANSMEM 1094..1114; /note="Helical; Name=5"; /evidence="ECO:0000255"; TRANSMEM 1137..1157; /note="Helical; Name=6"; /…
O14520	reviewed	AQP7_HUMAN	Aquaporin-7 (AQP-7) (Aquaglyceroporin-7) (Aquaporin adipose) (AQPap) (Aquaporin-7-like)	AQP7 AQP7L AQP9	Homo sapiens (Human)	342	37232	SUBCELLULAR LOCATION: Cell membrane {ECO:0000269|PubMed:11952783, ECO:0000269|PubMed:28042826, ECO:0000269|PubMed:30423801, ECO:0000269|PubMed:9405233}; Multi-pass membrane protein {ECO:0000269|PubMed:36737436}. Cytoplasmic vesicle membrane {ECO:0000305|PubMed:27832861}; Multi-pass membrane protein {ECO:0000269|PubMed:36737436}. Lipid droplet {ECO:0000305|PubMed:27832861}. Note=Internalized from …	INTRAMEM 90..103; /note="Discontinuously helical"; /evidence="ECO:0000269|PubMed:36737436, ECO:0007744|PDB:8AMW, ECO:0007744|PDB:8AMX"; INTRAMEM 222..235; /note="Discontinuously helical"; /evidence="ECO:0000269|PubMed:36737436, ECO:0007744|PDB:8AMW, ECO:0007744|PDB:8AMX"	TOPO_DOM 1..36; /note="Cytoplasmic"; /evidence="ECO:0000305|PubMed:36737436"; TOPO_DOM 55..67; /note="Extracellular"; /evidence="ECO:0000305|PubMed:36737436"; TOPO_DOM 86..89; /note="Cytoplasmic"; /evidence="ECO:0000305|PubMed:36737436"; TOPO_DOM 104..111; /note="Cytoplasmic"; /evidence="ECO:0000305|PubMed:36737436"; TOPO_DOM 133..170; /note="Extracellular"; /evidence="ECO:0000305|PubMed:36737436…	TRANSMEM 37..54; /note="Helical; Name=1"; /evidence="ECO:0000269|PubMed:36737436, ECO:0007744|PDB:8AMW, ECO:0007744|PDB:8AMX"; TRANSMEM 68..85; /note="Helical; Name=2"; /evidence="ECO:0000269|PubMed:36737436, ECO:0007744|PDB:8AMW, ECO:0007744|PDB:8AMX"; TRANSMEM 112..132; /note="Helical; Name=3"; /evidence="ECO:0000269|PubMed:36737436, ECO:0007744|PDB:8AMW, ECO:0007744|PDB:8AMX"; TRANSMEM 171..18…
O14521	reviewed	DHSD_HUMAN	Succinate dehydrogenase [ubiquinone] cytochrome b small subunit, mitochondrial (CybS) (CII-4) (Malate dehydrogenase [quinone] cytochrome b small subunit) (QPs3) (Succinate dehydrogenase complex subunit D) (Succinate-ubiquinone oxidoreductase cytochrome b small subunit) (Succinate-ubiquinone reductase membrane anchor subunit)	SDHD SDH4	Homo sapiens (Human)	159	17043	SUBCELLULAR LOCATION: Mitochondrion inner membrane {ECO:0000269|PubMed:37098072, ECO:0000269|PubMed:9533030}; Multi-pass membrane protein {ECO:0000255}.		TOPO_DOM 57..63; /note="Mitochondrial matrix"; /evidence="ECO:0000269|PubMed:37098072, ECO:0007744|PDB:8GS8"; TOPO_DOM 86..90; /note="Mitochondrial intermembrane"; /evidence="ECO:0000269|PubMed:37098072, ECO:0007744|PDB:8GS8"; TOPO_DOM 112..122; /note="Mitochondrial matrix"; /evidence="ECO:0000269|PubMed:37098072, ECO:0007744|PDB:8GS8"; TOPO_DOM 145..159; /note="Mitochondrial intermembrane"; /evi…	TRANSMEM 64..85; /note="Helical"; /evidence="ECO:0000269|PubMed:37098072, ECO:0007744|PDB:8GS8"; TRANSMEM 91..111; /note="Helical"; /evidence="ECO:0000269|PubMed:37098072, ECO:0007744|PDB:8GS8"; TRANSMEM 123..144; /note="Helical"; /evidence="ECO:0000269|PubMed:37098072, ECO:0007744|PDB:8GS8"
O14522	reviewed	PTPRT_HUMAN	Receptor-type tyrosine-protein phosphatase T (R-PTP-T) (EC 3.1.3.48) (Receptor-type tyrosine-protein phosphatase rho) (RPTP-rho)	PTPRT KIAA0283	Homo sapiens (Human)	1441	162134	SUBCELLULAR LOCATION: Membrane; Single-pass type I membrane protein.		TOPO_DOM 26..747; /note="Extracellular"; /evidence="ECO:0000255"; TOPO_DOM 769..1441; /note="Cytoplasmic"; /evidence="ECO:0000255"	TRANSMEM 748..768; /note="Helical"; /evidence="ECO:0000255"
O14523	reviewed	C2C2L_HUMAN	Phospholipid transfer protein C2CD2L (C2 domain-containing protein 2-like) (C2CD2-like) (Transmembrane protein 24)	C2CD2L KIAA0285 TMEM24 DLNB23	Homo sapiens (Human)	706	76181	SUBCELLULAR LOCATION: Endoplasmic reticulum membrane {ECO:0000269|PubMed:28209843}; Single-pass membrane protein {ECO:0000269|PubMed:28209843}. Cell membrane {ECO:0000269|PubMed:28209843}; Peripheral membrane protein {ECO:0000269|PubMed:28209843}. Note=Localizes to sites of contact between the endoplasmic reticulum and the cell membrane (PubMed:28209843). Embedded into the endoplasmic reticulum m…		TOPO_DOM 1..9; /note="Lumenal"; /evidence="ECO:0000305|PubMed:28209843"; TOPO_DOM 31..706; /note="Cytoplasmic"; /evidence="ECO:0000305|PubMed:28209843"	TRANSMEM 10..30; /note="Helical"; /evidence="ECO:0000255"
O14524	reviewed	NEMP1_HUMAN	Nuclear envelope integral membrane protein 1	NEMP1 KIAA0286 TMEM194 TMEM194A	Homo sapiens (Human)	444	50640	SUBCELLULAR LOCATION: Nucleus inner membrane {ECO:0000250|UniProtKB:Q6ZQE4}; Multi-pass membrane protein {ECO:0000255}; Nucleoplasmic side {ECO:0000250|UniProtKB:B9X187}. Nucleus envelope {ECO:0000250|UniProtKB:Q6ZQE4}. Note=Colocalizes with lamins and RAN-GTP at the nuclear envelope. {ECO:0000250|UniProtKB:Q6ZQE4}.			TRANSMEM 161..181; /note="Helical"; /evidence="ECO:0000255"; TRANSMEM 186..206; /note="Helical"; /evidence="ECO:0000255"; TRANSMEM 216..236; /note="Helical"; /evidence="ECO:0000255"; TRANSMEM 245..265; /note="Helical"; /evidence="ECO:0000255"; TRANSMEM 289..309; /note="Helical"; /evidence="ECO:0000255"
O14525	reviewed	ASTN1_HUMAN	Astrotactin-1	ASTN1 ASTN KIAA0289	Homo sapiens (Human)	1302	144913	SUBCELLULAR LOCATION: Cell membrane {ECO:0000250|UniProtKB:Q61137}; Multi-pass membrane protein {ECO:0000250|UniProtKB:Q61137}. Perikaryon {ECO:0000250|UniProtKB:Q61137}. Endosome {ECO:0000250|UniProtKB:Q61137}. Cytoplasmic vesicle, clathrin-coated vesicle {ECO:0000250|UniProtKB:Q61137}. Note=Detected close to the anterior pole and at the base of the leading process in migrating neurons. Is inter…		TOPO_DOM 22..153; /note="Extracellular"; /evidence="ECO:0000305"; TOPO_DOM 175..383; /note="Cytoplasmic"; /evidence="ECO:0000305"; TOPO_DOM 403..1302; /note="Extracellular"; /evidence="ECO:0000250|UniProtKB:O75129"	TRANSMEM 154..174; /note="Helical"; /evidence="ECO:0000255"; TRANSMEM 384..402; /note="Helical"; /evidence="ECO:0000255"
O14548	reviewed	CO72L_HUMAN	Cytochrome c oxidase subunit 7A2-like, mitochondrial (Cytochrome c oxidase subunit 7A-related protein) (COX7a-related protein) (Cytochrome c oxidase subunit VIIa-related protein) (EB1) (Supercomplex assembly factor 1)	COX7A2L COX7AR COX7RP SCAF1 SCAFI	Homo sapiens (Human)	114	12615	SUBCELLULAR LOCATION: Mitochondrion inner membrane {ECO:0000305|PubMed:27545886}; Single-pass membrane protein {ECO:0000250|UniProtKB:Q99KD6}.			TRANSMEM 82..107; /note="Helical"; /evidence="ECO:0000250|UniProtKB:Q99KD6"
O14569	reviewed	C56D2_HUMAN	Transmembrane reductase CYB561D2 (EC 7.2.1.3) (Cytochrome b561 domain-containing protein 2) (Putative tumor suppressor protein 101F6)	CYB561D2 101F6 LUCA12.2	Homo sapiens (Human)	222	23974	SUBCELLULAR LOCATION: Endoplasmic reticulum membrane {ECO:0000250|UniProtKB:Q9WUE3}; Multi-pass membrane protein {ECO:0000250|UniProtKB:Q53TN4}. Cytoplasmic vesicle membrane {ECO:0000250|UniProtKB:Q9WUE3}; Multi-pass membrane protein {ECO:0000250|UniProtKB:Q53TN4}.		TOPO_DOM 2..17; /note="Cytoplasmic"; /evidence="ECO:0000250|UniProtKB:Q53TN4"; TOPO_DOM 39..46; /note="Lumenal"; /evidence="ECO:0000250|UniProtKB:Q53TN4"; TOPO_DOM 68..85; /note="Cytoplasmic"; /evidence="ECO:0000250|UniProtKB:Q53TN4"; TOPO_DOM 107..122; /note="Lumenal"; /evidence="ECO:0000250|UniProtKB:Q53TN4"; TOPO_DOM 144..162; /note="Cytoplasmic"; /evidence="ECO:0000250|UniProtKB:Q53TN4"; TOPO…	TRANSMEM 18..38; /note="Helical"; /evidence="ECO:0000255"; TRANSMEM 47..67; /note="Helical"; /evidence="ECO:0000255"; TRANSMEM 86..106; /note="Helical"; /evidence="ECO:0000255"; TRANSMEM 123..143; /note="Helical"; /evidence="ECO:0000255"; TRANSMEM 163..183; /note="Helical"; /evidence="ECO:0000255"; TRANSMEM 187..207; /note="Helical"; /evidence="ECO:0000255"
O14638	reviewed	ENPP3_HUMAN	Ectonucleotide pyrophosphatase/phosphodiesterase family member 3 (E-NPP 3) (NPP3) (Alkaline phosphodiesterase I) (EC 3.1.4.1) (Dinucleoside polyphosphatase) (EC 3.6.1.-) (Nucleotide diphosphatase) (Nucleotide pyrophosphatase) (NPPase) (EC 3.6.1.9) (Phosphodiesterase I beta) (PD-Ibeta) (Phosphodiesterase I/nucleotide pyrophosphatase 3) (CD antigen CD203c)	ENPP3 PDNP3	Homo sapiens (Human)	875	100124	SUBCELLULAR LOCATION: Cell membrane {ECO:0000269|PubMed:11342463, ECO:0000269|PubMed:12846830}; Single-pass type II membrane protein {ECO:0000305|PubMed:29717535}. Apical cell membrane {ECO:0000269|PubMed:15072822}; Single-pass type II membrane protein {ECO:0000305|PubMed:29717535}. Secreted {ECO:0000269|PubMed:15072822}. Note=Detected at the cell surface of basophils (PubMed:11342463). Detected …		TOPO_DOM 1..11; /note="Cytoplasmic"; /evidence="ECO:0000255"; TOPO_DOM 31..875; /note="Extracellular"; /evidence="ECO:0000255"	TRANSMEM 12..30; /note="Helical; Signal-anchor for type II membrane protein"; /evidence="ECO:0000255"
O14649	reviewed	KCNK3_HUMAN	Potassium channel subfamily K member 3 (Acid-sensitive potassium channel protein TASK-1) (TWIK-related acid-sensitive K(+) channel 1) (Two pore potassium channel KT3.1) (Two pore K(+) channel KT3.1)	KCNK3 TASK TASK1	Homo sapiens (Human)	394	43518	SUBCELLULAR LOCATION: Cell membrane {ECO:0000269|PubMed:23169818}; Multi-pass membrane protein {ECO:0000255}.	INTRAMEM 78..101; /note="Pore-forming; Name=Pore-forming 1"; /evidence="ECO:0000255"; INTRAMEM 184..207; /note="Pore-forming; Name=Pore-forming 2"; /evidence="ECO:0000255"	TOPO_DOM 1..8; /note="Cytoplasmic"; /evidence="ECO:0000255"; TOPO_DOM 129..158; /note="Cytoplasmic"; /evidence="ECO:0000255"; TOPO_DOM 244..394; /note="Cytoplasmic"; /evidence="ECO:0000255"	TRANSMEM 9..29; /note="Helical"; /evidence="ECO:0000255"; TRANSMEM 108..128; /note="Helical"; /evidence="ECO:0000255"; TRANSMEM 159..179; /note="Helical"; /evidence="ECO:0000255"; TRANSMEM 223..243; /note="Helical"; /evidence="ECO:0000255"
O14653	reviewed	GOSR2_HUMAN	Golgi SNAP receptor complex member 2 (27 kDa Golgi SNARE protein) (Membrin)	GOSR2 GS27	Homo sapiens (Human)	212	24775	SUBCELLULAR LOCATION: Golgi apparatus, cis-Golgi network membrane {ECO:0000269|PubMed:21549339}; Single-pass type IV membrane protein {ECO:0000255}. Golgi apparatus membrane {ECO:0000269|PubMed:9349823}. Endoplasmic reticulum membrane {ECO:0000250|UniProtKB:O35165}. Note=Concentrated most in the intermediate compartment/cis-Golgi network and the cis-Golgi cisternae 1 and 2. Greatly reduced in con…		TOPO_DOM 1..190; /note="Cytoplasmic"; /evidence="ECO:0000255"; TOPO_DOM 212; /note="Vesicular"; /evidence="ECO:0000255"	TRANSMEM 191..211; /note="Helical; Anchor for type IV membrane protein"; /evidence="ECO:0000255"
O14662	reviewed	STX16_HUMAN	Syntaxin-16 (Syn16)	STX16	Homo sapiens (Human)	325	37031	SUBCELLULAR LOCATION: Golgi apparatus membrane; Single-pass type IV membrane protein.; SUBCELLULAR LOCATION: [Isoform C]: Cytoplasm.		TOPO_DOM 1..301; /note="Cytoplasmic"; /evidence="ECO:0000255"; TOPO_DOM 323..325; /note="Vesicular"; /evidence="ECO:0000255"	TRANSMEM 302..322; /note="Helical; Anchor for type IV membrane protein"; /evidence="ECO:0000255"
O14669	reviewed	TMG2_HUMAN	Transmembrane gamma-carboxyglutamic acid protein 2 (Proline-rich gamma-carboxyglutamic acid protein 2) (Proline-rich Gla protein 2)	PRRG2 PRGP2 TMG2	Homo sapiens (Human)	202	22393	SUBCELLULAR LOCATION: Cell membrane {ECO:0000269|PubMed:17502622}; Single-pass type I membrane protein {ECO:0000255}.		TOPO_DOM 50..109; /note="Extracellular"; /evidence="ECO:0000255"; TOPO_DOM 131..202; /note="Cytoplasmic"; /evidence="ECO:0000255"	TRANSMEM 110..130; /note="Helical"; /evidence="ECO:0000255"
O14672	reviewed	ADA10_HUMAN	Disintegrin and metalloproteinase domain-containing protein 10 (ADAM 10) (EC 3.4.24.81) (CDw156) (Kuzbanian protein homolog) (Mammalian disintegrin-metalloprotease) (CD antigen CD156c)	ADAM10 KUZ MADM	Homo sapiens (Human)	748	84142	SUBCELLULAR LOCATION: Cell membrane {ECO:0000269|PubMed:20624979, ECO:0000269|PubMed:23676497, ECO:0000269|PubMed:24990881, ECO:0000269|PubMed:26686862, ECO:0000269|PubMed:29430990, ECO:0000269|PubMed:30463011}; Single-pass type I membrane protein {ECO:0000305}. Golgi apparatus membrane {ECO:0000269|PubMed:12475894}; Single-pass type I membrane protein {ECO:0000305}. Cytoplasmic vesicle, clathrin…		TOPO_DOM 20..672; /note="Extracellular"; /evidence="ECO:0000255"; TOPO_DOM 694..748; /note="Cytoplasmic"; /evidence="ECO:0000255"	TRANSMEM 673..693; /note="Helical"; /evidence="ECO:0000255"
O14678	reviewed	ABCD4_HUMAN	Lysosomal cobalamin transporter ABCD4 (EC 7.6.2.8) (ATP-binding cassette sub-family D member 4) (PMP70-related protein) (P70R) (Peroxisomal membrane protein 1-like) (PXMP1-L) (Peroxisomal membrane protein 69) (PMP69)	ABCD4 PXMP1L	Homo sapiens (Human)	606	68597	SUBCELLULAR LOCATION: Endoplasmic reticulum membrane {ECO:0000269|PubMed:27456980}; Multi-pass membrane protein {ECO:0000255}. Lysosome membrane {ECO:0000269|PubMed:22922874, ECO:0000269|PubMed:25535791, ECO:0000269|PubMed:27456980, ECO:0000269|PubMed:28572511, ECO:0000269|PubMed:33845046}; Multi-pass membrane protein {ECO:0000255}. Note=Targeted by LMBRD1 lysosomal chaperone to the lysosomal mem…			TRANSMEM 43..63; /note="Helical"; /evidence="ECO:0000255|PROSITE-ProRule:PRU00441"; TRANSMEM 76..96; /note="Helical"; /evidence="ECO:0000255|PROSITE-ProRule:PRU00441"; TRANSMEM 190..210; /note="Helical"; /evidence="ECO:0000255|PROSITE-ProRule:PRU00441"; TRANSMEM 279..299; /note="Helical"; /evidence="ECO:0000255|PROSITE-ProRule:PRU00441"; TRANSMEM 314..334; /note="Helical"; /evidence="ECO:0000255|…
O14681	reviewed	EI24_HUMAN	Etoposide-induced protein 2.4 homolog (p53-induced gene 8 protein)	EI24 PIG8	Homo sapiens (Human)	340	38965	SUBCELLULAR LOCATION: Nucleus membrane {ECO:0000269|PubMed:21154811}; Multi-pass membrane protein {ECO:0000269|PubMed:21154811}. Cytoplasm {ECO:0000269|PubMed:21154811}. Endoplasmic reticulum membrane {ECO:0000250}; Multi-pass membrane protein {ECO:0000250}.			TRANSMEM 77..97; /note="Helical"; /evidence="ECO:0000255"; TRANSMEM 117..137; /note="Helical"; /evidence="ECO:0000255"; TRANSMEM 179..199; /note="Helical"; /evidence="ECO:0000255"; TRANSMEM 238..255; /note="Helical"; /evidence="ECO:0000255"; TRANSMEM 257..277; /note="Helical"; /evidence="ECO:0000255"
O14684	reviewed	PTGES_HUMAN	Prostaglandin E synthase (EC 5.3.99.3) (Glutathione peroxidase PTGES) (EC 1.11.1.-) (Glutathione transferase PTGES) (EC 2.5.1.18) (Microsomal glutathione S-transferase 1-like 1) (MGST1-L1) (Microsomal prostaglandin E synthase 1) (MPGES-1) (p53-induced gene 12 protein)	PTGES MGST1L1 MPGES1 PGES PIG12	Homo sapiens (Human)	152	17102	SUBCELLULAR LOCATION: Membrane {ECO:0000269|PubMed:10377395, ECO:0000269|PubMed:16439136, ECO:0000269|PubMed:18682561, ECO:0000269|PubMed:27684486}; Multi-pass membrane protein {ECO:0000303|PubMed:18682561}. Cytoplasm, perinuclear region {ECO:0000269|PubMed:10869354}. Note=Colocalizes with PTGS1/COX-1 and PTGS2/COX-2 in the perinuclear compartment. {ECO:0000269|PubMed:10869354}.		TOPO_DOM 1..12; /note="Lumenal"; /evidence="ECO:0000305|PubMed:23431194"; TOPO_DOM 42..60; /note="Cytoplasmic"; /evidence="ECO:0000305|PubMed:23431194"; TOPO_DOM 91..95; /note="Lumenal"; /evidence="ECO:0000305|PubMed:23431194"; TOPO_DOM 120..123; /note="Cytoplasmic"; /evidence="ECO:0000305|PubMed:23431194"	TRANSMEM 13..41; /note="Helical"; /evidence="ECO:0000305|PubMed:23431194"; TRANSMEM 61..90; /note="Helical"; /evidence="ECO:0000305|PubMed:23431194"; TRANSMEM 96..119; /note="Helical"; /evidence="ECO:0000305|PubMed:23431194"; TRANSMEM 124..152; /note="Helical"; /evidence="ECO:0000305|PubMed:23431194"
O14735	reviewed	CDIPT_HUMAN	CDP-diacylglycerol--inositol 3-phosphatidyltransferase (EC 2.7.8.11) (Phosphatidylinositol synthase) (PI synthase) (PtdIns synthase)	CDIPT PIS PIS1	Homo sapiens (Human)	213	23539	SUBCELLULAR LOCATION: Endoplasmic reticulum membrane {ECO:0000305|PubMed:8110188}; Multi-pass membrane protein {ECO:0000255}. Cell membrane {ECO:0000305|PubMed:8110188}; Multi-pass membrane protein {ECO:0000255}.		TOPO_DOM 1..5; /note="Cytoplasmic"; /evidence="ECO:0000305"; TOPO_DOM 27; /note="Lumenal"; /evidence="ECO:0000305"; TOPO_DOM 49..73; /note="Cytoplasmic"; /evidence="ECO:0000305"; TOPO_DOM 95; /note="Lumenal"; /evidence="ECO:0000305"; TOPO_DOM 117..139; /note="Cytoplasmic"; /evidence="ECO:0000305"; TOPO_DOM 161..174; /note="Lumenal"; /evidence="ECO:0000305"; TOPO_DOM 196..213; /note="Cytoplasmic";…	TRANSMEM 6..26; /note="Helical"; /evidence="ECO:0000255"; TRANSMEM 28..48; /note="Helical"; /evidence="ECO:0000255"; TRANSMEM 74..94; /note="Helical"; /evidence="ECO:0000255"; TRANSMEM 96..116; /note="Helical"; /evidence="ECO:0000305"; TRANSMEM 140..160; /note="Helical"; /evidence="ECO:0000255"; TRANSMEM 175..195; /note="Helical"; /evidence="ECO:0000255"
O14763	reviewed	TR10B_HUMAN	Tumor necrosis factor receptor superfamily member 10B (Death receptor 5) (TNF-related apoptosis-inducing ligand receptor 2) (TRAIL receptor 2) (TRAIL-R2) (CD antigen CD262)	TNFRSF10B DR5 KILLER TRAILR2 TRICK2 ZTNFR9 UNQ160/PRO186	Homo sapiens (Human)	440	47878	SUBCELLULAR LOCATION: Membrane; Single-pass type I membrane protein.		TOPO_DOM 56..210; /note="Extracellular"; /evidence="ECO:0000255"; TOPO_DOM 232..440; /note="Cytoplasmic"; /evidence="ECO:0000255"	TRANSMEM 211..231; /note="Helical"; /evidence="ECO:0000255"
O14764	reviewed	GBRD_HUMAN	Gamma-aminobutyric acid receptor subunit delta (GABA(A) receptor subunit delta) (GABAAR subunit delta)	GABRD	Homo sapiens (Human)	452	50708	SUBCELLULAR LOCATION: Cell membrane {ECO:0000250|UniProtKB:P18506}; Multi-pass membrane protein {ECO:0000269|PubMed:35355020}.		TOPO_DOM 25..251; /note="Extracellular"; /evidence="ECO:0000305"; TOPO_DOM 272..275; /note="Cytoplasmic"; /evidence="ECO:0000305"; TOPO_DOM 299..308; /note="Extracellular"; /evidence="ECO:0000305"; TOPO_DOM 332..426; /note="Cytoplasmic"; /evidence="ECO:0000305"; TOPO_DOM 450..452; /note="Extracellular"; /evidence="ECO:0000305"	TRANSMEM 252..271; /note="Helical"; /evidence="ECO:0000269|PubMed:35355020, ECO:0007744|PDB:7QN7"; TRANSMEM 276..298; /note="Helical"; /evidence="ECO:0000269|PubMed:35355020, ECO:0007744|PDB:7QN7"; TRANSMEM 309..331; /note="Helical"; /evidence="ECO:0000269|PubMed:35355020, ECO:0007744|PDB:7QN7"; TRANSMEM 427..449; /note="Helical"; /evidence="ECO:0000269|PubMed:35355020, ECO:0007744|PDB:7QN7"
O14786	reviewed	NRP1_HUMAN	Neuropilin-1 (Vascular endothelial cell growth factor 165 receptor) (CD antigen CD304)	NRP1 NRP VEGF165R	Homo sapiens (Human)	923	103134	SUBCELLULAR LOCATION: [Isoform 2]: Secreted {ECO:0000269|PubMed:10688880}.; SUBCELLULAR LOCATION: Mitochondrion membrane {ECO:0000305|PubMed:30623799}; Single-pass type I membrane protein {ECO:0000255}. Cell membrane {ECO:0000269|PubMed:30623799}; Single-pass type I membrane protein {ECO:0000255}. Cytoplasm {ECO:0000269|PubMed:30623799}.		TOPO_DOM 22..856; /note="Extracellular"; /evidence="ECO:0000255"; TOPO_DOM 880..923; /note="Cytoplasmic"; /evidence="ECO:0000255"	TRANSMEM 857..879; /note="Helical"; /evidence="ECO:0000255"
O14788	reviewed	TNF11_HUMAN	Tumor necrosis factor ligand superfamily member 11 (Osteoclast differentiation factor) (ODF) (Osteoprotegerin ligand) (OPGL) (Receptor activator of nuclear factor kappa-B ligand) (RANKL) (TNF-related activation-induced cytokine) (TRANCE) (CD antigen CD254) [Cleaved into: Tumor necrosis factor ligand superfamily member 11, membrane form; Tumor necrosis factor ligand superfamily member 11, soluble …	TNFSF11 OPGL RANKL TRANCE	Homo sapiens (Human)	317	35478	SUBCELLULAR LOCATION: [Isoform 1]: Cell membrane; Single-pass type II membrane protein.; SUBCELLULAR LOCATION: [Isoform 3]: Cell membrane; Single-pass type II membrane protein.; SUBCELLULAR LOCATION: [Isoform 2]: Cytoplasm {ECO:0000250}.; SUBCELLULAR LOCATION: [Tumor necrosis factor ligand superfamily member 11, soluble form]: Secreted {ECO:0000250}.		TOPO_DOM 1..47; /note="Cytoplasmic"; /evidence="ECO:0000255"; TOPO_DOM 69..317; /note="Extracellular"; /evidence="ECO:0000255"	TRANSMEM 48..68; /note="Helical; Signal-anchor for type II membrane protein"; /evidence="ECO:0000255"
O14804	reviewed	TAAR5_HUMAN	Trace amine-associated receptor 5 (TaR-5) (Trace amine receptor 5) (hTaar5) (Putative neurotransmitter receptor)	TAAR5 PNR	Homo sapiens (Human)	337	38242	SUBCELLULAR LOCATION: Cell membrane {ECO:0000269|PubMed:23393561, ECO:0000269|PubMed:37225986}; Multi-pass membrane protein {ECO:0000269|PubMed:23393561}.		TOPO_DOM 1..34; /note="Extracellular"; /evidence="ECO:0000255"; TOPO_DOM 56..70; /note="Cytoplasmic"; /evidence="ECO:0000255"; TOPO_DOM 92..109; /note="Extracellular"; /evidence="ECO:0000255"; TOPO_DOM 131..154; /note="Cytoplasmic"; /evidence="ECO:0000255"; TOPO_DOM 176..204; /note="Extracellular"; /evidence="ECO:0000255"; TOPO_DOM 226..253; /note="Cytoplasmic"; /evidence="ECO:0000255"; TOPO_DOM …	TRANSMEM 35..55; /note="Helical; Name=1"; /evidence="ECO:0000255"; TRANSMEM 71..91; /note="Helical; Name=2"; /evidence="ECO:0000255"; TRANSMEM 110..130; /note="Helical; Name=3"; /evidence="ECO:0000255"; TRANSMEM 155..175; /note="Helical; Name=4"; /evidence="ECO:0000255"; TRANSMEM 205..225; /note="Helical; Name=5"; /evidence="ECO:0000255"; TRANSMEM 254..274; /note="Helical; Name=6"; /evidence="ECO…
O14817	reviewed	TSN4_HUMAN	Tetraspanin-4 (Tspan-4) (Novel antigen 2) (NAG-2) (Transmembrane 4 superfamily member 7)	TSPAN4 NAG2 TM4SF7	Homo sapiens (Human)	238	26118	SUBCELLULAR LOCATION: Cell membrane {ECO:0000269|PubMed:25342562, ECO:0000269|PubMed:34439793}; Multi-pass membrane protein.		TOPO_DOM 1..13; /note="Cytoplasmic"; /evidence="ECO:0000255"; TOPO_DOM 35..55; /note="Extracellular"; /evidence="ECO:0000255"; TOPO_DOM 77..85; /note="Cytoplasmic"; /evidence="ECO:0000255"; TOPO_DOM 107..201; /note="Extracellular"; /evidence="ECO:0000255"; TOPO_DOM 223..238; /note="Cytoplasmic"; /evidence="ECO:0000255"	TRANSMEM 14..34; /note="Helical"; /evidence="ECO:0000255"; TRANSMEM 56..76; /note="Helical"; /evidence="ECO:0000255"; TRANSMEM 86..106; /note="Helical"; /evidence="ECO:0000255"; TRANSMEM 202..222; /note="Helical"; /evidence="ECO:0000255"
O14828	reviewed	SCAM3_HUMAN	Secretory carrier-associated membrane protein 3 (Secretory carrier membrane protein 3)	SCAMP3 C1orf3 PROPIN1	Homo sapiens (Human)	347	38287	SUBCELLULAR LOCATION: Membrane; Multi-pass membrane protein.		TOPO_DOM 1..170; /note="Cytoplasmic"; /evidence="ECO:0000255"; TOPO_DOM 298..347; /note="Cytoplasmic"; /evidence="ECO:0000255"	TRANSMEM 171..191; /note="Helical"; /evidence="ECO:0000255"; TRANSMEM 197..217; /note="Helical"; /evidence="ECO:0000255"; TRANSMEM 247..267; /note="Helical"; /evidence="ECO:0000255"; TRANSMEM 277..297; /note="Helical"; /evidence="ECO:0000255"
O14836	reviewed	TR13B_HUMAN	Tumor necrosis factor receptor superfamily member 13B (Transmembrane activator and CAML interactor) (CD antigen CD267)	TNFRSF13B TACI	Homo sapiens (Human)	293	31816	SUBCELLULAR LOCATION: Membrane; Single-pass type III membrane protein.		TOPO_DOM 1..165; /note="Extracellular"; /evidence="ECO:0000255"; TOPO_DOM 187..293; /note="Cytoplasmic"; /evidence="ECO:0000255"	TRANSMEM 166..186; /note="Helical; Signal-anchor for type III membrane protein"; /evidence="ECO:0000255"
O14842	reviewed	FFAR1_HUMAN	Free fatty acid receptor 1 (G-protein coupled receptor 40)	FFAR1 GPR40	Homo sapiens (Human)	300	31457	SUBCELLULAR LOCATION: Cell membrane {ECO:0000269|PubMed:17699519, ECO:0000269|PubMed:25043059}; Multi-pass membrane protein {ECO:0000269|PubMed:25043059}.		TOPO_DOM 1..8; /note="Extracellular"; /evidence="ECO:0000255, ECO:0000269|PubMed:25043059"; TOPO_DOM 32..41; /note="Cytoplasmic"; /evidence="ECO:0000255, ECO:0000269|PubMed:25043059"; TOPO_DOM 65..79; /note="Extracellular"; /evidence="ECO:0000255, ECO:0000269|PubMed:25043059"; TOPO_DOM 102..121; /note="Cytoplasmic"; /evidence="ECO:0000255, ECO:0000269|PubMed:25043059"; TOPO_DOM 143..178; /note="E…	TRANSMEM 9..31; /note="Helical; Name=1"; /evidence="ECO:0000255, ECO:0000269|PubMed:25043059"; TRANSMEM 42..64; /note="Helical; Name=2"; /evidence="ECO:0000255, ECO:0000269|PubMed:25043059"; TRANSMEM 80..101; /note="Helical; Name=3"; /evidence="ECO:0000255, ECO:0000269|PubMed:25043059"; TRANSMEM 122..142; /note="Helical; Name=4"; /evidence="ECO:0000255, ECO:0000269|PubMed:25043059"; TRANSMEM 179.…
O14843	reviewed	FFAR3_HUMAN	Free fatty acid receptor 3 (G-protein coupled receptor 41)	FFAR3 GPR41	Homo sapiens (Human)	346	38649	SUBCELLULAR LOCATION: Cell membrane {ECO:0000269|PubMed:18801738}; Multi-pass membrane protein {ECO:0000269|PubMed:18801738}.		TOPO_DOM 1..19; /note="Extracellular"; /evidence="ECO:0000255"; TOPO_DOM 41..47; /note="Cytoplasmic"; TOPO_DOM 69..88; /note="Extracellular"; /evidence="ECO:0000255"; TOPO_DOM 112..132; /note="Cytoplasmic"; /evidence="ECO:0000255"; TOPO_DOM 154..178; /note="Extracellular"; /evidence="ECO:0000255"; TOPO_DOM 200..222; /note="Cytoplasmic"; /evidence="ECO:0000255"; TOPO_DOM 244..258; /note="Extracell…	TRANSMEM 20..40; /note="Helical; Name=1"; /evidence="ECO:0000255"; TRANSMEM 48..68; /note="Helical; Name=2"; /evidence="ECO:0000255"; TRANSMEM 89..111; /note="Helical; Name=3"; /evidence="ECO:0000255"; TRANSMEM 133..153; /note="Helical; Name=4"; /evidence="ECO:0000255"; TRANSMEM 179..199; /note="Helical; Name=5"; /evidence="ECO:0000255"; TRANSMEM 223..243; /note="Helical; Name=6"; /evidence="ECO:…
O14863	reviewed	ZNT4_HUMAN	Probable proton-coupled zinc antiporter SLC30A4 (Solute carrier family 30 member 4) (Zinc transporter 4) (ZnT-4)	SLC30A4 ZNT4	Homo sapiens (Human)	429	47483	SUBCELLULAR LOCATION: Endosome membrane {ECO:0000250|UniProtKB:O55174}; Multi-pass membrane protein {ECO:0000255}. Late endosome membrane {ECO:0000269|PubMed:17349999}; Multi-pass membrane protein {ECO:0000255}. Lysosome membrane {ECO:0000269|PubMed:17349999}; Multi-pass membrane protein {ECO:0000255}. Note=Enriched in vesicles within the basal region of epithelial cells. {ECO:0000250|UniProtKB:O…		TOPO_DOM 1..113; /note="Cytoplasmic"; /evidence="ECO:0000305"; TOPO_DOM 135..143; /note="Lumenal"; /evidence="ECO:0000305"; TOPO_DOM 165..178; /note="Cytoplasmic"; /evidence="ECO:0000305"; TOPO_DOM 200..216; /note="Lumenal"; /evidence="ECO:0000305"; TOPO_DOM 238..274; /note="Cytoplasmic"; /evidence="ECO:0000305"; TOPO_DOM 296..310; /note="Lumenal"; /evidence="ECO:0000305"; TOPO_DOM 332..429; /not…	TRANSMEM 114..134; /note="Helical"; /evidence="ECO:0000255"; TRANSMEM 144..164; /note="Helical"; /evidence="ECO:0000255"; TRANSMEM 179..199; /note="Helical"; /evidence="ECO:0000255"; TRANSMEM 217..237; /note="Helical"; /evidence="ECO:0000255"; TRANSMEM 275..295; /note="Helical"; /evidence="ECO:0000255"; TRANSMEM 311..331; /note="Helical"; /evidence="ECO:0000255"
O14880	reviewed	MGST3_HUMAN	Glutathione S-transferase 3, mitochondrial (GST-3) (EC 2.5.1.-) (Glutathione peroxidase MGST3) (EC 1.11.1.-) (LTC4 synthase MGST3) (EC 4.4.1.20)	MGST3	Homo sapiens (Human)	152	16516	SUBCELLULAR LOCATION: Mitochondrion outer membrane {ECO:0000269|PubMed:27184847}; Multi-pass membrane protein {ECO:0000255}.		TOPO_DOM 1..8; /note="Mitochondrial intermembrane"; /evidence="ECO:0000305|PubMed:27184847"; TOPO_DOM 30..70; /note="Cytoplasmic"; /evidence="ECO:0000305"; TOPO_DOM 92..119; /note="Mitochondrial intermembrane"; /evidence="ECO:0000305"; TOPO_DOM 141..152; /note="Cytoplasmic"; /evidence="ECO:0000305|PubMed:27184847"	TRANSMEM 9..29; /note="Helical"; /evidence="ECO:0000255"; TRANSMEM 71..91; /note="Helical"; /evidence="ECO:0000255"; TRANSMEM 120..140; /note="Helical"; /evidence="ECO:0000255"
O14894	reviewed	T4S5_HUMAN	Transmembrane 4 L6 family member 5 (Tetraspan transmembrane protein L6H)	TM4SF5	Homo sapiens (Human)	197	20823	SUBCELLULAR LOCATION: Lysosome membrane {ECO:0000269|PubMed:30956113}; Multi-pass membrane protein {ECO:0000255}. Cell membrane {ECO:0000269|PubMed:30956113}; Multi-pass membrane protein {ECO:0000255}. Note=Localization to cell membrane increases during conditions of arginine depletion and translocation to lysosome membrane seen upon arginine repletion. {ECO:0000269|PubMed:30956113}.		TOPO_DOM 1..9; /note="Cytoplasmic"; /evidence="ECO:0000255"; TOPO_DOM 31..46; /note="Extracellular"; /evidence="ECO:0000255"; TOPO_DOM 68..90; /note="Cytoplasmic"; /evidence="ECO:0000255"; TOPO_DOM 112..157; /note="Extracellular"; /evidence="ECO:0000255"; TOPO_DOM 179..197; /note="Cytoplasmic"; /evidence="ECO:0000255"	TRANSMEM 10..30; /note="Helical"; /evidence="ECO:0000255"; TRANSMEM 47..67; /note="Helical"; /evidence="ECO:0000255"; TRANSMEM 91..111; /note="Helical"; /evidence="ECO:0000255"; TRANSMEM 158..178; /note="Helical"; /evidence="ECO:0000255"
O14917	reviewed	PCD17_HUMAN	Protocadherin-17 (Protocadherin-68)	PCDH17 PCDH68 PCH68	Homo sapiens (Human)	1159	126229	SUBCELLULAR LOCATION: Cell membrane {ECO:0000250}; Single-pass type I membrane protein {ECO:0000250}.		TOPO_DOM 18..707; /note="Extracellular"; /evidence="ECO:0000255"; TOPO_DOM 729..1159; /note="Cytoplasmic"; /evidence="ECO:0000255"	TRANSMEM 708..728; /note="Helical"; /evidence="ECO:0000255"
O14925	reviewed	TIM23_HUMAN	Mitochondrial import inner membrane translocase subunit Tim23	TIMM23 TIM23	Homo sapiens (Human)	209	21943	SUBCELLULAR LOCATION: Mitochondrion inner membrane {ECO:0000269|PubMed:25997101}; Multi-pass membrane protein {ECO:0000255}.			TRANSMEM 73..93; /note="Helical"; /evidence="ECO:0000255"; TRANSMEM 125..145; /note="Helical"; /evidence="ECO:0000255"; TRANSMEM 181..197; /note="Helical"; /evidence="ECO:0000255"
O14931	reviewed	NCTR3_HUMAN	Natural cytotoxicity triggering receptor 3 (Activating natural killer receptor p30) (Natural killer cell p30-related protein) (NK-p30) (NKp30) (CD antigen CD337)	NCR3 1C7 LY117	Homo sapiens (Human)	201	21593	SUBCELLULAR LOCATION: Cell membrane {ECO:0000269|PubMed:10562324}; Single-pass type I membrane protein {ECO:0000255}.		TOPO_DOM 19..135; /note="Extracellular"; /evidence="ECO:0000255"; TOPO_DOM 157..201; /note="Cytoplasmic"; /evidence="ECO:0000255"	TRANSMEM 136..156; /note="Helical"; /evidence="ECO:0000255"
O14944	reviewed	EREG_HUMAN	Proepiregulin [Cleaved into: Epiregulin (EPR)]	EREG	Homo sapiens (Human)	169	19044	SUBCELLULAR LOCATION: [Epiregulin]: Secreted, extracellular space {ECO:0000269|PubMed:9337852}.; SUBCELLULAR LOCATION: [Proepiregulin]: Cell membrane {ECO:0000269|PubMed:9337852}; Single-pass type I membrane protein {ECO:0000269|PubMed:9337852}.		TOPO_DOM 60..119; /note="Extracellular"; /evidence="ECO:0000255"; TOPO_DOM 141..169; /note="Cytoplasmic"; /evidence="ECO:0000255"	TRANSMEM 120..140; /note="Helical"; /evidence="ECO:0000255"
O14949	reviewed	QCR8_HUMAN	Cytochrome b-c1 complex subunit 8 (Complex III subunit 8) (Complex III subunit VIII) (Ubiquinol-cytochrome c reductase complex 9.5 kDa protein) (Ubiquinol-cytochrome c reductase complex ubiquinone-binding protein QP-C)	UQCRQ	Homo sapiens (Human)	82	9906	SUBCELLULAR LOCATION: Mitochondrion inner membrane {ECO:0000250|UniProtKB:P08525}; Single-pass membrane protein {ECO:0000250|UniProtKB:P08525}.		TOPO_DOM 2..39; /note="Mitochondrial matrix"; /evidence="ECO:0000269|PubMed:28844695"; TOPO_DOM 69..82; /note="Mitochondrial intermembrane"; /evidence="ECO:0000269|PubMed:28844695"	TRANSMEM 40..68; /note="Helical"; /evidence="ECO:0000269|PubMed:28844695"
O14967	reviewed	CLGN_HUMAN	Calmegin	CLGN	Homo sapiens (Human)	610	70039	SUBCELLULAR LOCATION: Endoplasmic reticulum membrane; Single-pass type I membrane protein.		TOPO_DOM 20..471; /note="Lumenal"; /evidence="ECO:0000255"; TOPO_DOM 493..610; /note="Cytoplasmic"; /evidence="ECO:0000255"	TRANSMEM 472..492; /note="Helical"; /evidence="ECO:0000255"
O14975	reviewed	S27A2_HUMAN	Long-chain fatty acid transport protein 2 (Arachidonate--CoA ligase) (EC 6.2.1.15) (Fatty acid transport protein 2) (FATP-2) (Fatty-acid-coenzyme A ligase, very long-chain 1) (Long-chain-fatty-acid--CoA ligase) (EC 6.2.1.3) (Phytanate--CoA ligase) (EC 6.2.1.24) (Solute carrier family 27 member 2) (THCA-CoA ligase) (EC 6.2.1.7) (Very long-chain acyl-CoA synthetase) (VLACS) (VLCS) (EC 6.2.1.-) (Ver…	SLC27A2 ACSVL1 FACVL1 FATP2 VLACS	Homo sapiens (Human)	620	70312	SUBCELLULAR LOCATION: Endoplasmic reticulum membrane {ECO:0000269|PubMed:11980911, ECO:0000269|PubMed:22022213, ECO:0000269|PubMed:24269233}; Multi-pass membrane protein {ECO:0000255}. Peroxisome membrane {ECO:0000269|PubMed:10198260, ECO:0000269|PubMed:10640429}; Peripheral membrane protein {ECO:0000269|PubMed:10640429}. Cell membrane {ECO:0000269|PubMed:20530735}; Multi-pass membrane protein {E…		TOPO_DOM 1..4; /note="Lumenal"; /evidence="ECO:0000305|PubMed:11980911"; TOPO_DOM 28..106; /note="Cytoplasmic"; /evidence="ECO:0000305|PubMed:11980911"; TOPO_DOM 128..261; /note="Lumenal"; /evidence="ECO:0000305|PubMed:11980911"; TOPO_DOM 283..620; /note="Cytoplasmic"; /evidence="ECO:0000305|PubMed:11980911"	TRANSMEM 5..27; /note="Helical"; /evidence="ECO:0000255"; TRANSMEM 107..127; /note="Helical"; /evidence="ECO:0000255"; TRANSMEM 262..282; /note="Helical"; /evidence="ECO:0000255"
O14983	reviewed	AT2A1_HUMAN	Sarcoplasmic/endoplasmic reticulum calcium ATPase 1 (SERCA1) (SR Ca(2+)-ATPase 1) (EC 7.2.2.10) (Calcium pump 1) (Calcium-transporting ATPase sarcoplasmic reticulum type, fast twitch skeletal muscle isoform) (Endoplasmic reticulum class 1/2 Ca(2+) ATPase)	ATP2A1	Homo sapiens (Human)	1001	110252	SUBCELLULAR LOCATION: Endoplasmic reticulum membrane {ECO:0000250|UniProtKB:P04191}; Multi-pass membrane protein {ECO:0000250|UniProtKB:P04191}. Sarcoplasmic reticulum membrane {ECO:0000250|UniProtKB:P04191}; Multi-pass membrane protein {ECO:0000250|UniProtKB:P04191}.			TRANSMEM 49..69; /note="Helical; Name=1"; /evidence="ECO:0000250|UniProtKB:P04191"; TRANSMEM 90..110; /note="Helical; Name=2"; /evidence="ECO:0000250|UniProtKB:P04191"; TRANSMEM 254..273; /note="Helical; Name=3"; /evidence="ECO:0000250|UniProtKB:P04191"; TRANSMEM 296..313; /note="Helical; Name=4"; /evidence="ECO:0000250|UniProtKB:P04191"; TRANSMEM 758..777; /note="Helical; Name=5"; /evidence="ECO…
O15031	reviewed	PLXB2_HUMAN	Plexin-B2 (MM1)	PLXNB2 KIAA0315	Homo sapiens (Human)	1838	205127	SUBCELLULAR LOCATION: Cell membrane {ECO:0000269|PubMed:12533544}; Single-pass type I membrane protein {ECO:0000255}.		TOPO_DOM 20..1197; /note="Extracellular"; /evidence="ECO:0000255"; TOPO_DOM 1219..1838; /note="Cytoplasmic"; /evidence="ECO:0000255"	TRANSMEM 1198..1218; /note="Helical"; /evidence="ECO:0000255"
O15079	reviewed	SNPH_HUMAN	Syntaphilin	SNPH KIAA0374	Homo sapiens (Human)	494	53537	SUBCELLULAR LOCATION: Membrane {ECO:0000305}; Single-pass membrane protein {ECO:0000305}. Synapse, synaptosome.			TRANSMEM 425..444; /note="Helical"; /evidence="ECO:0000255"
O15118	reviewed	NPC1_HUMAN	NPC intracellular cholesterol transporter 1 (Niemann-Pick C1 protein)	NPC1	Homo sapiens (Human)	1278	142167	SUBCELLULAR LOCATION: Late endosome membrane {ECO:0000269|PubMed:12554680, ECO:0000269|PubMed:27378690}; Multi-pass membrane protein {ECO:0000269|PubMed:10821832, ECO:0000269|PubMed:27238017, ECO:0000269|PubMed:28784760}. Lysosome membrane {ECO:0000269|PubMed:17897319, ECO:0000269|PubMed:27378690, ECO:0000269|PubMed:9927649}; Multi-pass membrane protein {ECO:0000269|PubMed:10821832, ECO:0000269|P…		TOPO_DOM 23..261; /note="Lumenal"; /evidence="ECO:0000269|PubMed:27238017"; TOPO_DOM 283..350; /note="Cytoplasmic"; /evidence="ECO:0000269|PubMed:27238017"; TOPO_DOM 372..620; /note="Lumenal"; /evidence="ECO:0000269|PubMed:27238017, ECO:0000269|PubMed:28784760"; TOPO_DOM 642..653; /note="Cytoplasmic"; /evidence="ECO:0000269|PubMed:28784760"; TOPO_DOM 676..685; /note="Lumenal"; /evidence="ECO:0000…	TRANSMEM 262..282; /note="Helical"; /evidence="ECO:0000269|PubMed:27238017"; TRANSMEM 351..371; /note="Helical"; /evidence="ECO:0000269|PubMed:27238017, ECO:0000269|PubMed:28784760"; TRANSMEM 621..641; /note="Helical"; /evidence="ECO:0000269|PubMed:27238017, ECO:0000269|PubMed:28784760"; TRANSMEM 654..675; /note="Helical"; /evidence="ECO:0000269|PubMed:28784760"; TRANSMEM 686..706; /note="Helical…
O15120	reviewed	PLCB_HUMAN	1-acyl-sn-glycerol-3-phosphate acyltransferase beta (EC 2.3.1.51) (1-acylglycerol-3-phosphate O-acyltransferase 2) (1-AGP acyltransferase 2) (1-AGPAT 2) (Lysophosphatidic acid acyltransferase beta) (LPAAT-beta)	AGPAT2	Homo sapiens (Human)	278	30914	SUBCELLULAR LOCATION: Endoplasmic reticulum membrane {ECO:0000269|PubMed:21873652}; Multi-pass membrane protein {ECO:0000255}.		TOPO_DOM 24..29; /note="Lumenal"; /evidence="ECO:0000305"; TOPO_DOM 51..121; /note="Cytoplasmic"; /evidence="ECO:0000305"; TOPO_DOM 143..278; /note="Lumenal"; /evidence="ECO:0000305"	TRANSMEM 30..50; /note="Helical"; /evidence="ECO:0000255"; TRANSMEM 122..142; /note="Helical"; /evidence="ECO:0000255"
O15121	reviewed	DEGS1_HUMAN	Sphingolipid delta(4)-desaturase DES1 (EC 1.14.19.17) (Cell migration-inducing gene 15 protein) (Degenerative spermatocyte homolog 1) (Dihydroceramide desaturase-1) (Membrane lipid desaturase) (Retinol isomerase) (EC 5.2.1.-)	DEGS1 DES1 MLD MIG15	Homo sapiens (Human)	323	37866	SUBCELLULAR LOCATION: Mitochondrion membrane {ECO:0000269|PubMed:19647031, ECO:0000269|PubMed:30620338}. Endoplasmic reticulum membrane {ECO:0000269|PubMed:19647031, ECO:0000269|PubMed:30620338, ECO:0000269|PubMed:9188692}; Multi-pass membrane protein {ECO:0000269|PubMed:19647031, ECO:0000269|PubMed:9188692}.			TRANSMEM 41..61; /note="Helical"; /evidence="ECO:0000255"; TRANSMEM 68..88; /note="Helical"; /evidence="ECO:0000255"; TRANSMEM 102..122; /note="Helical"; /evidence="ECO:0000255"; TRANSMEM 152..172; /note="Helical"; /evidence="ECO:0000255"; TRANSMEM 184..204; /note="Helical"; /evidence="ECO:0000255"; TRANSMEM 209..229; /note="Helical"; /evidence="ECO:0000255"
O15126	reviewed	SCAM1_HUMAN	Secretory carrier-associated membrane protein 1 (Secretory carrier membrane protein 1)	SCAMP1 SCAMP	Homo sapiens (Human)	338	37920	SUBCELLULAR LOCATION: Golgi apparatus, trans-Golgi network membrane {ECO:0000269|PubMed:15840657}; Multi-pass membrane protein {ECO:0000269|PubMed:15840657}. Recycling endosome membrane {ECO:0000269|PubMed:15840657}; Multi-pass membrane protein {ECO:0000269|PubMed:15840657}.		TOPO_DOM 2..155; /note="Cytoplasmic"; /evidence="ECO:0000255"; TOPO_DOM 177..181; /note="Lumenal"; /evidence="ECO:0000255"; TOPO_DOM 203..218; /note="Cytoplasmic"; /evidence="ECO:0000255"; TOPO_DOM 240..261; /note="Lumenal"; /evidence="ECO:0000255"; TOPO_DOM 283..338; /note="Cytoplasmic"; /evidence="ECO:0000255"	TRANSMEM 156..176; /note="Helical"; /evidence="ECO:0000255"; TRANSMEM 182..202; /note="Helical"; /evidence="ECO:0000255"; TRANSMEM 219..239; /note="Helical"; /evidence="ECO:0000255"; TRANSMEM 262..282; /note="Helical"; /evidence="ECO:0000255"
O15127	reviewed	SCAM2_HUMAN	Secretory carrier-associated membrane protein 2 (Secretory carrier membrane protein 2)	SCAMP2	Homo sapiens (Human)	329	36649	SUBCELLULAR LOCATION: Golgi apparatus, trans-Golgi network membrane {ECO:0000269|PubMed:15840657}; Multi-pass membrane protein {ECO:0000269|PubMed:15840657}. Recycling endosome membrane {ECO:0000269|PubMed:15840657}; Multi-pass membrane protein {ECO:0000269|PubMed:15840657}.		TOPO_DOM 1..153; /note="Cytoplasmic"; /evidence="ECO:0000255"; TOPO_DOM 175..181; /note="Lumenal"; /evidence="ECO:0000255"; TOPO_DOM 203..218; /note="Cytoplasmic"; /evidence="ECO:0000255"; TOPO_DOM 240..262; /note="Lumenal"; /evidence="ECO:0000255"; TOPO_DOM 284..329; /note="Cytoplasmic"; /evidence="ECO:0000255"	TRANSMEM 154..174; /note="Helical"; /evidence="ECO:0000255"; TRANSMEM 182..202; /note="Helical"; /evidence="ECO:0000255"; TRANSMEM 219..239; /note="Helical"; /evidence="ECO:0000255"; TRANSMEM 263..283; /note="Helical"; /evidence="ECO:0000255"
O15146	reviewed	MUSK_HUMAN	Muscle, skeletal receptor tyrosine-protein kinase (EC 2.7.10.1) (Muscle-specific tyrosine-protein kinase receptor) (MuSK) (Muscle-specific kinase receptor)	MUSK	Homo sapiens (Human)	869	97056	SUBCELLULAR LOCATION: Postsynaptic cell membrane {ECO:0000269|PubMed:23326516}; Single-pass type I membrane protein {ECO:0000305}. Note=Colocalizes with acetylcholine receptors (AChR) to the postsynaptic cell membrane of the neuromuscular junction. {ECO:0000269|PubMed:23326516}.		TOPO_DOM 24..495; /note="Extracellular"; /evidence="ECO:0000255"; TOPO_DOM 517..869; /note="Cytoplasmic"; /evidence="ECO:0000255"	TRANSMEM 496..516; /note="Helical"; /evidence="ECO:0000255"
O15155	reviewed	BET1_HUMAN	BET1 homolog (hBET1) (Golgi vesicular membrane-trafficking protein p18)	BET1	Homo sapiens (Human)	118	13289	SUBCELLULAR LOCATION: Endoplasmic reticulum membrane {ECO:0000269|PubMed:34779586}; Single-pass type IV membrane protein {ECO:0000250}. Golgi apparatus, cis-Golgi network membrane {ECO:0000269|PubMed:34779586}. Golgi apparatus membrane {ECO:0000250}. Note=Concentrated most in the intermediate compartment/cis-Golgi network and the cis-Golgi cisternae 1 and 2. Greatly reduced in concentration at th…		TOPO_DOM 1..94; /note="Cytoplasmic"; /evidence="ECO:0000255"; TOPO_DOM 116..118; /note="Vesicular"; /evidence="ECO:0000255"	TRANSMEM 95..115; /note="Helical; Anchor for type IV membrane protein"; /evidence="ECO:0000255"
O15162	reviewed	PLS1_HUMAN	Phospholipid scramblase 1 (PL scramblase 1) (Ca(2+)-dependent phospholipid scramblase 1) (Erythrocyte phospholipid scramblase) (Mg(2+)-dependent nuclease) (EC 3.1.-.-) (MmTRA1b)	PLSCR1	Homo sapiens (Human)	318	35049	SUBCELLULAR LOCATION: Cell membrane {ECO:0000269|PubMed:12564925, ECO:0000269|PubMed:22052202, ECO:0000269|PubMed:23590222, ECO:0000269|PubMed:24648509, ECO:0000269|PubMed:26745724, ECO:0000269|PubMed:37438530}; Single-pass type II membrane protein {ECO:0000269|PubMed:26745724}. Cell membrane {ECO:0000269|PubMed:12564925}; Lipid-anchor {ECO:0000305|PubMed:12564925}; Cytoplasmic side. Nucleus {ECO…		TOPO_DOM 1..288; /note="Cytoplasmic"; /evidence="ECO:0000269|PubMed:26745724"; TOPO_DOM 306..318; /note="Extracellular"; /evidence="ECO:0000269|PubMed:26745724"	TRANSMEM 289..305; /note="Helical"; /evidence="ECO:0000269|PubMed:23590222"
O15165	reviewed	LRAD4_HUMAN	Low-density lipoprotein receptor class A domain-containing protein 4	LDLRAD4 C18orf1	Homo sapiens (Human)	306	33900	SUBCELLULAR LOCATION: Early endosome membrane {ECO:0000269|PubMed:24627487}; Single-pass membrane protein {ECO:0000269|PubMed:24627487}.		TOPO_DOM 1..64; /note="Lumenal"; /evidence="ECO:0000255"; TOPO_DOM 86..306; /note="Cytoplasmic"; /evidence="ECO:0000255"	TRANSMEM 65..85; /note="Helical"; /evidence="ECO:0000255"
O15173	reviewed	PGRC2_HUMAN	Membrane-associated progesterone receptor component 2 (Progesterone membrane-binding protein) (Steroid receptor protein DG6)	PGRMC2 DG6 PMBP	Homo sapiens (Human)	223	23818	SUBCELLULAR LOCATION: Membrane {ECO:0000305|PubMed:23793472}; Single-pass membrane protein {ECO:0000305}. Nucleus envelope {ECO:0000269|PubMed:27754849, ECO:0000269|PubMed:28111073}. Endoplasmic reticulum {ECO:0000269|PubMed:27754849}. Secreted {ECO:0000269|PubMed:37453717}.			TRANSMEM 42..66; /note="Helical"; /evidence="ECO:0000255"
O15197	reviewed	EPHB6_HUMAN	Ephrin type-B receptor 6 (HEP) (Tyrosine-protein kinase-defective receptor EPH-6)	EPHB6	Homo sapiens (Human)	1021	110700	SUBCELLULAR LOCATION: Membrane; Single-pass type I membrane protein.; SUBCELLULAR LOCATION: [Isoform 3]: Secreted {ECO:0000305}.		TOPO_DOM 32..594; /note="Extracellular"; /evidence="ECO:0000255"; TOPO_DOM 616..1021; /note="Cytoplasmic"; /evidence="ECO:0000255"	TRANSMEM 595..615; /note="Helical"; /evidence="ECO:0000255"
O15229	reviewed	KMO_HUMAN	Kynurenine 3-monooxygenase (EC 1.14.13.9) (Kynurenine 3-hydroxylase)	KMO	Homo sapiens (Human)	486	55810	SUBCELLULAR LOCATION: Mitochondrion outer membrane {ECO:0000255|HAMAP-Rule:MF_03018, ECO:0000269|PubMed:9237672}; Multi-pass membrane protein {ECO:0000255|HAMAP-Rule:MF_03018, ECO:0000269|PubMed:9237672}.			TRANSMEM 385..404; /note="Helical"; /evidence="ECO:0000255|HAMAP-Rule:MF_03018"; TRANSMEM 425..445; /note="Helical"; /evidence="ECO:0000255|HAMAP-Rule:MF_03018"
O15239	reviewed	NDUA1_HUMAN	NADH dehydrogenase [ubiquinone] 1 alpha subcomplex subunit 1 (Complex I-MWFE) (CI-MWFE) (NADH-ubiquinone oxidoreductase MWFE subunit)	NDUFA1	Homo sapiens (Human)	70	8072	SUBCELLULAR LOCATION: Mitochondrion inner membrane {ECO:0000305|PubMed:12611891}; Single-pass membrane protein {ECO:0000255}; Matrix side {ECO:0000305}.			TRANSMEM 1..21; /note="Helical"; /evidence="ECO:0000255"
O15243	reviewed	OBRG_HUMAN	Leptin receptor gene-related protein (Endospanin-1) (Leptin receptor overlapping transcript protein) (OB-R gene-related protein) (OB-RGRP)	LEPROT LEPR OBR	Homo sapiens (Human)	131	14254	SUBCELLULAR LOCATION: Golgi apparatus membrane {ECO:0000250}; Multi-pass membrane protein {ECO:0000250}. Endosome membrane {ECO:0000250}.			TRANSMEM 7..27; /note="Helical"; /evidence="ECO:0000255"; TRANSMEM 32..52; /note="Helical"; /evidence="ECO:0000255"; TRANSMEM 69..89; /note="Helical"; /evidence="ECO:0000255"; TRANSMEM 100..120; /note="Helical"; /evidence="ECO:0000255"
O15244	reviewed	S22A2_HUMAN	Solute carrier family 22 member 2 (Organic cation transporter 2) (hOCT2)	SLC22A2 OCT2	Homo sapiens (Human)	555	62581	SUBCELLULAR LOCATION: Basolateral cell membrane {ECO:0000250|UniProtKB:Q9R0W2}; Multi-pass membrane protein {ECO:0000305}. Basal cell membrane {ECO:0000269|PubMed:35307651}; Multi-pass membrane protein {ECO:0000305}. Apical cell membrane {ECO:0000269|PubMed:15817714, ECO:0000269|PubMed:9260930}; Multi-pass membrane protein {ECO:0000305}. Note=Localized to the basal membrane of Sertoli cells (PubM…		TOPO_DOM 1..22; /note="Cytoplasmic"; /evidence="ECO:0000255"; TOPO_DOM 44..150; /note="Extracellular"; /evidence="ECO:0000255"; TOPO_DOM 172..177; /note="Cytoplasmic"; /evidence="ECO:0000255"; TOPO_DOM 199..208; /note="Extracellular"; /evidence="ECO:0000255"; TOPO_DOM 230..238; /note="Cytoplasmic"; /evidence="ECO:0000255"; TOPO_DOM 260..263; /note="Extracellular"; /evidence="ECO:0000255"; TOPO_DO…	TRANSMEM 23..43; /note="Helical"; /evidence="ECO:0000255"; TRANSMEM 151..171; /note="Helical"; /evidence="ECO:0000255"; TRANSMEM 178..198; /note="Helical"; /evidence="ECO:0000255"; TRANSMEM 209..229; /note="Helical"; /evidence="ECO:0000255"; TRANSMEM 239..259; /note="Helical"; /evidence="ECO:0000255"; TRANSMEM 264..284; /note="Helical"; /evidence="ECO:0000255"; TRANSMEM 349..369; /note="Helical";…
O15245	reviewed	S22A1_HUMAN	Solute carrier family 22 member 1 (Organic cation transporter 1) (hOCT1)	SLC22A1 OCT1	Homo sapiens (Human)	554	61154	SUBCELLULAR LOCATION: Basolateral cell membrane {ECO:0000269|PubMed:12719534}; Multi-pass membrane protein {ECO:0000305}. Apical cell membrane {ECO:0000269|PubMed:15817714, ECO:0000269|PubMed:19536068, ECO:0000269|PubMed:23680637}; Multi-pass membrane protein {ECO:0000305}. Lateral cell membrane {ECO:0000269|PubMed:16263091}; Multi-pass membrane protein {ECO:0000305}. Basal cell membrane {ECO:000…		TOPO_DOM 1..21; /note="Cytoplasmic"; /evidence="ECO:0000255"; TOPO_DOM 43..149; /note="Extracellular"; /evidence="ECO:0000255"; TOPO_DOM 171..176; /note="Cytoplasmic"; /evidence="ECO:0000255"; TOPO_DOM 198..206; /note="Extracellular"; /evidence="ECO:0000255"; TOPO_DOM 230..235; /note="Cytoplasmic"; /evidence="ECO:0000255"; TOPO_DOM 257..262; /note="Extracellular"; /evidence="ECO:0000255"; TOPO_DO…	TRANSMEM 22..42; /note="Helical"; /evidence="ECO:0000255"; TRANSMEM 150..170; /note="Helical"; /evidence="ECO:0000255"; TRANSMEM 177..197; /note="Helical"; /evidence="ECO:0000255"; TRANSMEM 207..229; /note="Helical"; /evidence="ECO:0000255"; TRANSMEM 236..256; /note="Helical"; /evidence="ECO:0000255"; TRANSMEM 263..283; /note="Helical"; /evidence="ECO:0000255"; TRANSMEM 348..368; /note="Helical";…
O15247	reviewed	CLIC2_HUMAN	Chloride intracellular channel protein 2 (Glutaredoxin-like oxidoreductase CLIC2) (EC 1.8.-.-) (Glutaredoxin-like peroxidase CLIC2) (EC 1.11.1.-) (XAP121)	CLIC2	Homo sapiens (Human)	247	28356	SUBCELLULAR LOCATION: Cytoplasm {ECO:0000269|PubMed:15916532}. Membrane {ECO:0000305|PubMed:15916532}; Single-pass membrane protein {ECO:0000305|PubMed:15916532}. Note=Exists both as soluble cytoplasmic protein and as membrane protein with probably a single transmembrane domain.			TRANSMEM 32..52; /note="Helical; Note=After insertion into the membrane"; /evidence="ECO:0000255"
O15258	reviewed	RER1_HUMAN	Protein RER1	RER1	Homo sapiens (Human)	196	22958	SUBCELLULAR LOCATION: Golgi apparatus membrane; Multi-pass membrane protein.			TRANSMEM 41..61; /note="Helical"; /evidence="ECO:0000255"; TRANSMEM 63..83; /note="Helical"; /evidence="ECO:0000255"; TRANSMEM 140..160; /note="Helical"; /evidence="ECO:0000255"
O15260	reviewed	SURF4_HUMAN	Surfeit locus protein 4	SURF4 SURF-4	Homo sapiens (Human)	269	30394	SUBCELLULAR LOCATION: Endoplasmic reticulum membrane {ECO:0000269|PubMed:15308636, ECO:0000269|PubMed:18287528, ECO:0000269|PubMed:30251625, ECO:0000269|PubMed:33186557}; Multi-pass membrane protein {ECO:0000255}. Endoplasmic reticulum-Golgi intermediate compartment membrane {ECO:0000269|PubMed:18287528}; Multi-pass membrane protein {ECO:0000255}. Golgi apparatus membrane {ECO:0000269|PubMed:1828…			TRANSMEM 64..84; /note="Helical"; /evidence="ECO:0000255"; TRANSMEM 92..112; /note="Helical"; /evidence="ECO:0000255"; TRANSMEM 179..199; /note="Helical"; /evidence="ECO:0000255"; TRANSMEM 203..223; /note="Helical"; /evidence="ECO:0000255"; TRANSMEM 239..259; /note="Helical"; /evidence="ECO:0000255"
O15269	reviewed	SPTC1_HUMAN	Serine palmitoyltransferase 1 (EC 2.3.1.50) (Long chain base biosynthesis protein 1) (LCB 1) (Serine-palmitoyl-CoA transferase 1) (SPT 1) (SPT1)	SPTLC1 LCB1	Homo sapiens (Human)	473	52744	SUBCELLULAR LOCATION: Endoplasmic reticulum membrane {ECO:0000269|PubMed:21618344}; Single-pass membrane protein {ECO:0000250|UniProtKB:O35704}.		TOPO_DOM 1..15; /note="Lumenal"; /evidence="ECO:0000255"; TOPO_DOM 37..473; /note="Cytoplasmic"; /evidence="ECO:0000255"	TRANSMEM 16..36; /note="Helical"; /evidence="ECO:0000255"
O15270	reviewed	SPTC2_HUMAN	Serine palmitoyltransferase 2 (EC 2.3.1.50) (Long chain base biosynthesis protein 2) (LCB 2) (Long chain base biosynthesis protein 2a) (LCB2a) (Serine-palmitoyl-CoA transferase 2) (SPT 2)	SPTLC2 KIAA0526 LCB2	Homo sapiens (Human)	562	62924	SUBCELLULAR LOCATION: Endoplasmic reticulum membrane {ECO:0000250|UniProtKB:P97363}; Single-pass membrane protein {ECO:0000250|UniProtKB:P97363}.			TRANSMEM 67..87; /note="Helical"; /evidence="ECO:0000255"
O15303	reviewed	GRM6_HUMAN	Metabotropic glutamate receptor 6 (mGluR6)	GRM6 GPRC1F MGLUR6	Homo sapiens (Human)	877	95468	SUBCELLULAR LOCATION: Cell membrane {ECO:0000269|PubMed:17405131}; Multi-pass membrane protein {ECO:0000269|PubMed:17405131}. Endoplasmic reticulum membrane {ECO:0000269|PubMed:17405131}; Multi-pass membrane protein {ECO:0000269|PubMed:17405131}. Golgi apparatus membrane {ECO:0000269|PubMed:17405131}; Multi-pass membrane protein {ECO:0000269|PubMed:17405131}. Cell projection, dendrite {ECO:000025…		TOPO_DOM 25..585; /note="Extracellular"; /evidence="ECO:0000255"; TOPO_DOM 609..622; /note="Cytoplasmic"; /evidence="ECO:0000255"; TOPO_DOM 644..654; /note="Extracellular"; /evidence="ECO:0000255"; TOPO_DOM 674..697; /note="Cytoplasmic"; /evidence="ECO:0000255"; TOPO_DOM 719..748; /note="Extracellular"; /evidence="ECO:0000255"; TOPO_DOM 771..783; /note="Cytoplasmic"; /evidence="ECO:0000255"; TOPO…	TRANSMEM 586..608; /note="Helical; Name=1"; /evidence="ECO:0000255"; TRANSMEM 623..643; /note="Helical; Name=2"; /evidence="ECO:0000255"; TRANSMEM 655..673; /note="Helical; Name=3"; /evidence="ECO:0000255"; TRANSMEM 698..718; /note="Helical; Name=4"; /evidence="ECO:0000255"; TRANSMEM 749..770; /note="Helical; Name=5"; /evidence="ECO:0000255"; TRANSMEM 784..806; /note="Helical; Name=6"; /evidence=…
O15342	reviewed	VA0E1_HUMAN	V-type proton ATPase subunit e 1 (V-ATPase subunit e 1) (V-ATPase 9.2 kDa membrane accessory protein) (V-ATPase M9.2 subunit) (Vacuolar proton pump subunit e 1)	ATP6V0E1 ATP6H ATP6V0E	Homo sapiens (Human)	81	9374	SUBCELLULAR LOCATION: Membrane {ECO:0000255}; Multi-pass membrane protein {ECO:0000255}.		TOPO_DOM 1..7; /note="Lumenal"; /evidence="ECO:0000305"; TOPO_DOM 29..35; /note="Cytoplasmic"; /evidence="ECO:0000305"; TOPO_DOM 57..81; /note="Lumenal"; /evidence="ECO:0000305"	TRANSMEM 8..28; /note="Helical"; /evidence="ECO:0000255"; TRANSMEM 36..56; /note="Helical"; /evidence="ECO:0000255"
O15354	reviewed	GPR37_HUMAN	Prosaposin receptor GPR37 (Endothelin B receptor-like protein 1) (ETBR-LP-1) (G-protein coupled receptor 37) (Parkin-associated endothelin receptor-like receptor) (PAELR)	GPR37	Homo sapiens (Human)	613	67114	SUBCELLULAR LOCATION: Cell projection, dendrite {ECO:0000269|PubMed:25977097}. Synapse {ECO:0000269|PubMed:25977097}. Cell membrane {ECO:0000269|PubMed:17059562, ECO:0000269|PubMed:25977097, ECO:0000269|PubMed:26869225}; Multi-pass membrane protein {ECO:0000269|PubMed:17059562}. Endoplasmic reticulum membrane {ECO:0000269|PubMed:17059562}; Multi-pass membrane protein {ECO:0000269|PubMed:17059562}.		TOPO_DOM 27..265; /note="Extracellular"; /evidence="ECO:0000255"; TOPO_DOM 287..299; /note="Cytoplasmic"; /evidence="ECO:0000255"; TOPO_DOM 321..335; /note="Extracellular"; /evidence="ECO:0000255"; TOPO_DOM 357..379; /note="Cytoplasmic"; /evidence="ECO:0000255"; TOPO_DOM 401..443; /note="Extracellular"; /evidence="ECO:0000255"; TOPO_DOM 465..493; /note="Cytoplasmic"; /evidence="ECO:0000255"; TOPO…	TRANSMEM 266..286; /note="Helical; Name=1"; /evidence="ECO:0000255"; TRANSMEM 300..320; /note="Helical; Name=2"; /evidence="ECO:0000255"; TRANSMEM 336..356; /note="Helical; Name=3"; /evidence="ECO:0000255"; TRANSMEM 380..400; /note="Helical; Name=4"; /evidence="ECO:0000255"; TRANSMEM 444..464; /note="Helical; Name=5"; /evidence="ECO:0000255"; TRANSMEM 494..514; /note="Helical; Name=6"; /evidence=…
O15374	reviewed	MOT5_HUMAN	Monocarboxylate transporter 5 (MCT 5) (Monocarboxylate transporter 4) (MCT 4) (Solute carrier family 16 member 4)	SLC16A4 MCT4 MCT5	Homo sapiens (Human)	487	54022	SUBCELLULAR LOCATION: Cell membrane; Multi-pass membrane protein.		TOPO_DOM 1..16; /note="Cytoplasmic"; /evidence="ECO:0000255"; TOPO_DOM 38..59; /note="Extracellular"; /evidence="ECO:0000255"; TOPO_DOM 81..87; /note="Cytoplasmic"; /evidence="ECO:0000255"; TOPO_DOM 109; /note="Extracellular"; /evidence="ECO:0000255"; TOPO_DOM 130..143; /note="Cytoplasmic"; /evidence="ECO:0000255"; TOPO_DOM 165..174; /note="Extracellular"; /evidence="ECO:0000255"; TOPO_DOM 196..2…	TRANSMEM 17..37; /note="Helical"; /evidence="ECO:0000255"; TRANSMEM 60..80; /note="Helical"; /evidence="ECO:0000255"; TRANSMEM 88..108; /note="Helical"; /evidence="ECO:0000255"; TRANSMEM 110..129; /note="Helical"; /evidence="ECO:0000255"; TRANSMEM 144..164; /note="Helical"; /evidence="ECO:0000255"; TRANSMEM 175..195; /note="Helical"; /evidence="ECO:0000255"; TRANSMEM 300..320; /note="Helical"; /e…
O15389	reviewed	SIGL5_HUMAN	Sialic acid-binding Ig-like lectin 5 (Siglec-5) (CD33 antigen-like 2) (Obesity-binding protein 2) (OB-BP2) (OB-binding protein 2) (CD antigen CD170)	SIGLEC5 CD33L2 OBBP2	Homo sapiens (Human)	551	60715	SUBCELLULAR LOCATION: Membrane; Single-pass type I membrane protein.		TOPO_DOM 17..441; /note="Extracellular"; /evidence="ECO:0000255"; TOPO_DOM 463..551; /note="Cytoplasmic"; /evidence="ECO:0000255"	TRANSMEM 442..462; /note="Helical"; /evidence="ECO:0000255"
O15393	reviewed	TMPS2_HUMAN	Transmembrane protease serine 2 (EC 3.4.21.122) (Serine protease 10) [Cleaved into: Transmembrane protease serine 2 non-catalytic chain; Transmembrane protease serine 2 catalytic chain]	TMPRSS2 PRSS10	Homo sapiens (Human)	492	53859	SUBCELLULAR LOCATION: Cell membrane {ECO:0000269|PubMed:20382709, ECO:0000269|PubMed:21068237, ECO:0000269|PubMed:38964328}; Single-pass type II membrane protein {ECO:0000269|PubMed:20382709, ECO:0000269|PubMed:21068237}.; SUBCELLULAR LOCATION: [Transmembrane protease serine 2 catalytic chain]: Secreted {ECO:0000269|PubMed:20382709}. Note=Activated by cleavage and secreted. {ECO:0000269|PubMed:11…		TOPO_DOM 1..84; /note="Cytoplasmic"; /evidence="ECO:0000255"; TOPO_DOM 106..492; /note="Extracellular"; /evidence="ECO:0000255"	TRANSMEM 85..105; /note="Helical; Signal-anchor for type II membrane protein"; /evidence="ECO:0000255"
O15394	reviewed	NCAM2_HUMAN	Neural cell adhesion molecule 2 (N-CAM-2) (NCAM-2)	NCAM2 NCAM21	Homo sapiens (Human)	837	93046	SUBCELLULAR LOCATION: Cell membrane; Single-pass type I membrane protein.		TOPO_DOM 20..697; /note="Extracellular"; /evidence="ECO:0000255"; TOPO_DOM 719..837; /note="Cytoplasmic"; /evidence="ECO:0000255"	TRANSMEM 698..718; /note="Helical"; /evidence="ECO:0000255"
O15399	reviewed	NMDE4_HUMAN	Glutamate receptor ionotropic, NMDA 2D (GluN2D) (EB11) (Glutamate [NMDA] receptor subunit epsilon-4) (N-methyl D-aspartate receptor subtype 2D) (NMDAR2D) (NR2D)	GRIN2D GluN2D NMDAR2D	Homo sapiens (Human)	1336	143752	SUBCELLULAR LOCATION: Cell membrane {ECO:0000269|PubMed:26875626, ECO:0000269|PubMed:28126851, ECO:0000269|PubMed:9489750}; Multi-pass membrane protein. Postsynaptic cell membrane; Multi-pass membrane protein.	INTRAMEM 630..641; /note="Discontinuously helical"; /evidence="ECO:0000269|PubMed:36959261"	TOPO_DOM 28..582; /note="Extracellular"; /evidence="ECO:0000305|PubMed:36959261"; TOPO_DOM 605..629; /note="Cytoplasmic"; /evidence="ECO:0000305|PubMed:36959261"; TOPO_DOM 642..653; /note="Cytoplasmic"; /evidence="ECO:0000305|PubMed:36959261"; TOPO_DOM 675..843; /note="Extracellular"; /evidence="ECO:0000305|PubMed:36959261"; TOPO_DOM 868..1336; /note="Cytoplasmic"; /evidence="ECO:0000305|PubMed:3…	TRANSMEM 583..604; /note="Helical"; /evidence="ECO:0000269|PubMed:36959261"; TRANSMEM 654..674; /note="Helical"; /evidence="ECO:0000269|PubMed:36959261"; TRANSMEM 844..867; /note="Helical"; /evidence="ECO:0000269|PubMed:36959261"
O15400	reviewed	STX7_HUMAN	Syntaxin-7	STX7	Homo sapiens (Human)	261	29816	SUBCELLULAR LOCATION: Early endosome membrane {ECO:0000250}; Single-pass type IV membrane protein {ECO:0000250}.		TOPO_DOM 2..238; /note="Cytoplasmic"; /evidence="ECO:0000255"; TOPO_DOM 260..261; /note="Vesicular"; /evidence="ECO:0000255"	TRANSMEM 239..259; /note="Helical; Anchor for type IV membrane protein"; /evidence="ECO:0000255"
O15427	reviewed	MOT4_HUMAN	Monocarboxylate transporter 4 (MCT 4) (Solute carrier family 16 member 3)	SLC16A3 MCT3 MCT4	Homo sapiens (Human)	465	49469	SUBCELLULAR LOCATION: Cell membrane {ECO:0000269|PubMed:10921872, ECO:0000269|PubMed:11101640, ECO:0000269|PubMed:15505343, ECO:0000269|PubMed:23935841}; Multi-pass membrane protein. Basolateral cell membrane {ECO:0000269|PubMed:21199217}; Multi-pass membrane protein {ECO:0000255}. Note=Plasma membrane localization is dependent upon the BSG/MCT4 interaction (PubMed:10921872). Basolateral sorting …		TOPO_DOM 2..17; /note="Cytoplasmic"; /evidence="ECO:0000255"; TOPO_DOM 39..61; /note="Extracellular"; /evidence="ECO:0000255"; TOPO_DOM 83..84; /note="Cytoplasmic"; /evidence="ECO:0000255"; TOPO_DOM 106..109; /note="Extracellular"; /evidence="ECO:0000255"; TOPO_DOM 131..149; /note="Cytoplasmic"; /evidence="ECO:0000255"; TOPO_DOM 171..179; /note="Extracellular"; /evidence="ECO:0000255"; TOPO_DOM 2…	TRANSMEM 18..38; /note="Helical"; /evidence="ECO:0000255"; TRANSMEM 62..82; /note="Helical"; /evidence="ECO:0000255"; TRANSMEM 85..105; /note="Helical"; /evidence="ECO:0000255"; TRANSMEM 110..130; /note="Helical"; /evidence="ECO:0000255"; TRANSMEM 150..170; /note="Helical"; /evidence="ECO:0000255"; TRANSMEM 180..200; /note="Helical"; /evidence="ECO:0000255"; TRANSMEM 228..248; /note="Helical"; /e…
O15431	reviewed	COPT1_HUMAN	High affinity copper uptake protein 1 (Copper transporter 1) (hCTR1) (Solute carrier family 31 member 1) [Cleaved into: Truncated CTR1 form]	SLC31A1 COPT1 CTR1	Homo sapiens (Human)	190	21091	SUBCELLULAR LOCATION: Cell membrane {ECO:0000269|PubMed:11734551, ECO:0000269|PubMed:12023893, ECO:0000269|PubMed:15326162, ECO:0000269|PubMed:17525160, ECO:0000269|PubMed:20451502, ECO:0000269|PubMed:26205368, ECO:0000269|PubMed:26945057, ECO:0000269|PubMed:35913762}; Multi-pass membrane protein {ECO:0000255}. Early endosome membrane {ECO:0000269|PubMed:26945057}; Multi-pass membrane protein {EC…		TOPO_DOM 1..61; /note="Extracellular"; /evidence="ECO:0000255"; TOPO_DOM 83..132; /note="Cytoplasmic"; /evidence="ECO:0000255"; TOPO_DOM 154..156; /note="Extracellular"; /evidence="ECO:0000255"; TOPO_DOM 178..190; /note="Cytoplasmic"; /evidence="ECO:0000255"	TRANSMEM 62..82; /note="Helical"; /evidence="ECO:0000255"; TRANSMEM 133..153; /note="Helical"; /evidence="ECO:0000255"; TRANSMEM 157..177; /note="Helical"; /evidence="ECO:0000255"
O15432	reviewed	COPT2_HUMAN	Protein SLC31A2 (Copper transporter 2) (hCTR2) (Solute carrier family 31 member 2)	SLC31A2 COPT2 CTR2	Homo sapiens (Human)	143	15681	SUBCELLULAR LOCATION: Membrane {ECO:0000269|PubMed:17944601}; Multi-pass membrane protein {ECO:0000255}. Cytoplasmic vesicle membrane {ECO:0000269|PubMed:17944601}; Multi-pass membrane protein {ECO:0000255}. Late endosome membrane {ECO:0000269|PubMed:17617060}; Multi-pass membrane protein {ECO:0000255}. Lysosome membrane {ECO:0000269|PubMed:17617060}; Multi-pass membrane protein {ECO:0000255}. No…		TOPO_DOM 1..22; /note="Extracellular"; /evidence="ECO:0000250|UniProtKB:Q9CPU9"; TOPO_DOM 44..93; /note="Cytoplasmic"; /evidence="ECO:0000250|UniProtKB:Q9CPU9"; TOPO_DOM 115..119; /note="Extracellular"; /evidence="ECO:0000250|UniProtKB:Q9CPU9"; TOPO_DOM 141..143; /note="Cytoplasmic"; /evidence="ECO:0000250|UniProtKB:Q9CPU9"	TRANSMEM 23..43; /note="Helical"; /evidence="ECO:0000255"; TRANSMEM 94..114; /note="Helical"; /evidence="ECO:0000255"; TRANSMEM 120..140; /note="Helical"; /evidence="ECO:0000255"
O15438	reviewed	MRP3_HUMAN	ATP-binding cassette sub-family C member 3 (EC 7.6.2.-) (EC 7.6.2.2) (EC 7.6.2.3) (Canalicular multispecific organic anion transporter 2) (Multi-specific organic anion transporter D) (MOAT-D) (Multidrug resistance-associated protein 3)	ABCC3 CMOAT2 MLP2 MRP3	Homo sapiens (Human)	1527	169343	SUBCELLULAR LOCATION: Basolateral cell membrane {ECO:0000269|PubMed:10094960, ECO:0000269|PubMed:10359813, ECO:0000269|PubMed:15083066, ECO:0000269|PubMed:28408210}; Multi-pass membrane protein {ECO:0000255}. Basal cell membrane {ECO:0000269|PubMed:35307651}; Multi-pass membrane protein {ECO:0000255}. Note=Localized to the basolateral membrane of enterocytes (PubMed:28408210). Localized to the ba…		TOPO_DOM 1..32; /note="Extracellular"; /evidence="ECO:0000250"; TOPO_DOM 54..73; /note="Cytoplasmic"; /evidence="ECO:0000250"; TOPO_DOM 95..99; /note="Extracellular"; /evidence="ECO:0000250"; TOPO_DOM 121..132; /note="Cytoplasmic"; /evidence="ECO:0000250"; TOPO_DOM 154..171; /note="Extracellular"; /evidence="ECO:0000250"; TOPO_DOM 193..302; /note="Cytoplasmic"; /evidence="ECO:0000250"; TOPO_DOM 3…	TRANSMEM 33..53; /note="Helical; Name=1"; /evidence="ECO:0000255|PROSITE-ProRule:PRU00441"; TRANSMEM 74..94; /note="Helical; Name=2"; /evidence="ECO:0000255|PROSITE-ProRule:PRU00441"; TRANSMEM 100..120; /note="Helical; Name=3"; /evidence="ECO:0000255|PROSITE-ProRule:PRU00441"; TRANSMEM 133..153; /note="Helical; Name=4"; /evidence="ECO:0000255|PROSITE-ProRule:PRU00441"; TRANSMEM 172..192; /note="H…
O15439	reviewed	MRP4_HUMAN	ATP-binding cassette sub-family C member 4 (EC 7.6.2.-) (EC 7.6.2.2) (EC 7.6.2.3) (MRP/cMOAT-related ABC transporter) (Multi-specific organic anion transporter B) (MOAT-B) (Multidrug resistance-associated protein 4)	ABCC4 MOATB MRP4	Homo sapiens (Human)	1325	149527	SUBCELLULAR LOCATION: Basolateral cell membrane {ECO:0000269|PubMed:11106685, ECO:0000269|PubMed:12883481, ECO:0000269|PubMed:26721430}; Multi-pass membrane protein {ECO:0000255}. Apical cell membrane {ECO:0000269|PubMed:11856762, ECO:0000269|PubMed:26721430}; Multi-pass membrane protein {ECO:0000255}. Note=Its localization to the basolateral or apical membranes is tissue-dependent. {ECO:0000305|…			TRANSMEM 93..113; /note="Helical"; /evidence="ECO:0000255|PROSITE-ProRule:PRU00441"; TRANSMEM 136..156; /note="Helical"; /evidence="ECO:0000255|PROSITE-ProRule:PRU00441"; TRANSMEM 207..227; /note="Helical"; /evidence="ECO:0000255|PROSITE-ProRule:PRU00441"; TRANSMEM 228..248; /note="Helical"; /evidence="ECO:0000255|PROSITE-ProRule:PRU00441"; TRANSMEM 328..348; /note="Helical"; /evidence="ECO:00002…
O15440	reviewed	MRP5_HUMAN	ATP-binding cassette sub-family C member 5 (EC 7.6.2.-) (EC 7.6.2.2) (Multi-specific organic anion transporter C) (MOAT-C) (Multidrug resistance-associated protein 5) (SMRP) (pABC11)	ABCC5 MRP5	Homo sapiens (Human)	1437	160660	SUBCELLULAR LOCATION: Basolateral cell membrane {ECO:0000269|PubMed:24836561}; Multi-pass membrane protein {ECO:0000255}. Golgi apparatus lumen {ECO:0000269|PubMed:24836561}. Endosome membrane {ECO:0000269|PubMed:24836561}. Cytoplasmic granule {ECO:0000250|UniProtKB:Q9R1X5}. Apical cell membrane {ECO:0000269|PubMed:15501592}; Multi-pass membrane protein {ECO:0000255}. Note=In most cells, routes t…			TRANSMEM 179..199; /note="Helical"; /evidence="ECO:0000255|PROSITE-ProRule:PRU00441"; TRANSMEM 219..239; /note="Helical"; /evidence="ECO:0000255|PROSITE-ProRule:PRU00441"; TRANSMEM 296..316; /note="Helical"; /evidence="ECO:0000255|PROSITE-ProRule:PRU00441"; TRANSMEM 317..337; /note="Helical"; /evidence="ECO:0000255|PROSITE-ProRule:PRU00441"; TRANSMEM 400..420; /note="Helical"; /evidence="ECO:0000…
O15455	reviewed	TLR3_HUMAN	Toll-like receptor 3 (CD antigen CD283)	TLR3	Homo sapiens (Human)	904	103829	SUBCELLULAR LOCATION: Endoplasmic reticulum membrane; Single-pass type I membrane protein. Endosome membrane. Early endosome {ECO:0000269|PubMed:25736436}.		TOPO_DOM 24..704; /note="Lumenal"; /evidence="ECO:0000255"; TOPO_DOM 726..904; /note="Cytoplasmic"; /evidence="ECO:0000255"	TRANSMEM 705..725; /note="Helical"; /evidence="ECO:0000255"
O15466	reviewed	SIA8E_HUMAN	Alpha-2,8-sialyltransferase 8E (EC 2.4.99.-) (Sialyltransferase 8E) (SIAT8-E) (Sialyltransferase St8Sia V) (ST8SiaV)	ST8SIA5 SIAT8E	Homo sapiens (Human)	376	43895	SUBCELLULAR LOCATION: Golgi apparatus membrane {ECO:0000250|UniProtKB:Q6ZXC8}; Single-pass type II membrane protein {ECO:0000255}.		TOPO_DOM 1..17; /note="Cytoplasmic"; /evidence="ECO:0000255"; TOPO_DOM 39..376; /note="Lumenal"; /evidence="ECO:0000255"	TRANSMEM 18..38; /note="Helical; Signal-anchor for type II membrane protein"; /evidence="ECO:0000255"
O15503	reviewed	INSI1_HUMAN	Insulin-induced gene 1 protein (INSIG-1)	INSIG1	Homo sapiens (Human)	277	29987	SUBCELLULAR LOCATION: Endoplasmic reticulum membrane {ECO:0000269|PubMed:12202038, ECO:0000269|PubMed:32322062}; Multi-pass membrane protein {ECO:0000269|PubMed:12202038}.		TOPO_DOM 1..84; /note="Cytoplasmic"; /evidence="ECO:0000305|PubMed:14660594"; TOPO_DOM 108..126; /note="Lumenal"; /evidence="ECO:0000305"; TOPO_DOM 145..159; /note="Cytoplasmic"; /evidence="ECO:0000305"; TOPO_DOM 183..185; /note="Lumenal"; /evidence="ECO:0000305"; TOPO_DOM 205..209; /note="Cytoplasmic"; /evidence="ECO:0000305|PubMed:14660594"; TOPO_DOM 232..245; /note="Lumenal"; /evidence="ECO:00…	TRANSMEM 85..107; /note="Helical; Name=1"; /evidence="ECO:0000250|UniProtKB:A1T557"; TRANSMEM 127..144; /note="Helical; Name=2"; /evidence="ECO:0000250|UniProtKB:A1T557"; TRANSMEM 160..182; /note="Helical; Name=3"; /evidence="ECO:0000250|UniProtKB:A1T557"; TRANSMEM 186..204; /note="Helical; Name=4"; /evidence="ECO:0000250|UniProtKB:A1T557"; TRANSMEM 210..231; /note="Helical; Name=5"; /evidence="E…
O15529	reviewed	GPR42_HUMAN	G-protein coupled receptor 42	GPR42 GPR42P	Homo sapiens (Human)	346	38665	SUBCELLULAR LOCATION: Cell membrane {ECO:0000250}; Multi-pass membrane protein {ECO:0000250}.		TOPO_DOM 1..19; /note="Extracellular"; /evidence="ECO:0000255"; TOPO_DOM 41..47; /note="Cytoplasmic"; TOPO_DOM 69..90; /note="Extracellular"; /evidence="ECO:0000255"; TOPO_DOM 112..132; /note="Cytoplasmic"; /evidence="ECO:0000255"; TOPO_DOM 154..178; /note="Extracellular"; /evidence="ECO:0000255"; TOPO_DOM 200..222; /note="Cytoplasmic"; /evidence="ECO:0000255"; TOPO_DOM 244..258; /note="Extracell…	TRANSMEM 20..40; /note="Helical; Name=1"; /evidence="ECO:0000255"; TRANSMEM 48..68; /note="Helical; Name=2"; /evidence="ECO:0000255"; TRANSMEM 91..111; /note="Helical; Name=3"; /evidence="ECO:0000255"; TRANSMEM 133..153; /note="Helical; Name=4"; /evidence="ECO:0000255"; TRANSMEM 179..199; /note="Helical; Name=5"; /evidence="ECO:0000255"; TRANSMEM 223..243; /note="Helical; Name=6"; /evidence="ECO:…
O15533	reviewed	TPSN_HUMAN	Tapasin (TPN) (TPSN) (NGS-17) (TAP-associated protein) (TAP-binding protein)	TAPBP NGS17 TAPA	Homo sapiens (Human)	448	47571	SUBCELLULAR LOCATION: Endoplasmic reticulum membrane {ECO:0000305}; Single-pass type I membrane protein {ECO:0000305}.		TOPO_DOM 21..414; /note="Lumenal"; /evidence="ECO:0000255"; TOPO_DOM 436..448; /note="Cytoplasmic"; /evidence="ECO:0000255"	TRANSMEM 415..435; /note="Helical"; /evidence="ECO:0000255"
O15547	reviewed	P2RX6_HUMAN	P2X purinoceptor 6 (P2X6) (ATP receptor) (P2XM) (Purinergic receptor) (Purinergic receptor P2X-like 1)	P2RX6 P2RXL1 P2X6	Homo sapiens (Human)	441	48829	SUBCELLULAR LOCATION: Cell membrane {ECO:0000250|UniProtKB:P51579}; Multi-pass membrane protein {ECO:0000255}. Endoplasmic reticulum {ECO:0000250|UniProtKB:P51579}. Nucleus {ECO:0000250|UniProtKB:O54803}. Nucleus inner membrane {ECO:0000250|UniProtKB:O54803}; Multi-pass membrane protein {ECO:0000255}. Note=Heteromerization of P2RX6 subunits with either P2RX2 or P2RX4 subunits guides the P2RX6 sub…		TOPO_DOM 11..39; /note="Cytoplasmic"; /evidence="ECO:0000255"; TOPO_DOM 61..333; /note="Extracellular"; /evidence="ECO:0000255"; TOPO_DOM 355..441; /note="Cytoplasmic"; /evidence="ECO:0000255"	TRANSMEM 40..60; /note="Helical; Name=1"; /evidence="ECO:0000255"; TRANSMEM 334..354; /note="Helical; Name=2"; /evidence="ECO:0000255"
O15551	reviewed	CLD3_HUMAN	Claudin-3 (Clostridium perfringens enterotoxin receptor 2) (CPE-R 2) (CPE-receptor 2) (Rat ventral prostate.1 protein homolog) (hRVP1)	CLDN3 C7orf1 CPETR2	Homo sapiens (Human)	220	23319	SUBCELLULAR LOCATION: Cell junction, tight junction {ECO:0000269|PubMed:28028216}. Cell membrane {ECO:0000269|PubMed:28028216}; Multi-pass membrane protein {ECO:0000255}.		TOPO_DOM 1..8; /note="Cytoplasmic"; /evidence="ECO:0000255"; TOPO_DOM 30..80; /note="Extracellular"; /evidence="ECO:0000255"; TOPO_DOM 102..115; /note="Cytoplasmic"; /evidence="ECO:0000255"; TOPO_DOM 137..159; /note="Extracellular"; /evidence="ECO:0000255"; TOPO_DOM 181..220; /note="Cytoplasmic"; /evidence="ECO:0000255"	TRANSMEM 9..29; /note="Helical"; /evidence="ECO:0000255"; TRANSMEM 81..101; /note="Helical"; /evidence="ECO:0000255"; TRANSMEM 116..136; /note="Helical"; /evidence="ECO:0000255"; TRANSMEM 160..180; /note="Helical"; /evidence="ECO:0000255"
O15552	reviewed	FFAR2_HUMAN	Free fatty acid receptor 2 (G-protein coupled receptor 43)	FFAR2 FFA2 GPCR43 GPR43	Homo sapiens (Human)	330	37144	SUBCELLULAR LOCATION: Cell membrane {ECO:0000269|PubMed:18801738}; Multi-pass membrane protein {ECO:0000269|PubMed:18801738}.		TOPO_DOM 1..12; /note="Extracellular"; /evidence="ECO:0000255"; TOPO_DOM 34..41; /note="Cytoplasmic"; TOPO_DOM 63..84; /note="Extracellular"; /evidence="ECO:0000255"; TOPO_DOM 106..126; /note="Cytoplasmic"; /evidence="ECO:0000255"; TOPO_DOM 148..173; /note="Extracellular"; /evidence="ECO:0000255"; TOPO_DOM 195..219; /note="Cytoplasmic"; /evidence="ECO:0000255"; TOPO_DOM 241..255; /note="Extracell…	TRANSMEM 13..33; /note="Helical; Name=1"; /evidence="ECO:0000255"; TRANSMEM 42..62; /note="Helical; Name=2"; /evidence="ECO:0000255"; TRANSMEM 85..105; /note="Helical; Name=3"; /evidence="ECO:0000255"; TRANSMEM 127..147; /note="Helical; Name=4"; /evidence="ECO:0000255"; TRANSMEM 174..194; /note="Helical; Name=5"; /evidence="ECO:0000255"; TRANSMEM 220..240; /note="Helical; Name=6"; /evidence="ECO:…
O15554	reviewed	KCNN4_HUMAN	Intermediate conductance calcium-activated potassium channel protein 4 (SKCa 4) (SKCa4) (hSK4) (Gardos channel) (IKCa1) (hIK1) (KCa3.1) (Putative Gardos channel) (hKCa4)	KCNN4 IK1 IKCA1 KCA4 SK4	Homo sapiens (Human)	427	47696	SUBCELLULAR LOCATION: Cell membrane {ECO:0000269|PubMed:15831468, ECO:0000269|PubMed:24591580, ECO:0000269|PubMed:26148990}; Multi-pass membrane protein {ECO:0000255}. Cell projection, ruffle membrane {ECO:0000269|PubMed:24591580}. Note=Targeted to membrane ruffles after EGF stimulation. {ECO:0000269|PubMed:24591580}.	INTRAMEM 241..261; /note="Pore-forming; Name=Segment H5"; /evidence="ECO:0000255"		TRANSMEM 29..49; /note="Helical; Name=Segment S1"; /evidence="ECO:0000255"; TRANSMEM 59..79; /note="Helical; Name=Segment S2"; /evidence="ECO:0000255"; TRANSMEM 108..128; /note="Helical; Name=Segment S3"; /evidence="ECO:0000255"; TRANSMEM 143..163; /note="Helical; Name=Segment S4"; /evidence="ECO:0000255"; TRANSMEM 207..227; /note="Helical; Name=Segment S5"; /evidence="ECO:0000255"; TRANSMEM 265.…
O42043	reviewed	ENK18_HUMAN	Endogenous retrovirus group K member 18 Env polyprotein (Envelope polyprotein) (HERV-K(C1a) envelope protein) (HERV-K110 envelope protein) (HERV-K18 envelope protein) (HERV-K18 superantigen) (HERV-K_1q23.3 provirus ancestral Env polyprotein) (IDDMK1,2 22 envelope protein) (IDDMK1,2 22 superantigen) [Cleaved into: Surface protein (SU); Transmembrane protein (TM)]	ERVK-18	Homo sapiens (Human)	560	63671	SUBCELLULAR LOCATION: [Transmembrane protein]: Cell membrane {ECO:0000250}; Single-pass type I membrane protein {ECO:0000250}.; SUBCELLULAR LOCATION: [Surface protein]: Cell membrane {ECO:0000250}; Peripheral membrane protein {ECO:0000250}. Note=The surface protein is not anchored to the membrane, but localizes to the extracellular surface through its binding to TM. {ECO:0000250}.; SUBCELLULAR LO…			TRANSMEM 522..542; /note="Helical"; /evidence="ECO:0000255"
O43155	reviewed	FLRT2_HUMAN	Leucine-rich repeat transmembrane protein FLRT2 (Fibronectin-like domain-containing leucine-rich transmembrane protein 2)	FLRT2 KIAA0405 UNQ232/PRO265	Homo sapiens (Human)	660	74049	SUBCELLULAR LOCATION: Cell membrane {ECO:0000250|UniProtKB:Q8BLU0}; Single-pass membrane protein {ECO:0000250|UniProtKB:Q8BLU0}. Endoplasmic reticulum membrane {ECO:0000250|UniProtKB:Q8BLU0}. Cell junction, focal adhesion {ECO:0000250|UniProtKB:Q8BLU0}. Secreted, extracellular space, extracellular matrix {ECO:0000250|UniProtKB:Q8BLU0}. Microsome membrane {ECO:0000250|UniProtKB:Q8BLU0}. Secreted {…		TOPO_DOM 36..541; /note="Extracellular"; /evidence="ECO:0000255"; TOPO_DOM 563..660; /note="Cytoplasmic"; /evidence="ECO:0000255"	TRANSMEM 542..562; /note="Helical"; /evidence="ECO:0000255"
O43157	reviewed	PLXB1_HUMAN	Plexin-B1 (Semaphorin receptor SEP)	PLXNB1 KIAA0407 PLXN5 SEP	Homo sapiens (Human)	2135	232298	SUBCELLULAR LOCATION: [Isoform 1]: Cell membrane {ECO:0000269|PubMed:12533544}; Single-pass type I membrane protein {ECO:0000255}.; SUBCELLULAR LOCATION: [Isoform 2]: Secreted {ECO:0000269|PubMed:10520995}.; SUBCELLULAR LOCATION: [Isoform 3]: Secreted {ECO:0000269|PubMed:10520995}.		TOPO_DOM 20..1490; /note="Extracellular"; /evidence="ECO:0000255"; TOPO_DOM 1512..2135; /note="Cytoplasmic"; /evidence="ECO:0000255"	TRANSMEM 1491..1511; /note="Helical"; /evidence="ECO:0000255"
O43169	reviewed	CYB5B_HUMAN	Cytochrome b5 type B (Cytochrome b5 outer mitochondrial membrane isoform)	CYB5B CYB5M OMB5	Homo sapiens (Human)	150	16695	SUBCELLULAR LOCATION: Mitochondrion outer membrane {ECO:0000250|UniProtKB:P04166}.			TRANSMEM 123..140; /note="Helical"; /evidence="ECO:0000255"
O43173	reviewed	SIA8C_HUMAN	Alpha-N-acetylneuraminate alpha-2,8-sialyltransferase ST8SIA3 (EC 2.4.3.-) (Alpha-2,8-sialyltransferase 8C) (Alpha-2,8-sialyltransferase III) (Ganglioside GD3 synthase ST8SIA3) (EC 2.4.3.8) (ST8 alpha-N-acetyl-neuraminide alpha-2,8-sialyltransferase 3) (Sia-a2,3-Gal-b1,4-Glc-NAc-R:a2,8-sialyltransferase) (hST8Sia III) (Sialyltransferase 8C) (SIAT8-C) (Sialyltransferase St8Sia III) (ST8SiaIII)	ST8SIA3 SIAT8C	Homo sapiens (Human)	380	43970	SUBCELLULAR LOCATION: Golgi apparatus membrane {ECO:0000305|PubMed:10766765}; Single-pass type II membrane protein {ECO:0000305}.		TOPO_DOM 1..9; /note="Cytoplasmic"; /evidence="ECO:0000255"; TOPO_DOM 34..380; /note="Lumenal"; /evidence="ECO:0000255"	TRANSMEM 10..33; /note="Helical; Signal-anchor for type II membrane protein"; /evidence="ECO:0000255"
O43184	reviewed	ADA12_HUMAN	Disintegrin and metalloproteinase domain-containing protein 12 (ADAM 12) (EC 3.4.24.-) (Meltrin-alpha)	ADAM12 MLTN UNQ346/PRO545	Homo sapiens (Human)	909	99542	SUBCELLULAR LOCATION: [Isoform 1]: Cell membrane; Single-pass type I membrane protein.; SUBCELLULAR LOCATION: [Isoform 2]: Secreted.; SUBCELLULAR LOCATION: [Isoform 3]: Secreted {ECO:0000305}.; SUBCELLULAR LOCATION: [Isoform 4]: Secreted {ECO:0000305}.		TOPO_DOM 208..708; /note="Extracellular"; /evidence="ECO:0000255"; TOPO_DOM 730..909; /note="Cytoplasmic"; /evidence="ECO:0000255"	TRANSMEM 709..729; /note="Helical"; /evidence="ECO:0000255"
O43193	reviewed	MTLR_HUMAN	Motilin receptor (G-protein coupled receptor 38)	MLNR GPR38 MTLR MTLR1	Homo sapiens (Human)	412	45344	SUBCELLULAR LOCATION: Cell membrane; Multi-pass membrane protein.		TOPO_DOM 1..35; /note="Extracellular"; /evidence="ECO:0000255"; TOPO_DOM 57..74; /note="Cytoplasmic"; /evidence="ECO:0000255"; TOPO_DOM 95..112; /note="Extracellular"; /evidence="ECO:0000255"; TOPO_DOM 135..157; /note="Cytoplasmic"; /evidence="ECO:0000255"; TOPO_DOM 179..246; /note="Extracellular"; /evidence="ECO:0000255"; TOPO_DOM 271..298; /note="Cytoplasmic"; /evidence="ECO:0000255"; TOPO_DOM …	TRANSMEM 36..56; /note="Helical; Name=1"; /evidence="ECO:0000255"; TRANSMEM 75..94; /note="Helical; Name=2"; /evidence="ECO:0000255"; TRANSMEM 113..134; /note="Helical; Name=3"; /evidence="ECO:0000255"; TRANSMEM 158..178; /note="Helical; Name=4"; /evidence="ECO:0000255"; TRANSMEM 247..270; /note="Helical; Name=5"; /evidence="ECO:0000255"; TRANSMEM 299..320; /note="Helical; Name=6"; /evidence="ECO…
O43194	reviewed	GPR39_HUMAN	G-protein coupled receptor 39	GPR39	Homo sapiens (Human)	453	51329	SUBCELLULAR LOCATION: Cell membrane {ECO:0000269|PubMed:26365466}; Multi-pass membrane protein.		TOPO_DOM 1..34; /note="Extracellular"; /evidence="ECO:0000250|UniProtKB:P20789"; TOPO_DOM 56..69; /note="Cytoplasmic"; /evidence="ECO:0000250|UniProtKB:P20789"; TOPO_DOM 90..109; /note="Extracellular"; /evidence="ECO:0000250|UniProtKB:P20789"; TOPO_DOM 132..151; /note="Cytoplasmic"; /evidence="ECO:0000250|UniProtKB:P20789"; TOPO_DOM 173..217; /note="Extracellular"; /evidence="ECO:0000250|UniProtK…	TRANSMEM 35..55; /note="Helical; Name=1"; /evidence="ECO:0000250|UniProtKB:P20789"; TRANSMEM 70..89; /note="Helical; Name=2"; /evidence="ECO:0000250|UniProtKB:P20789"; TRANSMEM 110..131; /note="Helical; Name=3"; /evidence="ECO:0000250|UniProtKB:P20789"; TRANSMEM 152..172; /note="Helical; Name=4"; /evidence="ECO:0000250|UniProtKB:P20789"; TRANSMEM 218..242; /note="Helical; Name=5"; /evidence="ECO:…
O43286	reviewed	B4GT5_HUMAN	Beta-1,4-galactosyltransferase 5 (Beta-1,4-GalTase 5) (Beta4Gal-T5) (b4Gal-T5) (EC 2.4.1.-) (Beta-1,4-GalT II) (Glucosylceramide beta-1,4-galactosyltransferase) (EC 2.4.1.274) (Lactosylceramide synthase) (LacCer synthase) (UDP-Gal:beta-GlcNAc beta-1,4-galactosyltransferase 5) (UDP-galactose:beta-N-acetylglucosamine beta-1,4-galactosyltransferase 5)	B4GALT5	Homo sapiens (Human)	388	45119	SUBCELLULAR LOCATION: Golgi apparatus, Golgi stack membrane {ECO:0000250|UniProtKB:P15291}; Single-pass type II membrane protein. Golgi apparatus {ECO:0000250|UniProtKB:A0A1S6M251}. Note=Trans cisternae of Golgi stack. {ECO:0000250|UniProtKB:P15291}.		TOPO_DOM 1..14; /note="Cytoplasmic"; /evidence="ECO:0000255"; TOPO_DOM 36..388; /note="Lumenal"; /evidence="ECO:0000255"	TRANSMEM 15..35; /note="Helical; Signal-anchor for type II membrane protein"; /evidence="ECO:0000255"
O43291	reviewed	SPIT2_HUMAN	Kunitz-type protease inhibitor 2 (Hepatocyte growth factor activator inhibitor type 2) (HAI-2) (Placental bikunin)	SPINT2 HAI2 KOP	Homo sapiens (Human)	252	28228	SUBCELLULAR LOCATION: Cell membrane {ECO:0000269|PubMed:28710277, ECO:0000269|PubMed:34562451}; Single-pass type I membrane protein {ECO:0000255}. Cytoplasm {ECO:0000269|PubMed:28710277}.		TOPO_DOM 28..197; /note="Extracellular"; /evidence="ECO:0000255"; TOPO_DOM 219..252; /note="Cytoplasmic"; /evidence="ECO:0000255"	TRANSMEM 198..218; /note="Helical"; /evidence="ECO:0000255"
O43292	reviewed	GPAA1_HUMAN	Glycosylphosphatidylinositol anchor attachment 1 protein (GPI anchor attachment protein 1) (GAA1 protein homolog) (hGAA1)	GPAA1 GAA1	Homo sapiens (Human)	621	67623	SUBCELLULAR LOCATION: Endoplasmic reticulum membrane {ECO:0000269|PubMed:11483512}; Multi-pass membrane protein {ECO:0000269|PubMed:11483512}.		TOPO_DOM 2..24; /note="Cytoplasmic"; /evidence="ECO:0000255"; TOPO_DOM 46..368; /note="Lumenal"; /evidence="ECO:0000255"; TOPO_DOM 390..427; /note="Cytoplasmic"; /evidence="ECO:0000255"; TOPO_DOM 449..458; /note="Lumenal"; /evidence="ECO:0000255"; TOPO_DOM 480..495; /note="Cytoplasmic"; /evidence="ECO:0000255"; TOPO_DOM 517..543; /note="Lumenal"; /evidence="ECO:0000255"; TOPO_DOM 565..599; /note=…	TRANSMEM 25..45; /note="Helical"; /evidence="ECO:0000255"; TRANSMEM 369..389; /note="Helical"; /evidence="ECO:0000255"; TRANSMEM 428..448; /note="Helical"; /evidence="ECO:0000255"; TRANSMEM 459..479; /note="Helical"; /evidence="ECO:0000255"; TRANSMEM 496..516; /note="Helical"; /evidence="ECO:0000255"; TRANSMEM 544..564; /note="Helical"; /evidence="ECO:0000255"; TRANSMEM 600..620; /note="Helical";…
O43300	reviewed	LRRT2_HUMAN	Leucine-rich repeat transmembrane neuronal protein 2 (Leucine-rich repeat neuronal 2 protein)	LRRTM2 KIAA0416 LRRN2	Homo sapiens (Human)	516	59076	SUBCELLULAR LOCATION: Cell membrane; Single-pass type I membrane protein. Postsynaptic cell membrane {ECO:0000250}; Single-pass type I membrane protein {ECO:0000250}. Note=Localized to excitatory synapses. {ECO:0000250}.		TOPO_DOM 34..422; /note="Extracellular"; /evidence="ECO:0000255"; TOPO_DOM 444..516; /note="Cytoplasmic"; /evidence="ECO:0000255"	TRANSMEM 423..443; /note="Helical"; /evidence="ECO:0000255"
O43306	reviewed	ADCY6_HUMAN	Adenylate cyclase type 6 (EC 4.6.1.1) (ATP pyrophosphate-lyase 6) (Adenylate cyclase type VI) (Adenylyl cyclase 6) (Ca(2+)-inhibitable adenylyl cyclase)	ADCY6 KIAA0422	Homo sapiens (Human)	1168	130615	SUBCELLULAR LOCATION: Cell membrane {ECO:0000269|PubMed:17110384}; Multi-pass membrane protein {ECO:0000305}. Cell projection, cilium {ECO:0000250|UniProtKB:Q01341}. Cell projection, stereocilium {ECO:0000250|UniProtKB:Q01341}.		TOPO_DOM 1..151; /note="Cytoplasmic"; /evidence="ECO:0000255"; TOPO_DOM 306..673; /note="Cytoplasmic"; /evidence="ECO:0000255"; TOPO_DOM 760..819; /note="Extracellular"; /evidence="ECO:0000255"; TOPO_DOM 914..1168; /note="Cytoplasmic"; /evidence="ECO:0000255"	TRANSMEM 152..168; /note="Helical"; /evidence="ECO:0000255"; TRANSMEM 181..197; /note="Helical"; /evidence="ECO:0000255"; TRANSMEM 214..230; /note="Helical"; /evidence="ECO:0000255"; TRANSMEM 239..255; /note="Helical"; /evidence="ECO:0000255"; TRANSMEM 259..275; /note="Helical"; /evidence="ECO:0000255"; TRANSMEM 289..305; /note="Helical"; /evidence="ECO:0000255"; TRANSMEM 674..691; /note="Helical…
O43315	reviewed	AQP9_HUMAN	Aquaporin-9 (AQP-9) (Aquaglyceroporin-9) (Small solute channel 1)	AQP9 SSC1	Homo sapiens (Human)	295	31431	SUBCELLULAR LOCATION: Cell membrane {ECO:0000269|PubMed:10564231, ECO:0000269|PubMed:9514918}; Multi-pass membrane protein {ECO:0000250|UniProtKB:Q96PS8}. Basolateral cell membrane {ECO:0000250|UniProtKB:Q9JJJ3}; Multi-pass membrane protein {ECO:0000250|UniProtKB:Q96PS8}. Note=Functions at the hepatocyte basolateral membrane. {ECO:0000250|UniProtKB:Q9JJJ3}.	INTRAMEM 80..92; /note="Discontinuously helical"; /evidence="ECO:0000250|UniProtKB:Q96PS8"; INTRAMEM 211..225; /note="Discontinuously helical"; /evidence="ECO:0000250|UniProtKB:Q96PS8"	TOPO_DOM 1..24; /note="Cytoplasmic"; /evidence="ECO:0000250|UniProtKB:Q96PS8"; TOPO_DOM 44..57; /note="Extracellular"; /evidence="ECO:0000250|UniProtKB:Q96PS8"; TOPO_DOM 78..79; /note="Cytoplasmic"; /evidence="ECO:0000250|UniProtKB:Q96PS8"; TOPO_DOM 93..98; /note="Cytoplasmic"; /evidence="ECO:0000250|UniProtKB:Q96PS8"; TOPO_DOM 124..160; /note="Extracellular"; /evidence="ECO:0000250|UniProtKB:Q96…	TRANSMEM 25..43; /note="Helical; Name=1"; /evidence="ECO:0000250|UniProtKB:Q96PS8"; TRANSMEM 58..77; /note="Helical; Name=2"; /evidence="ECO:0000250|UniProtKB:Q96PS8"; TRANSMEM 99..123; /note="Helical; Name=3"; /evidence="ECO:0000250|UniProtKB:Q96PS8"; TRANSMEM 161..178; /note="Helical; Name=4"; /evidence="ECO:0000250|UniProtKB:Q96PS8"; TRANSMEM 191..207; /note="Helical; Name=5"; /evidence="ECO:0…
O43424	reviewed	GRID2_HUMAN	Glutamate receptor ionotropic, delta-2 (GluD2) (GluR delta-2 subunit)	GRID2 GLURD2	Homo sapiens (Human)	1007	113356	SUBCELLULAR LOCATION: Postsynaptic cell membrane {ECO:0000250|UniProtKB:Q61625}; Multi-pass membrane protein {ECO:0000255}.		TOPO_DOM 24..566; /note="Extracellular"; /evidence="ECO:0000255"; TOPO_DOM 588..635; /note="Cytoplasmic"; /evidence="ECO:0000255"; TOPO_DOM 657..830; /note="Extracellular"; /evidence="ECO:0000255"; TOPO_DOM 852..1007; /note="Cytoplasmic"; /evidence="ECO:0000255"	TRANSMEM 567..587; /note="Helical"; /evidence="ECO:0000255"; TRANSMEM 636..656; /note="Helical"; /evidence="ECO:0000255"; TRANSMEM 831..851; /note="Helical"; /evidence="ECO:0000255"
O43451	reviewed	MGA_HUMAN	Maltase-glucoamylase (Alpha-1,4-glucosidase) (EC 3.2.1.20)	MGAM MGA MGAML	Homo sapiens (Human)	2753	312022	SUBCELLULAR LOCATION: Apical cell membrane; Single-pass type II membrane protein. Note=Brush border. {ECO:0000269|PubMed:3143729}.		TOPO_DOM 1..13; /note="Cytoplasmic"; /evidence="ECO:0000255"; TOPO_DOM 35..2753; /note="Lumenal"; /evidence="ECO:0000255"	TRANSMEM 14..34; /note="Helical; Signal-anchor for type II membrane protein"; /evidence="ECO:0000255"
O43462	reviewed	MBTP2_HUMAN	Membrane-bound transcription factor site-2 protease (EC 3.4.24.85) (Endopeptidase S2P) (Sterol regulatory element-binding proteins intramembrane protease) (SREBPs intramembrane protease)	MBTPS2 S2P	Homo sapiens (Human)	519	57444	SUBCELLULAR LOCATION: Membrane {ECO:0000305|PubMed:19361614}; Multi-pass membrane protein {ECO:0000255}. Cytoplasm {ECO:0000269|PubMed:19361614}. Golgi apparatus membrane {ECO:0000305|PubMed:16417584}; Multi-pass membrane protein {ECO:0000255}.		TOPO_DOM 1..3; /note="Cytoplasmic"; /evidence="ECO:0000269|PubMed:10419520"; TOPO_DOM 25..74; /note="Lumenal"; /evidence="ECO:0000305|PubMed:10419520"; TOPO_DOM 108..144; /note="Lumenal"; /evidence="ECO:0000305|PubMed:10419520"; TOPO_DOM 252..446; /note="Lumenal"; /evidence="ECO:0000305|PubMed:10419520"; TOPO_DOM 477..492; /note="Lumenal"; /evidence="ECO:0000255"; TOPO_DOM 514..519; /note="Cytopl…	TRANSMEM 4..24; /note="Helical"; /evidence="ECO:0000255"; TRANSMEM 75..95; /note="Helical"; /evidence="ECO:0000255"; TRANSMEM 96..107; /note="Helical"; /evidence="ECO:0000255"; TRANSMEM 145..169; /note="Helical"; /evidence="ECO:0000255"; TRANSMEM 174..186; /note="Helical"; /evidence="ECO:0000255"; TRANSMEM 187..209; /note="Helical"; /evidence="ECO:0000255"; TRANSMEM 229..251; /note="Helical"; /ev…
O43464	reviewed	HTRA2_HUMAN	Serine protease HTRA2, mitochondrial (EC 3.4.21.108) (High temperature requirement protein A2) (HtrA2) (Omi stress-regulated endoprotease) (Serine protease 25) (Serine proteinase OMI)	HTRA2 OMI PRSS25	Homo sapiens (Human)	458	48841	SUBCELLULAR LOCATION: Mitochondrion intermembrane space. Mitochondrion membrane {ECO:0000305}; Single-pass membrane protein {ECO:0000305}. Note=Predominantly present in the intermembrane space. Released into the cytosol following apoptotic stimuli, such as UV treatment, and stimulation of mitochondria with caspase-8 truncated BID/tBID.; SUBCELLULAR LOCATION: [Isoform 1]: Endoplasmic reticulum {EC…			TRANSMEM 105..125; /note="Helical"; /evidence="ECO:0000255"
O43490	reviewed	PROM1_HUMAN	Prominin-1 (Antigen AC133) (Prominin-like protein 1) (CD antigen CD133)	PROM1 PROML1 MSTP061	Homo sapiens (Human)	865	97202	SUBCELLULAR LOCATION: Apical cell membrane {ECO:0000250}; Multi-pass membrane protein {ECO:0000250}. Cell projection, microvillus membrane {ECO:0000250}; Multi-pass membrane protein {ECO:0000250}. Cell projection, cilium, photoreceptor outer segment {ECO:0000250}. Endoplasmic reticulum. Endoplasmic reticulum-Golgi intermediate compartment. Note=Found in extracellular membrane particles in various…		TOPO_DOM 20..108; /note="Extracellular"; /evidence="ECO:0000255"; TOPO_DOM 130..157; /note="Cytoplasmic"; /evidence="ECO:0000255"; TOPO_DOM 179..433; /note="Extracellular"; /evidence="ECO:0000255"; TOPO_DOM 455..486; /note="Cytoplasmic"; /evidence="ECO:0000255"; TOPO_DOM 508..792; /note="Extracellular"; /evidence="ECO:0000255"; TOPO_DOM 814..865; /note="Cytoplasmic"; /evidence="ECO:0000255"	TRANSMEM 109..129; /note="Helical"; /evidence="ECO:0000255"; TRANSMEM 158..178; /note="Helical"; /evidence="ECO:0000255"; TRANSMEM 434..454; /note="Helical"; /evidence="ECO:0000255"; TRANSMEM 487..507; /note="Helical"; /evidence="ECO:0000255"; TRANSMEM 793..813; /note="Helical"; /evidence="ECO:0000255"
O43493	reviewed	TGON2_HUMAN	Trans-Golgi network integral membrane protein 2 (Trans-Golgi network glycoprotein 46) (TGN38 homolog) (hTGN46) (Trans-Golgi network glycoprotein 48) (hTGN48) (Trans-Golgi network glycoprotein 51) (hTGN51) (Trans-Golgi network protein 2)	TGOLN2 TGN46 TGN51	Homo sapiens (Human)	437	45880	SUBCELLULAR LOCATION: Cell membrane; Single-pass type I membrane protein. Golgi apparatus, trans-Golgi network membrane; Single-pass type I membrane protein. Note=Primarily in trans-Golgi network. Cycles between the trans-Golgi network and the cell surface returning via endosomes.		TOPO_DOM 22..381; /note="Extracellular"; /evidence="ECO:0000255"; TOPO_DOM 403..437; /note="Cytoplasmic"; /evidence="ECO:0000255"	TRANSMEM 382..402; /note="Helical"; /evidence="ECO:0000255"
O43497	reviewed	CAC1G_HUMAN	Voltage-dependent T-type calcium channel subunit alpha-1G (Cav3.1c) (NBR13) (Voltage-gated calcium channel subunit alpha Cav3.1)	CACNA1G KIAA1123	Homo sapiens (Human)	2377	262472	SUBCELLULAR LOCATION: Cell membrane {ECO:0000269|PubMed:26715324}; Multi-pass membrane protein {ECO:0000255}. Cytoplasm {ECO:0000269|PubMed:26715324}.		TOPO_DOM 1..80; /note="Cytoplasmic"; /evidence="ECO:0000255"; TOPO_DOM 102..119; /note="Extracellular"; /evidence="ECO:0000255"; TOPO_DOM 142..150; /note="Cytoplasmic"; /evidence="ECO:0000255"; TOPO_DOM 171..175; /note="Extracellular"; /evidence="ECO:0000255"; TOPO_DOM 194..213; /note="Cytoplasmic"; /evidence="ECO:0000255"; TOPO_DOM 235..370; /note="Extracellular"; /evidence="ECO:0000255"; TOPO_D…	TRANSMEM 81..101; /note="Helical; Name=S1 of repeat I"; /evidence="ECO:0000255"; TRANSMEM 120..141; /note="Helical; Name=S2 of repeat I"; /evidence="ECO:0000255"; TRANSMEM 151..170; /note="Helical; Name=S3 of repeat I"; /evidence="ECO:0000255"; TRANSMEM 176..193; /note="Helical; Name=S4 of repeat I"; /evidence="ECO:0000255"; TRANSMEM 214..234; /note="Helical; Name=S5 of repeat I"; /evidence="ECO:…
O43505	reviewed	B4GA1_HUMAN	Beta-1,4-glucuronyltransferase 1 (EC 2.4.1.-) (I-beta-1,3-N-acetylglucosaminyltransferase) (iGnT) (N-acetyllactosaminide beta-1,3-N-acetylglucosaminyltransferase) (Poly-N-acetyllactosamine extension enzyme) (UDP-GlcNAc:betaGal beta-1,3-N-acetylglucosaminyltransferase 1)	B4GAT1 B3GNT1 B3GNT6	Homo sapiens (Human)	415	47119	SUBCELLULAR LOCATION: Golgi apparatus membrane {ECO:0000269|PubMed:19587235, ECO:0000269|PubMed:23359570, ECO:0000269|PubMed:25279699}; Single-pass type II membrane protein {ECO:0000269|PubMed:23359570}. Note=Localizes near the trans-Golgi apparatus. {ECO:0000269|PubMed:25279699}.		TOPO_DOM 1..8; /note="Cytoplasmic"; /evidence="ECO:0000255"; TOPO_DOM 37..415; /note="Lumenal"; /evidence="ECO:0000255"	TRANSMEM 9..36; /note="Helical; Signal-anchor for type II membrane protein"; /evidence="ECO:0000255"
O43506	reviewed	ADA20_HUMAN	Disintegrin and metalloproteinase domain-containing protein 20 (ADAM 20) (EC 3.4.24.-)	ADAM20	Homo sapiens (Human)	726	81603	SUBCELLULAR LOCATION: Membrane; Single-pass type I membrane protein.		TOPO_DOM 207..693; /note="Extracellular"; /evidence="ECO:0000255"; TOPO_DOM 715..726; /note="Cytoplasmic"; /evidence="ECO:0000255"	TRANSMEM 694..714; /note="Helical"; /evidence="ECO:0000255"
O43508	reviewed	TNF12_HUMAN	Tumor necrosis factor ligand superfamily member 12 (APO3 ligand) (TNF-related weak inducer of apoptosis) (TWEAK) [Cleaved into: Tumor necrosis factor ligand superfamily member 12, membrane form; Tumor necrosis factor ligand superfamily member 12, secreted form]	TNFSF12 APO3L DR3LG UNQ181/PRO207	Homo sapiens (Human)	249	27216	SUBCELLULAR LOCATION: Cell membrane {ECO:0000269|PubMed:12411489}; Single-pass type II membrane protein {ECO:0000269|PubMed:12411489}.; SUBCELLULAR LOCATION: [Tumor necrosis factor ligand superfamily member 12, secreted form]: Secreted.; SUBCELLULAR LOCATION: [Isoform TWE-PRIL]: Cell membrane; Single-pass membrane protein.		TOPO_DOM 1..21; /note="Cytoplasmic"; /evidence="ECO:0000255"; TOPO_DOM 43..249; /note="Extracellular"; /evidence="ECO:0000255"	TRANSMEM 22..42; /note="Helical; Signal-anchor for type II membrane protein"; /evidence="ECO:0000255"
O43511	reviewed	S26A4_HUMAN	Pendrin (Sodium-independent chloride/iodide transporter) (Solute carrier family 26 member 4)	SLC26A4 PDS	Homo sapiens (Human)	780	85723	SUBCELLULAR LOCATION: Cell membrane {ECO:0000269|PubMed:11932316, ECO:0000269|PubMed:24051746}; Multi-pass membrane protein {ECO:0000255}. Apical cell membrane {ECO:0000269|PubMed:11274445, ECO:0000269|PubMed:35601831}; Multi-pass membrane protein {ECO:0000255}.		TOPO_DOM 1..87; /note="Cytoplasmic"; /evidence="ECO:0000255"; TOPO_DOM 109; /note="Extracellular"; /evidence="ECO:0000255"; TOPO_DOM 131..135; /note="Cytoplasmic"; /evidence="ECO:0000255"; TOPO_DOM 157..191; /note="Extracellular"; /evidence="ECO:0000255"; TOPO_DOM 213..218; /note="Cytoplasmic"; /evidence="ECO:0000255"; TOPO_DOM 240..263; /note="Extracellular"; /evidence="ECO:0000255"; TOPO_DOM 28…	TRANSMEM 88..108; /note="Helical"; /evidence="ECO:0000255"; TRANSMEM 110..130; /note="Helical"; /evidence="ECO:0000255"; TRANSMEM 136..156; /note="Helical"; /evidence="ECO:0000255"; TRANSMEM 192..212; /note="Helical"; /evidence="ECO:0000255"; TRANSMEM 219..239; /note="Helical"; /evidence="ECO:0000255"; TRANSMEM 264..284; /note="Helical"; /evidence="ECO:0000255"; TRANSMEM 296..316; /note="Helical"…
O43520	reviewed	AT8B1_HUMAN	Phospholipid-transporting ATPase IC (EC 7.6.2.1) (ATPase class I type 8B member 1) (Familial intrahepatic cholestasis type 1) (P4-ATPase flippase complex alpha subunit ATP8B1)	ATP8B1 ATPIC FIC1 PFIC	Homo sapiens (Human)	1251	143695	SUBCELLULAR LOCATION: Cell membrane {ECO:0000269|PubMed:17948906, ECO:0000269|PubMed:20947505, ECO:0000269|PubMed:20961850, ECO:0000269|PubMed:21914794, ECO:0000269|PubMed:25315773}; Multi-pass membrane protein. Apical cell membrane {ECO:0000269|PubMed:20512993}. Cell projection, stereocilium {ECO:0000250|UniProtKB:Q148W0}. Endoplasmic reticulum {ECO:0000269|PubMed:17948906, ECO:0000269|PubMed:20…		TOPO_DOM 1..108; /note="Cytoplasmic"; /evidence="ECO:0000255"; TOPO_DOM 131..136; /note="Exoplasmic loop"; /evidence="ECO:0000255"; TOPO_DOM 157..340; /note="Cytoplasmic"; /evidence="ECO:0000255"; TOPO_DOM 363..389; /note="Exoplasmic loop"; /evidence="ECO:0000255"; TOPO_DOM 412..949; /note="Cytoplasmic"; /evidence="ECO:0000255"; TOPO_DOM 971..982; /note="Exoplasmic loop"; /evidence="ECO:0000255";…	TRANSMEM 109..130; /note="Helical"; /evidence="ECO:0000255"; TRANSMEM 137..156; /note="Helical"; /evidence="ECO:0000255"; TRANSMEM 341..362; /note="Helical"; /evidence="ECO:0000255"; TRANSMEM 390..411; /note="Helical"; /evidence="ECO:0000255"; TRANSMEM 950..970; /note="Helical"; /evidence="ECO:0000255"; TRANSMEM 983..1002; /note="Helical"; /evidence="ECO:0000255"; TRANSMEM 1033..1054; /note="Heli…
O43525	reviewed	KCNQ3_HUMAN	Potassium voltage-gated channel subfamily KQT member 3 (KQT-like 3) (Potassium channel subunit alpha KvLQT3) (Voltage-gated potassium channel subunit Kv7.3)	KCNQ3	Homo sapiens (Human)	872	96742	SUBCELLULAR LOCATION: Cell membrane {ECO:0000269|PubMed:10788442}; Multi-pass membrane protein {ECO:0000255}.	INTRAMEM 303..315; /note="Pore-forming; Name=Segment H5"; /evidence="ECO:0000250|UniProtKB:O43526"	TOPO_DOM 1..120; /note="Cytoplasmic"; /evidence="ECO:0000305"; TOPO_DOM 144..153; /note="Extracellular"; /evidence="ECO:0000305"; TOPO_DOM 176..193; /note="Cytoplasmic"; /evidence="ECO:0000305"; TOPO_DOM 214..225; /note="Extracellular"; /evidence="ECO:0000305"; TOPO_DOM 245..256; /note="Cytoplasmic"; /evidence="ECO:0000305"; TOPO_DOM 283..302; /note="Extracellular"; /evidence="ECO:0000305"; TOPO_…	TRANSMEM 121..143; /note="Helical; Name=Segment S1"; /evidence="ECO:0000250|UniProtKB:O43526"; TRANSMEM 154..175; /note="Helical; Name=Segment S2"; /evidence="ECO:0000250|UniProtKB:O43526"; TRANSMEM 194..213; /note="Helical; Name=Segment S3"; /evidence="ECO:0000250|UniProtKB:O43526"; TRANSMEM 226..244; /note="Helical; Voltage-sensor; Name=Segment S4"; /evidence="ECO:0000250|UniProtKB:O43526"; TRA…
O43526	reviewed	KCNQ2_HUMAN	Potassium voltage-gated channel subfamily KQT member 2 (KQT-like 2) (Neuroblastoma-specific potassium channel subunit alpha KvLQT2) (Voltage-gated potassium channel subunit Kv7.2)	KCNQ2	Homo sapiens (Human)	872	95848	SUBCELLULAR LOCATION: Cell membrane {ECO:0000269|PubMed:10788442, ECO:0000269|PubMed:9836639}; Multi-pass membrane protein {ECO:0000255}.	INTRAMEM 264..276; /note="Pore-forming; Name=Segment H5"; /evidence="ECO:0000269|PubMed:32884139, ECO:0007744|PDB:7CR3"	TOPO_DOM 1..90; /note="Cytoplasmic"; /evidence="ECO:0000255"; TOPO_DOM 114..123; /note="Extracellular"; /evidence="ECO:0000255"; TOPO_DOM 146..163; /note="Cytoplasmic"; /evidence="ECO:0000255"; TOPO_DOM 184..196; /note="Extracellular"; /evidence="ECO:0000255"; TOPO_DOM 216..227; /note="Cytoplasmic"; /evidence="ECO:0000255"; TOPO_DOM 254..263; /note="Extracellular"; /evidence="ECO:0000255"; TOPO_D…	TRANSMEM 91..113; /note="Helical; Name=Segment S1"; /evidence="ECO:0000269|PubMed:32884139, ECO:0007744|PDB:7CR3"; TRANSMEM 124..145; /note="Helical; Name=Segment S2"; /evidence="ECO:0000269|PubMed:32884139, ECO:0007744|PDB:7CR3"; TRANSMEM 164..183; /note="Helical; Name=Segment S3"; /evidence="ECO:0000269|PubMed:32884139, ECO:0007744|PDB:7CR3"; TRANSMEM 197..215; /note="Helical; Voltage-sensor; N…
O43529	reviewed	CHSTA_HUMAN	Carbohydrate sulfotransferase 10 (EC 2.8.2.-) (HNK-1 sulfotransferase) (HNK-1ST) (HNK1ST) (HuHNK-1ST)	CHST10	Homo sapiens (Human)	356	42207	SUBCELLULAR LOCATION: Golgi apparatus membrane {ECO:0000250|UniProtKB:O54702}; Single-pass type II membrane protein {ECO:0000255}.		TOPO_DOM 1..6; /note="Cytoplasmic"; /evidence="ECO:0000255"; TOPO_DOM 28..356; /note="Lumenal"; /evidence="ECO:0000255"	TRANSMEM 7..27; /note="Helical; Signal-anchor for type II membrane protein"; /evidence="ECO:0000255"
O43556	reviewed	SGCE_HUMAN	Epsilon-sarcoglycan (Epsilon-SG)	SGCE ESG UNQ433/PRO840	Homo sapiens (Human)	437	49851	SUBCELLULAR LOCATION: Cell membrane, sarcolemma {ECO:0000250}; Single-pass membrane protein {ECO:0000250}. Cytoplasm, cytoskeleton {ECO:0000250}. Cell projection, dendrite {ECO:0000250}. Golgi apparatus {ECO:0000250}.		TOPO_DOM 1..317; /note="Extracellular"; /evidence="ECO:0000255"; TOPO_DOM 339..437; /note="Cytoplasmic"; /evidence="ECO:0000255"	TRANSMEM 318..338; /note="Helical"; /evidence="ECO:0000255"
O43557	reviewed	TNF14_HUMAN	Tumor necrosis factor ligand superfamily member 14 (Herpes virus entry mediator ligand) (HVEM-L) (Herpesvirus entry mediator ligand) (CD antigen CD258) [Cleaved into: Tumor necrosis factor ligand superfamily member 14, membrane form; Tumor necrosis factor ligand superfamily member 14, soluble form]	TNFSF14 HVEML LIGHT UNQ391/PRO726	Homo sapiens (Human)	240	26350	SUBCELLULAR LOCATION: [Tumor necrosis factor ligand superfamily member 14, membrane form]: Cell membrane; Single-pass type II membrane protein.; SUBCELLULAR LOCATION: [Tumor necrosis factor ligand superfamily member 14, soluble form]: Secreted.; SUBCELLULAR LOCATION: [Isoform 2]: Cytoplasm.		TOPO_DOM 1..37; /note="Cytoplasmic"; /evidence="ECO:0000255"; TOPO_DOM 59..240; /note="Extracellular"; /evidence="ECO:0000255"	TRANSMEM 38..58; /note="Helical; Signal-anchor for type II membrane protein"; /evidence="ECO:0000255"
O43561	reviewed	LAT_HUMAN	Linker for activation of T-cells family member 1 (36 kDa phosphotyrosine adapter protein) (pp36) (p36-38)	LAT	Homo sapiens (Human)	262	27930	SUBCELLULAR LOCATION: Cell membrane {ECO:0000269|PubMed:9489702, ECO:0000269|PubMed:9729044}; Single-pass type III membrane protein {ECO:0000269|PubMed:9489702, ECO:0000269|PubMed:9729044}. Note=Present in lipid rafts.		TOPO_DOM 1..4; /note="Extracellular"; /evidence="ECO:0000255"; TOPO_DOM 28..262; /note="Cytoplasmic"; /evidence="ECO:0000255"	TRANSMEM 5..27; /note="Helical; Signal-anchor for type III membrane protein"; /evidence="ECO:0000255"
O43567	reviewed	RNF13_HUMAN	E3 ubiquitin-protein ligase RNF13 (EC 2.3.2.27) (RING finger protein 13)	RNF13 RZF	Homo sapiens (Human)	381	42814	SUBCELLULAR LOCATION: Endoplasmic reticulum membrane {ECO:0000269|PubMed:18794910, ECO:0000269|PubMed:23378536, ECO:0000269|PubMed:24387786}; Single-pass type I membrane protein {ECO:0000255}. Late endosome membrane {ECO:0000305|PubMed:24387786}; Single-pass type I membrane protein {ECO:0000255}. Lysosome membrane {ECO:0000269|PubMed:17897319}; Single-pass type I membrane protein {ECO:0000255}. N…		TOPO_DOM 35..182; /note="Lumenal"; /evidence="ECO:0000255"; TOPO_DOM 204..381; /note="Cytoplasmic"; /evidence="ECO:0000255"	TRANSMEM 183..203; /note="Helical"; /evidence="ECO:0000255"
O43570	reviewed	CAH12_HUMAN	Carbonic anhydrase 12 (EC 4.2.1.1) (Carbonate dehydratase XII) (Carbonic anhydrase XII) (CA-XII) (Tumor antigen HOM-RCC-3.1.3)	CA12	Homo sapiens (Human)	354	39451	SUBCELLULAR LOCATION: Membrane; Single-pass type I membrane protein. Cell membrane {ECO:0000269|PubMed:26911677}.		TOPO_DOM 25..301; /note="Extracellular"; /evidence="ECO:0000255"; TOPO_DOM 323..354; /note="Cytoplasmic"; /evidence="ECO:0000255"	TRANSMEM 302..322; /note="Helical"; /evidence="ECO:0000255"
O43581	reviewed	SYT7_HUMAN	Synaptotagmin-7 (IPCA-7) (Prostate cancer-associated protein 7) (Synaptotagmin VII) (SytVII)	SYT7 PCANAP7	Homo sapiens (Human)	403	45501	SUBCELLULAR LOCATION: Cell membrane {ECO:0000250|UniProtKB:Q62747}; Single-pass membrane protein {ECO:0000255}. Presynaptic cell membrane {ECO:0000250|UniProtKB:Q9R0N7}; Single-pass membrane protein {ECO:0000255}. Cytoplasmic vesicle, secretory vesicle, synaptic vesicle membrane {ECO:0000250|UniProtKB:Q9R0N7}; Single-pass membrane protein {ECO:0000255}. Lysosome membrane {ECO:0000250|UniProtKB:Q9…		TOPO_DOM 1..16; /note="Vesicular"; /evidence="ECO:0000255"; TOPO_DOM 38..403; /note="Cytoplasmic"; /evidence="ECO:0000255"	TRANSMEM 17..37; /note="Helical"; /evidence="ECO:0000255"
O43603	reviewed	GALR2_HUMAN	Galanin receptor type 2 (GAL2-R) (GALR-2)	GALR2 GALNR2	Homo sapiens (Human)	387	41700	SUBCELLULAR LOCATION: Cell membrane; Multi-pass membrane protein.		TOPO_DOM 1..28; /note="Extracellular"; /evidence="ECO:0000255"; TOPO_DOM 50..60; /note="Cytoplasmic"; /evidence="ECO:0000255"; TOPO_DOM 82..99; /note="Extracellular"; /evidence="ECO:0000255"; TOPO_DOM 122..141; /note="Cytoplasmic"; /evidence="ECO:0000255"; TOPO_DOM 163..187; /note="Extracellular"; /evidence="ECO:0000255"; TOPO_DOM 209..237; /note="Cytoplasmic"; /evidence="ECO:0000255"; TOPO_DOM 2…	TRANSMEM 29..49; /note="Helical; Name=1"; /evidence="ECO:0000255"; TRANSMEM 61..81; /note="Helical; Name=2"; /evidence="ECO:0000255"; TRANSMEM 100..121; /note="Helical; Name=3"; /evidence="ECO:0000255"; TRANSMEM 142..162; /note="Helical; Name=4"; /evidence="ECO:0000255"; TRANSMEM 188..208; /note="Helical; Name=5"; /evidence="ECO:0000255"; TRANSMEM 238..258; /note="Helical; Name=6"; /evidence="ECO…
O43613	reviewed	OX1R_HUMAN	Orexin/Hypocretin receptor type 1 (Hypocretin receptor type 1) (Orexin receptor type 1) (Ox-1-R) (Ox1-R) (Ox1R)	HCRTR1	Homo sapiens (Human)	425	47536	SUBCELLULAR LOCATION: Cell membrane {ECO:0000269|PubMed:26950369, ECO:0000269|PubMed:9491897}; Multi-pass membrane protein {ECO:0000269|PubMed:26950369}.		TOPO_DOM 1..46; /note="Extracellular"; /evidence="ECO:0000269|PubMed:26950369"; TOPO_DOM 68..82; /note="Cytoplasmic"; /evidence="ECO:0000269|PubMed:26950369"; TOPO_DOM 106..119; /note="Extracellular"; /evidence="ECO:0000269|PubMed:26950369"; TOPO_DOM 141..160; /note="Cytoplasmic"; /evidence="ECO:0000269|PubMed:26950369"; TOPO_DOM 183..213; /note="Extracellular"; /evidence="ECO:0000269|PubMed:2695…	TRANSMEM 47..67; /note="Helical; Name=1"; /evidence="ECO:0000269|PubMed:26950369"; TRANSMEM 83..105; /note="Helical; Name=2"; /evidence="ECO:0000269|PubMed:26950369"; TRANSMEM 120..140; /note="Helical; Name=3"; /evidence="ECO:0000269|PubMed:26950369"; TRANSMEM 161..182; /note="Helical; Name=4"; /evidence="ECO:0000269|PubMed:26950369"; TRANSMEM 214..235; /note="Helical; Name=5"; /evidence="ECO:000…
O43614	reviewed	OX2R_HUMAN	Orexin receptor type 2 (Ox-2-R) (Ox2-R) (Ox2R) (Hypocretin receptor type 2)	HCRTR2	Homo sapiens (Human)	444	50694	SUBCELLULAR LOCATION: Cell membrane {ECO:0000269|PubMed:26950369, ECO:0000269|PubMed:9491897, ECO:0000305|PubMed:25533960}; Multi-pass membrane protein {ECO:0000269|PubMed:25533960}.		TOPO_DOM 1..54; /note="Extracellular"; /evidence="ECO:0000269|PubMed:25533960, ECO:0000305|PubMed:26950369"; TOPO_DOM 76..88; /note="Cytoplasmic"; /evidence="ECO:0000269|PubMed:25533960"; TOPO_DOM 111..127; /note="Extracellular"; /evidence="ECO:0000269|PubMed:25533960"; TOPO_DOM 151..170; /note="Cytoplasmic"; /evidence="ECO:0000269|PubMed:25533960"; TOPO_DOM 192..222; /note="Extracellular"; /evid…	TRANSMEM 55..75; /note="Helical; Name=1"; /evidence="ECO:0000269|PubMed:25533960"; TRANSMEM 89..110; /note="Helical; Name=2"; /evidence="ECO:0000269|PubMed:25533960"; TRANSMEM 128..150; /note="Helical; Name=3"; /evidence="ECO:0000269|PubMed:25533960"; TRANSMEM 171..191; /note="Helical; Name=4"; /evidence="ECO:0000269|PubMed:25533960"; TRANSMEM 223..243; /note="Helical; Name=5"; /evidence="ECO:000…
O43674	reviewed	NDUB5_HUMAN	NADH dehydrogenase [ubiquinone] 1 beta subcomplex subunit 5, mitochondrial (Complex I-SGDH) (CI-SGDH) (NADH-ubiquinone oxidoreductase SGDH subunit)	NDUFB5	Homo sapiens (Human)	189	21750	SUBCELLULAR LOCATION: Mitochondrion inner membrane {ECO:0000305|PubMed:12611891}; Single-pass membrane protein {ECO:0000305}; Matrix side {ECO:0000305}.			TRANSMEM 73..93; /note="Helical"; /evidence="ECO:0000255"
O43676	reviewed	NDUB3_HUMAN	NADH dehydrogenase [ubiquinone] 1 beta subcomplex subunit 3 (Complex I-B12) (CI-B12) (NADH-ubiquinone oxidoreductase B12 subunit)	NDUFB3	Homo sapiens (Human)	98	11402	SUBCELLULAR LOCATION: Mitochondrion inner membrane {ECO:0000305|PubMed:12611891}; Single-pass membrane protein {ECO:0000305}; Matrix side {ECO:0000305}.			TRANSMEM 66..88; /note="Helical"; /evidence="ECO:0000255"
O43688	reviewed	PLPP2_HUMAN	Phospholipid phosphatase 2 (EC 3.1.3.-) (EC 3.1.3.4) (Lipid phosphate phosphohydrolase 2) (PAP2-gamma) (PAP2-G) (Phosphatidate phosphohydrolase type 2c) (Phosphatidic acid phosphatase 2c) (PAP-2c) (PAP2c)	PLPP2 LPP2 PPAP2C	Homo sapiens (Human)	288	32574	SUBCELLULAR LOCATION: Membrane {ECO:0000269|PubMed:16467304, ECO:0000269|PubMed:9705349}; Multi-pass membrane protein {ECO:0000255}. Cell membrane {ECO:0000269|PubMed:16467304, ECO:0000269|PubMed:9705349}; Multi-pass membrane protein {ECO:0000255}. Early endosome membrane {ECO:0000269|PubMed:16467304}; Multi-pass membrane protein {ECO:0000255}. Endoplasmic reticulum membrane {ECO:0000269|PubMed:1…		TOPO_DOM 1..4; /note="Cytoplasmic"; /evidence="ECO:0000255"; TOPO_DOM 26..51; /note="Lumenal"; /evidence="ECO:0000255"; TOPO_DOM 73..87; /note="Cytoplasmic"; /evidence="ECO:0000255"; TOPO_DOM 109..162; /note="Lumenal"; /evidence="ECO:0000255"; TOPO_DOM 184..196; /note="Cytoplasmic"; /evidence="ECO:0000255"; TOPO_DOM 218..226; /note="Lumenal"; /evidence="ECO:0000255"; TOPO_DOM 248..288; /note="Cyt…	TRANSMEM 5..25; /note="Helical"; /evidence="ECO:0000255"; TRANSMEM 52..72; /note="Helical"; /evidence="ECO:0000255"; TRANSMEM 88..108; /note="Helical"; /evidence="ECO:0000255"; TRANSMEM 163..183; /note="Helical"; /evidence="ECO:0000255"; TRANSMEM 197..217; /note="Helical"; /evidence="ECO:0000255"; TRANSMEM 227..247; /note="Helical"; /evidence="ECO:0000255"
O43699	reviewed	SIGL6_HUMAN	Sialic acid-binding Ig-like lectin 6 (Siglec-6) (CD33 antigen-like 1) (CDw327) (Obesity-binding protein 1) (OB-BP1) (CD antigen CD327)	SIGLEC6 CD33L CD33L1 OBBP1	Homo sapiens (Human)	453	49913	SUBCELLULAR LOCATION: [Isoform 1]: Cell membrane; Single-pass type I membrane protein.; SUBCELLULAR LOCATION: [Isoform 2]: Secreted.		TOPO_DOM 27..347; /note="Extracellular"; /evidence="ECO:0000255"; TOPO_DOM 369..453; /note="Cytoplasmic"; /evidence="ECO:0000255"	TRANSMEM 348..368; /note="Helical"; /evidence="ECO:0000255"
O43731	reviewed	ERD23_HUMAN	ER lumen protein-retaining receptor 3 (KDEL endoplasmic reticulum protein retention receptor 3) (KDEL receptor 3)	KDELR3 ERD23	Homo sapiens (Human)	214	25027	SUBCELLULAR LOCATION: Endoplasmic reticulum membrane {ECO:0000269|PubMed:18086916}; Multi-pass membrane protein {ECO:0000250|UniProtKB:Q5ZKX9}. Golgi apparatus membrane {ECO:0000269|PubMed:18086916}; Multi-pass membrane protein {ECO:0000250|UniProtKB:Q5ZKX9}. Cytoplasmic vesicle, COPI-coated vesicle membrane {ECO:0000269|PubMed:18086916}; Multi-pass membrane protein {ECO:0000250|UniProtKB:Q5ZKX9}…		TOPO_DOM 1..4; /note="Lumenal"; /evidence="ECO:0000305"; TOPO_DOM 25..32; /note="Cytoplasmic"; /evidence="ECO:0000305"; TOPO_DOM 53..58; /note="Lumenal"; /evidence="ECO:0000305"; TOPO_DOM 80..92; /note="Cytoplasmic"; /evidence="ECO:0000305"; TOPO_DOM 111..116; /note="Lumenal"; /evidence="ECO:0000305"; TOPO_DOM 136..149; /note="Cytoplasmic"; /evidence="ECO:0000305"; TOPO_DOM 169..178; /note="Lumen…	TRANSMEM 5..24; /note="Helical"; /evidence="ECO:0000250|UniProtKB:Q5ZKX9"; TRANSMEM 33..52; /note="Helical"; /evidence="ECO:0000250|UniProtKB:Q5ZKX9"; TRANSMEM 59..79; /note="Helical"; /evidence="ECO:0000250|UniProtKB:Q5ZKX9"; TRANSMEM 93..110; /note="Helical"; /evidence="ECO:0000250|UniProtKB:Q5ZKX9"; TRANSMEM 117..135; /note="Helical"; /evidence="ECO:0000250|UniProtKB:Q5ZKX9"; TRANSMEM 150..168…
O43749	reviewed	OR1F1_HUMAN	Olfactory receptor 1F1 (Olfactory receptor 16-35) (OR16-35) (Olfactory receptor 1F10) (Olfactory receptor 1F4) (Olfactory receptor 1F5) (Olfactory receptor 1F6) (Olfactory receptor 1F7) (Olfactory receptor 1F8) (Olfactory receptor 1F9) (Olfactory receptor OR16-4)	OR1F1 OLFMF OR1F10 OR1F4 OR1F5 OR1F6 OR1F7 OR1F8 OR1F9	Homo sapiens (Human)	312	34866	SUBCELLULAR LOCATION: Cell membrane; Multi-pass membrane protein.		TOPO_DOM 1..25; /note="Extracellular"; /evidence="ECO:0000255"; TOPO_DOM 50..57; /note="Cytoplasmic"; /evidence="ECO:0000255"; TOPO_DOM 80..100; /note="Extracellular"; /evidence="ECO:0000255"; TOPO_DOM 121..139; /note="Cytoplasmic"; /evidence="ECO:0000255"; TOPO_DOM 159..196; /note="Extracellular"; /evidence="ECO:0000255"; TOPO_DOM 220..236; /note="Cytoplasmic"; /evidence="ECO:0000255"; TOPO_DOM …	TRANSMEM 26..49; /note="Helical; Name=1"; /evidence="ECO:0000255"; TRANSMEM 58..79; /note="Helical; Name=2"; /evidence="ECO:0000255"; TRANSMEM 101..120; /note="Helical; Name=3"; /evidence="ECO:0000255"; TRANSMEM 140..158; /note="Helical; Name=4"; /evidence="ECO:0000255"; TRANSMEM 197..219; /note="Helical; Name=5"; /evidence="ECO:0000255"; TRANSMEM 237..259; /note="Helical; Name=6"; /evidence="ECO…
O43752	reviewed	STX6_HUMAN	Syntaxin-6	STX6	Homo sapiens (Human)	255	29176	SUBCELLULAR LOCATION: Golgi apparatus membrane {ECO:0000269|PubMed:23818989}; Single-pass type IV membrane protein {ECO:0000305}. Golgi apparatus, trans-Golgi network membrane {ECO:0000250|UniProtKB:Q63635}; Single-pass type IV membrane protein {ECO:0000255}. Recycling endosome membrane {ECO:0000250|UniProtKB:Q63635}; Single-pass type IV membrane protein {ECO:0000255}.		TOPO_DOM 2..234; /note="Cytoplasmic"; /evidence="ECO:0000255"	TRANSMEM 235..255; /note="Helical; Anchor for type IV membrane protein"; /evidence="ECO:0000255"
O43759	reviewed	SNG1_HUMAN	Synaptogyrin-1	SYNGR1	Homo sapiens (Human)	233	25456	SUBCELLULAR LOCATION: Cytoplasmic vesicle, secretory vesicle, synaptic vesicle membrane {ECO:0000250|UniProtKB:Q62876}; Multi-pass membrane protein {ECO:0000250|UniProtKB:Q62876}. Melanosome {ECO:0000269|PubMed:17081065}. Note=Identified by mass spectrometry in melanosome fractions from stage I to stage IV. {ECO:0000269|PubMed:17081065}.		TOPO_DOM 1..23; /note="Cytoplasmic"; /evidence="ECO:0000250|UniProtKB:Q62876"; TOPO_DOM 45..71; /note="Lumenal"; /evidence="ECO:0000250|UniProtKB:Q62876"; TOPO_DOM 93..103; /note="Cytoplasmic"; /evidence="ECO:0000250|UniProtKB:Q62876"; TOPO_DOM 125..148; /note="Lumenal"; /evidence="ECO:0000250|UniProtKB:Q62876"; TOPO_DOM 170..233; /note="Cytoplasmic"; /evidence="ECO:0000250|UniProtKB:Q62876"	TRANSMEM 24..44; /note="Helical"; /evidence="ECO:0000255"; TRANSMEM 72..92; /note="Helical"; /evidence="ECO:0000255"; TRANSMEM 104..124; /note="Helical"; /evidence="ECO:0000255"; TRANSMEM 149..169; /note="Helical"; /evidence="ECO:0000255"
O43760	reviewed	SNG2_HUMAN	Synaptogyrin-2 (Cellugyrin)	SYNGR2 UNQ352/PRO615	Homo sapiens (Human)	224	24810	SUBCELLULAR LOCATION: Cytoplasmic vesicle membrane {ECO:0000250|UniProtKB:O54980}; Multi-pass membrane protein {ECO:0000255}. Cytoplasmic vesicle, secretory vesicle, synaptic vesicle membrane {ECO:0000250|UniProtKB:O54980}; Multi-pass membrane protein {ECO:0000255}. Note=Localizes to cytoplasmic vesicles associated with the recycling endosomes. {ECO:0000250|UniProtKB:O54980}.; SUBCELLULAR LOCATIO…			TRANSMEM 26..46; /note="Helical"; /evidence="ECO:0000255"; TRANSMEM 73..93; /note="Helical"; /evidence="ECO:0000255"; TRANSMEM 105..125; /note="Helical"; /evidence="ECO:0000255"; TRANSMEM 147..167; /note="Helical"; /evidence="ECO:0000255"
O43761	reviewed	SNG3_HUMAN	Synaptogyrin-3	SYNGR3	Homo sapiens (Human)	229	24555	SUBCELLULAR LOCATION: Cytoplasmic vesicle, secretory vesicle, synaptic vesicle membrane {ECO:0000250|UniProtKB:Q8R191}; Multi-pass membrane protein {ECO:0000255}. Synapse {ECO:0000250|UniProtKB:Q8R191}. Note=Found at the neuromuscular synapses. {ECO:0000250|UniProtKB:Q8R191}.			TRANSMEM 30..50; /note="Helical"; /evidence="ECO:0000255"; TRANSMEM 70..90; /note="Helical"; /evidence="ECO:0000255"; TRANSMEM 105..125; /note="Helical"; /evidence="ECO:0000255"; TRANSMEM 148..168; /note="Helical"; /evidence="ECO:0000255"
O43772	reviewed	MCAT_HUMAN	Mitochondrial carnitine/acylcarnitine carrier protein (Carnitine/acylcarnitine translocase) (CAC) (CACT) (Solute carrier family 25 member 20)	SLC25A20 CAC CACT	Homo sapiens (Human)	301	32944	SUBCELLULAR LOCATION: Mitochondrion inner membrane; Multi-pass membrane protein.		TOPO_DOM 2..12; /note="Cytoplasmic"; /evidence="ECO:0000255"; TOPO_DOM 32..73; /note="Mitochondrial matrix"; /evidence="ECO:0000255"; TOPO_DOM 94..112; /note="Cytoplasmic"; /evidence="ECO:0000255"; TOPO_DOM 132..170; /note="Mitochondrial matrix"; /evidence="ECO:0000255"; TOPO_DOM 191..211; /note="Cytoplasmic"; /evidence="ECO:0000255"; TOPO_DOM 231..267; /note="Mitochondrial matrix"; /evidence="EC…	TRANSMEM 13..31; /note="Helical; Name=1"; /evidence="ECO:0000255"; TRANSMEM 74..93; /note="Helical; Name=2"; /evidence="ECO:0000255"; TRANSMEM 113..131; /note="Helical; Name=3"; /evidence="ECO:0000255"; TRANSMEM 171..190; /note="Helical; Name=4"; /evidence="ECO:0000255"; TRANSMEM 212..230; /note="Helical; Name=5"; /evidence="ECO:0000255"; TRANSMEM 268..287; /note="Helical; Name=6"; /evidence="ECO…
[truncated: 4,983 more rows]

## Sheet: mouse_kinase_unprot
Entry	Reviewed	Entry Name	Protein names	Gene Names	Organism	Length
A2AAJ9	reviewed	OBSCN_MOUSE	Obscurin (EC 2.7.11.1) (Obscurin-RhoGEF) (Obscurin-myosin light chain kinase) (Obscurin-MLCK)	Obscn Gm878	Mus musculus (Mouse)	8886
A2ASS6	reviewed	TITIN_MOUSE	Titin (EC 2.7.11.1) (Connectin)	Ttn	Mus musculus (Mouse)	35213
[truncated: 491 more rows]
