# Supplementary material for: High-throughput peptide-centric local stability assay extends protein–ligand identification to membrane proteins, tissues and bacteria
Source: Nat Struct Mol Biol. 2025 Nov 5;33(1):184–92. doi: 10.1038/s41594-025-01699-y (PMC12819154; doi:10.1038/s41594-025-01699-y)
Supplement: Supplementary file 13 — Statistical source data. [file 41594_2025_1699_MOESM13_ESM.xlsx]

## Sheet: Fig.1b
Original PELSA (Exploris)							HT-PELSA (Exploris)							HT-PELSA (Astral)
Log2FC	Log10P.Value	Log10adj.P.Val	UniprotID (remove ;)	Genes	is.kinase		Log2FC	Log10P.Value	Log10adj.P.Val	UniprotID (remove ;)	Genes	is.kinase		Log2FC	Log10P.Value	Log10adj.P.Val	UniprotID (remove ;)	Genes	is.kinase
-4.15563	11.9456	7.07784	P49840	GSK3A	yes		-3.93229	12.8477	8.05257	P43405	SYK	yes		-3.81497	14.1685	9.62197	P05771	PRKCB	yes
-5.33996	10.6887	6.26777	Q13131	PRKAA1	yes		-1.63138	12.4316	8.05257	Q9P289	STK26	yes		-2.15039	13.5458	9.12425	Q13177	PAK2	yes
-2.51511	10.4882	6.26777	Q00535	CDK5	yes		-2.33604	11.5044	7.26247	P45984	MAPK8	yes		-2.71941	13.3407	9.07734	P24941	CDK2	yes
-3.92674	10.4823	6.26777	P24941	CDK2	yes		-1.56899	11.4197	7.26247	P19525	EIF2AK2	yes		-1.94438	13.3228	9.07734	O43318	MAP3K7	yes
-3.3843	10.4365	6.26777	O43318	MAP3K7	yes		-2.22578	11.1069	7.13882	O43318	MAP3K7	yes		-2.73808	13.0926	9.02218	O14976	GAK	yes
-3.24234	10.2527	6.1631	Q13043	STK4	yes		-2.55308	10.9931	7.13882	Q9H2G2	SLK	yes		-3.87073	13.0916	9.02218	P17252	PRKCA	yes
-3.53252	10.0257	6.06005	Q13188	STK3	yes		-4.08098	10.8855	7.10852	P05771	PRKCB	yes		-3.20746	12.7063	8.78171	P00519	ABL1	yes
-3.38174	10.0102	6.06005	Q9Y2H1	STK38L	yes		-2.79398	10.642	7.02086	Q16512	PKN1	yes		-2.18519	12.6914	8.78171	P49840	GSK3A	yes
-3.32019	9.79062	5.94139	P49841	GSK3B	yes		-3.46402	10.4309	6.87494	Q9H9E3	COG4	no		-2.25447	12.1932	8.4186	Q9NWZ3	IRAK4	yes
-3.71704	9.62828	5.89477	Q96RR4	CAMKK2	yes		-1.53725	10.4003	6.87494	Q15418	RPS6KA1	yes		-1.749	12.1079	8.38532	Q9UHD2	TBK1	yes
-2.92994	9.62345	5.89477	Q6A1A2	PDPK1	yes		-1.70868	10.3887	6.87494	O96013	PAK4	yes		-3.96961	11.8441	8.2676	Q04759	PRKCQ	yes
-2.64541	9.23806	5.57447	Q13555	CAMK2G	yes		-0.989386	10.1918	6.75059	O15021	RPS6KA3	yes		-1.57355	11.8285	8.26722	Q9BVS4	RIOK2	yes
-3.75709	9.19468	5.55742	P05771	PRKCB	yes		-2.17635	10.1252	6.70034	Q9NWZ3	IRAK4	yes		-1.431	11.7081	8.16156	Q15418	RPS6KA1	yes
-3.37497	9.07421	5.48966	Q9H2G2	SLK	yes		-0.9036	10.0781	6.69387	Q9Y6R4	MAP3K4	yes		-1.08139	11.5589	8.06678	O00506	STK26	yes
-2.53072	8.93894	5.39344	O14757	CHEK1	yes		-1.63196	10.0763	6.69387	Q9BVS4	RIOK2	yes		-2.4124	11.4961	8.02873	O14757	CHEK1	yes
-2.92234	8.87707	5.38956	O95835	LATS1	yes		-2.02167	10.0328	6.6866	Q9UHD2	TBK1	yes		-1.31472	11.4002	7.94697	Q9P289	STK26	yes
-1.74678	8.76318	5.31213	O14976	GAK	yes		-2.58447	10.0087	6.6866	O14757	CHEK1	yes		-2.52244	11.3908	7.94697	Q16512	PKN1	yes
-3.31164	8.73508	5.31213	Q9UKI8	TLK1	yes		-1.71888	9.98338	6.68349	P50750	CDK9	yes		-1.42238	11.3623	7.94421	P19525	EIF2AK2	yes
-2.48869	8.69417	5.30357	P53350	PLK1	yes		-1.3001	9.94535	6.6759	Q9Y6E0	STK24	yes		-3.0165	11.3008	7.91063	Q13188	STK4	yes
-2.24512	8.4562	5.107	O96013	PAK4	yes		-1.07978	9.93595	6.6759	P31751	AKT1	yes		-1.18134	11.1979	7.82751	Q15759	MAPK14	yes
-2.13926	8.34659	5.04308	Q15418	RPS6KA1	yes		-3.78927	9.91785	6.6759	P50613	CDK7	yes		-3.14872	11.16	7.79909	Q9Y2K2	SIK3	yes
-1.46673	8.34259	5.04308	Q9P289	STK26	yes		-3.35036	9.83864	6.63566	P00519	ABL1	yes		-1.14104	11.1414	7.78987	Q13555	CAMK2G	yes
-3.24069	8.23037	4.95706	P17252	PRKCA	yes		-1.08634	9.81116	6.62707	Q15349	RPS6KA3	yes		-1.49594	11.1166	7.77943	O96013	PAK4	yes
-2.32232	8.22271	4.95706	Q13177	PAK2	yes		-0.858594	9.799	6.62405	Q13546	RIPK1	yes		-3.45371	11.0219	7.70584	Q9UQM7	CAMK2G	yes
-2.07421	8.14776	4.9235	Q99759	MAP3K3	yes		-1.63142	9.75516	6.59766	P53350	PLK1	yes		-1.75065	10.9893	7.68166	Q96SB4	SRPK1	yes
-2.31902	8.11695	4.90244	P45983	MAPK8	yes		-1.63843	9.67559	6.55369	P43250	GRK6	yes		-1.73482	10.9469	7.64758	P50750	CDK9	yes
-2.24225	8.09279	4.89717	Q96BR1	SGK3	yes		-1.42784	9.67482	6.55369	Q9P2K8	EIF2AK4	yes		-1.77495	10.9181	7.62681	P45983	MAPK8	yes
-3.97975	8.05017	4.8637	Q15208	STK38	yes		-2.34889	9.66952	6.55369	Q7KZI7	MARK2	yes		-3.40958	10.7787	7.51845	Q00535	CDK5	yes
-3.31123	7.9396	4.78548	Q9Y2K2	SIK3	yes		-1.03305	9.64636	6.53836	Q9Y243	AKT1	yes		-1.53605	10.7454	7.50337	P22830	FECH	no
-2.5303	7.67607	4.57179	Q9H2K8	TAOK3	yes		-2.40364	9.61537	6.53003	Q13177	PAK2	yes		-1.6761	10.732	7.50223	P23443	RPS6KB1	yes
-1.31833	7.6364	4.5421	P50750	CDK9	yes		-1.00265	9.59086	6.51282	P45983	MAPK8	yes		-4.14519	10.6167	7.45638	P49841	GSK3B	yes
-1.24736	7.63167	4.5421	O00506	STK26	yes		-1.22211	9.56928	6.49842	Q9Y4K4	MAP4K5	yes		-1.49411	10.5823	7.42788	Q9H2K8	TAOK3	yes
-2.40944	7.59716	4.51477	Q04759	PRKCQ	yes		-0.955672	9.5185	6.46849	P06493	CDK1	yes		-0.85977	10.4649	7.32921	P51812	RPS6KA3	yes
-2.34501	7.56499	4.50346	P00519	ABL1	yes		-1.89609	9.46613	6.42948	Q96SB4	SRPK1	yes		-1.9739	10.4608	7.32921	Q9Y4K4	MAP4K5	yes
-1.43298	7.49314	4.43834	Q9NWZ3	IRAK4	yes		-1.58142	9.3785	6.36287	P53779	MAPK8	yes		-1.19433	10.3449	7.23507	P06493	CDK1	yes
-2.25142	7.35721	4.31557	Q16512	PKN1	yes		-2.46539	9.37397	6.36287	Q6A1A2	PDPK1	yes		-4.1485	10.3313	7.2333	P24723	PRKCH	yes
-2.00965	7.07867	4.10305	P23443	RPS6KB1	yes		-2.42037	9.24138	6.28282	O14976	GAK	yes		-1.48498	10.3112	7.22706	P53350	PLK1	yes
-1.98777	7.04328	4.08938	P42680	TEC	yes		-1.19702	9.18372	6.25181	Q13555	CAMK2G	yes		-3.26163	10.1792	7.11887	Q9Y2H1	STK38	yes
-1.46462	6.91575	3.98254	P19525	EIF2AK2	yes		-0.738982	9.06646	6.16939	P12956	XRCC6	no		-3.90832	10.1595	7.10433	Q9H2G2	SLK	yes
-3.48426	6.87321	3.95488	P50613	CDK7	yes		-0.870629	9.04242	6.15936	P13010	XRCC5	no		-2.22424	10.1462	7.10025	P33981	TTK	yes
-2.26159	6.85955	3.95213	P11309	PIM1	yes		-2.79157	8.97311	6.10814	P24941	CDK2	yes		-2.08455	10.0344	7.02358	P45984	MAPK8	yes
-3.22652	6.85606	3.95213	Q86UX6	STK32C	yes		-1.17292	8.90335	6.06419	P22830	FECH	no		-0.74511	9.93119	6.94894	O15021	RPS6KA3	yes
-2.47432	6.83349	3.93938	O43683	BUB1	yes		-1.08894	8.86962	6.04281	P23443	RPS6KB1	yes		-1.441	9.8329	6.87372	P31751	AKT2	yes
-1.0642	6.82057	3.93938	Q9Y243	AKT1	yes		-1.33958	8.84145	6.02268	O00506	STK26	yes		-0.825188	9.80468	6.87095	P13010	XRCC5	no
-1.35652	6.76828	3.89236	Q9Y6R4	MAP3K4	yes		-1.78063	8.83167	6.0197	Q9Y4A0	JRKL	no		-3.70876	9.76792	6.8377	Q8N5S9	CAMKK1	yes
-1.84545	6.74987	3.88216	Q15349	RPS6KA3	yes		-0.989714	8.82027	6.01329	P30291	WEE1	yes		-0.975925	9.73962	6.81578	Q9Y243	AKT1	yes
-2.2223	6.72529	3.86617	Q9NQU5	PAK4	yes		-1.21778	8.80781	6.0047	Q15759	MAPK14	yes		-3.53315	9.73904	6.81578	Q13043	STK4	yes
-1.79826	6.35221	3.55638	Q14289	PTK2B	yes		-1.40155	8.76344	5.97914	P14635	CCNB1	no		-4.99713	9.70004	6.80026	Q13131	PRKAA1	yes
-2.12626	6.31759	3.52905	Q9Y5S2	CDC42BPB	yes		-2.12109	8.60377	5.87792	Q16513	PKN2	yes		-2.1959	9.69253	6.79923	Q96RR4	CAMKK2	yes
-1.41307	6.26137	3.47644	O14965	AURKA	yes		-1.42692	8.54216	5.82585	Q9H4L5	OSBPL3	no		-1.00475	9.67179	6.78169	Q15349	RPS6KA3	yes
-1.73271	6.22997	3.4497	Q9UQ88	CDK11A	no		-2.01302	8.47048	5.77913	Q96RR4	CAMKK2	yes		-1.9604	9.65391	6.76699	P42680	TEC	yes
-2.82283	6.12488	3.36775	Q96SB4	SRPK1	yes		-3.58064	8.46403	5.7781	P49841	GSK3B	yes		-2.63789	9.6338	6.75318	Q07002	CDK16	yes
-0.960322	6.02357	3.28296	Q8TBX8	PIP4K2C	no		-1.05609	8.36016	5.69987	Q8TBX8	PIP4K2C	no		-2.87323	9.54953	6.68425	O95835	LATS1	yes
-1.52836	5.99964	3.26226	P22830	FECH	no		-0.638905	8.34276	5.68522	P51812	RPS6KA3	yes		-2.10312	9.32759	6.49985	P43250	GRK6	yes
-1.25928	5.91532	3.19989	Q8WVD3	RNF138	no		-1.53483	8.30808	5.65871	Q14680	MELK	yes		-1.33197	9.29671	6.47173	Q9P2K8	EIF2AK4	yes
-1.24723	5.88947	3.18012	Q9H4L5	OSBPL3	no		-1.60744	8.23365	5.59467	Q6P5Z2	PKN3	yes		-2.78335	9.27459	6.45914	Q7KZI7	MARK3	yes
-1.22496	5.88326	3.17691	Q99986	VRK1	yes		-0.98949	8.21414	5.5884	P41240	CSK	yes		-1.49146	9.09369	6.3229	Q9Y6R4	MAP3K4	yes
-0.950818	5.76946	3.07201	Q9BVS4	RIOK2	yes		-1.10352	8.18986	5.57422	Q96GX5	MASTL	yes		-1.32292	8.95628	6.21528	Q6PHR2	ULK3	yes
-2.59743	5.63611	2.96469	Q9H0K1	SIK2	yes		-1.79513	8.14531	5.54387	P42680	TEC	yes		-2.87927	8.95561	6.21528	Q00537	CDK16	yes
-1.41984	5.61077	2.94718	P42679	MATK	yes		-0.991393	8.08054	5.48917	Q5VT25	CDC42BPA	yes		-2.81703	8.93769	6.20409	P27448	MARK3	yes
-1.17944	5.5754	2.92414	O75385	ULK1	yes		-3.63106	8.0645	5.48477	O60674	JAK2	yes		-1.0098	8.92144	6.19227	P30291	WEE1	yes
-1.45964	5.56678	2.91917	O96017	CHEK2	yes		-0.914652	8.02431	5.45496	P49761	CLK3	yes		-2.23578	8.83905	6.1191	P43405	SYK	yes
-2.88517	5.56299	2.91799	P17612	PRKACA	yes		-1.86561	8.02335	5.45496	Q96GD4	AURKB	yes		-1.33166	8.79294	6.0778	Q9H4L5	OSBPL3	no
-1.54292	5.51583	2.876	P31751	AKT2	yes		-2.86351	7.97957	5.42441	Q6PHR2	ULK3	yes		-0.814202	8.79181	6.0778	Q13546	RIPK1	yes
-1.01136	5.46602	2.8313	P30291	WEE1	yes		-2.18548	7.9448	5.39824	P49840	GSK3A	yes		-1.80789	8.7227	6.02128	Q96GD4	AURKB	yes
-0.751503	5.44102	2.81135	Q9BZF3	OSBPL6	no		-0.769357	7.93887	5.39443	Q8IZL9	LYN	yes		-3.14977	8.66773	5.98055	P50613	CDK7	yes
-2.87118	5.3282	2.73153	P19784	CSNK2A2	yes		-0.743474	7.858	5.33032	P31749	AKT1	yes		-2.29523	8.64884	5.96762	O14965	AURKA	yes
-1.62909	5.32708	2.73153	Q5VT25	CDC42BPA	yes		-0.585568	7.77947	5.27353	Q9BVG4	PBDC1	no		-1.26253	8.61779	5.94245	Q9H9C1	VIPAS39	no
-1.11527	5.19977	2.62209	O75676	RPS6KA4	yes		-1.63773	7.75248	5.25613	Q05397	PTK2	yes		-0.779408	8.59807	5.92661	Q13523	PRPF4B	yes
-1.95054	5.15617	2.58512	Q9Y6E0	STK24	yes		-1.86436	7.74534	5.25451	P33981	TTK	yes		-2.33593	8.50086	5.84644	Q9NRH2	SNRK	yes
-1.13813	5.14386	2.57917	P31749	AKT1	yes		-0.787219	7.73177	5.24665	P11166	SLC2A1	no		-4.29716	8.26883	5.63964	Q9NSY1	BMP2K	yes
-1.69766	5.12818	2.5701	Q6PHR2	ULK3	yes		-2.28083	7.6438	5.17923	O14965	AURKA	yes		-0.499211	8.18153	5.56045	P12956	XRCC6	no
-1.41477	5.07867	2.52692	P22612	PRKACA	yes		-1.12418	7.61731	5.15557	P53671	LIMK2	yes		-2.67395	8.18097	5.56045	O96017	CHEK2	yes
-0.594458	5.06594	2.51629	Q8NEB9	PIK3C3	no		-4.05859	7.53713	5.0962	P17252	PRKCA	yes		-3.51769	7.99733	5.41144	Q9UKI8	TLK1	yes
-1.58646	5.05376	2.50826	Q03188	CENPC	no		-0.757464	7.46992	5.03861	Q9UKE5	TNIK	yes		-1.73797	7.8988	5.33305	Q6A1A2	PDPK1	yes
-0.727082	4.94709	2.41982	Q6P2M8	PNCK	yes		-0.863207	7.44475	5.01992	P49674	CSNK1D	yes		-0.924309	7.87557	5.31433	P41240	CSK	yes
-1.54834	4.93719	2.41387	Q16513	PKN2	yes		-4.05071	7.3977	4.97926	Q13188	STK4	yes		-1.92293	7.81597	5.26362	Q8TBX8	PIP4K2C	no
-1.52061	4.89083	2.37722	Q9NYV4	CDK12	yes		-1.10217	7.39304	4.97618	P20248	CCNA2	no		-2.36707	7.78017	5.23365	Q6P5Z2	PKN3	yes
-1.48	4.86847	2.35678	Q9P2M7	CGN	no		-3.95561	7.31149	4.90284	Q15208	STK38	yes		-3.1664	7.77243	5.22736	Q9P1W9	PIM2	yes
-1.97606	4.85484	2.34696	Q6DT37	CDC42BPB	yes		-0.634495	7.25297	4.86364	Q13523	PRPF4B	yes		-1.21225	7.73003	5.19353	Q9Y6E0	STK24	yes
-0.732937	4.81966	2.32116	O60674	JAK2	yes		-0.906007	7.25019	4.86235	Q8NG31	KNL1	no		-2.50358	7.58455	5.07145	Q9HBH9	MKNK2	yes
-1.89944	4.80067	2.30403	O00444	PLK4	yes		-3.32898	7.21774	4.83284	Q13043	STK4	yes		-1.32802	7.50201	4.99557	P11309	PIM1	yes
-2.17837	4.78498	2.29566	Q96GX5	MASTL	yes		-4.88391	7.21069	4.82872	Q00535	CDK5	yes		-0.657533	7.36244	4.88163	Q9BVG4	PBDC1	no
-1.64582	4.69211	2.21178	Q05397	PTK2	yes		-1.06699	7.17464	4.79701	P41743	PRKCI	yes		-0.842336	7.28703	4.81857	Q05823	RNASEL	yes
-1.09128	4.6325	2.16273	Q9Y4K4	MAP4K5	yes		-0.972302	7.13929	4.7674	Q05823	RNASEL	yes		-1.05401	7.28591	4.81857	Q96GX5	MASTL	yes
-0.83326	4.60509	2.13877	O76021	RSL1D1	no		-1.27068	7.08808	4.72325	Q8NI60	COQ8A	yes		-2.06681	7.20905	4.75596	Q16513	PKN2	yes
-0.492432	4.58028	2.12178	P27708	CAD	no		-0.966467	6.97106	4.62675	Q9NQU5	PAK4	yes		-1.6752	7.05193	4.616	Q8IYT8	ULK1	yes
-1.53524	4.57544	2.11963	P53671	LIMK2	yes		-1.16398	6.93205	4.59665	P11309	PIM1	yes		-5.44648	7.02971	4.59714	Q05655	PRKCD	yes
-0.655088	4.54434	2.09326	O95747	OXSR1	yes		-1.28311	6.82643	4.51555	Q9NQR4	NIT2	no		-2.29979	6.94646	4.5238	Q9UL54	TAOK2	yes
-1.24821	4.53799	2.08858	Q9P2K8	EIF2AK4	yes		-1.50584	6.80155	4.49681	Q9H2K8	TAOK3	yes		-2.27678	6.77723	4.37372	Q99759	MAP3K3	yes
-0.74499	4.48903	2.0462	Q12851	MAP4K2	yes		-1.34138	6.72458	4.43776	Q00532	PRKD2	yes		-1.62216	6.724	4.32773	O75385	ULK1	yes
-0.658253	4.4498	2.01392	Q9BWU1	CDK8	yes		-2.56081	6.71207	4.42991	P27448	MARK3	yes		-1.76388	6.4479	4.08702	O00311	CDC7	yes
-1.1059	4.44707	2.01392	Q8TD19	NEK9	yes		-4.4046	6.70048	4.42063	Q05655	PRKCB	yes		-1.86084	6.40619	4.04907	P57071	PRDM15	no
-0.796887	4.41072	1.98548	P29597	TYK2	yes		-1.08455	6.67324	4.39797	P29597	TYK2	yes		-3.63578	6.39509	4.0389	Q13470	TNK1	yes
-0.799972	4.27781	1.871	P45984	MAPK9	yes		-1.42096	6.60771	4.34891	Q9BZF3	OSBPL6	no		-1.37855	6.33298	3.98604	P53671	LIMK2	yes
-1.17406	4.25202	1.8482	Q13164	MAPK7	yes		-0.582522	6.60289	4.34548	Q8N4C8	MINK1	yes		-1.0057	6.24541	3.9093	Q9Y5S2	CDC42BPA	yes
-1.2141	4.24302	1.84513	O14920	IKBKB	yes		-0.380743	6.46494	4.2247	P42338	PIK3CB	no		-1.17894	6.20767	3.87493	Q05397	PTK2	yes
-1.40858	4.15508	1.77024	P22694	PRKACA	yes		-1.98786	6.34889	4.12313	O00311	CDC7	yes		-1.022	6.18701	3.85798	P20248	CCNA2	no
-0.86402	4.09293	1.71715	Q9UEW8	STK39	yes		-1.02119	6.33962	4.1169	Q8TDR2	STK35	yes		-0.383928	6.0912	3.77513	Q8NEB9	PIK3C3	no
-0.396812	3.97581	1.62661	Q10713	PMPCA	no		-0.505496	6.27375	4.06002	Q13017	ARHGAP5	no		-0.935906	6.08895	3.77374	Q00532	PRKD2	yes
-1.23434	3.95626	1.60837	P30533	LRPAP1	no		-1.63323	6.26328	4.05054	Q9NRM7	LATS1	yes		-1.81143	6.07595	3.76243	Q9BZF3	OSBPL6	no
-1.67574	3.83878	1.51014	P55957	BID	no		-1.0645	6.24724	4.03647	Q9P1W9	PIM2	yes		-0.840349	5.86246	3.56555	P16591	FER	yes
-1.95683	3.80257	1.4814	O95067	CCNB2	no		-0.528307	6.11254	3.91911	P25098	GRK2	yes		-0.632098	5.76928	3.47964	Q9UKE5	TNIK	yes
-0.604021	3.79984	1.47993	P06493	CDK1	yes		-0.755077	6.10403	3.91249	Q99986	VRK1	yes		-0.676422	5.67829	3.39951	P31749	AKT1	yes
-0.749431	3.78261	1.46634	Q15759	MAPK14	yes		-0.698788	6.06284	3.8741	Q6XUX3	DSTYK	yes		-0.932326	5.60125	3.33363	Q9BWU1	CDK8	yes
-1.41573	3.76981	1.45598	Q68DQ2	CRYBG3	no		-1.09069	6.03922	3.8542	Q9BWU1	CDK19	yes		-1.97618	5.528	3.26854	Q14680	MELK	yes
-0.544952	3.76501	1.45239	Q9BUB5	MKNK1	yes		-1.54757	6.00202	3.82252	P49137	MAPKAPK2	yes		-0.573122	5.47755	3.22032	Q8N4C8	MINK1	yes
-0.855536	3.7511	1.44209	O75153	CLUH	no		-0.703641	5.98132	3.80456	O75582	RPS6KA5	yes		-0.889811	5.32457	3.08268	Q9UBS0	RPS6KB2	yes
-0.838854	3.70669	1.40483	Q9UHD2	TBK1	yes		-0.558877	5.95018	3.77794	O15111	CHUK	yes		-0.683354	5.28073	3.04171	Q9NVU7	SDAD1	no
-0.351305	3.66235	1.36401	P35637	FUS	no		-0.635564	5.92226	3.75804	P16591	FER	yes		-0.579311	5.17032	2.94671	P25098	GRK2	yes
-0.483944	3.60701	1.31333	P48730	CSNK1D	yes		-0.257325	5.8225	3.67388	P55884	EIF3B	no		-1.46814	5.13843	2.91825	P14635	CCNB1	no
-0.856295	3.60326	1.31084	Q99956	DUSP9	no		-1.10531	5.80641	3.65949	P53667	LIMK1	yes		-1.04621	5.12124	2.90378	P53667	LIMK1	yes
-0.473734	3.52728	1.24728	Q9UBS0	RPS6KB2	yes		-0.39661	5.78922	3.64399	Q16629	SRSF7	no		-0.339098	5.10153	2.88543	Q08J23	NSUN2	no
-0.912209	3.42793	1.16228	P53667	LIMK1	yes		-0.331997	5.70634	3.57113	Q08J23	NSUN2	no		-0.952112	5.08862	2.87454	Q5VT25	CDC42BPA	yes
-0.65199	3.41177	1.1472	P09884	POLA1	no		-0.690279	5.68682	3.55327	Q16644	MAPKAPK2	yes		-0.480943	4.98171	2.77564	O75582	RPS6KA5	yes
-0.54662	3.36489	1.1089	P22102	GART	no		-0.566345	5.60423	3.48044	Q8NEB9	PIK3C3	no		-0.407125	4.98018	2.77543	Q10713	PMPCA	no
-0.771452	3.32894	1.07927	Q6XUX3	DSTYK	yes		-0.393969	5.5985	3.47631	P48730	CSNK1D	yes		-1.1906	4.9745	2.77041	Q8TDR2	STK35	yes
-0.384787	3.23936	1.01113	P52564	MAP2K3	yes		-4.57797	5.3977	3.29866	Q13131	PRKAA1	yes		-0.370902	4.95994	2.75782	O14733	MAP2K7	yes
							-0.700874	5.33006	3.24028	O43683	BUB1	yes		-1.00166	4.9207	2.72118	Q8TEQ6	GEMIN5	no
							-0.547664	5.31001	3.22471	Q8N9B5	JMY	no		-0.335007	4.82315	2.63773	P28482	MAPK1	yes
							-0.785794	5.22484	3.15183	Q96IF1	AJUBA	no		-0.435729	4.78577	2.60349	Q8TD19	NEK9	yes
							-0.757832	5.11605	3.05155	Q13164	MAPK7	yes		-0.400521	4.77813	2.59648	P48730	CSNK1D	yes
							-0.982391	5.08808	3.02638	Q12851	MAP4K2	yes		-1.00888	4.77499	2.59396	Q14004	CDK12	yes
							-0.946401	5.06212	3.00596	Q9NRH2	SNRK	yes		-0.96241	4.68081	2.50904	Q12851	MAP4K2	yes
														-1.02391	4.39827	2.25373	Q6ICG6	KIAA0930	no
														-0.460228	4.29827	2.15943	O15111	CHUK	yes
														-1.06001	4.17919	2.05317	P36551	CPOX	no
														-1.82649	4.12305	2.00629	Q9NYV4	CDK12	yes
														-0.539613	4.11608	2.00093	O60331	PIP5K1C	no
														-0.410701	4.11299	1.99891	O95396	MOCS3	no
														-0.773494	4.0576	1.94989	Q32MK0	MYLK3	yes
														-1.57282	3.97452	1.87774	O95067	CCNB2	no
														-2.24746	3.94823	1.85503	P19784	CSNK2A2	yes
														-0.409199	3.90607	1.81693	Q92569	PIK3R2	no
														-1.00584	3.84876	1.76734	P42679	MATK	yes
														-1.11643	3.83667	1.7583	Q9Y3A2	UTP11	no
														-0.493815	3.83592	1.7583	O43353	RIPK2	yes
														-0.385079	3.79773	1.72592	P42338	PIK3CB	no
														-0.926956	3.79139	1.72012	P49761	CLK3	yes
														-0.88943	3.79097	1.72012	Q9UBF8	PI4KB	no
														-0.299319	3.7789	1.70951	Q8IVT5	KSR1	yes
														-1.24645	3.69865	1.63927	O94806	PRKD2	yes
														-0.397748	3.67611	1.623	P49674	CSNK1D	yes
														-0.403288	3.6737	1.6218	Q9Y606	PUS1	no
														-0.237322	3.66529	1.61458	P62913	RPL11	no
														-0.364245	3.61493	1.57175	P14174	MIF	no
														-0.533158	3.61418	1.57145	O75676	RPS6KA5	yes
														-0.865853	3.57689	1.53686	Q99986	VRK1	yes
														-0.971697	3.5742	1.53509	P30281	CCND3	no
														-1.53534	3.5245	1.49342	Q96BR1	SGK3	yes

## Sheet: Fig.1c
Protein.Group	Protein.Names	Genes	First.Protein.Description	Stripped.Sequence	Modified.Sequence	peptide.length	from	regulation	pEC50_rep1	R2_rep1	lower_rep1	upper_rep1	Ratio_0nM_0nM_R1	Ratio_02nM_0nM_R1	Ratio_2nM_0nM_R1	Ratio_20nM_0nM_R1	Ratio_200nM_0nM_R1	Ratio_2uM_0nM_R1	Ratio_20uM_0nM_R1	Ratio_100uM_0nM_R1	pEC50_rep2	R2_rep2	lower_rep2	upper_rep2	Ratio_0nM_0nM_R2	Ratio_02nM_0nM_R2	Ratio_2nM_0nM_R2	Ratio_20nM_0nM_R2	Ratio_200nM_0nM_R2	Ratio_2uM_0nM_R2	Ratio_20uM_0nM_R2	Ratio_100uM_0nM_R2	pEC50_rep3	R2_rep3	lower_rep3	upper_rep3	Ratio_0nM_0nM_R3	Ratio_02nM_0nM_R3	Ratio_2nM_0nM_R3	Ratio_20nM_0nM_R3	Ratio_200nM_0nM_R3	Ratio_2uM_0nM_R3	Ratio_20uM_0nM_R3	Ratio_100uM_0nM_R3	pEC50_rep4	R2_rep4	lower_rep4	upper_rep4	Ratio_0nM_0nM_R4
O14976	GAK_HUMAN	GAK	Cyclin-G-associated kinase	AIIQEVCFMKK	AIIQEVC(UniMod:4)FMKK	11	81	stabilized	6.4843	0.9942	0.073992	1.00856	1	1.02591	0.946569	1.04603	0.678185	0.167946	0.0774985	0.0621791	6.4998	0.9936	0.0826742	1.04186	1	1.01769	1.04353	1.09131	0.687865	0.186292	0.0583794	0.0898554	6.5639	0.9672	0.0738916	0.98461	1	1.09926	0.812546	0.945884	0.590634	0.197649	0.0799789	0.0884692	6.8064	0.9902	0.0652851	0.927903	1
O14976	GAK_HUMAN	GAK	Cyclin-G-associated kinase	AMLQVNPEER	AMLQVNPEER	10	294	stabilized	6.8609	0.9913	0.203053	0.983732	1	1.01086	0.882935	0.872033	0.526638	0.293277	0.219161	0.208519	6.7798	0.9778	0.183064	0.905389	1	0.828782	0.867729	0.795916	0.533235	0.227136	0.224532	0.180739	6.8951	0.9798	0.185371	1.02853	1	1.13318	0.91839	0.941271	0.503291	0.242442	0.203393	0.169349	7.0192	0.9707	0.169811	0.88602	1
O14976	GAK_HUMAN	GAK	Cyclin-G-associated kinase	GPLSCDTVLK	GPLSC(UniMod:4)DTVLK	10	141	stabilized	6.7363	0.9884	0.173319	0.942162	1	0.93923	0.84554	0.84822	0.550539	0.256479	0.189511	0.19029	6.7811	0.9885	0.193283	0.978178	1	1.01345	0.881948	0.910802	0.540218	0.2724	0.222519	0.173373	6.7183	0.9802	0.177182	0.912932	1	0.878241	0.836703	0.870735	0.529787	0.247553	0.141771	0.209735	6.8471	0.994	0.2051	0.956953	1
O14976	GAK_HUMAN	GAK	Cyclin-G-associated kinase	IFYQTCR	IFYQTC(UniMod:4)R	7	151	stabilized	6.9003	0.98	0.117314	1.01109	1	1.00356	0.890911	0.686481	0.60495	0.247187	0.180283	0.185143	6.8515	0.9603	0.141649	1.01117	1	1.11519	0.81698	0.908653	0.494205	0.270936	0.149394	0.161988	6.8689	0.9927	0.123296	1.00102	1	0.995289	0.912193	0.841985	0.464047	0.294669	0.177618	0.107763	6.6356	0.958	0.115796	0.854553	1
[truncated: 10 more columns]

## Sheet: Fig.1d,e
Protein.Group	Protein.Names	Genes	First.Protein.Description	Stripped.Sequence	Modified.Sequence	peptide.length	from	regulation	pEC50_rep1	R2_rep1	lower_rep1	upper_rep1	Ratio_0nM_0nM_R1	Ratio_02nM_0nM_R1	Ratio_2nM_0nM_R1	Ratio_20nM_0nM_R1	Ratio_200nM_0nM_R1	Ratio_2uM_0nM_R1	Ratio_20uM_0nM_R1	Ratio_100uM_0nM_R1	pEC50_rep2	R2_rep2	lower_rep2	upper_rep2	Ratio_0nM_0nM_R2	Ratio_02nM_0nM_R2	Ratio_2nM_0nM_R2	Ratio_20nM_0nM_R2	Ratio_200nM_0nM_R2	Ratio_2uM_0nM_R2	Ratio_20uM_0nM_R2	Ratio_100uM_0nM_R2	pEC50_rep3	R2_rep3	lower_rep3	upper_rep3	Ratio_0nM_0nM_R3	Ratio_02nM_0nM_R3	Ratio_2nM_0nM_R3	Ratio_20nM_0nM_R3	Ratio_200nM_0nM_R3	Ratio_2uM_0nM_R3	Ratio_20uM_0nM_R3	Ratio_100uM_0nM_R3	pEC50_rep4	R2_rep4	lower_rep4	upper_rep4	Ratio_0nM_0nM_R4
P28482	MK01_HUMAN	MAPK1	Mitogen-activated protein kinase 1	AAAAAAGAGPEMVR	(UniMod:1)AAAAAAGAGPEMVR	14	2	stabilized	4.4666	0.9408	0.407742	0.971935	1	0.943945	1.00669	0.952324	0.885477	0.920881	0.719648	0.608339	4.6367	0.9224	0.272698	1.00548	1	0.995831	0.966818	0.944801	0.773514	0.853182	0.631581	0.55103	5.1459	0.9488	0.577035	0.994427	1	0.944744	1.05841	0.954859	0.995747	0.87833	0.706788	0.616637	4.7776	0.9917	0.652158	1.00924	1
Q05823	RN5A_HUMAN	RNASEL	2-5A-dependent ribonuclease	AAHLADFDK	AAHLADFDK	9	498	stabilized	5.852	0.9534	0.273526	0.962635	1	0.91001	1.08927	0.849015	0.924544	0.534502	0.262184	0.298304	5.8333	0.9737	0.130178	1.02294	1	1.06711	0.939683	0.836402	0.823249	0.500425	0.379678	0.256982	6.0046	0.9928	0.125859	0.950416	1	0.960112	0.888183	0.897624	0.779205	0.423697	0.193725	0.153881	5.9331	0.9527	0.271868	0.963466	1
Q9H4L5	OSBL3_HUMAN	OSBPL3	Oxysterol-binding protein-related protein 3	AAQIPSPLER	AAQIPSPLER	10	572	stabilized													5.9497	0.9806	0.104762	0.952178	1	0.859953	0.950715	0.993685	0.763284	0.446682	0.134053	0.143849	6.18	0.9588	0.132942	1.02169	1	1.09741	0.90929	0.895474	0.780539	0.362811	0.348306	0.135415	6.0711	0.9945	0.159475	1.02363	1
Q15418	KS6A1_HUMAN	RPS6KA1	Ribosomal protein S6 kinase alpha-1	ADPSHFELLK	ADPSHFELLK	10	57	stabilized	7.9861	0.9461	0.302263	1.04994	1	1.04494	0.883895	0.490637	0.543071	0.322239	0.294863	0.261756	6.7608	0.9493	0.285807	0.966177	1	0.793233	1.07143	1	0.522556	0.276915	0.294941	0.285588													6.8768	0.9959	0.278153	1.01363	1
P51812	KS6A3_HUMAN	RPS6KA3	Ribosomal protein S6 kinase alpha-3	ADPSQFELLK	ADPSQFELLK	10	63	stabilized	6.7785	0.9897	0.394541	0.9801	1	0.936275	0.995098	0.970588	0.642157	0.421813	0.425885	0.348406	6.6208	0.9952	0.411047	1.02013	1	1	1.0303	1.0404	0.752525	0.452127	0.417166	0.388495	6.8051	0.954	0.346539	1.053	1	0.978723	1.20745	0.930851	0.670213	0.380454	0.365165	0.343618	6.7065	0.9608	0.462417	1.12428	1
Q13546	RIPK1_HUMAN	RIPK1	Receptor-interacting serine/threonine-protein kinase 1	AEMSTPLSVK	AEMSTPLSVK	10	106	stabilized													5.162	0.9434	0.342756	0.931091	1	0.846856	0.979239	0.867118	0.933477	0.763485	0.522785	0.398316	4.9655	0.9706	0.382348	0.986402	1	1.0244	0.894393	0.998189	1.01525	0.926275	0.567201	0.411037	5.0362	0.9512	0.371232	0.981977	1
Q13188	STK3_HUMAN	STK3	Serine/threonine-protein kinase 3	AGNILLNTEGHAK	AGNILLNTEGHAK	13	149	stabilized	7.8828	0.9989	0.0400224	1.02668	1	1.05404	0.96398	0.386247	0.0547968	0.0476729	0.0357064	0.0402111	7.8013	0.9998	0.0415089	0.98798	1	0.9743	0.964306	0.41859	0.054247	0.045197	0.0382637	0.0397711	7.9578	0.9993	0.0373604	0.99444	1	0.985257	0.879968	0.356849	0.0421957	0.0555507	0.0332496	0.0448238	7.8314	0.9999	0.0413695	0.994152	1
O96013	PAK4_HUMAN	PAK4	Serine/threonine-protein kinase PAK 4	AGPPASIVPLMR	AGPPASIVPLMR	12	575	stabilized	6.6034	0.9791	0.296448	1.04795	1	1.07718	1.00726	1.0135	0.639459	0.490806	0.310535	0.289732	6.5732	0.9806	0.219091	0.981886	1	0.991849	0.834798	0.878484	0.617874	0.417104	0.281009	0.267304	6.7397	0.9781	0.285208	1.04184	1	1.0545	1.01314	1.04435	0.597105	0.431043	0.273319	0.24254	6.6078	0.9742	0.271389	1.02786	1
Q15418	KS6A1_HUMAN	RPS6KA1	Ribosomal protein S6 kinase alpha-1	AGSEKADPSHFELLK	AGSEKADPSHFELLK	15	52	stabilized	6.3485	0.9014	0.537031	1.08658	1	1.04529	1.10085	1.20648	0.906992	0.627673	0.648194	0.428305	6.3248	0.9489	0.46656	1.1215	1	1.0884	1.235	1.15518	0.934127	0.573842	0.517633	0.422679													6.4216	0.9807	0.421736	0.937736	1
Q9H4L5	OSBL3_HUMAN	OSBPL3	Oxysterol-binding protein-related protein 3	AGSKPFNPVLGETYECIREDK	AGSKPFNPVLGETYEC(UniMod:4)IREDK	21	600	stabilized	5.4908	0.9519	-0.238722	0.971855	1	0.739915	0.714231	0.754212	0.600706	0.328202	0.267231	0.151625	6.3675	0.9149	0.219087	1.0396	1	0.840306	1.05201	1.27533	0.831141	0.308172	0.245172	0.176051	6.2466	0.9776	0.00166134	1.00497	1	0.972707	0.781572	0.713507	0.650445	0.390036	0.219474	0.2072	6.4498	0.9941	0.160329	0.989916	1
O14976	GAK_HUMAN	GAK	Cyclin-G-associated kinase	AIIQEVCFMKK	AIIQEVC(UniMod:4)FMKK	11	81	stabilized	6.4843	0.9942	0.073992	1.00856	1	1.02591	0.946569	1.04603	0.678185	0.167946	0.0774985	0.0621791	6.4998	0.9936	0.0826742	1.04186	1	1.01769	1.04353	1.09131	0.687865	0.186292	0.0583794	0.0898554	6.5639	0.9672	0.0738916	0.98461	1	1.09926	0.812546	0.945884	0.590634	0.197649	0.0799789	0.0884692	6.8064	0.9902	0.0652851	0.927903	1
P31751	AKT2_HUMAN	AKT2	RAC-beta serine/threonine-protein kinase	AKVTMNDFDYLK	AKVTMNDFDYLK	12	145	stabilized	5.6961	0.9849	0.23345	1.01239	1	1.05908	1.02359	0.995782	0.983484	0.628853	0.162606	0.304314	4.9584	0.9595	0.0522718	0.878791	1	0.819267	0.839342	0.835132	0.83222	0.693022	0.386016	0.193612	5.7582	0.9805	0.251853	0.958156	1	0.901459	1.02933	0.91486	0.913081	0.575941	0.2376	0.283782	5.2318	0.958	0.208028	0.934812	1
P22830	HEMH_HUMAN	FECH	Ferrochelatase, mitochondrial	ALADLVHSHIQSNELCSK	ALADLVHSHIQSNELC(UniMod:4)SK	18	380	stabilized	6.6346	0.9112	0.603269	0.982178	1	1.07097	0.887051	0.970673	0.853532	0.56149	0.669369	0.578966	5.9819	0.9724	0.550165	1.0374	1	1.03546	1.01163	1.10048	0.99452	0.685059	0.603587	0.508983													5.6652	0.9462	0.479519	0.927811	1
O14976	GAK_HUMAN	GAK	Cyclin-G-associated kinase	AMLQVNPEER	AMLQVNPEER	10	294	stabilized	6.8609	0.9913	0.203053	0.983732	1	1.01086	0.882935	0.872033	0.526638	0.293277	0.219161	0.208519	6.7798	0.9778	0.183064	0.905389	1	0.828782	0.867729	0.795916	0.533235	0.227136	0.224532	0.180739	6.8951	0.9798	0.185371	1.02853	1	1.13318	0.91839	0.941271	0.503291	0.242442	0.203393	0.169349	7.0192	0.9707	0.169811	0.88602	1
P50613	CDK7_HUMAN	CDK7	Cyclin-dependent kinase 7	APELLFGAR	APELLFGAR	9	180	stabilized	5.6265	0.9945	0.239019	1.03045	1	1.03953	1.00214	1.04491	1.05297	0.68024	0.292217	0.217044	5.7306	0.9847	0.24615	1.03987	1	1.00624	1.11804	1.0073	1.04591	0.613506	0.307392	0.210043	5.5866	0.9857	1.02996	0.229118	1	1.02425	1.12612	1.00284	0.98218	0.718505	0.236687	0.247917	5.813	0.9902	0.191976	0.97102	1
Q05397	FAK1_HUMAN	PTK2	Focal adhesion kinase 1	AQLSTILEEEKAQQEER	AQLSTILEEEKAQQEER	17	674	stabilized	6.8751	0.9611	0.331396	0.987765	1	0.875425	0.969695	1.10593	0.381267	0.265367	0.365699	0.363138	6.7455	0.9704	0.369107	0.942376	1	0.916722	0.870418	0.982355	0.584303	0.352638	0.433626	0.321063													6.9612	0.965	0.348606	0.914338	1
Q05823	RN5A_HUMAN	RNASEL	2-5A-dependent ribonuclease	AQSNEEVVQLSPDEETKDLIHR	AQSNEEVVQLSPDEETKDLIHR	22	544	stabilized	5.9166	0.9743	0.378798	1.0621	1	1.054	1.08282	1.09476	0.852454	0.675646	0.491817	0.394931	6.0448	0.9707	0.261311	0.954711	1	0.85637	0.939191	1.02123	0.815142	0.474137	0.320141	0.24019	6.0392	0.9753	0.391318	1.04242	1	1.07068	0.981159	1.11749	0.959655	0.55973	0.446125	0.352876	6.0631	0.9928	0.238749	1.0071	1
O96013	PAK4_HUMAN	PAK4	Serine/threonine-protein kinase PAK 4	ATAAELLKHPFLAK	ATAAELLKHPFLAK	14	561	stabilized	6.0979	0.9719	0.386506	1.03723	1	0.994432	1.00599	1.15401	0.948429	0.526172	0.407043	0.37204	6.2575	0.9378	0.39392	1.14408	1	1.16346	1.19878	1.21458	0.88676	0.613256	0.319239	0.464555	6.6737	0.9424	0.277061	1.02985	1	0.955857	1.1028	0.859576	0.580861	0.551393	0.272713	0.306837	6.1635	0.9608	0.309563	0.97052	1
Q13043	STK4_HUMAN	STK4	Serine/threonine-protein kinase 4	ATATQLLQHPFVR	ATATQLLQHPFVR	13	270	stabilized	7.7614	0.9997	0.0755621	1.00002	1	1	1	0.390138	0.0636406	0.0914354	0.0738853	0.0732948	7.7487	0.999	0.0692378	1.02176	1	1.02899	1.03623	0.423694	0.0926283	0.056895	0.0643443	0.0631623	7.7478	0.9995	0.0606549	1.01463	1	1.0219	1.0219	0.425622	0.0754241	0.0611128	0.0591038	0.0470151	7.8698	0.9986	0.0576904	1.02702	1
O14757	CHK1_HUMAN	CHEK1	Serine/threonine-protein kinase Chk1	AVDCPENIKK	AVDC(UniMod:4)PENIKK	10	45	stabilized	6.8232	0.9919	0.104475	0.972761	1	0.980287	0.896737	1.01402	0.259672	0.142504	0.10636	0.0644109	6.9541	0.9993	0.115818	1.01829	1	1.012	1.04263	1.00893	0.273322	0.123437	0.106313	0.118175	7.1512	0.9914	0.0894909	0.986677	1	1.04066	0.901004	0.85556	0.263209	0.127332	0.105892	0.0522946	7.2277	0.9991	0.10589	0.990297	1
P50613	CDK7_HUMAN	CDK7	Cyclin-dependent kinase 7	AYTHQVVTR	AYTHQVVTR	9	168	stabilized	5.6951	0.9249	0.178442	1.10828	1	0.955445	1.27485	1.02723	1.28394	0.651318	0.2141	0.142837													5.7162	0.9137	0.226923	0.910614	1	0.942321	0.720936	0.864106	1.02533	0.543923	0.277626	0.17608	5.7505	0.9783	0.147531	0.906159	1
P53350	PLK1_HUMAN	PLK1	Serine/threonine-protein kinase PLK1	CFEISDADTK	C(UniMod:4)FEISDADTK	10	67	stabilized	5.952	0.9911	0.230774	0.971994	1	1.00901	0.936937	0.918919	0.853954	0.510086	0.241752	0.268459	6.0184	0.9979	0.250772	1.00407	1	0.990566	0.990566	0.971698	0.791425	0.537003	0.360459	0.27345	5.865	0.9288	0.315781	0.988236	1	1.14706	0.911782	0.876893	0.990196	0.529971	0.389443	0.248425	5.8863	0.9899	0.120314	0.990689	1
P53350	PLK1_HUMAN	PLK1	Serine/threonine-protein kinase PLK1	CFEISDADTKEVFAGK	C(UniMod:4)FEISDADTKEVFAGK	16	67	stabilized	5.7738	0.9782	0.384183	1.00116	1	0.96983	0.95453	1.05991	0.998527	0.644926	0.451722	0.339156	5.5069	0.9735	0.276936	0.947726	1	0.985833	0.878482	0.878593	0.869401	0.674934	0.402244	0.353945	5.9849	0.9797	0.347899	1.05441	1	1.10681	1.02626	1.04902	0.84229	0.655866	0.395072	0.398071	5.7221	0.9622	0.421087	1.05363	1
P13010	XRCC5_HUMAN	XRCC5	X-ray repair cross-complementing protein 5	CFSVLGFCK	C(UniMod:4)FSVLGFC(UniMod:4)K	9	339	stabilized													4.524	0.9634	0.0504487	0.972374	1	0.944144	0.922523	0.859459	0.767568	0.765766	0.569369	0.385586	4.896	0.9535	0.221728	0.919887	1	0.85461	0.943262	0.858156	0.842199	0.77305	0.52305	0.37766	4.6454	0.9529	0.242415	0.935669	1
P12956	XRCC6_HUMAN	XRCC6	X-ray repair cross-complementing protein 6	CLEKEVAALCR	C(UniMod:4)LEKEVAALC(UniMod:4)R	11	389	stabilized	4.9713	0.9696	0.377239	0.953004	1	0.916883	0.916883	0.922078	0.844156	0.802597	0.615584	0.532468	5.3808	0.9441	0.517301	0.922794	1	0.888587	0.918478	0.866848	0.891304	0.788043	0.603261	0.548913	5.1923	0.9533	0.354136	0.97555	1	0.948087	0.877049	0.84153	0.844262	0.76776	0.617486	0.513661	4.7039	0.9262	0.290081	0.990434	1
Q13177	PAK2_HUMAN	PAK2	Serine/threonine-protein kinase PAK 2	CLEMDVEK	C(UniMod:4)LEMDVEK	8	480	stabilized	6.828	0.9976	0.164583	1.01824	1	1.03391	1.00298	0.974292	0.502105	0.230221	0.147838	0.153612	6.6821	0.9952	0.157686	0.971724	1	0.924861	0.998234	0.949976	0.579585	0.16663	0.133479	0.187715	6.991	0.9813	0.116751	0.965225	1	0.997998	0.81515	0.808283	0.44022	0.173547	0.10431	0.167906	6.7257	0.9925	0.155458	0.94126	1
Q13177	PAK2_HUMAN	PAK2	Serine/threonine-protein kinase PAK 2	CLEMDVEKR	C(UniMod:4)LEMDVEKR	9	480	stabilized	6.8976	0.993	0.134886	0.964729	1	0.975277	0.866826	0.833135	0.4747	0.202663	0.148932	0.148982	6.7752	0.9952	0.152743	0.943563	1	0.913071	0.914898	0.882527	0.510291	0.181294	0.15887	0.158368	6.589	0.9278	0.151221	0.925629	1	1.04005	0.693376	0.942032	0.590578	0.220186	0.138599	0.157439	6.9469	0.976	0.111212	0.908866	1
Q13523	PRP4B_HUMAN	PRPF4B	Serine/threonine-protein kinase PRP4 homolog	CNILHADIKPDNILVNESK	C(UniMod:4)NILHADIKPDNILVNESK	19	809	stabilized	4.5997	0.9862	0.142552	0.967884	1	0.966217	0.969223	0.908246	0.886007	0.828234	0.570797	0.411521	5.0316	0.9301	0.390373	0.906087	1	0.937128	0.865173	0.832141	0.863264	0.82193	0.565503	0.437358	4.5588	0.9916	-0.157222	0.963263	1	0.962931	0.901851	0.887026	0.853743	0.687956	0.453422	0.244373
P16591	FER_HUMAN	FER	Tyrosine-protein kinase Fer	CWDYKPENRPK	C(UniMod:4)WDYKPENRPK	11	796	stabilized	7.0291	0.9244	0.425652	0.971638	1	0.888917	1.01598	0.768936	0.678918	0.459575	0.359514	0.513233	7.0946	0.9448	0.36961	1.00315	1	0.95433	1.03215	0.748858	0.664538	0.354027	0.460353	0.3474													6.6596	0.9685	0.518675	1.05329	1
O43318	M3K7_HUMAN	MAP3K7	Mitogen-activated protein kinase kinase kinase 7	CWSKDPSQRPSMEEIVK	C(UniMod:4)WSKDPSQRPSMEEIVK	17	266	stabilized	5.5617	0.9869	0.150979	0.972626	1	0.998731	0.876982	1.00501	0.96024	0.64562	0.210027	0.151201	5.5326	0.9853	0.088125	1.02097	1	0.972981	1.10115	0.967768	0.963927	0.600583	0.279848	0.120187	5.5828	0.9882	0.100538	1.01043	1	1.05593	1.03447	0.90529	0.918791	0.606614	0.244392	0.163378	5.402	0.9748	0.152135	0.941733	1
Q9Y6R4	M3K4_HUMAN	MAP3K4	Mitogen-activated protein kinase kinase kinase 4	DFLSHCLESDPK	DFLSHC(UniMod:4)LESDPK	12	1576	stabilized	4.9493	0.9458	0.262375	1.02017	1	0.975407	1.03186	0.948879	1.1603	0.895399	0.531749	0.318502	4.9969	0.9871	0.139046	1.06889	1	1.054	1.09222	1.12722	1.03957	0.888736	0.480415	0.23096	5.3412	0.9407	0.294514	0.943235	1	1.02083	0.814336	0.965525	0.870038	0.760569	0.402107	0.335922	4.8344	0.9463	0.287766	0.95487	1
P19525	E2AK2_HUMAN	EIF2AK2	Interferon-induced, double-stranded RNA-activated protein kinase	DGIISDIFDKK	DGIISDIFDKK	11	500	stabilized	5.6837	0.9879	0.25032	1.01111	1	0.976054	1.05486	1.0209	0.881348	0.664129	0.308013	0.302539	5.6687	0.9893	0.315838	0.961012	1	0.922035	0.991986	0.944264	0.902844	0.662311	0.331567	0.343598	5.6129	0.9561	0.354391	1.03522	1	1.17907	0.998358	0.960213	1.01674	0.741934	0.385947	0.361209	5.5506	0.9893	0.292111	0.9538	1
O14757	CHK1_HUMAN	CHEK1	Serine/threonine-protein kinase Chk1	DIKPENLLLDERDNLK	DIKPENLLLDERDNLK	16	130	stabilized	6.9248	0.9791	0.163928	1.15173	1	1.26226	1.19344	1.12683	0.415279	0.16709	0.161527	0.166043	7.2051	1	0.108575	1.00271	1	0.998838	0.985784	0.794738	0.311331	0.129012	0.109069	0.111321	7.0794	0.9995	0.120028	1.01056	1	1.01496	1.01516	0.949146	0.269952	0.140936	0.110358	0.112212	6.861	0.9965	0.10788	0.959805	1
Q9UHD2	TBK1_HUMAN	TBK1	Serine/threonine-protein kinase TBK1	DIKPGNIMR	DIKPGNIMR	9	135	stabilized	7.1134	0.9939	0.197099	0.958557	1	0.919827	0.889334	0.783438	0.424645	0.276227	0.189773	0.207065	6.8477	0.9881	0.229553	1.04205	1	1.03869	1.06528	1.04447	0.50621	0.319771	0.204819	0.173908	7.1229	0.9854	0.209672	0.977807	1	0.974024	0.917107	0.839045	0.393373	0.308763	0.234821	0.141536	6.9506	0.985	0.238853	0.967093	1
Q8N5S9	KKCC1_HUMAN	CAMKK1	Calcium/calmodulin-dependent protein kinase kinase 1	DIKPSNLLLGDDGHVK	DIKPSNLLLGDDGHVK	16	275	stabilized	8.3272	0.9996	0.0961078	0.999418	1	0.980524	0.766845	0.224749	0.110986	0.108361	0.0979652	0.0774615	8.2809	0.9994	0.06328	0.998062	1	0.980439	0.785924	0.205555	0.090313	0.0540071	0.0476284	0.0732611													8.2092	0.9992	0.0565412	0.985589	1
Q96RR4	KKCC2_HUMAN	CAMKK2	Calcium/calmodulin-dependent protein kinase kinase 2	DIKPSNLLVGEDGHIK	DIKPSNLLVGEDGHIK	16	312	stabilized	8.2947	0.9912	0.213188	0.982809	1	0.960819	0.851431	0.279397	0.269839	0.185054	0.15799	0.244748	8.2873	0.9975	0.168406	0.981275	1	0.904769	0.738362	0.368454	0.177278	0.188002	0.165778	0.180487	8.3919	0.995	0.183827	1.01216	1	0.98484	0.72695	0.334083	0.205583	0.232998	0.138539	0.179075	8.207	0.9972	0.199192	0.98282	1
Q13177	PAK2_HUMAN	PAK2	Serine/threonine-protein kinase PAK 2	DIKSDNVLLGMEGSVK	DIKSDNVLLGMEGSVK	16	368	stabilized	6.7996	0.9646	0.126884	0.863138	1	0.80393	0.771546	0.841555	0.43087	0.160667	0.0879953	0.15333	6.8591	0.9961	0.13609	0.96911	1	0.972413	0.937452	0.874215	0.47814	0.132965	0.14122	0.165799	6.805	0.9881	0.135061	1.0442	1	1.01293	1.13195	0.898919	0.549059	0.197899	0.127948	0.157026	6.699	0.9938	0.139927	0.960035	1
Q15418	KS6A1_HUMAN	RPS6KA1	Ribosomal protein S6 kinase alpha-1	DILADVNHPFVVK	DILADVNHPFVVK	13	114	stabilized	6.9194	0.9972	0.29892	0.987696	1	0.976744	0.984496	0.968992	0.48557	0.312642	0.324509	0.262912													8.416	0.9349	0.19803	1.04518	1	1.09023	1.03759	0.0488451	0.025964	0.318792	0.333278	0.263632	6.7711	0.9986	0.284712	0.987503	1
Q99986	VRK1_HUMAN	VRK1	Serine/threonine-protein kinase VRK1	DILLQGLK	DILLQGLK	8	322	stabilized	5.8763	0.9516	0.303372	0.998053	1	1.03424	0.906195	0.828009	0.858312	0.614105	0.422878	0.439915													4.8384	0.9153	0.296412	0.938123	1	0.910428	0.791422	1.00041	0.993066	0.876522	0.556794	0.351057	5.3922	0.9801	0.396053	0.975421	1
P51812	KS6A3_HUMAN	RPS6KA3	Ribosomal protein S6 kinase alpha-3	DILVEVNHPFIVK	DILVEVNHPFIVK	13	120	stabilized	6.693	0.9602	0.449051	0.989338	1	0.880663	1.01197	1.06471	0.727654	0.491219	0.425481	0.430474	6.228	0.9756	0.468946	1.08249	1	1.07038	1.12698	1.12938	0.912393	0.615783	0.476017	0.471998	6.6385	0.9551	0.483176	1.08522	1	1.08948	1.2046	1.04142	0.828775	0.46766	0.544196	0.443989	6.7801	0.9354	0.364003	1.14004	1
Q15418	KS6A1_HUMAN	RPS6KA1	Ribosomal protein S6 kinase alpha-1	DKLPQSQLSHQDLQLVK	DKLPQSQLSHQDLQLVK	17	679	stabilized	4.2956	0.9127	-0.0149133	1.03515	1	1.04381	1.07169	1.02451	0.791299	0.899041	0.599594	0.430464	4.9795	0.992	0.347686	0.999731	1	1.00027	1.04495	0.967916	0.976975	0.925393	0.55151	0.388356													5.3726	0.939	0.417049	0.948723	1
P50613	CDK7_HUMAN	CDK7	Cyclin-dependent kinase 7	DKNTNQIVAIK	DKNTNQIVAIK	11	31	stabilized	5.8422	0.9985	0.024614	1.01932	1	1.02334	1.03574	0.997574	0.854924	0.463614	0.0935266	0.0651512	5.8128	0.9952	0.052398	1.03089	1	1.00519	1.02129	1.09228	0.984096	0.447971	0.0988254	0.0353407	5.7945	0.9993	0.0327535	1.0195	1	1.01219	1.03758	1.02344	0.927227	0.467479	0.0856559	0.0448915	5.9904	0.998	0.0175025	0.960865	1
P50613	CDK7_HUMAN	CDK7	Cyclin-dependent kinase 7	DKNTNQIVAIKK	DKNTNQIVAIKK	12	31	stabilized	5.9083	0.9871	0.0510125	1.04234	1	0.987076	1.06278	1.12265	0.854468	0.447604	0.118924	0.0654456	5.8112	0.9951	0.0551888	1.05082	1	1.02565	1.08402	1.09212	0.960829	0.478162	0.109658	0.0573614	5.8434	0.9935	0.062303	1.01699	1	1.01853	1.07554	0.954382	0.95336	0.437248	0.124884	0.0475126	5.6581	0.9991	0.029238	0.997301	1
O95067	CCNB2_HUMAN	CCNB2	G2/mitotic-specific cyclin-B2	DLASPLIGR	DLASPLIGR	9	389	stabilized	7.1183	0.9803	0.225912	0.937228	1	0.872976	0.926262	0.823401	0.389253	0.272117	0.152733	0.272022	6.9482	0.9694	0.212083	0.915051	1	0.821023	0.931821	0.843298	0.439144	0.176245	0.178136	0.289517	6.7115	0.9568	0.26694	0.93875	1	0.807856	0.943143	1.00399	0.578556	0.214377	0.347411	0.239038	6.9195	0.905	0.225012	0.818781	1
Q13043	STK4_HUMAN	STK4	Serine/threonine-protein kinase 4	DLINEAMDVK	DLINEAMDVK	10	292	stabilized	7.766	0.9996	0.0543427	1.01211	1	1.02548	1.00587	0.443825	0.0540044	0.0552979	0.0677814	0.0425774	7.9162	0.9988	0.041617	0.974686	1	0.947613	0.898071	0.358168	0.0445722	0.0396508	0.0532236	0.048125	7.8532	0.9996	0.0471478	1.00942	1	1.02122	0.940897	0.416017	0.0592622	0.052413	0.0582531	0.0426189	7.744	0.9978	0.0510687	0.972853	1
P05771	KPCB_HUMAN	PRKCB	Protein kinase C beta type	DLKLDNVMLDSEGHIK	DLKLDNVMLDSEGHIK	16	466	stabilized	7.0153	0.9988	0.0496247	0.983229	1	0.966998	0.980133	0.939333	0.237821	0.0818956	0.0373125	0.0337881	7.0192	0.9989	0.0420082	1.00251	1	0.982325	1.0238	0.958436	0.228391	0.0691455	0.0277328	0.0325982	7.0988	0.9823	0.0463438	1.08121	1	1.02197	1.22667	0.950896	0.260188	0.0732967	0.0396962	0.0339174	7.0742	0.998	0.0433075	1.03185	1
Q96GX5	GWL_HUMAN	MASTL	Serine/threonine-protein kinase greatwall	DLKPDNMLISNEGHIK	DLKPDNMLISNEGHIK	16	156	stabilized	4.8273	0.9664	0.426517	0.961191	1	0.991915	0.877539	0.954764	0.982169	0.945591	0.625512	0.444126	5.0971	0.9008	0.360751	1.04626	1	0.965811	0.983734	1.088	1.21824	0.86856	0.57269	0.391043													5.699	0.9638	0.421834	0.987978	1
P43250	GRK6_HUMAN	GRK6	G protein-coupled receptor kinase 6	DLKPENILLDDHGHIR	DLKPENILLDDHGHIR	16	311	stabilized	6.7778	0.9947	0.216457	1.02874	1	1.07397	0.994572	0.941973	0.58536	0.281704	0.255823	0.19006	6.7386	0.9914	0.270595	0.992933	1	0.924393	1.0287	1.01859	0.560685	0.296937	0.265511	0.249361	6.7425	0.9931	0.223639	0.944887	1	0.899229	0.91835	0.961925	0.506815	0.233046	0.225524	0.212369	6.9098	0.9861	0.245876	1.09651	1
Q15418	KS6A1_HUMAN	RPS6KA1	Ribosomal protein S6 kinase alpha-1	DLKPENILLDEEGHIK	DLKPENILLDEEGHIK	16	187	stabilized	6.8617	0.9836	0.511786	0.959155	1	0.922696	0.959389	0.948855	0.646039	0.487069	0.493649	0.55523	6.8545	0.9986	0.484867	1.00029	1	1.00433	0.996818	0.969863	0.677709	0.491421	0.470224	0.503414	6.9108	0.9884	0.511336	1.0172	1	0.99595	1.06524	0.951666	0.699313	0.497865	0.528759	0.519136	6.8133	0.9922	0.567015	1.02512	1
P23443	KS6B1_HUMAN	RPS6KB1	Ribosomal protein S6 kinase beta-1	DLKPENIMLNHQGHVK	DLKPENIMLNHQGHVK	16	218	stabilized	5.9405	0.9915	0.172712	0.973189	1	1.00452	0.938191	0.918713	0.877406	0.44811	0.253402	0.153807	5.9802	0.9925	0.235638	0.9861	1	0.964747	1.02715	0.949886	0.971241	0.376282	0.278293	0.194542													5.7337	0.9319	0.141041	0.888091	1
Q9UBS0	KS6B2_HUMAN	RPS6KB2	Ribosomal protein S6 kinase beta-2	DLKPENIMLSSQGHIK	DLKPENIMLSSQGHIK	16	194	stabilized	4.4102	0.9178	0.53537	1.01122	1	1.08312	0.970898	0.982208	1.01228	0.940428	0.846891	0.688982	5.1021	0.9125	0.332251	0.998806	1	0.949842	0.884216	0.835354	0.768385	0.757952	0.709162	0.50035	4.7183	0.9152	0.622192	0.979033	1	0.882138	0.988113	1.00855	0.98584	1.00953	0.784334	0.622599
Q14680	MELK_HUMAN	MELK	Maternal embryonic leucine zipper kinase	DLKPENLLFDEYHK	DLKPENLLFDEYHK	14	132	stabilized													6.8191	0.9811	0.2183	1.05948	1	1.01343	1.16849	0.957367	0.572862	0.296301	0.192624	0.229234	7.1059	0.9356	0.236692	0.838527	1	0.789632	0.718287	0.784512	0.34504	0.222447	0.263321	0.228319	7.0408	0.9711	0.244183	1.09563	1
Q13131	AAPK1_HUMAN	PRKAA1	5'-AMP-activated protein kinase catalytic subunit alpha-1	DLKPENVLLDAHMNAK	DLKPENVLLDAHMNAK	16	150	stabilized	8.001	0.9999	0.0465174	1.0057	1	1.00624	0.907218	0.315924	0.0683526	0.0513918	0.0420795	0.0422907	8.0853	0.9997	0.0423524	1.01225	1	1.01666	0.87273	0.278794	0.0677791	0.038693	0.0385592	0.0428699	8.111	0.9999	0.0359483	1.00105	1	0.988816	0.841017	0.270366	0.0657247	0.0361088	0.0319151	0.0330226	8.1152	0.9997	0.0345916	0.989708	1
P06493	CDK1_HUMAN	CDK1	Cyclin-dependent kinase 1	DLKPQNLLIDDK	DLKPQNLLIDDK	12	128	stabilized													5.7893	0.9459	0.512183	0.960936	1	0.846509	0.982885	0.973838	1.00144	0.630611	0.540321	0.48405	5.011	0.9644	0.199275	1.09131	1	1.12419	1.16113	1.0418	0.945799	0.815749	0.577244	0.409163	6.2963	0.9907	0.404064	0.962775	1
Q00535	CDK5_HUMAN	CDK5	Cyclin-dependent kinase 5	DLKPQNLLINR	DLKPQNLLINR	11	126	stabilized	6.7225	0.9824	0.0428538	1.16797	1	1.20859	1.24228	1.22098	0.530854	0.069816	0.0338489	0.0249143	6.7699	0.9997	0.0261306	1.00739	1	1.00042	1.0151	0.989848	0.44703	0.0525388	0.0215751	0.0193926	6.7508	0.9972	0.0343661	1.03686	1	1.08242	1.01695	1.04789	0.422672	0.0586456	0.0253647	0.019228	6.7674	0.9949	0.0351282	1.07102	1
P19525	E2AK2_HUMAN	EIF2AK2	Interferon-induced, double-stranded RNA-activated protein kinase	DLKPSNIFLVDTK	DLKPSNIFLVDTK	13	414	stabilized	5.2069	0.9972	0.230192	1.0199	1	1.05293	1.0282	1.00466	0.991321	0.845026	0.400771	0.268094	5.0392	0.9906	0.129105	0.974531	1	0.981533	0.911147	0.982447	0.963615	0.769684	0.429333	0.232309	5.1781	0.9665	0.202541	0.976176	1	1.04699	0.849375	1.00111	0.969191	0.814945	0.377269	0.236521	5.4839	0.9956	0.278678	1.01593	1
P45983	MK08_HUMAN	MAPK8	Mitogen-activated protein kinase 8	DLKPSNIVVK	DLKPSNIVVK	10	151	stabilized	5.7547	0.9984	0.1577	0.981088	1	0.992	0.976	0.944	0.904	0.54407	0.213834	0.175921	5.775	0.9991	0.152026	0.987317	1	0.97561	0.98374	0.97561	0.918699	0.524526	0.222166	0.150708	5.7448	0.9945	0.166035	1.00976	1	1.04098	0.97541	1	1	0.548018	0.229858	0.135113	5.774	0.9979	0.16398	0.983275	1
Q9P2K8	E2AK4_HUMAN	EIF2AK4	eIF-2-alpha kinase GCN2	DLKPVNIFLDSDDHVK	DLKPVNIFLDSDDHVK	16	848	stabilized	5.2457	0.9627	0.211266	1.06382	1	1.02135	1.00041	1.14219	1.15672	0.825869	0.406302	0.229914	5.7745	0.9784	0.332144	0.955637	1	0.901398	0.908654	0.983113	0.985002	0.519968	0.381112	0.283179	5.4819	0.9644	0.222714	1.03743	1	0.990918	1.07656	1.02507	1.01705	0.629377	0.475964	0.238994	5.206	0.9843	0.134683	1.00274	1
O14976	GAK_HUMAN	GAK	Cyclin-G-associated kinase	DLKVENLLLSNQGTIK	DLKVENLLLSNQGTIK	16	173	stabilized	6.5906	0.982	0.211604	1.08231	1	1.17369	1.03304	1.11029	0.725124	0.266764	0.164881	0.239833	6.7114	0.9684	0.00850086	1.06177	1	1.17783	0.907161	0.774294	0.612902	0.179648	0.0886536	0.0652324	6.5172	0.963	0.0795809	0.849368	1	0.834784	0.751944	0.771654	0.57843	0.121754	0.0981279	0.0870966
P30291	WEE1_HUMAN	WEE1	Wee1-like protein kinase	DLLLQVGR	DLLLQVGR	8	405	stabilized	5.5125	0.952	0.243645	1.1527	1	1.11695	1.17978	1.30984	1.11662	0.798487	0.362088	0.245486	5.1418	0.994	0.048232	0.98099	1	0.971251	0.929721	0.987114	0.877685	0.668075	0.39153	0.211426	5.3105	0.9923	0.0713236	0.990304	1	1.03876	0.959905	0.940944	0.883257	0.695637	0.296653	0.185332
P22830	HEMH_HUMAN	FECH	Ferrochelatase, mitochondrial	DLMTLPIQNK	DLMTLPIQNK	10	97	stabilized	5.8369	0.9613	0.254283	1.0285	1	0.942928	1.12552	1.02897	0.808748	0.638953	0.337597	0.311204													5.7115	0.9817	0.282082	1.00643	1	0.977753	0.954899	1.06192	1.00983	0.622566	0.367531	0.2388	5.5666	0.9655	0.151	1.01577	1
Q8TBX8	PI42C_HUMAN	PIP4K2C	Phosphatidylinositol 5-phosphate 4-kinase type-2 gamma	DMDFLNK	DMDFLNK	7	242	stabilized	5.1569	0.9779	0.413779	1.00016	1	0.965788	0.995389	0.972283	1.07022	0.875883	0.552497	0.433064													5.0958	0.9429	0.446531	0.968075	1	0.958635	0.859392	0.948407	1.06768	0.967481	0.477141	0.445034	5.3803	0.9171	0.418387	1.04391	1
Q9H2G2	SLK_HUMAN	SLK	STE20-like serine/threonine-protein kinase	DRPYDYK	DRPYDYK	7	209	stabilized	7.9362	0.9971	0.124431	0.96238	1	0.925513	0.939698	0.329605	0.111036	0.134876	0.140877	0.112945	7.862	0.9991	0.120812	1.02189	1	1.04355	1.01535	0.371771	0.124063	0.132651	0.112677	0.114892	8.1313	0.9994	0.0960212	0.991622	1	0.98193	0.908854	0.23019	0.078101	0.101894	0.110624	0.0955174	8.0572	0.9917	0.106872	1.07618	1
Q9UHD2	TBK1_HUMAN	TBK1	Serine/threonine-protein kinase TBK1	DVVGGMNHLR	DVVGGMNHLR	10	118	stabilized	7.2937	0.9964	0.166416	0.97151	1	0.915128	0.922357	0.703911	0.37278	0.22874	0.164964	0.171142	6.9977	0.9971	0.166898	0.961068	1	0.92696	0.926392	0.822316	0.437946	0.219661	0.173216	0.165719	7.1014	0.9909	0.203615	0.968059	1	0.958975	0.921639	0.854378	0.382262	0.287072	0.169035	0.18693	7.2219	0.9945	0.217709	0.982061	1
P43250	GRK6_HUMAN	GRK6	G protein-coupled receptor kinase 6	DYHSLCER	DYHSLC(UniMod:4)ER	8	52	stabilized	6.8294	0.9743	0.257613	0.931577	1	0.892931	0.911415	0.920748	0.445118	0.181338	0.241046	0.350494	7.2361	0.9826	0.223209	0.98113	1	0.967034	0.885808	0.763748	0.435371	0.253626	0.322446	0.165173	7.0943	0.9817	0.337213	0.969717	1	0.950373	0.9569	0.932868	0.426453	0.382082	0.247809	0.384018	6.894	0.9828	0.340968	1.00089	1
P30291	WEE1_HUMAN	WEE1	Wee1-like protein kinase	EAELKDLLLQVGR	EAELKDLLLQVGR	13	400	stabilized	4.9981	0.9801	0.15597	0.945017	1	0.897474	0.936925	0.996649	0.872891	0.844334	0.4027	0.215216	4.5802	0.9822	-0.0896412	1.0082	1	1.03547	0.973014	0.888861	0.843652	0.755179	0.449368	0.338001	5.2934	0.912	0.207911	0.934708	1	1.06413	0.78592	0.838094	0.967403	0.717138	0.363098	0.234857	5.4434	0.9493	0.277093	1.03561	1
Q15418	KS6A1_HUMAN	RPS6KA1	Ribosomal protein S6 kinase alpha-1	EAIDHEKK	EAIDHEKK	8	211	stabilized	6.788	0.9679	0.315283	0.928715	1	0.887723	0.883549	0.94341	0.505645	0.360136	0.363992	0.2218	6.7722	0.9783	0.279832	0.978782	1	0.925758	0.921388	1.06798	0.476936	0.299285	0.316591	0.223623	6.9534	0.9788	0.323383	1.08988	1	1.13239	1.149	0.972662	0.596817	0.298981	0.377639	0.311682	7.1992	0.9885	0.302234	0.99029	1
P41240	CSK_HUMAN	CSK	Tyrosine-protein kinase CSK	EASSTQDTGKLPVK	EASSTQDTGKLPVK	14	338	stabilized	6.0545	0.9692	0.241241	1.05528	1	1.08352	1.04469	1.0725	0.79446	0.586532	0.221785	0.320589	5.6761	0.9734	0.16054	0.989456	1	0.891455	1.05375	0.986279	0.790814	0.603773	0.313161	0.231671	4.9728	0.9942	-0.032222	0.993275	1	0.939331	0.964006	0.850613	0.783002	0.608154	0.44505	0.291302	6.4864	0.9849	0.330032	0.984072	1
Q13177	PAK2_HUMAN	PAK2	Serine/threonine-protein kinase PAK 2	ECLQALEFLHANQVIHR	EC(UniMod:4)LQALEFLHANQVIHR	17	351	stabilized	6.9138	0.9904	0.158038	0.978739	1	1.01942	0.878641	0.873786	0.469204	0.215408	0.153361	0.171781	6.7365	0.9994	0.153877	0.995285	1	1.00485	0.966019	0.92233	0.553398	0.226123	0.157432	0.156137	6.7089	0.995	0.193543	1.03045	1	1.07216	0.994845	1.02577	0.597938	0.250184	0.174978	0.189826	6.7241	0.9961	0.187741	1.01841	1
P13010	XRCC5_HUMAN	XRCC5	X-ray repair cross-complementing protein 5	EDIIQGFR	EDIIQGFR	8	308	stabilized	5.4082	0.9721	0.348524	0.946146	1	0.880975	0.937171	0.879837	0.853271	0.689708	0.534302	0.456162	5.1145	0.9655	0.464267	0.93887	1	0.943299	0.959339	0.892705	0.885499	0.871168	0.573104	0.486348	4.7133	0.9789	0.28713	0.973504	1	1.01152	0.929061	0.929398	0.969976	0.85758	0.627032	0.448079
P43250	GRK6_HUMAN	GRK6	G protein-coupled receptor kinase 6	EFCATRPELSR	EFC(UniMod:4)ATRPELSR	11	69	stabilized	6.9464	0.9891	0.261738	1.04513	1	1.10695	0.97127	0.859291	0.58842	0.339557	0.308501	0.255564	7.0408	0.9832	0.308909	0.96636	1	1.0101	0.886266	0.916974	0.452398	0.280473	0.292169	0.356933	6.875	0.9918	0.325289	1.00177	1	1.0294	0.976292	0.976699	0.549537	0.321795	0.380097	0.279713	6.9423	0.9871	0.331181	0.970976	1
Q9UHD2	TBK1_HUMAN	TBK1	Serine/threonine-protein kinase TBK1	EFEVLKK	EFEVLKK	7	55	stabilized	7.3722	0.9694	0.133505	0.999331	1	1.04624	0.780377	0.763407	0.294652	0.218618	0.145641	0.139368	7.056	0.9808	0.146012	0.923015	1	0.917499	0.829868	0.843907	0.331235	0.221071	0.107826	0.13239	6.9095	0.9801	0.127904	0.886737	1	0.839418	0.817067	0.878011	0.318261	0.153004	0.107961	0.124615	7.0162	0.9931	0.163052	0.988407	1
Q9P289	STK26_HUMAN	STK26	Serine/threonine-protein kinase 26	EFIDACLNKDPSFRPTAK	EFIDAC(UniMod:4)LNKDPSFRPTAK	18	249	stabilized													6.1749	0.9063	0.332547	0.896986	1	0.71	0.955	0.92	0.785	0.45408	0.332956	0.339543	6.228	0.9049	0.274254	0.957777	1	0.925743	1.01485	0.712871	0.851485	0.434363	0.321938	0.335539	6.3011	0.9996	0.337934	1.00145	1
P50750	CDK9_HUMAN	CDK9	Cyclin-dependent kinase 9	EGFPITALR	EGFPITALR	9	57	stabilized	6.8	0.9948	0.340095	0.984723	1	0.938639	1.01261	0.924928	0.619477	0.380361	0.34522	0.334638													6.9198	0.9763	0.338675	0.930959	1	0.925763	0.841376	0.877587	0.548031	0.373648	0.365153	0.311602	7.1248	0.9898	0.394129	0.996831	1
P31751	AKT2_HUMAN	AKT2	RAC-beta serine/threonine-protein kinase	EGISDGATMK	EGISDGATMK	10	299	stabilized	5.4935	0.9776	0.242769	1.08103	1	1.06781	1.06736	1.18798	1.0391	0.758997	0.360409	0.254339	5.6816	0.9714	0.248824	0.995625	1	0.933244	0.923723	1.10225	1.0036	0.627842	0.301424	0.221278	5.4806	0.995	0.222828	1.03621	1	1.06727	1.05001	1.00541	1.0285	0.735592	0.325167	0.232293	5.5772	0.9952	0.214728	0.953645	1
Q9P2K8	E2AK4_HUMAN	EIF2AK4	eIF-2-alpha kinase GCN2	EILDGLAYIHEK	EILDGLAYIHEK	12	831	stabilized	4.4559	0.9843	-0.145359	0.99796	1	0.933857	1.00533	0.904043	0.774379	0.685362	0.493071	0.319717	5.7477	0.9749	0.386298	1.09131	1	1.09876	1.12791	1.10812	1.09147	0.69758	0.472811	0.337281	5.1239	0.9548	0.147131	0.974668	1	1.04911	0.81558	1.00184	0.998797	0.812686	0.35908	0.187621	5.2797	0.9775	0.229342	0.937514	1
Q9P289	STK26_HUMAN	STK26	Serine/threonine-protein kinase 26	EILKGLDYLHSEK	EILKGLDYLHSEK	13	127	stabilized	6.3336	0.9867	0.380221	0.998228	1	0.983338	1.00977	0.998965	0.910624	0.405282	0.44642	0.315138	5.7055	0.9477	0.40338	0.991029	1	1.08804	0.951343	0.887076	0.995442	0.67887	0.476027	0.381509	5.1433	0.9344	-0.0604963	0.962986	1	0.849931	0.917814	1.04282	0.748343	0.539835	0.408373	0.145245	5.746	0.9891	0.276928	0.971125	1
P53350	PLK1_HUMAN	PLK1	Serine/threonine-protein kinase PLK1	EIPEVLVDPR	EIPEVLVDPR	10	39	stabilized													5.9021	0.9942	0.406004	0.993327	1	1.01989	0.955595	0.994978	0.985447	0.561823	0.430154	0.383741	6.1075	0.9865	0.304007	0.966258	1	0.922501	0.972006	0.940445	0.831064	0.48126	0.389649	0.269757	6.1458	0.9918	0.366576	1.04486	1
P05771	KPCB_HUMAN	PRKCB	Protein kinase C beta type	EIQPPYKPK	EIQPPYKPK	9	612	stabilized	7.4813	0.9537	0.0513987	1.05816	1	0.929204	1.24779	0.640227	0.23128	0.0458125	0.023301	0.0400243	7.1039	0.9986	0.0527753	0.985483	1	0.961832	0.992366	0.908397	0.204392	0.0846855	0.0331808	0.0448031													6.9323	0.9996	0.0516668	1.00252	1
P53350	PLK1_HUMAN	PLK1	Serine/threonine-protein kinase PLK1	EKMSMEISIHR	EKMSMEISIHR	11	96	stabilized	6.1791	0.9582	0.280127	0.890685	1	0.903399	0.821081	0.827679	0.808245	0.37436	0.338544	0.232128	5.4062	0.9788	0.186497	0.99006	1	0.993778	1.0501	0.88467	0.904496	0.708029	0.347033	0.274242	5.1762	0.9162	-0.343516	0.960766	1	0.818761	0.902999	0.580776	0.762631	0.386157	0.255016	0.0263223	6.5569	0.9064	-0.211543	1.00131	1
P42680	TEC_HUMAN	TEC	Tyrosine-protein kinase Tec	ELGSGLFGVVR	ELGSGLFGVVR	11	375	stabilized	5.1822	0.9924	0.399805	1.01859	1	1.05836	1.03659	0.986988	1.00208	0.909464	0.518982	0.419078													5.0055	0.9769	0.268389	0.959555	1	0.975633	0.926541	0.889199	1.00504	0.849976	0.487867	0.315381	4.948	0.9834	0.279422	0.959841	1
Q13177	PAK2_HUMAN	PAK2	Serine/threonine-protein kinase PAK 2	ELLQHPFLK	ELLQHPFLK	9	493	stabilized	6.6997	0.9821	0.247293	1.01357	1	0.936652	1.0181	1.09955	0.628959	0.304146	0.223167	0.214402	6.6791	0.9963	0.192589	1.03453	1	1.00893	1.07143	1.04911	0.629464	0.225803	0.179883	0.184879	6.7808	0.999	0.183366	0.982585	1	0.983539	0.954733	0.921811	0.539095	0.22714	0.196496	0.174418	6.7002	0.9885	0.19335	0.966004	1
P24941	CDK2_HUMAN	CDK2	Cyclin-dependent kinase 2	ELNHPNIVK	ELNHPNIVK	9	57	stabilized	7.3562	0.9952	0.0744743	1.04636	1	1.08967	1.00635	0.748403	0.235583	0.137298	0.0669376	0.0478561	6.8274	0.998	0.0404186	1.02339	1	1.04157	1.00421	0.92843	0.444033	0.13696	0.0242631	0.0408866	6.7478	0.9909	0.0742726	1.05709	1	1.11427	1.01858	1.07928	0.510018	0.146665	0.0396486	0.0525517	6.777	0.9927	0.0479839	0.988349	1
P06493	CDK1_HUMAN	CDK1	Cyclin-dependent kinase 1	ELRHPNIVSLQDVLMQDSR	ELRHPNIVSLQDVLMQDSR	19	57	stabilized	6.6449	0.9937	0.525188	1.0165	1	0.987959	1.0499	1.02806	0.824152	0.528612	0.53512	0.512053	6.4184	0.9816	0.497417	1.03149	1	1.01204	1.04909	1.06453	0.927729	0.512071	0.553581	0.440114	6.0148	0.9597	0.415655	0.951121	1	0.8557	0.966139	0.959998	0.815335	0.603445	0.49811	0.406852	5.9414	0.9618	0.507916	1.0396	1
P16591	FER_HUMAN	FER	Tyrosine-protein kinase Fer	ELTIIKR	ELTIIKR	7	813	stabilized	6.7357	0.9264	0.410485	0.962879	1	0.885689	0.978515	0.878086	0.651044	0.55594	0.308612	0.494045	7.1635	0.932	0.674609	1.11347	1	1.19699	1.14381	1.0541	0.746204	0.674797	0.717698	0.632966													7.4647	0.9904	0.52384	1.03329	1
P49841	GSK3B_HUMAN	GSK3B	Glycogen synthase kinase-3 beta	EMNPNYTEFK	EMNPNYTEFK	10	283	stabilized													6.9643	0.958	0.0983248	0.895797	1	0.729586	0.955834	0.879733	0.260517	0.138775	0.134118	0.0238581	6.8877	0.9755	0.0538999	0.998411	1	1.12582	0.866585	0.959751	0.363566	0.0442022	0.111099	0.0155479	6.7941	0.9727	0.0457128	0.915489	1
P49841	GSK3B_HUMAN	GSK3B	Glycogen synthase kinase-3 beta	EMNPNYTEFKFPQIK	EMNPNYTEFKFPQIK	15	283	stabilized	6.7803	0.9868	0.157558	1.08597	1	1.08216	1.14446	1.08001	0.545494	0.250841	0.134754	0.120508	6.8641	0.9856	0.109888	0.917298	1	0.908438	0.853923	0.854874	0.414275	0.0675083	0.128645	0.144441	6.913	0.9865	0.114453	1.02662	1	0.97334	1.12065	0.881246	0.468233	0.120139	0.150011	0.110236	6.7738	0.9718	0.158709	0.89113	1
P05771	KPCB_HUMAN	PRKCB	Protein kinase C beta type	ENIWDGVTTK	ENIWDGVTTK	10	490	stabilized	7.0061	0.9996	0.0394347	0.996853	1	1.00207	0.987552	0.973029	0.198581	0.0582133	0.0281693	0.0331639	7.175	0.9947	0.0258344	0.93642	1	0.923588	0.877076	0.817276	0.166113	0.0468362	0.0200729	0.018144	6.9125	0.999	0.0392712	0.98516	1	0.988115	0.966044	0.983022	0.208829	0.0665154	0.0272019	0.0244068	7.0718	0.9995	0.0382021	1.01245	1
Q05823	RN5A_HUMAN	RNASEL	2-5A-dependent ribonuclease	ENSHLVTFYGSESHR	ENSHLVTFYGSESHR	15	413	stabilized	6.0108	0.9892	0.334199	0.976805	1	0.945874	0.971963	0.921621	0.787938	0.612755	0.375947	0.396576	5.9839	0.9879	0.350501	1.00023	1	0.997815	1.04142	0.915824	0.877429	0.595896	0.383391	0.38587	5.9769	0.9871	0.398612	1.04269	1	1.04862	1.01794	1.10341	0.97454	0.590164	0.440215	0.37459	5.7293	0.9908	0.303717	1.01439	1
P41240	CSK_HUMAN	CSK	Tyrosine-protein kinase CSK	EQLEHIK	EQLEHIK	7	438	stabilized	6.1868	0.9845	0.209359	0.949228	1	0.922865	0.879101	0.822426	0.745028	0.441717	0.301244	0.274475	5.963	0.9886	0.27668	0.95094	1	0.887277	0.942983	0.965053	0.84429	0.512658	0.31547	0.278375	5.984	0.9718	0.285052	0.940757	1	0.834839	0.969765	0.948088	0.852442	0.491801	0.341652	0.262024	6.2965	0.9842	0.349185	0.965075	1
P31749	AKT1_HUMAN	AKT1	RAC-alpha serine/threonine-protein kinase	ERVFSEDR	ERVFSEDR	8	242	stabilized													5.7123	0.9332	0.283831	0.902888	1	0.797049	1.0006	0.802456	0.913984	0.577816	0.292952	0.275026	5.1585	0.9673	0.291588	0.988716	1	1.03935	1.05605	0.868517	0.94579	1.02255	0.289784	0.293596	4.927	0.9155	0.122233	0.889163	1
P31751	AKT2_HUMAN	AKT2	RAC-beta serine/threonine-protein kinase	ERVFTEER	ERVFTEER	8	244	stabilized	5.7344	0.9944	0.222022	0.990899	1	0.998047	1.01949	0.929131	1.00781	0.535133	0.223058	0.221057	5.7503	0.9758	0.205661	0.929606	1	0.925949	0.884406	0.866258	0.899606	0.519282	0.317622	0.182294	5.4722	0.9734	0.133263	0.982359	1	0.964421	0.914508	0.977006	1.02576	0.609366	0.325928	0.125437	5.3685	0.9823	0.0766711	0.985271	1
P51812	KS6A3_HUMAN	RPS6KA3	Ribosomal protein S6 kinase alpha-3	ESIDHEKK	ESIDHEKK	8	217	stabilized	6.6146	0.9727	0.519489	1.07053	1	1.15568	1.06017	1.03343	0.829899	0.554117	0.547598	0.502314	6.5912	0.9943	0.425731	0.984677	1	0.992191	0.946084	0.972886	0.739412	0.483971	0.406166	0.441898	6.682	0.9589	0.471813	0.979865	1	1.01544	0.856707	0.908701	0.748094	0.539418	0.517426	0.487454	6.7178	0.9845	0.51045	1.01241	1
Q9Y4K4	M4K5_HUMAN	MAP4K5	Mitogen-activated protein kinase kinase kinase kinase 5	ETLQGLAYLHTK	ETLQGLAYLHTK	12	123	stabilized	6.7945	0.9041	0.300019	1.35172	1	1.31439	1.60428	1.48921	0.591341	0.338803	0.277432	0.2837	6.6813	0.9784	0.169703	1.10654	1	1.1287	1.07109	1.22638	0.686146	0.195386	0.205966	0.107768	6.4971	0.9791	0.11144	1.13838	1	1.25874	1.12525	1.14874	0.77302	0.205004	0.0888322	0.127579
Q15418	KS6A1_HUMAN	RPS6KA1	Ribosomal protein S6 kinase alpha-1	ETMTLILK	ETMTLILK	8	269	stabilized	6.9267	0.9981	0.42525	1.0119	1	0.998275	1.03611	0.990799	0.587775	0.440752	0.422886	0.416032	6.7469	0.9993	0.417133	1.00688	1	1.00998	1.00345	1.01409	0.631426	0.40338	0.423436	0.424586	6.7675	0.9947	0.433032	1.01852	1	1.00804	1.01301	1.05301	0.612289	0.42002	0.413865	0.465213	7.043	0.9996	0.401763	1.0019	1
P51812	KS6A3_HUMAN	RPS6KA3	Ribosomal protein S6 kinase alpha-3	ETMTMILK	ETMTMILK	8	275	stabilized	6.5456	0.9623	0.602432	1.00064	1	0.995135	0.957043	1.03742	0.807442	0.680181	0.63156	0.564553	6.717	0.9145	0.732316	1.09434	1	1.09156	1.11539	1.17042	0.897052	0.774845	0.75172	0.670409	6.7931	0.9738	0.677775	1.05761	1	1.09426	1.04698	1.08913	0.778696	0.705967	0.665798	0.661554	7.1076	0.943	0.686932	1.04205	1
P12956	XRCC6_HUMAN	XRCC6	X-ray repair cross-complementing protein 6	ETNEPVKTK	ETNEPVKTK	9	291	stabilized													4.9185	0.9908	0.555748	0.990696	1	1	0.983607	0.961749	1	0.912568	0.726776	0.612022	4.9836	0.9812	0.650817	1.03092	1	1.02247	1.03371	1.05056	1.03933	0.949438	0.803371	0.685393	4.4232	0.9942	0.46877	0.985873	1
Q9H2G2	SLK_HUMAN	SLK	STE20-like serine/threonine-protein kinase	ETSVLAAAK	ETSVLAAAK	9	55	stabilized													8.4708	0.9922	0.114088	0.987482	1	0.751152	0.650792	0.376308	0.223187	0.13618	0.137538	0.147298	7.8225	0.9833	0.323898	0.989359	1	0.968302	0.999691	0.470685	0.318977	0.262172	0.300282	0.41417	7.9214	0.9714	0.284486	1.06306	1
P31751	AKT2_HUMAN	AKT2	RAC-beta serine/threonine-protein kinase	EVIIAKDEVAHTVTESR	EVIIAKDEVAHTVTESR	17	186	stabilized	5.4598	0.9907	0.239261	1.03468	1	1.04566	0.995326	1.09848	1.00269	0.756042	0.337802	0.253712	5.5451	0.9728	0.250921	1.00258	1	0.957998	0.948366	0.9912	1.11476	0.733523	0.310853	0.217443	5.4526	0.9959	0.17203	0.98469	1	0.941763	1.01026	0.973304	0.905315	0.669244	0.335806	0.226102	5.2642	0.9898	0.156673	1.06186	1
P31749	AKT1_HUMAN	AKT1	RAC-alpha serine/threonine-protein kinase	EVIVAKDEVAHTLTENR	EVIVAKDEVAHTLTENR	17	184	stabilized	4.8281	0.9817	0.343907	1.05311	1	1.09413	1.11195	1.01695	1.04116	1.0341	0.607799	0.367064	5.3329	0.9741	0.398937	0.977838	1	0.957874	0.928203	0.969541	1.0262	0.778433	0.529773	0.408662	4.8544	0.961	0.476267	1.03226	1	0.934789	1.06105	1.07728	1.05536	1.06402	0.6064	0.476499	4.8669	0.9353	0.463359	1.08665	1
O14965	AURKA_HUMAN	AURKA	Aurora kinase A	EVLEHPWITANSSKPSNCQNK	EVLEHPWITANSSKPSNC(UniMod:4)QNK	21	376	stabilized													7.1293	0.996	0.0837544	0.950463	1	0.917768	0.911745	0.799542	0.28895	0.126715	0.0758319	0.0760341	7.2749	0.997	0.140624	0.998149	1	1.03097	0.96022	0.880595	0.204914	0.174634	0.130473	0.119643	7.248	0.9984	0.0945939	0.967734	1
Q15418	KS6A1_HUMAN	RPS6KA1	Ribosomal protein S6 kinase alpha-1	EVMFTEEDVK	EVMFTEEDVK	10	156	stabilized	7.0837	0.9957	0.354404	0.963409	1	0.959089	0.927573	0.904803	0.476792	0.352132	0.347012	0.368347	6.8417	0.9964	0.434103	0.989339	1	1.00669	0.956808	0.993806	0.531538	0.453502	0.423039	0.425772	6.97	0.9901	0.377436	0.957138	1	0.951445	0.918455	0.951382	0.472795	0.409311	0.336076	0.387414	7.5286	0.9911	0.404163	1.01766	1
Q05823	RN5A_HUMAN	RNASEL	2-5A-dependent ribonuclease	EVSCLQSSR	EVSC(UniMod:4)LQSSR	9	404	stabilized	5.7249	0.9831	0.599703	0.970595	1	0.956739	0.980345	0.945261	0.970446	0.765249	0.570358	0.628991	6.0424	0.9711	0.546253	1.081	1	1.08602	1.12938	1.10162	0.947691	0.732257	0.585407	0.548263	5.8625	0.9389	0.620568	1.06119	1	1.00603	1.16301	1.06974	1.03184	0.785227	0.654827	0.604238	6.2469	0.9585	0.576407	1.0675	1
P30291	WEE1_HUMAN	WEE1	Wee1-like protein kinase	EVYAHAVLGQHSHVVR	EVYAHAVLGQHSHVVR	16	346	stabilized	5.2519	0.93	0.183227	0.867692	1	0.853493	0.765778	0.801122	0.898054	0.658238	0.357621	0.219106	4.8594	0.9594	-0.238298	0.976192	1	1.01386	0.861303	0.960004	0.741276	0.707265	0.253436	0.141639	5.4145	0.956	0.285659	0.91708	1	0.986405	0.809479	0.898882	0.883817	0.75867	0.321042	0.292391	4.6068	0.95	-0.138536	0.991622	1
P42338	PK3CB_HUMAN	PIK3CB	Phosphatidylinositol 4,5-bisphosphate 3-kinase catalytic subunit beta isoform	EYAVGCLR	EYAVGC(UniMod:4)LR	8	621	stabilized	4.729	0.958	0.448222	0.945925	1	0.94245	0.905038	0.910069	0.93932	0.837833	0.70573	0.569104	4.6333	0.9672	0.491763	0.958891	1	0.908558	0.967199	0.928478	0.995564	0.953217	0.777666	0.497468	4.4308	0.9613	0.51955	0.99139	1	1.01736	0.941443	0.971551	1.03322	0.979345	0.86445	0.599424	4.7014	0.9524	0.526347	0.967196	1
P49674	KC1E_HUMAN	CSNK1E	Casein kinase I isoform epsilon	FDDKPDYSYLR	FDDKPDYSYLR	11	260	stabilized	4.8679	0.9552	0.50403	0.962993	1	0.97266	0.986965	0.958538	0.879645	0.931805	0.680349	0.54767	4.4497	0.9706	0.314108	0.955959	1	0.981611	0.909202	0.924235	0.953647	0.89157	0.711186	0.508671	4.6467	0.9546	0.424762	0.916108	1	0.898993	0.883669	0.926908	0.886965	0.892741	0.704815	0.447687	4.7434	0.9461	0.486504	0.966372	1
P23443	KS6B1_HUMAN	RPS6KB1	Ribosomal protein S6 kinase beta-1	FEISETSVNRGPEK	FEISETSVNRGPEK	14	72	stabilized	5.3582	0.9146	0.0026211	0.987772	1	0.887195	0.872567	0.636469	0.797033	0.564892	0.386271	0.302045	5.8002	0.9105	0.465281	0.982159	1	1.08002	0.838905	1.01654	0.901435	0.709092	0.472326	0.4979	5.7451	0.9248	0.33794	0.908177	1	0.929053	0.762534	0.857475	0.991988	0.555695	0.356116	0.3197	5.4872	0.9746	0.238667	1.01068	1
P31749	AKT1_HUMAN	AKT1	RAC-alpha serine/threonine-protein kinase	FFAGIVWQHVYEK	FFAGIVWQHVYEK	13	407	stabilized	5.5326	0.9396	0.515531	0.968764	1	0.994288	1.02449	0.863848	0.961541	0.908039	0.474805	0.556331													5.441	0.9535	0.420872	0.992888	1	1.04505	0.870621	1.06705	0.981804	0.957516	0.413387	0.428611	5.3986	0.9067	0.658171	1.15675	1
P13010	XRCC5_HUMAN	XRCC5	X-ray repair cross-complementing protein 5	FFMGNQVLK	FFMGNQVLK	9	355	stabilized	4.778	0.9406	0.192276	0.910727	1	0.859558	0.908973	0.855226	0.796168	0.785349	0.547588	0.373242	4.9985	0.9599	0.158654	0.945001	1	0.895533	0.866994	0.808115	0.811436	0.701685	0.518847	0.374241	4.8095	0.9791	0.113954	0.944754	1	0.902606	0.89897	0.85786	0.831321	0.703282	0.529219	0.361664	4.9819	0.9412	0.151922	0.963342	1
O14965	AURKA_HUMAN	AURKA	Aurora kinase A	FGNVYLAR	FGNVYLAR	8	144	stabilized	7.2689	0.9942	0.206862	0.966518	1	0.985934	0.897484	0.814712	0.314813	0.204487	0.19968	0.22546	7.3845	0.998	0.237197	0.968116	1	0.948333	0.936124	0.761571	0.321617	0.251598	0.230742	0.238805	7.1943	0.9923	0.232541	0.983481	1	1.01329	0.930278	0.886151	0.333383	0.273179	0.247105	0.183875	7.3029	0.9909	0.216323	0.946187	1
Q9NWZ3	IRAK4_HUMAN	IRAK4	Interleukin-1 receptor-associated kinase 4	FHSFSFYELK	FHSFSFYELK	10	165	stabilized	6.7745	0.9989	0.192434	0.988431	1	0.963888	1.00264	0.987053	0.455427	0.18054	0.201802	0.194991	6.9279	0.9971	0.168966	1.00365	1	1.03932	0.972613	0.943286	0.434682	0.15388	0.191368	0.172272	6.7443	0.985	0.196687	1.04393	1	0.96747	1.13322	1.07501	0.519011	0.195952	0.162969	0.231154	6.8761	0.9923	0.205473	1.04986	1
Q16512	PKN1_HUMAN	PKN1	Serine/threonine-protein kinase N1	FLSAEAIGIMR	FLSAEAIGIMR	11	837	stabilized	7.5007	0.9947	0.0719519	0.940537	1	0.885764	0.893131	0.62232	0.158435	0.084617	0.0729379	0.0730089	7.565	0.9943	0.14314	0.939369	1	0.92296	0.895133	0.782833	0.130787	0.13573	0.138696	0.167433													7.4776	0.9305	-0.00388893	0.942328	1
Q9Y6R4	M3K4_HUMAN	MAP3K4	Mitogen-activated protein kinase kinase kinase 4	FQPNDHK	FQPNDHK	7	1376	stabilized	4.7538	0.9407	0.4839	0.98676	1	1.01637	0.972787	0.948106	0.906615	1.07667	0.66023	0.484007	5.108	0.9577	0.446051	0.993887	1	1.0126	0.921312	1.08188	0.947929	0.931649	0.554993	0.459646	4.7075	0.9662	0.1776	0.958203	1	1.00643	0.845103	0.952135	0.988706	0.931307	0.562257	0.239978	5.0503	0.9885	0.380959	0.980126	1
P12956	XRCC6_HUMAN	XRCC6	X-ray repair cross-complementing protein 6	FTYRSDSFENPVLQQHFR	FTYRSDSFENPVLQQHFR	18	471	stabilized	5.0349	0.9795	0.435069	1.0115	1	0.981651	1.0367	1.04587	0.93578	0.881339	0.639069	0.528854	4.9982	0.9452	0.320444	0.926788	1	0.926829	0.943089	0.861789	0.829268	0.837398	0.526868	0.417998	4.9681	0.9752	0.388126	0.968747	1	0.934959	1.02439	0.926829	0.934959	0.878049	0.592678	0.454424
Q96RR4	KKCC2_HUMAN	CAMKK2	Calcium/calmodulin-dependent protein kinase kinase 2	FYFQDLIK	FYFQDLIK	8	291	stabilized	8.3237	0.9835	0.920559	0.166934	1	0.821537	0.75573	0.249914	0.166136	0.168996	0.170597	0.173822	8.4147	0.9995	0.20891	1.01244	1	1.01897	0.804218	0.262723	0.217462	0.215272	0.202858	0.200329	8.4237	0.9977	0.1763	0.993462	1	0.949921	0.721188	0.290192	0.194459	0.201491	0.139773	0.185975	8.4204	0.999	0.19324	0.990961	1
Q13523	PRP4B_HUMAN	PRPF4B	Serine/threonine-protein kinase PRP4 homolog	FYRAPEIIIGK	FYRAPEIIIGK	11	854	stabilized	4.756	0.9524	0.410289	0.929471	1	0.958103	0.889882	0.91242	0.873648	0.894754	0.655518	0.47259	4.4895	0.9607	0.206471	1.00622	1	0.976425	1.02931	0.959686	1.072	0.87323	0.688432	0.447652	4.7019	0.9456	0.332452	0.941742	1	0.990809	0.831994	0.926415	0.960539	0.927415	0.635727	0.371087	4.7367	0.9744	0.468378	1.00289	1
Q5VT25	MRCKA_HUMAN	CDC42BPA	Serine/threonine-protein kinase MRCK alpha	GAFGEVAVVK	GAFGEVAVVK	10	86	stabilized	5.1401	0.9614	-0.0475967	1.03631	1	0.975656	1.07852	0.979119	0.766577	0.582105	0.475232	0.199445	5.624	0.9855	0.220514	0.978741	1	0.923782	1.03536	0.913037	0.874842	0.621336	0.358627	0.274928	4.3536	0.9904	-0.297065	0.973801	1	0.982782	0.934692	0.900133	0.831933	0.751519	0.426022	0.231824	3.9342	0.9622	-0.648628	1.0169	1
Q9Y6R4	M3K4_HUMAN	MAP3K4	Mitogen-activated protein kinase kinase kinase 4	GANIFLTSSGLIK	GANIFLTSSGLIK	13	1466	stabilized	4.7891	0.9096	0.446257	1.11355	1	1.10182	1.01692	1.27083	1.14389	1.14794	0.655539	0.447571	4.9708	0.9386	0.203075	1.01492	1	0.999384	1.09753	0.885181	1.08139	0.811598	0.524693	0.311958	4.646	0.9238	0.383505	1.12771	1	1.25668	1.14657	1.0635	1.11192	1.18751	0.843332	0.385608
P42680	TEC_HUMAN	TEC	Tyrosine-protein kinase Tec	GCLLNFLR	GC(UniMod:4)LLNFLR	8	448	stabilized	5.4273	0.9802	0.0854631	0.933981	1	0.96873	0.885502	0.840527	0.886452	0.611284	0.257955	0.147559	5.274	0.9825	0.212277	1.02247	1	1.08012	1.01005	0.940839	1.07998	0.865704	0.313958	0.218556	5.4898	0.9625	0.12059	0.926975	1	0.767678	0.957644	0.966719	0.931568	0.659437	0.177261	0.120292	5.3087	0.9357	0.0436249	0.892933	1
Q9Y6E0	STK24_HUMAN	STK24	Serine/threonine-protein kinase 24	GEPPHSELHPMK	GEPPHSELHPMK	12	227	stabilized	6.5361	0.9727	0.205929	1.11074	1	1.1969	1.04376	1.19677	0.776867	0.28044	0.157334	0.226343	6.5532	0.9851	0.245853	1.03877	1	1.00128	1.06517	1.07513	0.719509	0.326514	0.175629	0.29247	6.4862	0.9534	0.035918	0.965064	1	0.876107	0.817017	0.733456	0.637057	0.215384	0.27998	0.110082	6.4503	0.9558	0.111409	1.12433	1
Q9P289	STK26_HUMAN	STK26	Serine/threonine-protein kinase 26	GEPPNSDMHPMR	GEPPNSDMHPMR	12	215	stabilized	5.8785	0.9532	0.380577	1.01421	1	0.884379	1.03692	1.12741	1.02225	0.478495	0.419978	0.341536	5.9541	0.9646	0.0271818	1.01286	1	1.0338	0.801717	0.888369	0.642138	0.448407	0.33094	0.18323	6.4586	0.9595	0.380892	1.15227	1	1.2598	1.13916	1.2093	0.962221	0.409261	0.330414	0.424677	6.6708	0.9665	0.259396	1.07426	1
O00506	STK25_HUMAN	STK25	Serine/threonine-protein kinase 25	GFANQHSR	GFANQHSR	8	6	stabilized	5.7916	0.9267	0.484468	0.944295	1	0.854463	0.925875	0.92069	0.829249	0.667	0.634345	0.523752													5.3002	0.9581	0.361124	1.05778	1	1.0668	1.13572	0.979963	0.914384	0.821309	0.572005	0.49473	5.6598	0.9476	0.566866	1.06674	1
P53671	LIMK2_HUMAN	LIMK2	LIM domain kinase 2	GFFGQAIK	GFFGQAIK	8	340	stabilized	5.0983	0.9341	0.515378	1.05274	1	1.03356	1.0503	1.05488	1.1289	0.874488	0.728939	0.54771	5.6986	0.9522	0.532826	1.00896	1	1.06087	0.96277	0.940211	1.08092	0.771333	0.563506	0.502175													4.6898	0.975	-0.047972	0.9563	1
Q9P289	STK26_HUMAN	STK26	Serine/threonine-protein kinase 26	GLDYLHSEK	GLDYLHSEK	9	131	stabilized	6.2611	0.9941	0.338716	1.04967	1	1.05525	1.05525	1.08287	0.889503	0.455991	0.355258	0.328109	6.3219	0.9957	0.305597	0.968305	1	0.975	0.965	0.915	0.81	0.393157	0.305999	0.315359	6.1924	0.995	0.342852	1.01983	1	1.02632	1.05789	0.984211	0.905263	0.461976	0.371867	0.324977	6.2689	0.999	0.327512	1.01048	1
Q9P289	STK26_HUMAN	STK26	Serine/threonine-protein kinase 26	GLDYLHSEKK	GLDYLHSEKK	10	131	stabilized	6.2526	0.9266	0.0310557	0.977182	1	0.792235	0.746465	0.712295	0.696347	0.331422	0.277449	0.286163	6.4099	0.9771	0.243501	0.912839	1	0.951676	0.84241	0.853131	0.769002	0.265961	0.261591	0.23071	6.4558	0.9897	0.260416	0.943267	1	0.923141	0.884442	0.948524	0.711738	0.334942	0.270189	0.252656	6.3076	0.9815	0.332885	0.990748	1
P05771	KPCB_HUMAN	PRKCB	Protein kinase C beta type	GLMTKHPGK	GLMTKHPGK	9	574	stabilized	7.0447	0.9959	0.112247	0.95084	1	0.95244	0.898278	0.912505	0.254497	0.120586	0.102693	0.115516	6.7817	0.9702	0.132933	1.18362	1	1.21869	1.29777	1.21806	0.442342	0.198739	0.14841	0.0517105													7.0557	0.9739	0.11976	1.14318	1
P05771	KPCB_HUMAN	PRKCB	Protein kinase C beta type	GLMTKHPGKR	GLMTKHPGKR	10	574	stabilized	6.7743	0.941	0.0748115	1.29219	1	1.22229	1.44177	1.50468	0.403159	0.151898	0.0338055	0.0387411	6.7614	0.9213	0.100317	1.38434	1	1.35122	1.53296	1.65314	0.503588	0.16543	0.0659519	0.0697457	6.9236	0.9934	0.0355553	1.07591	1	1.1307	1.08422	0.887986	0.444468	0.0981102	0.0371142	0.0504081	6.8109	0.9503	0.0716384	1.14199	1
Q9Y2K2	SIK3_HUMAN	SIK3	Serine/threonine-protein kinase SIK3	GNFAVVKR	GNFAVVKR	8	75	stabilized	8.4123	0.997	0.082454	0.969512	1	0.886756	0.685871	0.209249	0.0977961	0.089122	0.0732539	0.095187	7.896	0.9985	0.132222	1.00485	1	1.00841	0.959987	0.418782	0.142893	0.165967	0.124433	0.107127	7.8041	0.9885	0.100893	0.951988	1	0.85467	0.87426	0.46001	0.202797	0.12071	0.11527	0.0715999
O14976	GAK_HUMAN	GAK	Cyclin-G-associated kinase	GPLSCDTVLK	GPLSC(UniMod:4)DTVLK	10	141	stabilized	6.7363	0.9884	0.173319	0.942162	1	0.93923	0.84554	0.84822	0.550539	0.256479	0.189511	0.19029	6.7811	0.9885	0.193283	0.978178	1	1.01345	0.881948	0.910802	0.540218	0.2724	0.222519	0.173373	6.7183	0.9802	0.177182	0.912932	1	0.878241	0.836703	0.870735	0.529787	0.247553	0.141771	0.209735	6.8471	0.994	0.2051	0.956953	1
Q9P289	STK26_HUMAN	STK26	Serine/threonine-protein kinase 26	GSFGEVFK	GSFGEVFK	8	33	stabilized	6.0462	0.9671	0.144891	0.882511	1	0.884904	0.781633	0.827338	0.759	0.370184	0.190179	0.149695	5.9846	0.9875	0.209159	0.93771	1	0.955518	0.873562	0.912899	0.875918	0.414757	0.24821	0.186601	6.2809	0.9901	0.16095	0.924472	1	0.892654	0.882027	0.883126	0.714739	0.321077	0.182438	0.168928	6.2297	0.9923	0.229421	1.04623	1
O00506	STK25_HUMAN	STK25	Serine/threonine-protein kinase 25	GSFGEVYK	GSFGEVYK	8	29	stabilized	5.4371	0.9793	-0.238145	0.961357	1	0.896857	0.816646	0.752162	0.714048	0.408481	0.142182	0.100586	6.073	0.9878	0.0452381	0.963471	1	0.936371	0.938959	0.799181	0.743258	0.360223	0.185748	0.110102													6.0095	0.9919	0.0155989	0.952463	1
P41240	CSK_HUMAN	CSK	Tyrosine-protein kinase CSK	GSLVDYLR	GSLVDYLR	8	272	stabilized	5.931	0.991	0.359037	0.953698	1	0.92682	0.916842	0.967235	0.883278	0.567471	0.382892	0.360534	5.8301	0.9614	0.297361	0.914995	1	0.937637	0.915877	0.794376	0.889463	0.541411	0.314226	0.299436	5.5987	0.9896	0.193387	0.970721	1	0.994477	0.923621	0.886155	0.857209	0.61177	0.349648	0.283785	5.6989	0.999	0.312072	1.00189	1
O96005	CLPT1_HUMAN	CLPTM1	Putative lipid scramblase CLPTM1	GSVPPPLDQYVK	GSVPPPLDQYVK	12	256	stabilized	5.7779	0.9858	0.25707	1.00047	1	0.996909	1.03171	0.998784	0.913242	0.606781	0.220081	0.320025													6.362	0.9442	0.239246	0.914096	1	0.761536	1.01242	0.861379	0.732397	0.323779	0.250094	0.239404	5.8589	0.9187	0.215219	0.854112	1
Q8TDR2	STK35_HUMAN	STK35	Serine/threonine-protein kinase 35	GSYGVVYEAVAGR	GSYGVVYEAVAGR	13	211	stabilized	6.4267	0.9322	0.378407	1.19241	1	1.29316	1.28691	1.09484	0.841985	0.60427	0.409502	0.385576	6.4629	0.9704	0.328008	1.03028	1	1.15028	0.95131	0.964462	0.78827	0.414397	0.350807	0.332437													6.0418	0.9758	0.270408	0.939075	1
P19525	E2AK2_HUMAN	EIF2AK2	Interferon-induced, double-stranded RNA-activated protein kinase	GVDYIHSK	GVDYIHSK	8	401	stabilized	5.3408	0.9959	0.269829	1.00977	1	0.993617	0.983047	1.04673	1.01642	0.82288	0.362561	0.278738	5.5161	0.9882	0.214896	0.93934	1	0.955185	0.896656	0.89412	0.892654	0.652095	0.311683	0.244378	5.3238	0.9944	0.232126	1.05132	1	1.04926	1.06844	1.08319	1.02293	0.807682	0.389748	0.264874	5.3976	0.9959	0.186379	1.03922	1
P19525	E2AK2_HUMAN	EIF2AK2	Interferon-induced, double-stranded RNA-activated protein kinase	GVDYIHSKK	GVDYIHSKK	9	401	stabilized	5.4064	0.9783	0.303338	0.933789	1	0.868837	0.973917	0.919997	0.89484	0.766617	0.350736	0.313515	5.1859	0.9608	0.24922	1.09754	1	1.10124	1.03435	1.11336	1.24271	0.97326	0.381441	0.254636	5.3304	0.993	0.208829	0.963556	1	0.924244	0.958813	0.996691	0.922403	0.782469	0.301075	0.225022	5.1529	0.9766	0.185415	1.10036	1
Q9NWZ3	IRAK4_HUMAN	IRAK4	Interleukin-1 receptor-associated kinase 4	GYVNNTTVAVK	GYVNNTTVAVK	11	203	stabilized	6.7344	0.9315	0.170875	1.06265	1	0.886026	1.04717	1.31743	0.522352	0.177318	0.195335	0.140138	6.7475	0.9704	0.141875	1.08004	1	0.947764	1.18814	1.18427	0.479643	0.160755	0.129397	0.135464	7.0209	0.9732	0.10339	1.07824	1	1.01126	1.23404	0.895939	0.409418	0.157732	0.11606	0.0745361	7.0442	0.9969	0.105032	0.985724	1
Q9NWZ3	IRAK4_HUMAN	IRAK4	Interleukin-1 receptor-associated kinase 4	GYVNNTTVAVKK	GYVNNTTVAVKK	12	203	stabilized	6.9776	0.9902	0.0931738	1.04988	1	1.11218	0.97886	0.809836	0.488901	0.158837	0.156978	0.082692	6.739	0.9873	0.131149	1.0708	1	1.00931	1.12365	1.15026	0.49217	0.126731	0.164527	0.102192	6.978	0.9882	0.103907	1.02392	1	1.09648	0.944874	0.911255	0.399811	0.163921	0.147625	0.0495707	7.0363	0.9933	0.158073	1.07247	1
P46734	MP2K3_HUMAN	MAP2K3	Dual specificity mitogen-activated protein kinase kinase 3	HAQSGTIMAVK	HAQSGTIMAVK	11	83	stabilized													9.1163	0.9118	0.445421	1.00038	1	0.792773	0.645801	0.6052	0.614917	0.401081	0.422214	0.529508	6.3357	0.9206	0.353256	1.01107	1	1.00779	0.78167	0.86092	0.722315	0.5839	0.579751	0.456148	6.1944	0.9634	0.607455	1.01772	1
P50750	CDK9_HUMAN	CDK9	Cyclin-dependent kinase 9	HENVVNLIEICR	HENVVNLIEIC(UniMod:4)R	12	75	stabilized	6.9105	0.9972	0.243992	0.987063	1	0.985086	0.937928	0.86467	0.535028	0.313381	0.281026	0.223019	6.7488	0.9947	0.257645	0.955355	1	0.920645	0.935267	0.9332	0.575665	0.294276	0.238908	0.266476	6.958	0.9958	0.282177	0.976028	1	0.975703	0.955297	0.917112	0.491494	0.250493	0.30289	0.299616	6.8972	0.9802	0.248629	0.927892	1
Q96SB4	SRPK1_HUMAN	SRPK1	SRSF protein kinase 1	HFTEDIQTR	HFTEDIQTR	9	507	stabilized	6.8204	0.9887	0.217104	0.94568	1	0.92562	0.884298	0.821761	0.56076	0.268503	0.203096	0.264655	6.6709	0.9927	0.207865	0.961087	1	0.945946	0.918919	0.82361	0.628397	0.291852	0.231065	0.236862	6.6195	0.9891	0.243944	0.93908	1	0.935185	0.877553	0.862558	0.638042	0.304092	0.268701	0.250164	6.9351	0.9902	0.214794	0.954906	1
Q05823	RN5A_HUMAN	RNASEL	2-5A-dependent ribonuclease	HGADPVLR	HGADPVLR	8	81	stabilized	6.6362	0.9748	0.465424	0.926139	1	0.897778	0.881277	0.92534	0.758352	0.445127	0.459148	0.492026	6.259	0.9586	0.532738	0.988397	1	0.925515	0.975907	1.05298	0.87529	0.612331	0.584442	0.487466	6.6371	0.9741	0.495524	0.982163	1	0.970081	0.931983	1.00611	0.736344	0.567883	0.522554	0.449929	6.4289	0.9304	0.383651	0.875994	1
Q8TBX8	PI42C_HUMAN	PIP4K2C	Phosphatidylinositol 5-phosphate 4-kinase type-2 gamma	HGAGAEISTVHPEQYAK	HGAGAEISTVHPEQYAK	17	394	stabilized	5.5795	0.9756	0.217364	1.04745	1	1.15261	1.04086	0.959752	0.961914	0.683799	0.343351	0.274533	5.0152	0.9611	-0.178153	0.972117	1	0.924319	0.784501	0.730597	0.771769	0.523537	0.346326	0.197386	5.1964	0.9837	0.277113	1.04541	1	1.10905	1.001	1.10185	1.01001	0.95282	0.374774	0.283891	5.4473	0.9406	0.218001	0.915314	1
Q8TBX8	PI42C_HUMAN	PIP4K2C	Phosphatidylinositol 5-phosphate 4-kinase type-2 gamma	HGAGAEISTVHPEQYAKR	HGAGAEISTVHPEQYAKR	18	394	stabilized	5.6978	0.9358	0.187591	0.857039	1	0.897156	0.810778	0.751619	0.825355	0.524688	0.121163	0.253811	5.4421	0.9776	0.281409	0.922581	1	0.950181	0.917136	0.896991	0.846412	0.786349	0.289301	0.288333	5.3914	0.9461	0.886591	0.233927	1	0.761937	0.908749	0.864713	0.88066	0.68889	0.320777	0.245513	5.3436	0.9885	0.185634	0.991624	1
P13010	XRCC5_HUMAN	XRCC5	X-ray repair cross-complementing protein 5	HIEIFTDLSSR	HIEIFTDLSSR	11	131	stabilized	5.5198	0.9218	0.311321	0.972385	1	0.815455	0.915435	0.81745	0.750104	0.717638	0.543898	0.494745	5.3956	0.9797	0.203298	0.983632	1	0.908573	0.910587	0.80195	0.785541	0.653797	0.469761	0.442669	5.1932	0.9904	0.414866	1.01053	1	1.00318	0.955238	0.883251	0.850049	0.767034	0.668917	0.600729
P53350	PLK1_HUMAN	PLK1	Serine/threonine-protein kinase PLK1	HINPVAASLIQK	HINPVAASLIQK	12	273	stabilized	5.8359	0.9895	0.312194	1.04077	1	1.02414	1.04079	1.08632	1.01614	0.587155	0.37341	0.271965	5.8314	0.9956	0.309307	0.985032	1	0.992218	0.977148	0.962559	0.985973	0.53489	0.344408	0.276726	5.9219	0.9929	0.276927	0.966574	1	0.988143	0.922154	0.945214	0.910765	0.50797	0.319607	0.258896	5.8735	0.9884	0.206055	0.932345	1
P06493	CDK1_HUMAN	CDK1	Cyclin-dependent kinase 1	HKTTGQVVAMK	HKTTGQVVAMK	11	23	stabilized	6.4275	0.9574	0.596967	0.947344	1	0.934141	0.909132	0.920793	0.82671	0.659376	0.559024	0.639386	5.5366	0.9901	0.318538	0.986268	1	0.925308	0.956725	0.859458	0.807751	0.671242	0.547453	0.476349													6.6211	0.9858	0.676592	1.02574	1
P06493	CDK1_HUMAN	CDK1	Cyclin-dependent kinase 1	HKTTGQVVAMKK	HKTTGQVVAMKK	12	23	stabilized	6.6287	0.9808	0.669561	1.00961	1	1.01117	1.00766	0.908776	0.874677	0.731699	0.691675	0.687916													5.4628	0.9062	0.526252	0.985876	1	0.97803	0.853341	0.957501	0.846393	0.791364	0.683502	0.649541	5.3647	0.9645	0.509502	0.996482	1
P45983	MK08_HUMAN	MAPK8	Mitogen-activated protein kinase 8	HLHSAGIIHR	HLHSAGIIHR	10	141	stabilized	6.2498	0.9611	-0.0671157	0.950855	1	0.918074	0.777714	0.715292	0.665771	0.266174	0.0408194	0.110094	5.994	0.9671	0.0175201	0.973296	1	1.06239	0.802583	0.892324	0.748316	0.379093	0.151295	0.0859231													5.7847	0.9808	0.114675	1.09877	1
Q6XUX3	DUSTY_HUMAN	DSTYK	Dual serine/threonine and tyrosine protein kinase	HLSTFSHQVLQTR	HLSTFSHQVLQTR	13	342	stabilized	6.5648	0.9103	0.43268	0.877988	1	0.839607	0.909962	0.76238	0.77076	0.386008	0.460216	0.452055	6.1668	0.9139	0.440717	1.18823	1	1.24005	1.3849	1.12515	1.10942	0.542383	0.385706	0.496502													7.3251	0.9779	0.40333	1.00167	1
Q9BVS4	RIOK2_HUMAN	RIOK2	Serine/threonine-protein kinase RIO2	HNVSWLYLSR	HNVSWLYLSR	10	146	stabilized	5.178	0.9968	0.0996141	0.974667	1	0.976963	0.96879	0.929552	0.936508	0.726234	0.359343	0.192936	5.1468	0.9954	0.167926	0.956098	1	0.954307	0.932953	0.945196	0.916556	0.784725	0.376059	0.226479	5.2387	0.9942	0.206044	0.994561	1	0.999307	0.941678	1.02554	0.992416	0.812793	0.359209	0.231871	5.2659	0.9938	0.210727	1.00192	1
P31749	AKT1_HUMAN	AKT1	RAC-alpha serine/threonine-protein kinase	HPFLTALK	HPFLTALK	8	207	stabilized	5.0887	0.9421	0.3246	0.975081	1	0.940702	0.845265	1.04637	1.04636	0.889809	0.46913	0.340716	5.6145	0.9821	0.340987	1.01489	1	1.04744	1.0073	0.958793	1.02844	0.689597	0.44519	0.320735	5.485	0.9969	0.301332	1.02257	1	1.01628	1.03365	1.04874	0.96818	0.756333	0.39299	0.325877	5.5105	0.9976	0.342787	1.01078	1
P06493	CDK1_HUMAN	CDK1	Cyclin-dependent kinase 1	HPNIVSLQDVLMQDSR	HPNIVSLQDVLMQDSR	16	60	stabilized	6.3171	0.9976	0.349082	0.992768	1	0.973354	1.015	0.956308	0.815742	0.460701	0.372716	0.342994	6.0144	0.9948	0.225694	0.995207	1	1.01526	0.93753	0.950986	0.796888	0.508058	0.342992	0.250029	6.0637	0.9839	0.316905	1.02694	1	1.0305	0.988281	1.07749	0.86031	0.53799	0.400999	0.289492	6.1405	0.9766	0.335706	1.03996	1
P31749	AKT1_HUMAN	AKT1	RAC-alpha serine/threonine-protein kinase	HRVTMNEFEYLK	HRVTMNEFEYLK	12	143	stabilized	5.4335	0.9384	0.471645	1.03491	1	1.07866	1.10885	0.942061	0.949786	0.857013	0.551615	0.543442	5.1271	0.9705	0.478853	1.01437	1	1.02721	0.974932	1.09883	0.968885	0.974004	0.551421	0.483192	5.2797	0.9311	0.574514	1.05829	1	1.16186	1.0377	1.06339	0.996765	1.08938	0.631918	0.517126	5.0214	0.9929	0.422558	1.01377	1
P51812	KS6A3_HUMAN	RPS6KA3	Ribosomal protein S6 kinase alpha-3	HSFFSTIDWNK	HSFFSTIDWNK	11	324	stabilized	7.0595	0.9901	0.564848	1.01371	1	1.00603	1.02895	0.892648	0.731515	0.566146	0.580257	0.571949	6.5717	0.9819	0.453965	0.989496	1	0.881572	0.915502	0.818107	0.731999	0.639928	0.572446	0.550204	6.1923	0.9365	0.505449	1.07385	1	1.17666	1.00278	1.08715	0.868365	0.709896	0.505235	0.5431	6.5048	0.9648	0.47626	1.03078	1
Q15418	KS6A1_HUMAN	RPS6KA1	Ribosomal protein S6 kinase alpha-1	HVFYSTIDWNK	HVFYSTIDWNK	11	318	stabilized													6.8429	0.9811	0.425189	0.990022	1	0.919066	0.976779	1.06423	0.504696	0.444141	0.42433	0.407096	7.1428	0.9904	0.305817	1.06361	1	1.05432	1.13748	1.00037	0.401468	0.318652	0.29138	0.308572	6.9914	0.9732	0.254121	1.13784	1
Q15418	KS6A1_HUMAN	RPS6KA1	Ribosomal protein S6 kinase alpha-1	HVFYSTIDWNKLYR	HVFYSTIDWNKLYR	14	318	stabilized	7.1421	0.9736	0.447773	1.04763	1	1.03648	1.04115	1.11287	0.438925	0.413561	0.396499	0.542267	7.2653	0.9507	0.486275	1.08295	1	1.18192	0.996537	0.886049	0.640872	0.588851	0.457166	0.49005	6.7509	0.946	0.455804	1.19284	1	1.23882	1.28998	1.24244	0.711772	0.438739	0.502156	0.426477	6.7129	0.9182	0.520718	1.06442	1
Q15418	KS6A1_HUMAN	RPS6KA1	Ribosomal protein S6 kinase alpha-1	HVFYSTIDWNKLYRR	HVFYSTIDWNKLYRR	15	318	stabilized	6.4577	0.9276	0.487971	1.11195	1	1.03285	1.16275	1.25488	0.932737	0.535868	0.540358	0.417865													6.7221	0.9547	0.348524	1.07195	1	0.962604	1.12409	1.20117	0.66399	0.287666	0.357536	0.4003	6.234	0.9993	0.247168	1.00045	1
O75385	ULK1_HUMAN	ULK1	Serine/threonine-protein kinase ULK1	IADFGFAR	IADFGFAR	8	163	stabilized													6.5807	0.9935	0.274419	1.02899	1	1.00667	1.05126	1.03131	0.700896	0.359105	0.237927	0.295267	6.6991	0.9847	0.211018	1.05103	1	1.09565	0.983537	0.803429	0.665879	0.388734	0.310312	0.230504	6.5856	0.9263	0.263267	1.02839	1
P07948	LYN_HUMAN	LYN	Tyrosine-protein kinase Lyn	IADFGLAR	IADFGLAR	8	383	stabilized	6.0001	0.9813	0.622874	1.00911	1	1.02273	0.971591	1.01705	0.892045	0.772727	0.6875	0.630682	6.593	0.9671	0.618334	1.044	1	1.06077	1.05525	0.917127	0.834254	0.751381	0.668508	0.624309	6.1881	0.9908	0.591999	1.00137	1	0.994624	0.978495	0.989247	0.849462	0.731183	0.650538	0.596774	6.0109	0.9903	0.516229	1.00699	1
Q16512	PKN1_HUMAN	PKN1	Serine/threonine-protein kinase N1	IADFGLCK	IADFGLC(UniMod:4)K	8	756	stabilized	7.3181	0.9959	0.114939	0.951993	1	0.943327	0.897175	0.76704	0.210299	0.135837	0.103812	0.11512	7.3538	0.9975	0.123245	0.962293	1	0.962233	0.918551	0.794027	0.178473	0.134214	0.123213	0.116406	7.2637	0.9866	0.0999174	0.919719	1	0.922859	0.825218	0.781282	0.195191	0.0757941	0.104592	0.124829	7.3585	0.9883	0.116108	0.92797	1
Q96RR4	KKCC2_HUMAN	CAMKK2	Calcium/calmodulin-dependent protein kinase kinase 2	IADFGVSNEFK	IADFGVSNEFK	11	328	stabilized	8.331	0.9727	0.23763	0.916802	1	0.829697	0.807707	0.274457	0.190798	0.297572	0.257077	0.207632	8.2982	0.9973	0.192485	0.976296	1	0.944274	0.820636	0.279641	0.191662	0.196732	0.219562	0.166562													8.3772	0.9852	0.278438	1.04018	1
O14965	AURKA_HUMAN	AURKA	Aurora kinase A	IADFGWSVHAPSSR	IADFGWSVHAPSSR	14	272	stabilized	7.1543	0.9897	0.145658	0.921994	1	0.869605	0.893612	0.844786	0.252788	0.148362	0.174785	0.116526	7.2517	0.9956	0.111739	0.993714	1	0.957959	1.02216	0.885987	0.18156	0.159288	0.0689142	0.108589	7.2919	0.9876	0.100787	0.929582	1	0.837188	0.93874	0.728345	0.233331	0.0971327	0.0971428	0.114668	7.4844	0.9922	0.156648	0.950885	1
Q13546	RIPK1_HUMAN	RIPK1	Receptor-interacting serine/threonine-protein kinase 1	IADLGLASFK	IADLGLASFK	10	154	stabilized	4.8519	0.9448	0.477499	1.07719	1	1.01212	1.11137	1.08018	1.18248	1.06616	0.673631	0.487794	5.2158	0.9931	0.303512	0.97296	1	0.942282	0.9801	0.95291	0.886391	0.767225	0.505361	0.408251	5.1727	0.9781	0.371348	0.946039	1	0.88731	0.963775	0.932036	0.910092	0.798503	0.532258	0.426965	4.9074	0.9606	0.41675	0.935296	1
Q9NRH2	SNRK_HUMAN	SNRK	SNF-related serine/threonine-protein kinase	IAGLYDLDKTLGR	IAGLYDLDKTLGR	13	12	stabilized	5.7551	0.9567	0.177617	1.17471	1	1.19163	1.18377	1.33123	1.07292	0.635115	0.274621	0.165061	5.6429	0.9921	0.102162	1.02239	1	0.984116	1.01312	1.07531	0.959591	0.572922	0.23594	0.0988941	5.5372	0.9591	0.15738	1.14082	1	1.13117	1.17111	1.27497	1.01275	0.718759	0.351452	0.185442	5.6375	0.9867	0.0756586	0.95651	1
Q96GX5	GWL_HUMAN	MASTL	Serine/threonine-protein kinase greatwall	IAVPKPPSIEEFSIVKPISR	IAVPKPPSIEEFSIVKPISR	20	24	stabilized	4.999	0.9897	0.15721	0.978237	1	0.98381	0.937361	1.0253	0.921272	0.857908	0.423224	0.228369	4.8653	0.927	0.352555	1.0684	1	1.06451	0.938063	1.22277	1.06338	1.11945	0.51966	0.351932	4.6916	0.9653	0.0612447	0.92237	1	0.957239	0.83079	0.89152	0.903375	0.805828	0.495708	0.251214
P49674	KC1E_HUMAN	CSNK1E	Casein kinase I isoform epsilon	IEYIHSK	IEYIHSK	7	116	stabilized	4.893	0.9524	0.484457	1.00277	1	1.05	1.03098	0.915778	0.999261	0.919059	0.692527	0.559799	4.4374	0.9682	0.29361	0.972498	1	0.981876	0.93674	0.944241	0.870132	0.841458	0.714775	0.533133	4.6613	0.9876	0.425932	1.01079	1	1.03428	0.974479	1.0286	0.998364	0.919259	0.73044	0.568739	4.302	0.9444	0.257579	0.972107	1
Q9Y6R4	M3K4_HUMAN	MAP3K4	Mitogen-activated protein kinase kinase kinase 4	IFEGIKHPNLVR	IFEGIKHPNLVR	12	1393	stabilized	4.6487	0.9652	0.231786	1.07657	1	1.03723	1.05231	1.13908	1.16416	1.03826	0.693905	0.31674	5.1029	0.9835	0.411517	0.983027	1	1.03211	0.937681	0.948962	0.99346	0.903748	0.539098	0.429271	4.9618	0.9943	0.374591	1.01506	1	1.02114	0.980727	1.03622	1.03724	0.964149	0.561554	0.39821	4.9278	0.9682	0.350735	0.994933	1
Q9P2K8	E2AK4_HUMAN	EIF2AK4	eIF-2-alpha kinase GCN2	IFVLNQLRDPTSPK	IFVLNQLRDPTSPK	14	948	stabilized	5.2146	0.9651	-0.0594009	0.975266	1	0.933052	0.777072	0.769397	0.757831	0.556885	0.375068	0.244291	5.5422	0.9111	-0.00195206	0.992328	1	0.868764	0.663019	0.718686	0.694165	0.582044	0.32345	0.343625	5.6255	0.9701	0.27503	0.913417	1	0.925075	0.902372	0.813577	0.926114	0.688279	0.268054	0.282287	5.155	0.9661	0.134931	0.962481	1
O14976	GAK_HUMAN	GAK	Cyclin-G-associated kinase	IFYQTCR	IFYQTC(UniMod:4)R	7	151	stabilized	6.9003	0.98	0.117314	1.01109	1	1.00356	0.890911	0.686481	0.60495	0.247187	0.180283	0.185143	6.8515	0.9603	0.141649	1.01117	1	1.11519	0.81698	0.908653	0.494205	0.270936	0.149394	0.161988	6.8689	0.9927	0.123296	1.00102	1	0.995289	0.912193	0.841985	0.464047	0.294669	0.177618	0.107763	6.6356	0.958	0.115796	0.854553	1
P53350	PLK1_HUMAN	PLK1	Serine/threonine-protein kinase PLK1	IGDFGLATK	IGDFGLATK	9	192	stabilized	6.0243	0.9893	0.275125	0.940875	1	0.907563	0.957983	0.890756	0.882353	0.441576	0.293754	0.266669	6.0397	0.9971	0.267581	1.01071	1	1.04464	0.991071	1	0.928571	0.45654	0.299696	0.250568	5.9057	0.9768	0.232645	0.94896	1	0.991304	0.835293	0.965217	0.895652	0.476914	0.260836	0.223598	6.0567	0.9835	0.258289	1.07476	1
P53350	PLK1_HUMAN	PLK1	Serine/threonine-protein kinase PLK1	IGDFGLATKVEYDGER	IGDFGLATKVEYDGER	16	192	stabilized	5.9604	0.9941	0.312886	0.986902	1	0.950095	1.0185	0.957818	0.886597	0.546383	0.371891	0.305765	5.7941	0.9851	0.30946	0.94891	1	0.936924	0.885001	0.961541	0.917822	0.578142	0.363624	0.289051													5.6293	0.9565	0.331898	1.0556	1
P53350	PLK1_HUMAN	PLK1	Serine/threonine-protein kinase PLK1	IGDFGLATKVEYDGERK	IGDFGLATKVEYDGERK	17	192	stabilized	5.8758	0.9387	0.233987	0.929769	1	0.755615	1.05135	0.90965	0.928705	0.403394	0.253639	0.214776	6.0257	0.9759	0.342316	1.09511	1	1.12909	1.16042	1.0923	1.00152	0.553864	0.295281	0.397042													5.7933	0.9119	0.310537	1.23221	1
P19525	E2AK2_HUMAN	EIF2AK2	Interferon-induced, double-stranded RNA-activated protein kinase	IGDFGLVTSLK	IGDFGLVTSLK	11	430	stabilized	6.4403	0.9418	0.0175072	1.01009	1	0.950359	0.768631	0.601302	0.691634	0.34362	0.260432	0.218487	5.5152	0.9922	0.134571	1.01657	1	0.986793	1.05749	0.98573	0.842389	0.654998	0.331743	0.238547	5.5651	0.9808	0.285309	1.02388	1	0.937765	1.02975	1.09828	1.04862	0.752551	0.317202	0.274874	5.3297	0.9986	0.195445	0.990502	1
P19525	E2AK2_HUMAN	EIF2AK2	Interferon-induced, double-stranded RNA-activated protein kinase	IGDFGLVTSLKNDGKR	IGDFGLVTSLKNDGKR	16	430	stabilized	5.2328	0.9734	0.353647	1.05471	1	1.13125	1.04979	0.986499	1.10546	0.933731	0.451979	0.361047	5.1982	0.9551	0.415486	1.14796	1	1.13599	1.18681	1.18004	1.23749	1.06928	0.494943	0.417755	5.2208	0.9909	0.28027	0.99799	1	0.986205	0.949083	1.02176	1.02384	0.82121	0.439455	0.306382	5.2421	0.9312	0.324661	1.03716	1
Q96SB4	SRPK1_HUMAN	SRPK1	SRSF protein kinase 1	IGDLFNGR	IGDLFNGR	8	72	stabilized													6.9488	0.9918	0.0453137	0.932928	1	0.86267	0.872325	0.749093	0.400209	0.124837	0.0758447	0.0535889	6.8149	0.987	0.0528949	0.952488	1	0.902827	0.915831	0.733167	0.519695	0.116012	0.102883	0.0813597	6.8095	0.9804	0.065121	0.93456	1
P49761	CLK3_HUMAN	CLK3	Dual specificity protein kinase CLK3	IGDWLQER	IGDWLQER	8	296	stabilized	5.7511	0.962	0.431604	0.923148	1	0.847956	0.957569	0.885617	0.91908	0.64775	0.433809	0.431725	5.1925	0.9642	0.25785	0.916386	1	0.882261	0.843577	0.916851	0.860285	0.705979	0.470952	0.350312	5.1752	0.9586	0.366504	1.04391	1	1.113	0.99474	1.00355	1.10065	0.839356	0.570919	0.409891	5.7389	0.9034	0.252971	1.05052	1
Q00535	CDK5_HUMAN	CDK5	Cyclin-dependent kinase 5	IGEGTYGTVFK	IGEGTYGTVFK	11	10	stabilized	6.7465	0.9986	0.0644597	1.01203	1	1	1.02128	1.0266	0.442487	0.0966404	0.0476079	0.0492642	6.8055	0.9976	0.0728677	1.03734	1	1.03911	1.06145	1.02793	0.445835	0.113153	0.0473475	0.0684888	6.7323	0.995	0.0582011	1.06544	1	1.05814	1.12209	1.0814	0.483966	0.0799965	0.0593442	0.0353405	6.7305	0.9988	0.0593123	1.01913	1
P06493	CDK1_HUMAN	CDK1	Cyclin-dependent kinase 1	IGEGTYGVVYK	IGEGTYGVVYK	11	10	stabilized	6.3576	0.9852	0.469173	1.01034	1	0.970803	1.0365	0.958637	0.776156	0.635036	0.532847	0.467153	6.3527	0.9811	0.408997	1.00898	1	0.997701	0.977011	0.993103	0.728736	0.616092	0.443678	0.427586	6.6518	0.9749	0.501124	1.00508	1	1.00226	1.04289	0.975169	0.814898	0.442438	0.573363	0.487585	6.3759	0.982	0.510362	1.03114	1
P14635	CCNB1_HUMAN	CCNB1	G2/mitotic-specific cyclin-B1	IGEVDVEQHTLAK	IGEVDVEQHTLAK	13	312	stabilized	6.7188	0.9742	0.406289	0.967087	1	0.893922	0.966956	1.00745	0.658299	0.457188	0.346159	0.415544	6.6704	0.9843	0.304008	0.98424	1	1.0422	0.89504	0.925155	0.662378	0.3576	0.331412	0.29972	6.8304	0.9783	0.262997	0.947984	1	0.92543	0.916884	0.949444	0.415713	0.186181	0.247241	0.355572	6.933	0.968	0.369135	0.981172	1
P22830	HEMH_HUMAN	FECH	Ferrochelatase, mitochondrial	IGGGSPIKIWTSK	IGGGSPIKIWTSK	13	126	stabilized													5.723	0.9102	0.575175	1.08882	1	1.11002	0.983244	1.21292	1.13715	0.804251	0.546557	0.603074	5.6266	0.9331	0.424987	0.893449	1	0.823476	0.819982	0.915705	0.907292	0.707519	0.43612	0.416146	6.5547	0.9248	0.504458	0.9831	1
Q13131	AAPK1_HUMAN	PRKAA1	5'-AMP-activated protein kinase catalytic subunit alpha-1	IGHYILGDTLGVGTFGK	IGHYILGDTLGVGTFGK	17	24	stabilized	8.0453	0.9985	0.0255788	1.03129	1	1.05587	0.882682	0.306421	0.0588872	0.0243665	0.0196548	0.0263742	8.0847	0.9983	0.0269416	1.0335	1	1.0625	0.880208	0.279159	0.0425413	0.0298117	0.0283868	0.0252042	8.0785	0.9998	0.0253016	1.00922	1	1.01036	0.870466	0.268797	0.049648	0.0224868	0.0320848	0.0159448	7.9986	0.9999	0.0293451	0.996466	1
P50750	CDK9_HUMAN	CDK9	Cyclin-dependent kinase 9	IGQGTFGEVFK	IGQGTFGEVFK	11	25	stabilized	6.6502	0.9918	0.307279	1.01612	1	0.980664	1.01244	1.07127	0.731464	0.330165	0.326043	0.265958	6.9989	0.9941	0.270714	0.959073	1	0.96137	0.909891	0.888145	0.469611	0.262489	0.293077	0.268107	6.7149	0.9617	0.339953	0.951583	1	0.997932	0.814088	0.994303	0.623544	0.323198	0.344144	0.352547	6.7675	0.9953	0.316306	0.983648	1
O15530	PDPK1_HUMAN	PDPK1	3-phosphoinositide-dependent protein kinase 1	IGSFDETCTR	IGSFDETC(UniMod:4)TR	10	174	stabilized	8.296	0.9969	0.0942886	0.968164	1	0.932985	0.837977	0.154692	0.126037	0.0665863	0.0988092	0.0885479	8.3488	0.9947	0.0675092	0.958655	1	0.904705	0.758553	0.145748	0.110981	0.0379004	0.0757693	0.0550218													8.3924	0.9627	0.1064	0.87283	1
P30291	WEE1_HUMAN	WEE1	Wee1-like protein kinase	IGSGEFGSVFK	IGSGEFGSVFK	11	305	stabilized	5.1042	0.946	0.165648	1.05269	1	0.925551	1.09805	1.12176	1.11415	0.788149	0.474128	0.238741	5.5786	0.9833	0.0962483	1.00027	1	0.998705	0.938391	1.09359	0.891766	0.628967	0.175462	0.13456	3.7093	0.992	-0.894403	0.995046	1	0.983635	1.00692	0.930953	0.930648	0.734533	0.521687	0.174572	5.2519	0.973	0.157301	1.12406	1
Q16539	MK14_HUMAN	MAPK14	Mitogen-activated protein kinase 14	ILDFGLAR	ILDFGLAR	8	166	stabilized	5.7434	0.9966	0.340558	0.989679	1	0.975779	1.00346	0.965398	0.979239	0.636678	0.380623	0.323922	5.603	0.9861	0.381197	1.01127	1	1.03396	1.00755	0.958491	1.04528	0.735849	0.441509	0.358239	5.7457	0.9942	0.330952	0.97345	1	0.965517	0.931034	0.988506	0.954023	0.624521	0.368601	0.318945	5.5935	0.9967	0.309839	1.00134	1
O96017	CHK2_HUMAN	CHEK2	Serine/threonine-protein kinase Chk2	ILGETSLMR	ILGETSLMR	9	374	stabilized	6.6291	0.97	0.292858	1.01831	1	1.0165	1.08503	0.93046	0.708427	0.310983	0.213994	0.39447													7.1188	0.9432	0.261329	0.919012	1	0.783142	0.946576	0.70359	0.51979	0.245201	0.304865	0.273519	6.1487	0.9504	0.148738	0.996826	1
O14757	CHK1_HUMAN	CHEK1	Serine/threonine-protein kinase Chk1	ILVENPSAR	ILVENPSAR	9	245	stabilized	7.0049	0.9965	0.124932	1.04029	1	1.07437	1.04626	0.981858	0.338527	0.121061	0.163009	0.0959555	7.0682	0.9993	0.121931	0.984008	1	0.990003	0.959503	0.912979	0.292013	0.120591	0.120174	0.129682	7.1495	0.9989	0.129772	1.02714	1	1.04219	1.03774	0.94048	0.252921	0.143973	0.13522	0.112923	6.9712	0.998	0.110341	1.01377	1
O43318	M3K7_HUMAN	MAP3K7	Mitogen-activated protein kinase kinase kinase 7	IMTHLMR	IMTHLMR	7	283	stabilized	5.855	0.9357	0.108068	0.936623	1	0.991558	0.740617	1.02128	0.771012	0.4821	0.136921	0.155395	5.7217	0.9771	0.209064	1.08546	1	1.133	0.99392	1.15083	1.14953	0.593654	0.226618	0.19153													5.6227	0.9336	0.133952	0.892043	1
O43318	M3K7_HUMAN	MAP3K7	Mitogen-activated protein kinase kinase kinase 7	IMWAVHNGTRPPLIK	IMWAVHNGTRPPLIK	15	239	stabilized	5.5647	0.9706	0.038302	0.89405	1	0.845474	0.87632	0.782934	0.816024	0.502874	0.205987	0.110668	5.752	0.9813	0.14689	0.921343	1	0.934642	0.842658	0.885458	0.886423	0.496143	0.219101	0.132197	5.626	0.9682	0.170799	1.15214	1	1.24199	1.21657	1.19824	1.10402	0.796092	0.118664	0.22365	5.4636	0.9963	0.120721	0.997678	1
P24941	CDK2_HUMAN	CDK2	Cyclin-dependent kinase 2	IRLDTETEGVPSTAIR	IRLDTETEGVPSTAIR	16	35	stabilized	6.7547	0.9918	0.114393	1.02095	1	0.989071	1.03279	1.02186	0.509662	0.216339	0.101693	0.0706951	6.7125	0.9931	0.0903283	0.983763	1	0.965517	0.940887	0.965517	0.502463	0.205428	0.0900906	0.0615251	6.6839	0.9942	0.091999	1.02197	1	0.984772	1.04569	1	0.543147	0.203951	0.0980472	0.0599701	6.7728	0.9918	0.10635	1.05717	1
P06493	CDK1_HUMAN	CDK1	Cyclin-dependent kinase 1	IRLESEEEGVPSTAIR	IRLESEEEGVPSTAIR	16	35	stabilized	6.4469	0.976	0.63243	0.970218	1	0.931873	0.951338	0.953771	0.815085	0.727494	0.644769	0.642336	6.1474	0.9585	0.579069	0.937356	1	0.88345	0.913753	0.946387	0.867133	0.662005	0.606061	0.564103	6.2156	0.9981	0.662519	0.992802	1	1	0.98301	0.980583	0.924757	0.725728	0.674757	0.657767	5.7832	0.9919	0.607182	0.997209	1
P23443	KS6B1_HUMAN	RPS6KB1	Ribosomal protein S6 kinase beta-1	IRPECFELLR	IRPEC(UniMod:4)FELLR	10	86	stabilized	5.8667	0.9957	0.182264	1.03519	1	1.02612	1.08342	1.01574	0.940597	0.518133	0.246294	0.179162	5.8623	0.9954	0.185147	0.989177	1	0.973393	1.0136	0.958023	0.963033	0.468459	0.2334	0.152993	5.829	0.9925	0.164705	0.952975	1	0.953898	0.890208	0.961052	0.911387	0.47587	0.202382	0.152799	5.8686	0.9965	0.186063	0.971289	1
Q9NWZ3	IRAK4_HUMAN	IRAK4	Interleukin-1 receptor-associated kinase 4	ISDFGLAR	ISDFGLAR	8	327	stabilized	6.9738	0.9903	0.242917	0.931457	1	0.881328	0.91268	0.895127	0.415504	0.237261	0.232241	0.263083	6.8662	0.9949	0.232046	0.949373	1	0.920389	0.922547	0.928261	0.475644	0.253815	0.218882	0.231706	6.9898	0.9923	0.236745	0.980488	1	1.0237	0.907778	0.907976	0.455348	0.241915	0.23894	0.244642	6.9906	0.9915	0.23596	0.982224	1
P43405	KSYK_HUMAN	SYK	Tyrosine-protein kinase SYK	ISDFGLSK	ISDFGLSK	8	510	stabilized	7.3261	0.997	0.0418667	0.956119	1	0.956028	0.906786	0.792902	0.106151	0.0476109	0.0256126	0.0559658	7.7086	0.9981	0.0479869	0.972924	1	0.931579	0.930055	0.500095	0.110528	0.0384009	0.0514977	0.0501644													7.231	0.9993	0.0399593	1.00468	1
P43250	GRK6_HUMAN	GRK6	G protein-coupled receptor kinase 6	ISDLGLAVHVPEGQTIK	ISDLGLAVHVPEGQTIK	17	327	stabilized	6.8154	0.9844	0.353956	1.09918	1	1.1664	1.09995	1.13034	0.506589	0.376999	0.344451	0.340427	6.8042	0.9988	0.266832	1.00446	1	1.01248	1.00343	0.957602	0.577473	0.276805	0.292719	0.252476	6.7042	0.9959	0.324253	1.05157	1	1.06471	1.0785	1.06306	0.677443	0.316804	0.330653	0.325315	6.9347	0.9935	0.22481	0.944155	1
P30291	WEE1_HUMAN	WEE1	Wee1-like protein kinase	ISSPQVEEGDSR	ISSPQVEEGDSR	12	470	stabilized	4.8473	0.9122	0.150085	1.20595	1	1.17488	1.19378	1.37331	1.29885	1.03518	0.613959	0.2702	5.5716	0.9888	0.163279	1.06169	1	1.1361	1.03133	1.06311	0.984339	0.664187	0.302981	0.1931	4.4999	0.9832	-0.252897	1.00046	1	1.00046	0.928983	0.79727	0.788694	0.649711	0.424563	0.249704	4.9153	0.9308	0.115444	0.897119	1
P31751	AKT2_HUMAN	AKT2	RAC-beta serine/threonine-protein kinase	ITDFGLCKEGISDGATMK	ITDFGLC(UniMod:4)KEGISDGATMK	18	291	stabilized	4.8355	0.9416	0.120904	0.965278	1	1.03874	0.823215	0.971969	0.904841	0.769986	0.49988	0.328463	5.3347	0.9318	0.342096	0.998497	1	1.11632	0.862822	1.04107	0.93997	0.818364	0.447154	0.372478	5.6007	0.9321	0.45179	1.07693	1	1.03464	1.06001	1.06367	1.22644	0.86585	0.523999	0.38119	4.3894	0.9124	-0.121661	0.920104	1
Q86UE8	TLK2_HUMAN	TLK2	Serine/threonine-protein kinase tousled-like 2	ITDFGLSK	ITDFGLSK	8	611	stabilized	6.922	0.989	0.53217	1.03612	1	1.03004	1.07244	1.0053	0.690813	0.577739	0.519435	0.512367	6.7503	0.9887	0.539708	1.03475	1	1.01264	1.05415	1.0722	0.720217	0.570397	0.525271	0.523466	7.1081	0.9743	0.440135	0.98128	1	0.933682	1	0.870855	0.586387	0.467714	0.504363	0.371728	6.9896	0.9479	0.525035	1.0529	1
P53350	PLK1_HUMAN	PLK1	Serine/threonine-protein kinase PLK1	KALTEPEAR	KALTEPEAR	9	146	stabilized	5.6647	0.9731	-0.0733332	1.00281	1	0.950552	0.811733	0.703302	0.71803	0.430401	0.311445	0.223286	5.929	0.9979	0.253921	0.983155	1	0.953782	0.992129	0.979081	0.912281	0.500918	0.290599	0.244332	5.7751	0.9847	0.217234	1.00735	1	1.01869	1.03303	0.934013	0.962818	0.549494	0.339387	0.191957	5.6936	0.9932	0.0940723	0.978789	1
P13010	XRCC5_HUMAN	XRCC5	X-ray repair cross-complementing protein 5	KDEKTDTLEDLFPTTK	KDEKTDTLEDLFPTTK	16	466	stabilized	4.6715	0.9268	0.342874	0.959792	1	0.941336	0.984791	0.875507	0.853091	0.875617	0.636326	0.542752	5.1739	0.9441	0.378688	0.946177	1	0.932649	0.851327	0.867683	0.871609	0.747846	0.59609	0.517335	5.046	0.9542	0.505572	0.959358	1	0.886842	1.0071	0.9472	0.94363	0.880756	0.64422	0.541955
P05771	KPCB_HUMAN	PRKCB	Protein kinase C beta type	KEIQPPYKPK	KEIQPPYKPK	10	611	stabilized	7.1516	0.9904	0.00955026	1.03333	1	0.962909	1.13938	0.916822	0.164067	0.0134868	0.01118	0.00637763	7.1832	0.9991	0.026539	1.01893	1	1.03997	1.00449	0.845599	0.212714	0.0582727	0.0123776	0.0236165	6.8939	0.9736	0.0226924	0.953125	1	1.04122	0.773496	0.997361	0.12323	0.0376244	0.00875617	0.0195611
P0C221	CC175_HUMAN	CCDC175	Coiled-coil domain-containing protein 175	KELDKLQTK	KELDKLQTK	9	260	stabilized	5.1436	0.9788	0.489557	0.967001	1	0.99524	0.956526	0.914134	0.942156	0.858779	0.620958	0.534353	4.733	0.9596	0.507574	1.02102	1	1.08747	1.01949	0.965221	0.986814	1.06641	0.730506	0.508105	4.8901	0.977	0.516162	0.995804	1	0.993814	0.944691	1.03056	1.00511	0.915562	0.710748	0.576906
Q13177	PAK2_HUMAN	PAK2	Serine/threonine-protein kinase PAK 2	KELIINEILVMK	KELIINEILVMK	12	288	stabilized	6.946	0.9884	0.123608	0.927707	1	0.850712	0.90233	0.774311	0.43979	0.169589	0.134747	0.138558	6.8526	0.9772	0.0664807	0.914466	1	0.848292	0.773698	0.756715	0.462578	0.168257	0.100171	0.11544	6.8216	0.9739	0.0979588	0.907307	1	0.890204	0.763499	0.797684	0.469606	0.165456	0.115113	0.127666	6.8352	0.9912	0.138954	0.979864	1
Q8NEB9	PK3C3_HUMAN	PIK3C3	Phosphatidylinositol 3-kinase catalytic subunit type 3	KENLDLK	KENLDLK	7	660	stabilized	3.9794	0.9441	0.224744	0.98251	1	0.971271	0.967809	1.03235	0.926877	0.889521	0.818658	0.594798													4.6814	0.9102	0.490424	0.94038	1	1.02017	0.920504	0.868586	0.883502	0.94942	0.731009	0.492454	5.1901	0.9213	0.493955	0.933936	1
Q15418	KS6A1_HUMAN	RPS6KA1	Ribosomal protein S6 kinase alpha-1	KETMTLILK	KETMTLILK	9	268	stabilized	6.8007	0.9701	0.465581	1.00762	1	1.00419	0.927835	1.09845	0.58951	0.491226	0.433018	0.472506	6.686	0.9927	0.479023	1.04877	1	1.05976	1.06258	1.07272	0.787135	0.46155	0.501524	0.473982	6.849	0.9648	0.394012	1.11043	1	1.07581	1.20765	1.15822	0.496663	0.400761	0.320265	0.461021	7.3646	0.9524	0.503433	1.04204	1
Q9BVS4	RIOK2_HUMAN	RIOK2	Serine/threonine-protein kinase RIO2	KFPVPKPIDYNR	KFPVPKPIDYNR	12	172	stabilized	5.7479	0.9912	0.205857	0.968129	1	0.946557	0.998672	0.894489	0.869447	0.574911	0.281494	0.245232	5.2369	0.9514	0.0317853	0.90346	1	0.931296	0.836951	0.760939	0.871023	0.609271	0.29114	0.163019	5.0451	0.9106	0.171217	1.00917	1	1.1478	0.793807	1.05509	1.04683	0.878724	0.410036	0.215524	4.8887	0.9645	-0.209326	0.916041	1
P05771	KPCB_HUMAN	PRKCB	Protein kinase C beta type	KGTDELYAVK	KGTDELYAVK	10	362	stabilized	7.0261	0.9969	0.0459272	0.961852	1	0.922374	0.954338	0.86758	0.283215	0.0903297	0.0328815	0.0328363	6.9749	0.993	0.0544671	1.07757	1	1.08939	1.13966	0.972067	0.36087	0.108127	0.0403656	0.0410285	6.7856	0.9981	0.059859	1.00619	1	0.980198	1.02475	1.0198	0.313161	0.0946431	0.0377712	0.0471663	6.7754	0.9899	0.0656029	1.10834	1
O14757	CHK1_HUMAN	CHEK1	Serine/threonine-protein kinase Chk1	KIDSAPLALLHK	KIDSAPLALLHK	12	233	stabilized	6.8114	0.9899	0.168858	1.08547	1	1.16361	1.07812	1.10013	0.402759	0.201189	0.161187	0.144147	7.014	0.9968	0.130469	0.987842	1	1.0204	0.937683	0.918345	0.344988	0.136579	0.147835	0.116256	7.029	0.9917	0.112708	0.963575	1	1.01081	0.878946	0.937421	0.245886	0.106124	0.128868	0.104078	7.0955	0.9921	0.105719	0.943917	1
P31751	AKT2_HUMAN	AKT2	RAC-beta serine/threonine-protein kinase	KLLPPFKPQVTSEVDTR	KLLPPFKPQVTSEVDTR	17	421	stabilized	5.7104	0.9652	0.395902	1.05447	1	1.06522	1.0872	0.970342	1.1496	0.705326	0.433587	0.358231	5.6832	0.9581	0.344549	0.948645	1	0.892693	0.908618	0.909083	1.03279	0.666677	0.404892	0.284405	5.1622	0.9963	0.330315	0.963644	1	0.949834	0.948992	0.961421	0.953885	0.875861	0.439137	0.342627	5.4356	0.9773	0.248547	0.903284	1
Q13523	PRP4B_HUMAN	PRPF4B	Serine/threonine-protein kinase PRP4 homolog	KLNDADPDDKFHCLR	KLNDADPDDKFHC(UniMod:4)LR	15	738	stabilized	4.8012	0.9216	0.340648	0.968023	1	0.938293	0.887479	0.867099	0.809274	0.817441	0.680204	0.517622	4.8429	0.9714	0.51647	0.95114	1	0.971357	0.911678	0.909425	0.959883	0.951192	0.648716	0.519186													4.9579	0.9329	0.497526	0.911519	1
P45983	MK08_HUMAN	MAPK8	Mitogen-activated protein kinase 8	KLSRPFQNQTHAK	KLSRPFQNQTHAK	13	56	stabilized	5.7242	0.9852	0.126444	0.944272	1	0.893229	0.991535	0.867286	0.969255	0.484863	0.142777	0.110152	5.7805	0.9669	0.100379	0.93962	1	1.02527	0.918005	0.793886	0.960629	0.374814	0.147642	0.0530283	5.7816	0.9436	0.0939909	0.979294	1	1.14001	0.778415	0.993064	0.944412	0.47413	0.128068	0.0868479	5.9488	0.9747	0.100471	0.980075	1
Q08J23	NSUN2_HUMAN	NSUN2	RNA cytosine C(5)-methyltransferase NSUN2	KLSSETYSQAK	KLSSETYSQAK	11	640	stabilized													4.7292	0.9759	0.674647	0.976223	1	0.999301	0.968263	0.961867	0.94684	0.980932	0.807378	0.675565	4.6412	0.9703	0.680983	0.973985	1	0.979812	0.979996	0.935518	0.96599	0.982556	0.860467	0.682795	4.655	0.927	0.680273	0.952712	1
P12956	XRCC6_HUMAN	XRCC6	X-ray repair cross-complementing protein 6	KMPFTEK	KMPFTEK	7	445	stabilized													4.788	0.987	0.427054	1.00814	1	1.032	0.988	0.982	1.002	0.864	0.708	0.568	5.5543	0.9897	0.649425	0.986019	1	0.985887	0.971774	0.967742	0.921371	0.850806	0.707661	0.693548	4.5823	0.974	0.470881	0.999524	1
P19525	E2AK2_HUMAN	EIF2AK2	Interferon-induced, double-stranded RNA-activated protein kinase	KPEDRPNTSEILR	KPEDRPNTSEILR	13	522	stabilized	5.5738	0.9779	0.257799	0.929357	1	0.914474	0.967105	0.848684	0.894737	0.664474	0.283401	0.273637	5.1623	0.979	0.266906	1.01536	1	0.953125	1.02344	0.992188	1.10938	0.90625	0.397986	0.277621	5.3128	0.9127	0.184543	0.997998	1	1.04839	1.14516	0.791319	0.943548	0.773135	0.334035	0.247295
O43318	M3K7_HUMAN	MAP3K7	Mitogen-activated protein kinase kinase kinase 7	KPFDEIGGPAFR	KPFDEIGGPAFR	12	227	stabilized	5.5267	0.9405	0.191078	1.03187	1	0.891257	0.958597	1.15966	1.14874	0.738785	0.262716	0.156121	5.5537	0.9457	0.275108	1.19264	1	1.17196	1.30828	1.28774	1.15043	0.813863	0.377958	0.280016	5.7664	0.9256	0.260794	1.21021	1	1.35614	1.1312	1.36828	1.11842	0.693768	0.315157	0.263801	4.7302	0.9373	-0.203406	0.997881	1
P06493	CDK1_HUMAN	CDK1	Cyclin-dependent kinase 1	KPLFHGDSEIDQLFR	KPLFHGDSEIDQLFR	15	201	stabilized	5.5977	0.9774	0.600765	0.991915	1	0.96701	1.02062	0.934021	0.929897	0.806186	0.692784	0.647423	6.5634	0.9888	0.512792	0.973014	1	0.927928	0.942342	0.906306	0.747748	0.634234	0.553153	0.527928	5.9123	0.9912	0.606651	1.00897	1	1.0038	1.01139	1.02467	0.946869	0.764706	0.597723	0.631879	5.8432	0.9615	0.504874	0.942478	1
Q9H4L5	OSBL3_HUMAN	OSBPL3	Oxysterol-binding protein-related protein 3	KSDDDSWVSNGTYLELR	KSDDDSWVSNGTYLELR	17	857	stabilized	6.1911	0.9883	0.451333	1.07265	1	1.08152	1.10179	1.10717	1.00122	0.525837	0.460755	0.443132	5.8677	0.9754	0.293341	0.958235	1	0.855118	0.971355	1.01371	0.919738	0.528008	0.280169	0.314353	5.8115	0.9908	0.229948	1.04279	1	1.09836	1.00827	0.970734	0.851927	0.600159	0.396278	0.296588	6.1447	0.9606	0.331262	1.10411	1
P19525	E2AK2_HUMAN	EIF2AK2	Interferon-induced, double-stranded RNA-activated protein kinase	KSPEKNER	KSPEKNER	8	541	stabilized	5.6149	0.9212	0.136573	0.93091	1	0.778038	0.935991	0.760876	0.746577	0.57749	0.32657	0.331534													4.3654	0.925	-0.295456	0.950076	1	0.849415	1.10354	0.943385	0.810819	0.909403	0.529465	0.103926	5.1054	0.9684	0.128482	0.951647	1
Q9UHD2	TBK1_HUMAN	TBK1	Serine/threonine-protein kinase TBK1	KTGDLFAIK	KTGDLFAIK	9	30	stabilized	6.8384	0.9867	0.200362	1.00352	1	0.996395	0.971046	1.04668	0.319481	0.288242	0.186007	0.126844	6.7896	0.991	0.153382	0.96551	1	0.972156	0.90916	0.980436	0.407475	0.21428	0.137916	0.108046													6.8264	0.9794	0.140732	0.90782	1
Q9P289	STK26_HUMAN	STK26	Serine/threonine-protein kinase 26	KTSYLTELIDR	KTSYLTELIDR	11	280	stabilized	6.5741	0.9686	0.40384	0.979749	1	0.950829	0.991566	0.825243	0.769192	0.504844	0.391895	0.464378	6.4645	0.991	0.447352	0.974474	1	0.975319	0.944764	0.885289	0.791264	0.539681	0.473918	0.46698	6.2583	0.9894	0.518851	1.01938	1	0.978183	1.06448	1.03349	0.937221	0.574771	0.522922	0.515839	6.3097	0.9992	0.483989	0.985458	1
Q9UBS0	KS6B2_HUMAN	RPS6KB2	Ribosomal protein S6 kinase beta-2	KVQGTNLGK	KVQGTNLGK	9	86	stabilized	4.7156	0.9351	0.544709	1.02122	1	1.01183	1.08844	0.929276	1.06004	1.03727	0.769456	0.549183	4.1113	0.9731	0.0206151	1.01007	1	1.03957	1.04055	0.929595	0.947833	0.860771	0.698186	0.46987	4.6373	0.9759	0.364734	0.941593	1	0.921661	0.944277	0.913819	0.911736	0.885729	0.675267	0.486968	4.7585	0.9896	0.315511	0.98631	1
Q15418	KS6A1_HUMAN	RPS6KA1	Ribosomal protein S6 kinase alpha-1	KVTRPDSGHLYAMK	KVTRPDSGHLYAMK	14	81	stabilized	6.9224	0.9926	0.167798	1.0352	1	1.06422	1.01812	0.830026	0.544907	0.228562	0.154022	0.214541	6.7291	0.9877	0.286966	1.05152	1	1.05031	1.05888	1.0968	0.608194	0.337948	0.305954	0.216907	6.7502	0.9961	0.237661	0.988902	1	0.997957	0.953405	0.981541	0.574944	0.276556	0.202873	0.252661	7.2235	0.9675	0.239561	1.05233	1
P00519	ABL1_HUMAN	ABL1	Tyrosine-protein kinase ABL1	KYSLTVAVK	KYSLTVAVK	9	263	stabilized	6.0364	0.9964	0.0652448	0.964045	1	0.977903	0.959637	0.91327	0.900242	0.259715	0.0902051	0.0477211	6.0056	0.9976	0.0754065	1.0335	1	1.02256	1.03199	1.08016	0.976361	0.291445	0.0802568	0.0755999	6.1856	0.9978	0.0834264	1.00523	1	0.968455	1.04359	1.00522	0.882284	0.216699	0.095412	0.0761153	6.2366	0.9941	0.0726531	0.955083	1
Q13177	PAK2_HUMAN	PAK2	Serine/threonine-protein kinase PAK 2	KYTRYEK	KYTRYEK	7	248	stabilized	6.6882	0.9973	0.247055	1.02941	1	1.04494	1.01873	1.04283	0.643488	0.284919	0.232519	0.239321	6.7543	0.9669	0.206613	1.17442	1	1.22708	1.30068	1.10118	0.649951	0.272723	0.182004	0.219817	6.9834	0.9824	0.202635	1.05633	1	1.05944	1.11127	0.823246	0.559827	0.218731	0.232371	0.216695	6.7125	0.982	0.220814	0.912536	1
Q9Y4K4	M4K5_HUMAN	MAP4K5	Mitogen-activated protein kinase kinase kinase kinase 5	LADFGVAAK	LADFGVAAK	9	156	stabilized	6.8927	0.9967	0.353352	1.02925	1	1.05251	1.03658	0.963176	0.602459	0.361812	0.340685	0.37728	6.6383	0.9943	0.336483	1.02973	1	1.03749	1.05048	1.01015	0.717009	0.370887	0.296436	0.373622	6.5755	0.9848	0.342198	0.940367	1	0.94411	0.867293	0.926837	0.693285	0.386603	0.343989	0.343264	6.5848	0.9953	0.310552	1.02386	1
Q9P289	STK26_HUMAN	STK26	Serine/threonine-protein kinase 26	LADFGVAGQLTDTQIKR	LADFGVAGQLTDTQIKR	17	160	stabilized	6.1911	0.9926	0.433302	0.985654	1	0.943775	0.987952	1.00803	0.875502	0.546185	0.421687	0.449799	6.3132	0.9988	0.399167	1.01194	1	1.01894	1	0.996212	0.814394	0.537879	0.420455	0.401515	6.3989	0.976	0.440907	1.03493	1	0.974359	1.12454	1.02564	0.849817	0.520147	0.457875	0.428571	6.1394	0.9993	0.439796	1.00158	1
Q13177	PAK2_HUMAN	PAK2	Serine/threonine-protein kinase PAK 2	LAKPLSSLTPLIMAAK	LAKPLSSLTPLIMAAK	16	502	stabilized	6.7381	0.99	0.195661	0.946089	1	0.892542	0.918506	0.954308	0.537573	0.249367	0.186107	0.171521	6.6938	0.9973	0.16884	0.961853	1	0.947683	0.929091	0.926562	0.566556	0.216216	0.163947	0.173656	6.8045	0.9893	0.130076	0.937633	1	0.916358	0.845172	0.814639	0.504641	0.215291	0.132288	0.163698	6.7154	0.9914	0.187873	1.00644	1
Q9BZL6	KPCD2_HUMAN	PRKD2	Serine/threonine-protein kinase D2	LCDFGFAR	LC(UniMod:4)DFGFAR	8	693	stabilized	7.1848	0.9695	0.294774	0.975747	1	0.968006	0.951991	0.827354	0.465816	0.17953	0.345895	0.353094	7.5629	0.9669	0.415723	1.12246	1	1.19391	1.17344	0.971159	0.413646	0.488033	0.360819	0.40058													6.9936	0.9334	0.339851	0.872052	1
P49841	GSK3B_HUMAN	GSK3B	Glycogen synthase kinase-3 beta	LCDFGSAK	LC(UniMod:4)DFGSAK	8	198	stabilized	7.0001	0.9973	0.0365777	1.01855	1	0.990476	1.06667	0.910463	0.316328	0.0395324	0.0489673	0.0367489													6.8936	0.9908	0.0328919	0.992364	1	1.07438	0.900826	0.975207	0.301586	0.0377847	0.0358536	0.0280612	6.7641	0.9956	0.0496989	1.05437	1
P49841	GSK3B_HUMAN	GSK3B	Glycogen synthase kinase-3 beta	LCDSGELVAIKK	LC(UniMod:4)DSGELVAIKK	12	75	stabilized	6.8771	0.9996	0.0229122	1.01291	1	1.01572	1.01996	0.995223	0.322161	0.043328	0.0140012	0.0158516	6.9651	0.9984	0.020795	1.04146	1	1.05377	1.0686	0.948029	0.327999	0.0422526	0.0211257	0.018095	6.7706	0.9963	0.0315543	1.02939	1	1.05095	0.984046	1.08251	0.330349	0.0472834	0.0285826	0.018763	6.9197	0.9952	0.028548	1.07638	1
O15530	PDPK1_HUMAN	PDPK1	3-phosphoinositide-dependent protein kinase 1	LDHPFFVK	LDHPFFVK	8	137	stabilized	8.1829	0.9999	0.0904834	1.00488	1	1.00849	0.91302	0.194149	0.0909998	0.084563	0.0893791	0.098573													8.224	0.9992	0.0869991	1.00584	1	1.01119	0.924508	0.151983	0.0749812	0.0682141	0.110493	0.0945675	8.0429	0.9964	0.0878396	1.03828	1
P05771	KPCB_HUMAN	PRKCB	Protein kinase C beta type	LDNVMLDSEGHIK	LDNVMLDSEGHIK	13	469	stabilized	7.1163	0.9973	0.019352	0.949021	1	0.915918	0.929062	0.876202	0.155802	0.0305409	0.0129534	0.0174259	7.1629	0.9952	0.0157464	0.933139	1	0.902386	0.891789	0.828017	0.150504	0.0307244	0.0110248	0.0104803	7.0426	0.9991	0.0259918	0.999864	1	0.973318	1.0261	0.958105	0.185612	0.0348976	0.0192907	0.0255674	7.0752	0.9992	0.0283604	1.01905	1
Q00537	CDK17_HUMAN	CDK17	Cyclin-dependent kinase 17	LEHEEGAPCTAIR	LEHEEGAPC(UniMod:4)TAIR	13	225	stabilized	6.3866	0.9717	0.139892	1.15706	1	1.20048	1.14985	1.2756	0.849863	0.274745	0.163986	0.105927	6.4062	0.9699	0.125202	0.985672	1	1.05753	0.827499	1.0507	0.729978	0.221022	0.129507	0.115992	6.3653	0.9847	0.0801255	0.903402	1	0.909112	0.853701	0.827017	0.695424	0.163554	0.109006	0.0673281	6.4166	0.9896	0.127198	0.946282	1
P31749	AKT1_HUMAN	AKT1	RAC-alpha serine/threonine-protein kinase	LENLMLDKDGHIK	LENLMLDKDGHIK	13	277	stabilized	5.591	0.9764	0.394154	1.07433	1	1.03633	1.1093	1.13921	1.04949	0.767457	0.48355	0.389239	5.5997	0.9822	0.190259	0.998703	1	0.986953	1.02019	0.916252	0.931703	0.578675	0.398362	0.227726	4.6932	0.9639	-0.15172	0.961618	1	0.948918	0.918829	0.8172	0.901095	0.603407	0.447616	0.209038
P22830	HEMH_HUMAN	FECH	Ferrochelatase, mitochondrial	LEYCNPYR	LEYC(UniMod:4)NPYR	8	291	stabilized	6.16	0.9466	0.474067	1.10311	1	1.10246	1.18128	1.10534	0.933734	0.637168	0.590557	0.414825	6.1364	0.984	0.403371	0.956394	1	0.967018	0.887381	0.955782	0.832369	0.556515	0.412048	0.417285	5.8153	0.9742	0.457735	0.943736	1	0.919274	0.876388	0.969618	0.953153	0.593162	0.479112	0.436533	5.5778	0.9338	0.460191	1.00482	1
Q9UHD2	TBK1_HUMAN	TBK1	Serine/threonine-protein kinase TBK1	LFAIEEETTTR	LFAIEEETTTR	11	70	stabilized	7.0577	0.9936	0.213025	0.974346	1	0.922414	0.991379	0.87069	0.408677	0.267896	0.20454	0.18911	7.0695	0.9946	0.188809	1.00181	1	1.03636	0.945455	0.885275	0.400305	0.250573	0.181028	0.167522	7.0102	0.9918	0.205462	0.989885	1	0.934579	1.02804	0.906204	0.418801	0.268055	0.196553	0.172981	7.1465	0.9961	0.198986	1.00664	1
P22830	HEMH_HUMAN	FECH	Ferrochelatase, mitochondrial	LFLDRDLMTLPIQNK	LFLDRDLMTLPIQNK	15	92	stabilized	5.6218	0.9769	0.430101	1.07829	1	1.08218	1.08912	1.15627	1.02927	0.793688	0.468186	0.441966	5.6868	0.9685	0.480616	1.08784	1	1.06516	1.13067	1.12027	1.1087	0.779717	0.547828	0.441434	5.2724	0.9845	0.289545	1.06857	1	1.11392	1.08373	1.0462	0.963608	0.783936	0.543284	0.403182	5.8061	0.9873	0.441208	1.02297	1
P45983	MK08_HUMAN	MAPK8	Mitogen-activated protein kinase 8	LFPDVLFPADSEHNKLK	LFPDVLFPADSEHNKLK	17	274	stabilized	6.0337	0.9879	0.0789265	1.00629	1	1.09495	0.922769	1.0019	0.888406	0.334971	0.0741833	0.101513	5.7759	0.9384	0.164562	1.06854	1	0.975363	1.29551	0.976921	1.0793	0.538768	0.225939	0.114898	5.6286	0.9188	0.00813458	0.96409	1	1.19181	0.732653	0.932808	0.919905	0.53809	0.0581537	0.0232933
P13010	XRCC5_HUMAN	XRCC5	X-ray repair cross-complementing protein 5	LFQCLLHR	LFQC(UniMod:4)LLHR	8	490	stabilized	4.6754	0.904	0.466302	0.903004	1	0.877049	0.819672	0.909836	0.877049	0.934426	0.718358	0.46637	4.6603	0.9595	0.422158	1.04034	1	1.06931	1.08911	0.989147	0.97335	0.932027	0.728436	0.61326	5.6437	0.9219	0.546765	0.966774	1	0.878945	1.06731	0.925873	0.94934	0.780305	0.55529	0.553142
P51812	KS6A3_HUMAN	RPS6KA3	Ribosomal protein S6 kinase alpha-3	LGAGPDGVEEIKR	LGAGPDGVEEIKR	13	311	stabilized													6.1191	0.9969	0.474167	0.99306	1	0.986799	0.957096	0.950495	0.821782	0.660066	0.557756	0.49835	6.6782	0.9893	0.610098	1.0165	1	1.02961	1.00987	0.924342	0.835526	0.664474	0.648026	0.608553	6.4576	0.9959	0.564272	0.997761	1
P23443	KS6B1_HUMAN	RPS6KB1	Ribosomal protein S6 kinase beta-1	LGAGPGDAGEVQAHPFFR	LGAGPGDAGEVQAHPFFR	18	336	stabilized	5.7409	0.9318	0.258336	0.920966	1	0.890583	0.796537	0.964495	0.858607	0.529499	0.4209	0.230557	6.0488	0.9925	0.13137	0.958378	1	0.917355	0.916836	0.890325	0.731477	0.422805	0.276845	0.160534	5.9644	0.9516	0.182031	0.921597	1	0.795251	0.986434	0.815459	0.763283	0.467012	0.285051	0.221624	5.8245	0.9421	0.231658	0.884966	1
P05771	KPCB_HUMAN	PRKCB	Protein kinase C beta type	LGCGPEGER	LGC(UniMod:4)GPEGER	9	584	stabilized	7.036	0.9989	0.055735	0.97827	1	0.955556	0.977778	0.935802	0.219627	0.0792795	0.0456565	0.0449963	7.0014	0.9989	0.0521441	0.972469	1	0.957816	0.957816	0.937965	0.235383	0.0715511	0.0429476	0.0447638	6.8285	0.987	0.0528844	0.991657	1	0.881748	1.08226	1.00257	0.235968	0.0763075	0.0399172	0.0424375	7.0095	0.9993	0.0581765	1.00809	1
P17252	KPCA_HUMAN	PRKCA	Protein kinase C alpha type	LGCGPEGERDVR	LGC(UniMod:4)GPEGERDVR	12	581	stabilized	7.012	0.9961	0.0395152	0.988827	1	0.934082	1.03068	0.93125	0.250865	0.072882	0.0190561	0.0330864	7.0599	0.9996	0.0383583	0.991934	1	0.979455	0.994416	0.925686	0.217534	0.0570827	0.040495	0.0220708	7.0755	0.9974	0.0472053	1.00836	1	0.979684	1.04393	0.939291	0.215344	0.0845031	0.0434569	0.0182723	7.217	0.9991	0.0429723	0.991963	1
Q9Y6R4	M3K4_HUMAN	MAP3K4	Mitogen-activated protein kinase kinase kinase 4	LGDFGCSVK	LGDFGC(UniMod:4)SVK	9	1479	stabilized	4.9376	0.9218	0.355819	0.946667	1	0.812201	0.932663	1.04123	0.946186	0.899464	0.542682	0.382656	5.1005	0.9642	0.41825	1.06041	1	1.10225	1.06375	0.999194	1.14087	0.955011	0.573117	0.439324	4.7649	0.9938	0.353111	0.978671	1	0.998586	0.946267	0.983627	0.962884	0.954423	0.631004	0.396714	4.9051	0.9624	0.456818	1.08394	1
P00519	ABL1_HUMAN	ABL1	Tyrosine-protein kinase ABL1	LGGGQYGEVYEGVWKK	LGGGQYGEVYEGVWKK	16	248	stabilized	6.1699	0.9941	0.0447065	0.973896	1	0.954761	0.912948	1.02721	0.841371	0.198693	0.0445344	0.049311	6.0616	0.9847	0.0854903	1.13122	1	1.20909	1.18097	1.1297	1.02802	0.316433	0.116481	0.0672235	6.1015	0.9968	0.0367684	1.01116	1	1.05865	0.963454	1.01798	0.887574	0.244875	0.0430168	0.0412085	6.0242	0.9977	0.0861668	0.990119	1
P13010	XRCC5_HUMAN	XRCC5	X-ray repair cross-complementing protein 5	LGGHGPSFPLK	LGGHGPSFPLK	11	185	stabilized	5.9109	0.9211	0.358255	1.00467	1	0.946066	0.834835	0.766096	0.749371	0.75022	0.531393	0.554231	5.4495	0.9351	0.631725	0.946266	1	0.954563	0.884554	0.919546	0.966375	0.835656	0.67718	0.628573													4.4282	0.9044	0.361074	1.01112	1
P13010	XRCC5_HUMAN	XRCC5	X-ray repair cross-complementing protein 5	LGGHGPSFPLKGITEQQK	LGGHGPSFPLKGITEQQK	18	185	stabilized	6.9302	0.9326	0.460262	1.09125	1	1.19322	1.04097	0.922036	0.716634	0.595834	0.379962	0.531312	5.5491	0.9042	0.507438	0.926571	1	0.931827	0.985642	0.798523	0.91696	0.837563	0.482649	0.532497													4.658	0.9162	0.233382	0.935569	1
Q15418	KS6A1_HUMAN	RPS6KA1	Ribosomal protein S6 kinase alpha-1	LGSGPDGAEEIKR	LGSGPDGAEEIKR	13	305	stabilized	6.8152	0.9996	0.420784	1.00387	1	1.00764	1.00165	1.00059	0.625962	0.430203	0.424596	0.409363	7.0277	0.9983	0.395365	1.00337	1	1.02166	0.980747	0.937375	0.55646	0.421858	0.389799	0.388003	6.8677	0.9988	0.421215	1.02098	1	1.02712	1.03458	1.01647	0.589419	0.430884	0.414095	0.419643	6.9788	0.9915	0.41553	1.06052	1
Q6PHR2	ULK3_HUMAN	ULK3	Serine/threonine-protein kinase ULK3	LGSGTYATVYK	LGSGTYATVYK	11	20	stabilized	7.0443	0.9862	0.224091	0.974106	1	0.956887	0.952561	0.986895	0.229943	0.220193	0.142317	0.309909	7.4165	0.9477	0.240753	0.856124	1	0.776496	0.777823	0.694888	0.280003	0.199551	0.279792	0.252161	7.0202	0.9805	0.247267	1.05347	1	1.17863	0.981776	1.04328	0.338211	0.230422	0.243823	0.267673	7.4698	0.9919	0.220671	1.03117	1
P12956	XRCC6_HUMAN	XRCC6	X-ray repair cross-complementing protein 6	LGSLVDEFK	LGSLVDEFK	9	518	stabilized	5.4468	0.9912	0.654531	1.0198	1	1.01183	1.02485	1.03314	0.99645	0.868639	0.739645	0.669822	5.3411	0.9054	0.558543	0.938177	1	0.961053	0.854737	0.895789	0.888421	0.824211	0.667368	0.603158	4.8601	0.9879	0.51192	0.995923	1	0.97766	1.01489	0.953191	0.948936	0.855319	0.734043	0.646809	5.1164	0.9898	0.658118	0.992169	1
O15111	IKKA_HUMAN	CHUK	Inhibitor of nuclear factor kappa-B kinase subunit alpha	LGTGGFGNVCLYQHR	LGTGGFGNVC(UniMod:4)LYQHR	15	21	stabilized	4.5712	0.9858	0.399428	1.01989	1	1.05754	0.993243	1.01276	0.975837	0.893484	0.739589	0.601823	5.0895	0.9556	0.61664	1.0704	1	1.09025	1.1351	1.03611	1.08741	1.02279	0.712505	0.624032	5.0441	0.9705	0.561835	0.98612	1	0.966518	0.955451	0.974527	1.03769	0.90159	0.694736	0.588725	4.9511	0.9987	0.550717	0.999827	1
Q9P2K8	E2AK4_HUMAN	EIF2AK4	eIF-2-alpha kinase GCN2	LHHENIVR	LHHENIVR	8	643	stabilized	5.8858	0.9425	0.470019	1.13003	1	1.07401	1.21207	1.24151	1.08396	0.697595	0.475688	0.475048	5.6687	0.9275	0.473435	0.916136	1	0.845544	0.958756	0.865236	0.855912	0.722847	0.480742	0.511257													5.361	0.9578	0.246928	1.08173	1
Q5VT25	MRCKA_HUMAN	CDC42BPA	Serine/threonine-protein kinase MRCK alpha	LHREDFEILK	LHREDFEILK	10	72	stabilized	5.775	0.9463	0.394528	1.03304	1	1.16711	1.01215	0.930357	1.0468	0.656973	0.443926	0.351912	5.2066	0.9518	0.130692	0.956245	1	0.861629	1.03082	0.841415	0.844992	0.665699	0.412497	0.308301	5.1998	0.9663	0.263623	1.00428	1	1.04347	1.09276	0.910197	0.94207	0.850636	0.422601	0.308043	4.5042	0.9651	-0.0954506	1.0238	1
Q15418	KS6A1_HUMAN	RPS6KA1	Ribosomal protein S6 kinase alpha-1	LHYAFQTEGK	LHYAFQTEGK	10	127	stabilized	6.7811	0.9828	0.269271	0.997303	1	1.05405	0.908108	1.02703	0.477246	0.226336	0.26117	0.320319	7.4629	0.9976	0.465816	0.986185	1	0.97093	0.94186	0.790698	0.55758	0.461831	0.464627	0.484299													6.7174	0.9669	0.381047	1.0029	1
Q16513	PKN2_HUMAN	PKN2	Serine/threonine-protein kinase N2	LIDWSALMDKK	LIDWSALMDKK	11	918	stabilized	7.382	0.9806	0.147129	0.981948	1	1.07565	0.855972	0.793852	0.195937	0.163161	0.151103	0.140023	7.3647	0.9725	0.13054	0.875298	1	0.771743	0.850497	0.72912	0.172427	0.114984	0.158916	0.119333	7.4288	0.983	0.0956082	1.09256	1	1.22431	1.04823	0.860072	0.131249	0.0957322	0.0595573	0.135416	7.2826	0.9727	0.102095	0.961238	1
P16591	FER_HUMAN	FER	Tyrosine-protein kinase Fer	LIGVCTQR	LIGVC(UniMod:4)TQR	8	623	stabilized	7.9075	0.9542	0.60699	1.01691	1	0.998171	1.05109	0.682037	0.636333	0.617373	0.514896	0.660255	7.1428	0.9704	0.542511	1.04892	1	1.07498	1.02545	0.860835	0.717822	0.622958	0.598444	0.499369	7.1766	0.9713	0.606839	0.969262	1	0.966616	0.93962	0.930738	0.65322	0.590357	0.566952	0.663837	6.8758	0.9646	0.639955	1.04534	1
Q05823	RN5A_HUMAN	RNASEL	2-5A-dependent ribonuclease	LKFFIDEK	LKFFIDEK	8	361	stabilized	6.5928	0.9261	0.459017	1.04539	1	1.08559	0.968621	1.12736	0.915856	0.342407	0.441863	0.592769	5.7781	0.9398	0.662944	1.01477	1	0.941393	1.04628	1.06081	1.00685	0.810073	0.710553	0.634756													6.3875	0.95	0.645825	1.07364	1
Q05823	RN5A_HUMAN	RNASEL	2-5A-dependent ribonuclease	LLEQEHIEINDTDSDGK	LLEQEHIEINDTDSDGK	17	258	stabilized	6.8055	0.9759	0.42	1.02619	1	1.01575	1.05791	0.953232	0.680461	0.492024	0.341201	0.482877	6.5016	0.9642	0.358085	1.03014	1	1.01753	1.0835	0.838622	0.772641	0.535306	0.360686	0.418379	6.2756	0.9509	0.382671	1.05925	1	1.03225	1.16434	0.920355	0.825603	0.578412	0.501411	0.374872	6.0421	0.9134	0.119463	1.00642	1
Q9Y2U5	M3K2_HUMAN	MAP3K2	Mitogen-activated protein kinase kinase kinase 2	LLGQGAFGR	LLGQGAFGR	9	361	stabilized	6.4171	0.9977	0.284908	0.976293	1	0.979916	0.959291	0.914928	0.745694	0.39468	0.29294	0.299868	6.5179	0.9956	0.265493	1.02691	1	1.03917	1.06182	0.979192	0.750448	0.322393	0.246852	0.292204	6.4371	0.9932	0.250009	1.02179	1	1.0854	0.980158	0.981734	0.758496	0.356669	0.255375	0.259509	6.5977	0.9916	0.289772	1.05339	1
P31751	AKT2_HUMAN	AKT2	RAC-beta serine/threonine-protein kinase	LLPPFKPQVTSEVDTR	LLPPFKPQVTSEVDTR	16	422	stabilized	5.2374	0.9311	0.270058	1.20173	1	1.14631	1.36546	1.25105	1.23837	1.00784	0.434302	0.285126	5.715	0.9393	0.271895	1.22682	1	1.18839	1.26708	1.28064	1.39803	0.717307	0.287935	0.255991	4.8464	0.9806	0.20406	1.0463	1	1.06413	0.996266	1.11945	1.03807	0.918078	0.563711	0.324755	6.2773	0.9297	0.436379	1.04314	1
Q13177	PAK2_HUMAN	PAK2	Serine/threonine-protein kinase PAK 2	LLQTSNITKLEQK	LLQTSNITKLEQK	13	105	stabilized	6.1024	0.992	0.483407	1.01344	1	0.971074	1.05372	1.02893	1	0.524793	0.491736	0.475207	6.2213	0.9981	0.397144	1.02061	1	1.03521	1.03169	1.01056	0.919014	0.485915	0.415493	0.383803	5.9434	0.9808	0.477216	1.05978	1	1.00694	1.11458	1.08681	1.09028	0.527778	0.496528	0.458333	6.0186	0.9321	0.484998	1.06228	1
O14976	GAK_HUMAN	GAK	Cyclin-G-associated kinase	LLSNEEEKNR	LLSNEEEKNR	10	71	stabilized	6.4517	0.9861	0.147073	0.952209	1	0.863706	0.942785	0.986237	0.666978	0.254672	0.141985	0.145857	6.5342	0.9641	0.054619	0.879581	1	0.833192	0.739735	0.938399	0.578476	0.114042	0.0418285	0.0502464													6.6837	0.9613	0.117931	1.06616	1
Q9Y4K4	M4K5_HUMAN	MAP4K5	Mitogen-activated protein kinase kinase kinase kinase 5	LLTHTFVAQPGLSR	LLTHTFVAQPGLSR	14	271	stabilized	6.6633	0.9855	0.329086	1.0122	1	1.08443	0.954764	1.0096	0.73271	0.307958	0.374319	0.305014	6.7866	0.956	0.427797	1.13955	1	1.27058	1.15878	1.07852	0.744305	0.434325	0.43308	0.441358	6.7419	0.9872	0.306432	1.01028	1	1.07592	0.950622	1.01442	0.592684	0.305172	0.34706	0.267138	6.75	0.9512	0.330593	0.910308	1
O96013	PAK4_HUMAN	PAK4	Serine/threonine-protein kinase PAK 4	LLVRDPAQR	LLVRDPAQR	9	552	stabilized													6.6169	0.995	0.0624482	0.963032	1	0.915043	0.912037	0.802419	0.542863	0.262911	0.0820025	0.115431	6.685	0.9711	0.261811	1.02044	1	0.986625	0.957961	1.13711	0.664051	0.341946	0.203665	0.240038	6.4865	0.9454	0.219206	0.98756	1
Q13523	PRP4B_HUMAN	PRPF4B	Serine/threonine-protein kinase PRP4 homolog	LNDADPDDKFHCLR	LNDADPDDKFHC(UniMod:4)LR	14	739	stabilized	4.6921	0.9668	0.540905	1.03528	1	0.994034	1.01443	1.03973	1.0904	1.07257	0.792935	0.547156	4.7134	0.9029	0.455889	0.905653	1	0.809836	0.858881	0.915391	0.936716	0.912954	0.667531	0.457196	4.7719	0.9876	0.512172	1.02414	1	0.989847	1.02553	1.05733	1.04633	1.02352	0.714539	0.517861	4.5566	0.9201	-0.0101925	0.900028	1
P31751	AKT2_HUMAN	AKT2	RAC-beta serine/threonine-protein kinase	LPFYNQDHER	LPFYNQDHER	10	348	stabilized	5.533	0.9612	0.247019	1.01122	1	0.983477	0.97571	0.942295	1.15556	0.748387	0.310198	0.209974	5.5411	0.965	0.205053	1.15319	1	1.20845	1.28669	1.13568	1.1275	0.83132	0.223768	0.214221	5.7217	0.9472	0.206815	0.922047	1	0.840461	0.798697	0.968172	1.0029	0.520359	0.261728	0.151915	5.5163	0.955	0.173615	1.15858	1
Q15208	STK38_HUMAN	STK38	Serine/threonine-protein kinase 38	LSDFGLCTGLKK	LSDFGLC(UniMod:4)TGLKK	12	228	stabilized	6.3577	0.999	0.0343128	1.01016	1	1.02355	0.987141	0.999021	0.713145	0.19744	0.0353653	0.0460161	6.2592	0.9998	0.034959	1.00819	1	1.01202	1.00574	1.00458	0.809744	0.181022	0.0354854	0.0417532	6.3452	0.9997	0.0422234	1.00161	1	1.00272	1.00993	0.956064	0.724649	0.198059	0.0658306	0.0399217	6.3447	0.9976	0.0532042	1.01296	1
Q13177	PAK2_HUMAN	PAK2	Serine/threonine-protein kinase PAK 2	LSPIFRDFLNR	LSPIFRDFLNR	11	469	stabilized	6.7266	0.9958	0.195097	0.986831	1	0.949623	0.98355	1.00683	0.563066	0.238491	0.169015	0.185571	6.8346	0.9865	0.181787	0.915602	1	0.854237	0.894652	0.85622	0.480739	0.186452	0.178815	0.202925	6.6911	0.9776	0.205787	0.924571	1	0.828307	0.906716	0.963005	0.575874	0.236401	0.157997	0.223403	6.7114	0.9823	0.215694	0.972571	1
Q13177	PAK2_HUMAN	PAK2	Serine/threonine-protein kinase PAK 2	LTDFGFCAQITPEQSKR	LTDFGFC(UniMod:4)AQITPEQSKR	17	384	stabilized	6.674	0.9956	0.210571	0.976323	1	0.92429	0.990536	0.946372	0.599369	0.276833	0.204851	0.208037	6.7203	0.993	0.169023	0.949856	1	0.947214	0.88563	0.926686	0.542522	0.215524	0.173435	0.157855	6.7228	0.9929	0.195104	1.03859	1	1.00901	1.10511	0.963964	0.600601	0.268911	0.20545	0.183724	6.6456	0.9959	0.183738	1.04004	1
P23443	KS6B1_HUMAN	RPS6KB1	Ribosomal protein S6 kinase beta-1	LTDFGLCK	LTDFGLC(UniMod:4)K	8	234	stabilized	5.0902	0.9621	0.33548	1.05705	1	1.07635	1.07085	1.02897	1.04813	0.777186	0.651509	0.443549	5.0582	0.9883	0.218587	0.97333	1	0.95831	0.92986	0.946833	0.910282	0.702959	0.536816	0.378107	5.2725	0.979	0.213321	0.963704	1	0.954088	0.942244	0.851205	0.886756	0.674245	0.455344	0.368157	4.4303	0.9227	0.0284252	0.982349	1
P24941	CDK2_HUMAN	CDK2	Cyclin-dependent kinase 2	LTGEVVALK	LTGEVVALK	9	25	stabilized	6.7369	0.9793	0.124676	1.06489	1	0.982691	1.16993	1.10687	0.510799	0.189253	0.127671	0.0571736													6.8462	0.9921	0.0815334	0.937611	1	0.916049	0.880409	0.915731	0.39431	0.133767	0.0663964	0.0624155	6.8171	0.9979	0.0898946	1.04209	1
P24941	CDK2_HUMAN	CDK2	Cyclin-dependent kinase 2	LTGEVVALKK	LTGEVVALKK	10	25	stabilized	6.7366	0.9647	0.133239	1.08914	1	0.968574	1.22759	1.16035	0.521406	0.210846	0.128623	0.0607552	6.759	0.996	0.0720734	1.05122	1	1.07149	1.04457	1.0888	0.399153	0.11128	0.0569849	0.0479605	6.7454	0.9918	0.0763377	0.980299	1	0.995692	0.899177	1.02629	0.411768	0.114723	0.0704204	0.043875	6.8807	0.9922	0.0730971	0.996254	1
Q13164	MK07_HUMAN	MAPK7	Mitogen-activated protein kinase 7	LTGQQVAIK	LTGQQVAIK	9	76	stabilized													4.7848	0.9018	0.251243	1.03714	1	1.01229	0.964223	0.951871	1.26323	1.0169	0.571161	0.275716	4.6875	0.9643	0.299773	1.0185	1	0.951871	0.996646	0.992426	1.04428	1.12597	0.679796	0.300683	4.9064	0.9363	0.257302	1.1763	1
P13010	XRCC5_HUMAN	XRCC5	X-ray repair cross-complementing protein 5	LTIGSNLSIR	LTIGSNLSIR	10	251	stabilized	4.6781	0.9443	0.306264	0.927459	1	0.887795	0.937008	0.860236	0.862205	0.811024	0.643701	0.474409	4.9045	0.9814	0.154073	0.942342	1	0.928571	0.882937	0.89881	0.84127	0.738095	0.498016	0.361111	4.1651	0.9558	0.137927	1.0107	1	1.08835	0.983936	1	0.971888	0.905622	0.789157	0.502008
P20248	CCNA2_HUMAN	CCNA2	Cyclin-A2	MEHLVLK	MEHLVLK	7	294	stabilized	6.928	0.991	0.316488	0.982013	1	0.937115	0.991826	0.875547	0.560711	0.390385	0.278888	0.340371	6.6922	0.9844	0.246451	1.00135	1	0.936108	0.968416	1.10089	0.63793	0.259029	0.242657	0.237676	7.1956	0.9636	0.174437	0.997095	1	0.951722	0.721889	0.774638	0.455804	0.353037	0.233953	0.244487	7.5587	0.986	0.189496	0.951856	1
Q9NWZ3	IRAK4_HUMAN	IRAK4	Interleukin-1 receptor-associated kinase 4	MGEGGFGVVYK	MGEGGFGVVYK	11	192	stabilized	6.7491	0.9864	0.14604	1.09679	1	1.08793	1.12399	1.17516	0.501155	0.201575	0.137837	0.098347	7.1256	0.9925	0.0982692	0.94746	1	0.927343	0.891833	0.804345	0.299862	0.13886	0.0515109	0.130739	6.7567	0.985	0.172062	1.10372	1	1.0643	1.18677	1.1638	0.477821	0.168966	0.188826	0.158399	6.777	0.9917	0.151551	1.05432	1
P06493	CDK1_HUMAN	CDK1	Cyclin-dependent kinase 1	MLIYDPAK	MLIYDPAK	8	267	stabilized	5.6369	0.9888	0.389631	1.00021	1	0.968654	0.898159	0.873582	0.810832	0.682641	0.631062	0.535393	5.5931	0.9164	0.4757	0.987605	1	0.940123	0.827835	0.885015	0.856784	0.755878	0.643828	0.624714	6.1705	0.9492	0.588497	1.04514	1	1.07877	1.03468	1.06079	0.903194	0.746561	0.532279	0.649909	6.2677	0.96	0.599645	1.04566	1
O14757	CHK1_HUMAN	CHEK1	Serine/threonine-protein kinase Chk1	MLNHENVVK	MLNHENVVK	9	61	stabilized	7.0337	0.9888	0.0992103	1.02824	1	0.96003	1.12902	0.923772	0.334766	0.1092	0.0949732	0.104285	7.2911	0.9859	0.0788103	0.937365	1	0.979048	0.822205	0.791359	0.157064	0.0852891	0.0632422	0.095303	7.1479	0.9907	0.0940242	0.953882	1	0.99559	0.860108	0.86879	0.219426	0.0934316	0.0936287	0.0990527	6.8899	0.9878	0.10752	1.08745	1
P45983	MK08_HUMAN	MAPK8	Mitogen-activated protein kinase 8	MLVIDASKR	MLVIDASKR	9	301	stabilized	5.797	0.9696	0.115315	0.887561	1	0.881	0.825815	0.800405	0.930479	0.331069	0.158812	0.0709762													5.9232	0.9903	0.110125	1.0392	1	1.05686	0.981303	1.12042	0.961901	0.414712	0.139356	0.101754	5.8921	0.9961	0.106639	0.988084	1
P53350	PLK1_HUMAN	PLK1	Serine/threonine-protein kinase PLK1	MSMEISIHR	MSMEISIHR	9	98	stabilized	5.8086	0.9832	0.221691	0.99475	1	1.0286	1.0477	0.89589	0.93702	0.554509	0.22911	0.248434													5.9244	0.936	0.297783	1.14464	1	1.09385	1.16509	1.33995	1.00314	0.609446	0.357828	0.280869	6.16	0.9756	0.209233	1.12056	1
P49674	KC1E_HUMAN	CSNK1E	Casein kinase I isoform epsilon	MSTPIEVLCK	MSTPIEVLC(UniMod:4)K	10	233	stabilized	4.7441	0.9055	0.128603	1.04826	1	1.18729	0.928111	1.01705	0.87641	0.847981	0.560068	0.427377	4.1541	0.9241	0.128866	0.941913	1	1.00363	0.858958	0.945078	0.892177	0.886058	0.73744	0.47294													4.6122	0.9666	0.416668	1.08244	1
Q13177	PAK2_HUMAN	PAK2	Serine/threonine-protein kinase PAK 2	MTDEEIMEK	MTDEEIMEK	9	227	stabilized	6.9322	0.9976	0.166215	0.98744	1	0.993532	0.944895	0.836258	0.497034	0.200335	0.168396	0.194268	6.7641	0.9975	0.208165	1.0091	1	0.994527	1.01333	0.99892	0.557605	0.261806	0.205759	0.181776	6.8052	0.9998	0.189439	0.994668	1	0.985432	0.989588	0.923971	0.535257	0.240117	0.18846	0.189941	6.8793	0.9945	0.183628	0.952066	1
Q13177	PAK2_HUMAN	PAK2	Serine/threonine-protein kinase PAK 2	MTDEEIMEKLR	MTDEEIMEKLR	11	227	stabilized	6.6914	0.99	0.228217	0.977385	1	1.03026	0.911709	0.922648	0.615312	0.24649	0.219522	0.257068	6.6486	0.9978	0.202891	0.9678	1	0.956677	0.934009	0.88987	0.61099	0.285046	0.225722	0.202876	6.6628	0.9925	0.285983	1.0252	1	1.05614	0.981231	1.04757	0.670339	0.343554	0.266663	0.277665	6.6231	0.9995	0.21002	1.00941	1
P00519	ABL1_HUMAN	ABL1	Tyrosine-protein kinase ABL1	NCLVGENHLVK	NC(UniMod:4)LVGENHLVK	11	368	stabilized	6.4369	0.9892	0.0773059	1.01008	1	1.01954	1.04331	0.84129	0.699697	0.24026	0.114551	0.105845													6.2669	0.9797	0.0955492	0.933146	1	0.895299	0.835626	0.996577	0.724271	0.250252	0.0855917	0.11001	6.2583	0.9978	0.076381	0.96381	1
P16591	FER_HUMAN	FER	Tyrosine-protein kinase Fer	NCLVGENNVLK	NC(UniMod:4)LVGENNVLK	11	689	stabilized	7.3186	0.9416	0.591789	1.09103	1	1.17746	1.06597	0.929738	0.687582	0.678449	0.581794	0.551579	7.1204	0.9914	0.571916	0.993658	1	1.02347	0.954895	0.95872	0.635624	0.58888	0.561309	0.567893	6.8377	0.9927	0.612056	0.98843	1	0.955173	0.988785	1.00976	0.663723	0.602748	0.624557	0.608864	7.1404	0.9765	0.500354	0.982646	1
P42680	TEC_HUMAN	TEC	Tyrosine-protein kinase Tec	NCLVSEAGVVK	NC(UniMod:4)LVSEAGVVK	11	494	stabilized	5.4803	0.9807	0.22223	1.07593	1	1.08055	1.17506	1.02258	1.09256	0.807017	0.276809	0.220349													5.2656	0.9711	0.130073	1.0788	1	1.18489	0.985264	1.10079	1.10841	0.828363	0.321769	0.158491	5.1842	0.9849	0.0569901	1.07854	1
P41240	CSK_HUMAN	CSK	Tyrosine-protein kinase CSK	NCWHLDAAMRPSFLQLR	NC(UniMod:4)WHLDAAMRPSFLQLR	17	421	stabilized	5.7294	0.9746	0.267128	0.961137	1	0.951884	0.89146	0.945932	1.01635	0.564763	0.334464	0.199855	6.1144	0.9822	0.274104	0.928772	1	0.953723	0.896069	0.857137	0.851729	0.405438	0.260287	0.294264	5.8486	0.9241	0.287477	1.04537	1	1.25377	0.903182	1.01235	0.99777	0.5804	0.328118	0.278046	5.4366	0.985	-0.113077	1.05118	1
Q9UKE5	TNIK_HUMAN	TNIK	TRAF2 and NCK-interacting protein kinase	NIATYYGAFIK	NIATYYGAFIK	11	81	stabilized													7.1589	0.9543	0.511258	0.91838	1	0.902685	0.834856	0.935972	0.48481	0.502247	0.517574	0.540454	6.921	0.9674	0.6835	0.989972	1	0.944464	1.03042	0.93107	0.805756	0.690129	0.701107	0.676117	7.5199	0.9473	0.654398	0.949284	1
P24941	CDK2_HUMAN	CDK2	Cyclin-dependent kinase 2	NKLTGEVVALK	NKLTGEVVALK	11	23	stabilized	6.578	0.9906	0.0682213	1.03337	1	0.985311	1.06335	1.02893	0.578775	0.230648	0.075368	0.045207	6.7128	0.9932	0.0773692	0.997947	1	0.991395	0.95193	1.04839	0.508598	0.136394	0.0424002	0.0534293	6.6876	0.9887	0.0678718	0.979249	1	0.893147	1.01355	0.893699	0.497708	0.223225	0.0830249	0.0523044	6.8387	0.99	0.0722812	1.02362	1
P24941	CDK2_HUMAN	CDK2	Cyclin-dependent kinase 2	NKLTGEVVALKK	NKLTGEVVALKK	12	23	stabilized	6.7724	0.9937	0.0593814	0.989707	1	1.01007	0.915537	0.925556	0.461963	0.175883	0.0572722	0.0476527	6.6599	0.992	0.0729282	1.0036	1	0.970205	0.982764	1.02394	0.537082	0.189712	0.0563871	0.048895	6.6984	0.9938	0.0805281	1.02924	1	1.02141	1.02182	1.00337	0.523079	0.215259	0.0718321	0.0579911	6.5824	0.9958	0.0678267	1.00576	1
Q9H4L5	OSBL3_HUMAN	OSBPL3	Oxysterol-binding protein-related protein 3	NLHDDSCYCK	NLHDDSC(UniMod:4)YC(UniMod:4)K	10	710	stabilized	6.2605	0.9892	0.130286	0.974185	1	1.01468	0.899431	0.862794	0.736165	0.345454	0.199794	0.157164	5.9885	0.9752	0.181035	0.893754	1	0.896827	0.804564	0.869057	0.837613	0.374364	0.194368	0.178073	6.3373	0.9704	0.168574	0.964566	1	1.04745	0.835522	0.900743	0.727158	0.316402	0.240546	0.153825	6.4715	0.9766	0.211127	0.980916	1
O43318	M3K7_HUMAN	MAP3K7	Mitogen-activated protein kinase kinase kinase 7	NLPKPIESLMTR	NLPKPIESLMTR	12	254	stabilized	5.3304	0.9978	0.113492	1.00492	1	1.00304	0.979864	1.01508	0.935633	0.680749	0.353866	0.190619	5.741	0.9832	0.228972	0.947435	1	0.937268	0.882496	0.93548	0.981882	0.515173	0.278842	0.179139	5.5862	0.9701	0.136725	0.921693	1	0.918008	0.81786	0.907267	0.916675	0.551095	0.271029	0.127249
Q15418	KS6A1_HUMAN	RPS6KA1	Ribosomal protein S6 kinase alpha-1	NLVFSDGYVVK	NLVFSDGYVVK	11	411	stabilized	5.2391	0.9911	0.31455	1.02632	1	1.02151	0.995722	1.04855	1.05653	0.839271	0.4726	0.339257	5.1504	0.9988	0.304524	0.981624	1	0.968105	0.976531	0.982536	0.962882	0.839782	0.474825	0.34467	5.0509	0.9764	0.177543	0.911862	1	0.897962	0.906607	0.84606	0.885231	0.782456	0.400984	0.240285	5.2723	0.9343	0.413063	0.904138	1
Q9Y6E0	STK24_HUMAN	STK24	Serine/threonine-protein kinase 24	NNPPTLEGNYSKPLK	NNPPTLEGNYSKPLK	15	246	stabilized	6.3624	0.9919	0.152611	0.951494	1	0.884593	0.953203	0.915643	0.679387	0.3162	0.193511	0.144964	6.2348	0.9724	0.196536	0.926556	1	0.815101	0.999006	0.885706	0.810479	0.291017	0.191851	0.205383	6.4429	0.9879	0.16911	0.939353	1	0.902567	0.892498	0.825364	0.666027	0.313504	0.2445	0.176293	6.8571	0.9946	0.263565	1.02129	1
Q9P289	STK26_HUMAN	STK26	Serine/threonine-protein kinase 26	NNPPTLVGDFTK	NNPPTLVGDFTK	12	234	stabilized	6.5119	0.9973	0.321851	0.982266	1	0.952586	0.99569	0.943966	0.728448	0.399931	0.316373	0.334978	6.2234	0.9589	0.314499	0.940662	1	0.807692	0.974359	0.974359	0.786325	0.448718	0.338302	0.303043	6.1387	0.9952	0.348562	0.977378	1	0.974138	0.935345	0.99569	0.87069	0.487069	0.357617	0.349501	6.2134	0.993	0.321061	0.966359	1
Q9Y4K4	M4K5_HUMAN	MAP4K5	Mitogen-activated protein kinase kinase kinase kinase 5	NVHTGELAAVK	NVHTGELAAVK	11	39	stabilized	6.7003	0.9395	0.271074	0.867969	1	0.864601	0.727897	0.879298	0.56774	0.260839	0.308327	0.244129													6.6844	0.9488	0.323806	1.03137	1	0.91302	1.00604	1.20638	0.708132	0.330065	0.320851	0.320367	6.8806	0.966	0.381763	0.95502	1
P43405	KSYK_HUMAN	SYK	Tyrosine-protein kinase SYK	NVLLVTQHYAK	NVLLVTQHYAK	11	499	stabilized	7.2953	0.9983	0.0370042	1.00961	1	1.05008	0.977241	0.892791	0.0853923	0.0434288	0.0228614	0.0457651	7.2521	0.9978	0.0344028	0.966388	1	0.976712	0.92091	0.871816	0.0933282	0.0227261	0.0396867	0.041669	7.3147	0.9991	0.0445174	0.979083	1	0.987635	0.948879	0.878318	0.0748465	0.0392852	0.0417251	0.0530602	7.3101	0.9951	0.0494251	0.960041	1
Q05823	RN5A_HUMAN	RNASEL	2-5A-dependent ribonuclease	NVLSSIFK	NVLSSIFK	8	463	stabilized	6.0503	0.9882	0.420057	1.05549	1	1.06673	1.05922	1.0938	0.919194	0.626586	0.434447	0.434148	5.8889	0.9706	0.445486	0.995856	1	1.01908	1.02589	0.92866	0.997199	0.595743	0.512391	0.38101	5.7689	0.9679	0.307334	0.956545	1	0.931041	0.847171	1.02518	0.979248	0.516207	0.27457	0.340134	5.9893	0.9834	0.281815	1.01932	1
P41240	CSK_HUMAN	CSK	Tyrosine-protein kinase CSK	NVLVSEDNVAK	NVLVSEDNVAK	11	319	stabilized	6.0507	0.9888	0.337128	0.94497	1	0.950739	0.90077	0.902022	0.836515	0.527034	0.361741	0.350031	5.8767	0.9832	0.344216	0.92615	1	0.89191	0.924702	0.881926	0.891849	0.553566	0.36051	0.343073	5.8856	0.9704	0.325291	0.901283	1	0.883406	0.86141	0.861559	0.856851	0.534458	0.307568	0.354028	5.7781	0.994	0.284203	0.997533	1
Q9NWZ3	IRAK4_HUMAN	IRAK4	Interleukin-1 receptor-associated kinase 4	NVTNNFDERPISVGGNK	NVTNNFDERPISVGGNK	17	175	stabilized	6.7584	0.9836	0.208823	0.94517	1	0.987805	0.841463	0.95122	0.483838	0.218613	0.208871	0.19906	6.7386	0.9977	0.196375	1.04321	1	1.04321	1.06173	1.0679	0.518254	0.195383	0.193148	0.200595	6.7479	0.9951	0.181814	1.01808	1	0.96988	1.07229	1.03012	0.495027	0.195968	0.17548	0.174012	6.7553	0.9921	0.202572	1.05892	1
P14635	CCNB1_HUMAN	CCNB1	G2/mitotic-specific cyclin-B1	NVVMVNQGLTK	NVVMVNQGLTK	11	386	stabilized	6.9958	0.9743	0.494611	1.09417	1	1.18766	1.09493	1.08742	0.572961	0.488465	0.491171	0.504354	6.9017	0.9954	0.367373	0.990899	1	1.02437	0.947317	0.984432	0.52043	0.374286	0.360029	0.368678	6.7661	0.976	0.386495	0.971302	1	1.00935	0.866132	1.00971	0.573366	0.386164	0.393632	0.379694	7.521	0.9971	0.411134	0.989938	1
P45984	MK09_HUMAN	MAPK9	Mitogen-activated protein kinase 9	NYVENRPK	NYVENRPK	8	258	stabilized	5.5457	0.9482	0.563237	1.00089	1	1.06779	0.925222	0.965158	1.0437	0.839504	0.596892	0.549105	5.6647	0.9888	0.462612	0.980994	1	0.963255	1.00318	0.931586	0.898637	0.743496	0.527608	0.509114													5.1683	0.9356	0.217564	0.995562	1
O43318	M3K7_HUMAN	MAP3K7	Mitogen-activated protein kinase kinase kinase 7	QIESESERK	QIESESERK	9	64	stabilized	5.3648	0.9497	0.263717	1.10806	1	1.1316	1.06173	1.09008	1.26232	0.851109	0.403431	0.247321	5.4206	0.9855	0.26432	1.01635	1	1.06877	0.936542	1.01766	1.05727	0.841453	0.300373	0.261718	5.6132	0.9256	0.198352	0.861442	1	0.749795	0.769334	0.880529	0.889251	0.554226	0.284201	0.167972	4.9325	0.9672	-0.165278	0.928664	1
P12956	XRCC6_HUMAN	XRCC6	X-ray repair cross-complementing protein 6	QIILEKEETEELK	QIILEKEETEELK	13	326	stabilized	5.0422	0.9225	0.501743	1.02742	1	1.02474	1.10113	0.924356	0.985716	0.853198	0.716898	0.623319	5.332	0.905	0.361804	0.960501	1	0.896505	0.853361	0.854733	0.790266	0.803404	0.561163	0.512388	5.2549	0.9156	0.616134	0.952657	1	0.957049	1.00652	0.877382	0.911143	0.888056	0.666338	0.628331
P12956	XRCC6_HUMAN	XRCC6	X-ray repair cross-complementing protein 6	QIILEKEETEELKR	QIILEKEETEELKR	14	326	stabilized	5.4653	0.965	0.637931	0.963643	1	1	0.944551	0.92543	0.936902	0.860421	0.659656	0.648184	4.8303	0.9594	0.381588	0.974918	1	0.977032	0.946996	0.909894	0.85159	0.85689	0.651943	0.556537	5.5944	0.9231	0.622274	1.02154	1	0.96325	1.11219	0.996132	0.941973	0.841393	0.709865	0.655706
Q13177	PAK2_HUMAN	PAK2	Serine/threonine-protein kinase PAK 2	QINLQKQPK	QINLQKQPK	9	279	stabilized	6.6815	0.995	0.143086	0.966994	1	0.933516	0.936293	0.941849	0.547642	0.236654	0.136301	0.13514	6.6981	0.9933	0.15443	0.970971	1	0.940526	0.937466	0.973313	0.550096	0.231315	0.121263	0.156799	6.6407	0.9811	0.128544	0.932976	1	0.970763	0.820179	0.865684	0.571819	0.180412	0.164954	0.122503	6.7238	0.9778	0.0935452	0.930257	1
P53350	PLK1_HUMAN	PLK1	Serine/threonine-protein kinase PLK1	QIVLGCQYLHR	QIVLGC(UniMod:4)QYLHR	11	159	stabilized	5.7399	0.9951	0.331538	0.99781	1	1.02618	0.984293	0.963351	0.968586	0.638743	0.389163	0.321888	5.8569	0.9959	0.34613	0.998035	1	0.994792	1	0.984375	0.963542	0.588542	0.400096	0.318316	5.8221	0.9942	0.294701	1.00943	1	0.989529	1.02618	1	0.937173	0.586387	0.389097	0.277064	5.7124	0.9966	0.26323	1.00803	1
Q15418	KS6A1_HUMAN	RPS6KA1	Ribosomal protein S6 kinase alpha-1	QKFFSER	QKFFSER	7	504	stabilized													6.1927	0.9263	0.228768	0.857935	1	0.87865	0.700799	0.821227	0.722382	0.373529	0.2489	0.236205	5.2774	0.901	0.372886	0.915456	1	0.968452	0.757287	0.866238	0.984725	0.830592	0.424634	0.372045	5.728	0.9871	0.398266	0.958622	1
P14635	CCNB1_HUMAN	CCNB1	G2/mitotic-specific cyclin-B1	QLEEEQAVRPK	QLEEEQAVRPK	11	180	stabilized	6.8705	0.9795	0.308686	0.91648	1	0.859302	0.869375	0.937135	0.393205	0.338133	0.281197	0.306587	6.6771	0.9724	0.361796	1.13902	1	1.2294	1.16398	1.16267	0.790172	0.36884	0.340178	0.376455	7.6601	0.9703	0.244365	0.97038	1	0.909854	0.897074	0.61023	0.371944	0.190673	0.354275	0.193541	7.0175	0.9231	0.227301	0.969819	1
P49841	GSK3B_HUMAN	GSK3B	Glycogen synthase kinase-3 beta	QTLPVIYVK	QTLPVIYVK	9	151	stabilized	6.8872	0.9999	0.0212355	1.0053	1	1.00731	1.00691	0.987343	0.304596	0.0342944	0.0148605	0.0180563	6.7722	0.9965	0.0258528	0.977378	1	0.924109	0.967732	1.01761	0.326911	0.0460619	0.0196188	0.0118382	6.8135	0.9989	0.0274968	1.00475	1	1.03223	0.979103	1.00561	0.331178	0.0411006	0.0281948	0.0137253	6.7745	0.9976	0.0244111	0.966249	1
Q15418	KS6A1_HUMAN	RPS6KA1	Ribosomal protein S6 kinase alpha-1	QVLQHPWVTQK	QVLQHPWVTQK	11	668	stabilized	5.4334	0.9987	0.364474	1.00533	1	1.02096	0.99788	1.00989	0.963496	0.789751	0.451062	0.387521	5.3744	0.9104	0.40428	0.96265	1	0.963697	0.963053	0.814749	1.07604	0.79928	0.481896	0.395938	5.2084	0.9557	0.332582	0.959343	1	1.05395	0.908131	0.887944	0.915732	0.818435	0.471731	0.375059	5.1148	0.9681	0.34691	0.943863	1
O14965	AURKA_HUMAN	AURKA	Aurora kinase A	QWALEDFEIGRPLGK	QWALEDFEIGRPLGK	15	127	stabilized	6.9182	0.9965	0.197491	1.03865	1	1.06874	1.02604	1.05981	0.237752	0.195101	0.228803	0.168577	7.5087	0.9946	0.164669	0.950094	1	0.921204	0.923534	0.711326	0.182588	0.189353	0.130341	0.179528													7.2499	0.9812	0.159252	0.89837	1
P13010	XRCC5_HUMAN	XRCC5	X-ray repair cross-complementing protein 5	QYMFSSLK	QYMFSSLK	8	432	stabilized	4.9114	0.9693	0.397278	0.960381	1	0.931221	0.971774	0.935244	0.871159	0.854422	0.624068	0.528564	4.891	0.989	0.377938	0.977604	1	0.964964	0.94578	0.903228	0.894311	0.792003	0.652932	0.559116	4.5698	0.9811	0.276045	1.00243	1	0.991338	1.03791	0.944513	0.919028	0.862697	0.650937	0.534952	5.1516	0.9208	0.360279	0.971237	1
P13010	XRCC5_HUMAN	XRCC5	X-ray repair cross-complementing protein 5	RFFMGNQVLK	RFFMGNQVLK	10	354	stabilized	5.3731	0.9756	0.0255215	0.975347	1	0.85749	0.800267	0.765217	0.711141	0.579957	0.427646	0.284988	5.0118	0.9561	0.224012	0.940368	1	0.904533	0.922638	0.864593	1.00511	0.758699	0.491207	0.304378	5.4846	0.9645	0.270898	0.920811	1	0.84123	0.978172	0.883746	0.859488	0.695001	0.331355	0.3007	4.6679	0.9237	0.85583	-0.0130157	1
Q9BVS4	RIOK2_HUMAN	RIOK2	Serine/threonine-protein kinase RIO2	RFSYESELFPTFK	RFSYESELFPTFK	13	276	stabilized	5.1571	0.9511	0.207268	1.10634	1	1.0821	1.11839	1.27312	1.0284	0.940919	0.419208	0.247065	5.2464	0.995	0.135511	0.990933	1	0.941372	1.02743	0.995496	0.959533	0.772292	0.320194	0.1791	5.3692	0.9805	0.152372	1.06271	1	1.0288	1.17526	1.0708	0.999104	0.796952	0.283813	0.186411	5.4093	0.9495	0.193107	0.98965	1
P17252	KPCA_HUMAN	PRKCA	Protein kinase C alpha type	RIDWEKLENR	RIDWEKLENR	10	599	stabilized													7.1319	0.9952	0.0661532	0.977053	1	0.919673	1.00674	0.852468	0.241943	0.109296	0.0573741	0.0430593	7.0078	0.9848	0.0464134	0.896485	1	0.829	0.854299	0.850714	0.236692	0.0930131	0.0254555	0.0277633	7.0058	0.9964	0.0655137	1.05827	1
O43318	M3K7_HUMAN	MAP3K7	Mitogen-activated protein kinase kinase kinase 7	RKPFDEIGGPAFR	RKPFDEIGGPAFR	13	226	stabilized	5.5405	0.998	0.144756	1.02185	1	1.02121	1.03822	1.00318	0.963703	0.63965	0.29702	0.171698	5.3692	0.9783	0.136527	1.06962	1	1.17048	0.994544	1.11074	1.03957	0.785249	0.283566	0.163198													5.6649	0.9984	0.115241	1.00383	1
P30291	WEE1_HUMAN	WEE1	Wee1-like protein kinase	RLDGCIYAIKR	RLDGC(UniMod:4)IYAIKR	11	319	stabilized	5.8233	0.9415	0.331309	0.880092	1	0.827796	0.863031	0.794512	0.831479	0.562655	0.383265	0.342322	4.5609	0.9896	-0.00124335	0.962253	1	0.968059	0.924522	0.905238	0.916534	0.76212	0.528115	0.319082	5.1556	0.9523	0.380809	1.0023	1	0.974929	0.895091	1.07457	1.06941	0.903975	0.498969	0.392329	4.8034	0.9767	0.256747	1.03479	1
P12956	XRCC6_HUMAN	XRCC6	X-ray repair cross-complementing protein 6	RLGSLVDEFK	RLGSLVDEFK	10	517	stabilized	4.9948	0.9385	0.642463	0.957941	1	0.956807	0.929671	0.907103	0.997965	0.924298	0.732479	0.653629	4.9576	0.9015	0.430709	0.920122	1	0.935316	0.861467	0.831964	0.908825	0.792417	0.652221	0.518893	5.1661	0.9753	0.538812	1.01036	1	1.06222	1.02376	0.962598	0.976899	0.906476	0.658517	0.57838	4.8319	0.9512	0.655348	1.00725	1
Q9Y6R4	M3K4_HUMAN	MAP3K4	Mitogen-activated protein kinase kinase kinase 4	RPWHEYEHNFQIMYK	RPWHEYEHNFQIMYK	15	1543	stabilized	4.4723	0.9165	0.100098	1.01536	1	1.02261	0.980116	0.821755	0.774548	0.78769	0.646227	0.435752	5.1101	0.9701	0.35339	0.959294	1	0.916952	0.978808	0.888818	1.01254	0.858506	0.497458	0.374395	4.9086	0.9463	0.310992	1.0304	1	1.14327	0.928107	1.02655	1.04759	0.923792	0.587265	0.388209	5.0876	0.9832	0.346499	1.04008	1
Q96SB4	SRPK1_HUMAN	SRPK1	SRSF protein kinase 1	SAEHYTETALDEIR	SAEHYTETALDEIR	14	113	stabilized	6.9781	0.9934	0.0785247	0.956781	1	0.924812	0.849624	0.766917	0.424514	0.162726	0.133644	0.0785429	6.7859	0.9938	0.0647292	0.945818	1	0.909774	0.894737	0.819549	0.475727	0.142471	0.116516	0.0493541	6.5828	0.9902	0.0808157	0.9155	1	0.89313	0.870229	0.862595	0.57693	0.120311	0.107799	0.0717411	6.7464	0.9975	0.132601	0.968382	1
O96013	PAK4_HUMAN	PAK4	Serine/threonine-protein kinase PAK 4	SDSILLTHDGR	SDSILLTHDGR	11	443	stabilized	6.8664	0.9746	0.270325	1.04286	1	1.03312	1.05385	0.988194	0.532569	0.429584	0.270886	0.201585													6.8663	0.9842	0.174278	1.0919	1	1.1179	1.13719	0.917706	0.541262	0.31561	0.203171	0.13951	6.6334	0.9292	0.147706	0.873408	1
Q13546	RIPK1_HUMAN	RIPK1	Receptor-interacting serine/threonine-protein kinase 1	SGNRPDVDDITEYCPR	SGNRPDVDDITEYC(UniMod:4)PR	16	243	stabilized	4.4077	0.998	-0.0490806	1.00284	1	1.00968	1.00485	0.991319	0.934308	0.861026	0.572557	0.337848	4.7173	0.9682	0.418846	1.00371	1	1.05217	1.00588	0.961808	0.941407	1.06111	0.678722	0.418914	4.8088	0.9696	0.307959	0.954373	1	0.976994	0.919631	0.888116	0.976323	0.849671	0.598786	0.416898	4.8209	0.9677	0.400704	0.954502	1
P41240	CSK_HUMAN	CSK	Tyrosine-protein kinase CSK	SGWALNMK	SGWALNMK	8	186	stabilized	5.7865	0.9903	0.214968	1.0404	1	1.09697	0.995828	1.0642	0.924406	0.595647	0.278134	0.238847	5.8528	0.9906	0.297855	0.993106	1	0.991794	1.0129	0.927173	1.03365	0.385074	0.325589	0.270115	5.7304	0.9678	0.24841	0.916052	1	0.966631	0.827471	0.878118	0.86391	0.575138	0.252482	0.276614	5.4365	0.9596	0.101744	1.02883	1
P29597	TYK2_HUMAN	TYK2	Non-receptor tyrosine-protein kinase TYK2	SGWKQEIDILR	SGWKQEIDILR	11	942	stabilized	7.115	0.9937	0.139496	0.971923	1	1.00874	0.899812	0.889454	0.285896	0.161302	0.14167	0.122231	7.0111	0.9871	0.271622	1.03122	1	0.986801	1.10554	1.01544	0.387262	0.330118	0.257103	0.228745	6.9764	0.9913	0.113233	0.923677	1	0.882592	0.885144	0.886605	0.309242	0.129668	0.128938	0.08611	7.0409	0.9962	0.169681	0.969429	1
Q96GD4	AURKB_HUMAN	AURKB	Aurora kinase B	SHFIVALK	SHFIVALK	8	99	stabilized													6.9172	0.9568	0.377212	1.14111	1	1.14429	1.20394	1.2162	0.417108	0.281233	0.488733	0.36173	7.6339	0.9084	0.30081	0.92961	1	0.769272	1.01958	0.718559	0.176962	0.264365	0.349778	0.412216	7.4906	0.9827	0.333208	1.0083	1
P30291	WEE1_HUMAN	WEE1	Wee1-like protein kinase	SKKPLAGSVDEQNALR	SKKPLAGSVDEQNALR	16	330	stabilized	5.6672	0.9613	0.111314	0.995751	1	0.987715	0.95407	0.77361	0.803295	0.588725	0.299155	0.320092	5.3329	0.9871	0.174752	1.00973	1	1.0824	0.964954	0.959629	0.937396	0.717695	0.38638	0.264637	5.3891	0.9539	0.226548	0.936413	1	0.989095	0.798558	0.95499	0.88621	0.694371	0.361213	0.266478	4.8045	0.9785	-0.0527943	0.943277	1
Q15418	KS6A1_HUMAN	RPS6KA1	Ribosomal protein S6 kinase alpha-1	SKRDPSEEIEILLR	SKRDPSEEIEILLR	14	452	stabilized	4.2438	0.9027	-0.441172	0.924287	1	0.872609	0.810303	1.04498	0.697305	0.735275	0.407479	0.144211	4.7056	0.9762	-0.18184	0.944785	1	0.842684	0.946274	0.961453	0.86564	0.670437	0.397118	0.139648	5.0582	0.965	0.215669	0.988701	1	1.05125	0.874467	0.98799	1.01998	0.819771	0.46503	0.280284	5.2528	0.9883	0.255264	0.970505	1
P49841	GSK3B_HUMAN	GSK3B	Glycogen synthase kinase-3 beta	SLAYIHSFGICHR	SLAYIHSFGIC(UniMod:4)HR	13	168	stabilized	6.9253	0.9988	0.0320846	1.01028	1	1.04202	0.983193	0.94958	0.339084	0.0553933	0.0346962	0.0220288	6.7871	0.9981	0.0295699	1.04638	1	1.05882	1.07563	1.05042	0.363982	0.0424591	0.0181149	0.0281222													6.76	0.9968	0.0316106	1.06475	1
P43250	GRK6_HUMAN	GRK6	G protein-coupled receptor kinase 6	SLCSQLLCKDPAER	SLC(UniMod:4)SQLLC(UniMod:4)KDPAER	14	418	stabilized	6.773	0.9751	0.356415	1.10124	1	1.19416	1.0595	1.15127	0.603915	0.352077	0.388911	0.328185	7.0773	0.9814	0.171124	0.96319	1	0.924707	0.928597	0.740074	0.488579	0.135553	0.221022	0.197323	6.8094	0.9993	0.272648	1.00349	1	1.0022	1.0134	0.960109	0.574213	0.2769	0.269397	0.288346	6.7867	0.9946	0.278634	1.04577	1
Q9NWZ3	IRAK4_HUMAN	IRAK4	Interleukin-1 receptor-associated kinase 4	SLEVSDTR	SLEVSDTR	8	157	stabilized	6.7386	0.998	0.221078	1.02288	1	1.0197	1.02718	1.04462	0.539267	0.248967	0.206117	0.208167	6.8997	0.9949	0.193032	0.963092	1	0.905524	0.982996	0.93086	0.433973	0.204715	0.183096	0.198623	6.7518	0.9933	0.232816	1.05369	1	1.03962	1.05534	1.11979	0.518929	0.250669	0.21694	0.230844	6.7924	0.9986	0.208326	1.02983	1
P31751	AKT2_HUMAN	AKT2	RAC-beta serine/threonine-protein kinase	SLLAGLLKK	SLLAGLLKK	9	379	stabilized	5.5331	0.936	0.341884	1.13003	1	1.0207	1.20902	1.28443	1.12936	0.880281	0.369012	0.332571	5.7104	0.9869	0.220663	1.05043	1	0.986533	1.10866	1.09022	1.06672	0.609634	0.191497	0.249843													6.0141	0.9676	0.202459	1.0253	1
P53350	PLK1_HUMAN	PLK1	Serine/threonine-protein kinase PLK1	SLLELHKR	SLLELHKR	8	137	stabilized	5.9954	0.9835	0.182026	0.905095	1	0.87954	0.865462	0.87236	0.879353	0.330672	0.215996	0.151068	6.0987	0.9864	0.0975036	0.936919	1	0.892805	0.897847	0.804781	0.722556	0.391618	0.190198	0.166977													6.0511	0.9374	0.270249	1.21385	1
Q16512	PKN1_HUMAN	PKN1	Serine/threonine-protein kinase N1	SPLTLEDFK	SPLTLEDFK	9	608	stabilized	7.2009	0.9807	0.111718	0.969652	1	0.842583	1.06729	0.901481	0.177913	0.117503	0.115054	0.102501	7.415	0.9862	0.0937714	1.09854	1	1.08953	1.20404	0.815557	0.18666	0.0955053	0.0731295	0.10059	7.3419	0.9675	0.0617396	0.88529	1	0.732365	0.918617	0.697369	0.144341	0.0641237	0.0847157	0.036842
P49840	GSK3A_HUMAN	GSK3A	Glycogen synthase kinase-3 alpha	SQEVAYTDIK	SQEVAYTDIK	10	114	stabilized	6.7332	0.9902	0.0372105	1.04412	1	0.961938	1.11073	1.10381	0.442907	0.0589121	0.0272508	0.0255074	6.7932	0.9993	0.0353332	0.996765	1	0.974194	1.00968	0.977419	0.425806	0.0624129	0.0303601	0.0268068	6.7776	0.9997	0.0309359	1.00772	1	1.00962	1.00641	1	0.432692	0.0531167	0.0268931	0.020895	6.8288	0.9996	0.0318806	1.00282	1
P41240	CSK_HUMAN	CSK	Tyrosine-protein kinase CSK	SVLGGDCLLK	SVLGGDC(UniMod:4)LLK	10	284	stabilized	5.835	0.99	0.264738	0.943578	1	0.916038	0.934643	0.890959	0.858148	0.549878	0.33868	0.276869	5.7793	0.9804	0.291019	1.04893	1	1.0128	1.04568	1.11237	1.04437	0.607818	0.375654	0.234326	5.7483	0.968	0.278999	0.942444	1	1.0046	0.840568	0.885953	0.980926	0.525044	0.284543	0.273087	5.8458	0.9752	-0.053788	1.02283	1
O96013	PAK4_HUMAN	PAK4	Serine/threonine-protein kinase PAK 4	SYLDNFIK	SYLDNFIK	8	319	stabilized	6.3106	0.937	0.285905	1.0955	1	1.00901	1.18018	1.18919	0.751969	0.519586	0.365213	0.23303	6.8687	0.9962	0.227601	1.002	1	0.992424	0.969697	0.886364	0.527057	0.348942	0.237578	0.214194	6.5264	0.9771	0.208121	0.988707	1	1	0.880597	0.955224	0.592829	0.423118	0.243051	0.222463	6.6431	0.9786	0.24243	1.02294	1
O75582	KS6A5_HUMAN	RPS6KA5	Ribosomal protein S6 kinase alpha-5	TANLTGHAEK	TANLTGHAEK	10	34	stabilized													6.2771	0.9954	0.438868	0.994138	1	0.986042	0.948486	0.901751	0.782265	0.640773	0.49048	0.496217	6.575	0.9623	0.488256	1.04952	1	1.08575	0.9906	1.12171	0.942605	0.409474	0.525117	0.530188	6.3561	0.9362	0.637699	1.08353	1
Q9UHD2	TBK1_HUMAN	TBK1	Serine/threonine-protein kinase TBK1	TGDLFAIK	TGDLFAIK	8	31	stabilized	6.9416	0.9934	0.20446	0.9568	1	0.9521	0.911723	0.936359	0.397107	0.250756	0.187858	0.179791	6.943	0.9955	0.158355	0.964388	1	0.947261	0.940269	0.939016	0.36711	0.199348	0.163483	0.117767	7.0636	0.9868	0.148706	0.926306	1	0.915075	0.834729	0.819593	0.357138	0.191649	0.143815	0.142301	7.201	0.9733	0.158202	0.893798	1
Q9Y6R4	M3K4_HUMAN	MAP3K4	Mitogen-activated protein kinase kinase kinase 4	TIKETADELK	TIKETADELK	10	1383	stabilized	5.0911	0.9859	0.437567	1.03258	1	1.0701	1.0471	0.98663	1.05759	0.951264	0.574486	0.45628	4.9107	0.9718	0.496644	0.981964	1	0.977209	0.981435	0.946624	0.934226	1.0519	0.567694	0.496928	4.838	0.9898	0.429776	0.968926	1	0.998016	0.935344	0.949371	0.95294	0.977739	0.546503	0.429946	5.0251	0.9729	0.439937	0.977206	1
Q13177	PAK2_HUMAN	PAK2	Serine/threonine-protein kinase PAK 2	TIVSIGDPK	TIVSIGDPK	9	238	stabilized	6.8277	0.9918	0.185597	1.03002	1	1.10149	0.973134	0.943284	0.543284	0.235991	0.171715	0.206721	6.7604	0.9974	0.202868	0.967401	1	0.959752	0.931889	0.941176	0.544892	0.238586	0.201721	0.19613	6.7885	0.9859	0.193787	1.03377	1	0.981191	1.13166	0.9279	0.573668	0.2458	0.189712	0.204881	6.688	0.9941	0.231931	1.01618	1
Q13177	PAK2_HUMAN	PAK2	Serine/threonine-protein kinase PAK 2	TIVSIGDPKK	TIVSIGDPKK	10	238	stabilized	6.8909	0.9922	0.156751	0.981748	1	0.913398	1.02814	0.864226	0.47872	0.207998	0.1577	0.15755	6.8413	0.996	0.082369	0.961306	1	0.95715	0.892547	0.836173	0.462926	0.155739	0.0800916	0.105829	6.7058	0.9729	0.186877	0.931746	1	0.887162	0.840132	0.999627	0.547734	0.254303	0.146554	0.159883	6.7343	0.9981	0.20168	1.02603	1
Q13177	PAK2_HUMAN	PAK2	Serine/threonine-protein kinase PAK 2	TIVSIGDPKKK	TIVSIGDPKKK	11	238	stabilized	6.8438	0.9902	0.133754	0.983178	1	0.966206	0.953608	0.795194	0.535622	0.220115	0.0968612	0.205025	6.724	0.9798	0.128025	1.02079	1	1.0766	0.94244	0.79185	0.636547	0.243619	0.132942	0.201549	6.6898	0.9641	0.237634	0.990898	1	1.07331	0.840792	1.04947	0.631706	0.250157	0.191531	0.271268	6.4411	0.9823	0.124459	0.961166	1
P49674	KC1E_HUMAN	CSNK1E	Casein kinase I isoform epsilon	TKHPQLHIESK	TKHPQLHIESK	11	44	stabilized	4.2671	0.9675	-0.0987123	0.989819	1	1.0377	0.994664	0.903239	0.870188	0.864148	0.57267	0.357735	4.8456	0.9907	0.313219	1.04962	1	1.09345	1.03597	1.05472	1.06337	1.00876	0.593146	0.353515	4.8134	0.9339	0.293658	0.966737	1	1.03884	0.829996	0.94299	1.02549	0.924891	0.569247	0.338624	4.8382	0.9678	0.237641	0.9163	1
Q9BVS4	RIOK2_HUMAN	RIOK2	Serine/threonine-protein kinase RIO2	TKTVQGYR	TKTVQGYR	8	67	stabilized	5.6056	0.9325	0.273858	1.00864	1	0.813945	1.07726	1.11411	1.03787	0.812264	0.249911	0.297887	5.4721	0.9719	0.0922369	0.967422	1	0.990313	0.92395	0.95751	0.784011	0.680984	0.215963	0.211624	5.3239	0.9772	0.129089	0.994111	1	0.888647	1.0151	1.01791	1.02992	0.707527	0.32164	0.151518	5.3478	0.9331	0.15615	0.924807	1
P13010	XRCC5_HUMAN	XRCC5	X-ray repair cross-complementing protein 5	TLKKEDIQK	TLKKEDIQK	9	283	stabilized	5.0803	0.9682	0.443607	0.984797	1	1.00736	1.00461	0.89929	0.968575	0.846106	0.625735	0.523529	4.8235	0.9677	0.468972	0.955075	1	1.00418	0.939932	0.913059	0.916456	0.94414	0.65045	0.484049	4.7372	0.9907	0.459474	0.999543	1	1.00512	1.03033	0.981395	0.968461	0.953701	0.715965	0.543364	4.8008	0.9828	0.389836	0.954086	1
Q8TD19	NEK9_HUMAN	NEK9	Serine/threonine-protein kinase Nek9	TLNIFLTK	TLNIFLTK	8	179	stabilized	5.0257	0.9169	0.165578	1.01074	1	1.02517	0.945338	0.764459	0.890129	0.690623	0.5069	0.463871													4.8871	0.9267	0.45228	0.931946	1	0.970262	0.826712	0.966775	0.891362	0.925262	0.59517	0.458113	4.6865	0.9179	0.452493	0.950424	1
P19525	E2AK2_HUMAN	EIF2AK2	Interferon-induced, double-stranded RNA-activated protein kinase	TLTVWKK	TLTVWKK	7	535	stabilized	5.0916	0.9383	0.190753	1.01574	1	0.93109	0.932787	1.19374	1.01307	0.872674	0.409253	0.232118	5.3518	0.9856	0.250761	1.02673	1	1.05507	1.05769	0.952191	1.05387	0.795445	0.376767	0.264536	5.1201	0.9162	0.300572	1.18484	1	1.19371	1.15959	1.38227	1.1726	1.02107	0.535297	0.337003	5.3807	0.9881	0.294156	1.03476	1
O75385	ULK1_HUMAN	ULK1	Serine/threonine-protein kinase ULK1	TLVPTIPR	TLVPTIPR	8	238	stabilized	6.6308	0.9366	0.569709	1.14189	1	1.264	1.11579	1.1877	0.932004	0.581262	0.561485	0.566702	6.4061	0.9753	0.498539	1.01575	1	1.01921	1.09474	0.943825	0.900837	0.518238	0.498891	0.504331													5.9596	0.9121	0.497003	0.943873	1
Q9P289	STK26_HUMAN	STK26	Serine/threonine-protein kinase 26	TQQVVAIK	TQQVVAIK	8	46	stabilized	6.0628	0.9943	0.0894667	0.978343	1	1.01925	0.953729	0.89816	0.820662	0.35873	0.130784	0.103416	6.0802	0.9925	0.0766864	1.0106	1	1.00765	1.0665	0.911161	0.826008	0.360544	0.140683	0.0863588	5.9893	0.9744	0.127318	0.96038	1	1.02927	0.959349	0.834564	0.907952	0.347354	0.195581	0.0767724	6.1732	0.9951	0.0710834	1.02666	1
O96017	CHK2_HUMAN	CHEK2	Serine/threonine-protein kinase Chk2	TQVSLKDQITSGK	TQVSLKDQITSGK	13	432	stabilized	6.4887	0.9578	0.31143	1.03223	1	1.09382	1.07161	0.930685	0.796192	0.361499	0.213024	0.423443													6.8431	0.9721	0.263745	0.975186	1	0.890783	0.820704	0.776839	0.643729	0.377925	0.391738	0.329332	6.0853	0.9596	0.151619	1.01312	1
P12956	XRCC6_HUMAN	XRCC6	X-ray repair cross-complementing protein 6	TRTFNTSTGGLLLPSDTKR	TRTFNTSTGGLLLPSDTKR	19	300	stabilized	4.8279	0.9607	0.667627	1.02346	1	1.03937	1.0315	0.976378	1.07087	1.01575	0.795276	0.675511	4.9701	0.9693	0.607281	1.04312	1	1.09353	1.00719	1.05036	1.05755	1.00719	0.748201	0.616357	4.0825	0.9798	0.254218	0.984998	1	0.959459	0.986486	1.00676	0.925676	0.898649	0.763514	0.595491
Q9P289	STK26_HUMAN	STK26	Serine/threonine-protein kinase 26	TSYLTELIDR	TSYLTELIDR	10	281	stabilized	6.548	0.9916	0.235762	0.977921	1	0.916135	1.02323	0.914789	0.673956	0.325214	0.249448	0.236719	6.5671	0.9955	0.249182	0.966068	1	0.950007	0.925545	0.92969	0.650256	0.353803	0.245146	0.261055	6.4071	0.9922	0.289313	0.989522	1	0.934417	0.985073	1.03353	0.786984	0.36201	0.28932	0.284786	6.3081	0.9898	0.252518	0.929771	1
Q9P289	STK26_HUMAN	STK26	Serine/threonine-protein kinase 26	TSYLTELIDRFKR	TSYLTELIDRFKR	13	281	stabilized	5.8942	0.9102	0.420951	0.896107	1	0.799323	0.791913	0.948998	0.940121	0.483144	0.457466	0.38389	5.733	0.9806	0.328597	1.05939	1	1.03876	1.05728	1.05421	1.14728	0.648837	0.284857	0.373252	6.3228	0.9307	0.257051	0.89921	1	0.721676	0.937209	0.936277	0.756194	0.331465	0.206454	0.303886	6.1281	0.9693	0.365259	1.11371	1
P06493	CDK1_HUMAN	CDK1	Cyclin-dependent kinase 1	TTGQVVAMK	TTGQVVAMK	9	25	stabilized	5.9762	0.9831	0.482271	1.02642	1	1.05963	0.972253	1.0772	0.980703	0.633908	0.474665	0.49531	6.2345	0.9673	0.473429	0.957809	1	0.906488	0.97937	0.928757	0.855222	0.556385	0.543599	0.423283	6.2537	0.9664	0.466232	1.03218	1	0.984573	1.12961	0.969633	0.865195	0.609561	0.51124	0.46165	6.1874	0.9873	0.355948	1.0279	1
P06493	CDK1_HUMAN	CDK1	Cyclin-dependent kinase 1	TTGQVVAMKK	TTGQVVAMKK	10	25	stabilized													6.4919	0.9807	0.514711	0.970939	1	0.907385	0.97249	1.00366	0.86141	0.523152	0.536485	0.489973	6.3433	0.9912	0.545451	0.978186	1	0.967491	0.979918	0.938431	0.855624	0.613788	0.58289	0.52791	6.7663	0.9861	0.524237	0.988106	1
Q15418	KS6A1_HUMAN	RPS6KA1	Ribosomal protein S6 kinase alpha-1	TVEYLHSQGVVHR	TVEYLHSQGVVHR	13	522	stabilized	5.0864	0.9361	-0.0454081	0.945168	1	0.935806	0.814733	0.758784	0.774981	0.669508	0.297137	0.260864	5.5158	0.9624	0.10134	0.925066	1	0.902653	0.881809	0.775863	0.83869	0.551895	0.297279	0.237378	5.534	0.9281	0.353958	1.06612	1	0.996686	1.07022	1.24095	0.952928	0.788469	0.442336	0.384699	5.3393	0.9706	0.214029	1.00363	1
P53671	LIMK2_HUMAN	LIMK2	LIM domain kinase 2	TVVVADFGLSR	TVVVADFGLSR	11	464	stabilized	4.8582	0.9332	0.271408	0.896815	1	0.852087	0.833395	0.933431	0.83119	0.812475	0.533021	0.37017	5.7198	0.9314	0.234044	0.942659	1	0.772625	1.01497	0.965867	0.837769	0.560712	0.374239	0.237741	4.9986	0.9076	0.160283	1.00734	1	0.870079	1.03941	1.05065	1.07386	0.690608	0.551271	0.278753	5.9855	0.9411	0.277754	1.16207	1
Q13546	RIPK1_HUMAN	RIPK1	Receptor-interacting serine/threonine-protein kinase 1	TVYKGPNCIEHNEALLEEAK	TVYKGPNC(UniMod:4)IEHNEALLEEAK	20	46	stabilized	4.8804	0.966	0.339911	1.00966	1	1.1034	1.00982	0.924354	1.0098	0.980469	0.564666	0.36344	5.002	0.9829	0.418326	1.04446	1	1.04092	1.06134	1.10662	1.00797	0.99098	0.586614	0.439642	5.4762	0.9786	0.445676	1.0014	1	0.99859	1.03123	0.92801	1.04662	0.82811	0.485704	0.438278	4.8146	0.9163	0.457619	0.923206	1
P13010	XRCC5_HUMAN	XRCC5	X-ray repair cross-complementing protein 5	TWTVVDAK	TWTVVDAK	8	275	stabilized	5.1833	0.9912	0.582535	1.01096	1	0.986165	1.01893	1.03796	0.996636	0.904643	0.693998	0.61092	5.1468	0.9478	0.455676	1.01748	1	1.03603	0.995765	0.997011	0.856463	0.871026	0.636889	0.607593													4.9107	0.9522	0.643549	0.993422	1
O14757	CHK1_HUMAN	CHEK1	Serine/threonine-protein kinase Chk1	TYLNPWK	TYLNPWK	7	226	stabilized	7.1024	0.9993	0.19048	1.00135	1	0.99725	1.00292	0.904344	0.356959	0.204136	0.168869	0.206419	7.0399	0.9974	0.196639	0.981495	1	0.968634	0.972462	0.927418	0.360135	0.22635	0.210312	0.159038	7.0697	0.9891	0.170158	0.946957	1	0.972422	0.856651	0.866002	0.34723	0.1838	0.157699	0.180205	7.0498	0.9969	0.200037	0.955104	1
Q8N4C8	MINK1_HUMAN	MINK1	Misshapen-like kinase 1	TYLSRPPTEQLLK	TYLSRPPTEQLLK	13	273	stabilized	7.1731	0.9558	0.686173	1.03341	1	1.00637	1.02562	1.10161	0.660134	0.705988	0.731034	0.647585	7.0543	0.9628	0.651799	1.04687	1	1.01109	1.1032	1.07292	0.657544	0.664797	0.692485	0.599115	7.1541	0.9772	0.659419	1.02692	1	1.02298	1.02238	1.06234	0.645421	0.621011	0.710624	0.660722	6.9241	0.9626	0.661946	1.05434	1
P00519	ABL1_HUMAN	ABL1	Tyrosine-protein kinase ABL1	VADFGLSR	VADFGLSR	8	379	stabilized	6.1654	0.9706	0.132064	0.901186	1	0.952973	0.831656	0.793635	0.777123	0.289802	0.14054	0.142614	6.2402	0.9982	0.158193	0.99535	1	0.959299	1.008	1.00682	0.829578	0.291666	0.168466	0.154924	6.209	0.9887	0.134716	0.921629	1	0.920931	0.852464	0.902655	0.780801	0.26907	0.149116	0.130239	6.198	0.9958	0.121382	0.976655	1
Q13470	TNK1_HUMAN	TNK1	Non-receptor tyrosine-protein kinase TNK1	VADFGLVRPLGGAR	VADFGLVRPLGGAR	14	261	stabilized	7.4917	0.9947	0.094801	1.0439	1	1.1207	1.011	0.911283	0.0933768	0.0935483	0.102476	0.0907	7.1165	0.9992	0.0737218	0.98384	1	0.956493	0.994256	0.914633	0.20369	0.0767489	0.0810468	0.0655342	7.2638	0.9956	0.0675032	0.979899	1	1.01214	0.919199	0.832295	0.163317	0.105895	0.0516783	0.0518077	7.3414	0.999	0.0842551	1.00427	1
P13010	XRCC5_HUMAN	XRCC5	X-ray repair cross-complementing protein 5	VDEEQMK	VDEEQMK	7	326	stabilized	4.9335	0.9845	0.460983	0.960263	1	0.966585	0.930319	0.951964	0.923363	0.874471	0.651802	0.537552	4.9351	0.9776	0.338029	0.956178	1	0.938171	0.956561	0.893672	0.9452	0.800233	0.593754	0.460069	5.4363	0.9649	0.506125	1.04022	1	1.02093	1.12249	1.0297	0.963391	0.859825	0.590521	0.550386	4.4802	0.9624	0.282078	1.01723	1
P53350	PLK1_HUMAN	PLK1	Serine/threonine-protein kinase PLK1	VEYDGER	VEYDGER	7	201	stabilized	5.9478	0.9704	0.238055	0.907962	1	0.865703	0.81888	0.944658	0.85199	0.444673	0.269764	0.222156	6.0362	0.989	0.255393	1.07755	1	1.06479	1.13693	1.10541	0.97981	0.470076	0.286324	0.240784	5.893	0.9897	0.226838	0.950761	1	0.980912	0.883286	0.935407	0.91319	0.468892	0.242696	0.222992	5.7645	0.9947	0.036367	0.99584	1
P42338	PK3CB_HUMAN	PIK3CB	Phosphatidylinositol 4,5-bisphosphate 3-kinase catalytic subunit beta isoform	VFGEDSVGVIFK	VFGEDSVGVIFK	12	794	stabilized	5.1647	0.9612	0.479516	0.963116	1	0.90501	0.976315	0.961366	0.874292	0.824881	0.636667	0.573573	4.6546	0.9555	0.474586	0.994608	1	0.969822	1.05135	1.02248	0.913396	1.0106	0.783729	0.47645	3.8822	0.9791	-0.0301142	1.01138	1	1.02495	1.02107	1.03726	0.938973	0.93549	0.777009	0.5272
Q9UHD2	TBK1_HUMAN	TBK1	Serine/threonine-protein kinase TBK1	VFNNISFLRPVDVQMR	VFNNISFLRPVDVQMR	16	39	stabilized	6.9542	0.9873	0.161304	0.954217	1	0.917546	0.933591	0.928245	0.365641	0.249277	0.114248	0.129683	7.0266	0.9911	0.147793	0.928679	1	0.870538	0.912431	0.87431	0.321352	0.165099	0.124401	0.159753	7.094	0.9963	0.178079	0.986978	1	0.964431	0.978368	0.830097	0.40633	0.201654	0.222451	0.141598	7.1925	0.9855	0.201174	0.961536	1
P33981	TTK_HUMAN	TTK	Dual specificity protein kinase TTK	VFQVLNEK	VFQVLNEK	8	539	stabilized	6.3456	0.9717	0.165845	1.00914	1	1.12168	0.884275	0.984919	0.749921	0.315261	0.225731	0.14033	6.257	0.9966	0.16262	1.00295	1	1.04246	0.96448	0.99155	0.824598	0.295944	0.190869	0.146162	6.3176	0.9709	0.0804369	0.951193	1	1.0415	0.79611	0.935484	0.709063	0.232699	0.097671	0.0838232	6.1813	0.9727	-0.076733	0.983158	1
Q9Y6R4	M3K4_HUMAN	MAP3K4	Mitogen-activated protein kinase kinase kinase 4	VGMGHKPPIPER	VGMGHKPPIPER	12	1558	stabilized													5.3706	0.9292	0.231583	0.998274	1	1.07294	0.958314	0.830678	1.13284	0.785424	0.329311	0.223167	5.3646	0.9482	0.358293	1.03639	1	1.01495	0.912764	1.12477	1.1305	0.906449	0.398635	0.354505	5.0876	0.9835	0.304507	1.02232	1
Q9Y4K4	M4K5_HUMAN	MAP4K5	Mitogen-activated protein kinase kinase kinase kinase 5	VGSGTYGDVYK	VGSGTYGDVYK	11	26	stabilized	6.614	0.9738	0.317215	0.998307	1	0.988319	1.0923	0.91259	0.805205	0.259492	0.333618	0.358554	6.3001	0.9812	0.174658	1.09504	1	1.11309	1.1132	1.11816	0.748601	0.437078	0.189219	0.190845	6.7951	0.9939	0.281512	1.01645	1	1.06213	0.983536	0.98514	0.589856	0.30254	0.248069	0.313057
P43250	GRK6_HUMAN	GRK6	G protein-coupled receptor kinase 6	VGTVGYMAPEVVKNER	VGTVGYMAPEVVKNER	16	346	stabilized	6.9961	0.9869	0.20391	1.04781	1	1.12842	1.0006	0.979283	0.431296	0.273149	0.162135	0.196972	6.7163	0.9877	0.238077	1.00814	1	1.05123	0.932428	1.04887	0.587976	0.276873	0.242941	0.194438	7.0305	0.9886	0.200021	0.944401	1	0.897046	0.935932	0.883939	0.371552	0.184247	0.159686	0.260421	6.8973	0.9802	0.24619	1.07263	1
Q6PHR2	ULK3_HUMAN	ULK3	Serine/threonine-protein kinase ULK3	VIELPLRPLLSR	VIELPLRPLLSR	12	230	stabilized	7.088	0.9957	0.307965	1.02295	1	1.06863	1	1	0.381516	0.303513	0.288842	0.331839	6.8411	0.9778	0.28323	1.03445	1	0.93024	1.12264	1.08491	0.397133	0.253081	0.309569	0.287052	7.1582	0.9681	0.171037	0.882106	1	0.860656	0.779943	0.819672	0.258953	0.224319	0.174325	0.11902	6.8509	0.9909	0.250691	0.942866	1
Q9UHD2	TBK1_HUMAN	TBK1	Serine/threonine-protein kinase TBK1	VIGEDGQSVYK	VIGEDGQSVYK	11	144	stabilized	6.9954	0.9758	0.199482	1.00141	1	1.0576	0.854031	0.877885	0.460164	0.315493	0.213137	0.191644	6.976	0.9964	0.237806	0.973885	1	0.95701	0.95798	0.925121	0.436992	0.277395	0.204519	0.242727	7.0595	0.9941	0.246397	1.03559	1	1.026	1.07203	0.900794	0.467247	0.301844	0.256851	0.212333	7.0907	0.9871	0.222719	0.933036	1
Q8TBX8	PI42C_HUMAN	PIP4K2C	Phosphatidylinositol 5-phosphate 4-kinase type-2 gamma	VKELPTLK	VKELPTLK	8	234	stabilized	5.2568	0.9716	0.427614	1.0202	1	0.961138	1.06529	0.997619	1.07486	0.861021	0.552146	0.441255	5.6994	0.9839	0.467954	0.96044	1	0.968736	0.963321	0.899082	0.95266	0.711759	0.493906	0.463902	5.4625	0.986	0.445552	1.03694	1	1.04709	1.07038	1.05411	1.0132	0.985863	0.402027	0.489294	4.5413	0.9546	0.057971	0.986497	1
O96013	PAK4_HUMAN	PAK4	Serine/threonine-protein kinase PAK 4	VKLSDFGFCAQVSK	VKLSDFGFC(UniMod:4)AQVSK	14	454	stabilized	5.9791	0.9691	0.203277	1.02159	1	0.952032	1.03317	1.08454	0.779385	0.515615	0.351977	0.188395	6.4927	0.9261	0.241544	1.04554	1	1.04106	1.00947	1.0729	0.587895	0.544557	0.157805	0.30678	6.7476	0.9635	0.349398	1.07803	1	1.0641	1.19302	0.91791	0.712223	0.442136	0.332157	0.378885	6.7314	0.9141	0.316733	1.28709	1
P19525	E2AK2_HUMAN	EIF2AK2	Interferon-induced, double-stranded RNA-activated protein kinase	VKYNNEK	VKYNNEK	7	298	stabilized	5.599	0.969	0.180105	1.0605	1	1.1714	1.06565	0.944605	0.945347	0.670903	0.320682	0.264904	5.4453	0.9842	0.221655	0.95648	1	1.01089	0.948045	0.901015	0.888555	0.72643	0.285741	0.25021	5.5215	0.9939	0.342438	1.02332	1	1.05052	1.02813	0.988074	1.03155	0.76128	0.412654	0.340443	5.1978	0.9974	0.178452	1.02409	1
P05771	KPCB_HUMAN	PRKCB	Protein kinase C beta type	VLALPGKPPFLTQLHSCFQTMDR	VLALPGKPPFLTQLHSC(UniMod:4)FQTMDR	23	393	stabilized	6.8887	0.9839	0.0414361	1.04069	1	1.17122	0.947177	1.04007	0.259643	0.0813434	0.0254956	0.0192855	6.8023	0.9943	0.0407496	1.08255	1	1.08253	1.12092	1.12668	0.289164	0.0673682	0.0322984	0.0220774	7.2432	0.9732	0.0371445	1.15801	1	1.14442	1.33455	0.963437	0.181666	0.074157	0.0261201	0.0111007	6.9525	0.9791	0.0389052	1.10983	1
Q15418	KS6A1_HUMAN	RPS6KA1	Ribosomal protein S6 kinase alpha-1	VLGQGSFGK	VLGQGSFGK	9	67	stabilized	6.245	0.9938	0.47488	1.01845	1	1.00599	1.03393	1.02595	0.898204	0.568862	0.512974	0.447106	6.6785	0.9981	0.408087	1.02876	1	1.04317	1.04137	1.01799	0.730216	0.42446	0.408273	0.406475	6.8083	0.9319	0.422907	1.08409	1	0.974865	1.2711	1.08438	0.660682	0.450628	0.393178	0.427289	6.6782	0.9626	0.501243	1.10627	1
O75582	KS6A5_HUMAN	RPS6KA5	Ribosomal protein S6 kinase alpha-5	VLGTGAYGK	VLGTGAYGK	9	54	stabilized													6.025	0.9789	0.49939	1.02449	1	0.960422	1.06669	1.07234	0.967217	0.635185	0.512603	0.493845	6.8321	0.9157	0.598643	0.939003	1	0.935807	0.828748	0.991433	0.661825	0.604774	0.617731	0.573414	5.7861	0.9439	0.571164	0.959026	1
Q9H2K8	TAOK3_HUMAN	TAOK3	Serine/threonine-protein kinase TAO3	VLIDLIQR	VLIDLIQR	8	285	stabilized	7.3717	0.9675	0.220595	0.87713	1	0.808582	0.821808	0.785944	0.235333	0.184951	0.205982	0.271442	7.5604	0.9718	0.27391	0.933293	1	0.906389	0.798316	0.702885	0.319534	0.268547	0.325389	0.27105	7.3842	0.9822	0.253629	0.965476	1	0.928715	0.832196	0.742754	0.40257	0.327399	0.21691	0.300949	7.6091	0.9923	0.356385	1.01111	1
Q16512	PKN1_HUMAN	PKN1	Serine/threonine-protein kinase N1	VLLSEFRPSGELFAIK	VLLSEFRPSGELFAIK	16	629	stabilized	7.356	0.9948	0.0831161	0.940261	1	0.884077	0.933989	0.782783	0.129289	0.0922127	0.0798603	0.0784141	7.4568	0.9985	0.0952865	0.964396	1	0.954545	0.936364	0.764507	0.112389	0.0953691	0.0932909	0.0996745	7.2813	0.991	0.055169	0.94768	1	0.857933	0.981481	0.778381	0.158514	0.061558	0.0451577	0.0607306
P50750	CDK9_HUMAN	CDK9	Cyclin-dependent kinase 9	VLMENEK	VLMENEK	7	50	stabilized	6.6938	0.9882	0.440425	1.05943	1	1.11915	1.05176	1.03081	0.749443	0.482096	0.448263	0.430837	6.7293	0.9724	0.484084	0.997723	1	1.01051	0.928959	1.05143	0.70163	0.502266	0.426604	0.523409	6.7374	0.9473	0.45572	1.08422	1	1.11602	1.10551	0.96269	0.709014	0.61551	0.557629	0.388096	6.9561	0.9211	0.310851	0.935731	1
Q9BVS4	RIOK2_HUMAN	RIOK2	Serine/threonine-protein kinase RIO2	VLTAVEMGMK	VLTAVEMGMK	10	19	stabilized	5.2479	0.9953	0.129593	1.01638	1	1.01053	1.03351	1.02852	0.909832	0.755064	0.366464	0.231607	5.356	0.9916	0.197173	1.01999	1	0.993276	1.03361	1.07399	0.942334	0.765063	0.349474	0.244272	5.3412	0.9851	0.139916	0.954915	1	0.90295	0.97545	0.89968	0.945968	0.661996	0.339185	0.1866	5.167	0.9952	0.167307	0.994926	1
P05771	KPCB_HUMAN	PRKCB	Protein kinase C beta type	VMLSERK	VMLSERK	7	356	stabilized	6.8793	0.9955	0.073957	1.0612	1	1.08609	1.09197	1.0551	0.344266	0.116557	0.0579554	0.0495749	6.7769	0.9964	0.0691873	1.04842	1	1.04347	1.05423	1.09596	0.330544	0.100525	0.0540469	0.0529981	6.9605	0.9929	0.0611854	1.08024	1	1.09905	1.13776	1.01224	0.347808	0.110778	0.0539605	0.0334895	6.7708	0.995	0.0713873	1.06562	1
P53667	LIMK1_HUMAN	LIMK1	LIM domain kinase 1	VNADPDYLPR	VNADPDYLPR	10	546	stabilized	6.4708	0.932	0.268488	0.843018	1	0.795489	0.75879	0.817705	0.753857	0.269216	0.205293	0.332799	6.4738	0.9957	0.235952	0.996684	1	1.01719	0.988481	0.96085	0.748454	0.289536	0.281663	0.201528													6.7306	0.9789	0.259006	0.924223	1
O43318	M3K7_HUMAN	MAP3K7	Mitogen-activated protein kinase kinase kinase 7	VNHPNIVK	VNHPNIVK	8	84	stabilized	5.4387	0.9988	0.161751	1.00074	1	0.981818	1.00909	1.01818	0.954545	0.716201	0.272734	0.186544	5.4443	0.992	0.168653	1.05626	1	1.04673	1.05607	1.08411	1.06542	0.729619	0.312691	0.17538	5.3689	0.9895	0.122109	1.00958	1	1.0283	0.940325	1.06604	0.962264	0.712792	0.296988	0.161812	5.4156	0.9941	0.161896	1.03117	1
Q13523	PRP4B_HUMAN	PRPF4B	Serine/threonine-protein kinase PRP4 homolog	VNIGEVLDKR	VNIGEVLDKR	10	677	stabilized	4.7632	0.979	0.306822	1.00986	1	0.992381	1.01085	1.02101	0.87839	0.839432	0.641609	0.525747	4.6961	0.9712	0.377242	0.947563	1	0.937112	0.973019	0.894281	0.92201	0.904522	0.663112	0.469773	4.1011	0.9772	0.0574386	1.01841	1	1.03594	1.06385	0.976045	1.03324	0.958504	0.823397	0.482352	4.739	0.9398	0.549895	1.04787	1
P41240	CSK_HUMAN	CSK	Tyrosine-protein kinase CSK	VSDFGLTK	VSDFGLTK	8	330	stabilized	6.1976	0.9708	0.145045	0.98137	1	0.928264	0.854631	0.74903	0.737924	0.440845	0.298503	0.307496	5.9179	0.9793	0.247742	0.948186	1	0.950308	0.925721	0.833005	0.844495	0.515075	0.337993	0.281351	5.9012	0.9995	0.34752	0.988395	1	0.983596	0.987414	0.979996	0.929151	0.578161	0.358385	0.357168	5.8177	0.9822	0.318062	1.03819	1
O96013	PAK4_HUMAN	PAK4	Serine/threonine-protein kinase PAK 4	VSHEQFR	VSHEQFR	7	299	stabilized	7.4071	0.9848	0.440283	0.950079	1	0.90633	0.880622	0.783933	0.538142	0.439363	0.454728	0.453931	6.793	0.9904	0.513275	1.01535	1	1.03988	0.989306	1.02378	0.710724	0.556307	0.486678	0.502633	6.7863	0.9798	0.526813	0.977845	1	0.98115	0.91605	1.01414	0.655923	0.529856	0.494871	0.555714	6.8765	0.9862	0.561251	1.01652	1
Q13546	RIPK1_HUMAN	RIPK1	Receptor-interacting serine/threonine-protein kinase 1	VSLCFHR	VSLC(UniMod:4)FHR	7	31	stabilized	4.8428	0.931	0.396946	0.99574	1	1.07196	1.05887	0.93031	0.898739	0.95865	0.635255	0.453971	5.0195	0.9664	0.283863	0.980369	1	0.87901	0.974813	0.982719	1.06911	0.918055	0.452972	0.300677	4.056	0.9026	-0.10401	1.05702	1	1.14052	1.068	1.11879	0.888287	0.975446	0.755256	0.439071
P31751	AKT2_HUMAN	AKT2	RAC-beta serine/threonine-protein kinase	VTMNDFDYLK	VTMNDFDYLK	10	147	stabilized	5.8547	0.9766	0.139378	1.06667	1	1.15095	1.06323	1.05168	0.892937	0.569273	0.127866	0.221727	5.3822	0.952	0.0759987	1.12486	1	1.29182	1.10509	1.03836	0.972296	0.730128	0.354483	0.224096													5.8499	0.904	0.266762	0.892906	1
P31749	AKT1_HUMAN	AKT1	RAC-alpha serine/threonine-protein kinase	VTMNEFEYLK	VTMNEFEYLK	10	145	stabilized	4.9775	0.9944	0.388026	1.00623	1	0.963913	1.02781	1.01987	1.01956	0.994431	0.498757	0.390955	5.4573	0.9637	0.455537	1.05521	1	1.08191	1.06571	1.02624	1.02659	0.763729	0.654001	0.479467	5.282	0.9609	0.349444	0.948916	1	0.918488	0.957423	0.930025	0.830186	0.799304	0.476072	0.442687	5.1986	0.9406	0.421788	1.18411	1
Q9H4L5	OSBL3_HUMAN	OSBPL3	Oxysterol-binding protein-related protein 3	VTSCIHNILSGQR	VTSC(UniMod:4)IHNILSGQR	13	686	stabilized	6.3123	0.9732	0.183376	0.926075	1	0.842144	0.953588	0.798073	0.708447	0.359384	0.226013	0.21322	6.0851	0.9801	0.198481	0.928107	1	0.932949	0.862893	0.84823	0.78585	0.41228	0.283124	0.198763	5.5877	0.9753	0.0551467	0.926358	1	0.85006	0.838732	0.835599	0.750402	0.494397	0.300186	0.221476	5.8762	0.9737	0.131113	1.00563	1
P24941	CDK2_HUMAN	CDK2	Cyclin-dependent kinase 2	VVPPLDEDGR	VVPPLDEDGR	10	251	stabilized	6.8095	0.9743	0.238057	1.01944	1	1.09202	0.919241	1.01113	0.542831	0.347949	0.216468	0.203236	6.8986	0.9911	0.161538	0.949788	1	0.917128	0.864797	0.824802	0.471213	0.258951	0.196373	0.151855	6.8874	0.9976	0.19583	0.973328	1	0.936754	0.953149	0.849569	0.505175	0.277861	0.205978	0.191725	6.9194	0.9988	0.2083	0.99567	1
Q8TBX8	PI42C_HUMAN	PIP4K2C	Phosphatidylinositol 5-phosphate 4-kinase type-2 gamma	VYIGEEEKK	VYIGEEEKK	9	252	stabilized	5.6	0.9633	0.170026	0.942351	1	0.958637	0.950628	0.793774	0.85579	0.610977	0.268669	0.257167	5.3815	0.991	0.215364	0.95569	1	0.949445	0.944555	0.902007	0.949336	0.70534	0.351473	0.241202	5.3715	0.9198	0.220843	0.894244	1	0.976882	0.743718	0.816772	0.924688	0.700367	0.311536	0.226672	5.3629	0.974	0.263069	0.915167	1
Q9P1W9	PIM2_HUMAN	PIM2	Serine/threonine-protein kinase pim-2	VYSPPEWISR	VYSPPEWISR	10	202	stabilized	6.8765	0.9887	0.367543	1.0576	1	1.05318	1.11504	1.06203	0.464251	0.321708	0.403926	0.377003	6.8624	0.9752	0.352373	1.07292	1	1.12714	1.03902	1.12552	0.426565	0.271781	0.352551	0.432791	6.9911	0.9642	0.318099	1.16584	1	1.30183	1.19719	1.13983	0.479078	0.297082	0.31028	0.347895	7.4757	0.9661	0.340037	0.981407	1
Q05823	RN5A_HUMAN	RNASEL	2-5A-dependent ribonuclease	WAGDPQEVKR	WAGDPQEVKR	10	510	stabilized	5.3261	0.9166	0.00448344	1.01427	1	1.07158	0.850669	0.948614	0.683698	0.701933	0.283613	0.298176	5.527	0.9872	-0.230859	0.99073	1	0.814779	0.719754	0.645968	0.603042	0.42421	0.238861	0.168991	6.0754	0.9622	0.178355	0.960299	1	0.963446	0.836327	1.02559	0.721133	0.470855	0.207345	0.213997	6.7554	0.9428	0.42396	0.954322	1
Q9H4L5	OSBL3_HUMAN	OSBPL3	Oxysterol-binding protein-related protein 3	WIEHYGEIVIK	WIEHYGEIVIK	11	699	stabilized	5.9719	0.9815	0.192681	0.918501	1	0.886136	0.851857	0.895588	0.75757	0.4789	0.240579	0.230996	5.9698	0.995	0.248929	1.02307	1	1.02343	1.0254	0.993565	0.849161	0.532074	0.373538	0.249483	6.0305	0.9787	0.226519	1.03266	1	1.03235	1.08256	0.97778	0.823445	0.554504	0.207342	0.306844	6.2378	0.9417	0.338858	1.12442	1
Q9H2G2	SLK_HUMAN	SLK	STE20-like serine/threonine-protein kinase	WSSNFKDFLKK	WSSNFKDFLKK	11	261	stabilized	8.1478	0.9952	0.230246	1.03513	1	1.07048	0.974365	0.322131	0.226138	0.201489	0.220942	0.273129	8.168	0.9971	0.206736	1.03027	1	1.05922	0.915168	0.343175	0.203236	0.186253	0.233424	0.207674	8.1797	0.9977	0.174874	1.02283	1	1.04077	0.88506	0.324984	0.195021	0.19533	0.172985	0.144481	7.7997	0.9972	0.119154	1.0242	1
Q9Y6R4	M3K4_HUMAN	MAP3K4	Mitogen-activated protein kinase kinase kinase 4	WTASQLLDHSFVK	WTASQLLDHSFVK	13	1590	stabilized	4.9356	0.9453	0.368808	1.09606	1	1.06904	1.04432	1.16355	1.20957	1.02697	0.605787	0.400955	4.743	0.9577	0.219876	1.07825	1	1.02719	1.12374	1.08123	1.17273	0.953131	0.639811	0.353896	4.0156	0.9687	-0.356576	0.95906	1	0.970276	1.01168	0.86841	0.937924	0.894687	0.682391	0.288494	4.8691	0.9202	0.382794	1.06402	1
Q9H2G2	SLK_HUMAN	SLK	STE20-like serine/threonine-protein kinase	WTTSQLLQHPFVTVDSNKPIR	WTTSQLLQHPFVTVDSNKPIR	21	281	stabilized	8.0389	0.9961	0.156379	1.01034	1	1.02229	0.938102	0.348182	0.127019	0.145465	0.210647	0.146159	8.1984	0.9983	0.134039	1.02105	1	1.03317	0.843421	0.310298	0.141013	0.159917	0.130149	0.116678	7.8073	0.9861	0.129378	1.05749	1	0.999115	1.17335	0.313927	0.130757	0.155442	0.12578	0.105529	7.8301	0.9956	0.144223	1.02019	1
O14757	CHK1_HUMAN	CHEK1	Serine/threonine-protein kinase Chk1	WYNKPLKK	WYNKPLKK	8	264	stabilized	7.1018	0.9958	0.0994956	0.976657	1	1.01021	0.913573	0.89341	0.259788	0.114097	0.0851166	0.105602	7.119	0.9975	0.0953187	1.01031	1	1.01227	1.018	0.908634	0.26143	0.0596007	0.136558	0.0925021	7.0812	0.9928	0.123384	0.959668	1	0.99035	0.879377	0.875089	0.300401	0.134035	0.131056	0.114197	6.8425	0.9989	0.133103	1.03162	1
P31751	AKT2_HUMAN	AKT2	RAC-beta serine/threonine-protein kinase	YAFQTHDR	YAFQTHDR	8	217	stabilized	5.6274	0.9635	0.196538	0.895949	1	0.91037	0.865608	0.800695	0.823929	0.594682	0.237818	0.244142	5.3161	0.9903	0.366204	1.03175	1	1.04234	1.04212	0.993302	1.07968	0.891525	0.437366	0.36864	5.196	0.9943	0.11933	1.00009	1	1.02574	0.949036	0.998542	0.999185	0.766139	0.350997	0.176028	5.3318	0.9979	0.1719	1.01183	1
P45983	MK08_HUMAN	MAPK8	Mitogen-activated protein kinase 8	YAGYSFEK	YAGYSFEK	8	266	stabilized	6.1179	0.9984	0.445661	1.02067	1	1.03623	1.02174	1.00725	0.898551	0.605184	0.475028	0.444812	5.874	0.9923	0.521166	1.03974	1	1.048	1.056	1.048	1.04	0.667795	0.547899	0.49627	5.8996	0.9896	0.461011	1.05247	1	1.07812	1.08594	1.03906	1.01562	0.661987	0.492903	0.445016	5.855	0.9962	0.407278	1.00514	1
P49674	KC1E_HUMAN	CSNK1E	Casein kinase I isoform epsilon	YASINTHLGIEQSR	YASINTHLGIEQSR	14	179	stabilized	5.2678	0.9396	0.368023	0.996312	1	0.921893	0.872007	0.833679	0.757855	0.777654	0.672928	0.54028													4.7898	0.9427	0.668526	1.01362	1	0.968973	1.08177	1.01951	0.982908	1.02837	0.778414	0.668822	4.676	0.9196	0.596785	1.09248	1
Q9Y6R4	M3K4_HUMAN	MAP3K4	Mitogen-activated protein kinase kinase kinase 4	YFGVELHR	YFGVELHR	8	1405	stabilized	4.971	0.9917	0.207651	1.05494	1	1.08378	1.04921	1.08725	1.03084	0.905222	0.515696	0.300117	5.202	0.994	0.171391	0.993845	1	0.996019	0.951516	1.03204	0.938574	0.770323	0.394654	0.243464	5.1652	0.992	0.241956	1.05744	1	1.09246	1.057	1.06561	1.03409	0.838903	0.481036	0.31123	5.1978	0.982	0.272786	1.05419	1
P13010	XRCC5_HUMAN	XRCC5	X-ray repair cross-complementing protein 5	YGSDIVPFSK	YGSDIVPFSK	10	316	stabilized	4.8433	0.9769	0.33633	0.963847	1	0.951111	0.937778	0.882222	0.873333	0.804444	0.631111	0.517778	4.4056	0.9387	0.256136	1.00254	1	1.02083	0.960648	0.983796	0.824074	0.865741	0.69213	0.546296	4.3786	0.9593	0.345608	0.981544	1	0.959911	1.03341	0.948775	0.915367	0.915367	0.741648	0.57461	4.8948	0.9744	0.647888	1.02665	1
P13010	XRCC5_HUMAN	XRCC5	X-ray repair cross-complementing protein 5	YGSDIVPFSKVDEEQMK	YGSDIVPFSKVDEEQMK	17	316	stabilized	4.2724	0.9607	0.338697	0.975123	1	0.914956	1.0044	0.994135	0.947214	0.923754	0.769795	0.583578	4.8979	0.9833	0.246157	1.02874	1	1.03262	1.03262	0.967378	0.848181	0.796738	0.598494	0.491844	5.1556	0.9319	0.629425	1.0423	1	1	1.12441	1.03673	1.01777	0.951422	0.772512	0.637441	4.6093	0.9969	0.474164	1.00832	1
P05771	KPCB_HUMAN	PRKCB	Protein kinase C beta type	YIDWEKLER	YIDWEKLER	9	602	stabilized	6.901	0.998	0.0927016	0.971461	1	0.95625	0.95625	0.96875	0.276664	0.116858	0.0629438	0.09874	6.9903	0.997	0.0943134	1.01952	1	0.987097	1.07097	0.987097	0.282865	0.114948	0.0797665	0.0908323	7.0217	0.9977	0.0856874	1.03545	1	1.04321	1.06173	1	0.253657	0.122056	0.0647377	0.0727377	6.9249	0.9997	0.0906769	0.998267	1
P05771	KPCB_HUMAN	PRKCB	Protein kinase C beta type	YIDWEKLERK	YIDWEKLERK	10	602	stabilized	6.7022	0.9527	0.125872	1.04392	1	0.995495	0.923423	1.25676	0.576577	0.198123	0.0926752	0.0868257	6.7454	0.927	0.175477	1.3735	1	1.48795	1.50602	1.5	0.620482	0.258677	0.109821	0.157964	6.8021	0.975	0.133619	1.11223	1	1.06286	1.25714	1.12571	0.468246	0.197909	0.121087	0.0831469	6.7093	0.9832	0.124329	1.09243	1
Q9BZL6	KPCD2_HUMAN	PRKD2	Serine/threonine-protein kinase D2	YITHESDDAR	YITHESDDAR	10	827	stabilized	7.5401	0.9628	0.430003	1.07761	1	1.19491	1.02894	0.855323	0.443733	0.373978	0.483256	0.4411	7.7929	0.9795	0.321122	0.973601	1	0.908309	0.911707	0.59861	0.403954	0.365556	0.247955	0.358019	6.9482	0.9554	0.383778	0.969114	1	0.925748	0.833495	0.858717	0.624784	0.453837	0.498043	0.375883	6.7878	0.9759	0.446566	0.963122	1
Q00537	CDK17_HUMAN	CDK17	Cyclin-dependent kinase 17	YKPQPLINHAPR	YKPQPLINHAPR	12	430	stabilized	5.4141	0.9059	-0.213052	0.957626	1	0.808645	0.712522	0.702169	0.772853	0.317574	0.239101	0.163595													6.9254	0.9848	0.1666	0.977709	1	0.881231	0.856671	0.692454	0.579844	0.334256	0.216355	0.264457	6.4884	0.9521	-0.198209	0.984301	1
Q9BVS4	RIOK2_HUMAN	RIOK2	Serine/threonine-protein kinase RIO2	YMSRDDFR	YMSRDDFR	8	11	stabilized	5.608	0.9441	0.564012	1.00198	1	0.95893	1.06268	0.935125	1.05356	0.878761	0.521986	0.606115													5.1867	0.948	0.548549	0.981118	1	1.02688	0.91619	1.03331	0.923413	0.924302	0.612005	0.55674	4.6085	0.9835	0.238877	1.00518	1
P31749	AKT1_HUMAN	AKT1	RAC-alpha serine/threonine-protein kinase	YSFQTHDR	YSFQTHDR	8	215	stabilized	5.2556	0.9524	0.464995	0.956661	1	1.02523	0.948122	0.912807	0.877231	0.862756	0.538299	0.485739	5.3008	0.9929	0.443407	1.00199	1	1.0332	0.959912	0.996885	1.01977	0.935896	0.469236	0.443811	5.2638	0.9476	0.564085	1.03673	1	1.0544	0.939872	1.108	1.07869	1.03597	0.547988	0.580974	5.1969	0.9923	0.531524	1.01273	1
P00519	ABL1_HUMAN	ABL1	Tyrosine-protein kinase ABL1	YSLTVAVK	YSLTVAVK	8	264	stabilized	6.0706	0.9979	0.0743244	0.997112	1	0.961653	1.03162	0.988941	0.888197	0.289522	0.0967319	0.0657696													6.0335	0.9933	0.0402294	0.98241	1	1.04555	0.915712	0.963251	0.884698	0.279742	0.0416422	0.0518561	6.1577	0.9958	0.043197	1.05737	1
P30291	WEE1_HUMAN	WEE1	Wee1-like protein kinase	YTTEFHELEK	YTTEFHELEK	10	295	stabilized	5.1755	0.9816	0.139159	0.987501	1	0.987998	0.953685	0.94349	0.970923	0.662775	0.46013	0.255174	4.9917	0.993	0.148898	1.00252	1	1.0361	1.00991	0.951767	0.929342	0.81134	0.465728	0.305435	5.2261	0.9593	0.260158	0.998799	1	1.08401	0.903546	0.947191	1.05196	0.799761	0.434802	0.288539	4.8657	0.9086	0.185201	0.974671	1
Q9H4L5	OSBL3_HUMAN	OSBPL3	Oxysterol-binding protein-related protein 3	YWSTNAHEIEGTVFDR	YWSTNAHEIEGTVFDR	16	727	stabilized	5.8183	0.9545	0.23103	0.962327	1	0.995313	0.816136	1.01567	0.951763	0.512912	0.31923	0.167743	5.8924	0.9623	0.117507	1.07411	1	0.975163	1.21603	1.08998	0.838523	0.53209	0.230321	0.143597	6.1494	0.964	0.239101	0.990417	1	0.867495	1.07751	0.993954	0.800941	0.441504	0.325645	0.202683
Q9P2K8	E2AK4_HUMAN	EIF2AK4	eIF-2-alpha kinase GCN2	YYNAWIER	YYNAWIER	8	651	stabilized	5.9089	0.9865	0.337909	1.04316	1	1.06988	1.03315	1.033	0.911361	0.600106	0.468775	0.324561	5.2067	0.9854	0.0346623	0.981688	1	0.983674	0.898449	1.00478	0.848111	0.639735	0.37383	0.197858	5.6932	0.9861	0.30247	0.978434	1	0.947287	1.0194	0.898278	0.876591	0.647791	0.403687	0.357059	4.4453	0.9996	-0.257599	1.00323	1
[truncated: 10 more columns]

## Sheet: Fig.1f
Protein.Group	Protein.Names	Genes	First.Protein.Description	Proteotypic	Stripped.Sequence	Modified.Sequence	peptide.length	from	regulation	pEC50_rep1	R2_rep1	lower_rep1	upper_rep1	Ratio_0nM_0nM_R1	Ratio_02nM_0nM_R1	Ratio_2nM_0nM_R1	Ratio_20nM_0nM_R1	Ratio_200nM_0nM_R1	Ratio_2uM_0nM_R1	Ratio_20uM_0nM_R1	Ratio_100uM_0nM_R1	pEC50_rep2	R2_rep2	lower_rep2	upper_rep2	Ratio_0nM_0nM_R2	Ratio_02nM_0nM_R2	Ratio_2nM_0nM_R2	Ratio_20nM_0nM_R2	Ratio_200nM_0nM_R2	Ratio_2uM_0nM_R2	Ratio_20uM_0nM_R2	Ratio_100uM_0nM_R2	pEC50_rep3	R2_rep3	lower_rep3	upper_rep3	Ratio_0nM_0nM_R3	Ratio_02nM_0nM_R3	Ratio_2nM_0nM_R3	Ratio_20nM_0nM_R3	Ratio_200nM_0nM_R3	Ratio_2uM_0nM_R3	Ratio_20uM_0nM_R3	Ratio_100uM_0nM_R3	pEC50_rep4	R2_rep4	lower_rep4	upper_rep4
P78362	SRPK2_HUMAN	SRPK2	SRSF protein kinase 2	1	AADLLVNPLDPR	AADLLVNPLDPR	12	508	destabilized	6.2579	0.921	1.12063	3.07053	1	1.58715	0.816568	1.08508	1.3905	2.90458	2.72955	3.39857	6.3943	0.9894	1.21623	5.37751	1	1.68149	1.17684	1.00751	1.86667	5.2832	5.47049	5.29209	6.304	0.9891	0.948679	3.08444	1	0.926408	0.780098	1.14089	1.41741	2.81872	2.9584	3.16992	6.1018	0.9802	0.79462	2.8074
P06576	ATPB_HUMAN	ATP5F1B	ATP synthase subunit beta, mitochondrial	1	AAPTAVHPVR	AAPTAVHPVR	10	35	destabilized													4.9047	0.9614	1.04403	2.03609	1	1.09551	1.15572	0.947679	1.03799	1.25281	1.61097	1.90042	5.242	0.9279	0.9444	1.6281	1	0.954693	0.993668	0.838263	1.00074	1.22775	1.34522	1.578	4.7021	0.9141	0.980258	1.80128
P31323	KAP3_HUMAN	PRKAR2B	cAMP-dependent protein kinase type II-beta regulatory subunit	1	AASAHAIGTVK	AASAHAIGTVK	11	362	destabilized	7.0438	0.9702	0.887186	1.68981	1	0.802626	0.872835	0.874481	1.66434	1.70521	1.58625	1.77747	6.8525	0.9816	0.956928	1.83805	1	0.960955	0.959613	0.907393	1.67188	1.93759	1.84978	1.72671	7.1156	0.9879	0.966669	2.05572	1	0.950784	0.948819	1.05269	1.89575	2.09851	1.93023	2.13746	6.8828	0.9927	0.933101	1.92716
P99999	CYC_HUMAN	CYCS	Cytochrome c	1	ADLIAYLK	ADLIAYLK	8	93	destabilized	4.5191	0.98	0.801924	2.80286	1	0.769409	0.845061	0.786785	0.644781	0.765577	1.15802	2.77896	4.5217	0.952	1.23527	5.97001	1	0.755748	1.75719	0.935031	1.78326	1.18046	2.05637	5.92269	4.3349	0.9898	1.27929	6.51682	1	1.52479	1.39903	1.13792	1.19808	1.41721	1.71088	6.00149	4.2584	0.9636	1.73695	8.08359
P07237	PDIA1_HUMAN	P4HB	Protein disulfide-isomerase	1	ALAPEYAK	ALAPEYAK	8	58	destabilized	4.8012	0.9903	0.981565	1.46227	1	0.992509	0.970037	0.947566	1	1.00375	1.26217	1.43071	4.6153	0.9288	0.916636	1.38686	1	0.938849	0.942446	0.859712	0.899281	0.859712	1.06835	1.38489	4.0075	0.9903	0.977651	2.01391	1	0.98913	0.960145	0.985507	0.949275	1.03261	1.19565	1.5	4.6386	0.9795	0.969715	1.59841
P08727	K1C19_HUMAN	KRT19	Keratin, type I cytoskeletal 19	1	APSIHGGSGGR	APSIHGGSGGR	11	33	destabilized	4.6011	0.9507	0.992933	2.49978	1	0.984112	1.02451	1.02006	1.10904	1.43772	1.52725	2.08513	5.6395	0.9837	0.939856	2.16865	1	0.999292	0.801744	0.941744	1.07993	1.488	2.0804	2.11401	5.6474	0.9898	0.952798	2.07525	1	0.989954	0.849525	1.00064	0.939191	1.46049	2.0287	2.09306	5.0955	0.9946	0.966655	2.69072
P17612	KAPCA_HUMAN	PRKACA	cAMP-dependent protein kinase catalytic subunit alpha	1	CGKEFSEF	C(UniMod:4)GKEFSEF	8	344	destabilized	6.8106	0.9956	0.95416	2.42012	1	0.915112	1.02234	0.879311	2.07106	2.39208	2.46656	2.40167	6.8631	0.9861	0.970974	2.80499	1	0.896358	1.04655	1.07232	2.1291	2.68278	3.00605	2.66517													6.7024	0.9383	1.14067	3.07614
O14929	HAT1_HUMAN	HAT1	Histone acetyltransferase type B catalytic subunit	1	CNTNTAIELK	C(UniMod:4)NTNTAIELK	10	27	destabilized	4.612	0.9919	0.965316	1.76778	1	0.957851	0.916466	0.969695	0.993755	0.95418	1.22104	1.76398													4.3778	0.9952	0.992911	1.82648	1	0.967443	1.00865	0.961724	1.00734	1.01259	1.07243	1.77114	4.3844	0.9738	0.945188	1.73645
P28340	DPOD1_HUMAN	POLD1	DNA polymerase delta catalytic subunit	1	CQGSLHEDVICTSR	C(UniMod:4)QGSLHEDVIC(UniMod:4)TSR	14	1061	destabilized													4.5538	0.9767	1.06999	1.84087	1	1.03861	1.14	1.05627	1.08601	1.09906	1.22748	1.83659	4.4386	0.9734	1.02504	1.65702	1	1.04662	1.02382	1.09322	1.00946	0.977178	1.12688	1.62016	4.3206	0.9766	1.02784	1.90422
P31323	KAP3_HUMAN	PRKAR2B	cAMP-dependent protein kinase type II-beta regulatory subunit	1	CVGNYDNR	C(UniMod:4)VGNYDNR	8	211	destabilized	6.8221	0.963	0.958827	2.01458	1	0.931755	0.900613	1.02458	1.62442	2.1447	2.08776	1.80944	6.8767	0.9988	0.967081	2.05147	1	0.944992	0.957889	0.967588	1.82731	2.04271	2.03488	2.07666	7.0182	0.9963	0.957814	1.85042	1	0.940884	0.932	1.00625	1.66692	1.85585	1.81184	1.8806	6.8169	0.9719	0.909821	1.88297
P28340	DPOD1_HUMAN	POLD1	DNA polymerase delta catalytic subunit	1	DCPIFYMR	DC(UniMod:4)PIFYMR	8	1075	destabilized													4.5162	0.9803	0.994995	1.71874	1	1.00257	0.923981	0.992934	0.993807	1.05667	1.09497	1.71464	4.5603	0.9247	1.07335	1.61967	1	1.07467	1.1731	1.00966	1.07181	1.11077	1.16613	1.61876	4.6163	0.9853	0.970394	1.70228
P31751	AKT2_HUMAN	AKT2	RAC-beta serine/threonine-protein kinase	1	DEVAHTVTESR	DEVAHTVTESR	11	192	destabilized	5.7047	0.9428	1.05277	1.42515	1	1.08291	1.11935	1.04527	1.01846	1.24331	1.38534	1.46117	5.3987	0.958	1.02348	1.49483	1	1.02942	0.958302	1.01755	1.11673	1.11442	1.48083	1.49044	6.1124	0.9557	0.988321	1.44169	1	0.971655	1.0049	1.04373	1.15231	1.22812	1.45253	1.37138	5.9478	0.9752	1.02009	1.32907
Q13177	PAK2_HUMAN	PAK2	Serine/threonine-protein kinase PAK 2	1	DGFPSGTPALNAK	DGFPSGTPALNAK	13	148	destabilized	6.3436	0.9616	1.08699	1.71661	1	1.15021	1.11573	1.08539	1.22838	1.65375	1.79917	1.63646	6.3847	0.984	0.980032	1.62132	1	1.02574	0.957833	0.944828	1.18652	1.51601	1.66607	1.58374	6.6172	0.9934	0.98995	1.45515	1	0.988843	0.997551	0.973535	1.15183	1.4708	1.41847	1.47584	6.3245	0.9595	0.963159	1.45794
P51812	KS6A3_HUMAN	RPS6KA3	Ribosomal protein S6 kinase alpha-3	1	DSPGIPPSANAHQLFR	DSPGIPPSANAHQLFR	16	368	destabilized	6.4508	0.9685	1.06357	2.02841	1	1.10282	1.04302	1.11601	1.32442	1.98373	2.17299	1.88197	6.7643	0.9762	0.934078	1.9599	1	0.970771	0.985107	0.780536	1.6025	1.90106	2.05222	1.92634	6.526	0.9386	1.04898	1.93819	1	1.00186	1.18612	1.10653	1.40264	1.84995	1.73588	2.06453	6.5651	0.9966	0.990192	1.9076
Q13163	MP2K5_HUMAN	MAP2K5	Dual specificity mitogen-activated protein kinase kinase 5	1	DTLGHGNGGTVYK	DTLGHGNGGTVYK	13	170	destabilized	6.9539	0.9351	0.867263	4.80364	1	1.24606	0.451211	1.1059	3.68769	4.09852	4.4143	5.74359													6.3358	0.982	0.784702	2.85834	1	0.597653	0.893845	0.648457	1.12733	2.74309	2.75354	2.96457	6.8414	0.9185	0.712297	2.57174
P36507	MP2K2_HUMAN	MAP2K2	Dual specificity mitogen-activated protein kinase kinase 2	0	DVKPSNILVNSRGEIK	DVKPSNILVNSRGEIK	16	194	destabilized	6.766	0.9569	0.932493	2.40574	1	0.960302	1.07074	0.699028	1.90306	2.57859	2.16404	2.47452	6.7584	0.9775	0.859244	2.13365	1	0.732595	0.879876	0.824759	1.66201	2.24654	2.14346	2.01089	6.8262	0.9982	1.00811	2.58809	1	1.0299	0.984819	1.02148	2.12569	2.65351	2.54808	2.56221	6.7004	0.9082	0.882155	2.31182
P06576	ATPB_HUMAN	ATP5F1B	ATP synthase subunit beta, mitochondrial	1	DYAAQTSPSPK	DYAAQTSPSPK	11	45	destabilized	5.883	0.9672	1.05713	1.53983	1	1.08452	1.12301	1.05829	1.071	1.31938	1.54807	1.55065	5.7265	0.9351	0.885503	1.3905	1	0.916778	0.794247	0.894398	0.821862	1.17577	1.39328	1.38761	5.3035	0.9357	1.0796	1.90729	1	1.06441	1.04774	1.27711	1.08864	1.31945	1.68685	1.8799	5.5395	0.94	1.01319	1.58457
P07237	PDIA1_HUMAN	P4HB	Protein disulfide-isomerase	1	EADDIVNWLK	EADDIVNWLK	10	121	destabilized	4.6474	0.9536	0.972785	1.43644	1	0.952381	0.938776	1.03401	0.993197	0.918367	1.14966	1.43537	4.7242	0.9633	0.93726	1.4973	1	0.947712	0.96732	0.862745	0.908497	0.941176	1.23529	1.48366	4.5479	0.9794	1.04305	1.74974	1	1.0069	1.04138	1.04828	1.09655	1.08966	1.29655	1.65517	4.1445	0.9732	0.92184	1.97686
P07237	PDIA1_HUMAN	P4HB	Protein disulfide-isomerase	1	EADDIVNWLKK	EADDIVNWLKK	11	121	destabilized	4.6179	0.9575	0.954283	1.64342	1	1.02185	0.894481	0.963584	0.978545	0.867289	1.16659	1.64201	4.3917	0.9749	0.9499	2.09174	1	0.916071	1.01345	0.899535	0.900467	1.05057	1.31804	1.75798	4.7365	0.9228	1.11534	2.14575	1	1.23718	0.959277	1.09481	1.30394	1.09853	1.69505	2.13889	4.6918	0.955	1.07206	2.02303
P00374	DYR_HUMAN	DHFR	Dihydrofolate reductase	1	EAMNHPGHLK	EAMNHPGHLK	10	124	destabilized	4.8852	0.9813	0.919878	2.09382	1	0.987586	0.899614	0.87496	0.831249	1.05826	1.64537	1.99478	4.3298	0.9521	0.929594	2.6944	1	0.861466	1.03853	0.704296	1.0325	0.95099	1.26867	2.31001	4.3293	0.9355	0.994437	2.85885	1	1.13204	0.82646	1.14115	0.827319	1.12564	1.51935	2.28279	3.5958	0.9456	0.810305	4.18501
P46777	RL5_HUMAN	RPL5	60S ribosomal protein L5	1	EFNAEVHR	EFNAEVHR	8	189	destabilized													4.5128	0.9551	1.03191	1.49192	1	0.977652	1.02045	1.04555	1.09299	1.05541	1.06225	1.49163	4.6342	0.9471	0.914541	1.37649	1	0.920559	0.903996	0.906758	0.892845	0.863092	1.07693	1.37535	4.6473	0.93	0.96452	1.41339
P46777	RL5_HUMAN	RPL5	60S ribosomal protein L5	1	EFNAEVHRK	EFNAEVHRK	9	189	destabilized													4.5782	0.9272	0.985543	1.4018	1	0.930406	1.03264	1.04461	0.936188	0.969494	1.10027	1.39776	4.4875	0.95	0.957539	1.58507	1	0.989656	0.866099	0.987287	0.903307	0.999178	1.07105	1.56628	4.5343	0.972	1.0424	1.77363
P36507	MP2K2_HUMAN	MAP2K2	Dual specificity mitogen-activated protein kinase kinase 2	1	EKHQIMHR	EKHQIMHR	8	186	destabilized	6.8877	0.9495	0.799336	2.41313	1	0.830226	0.668029	0.698822	2.1863	2.72674	2.10876	2.40425	6.8624	0.9931	0.904992	2.48443	1	0.932198	0.838011	0.850059	2.23556	2.57798	2.40834	2.46689	7.029	0.9548	0.917203	2.48992	1	1.03311	0.696333	1.0328	2.16143	2.76311	2.46492	2.24679	6.723	0.9177	1.17244	2.80323
Q9H2K8	TAOK3_HUMAN	TAOK3	Serine/threonine-protein kinase TAO3	0	ELDNLQYR	ELDNLQYR	8	299	destabilized													6.9844	0.9236	0.987463	1.4522	1	0.966573	0.986125	1.01638	1.34633	1.59604	1.38748	1.3756	7.4841	0.9728	0.954904	1.42011	1	0.934717	0.930111	1.03311	1.4249	1.46752	1.44043	1.34629	7.5555	0.9764	1.10065	1.70898
P36507	MP2K2_HUMAN	MAP2K2	Dual specificity mitogen-activated protein kinase kinase 2	1	ELEAIFGRPVVDGEEGEPHSISPR	ELEAIFGRPVVDGEEGEPHSISPR	24	274	destabilized	6.7095	0.991	0.952373	3.23117	1	1.06554	0.785019	0.959507	2.14203	3.2863	3.07474	3.33213	6.6851	0.9801	0.771503	3.15296	1	0.870845	0.41721	0.832033	1.92558	3.12996	3.19558	3.09681	6.7696	0.97	0.912969	3.87681	1	1.29032	0.819192	0.542415	2.92193	4.22623	3.68208	3.72212	6.4696	0.9972	0.978743	3.82425
P84103	SRSF3_HUMAN	SRSF3	Serine/arginine-rich splicing factor 3	1	ERNHKPSR	ERNHKPSR	8	142	destabilized	3.6411	0.9726	1.30237	29.1148	1	2.19345	0.332302	1.38624	1.34643	2.44171	4.47018	10.7796	4.1055	0.9167	0.689168	3.76471	1	0.356557	0.615514	0.833637	0.620326	0.78461	1.27141	2.42421	4.9429	0.9707	0.572462	3.36773	1	0.512875	0.250522	0.408191	0.700189	0.563581	3.19768	3.36774
P38919	IF4A3_HUMAN	EIF4A3	Eukaryotic initiation factor 4A-III	1	ETQALILAPTR	ETQALILAPTR	11	106	destabilized	4.5078	0.9504	0.926916	1.38688	1	0.892562	0.942149	0.892562	0.900826	0.933884	1.04132	1.36364													3.7649	0.9669	0.93468	2.32017	1	0.911504	0.920354	0.920354	0.902655	0.964602	1.0354	1.41593	4.6178	0.9107	0.924487	1.40523
P42696	RBM34_HUMAN	RBM34	RNA-binding protein 34	1	EYGQIESVR	EYGQIESVR	9	207	destabilized	4.5572	0.9487	0.864049	1.80682	1	0.876893	0.790499	0.935857	0.805044	0.776151	1.10882	1.79172	4.559	0.9892	0.903502	2.03414	1	0.864035	0.891448	0.886266	0.899283	0.879993	1.13438	2.02922	4.5784	0.9845	0.920605	1.88862	1	0.957761	0.85751	0.901436	0.904829	0.902222	1.18441	1.87998	4.5658	0.9746	0.930608	1.95795
P23443	KS6B1_HUMAN	RPS6KB1	Ribosomal protein S6 kinase beta-1	1	FEISETSVNR	FEISETSVNR	10	72	destabilized	6.1162	0.9938	0.916016	2.5509	1	0.850856	0.87342	0.943772	1.10332	2.24143	2.62298	2.47204	6.4169	0.991	1.14838	2.89857	1	1.23272	1.26211	1.09702	1.2977	2.94675	2.8457	2.89843	5.8948	0.9691	1.00381	3.09296	1	1.14002	1.14142	0.735541	1.43356	2.27323	2.77646	3.1451	5.9256	0.9952	0.974919	3.50905
P55795	HNRH2_HUMAN	HNRNPH2	Heterogeneous nuclear ribonucleoprotein H2	1	FFSDCKIQNGTSGIR	FFSDC(UniMod:4)KIQNGTSGIR	15	30	destabilized	4.0122	0.9777	1.11364	4.02305	1	1.04492	1.19721	1.25516	1.13055	1.13372	1.03392	2.72468	4.4371	0.9564	1.05431	4.1968	1	0.614166	0.876523	1.36339	1.22476	1.25495	1.06039	4.19647													4.5119	0.9728	0.9312	5.40398
Q9NVM4	ANM7_HUMAN	PRMT7	Protein arginine N-methyltransferase 7	1	FGEINDQDRTDR	FGEINDQDRTDR	12	379	destabilized													4.6153	0.904	0.92666	1.41831	1	0.964029	0.906475	0.913669	0.834532	0.978417	1.14388	1.33094	4.6053	0.9122	0.936234	1.35256	1	0.941176	0.985294	0.904412	0.852941	0.933824	1.08088	1.34559	4.7304	0.9751	0.967907	1.41819
P15559	NQO1_HUMAN	NQO1	NAD(P)H dehydrogenase [quinone] 1	1	FGLSVGHHLGK	FGLSVGHHLGK	11	252	destabilized	3.9064	0.9639	1.02319	8.47646	1	1.28038	1.01858	1.03249	1.10481	0.722276	1.0093	3.26356	4.6516	0.9455	0.950674	3.48537	1	0.455291	0.923649	1.04629	1.10827	1.17059	1.83158	3.48495													4.7798	0.9468	1.11492	2.95776
P41091	IF2G_HUMAN	EIF2S3	Eukaryotic translation initiation factor 2 subunit 3	0	FKNELER	FKNELER	7	69	destabilized													4.5947	0.9686	1.01337	1.37272	1	0.973451	1.0354	1.00885	1.02655	1.04425	1.14159	1.35398	4.6141	0.9232	0.953084	1.33045	1	0.990909	0.900991	0.908759	0.927273	0.990909	1.08182	1.32727	4.5568	0.9695	1.01555	1.45947
P38919	IF4A3_HUMAN	EIF4A3	Eukaryotic initiation factor 4A-III	1	FMTDPIR	FMTDPIR	7	232	destabilized	4.5892	0.9673	1.06821	1.66265	1	1.11976	1.11393	1.0386	1.06438	1.07243	1.2175	1.66093	4.5487	0.9541	0.925771	1.43593	1	0.87084	0.929908	0.947903	0.886427	0.919562	1.03027	1.43235													4.5868	0.9698	0.997085	1.60494
P46777	RL5_HUMAN	RPL5	60S ribosomal protein L5	1	FPGYDSESK	FPGYDSESK	9	180	destabilized													4.6095	0.9276	0.95751	1.72101	1	1.01433	1.03566	0.862075	0.826558	1.00662	1.21317	1.71397	4.4968	0.9086	0.977451	1.49422	1	0.933251	1.08109	0.979835	0.888325	0.982564	1.09282	1.47111	4.0699	0.9636	0.926533	1.98887
Q06187	BTK_HUMAN	BTK	Tyrosine-protein kinase BTK	1	FTNSETAEHIAQGLR	FTNSETAEHIAQGLR	15	601	destabilized	5.8954	0.9996	0.99615	4.37452	1	0.934772	1.03185	1.02846	1.25864	3.18047	4.31635	4.34475	5.9315	0.9953	0.92867	4.04061	1	0.931247	0.921383	0.932582	1.30857	2.96373	3.71159	4.15477	5.8876	0.9989	0.966863	4.12938	1	0.979459	1.01119	0.874367	1.24307	2.97582	4.0695	4.09493	5.8574	0.9992	0.948974	4.38832
P51812	KS6A3_HUMAN	RPS6KA3	Ribosomal protein S6 kinase alpha-3	1	GAMAATYSALNR	GAMAATYSALNR	12	701	destabilized	4.6165	0.9579	0.939758	1.53813	1	0.983121	0.957823	0.918813	0.854132	0.925073	1.14267	1.53413	4.6648	0.9981	1.00471	1.70269	1	0.992508	1.00788	1.02548	0.999999	1.04608	1.33754	1.60298	5.1409	0.9911	0.961086	1.51829	1	0.960717	0.950845	0.96742	0.927097	1.04945	1.4034	1.50406	4.954	0.9981	1.0112	1.63974
P46777	RL5_HUMAN	RPL5	60S ribosomal protein L5	1	GAVDGGLSIPHSTK	GAVDGGLSIPHSTK	14	165	destabilized	4.3572	0.9902	0.975201	1.42099	1	0.969479	0.987689	0.964952	0.956455	0.972966	1.03866	1.3618	4.5657	0.9629	0.996754	1.48222	1	0.921979	1.01672	1.03629	1.01155	0.994392	1.05543	1.48216													4.5577	0.9911	1.00809	1.67314
P46777	RL5_HUMAN	RPL5	60S ribosomal protein L5	1	GAVDGGLSIPHSTKR	GAVDGGLSIPHSTKR	15	165	destabilized													4.5354	0.978	0.989253	1.67075	1	0.949034	1.03328	0.970096	0.943443	1.03989	1.14483	1.65832	3.9274	0.9576	0.94079	2.15059	1	0.928561	0.944571	0.948429	0.858423	0.983507	1.08759	1.49118	4.4692	0.9944	0.976177	1.76633
P22102	PUR2_HUMAN	GART	Trifunctional purine biosynthetic protein adenosine-3	1	GDTVATLSER	GDTVATLSER	10	966	destabilized	4.6319	0.984	0.930899	1.67616	1	0.908542	0.897642	0.942625	0.904378	0.944839	1.25553	1.61572	4.8268	0.9658	0.930763	1.41996	1	0.958582	0.947104	0.898449	0.881012	0.899546	1.31562	1.42003	4.678	0.9366	0.887547	1.52126	1	0.87992	0.934798	0.869643	0.795656	0.845302	1.17329	1.52017	4.6762	0.9796	0.927416	1.73269
P60842	IF4A1_HUMAN	EIF4A1	Eukaryotic initiation factor 4A-I	1	GFKDQIYDIFQK	GFKDQIYDIFQK	12	191	destabilized	4.5279	0.9617	0.941543	1.46446	1	0.97971	0.936232	0.942029	0.898551	0.892754	1.04348	1.45797													4.7383	0.9595	0.992689	1.30992	1	1.02732	0.956284	0.997268	1.01639	0.959016	1.17486	1.30874	4.5659	0.9614	1.0019	1.41465
Q9BUB5	MKNK1_HUMAN	MKNK1	MAP kinase-interacting serine/threonine-protein kinase 1	1	GLPTPQVLQR	GLPTPQVLQR	10	382	destabilized	5.5717	0.9862	0.970098	1.94429	1	1.06225	0.949381	0.893286	0.945317	1.23212	1.97962	1.90794	5.1806	0.989	0.935893	2.25574	1	0.906658	0.828371	0.949062	1.02278	1.16578	1.99814	2.20915	5.006	0.9815	0.933566	1.75507	1	0.943262	0.902464	0.982769	0.839603	0.944092	1.6495	1.75351	5.6199	0.9922	1.00621	2.06223
Q13163	MP2K5_HUMAN	MAP2K5	Dual specificity mitogen-activated protein kinase kinase 5	1	GLTYLWSLK	GLTYLWSLK	9	270	destabilized	6.7535	0.9853	0.9715	5.00087	1	0.86185	1.28141	0.743273	3.48239	4.58265	5.22207	5.19752													6.665	0.9214	0.95127	6.40062	1	0.812402	0.825735	1.16706	3.18719	6.99902	4.73697	7.46565	6.5673	0.9921	0.919852	5.86174
P13861	KAP2_HUMAN	PRKAR2A	cAMP-dependent protein kinase type II-alpha regulatory subunit	0	GQYFGELALVTNKPR	GQYFGELALVTNKPR	15	333	destabilized	6.8435	0.9324	0.950203	1.43122	1	0.928571	0.928571	0.944444	1.30952	1.53968	1.30952	1.44444	6.768	0.9807	0.95358	1.59411	1	0.935484	0.935484	0.943548	1.3629	1.64516	1.50806	1.62903	6.9761	0.9896	0.947913	1.64535	1	0.912	0.952	0.928	1.6	1.696	1.648	1.592	6.9588	0.9892	0.988156	1.77861
P17612	KAPCA_HUMAN	PRKACA	cAMP-dependent protein kinase catalytic subunit alpha	1	GSEQESVKEFLAK	GSEQESVKEFLAK	13	10	destabilized	6.7397	0.9736	0.917731	2.23151	1	0.806189	0.890001	1.02119	1.60901	2.28089	2.34589	2.0458	6.2875	0.941	0.729013	2.32963	1	0.597608	0.763288	0.591544	1.43827	1.78398	2.27128	2.32064													6.8001	0.9361	0.925053	2.06585
P22694	KAPCB_HUMAN	PRKACB	cAMP-dependent protein kinase catalytic subunit beta	1	GSEVESVKEFLAK	GSEVESVKEFLAK	13	10	destabilized													6.9583	0.9397	0.758608	2.60829	1	0.565909	0.708429	0.926182	2.04226	2.62162	2.22036	2.95292	6.8931	0.9858	0.899042	2.83714	1	0.780898	0.918478	1.02991	2.16604	2.80213	3.01751	2.65418	6.8702	0.9767	0.895598	2.76743
P31323	KAP3_HUMAN	PRKAR2B	cAMP-dependent protein kinase type II-beta regulatory subunit	1	GTFDIYVK	GTFDIYVK	8	197	destabilized	6.7735	0.948	0.891469	1.92083	1	0.881308	0.848891	0.834692	1.56551	2.08681	1.98683	1.6898	7.3095	0.9192	0.830477	1.65455	1	0.65548	0.83964	0.986383	1.57433	1.74586	1.48219	1.73808	6.887	0.9883	0.931104	1.96953	1	0.906829	0.89902	0.919106	1.81517	2.07682	1.90724	1.9245
P46777	RL5_HUMAN	RPL5	60S ribosomal protein L5	1	HIMGQNVADYMR	HIMGQNVADYMR	12	198	destabilized	4.9373	0.9836	1.02909	1.72899	1	1.00129	1.08441	1.02277	1.08875	1.16527	1.43386	1.62785	4.347	0.9163	1.01984	1.61957	1	1.01465	1.13509	1.06015	0.973176	0.93665	1.06035	1.57709	4.6272	0.9508	1.04999	1.80789	1	0.931659	1.1089	1.06073	1.07699	1.12166	1.26046	1.8077	4.5797	0.9705	0.982988	1.60458
Q96RU2	UBP28_HUMAN	USP28	Ubiquitin carboxyl-terminal hydrolase 28	1	HYIQEDNWR	HYIQEDNWR	9	679	destabilized	3.7325	0.9358	0.878344	2.76938	1	0.846574	0.818041	0.884306	0.815828	0.927201	1.03551	1.52625	4.9242	0.973	0.949023	1.88998	1	0.877504	0.905499	0.99624	1.03833	1.11817	1.46272	1.77853													4.5089	0.9836	0.914356	1.86795
P22102	PUR2_HUMAN	GART	Trifunctional purine biosynthetic protein adenosine-3	1	ICWVKEE	IC(UniMod:4)WVKEE	7	1004	destabilized	4.675	0.9102	0.836013	1.49648	1	0.836533	0.86175	0.777232	0.756706	0.78412	1.13793	1.49138	4.7256	0.9627	0.897987	1.52993	1	0.9169	0.848975	0.883145	0.851851	0.887113	1.2549	1.52941	4.6931	0.9568	0.874334	1.62184	1	0.903396	0.817237	0.832919	0.827053	0.866339	1.24038	1.61538	4.7826	0.9548	0.88982	1.63552
P46777	RL5_HUMAN	RPL5	60S ribosomal protein L5	1	IEGDMIVCAAYAHELPKYGVK	IEGDMIVC(UniMod:4)AAYAHELPKYGVK	21	69	destabilized	4.021	0.9261	1.04586	2.30206	1	1.09178	1.09713	1.11483	1.10043	0.914886	1.00314	1.74043	4.5673	0.9589	0.924339	1.77989	1	0.947369	0.809774	0.954255	0.973484	0.862262	1.15665	1.76775	4.376	0.9443	0.943102	2.14314	1	1.02553	0.959973	0.833254	1.05968	0.780571	1.06648	2.05376
P42696	RBM34_HUMAN	RBM34	RNA-binding protein 34	1	IQINQEEER	IQINQEEER	9	172	destabilized	4.4206	0.9776	0.963872	1.97112	1	0.864491	0.963119	1.0209	1.00192	0.932934	1.13149	1.89034													3.8305	0.9964	0.986707	3.39317	1	0.960311	0.995372	0.980258	0.969039	1.02146	1.09842	1.84766	4.6085	0.9829	1.02952	1.93982
P17612	KAPCA_HUMAN	PRKACA	cAMP-dependent protein kinase catalytic subunit alpha	1	KGSEQESVKEFLAK	KGSEQESVKEFLAK	14	9	destabilized	5.9842	0.9479	0.93578	2.53995	1	1.0347	0.888212	0.83951	1.55435	1.74499	2.49054	2.38759	6.7943	0.9761	0.949081	1.92257	1	1.0454	0.914389	0.836715	1.64626	1.96809	1.97892	1.82065	6.6556	0.9698	0.942214	2.40823	1	0.920557	1.03715	1.04104	1.80196	1.97559	2.45635	2.36483	6.5638	0.9781	0.85393	1.92568
P22694	KAPCB_HUMAN	PRKACB	cAMP-dependent protein kinase catalytic subunit beta	1	KGSEVESVKEFLAK	KGSEVESVKEFLAK	14	9	destabilized	6.8129	0.9576	0.999769	2.3907	1	0.774514	1.22553	1.0048	1.93048	2.41114	2.22417	2.53541	6.7292	0.961	0.890561	3.33096	1	0.900882	1.21932	1.44467	2.45003	2.43444	2.92586	3.32056	7.0567	0.9071	0.72989	2.09489	1	0.701369	0.480015	0.963077	1.73448	1.8891	2.41763	1.922
P42696	RBM34_HUMAN	RBM34	RNA-binding protein 34	1	KIHPDQK	KIHPDQK	7	236	destabilized													4.5711	0.9027	1.14648	2.41262	1	1.3024	1.00522	1.03089	1.13227	1.4082	1.45814	2.40412	4.7444	0.9591	0.87796	2.49598	1	0.843549	0.693124	0.871479	1.06142	1.04435	1.71558	2.20494	4.5033	0.9217	0.913976	1.89466
P42696	RBM34_HUMAN	RBM34	RNA-binding protein 34	1	KKIQINQEEER	KKIQINQEEER	11	170	destabilized	4.63	0.9293	0.889741	1.83744	1	1.01604	0.857796	0.713722	0.882715	0.867309	1.251	1.82627	3.7874	0.9716	0.917388	2.90283	1	0.936088	0.840554	0.897123	0.894066	0.986815	1.16892	1.6969	3.8794	0.9653	0.875115	3.2048	1	0.806835	0.819377	0.896864	0.823698	0.91492	1.03727	1.82257
Q02750	MP2K1_HUMAN	MAP2K1	Dual specificity mitogen-activated protein kinase kinase 1	1	KLEELELDEQQR	KLEELELDEQQR	12	36	destabilized	6.5754	0.9864	0.975582	2.14614	1	1.03387	0.961179	0.907315	1.25021	2.1754	2.0245	2.23827	6.571	0.9819	0.974233	2.21816	1	0.95672	0.979878	0.98027	1.45544	2.16993	2.06408	2.3684	6.6232	0.9968	0.971047	2.26934	1	0.979157	0.929432	0.98908	1.51578	2.24841	2.21051	2.32419	6.5663	0.9975	0.954056	2.1743
P62273	RS29_HUMAN	RPS29	40S ribosomal protein S29	1	KYGLNMCR	KYGLNMC(UniMod:4)R	8	33	destabilized	4.5023	0.931	1.01046	1.58936	1	0.973444	1.00386	0.932546	1.12615	1.02753	1.0596	1.58803													4.4947	0.9688	1.03439	1.61323	1	0.978572	1.06691	1.08581	1.01304	1.06195	1.08305	1.61146	4.5544	0.993	0.974828	1.49615
P61221	ABCE1_HUMAN	ABCE1	ATP-binding cassette sub-family E member 1	1	LCIEVTPQSK	LC(UniMod:4)IEVTPQSK	10	37	destabilized	4.4352	0.9818	0.966748	1.57786	1	0.969598	0.907396	0.976133	0.994312	0.953047	1.02392	1.56378	4.2501	0.9877	0.964506	1.56132	1	0.951793	0.956056	0.978637	0.939276	0.961557	1.01845	1.43222	4.5713	0.9463	1.03214	1.70177	1	1.05268	0.926054	1.0214	1.11566	1.07698	1.15574	1.70089	4.3191	0.9823	1.00315	1.69071
P36507	MP2K2_HUMAN	MAP2K2	Dual specificity mitogen-activated protein kinase kinase 2	0	LEAFLTQK	LEAFLTQK	8	54	destabilized	6.7481	0.987	0.960032	1.71154	1	0.991597	0.932773	0.915966	1.41176	1.68908	1.66387	1.78151	6.7286	0.9824	1.00647	1.72175	1	1.04348	1	0.982609	1.4087	1.8	1.73043	1.63478	6.664	0.9943	0.979521	1.8273	1	0.981818	0.954545	0.981818	1.33636	1.88182	1.77273	1.82727	6.651	0.9907	1.0451	1.96845
P36507	MP2K2_HUMAN	MAP2K2	Dual specificity mitogen-activated protein kinase kinase 2	1	LEELELDEQQKK	LEELELDEQQKK	12	41	destabilized													6.6671	0.979	0.953266	1.4346	1	0.961068	0.891014	0.99581	1.18185	1.40307	1.405	1.45719	7.0338	0.9221	1.07479	1.75135	1	1.12733	1.09973	1.10923	1.61946	1.89181	1.80402	1.55879	6.8635	0.9937	1.0192	1.85368
Q02750	MP2K1_HUMAN	MAP2K1	Dual specificity mitogen-activated protein kinase kinase 1	1	LEELELDEQQRK	LEELELDEQQRK	12	37	destabilized	6.7368	0.9413	1.04397	1.93045	1	1.17631	0.892263	1.21145	1.46507	1.93588	1.99078	1.81599	6.5049	0.9769	1.06585	1.98762	1	0.99798	1.19219	1.0841	1.36301	1.95313	1.91882	2.04901	6.5998	0.9216	1.13907	2.07488	1	1.13933	1.16358	1.25315	1.44521	2.19089	2.20945	1.82297
Q13085	ACACA_HUMAN	ACACA	Acetyl-CoA carboxylase 1	1	LGTPELSTAER	LGTPELSTAER	11	2151	destabilized	4.515	0.9497	0.918525	2.21281	1	0.972606	0.869956	0.936753	0.788049	1.14111	1.44009	1.84395	4.5387	0.9869	1.05403	2.2182	1	1.01267	1.121	1.09471	1.01776	1.09532	1.45257	2.09402													4.6158	0.9275	1.10952	2.13822
Q13085	ACACA_HUMAN	ACACA	Acetyl-CoA carboxylase 1	1	LGTPELSTAERK	LGTPELSTAERK	12	2151	destabilized	4.5753	0.9817	0.974797	1.69692	1	1.04029	0.963401	0.974467	0.926556	0.944097	1.15769	1.69224													4.6218	0.9035	0.973628	1.63493	1	1.0628	0.80044	0.963341	1.00839	1.00681	1.17886	1.63386	4.4455	0.9588	0.99593	1.82672
P07237	PDIA1_HUMAN	P4HB	Protein disulfide-isomerase	1	LKAEGSEIR	LKAEGSEIR	9	70	destabilized	4.6752	0.9032	0.849694	1.51855	1	0.854962	0.843511	0.763359	0.778626	0.896947	1.17176	1.4313	4.6528	0.9706	0.979091	1.4169	1	0.996078	1.01961	0.937255	0.976471	0.945098	1.15294	1.41569	4.6571	0.9771	0.959053	1.50859	1	0.92278	0.976834	0.984556	0.911197	0.96139	1.20463	1.49035	4.6254	0.9836	0.990252	1.57649
P31323	KAP3_HUMAN	PRKAR2B	cAMP-dependent protein kinase type II-beta regulatory subunit	1	LKVVDVIGTK	LKVVDVIGTK	10	286	destabilized	7.0467	0.987	0.985366	1.97027	1	0.991342	0.962491	1.01364	1.84416	2.07468	1.86062	1.97588	6.9143	0.9828	0.923484	1.87835	1	0.899892	0.892574	0.90171	1.78788	1.93155	1.75595	1.94751	6.9964	0.9936	0.999613	2.21864	1	0.965711	1.03134	1.03408	1.99988	2.26877	2.26877	2.11752	6.9095	0.9899	0.990218	2.17897
Q06187	BTK_HUMAN	BTK	Tyrosine-protein kinase BTK	1	LKYPVSQQNK	LKYPVSQQNK	10	373	destabilized	4.598	0.9641	0.85201	3.18189	1	0.855287	0.840263	0.781586	0.964743	1.53216	1.83299	2.44562	5.9374	0.9691	0.913838	2.0325	1	0.893081	0.905313	0.889964	1.00562	1.68457	1.83204	2.16385	5.5713	0.9649	0.854008	2.50415	1	0.887914	0.758577	0.862908	1.00685	1.7311	1.9997	2.4754	5.5972	0.9837	0.917802	2.53306
P31323	KAP3_HUMAN	PRKAR2B	cAMP-dependent protein kinase type II-beta regulatory subunit	1	LLGPCMEIMK	LLGPC(UniMod:4)MEIMK	10	384	destabilized	7.4448	0.9103	0.898115	1.91634	1	0.833919	0.861045	0.951242	2.08732	2.16832	1.72807	1.6815	6.825	0.9899	0.866627	2.515	1	0.736259	0.841795	0.979209	1.85148	2.54251	2.43944	2.53168	7.3955	0.9552	1.10225	3.2415	1	1.20005	1.12522	1.64279	3.06052	3.58214	2.77964	3.37595	6.8239	0.9664	0.811606	2.02199
P31323	KAP3_HUMAN	PRKAR2B	cAMP-dependent protein kinase type II-beta regulatory subunit	1	LLGPCMEIMKR	LLGPC(UniMod:4)MEIMKR	11	384	destabilized													6.993	0.986	1.04722	2.25135	1	1.01922	1.13983	1.03142	2.17982	2.38733	2.19349	2.17295	6.8293	0.9904	0.936288	2.04818	1	0.992911	0.865892	0.886512	1.80751	2.10189	1.98396	2.05867	7.4746	0.9861	0.989982	2.18792
Q13177	PAK2_HUMAN	PAK2	Serine/threonine-protein kinase PAK 2	0	LLQTSNITK	LLQTSNITK	9	105	destabilized	6.9761	0.9314	1.02235	1.36973	1	0.993186	1.08177	1.09881	1.21124	1.42419	1.35945	1.32198	6.6041	0.9767	0.977679	1.30055	1	0.953871	0.980231	0.976936	1.08731	1.33773	1.25865	1.30478	6.1195	0.9218	1.02219	1.35582	1	0.9872	1.1168	0.992	1.1088	1.2416	1.3616	1.344	6.6121	0.9884	1.01543	1.43162
Q13546	RIPK1_HUMAN	RIPK1	Receptor-interacting serine/threonine-protein kinase 1	1	LNNEEHNELR	LNNEEHNELR	10	168	destabilized	5.2757	0.9804	0.937439	2.23492	1	1.01929	0.907247	0.798434	1.03768	1.31364	1.93417	2.15206	5.5787	0.9692	0.99895	2.38914	1	0.893042	0.945906	1.17659	1.21093	1.53018	2.27814	2.24079	5.4788	0.9524	0.956823	2.42438	1	1.16545	0.679256	0.99427	1.05527	1.51728	2.19383	2.371	5.6809	0.9774	0.914159	2.15272
P36507	MP2K2_HUMAN	MAP2K2	Dual specificity mitogen-activated protein kinase kinase 2	1	LNQPGTPTR	LNQPGTPTR	9	389	destabilized	6.7371	0.9763	0.967778	2.4523	1	1.08096	0.954187	0.836922	1.81332	2.25634	2.50526	2.59408	6.7948	0.9794	0.936616	2.00474	1	0.945075	0.992244	0.809266	1.7033	2.11291	1.98134	1.91994	6.7759	0.9296	0.971416	2.12492	1	1.08315	0.834779	0.971225	1.68446	2.14034	1.84903	2.38411	6.7137	0.9978	1.0124	2.26741
P13861	KAP2_HUMAN	PRKAR2A	cAMP-dependent protein kinase type II-alpha regulatory subunit	0	LQEACKDILLFK	LQEAC(UniMod:4)KDILLFK	12	130	destabilized	7.3685	0.9925	0.990503	1.88555	1	0.916794	1.05581	1.01648	1.92053	1.87369	1.8893	1.85807	7.1877	0.9899	0.949453	1.76428	1	0.912978	0.935475	0.97592	1.7336	1.84099	1.71826	1.7336	7.2362	0.9716	0.950749	1.80948	1	0.914269	0.938723	1.06387	1.72126	1.87773	1.89338	1.65867	7.0965	0.9805	1.00325	1.92524
Q9BZL6	KPCD2_HUMAN	PRKD2	Serine/threonine-protein kinase D2	1	LSSTSLASGHSVR	LSSTSLASGHSVR	13	196	destabilized	6.6312	0.9813	1.0242	2.39255	1	1.07879	1.13938	1.16788	1.76213	2.07591	2.19901	2.45686	6.4236	0.9715	1.01889	2.23759	1	1.05306	1.12673	0.983444	1.59782	1.87195	2.23827	2.20364	6.7268	0.9911	0.932715	1.97083	1	0.953602	0.869748	0.907663	1.51774	2.00459	2.00605	1.90177	6.7722	0.9982	0.984068	2.00528
P31323	KAP3_HUMAN	PRKAR2B	cAMP-dependent protein kinase type II-beta regulatory subunit	1	LVKDGEHVIDQGDDGDNFYVIDR	LVKDGEHVIDQGDDGDNFYVIDR	23	174	destabilized	7.0275	0.9624	0.997805	2.90136	1	1.22033	0.77937	1.043	2.62259	2.62068	2.88491	3.1937	6.8499	0.9604	0.884435	2.05188	1	0.92098	0.733178	0.884475	1.79729	2.25967	1.94333	1.95262	7.4052	0.9944	0.953814	2.98004	1	0.895592	0.966748	1.24849	2.95188	3.07141	3.04544	2.8231
O14929	HAT1_HUMAN	HAT1	Histone acetyltransferase type B catalytic subunit	1	LVRFPEDLENDIR	LVRFPEDLENDIR	13	37	destabilized	4.4929	0.9402	1.13597	2.47217	1	1.13382	1.09477	1.36592	1.0089	1.21243	1.31772	2.4563	4.0093	0.9602	1.30282	9.72446	1	1.26205	1.22679	1.64887	1.1302	2.24751	2.89861	5.6407	4.4555	0.9386	0.979431	2.23139	1	0.938985	1.18759	0.817286	1.01551	0.917138	1.2252	2.14843
P28340	DPOD1_HUMAN	POLD1	DNA polymerase delta catalytic subunit	1	LWTQCQR	LWTQC(UniMod:4)QR	7	1054	destabilized	4.6325	0.994	1.02394	1.43022	1	1.02897	1.03775	1.02656	1.01903	1.03194	1.18351	1.4238	4.5998	0.9153	1.10821	1.81691	1	1.00876	1.0963	1.21785	1.15796	1.16923	1.24627	1.81699	3.8619	0.9329	0.935538	2.05555	1	0.9144	0.926859	0.861124	0.934004	1.01597	1.07237	1.41646	4.439	0.9434	1.04039	1.47416
P78362	SRPK2_HUMAN	SRPK2	SRSF protein kinase 2	1	MAAEATEWQK	MAAEATEWQK	10	232	destabilized													6.6489	0.9612	1.04675	1.5724	1	1.01514	1.08194	1.09111	1.266	1.65666	1.49935	1.56059	6.4203	0.9868	1.00343	1.50958	1	0.944169	1.03631	1.03657	1.12096	1.49004	1.5187	1.49721	6.5813	0.983	1.06319	1.65397
Q14376	GALE_HUMAN	GALE	UDP-glucose 4-epimerase	1	MCEDLWR	MC(UniMod:4)EDLWR	7	329	destabilized	4.6788	0.9669	1.02911	1.91223	1	1.10555	1.12159	0.997261	0.938666	1.01302	1.44239	1.90047	4.8919	0.9473	1.10492	2.15656	1	1.07533	1.07601	1.24295	1.20227	1.26006	1.64296	2.07258													4.6004	0.9101	0.951921	1.76544
P36578	RL4_HUMAN	RPL4	60S ribosomal protein L4	1	MFAPTKTWRR	MFAPTKTWRR	10	101	destabilized													4.5519	0.974	1.32562	6.2635	1	1.27631	1.50636	1.70518	1.85086	2.22183	3.41447	4.69328	4.5288	0.9791	1.35412	5.38112	1	1.38842	1.73624	1.4306	1.26961	1.30007	2.18501	5.32078	4.57	0.9562	1.37555	4.94633
P36507	MP2K2_HUMAN	MAP2K2	Dual specificity mitogen-activated protein kinase kinase 2	1	MLTNHTFIK	MLTNHTFIK	9	362	destabilized													6.6798	0.9966	1.10948	4.12996	1	1.20794	1.18053	1.19172	2.59915	3.90765	4.23361	4.06652	6.6098	0.9935	1.07605	4.90778	1	0.999544	1.24329	1.21622	2.73431	4.70058	4.64027	5.13122	6.5828	0.9893	0.885499	3.80682
P00374	DYR_HUMAN	DHFR	Dihydrofolate reductase	0	MTTTSSVEGK	MTTTSSVEGK	10	38	destabilized	4.7642	0.9993	1.00504	2.10489	1	1.02495	0.996874	1.01204	0.991758	1.04296	1.61885	2.03817	4.7366	0.9641	1.23428	3.91565	1	1.00742	1.36728	1.35495	1.50381	1.39225	2.6461	3.56563													5.6718	0.9579	0.871548	1.82462
Q04759	KPCT_HUMAN	PRKCQ	Protein kinase C theta type	1	NFSFMNPGMER	NFSFMNPGMER	11	693	destabilized	7.4149	0.9733	1.13966	2.92826	1	0.993256	1.4264	1.19037	3.07777	2.99044	2.79521	2.84944	7.4307	0.9927	1.01054	3.89	1	0.899182	1.29805	1.93171	3.54665	3.77953	4.04685	3.76106	7.5173	0.918	1.54053	4.62742	1	1.6471	1.9747	1.88185	4.93656	3.95532	4.30242	5.3152	7.3134	0.9873	0.918594	2.75003
P42696	RBM34_HUMAN	RBM34	RNA-binding protein 34	1	NGAQIADGFR	NGAQIADGFR	10	263	destabilized	4.6042	0.9763	0.93732	1.55248	1	0.942237	0.938873	0.954642	0.891784	0.896408	1.12053	1.54989	4.5821	0.9924	0.957273	2.00044	1	0.992696	0.978361	0.914658	0.920198	0.9379	1.26325	1.98753	4.6289	0.9851	1.07019	2.17284	1	1.03284	1.0929	1.15558	1.03724	1.10265	1.42669	2.17136	3.9234	0.9588	0.950846	2.84229
P00374	DYR_HUMAN	DHFR	Dihydrofolate reductase	1	NGDLPWPPLR	NGDLPWPPLR	10	20	destabilized													4.433	0.9701	0.996361	3.2132	1	1.05142	1.13126	0.913808	0.853167	1.27903	1.79722	2.54414	4.6039	0.9549	0.838921	1.9906	1	0.80958	0.711008	0.767068	0.916713	0.829153	1.2218	1.97693	4.828	0.9806	0.922797	1.91041
P00374	DYR_HUMAN	DHFR	Dihydrofolate reductase	1	NGDLPWPPLRNEFR	NGDLPWPPLRNEFR	14	20	destabilized	5.5028	0.9256	0.993712	1.92042	1	0.996019	0.887863	1.16102	0.924023	1.10958	2.08759	1.75304	4.8141	0.9545	0.981636	1.78332	1	1.11398	0.854816	0.997366	0.980092	0.943801	1.57057	1.78267	5.255	0.9622	0.931402	1.66923	1	0.92797	1.03435	0.852553	0.840997	0.996195	1.63204	1.66915	4.6281	0.9606	0.948882	1.99422
P08708	RS17_HUMAN	RPS17	40S ribosomal protein S17	1	NKIAGYVTHLMK	NKIAGYVTHLMK	12	48	destabilized	5.8778	0.918	1.00472	1.72996	1	1.09348	1.09369	1.17421	1.29253	1.32546	1.40778	1.68041	4.5498	0.9174	1.03138	1.37883	1	1.05733	1.06875	0.970765	1.07803	1.01347	1.10431	1.37623	4.3951	0.9369	0.984253	1.40253	1	1.02552	1.02364	0.983133	0.933723	0.93936	1.05217	1.35866
P46777	RL5_HUMAN	RPL5	60S ribosomal protein L5	1	NKYNTPK	NKYNTPK	7	42	destabilized	4.6211	0.9272	1.05831	1.61698	1	1.00818	1.15691	1.05829	1.01004	1.11676	1.21517	1.61679	4.5916	0.9656	1.04887	1.69014	1	0.978191	1.09488	1.05693	1.0598	1.10335	1.20226	1.68904	4.2341	0.9601	0.975679	1.67508	1	0.982774	0.999751	0.943507	0.896572	1.03182	1.01021	1.54596	4.6801	0.9481	0.887998	1.46552
P51812	KS6A3_HUMAN	RPS6KA3	Ribosomal protein S6 kinase alpha-3	1	NQSPVLEPVGR	NQSPVLEPVGR	11	713	destabilized	5.6216	0.9969	0.994904	1.3491	1	0.987382	0.993691	1.00946	0.984227	1.12934	1.35647	1.34069	4.9612	0.9337	0.983524	1.35173	1	1.03021	1.01511	0.933535	0.933535	1.0423	1.22356	1.32628	5.5194	0.9434	1.03818	1.42904	1	1.06211	1.06211	1.0528	1.1087	1.13975	1.3323	1.4472	5.1055	0.9919	1.0166	1.44055
P46777	RL5_HUMAN	RPL5	60S ribosomal protein L5	1	NSVTPDMMEEMYKK	NSVTPDMMEEMYKK	14	229	destabilized	4.6334	0.9708	0.957204	1.67569	1	1.03995	0.916287	0.914379	0.917419	0.955756	1.23909	1.66539													4.638	0.9464	1.12683	2.02362	1	1.02618	1.21387	1.16911	1.18144	1.1704	1.42702	2.02294	4.6197	0.9543	1.10765	2.12734
P36507	MP2K2_HUMAN	MAP2K2	Dual specificity mitogen-activated protein kinase kinase 2	1	PRPPGRPVSGHGMDSR	PRPPGRPVSGHGMDSR	16	298	destabilized	5.4147	0.9553	1.02178	1.71858	1	1.04187	1.06706	1.07565	1.10648	1.36781	1.41641	1.65713	6.6267	0.9259	0.956935	1.39612	1	0.87356	1.00519	1.08426	1.10993	1.33524	1.40226	1.3474													6.4643	0.9826	0.956843	1.46237
P55884	EIF3B_HUMAN	EIF3B	Eukaryotic translation initiation factor 3 subunit B	1	PRPPTLLSQEQIK	PRPPTLLSQEQIK	13	706	destabilized	4.4124	0.9632	0.949078	2.45913	1	0.749551	0.985091	1.09356	0.927344	0.93943	1.15657	2.35884	4.5786	0.9552	0.993274	2.08386	1	1.05537	1.02978	0.810607	0.976362	1.08761	1.16916	2.08348													4.5399	0.9293	1.00857	2.0374
P51812	KS6A3_HUMAN	RPS6KA3	Ribosomal protein S6 kinase alpha-3	1	QDAPHLVK	QDAPHLVK	8	693	destabilized	4.4626	0.9251	0.873334	1.67136	1	0.795021	0.87542	0.771556	0.928399	0.872568	1.07892	1.58224	5.6514	0.9806	1.02087	1.6218	1	1.08034	0.993084	0.985299	1.0461	1.27061	1.6641	1.57895	4.6607	0.9879	0.945394	1.92027	1	0.910843	0.913647	0.928951	0.910437	1.00862	1.3521	1.91725	5.293	0.9603	1.08925	1.949
P17612	KAPCA_HUMAN	PRKACA	cAMP-dependent protein kinase catalytic subunit alpha	0	QIEHTLNEK	QIEHTLNEK	9	85	destabilized	6.8906	0.9672	1.02063	3.43128	1	1.26094	0.781174	1.0557	2.87315	3.67491	3.03492	3.58382	6.8469	0.9801	1.28706	5.77347	1	1.95314	1.14125	1.05455	5.01233	5.818	5.4755	6.02677	6.82	0.9814	0.764321	3.59106	1	0.72089	0.612825	1.18274	2.3844	3.29143	3.31879	3.83543	6.7957	0.9703	0.800981	2.75473
Q02750	MP2K1_HUMAN	MAP2K1	Dual specificity mitogen-activated protein kinase kinase 1	1	QLMVHAFIK	QLMVHAFIK	9	354	destabilized	6.6809	0.9918	1.48646	11.5096	1	2.01141	1.92268	1.4489	6.562	10.4959	11.4945	11.8486													6.4139	0.9901	0.854719	8.05673	1	1.24578	0.681586	0.63036	3.25684	6.97238	8.47762	7.69847	6.1637	0.9923	1.13203	7.96529
P00374	DYR_HUMAN	DHFR	Dihydrofolate reductase	1	QNLVIMGK	QNLVIMGK	8	48	destabilized	4.6749	0.9638	0.949554	2.42936	1	1.04622	1.03887	0.71133	0.954854	0.947081	1.62484	2.41836	4.6955	0.9432	0.989584	2.14342	1	1.08721	1.12794	0.825975	1.04347	0.852967	1.55709	2.14193	4.6024	0.9891	1.02287	2.35509	1	1.10251	1.07816	0.972515	0.959292	1.02853	1.5207	2.30406	4.8626	0.9585	1.00117	2.48412
P00374	DYR_HUMAN	DHFR	Dihydrofolate reductase	1	QNLVIMGKK	QNLVIMGKK	9	48	destabilized													4.5078	0.914	0.998145	2.64427	1	0.793255	1.3172	1.13321	0.866321	0.87734	1.44645	2.53517	4.3672	0.958	1.27944	5.71357	1	1.64381	1.34395	1.71987	0.804775	1.16424	1.64627	5.42479	4.6677	0.9652	0.78667	3.57305
Q9BV57	MTND_HUMAN	ADI1	Acireductone dioxygenase	1	QPHRPDPGRPVGLEQLR	QPHRPDPGRPVGLEQLR	17	16	destabilized													4.5517	0.9739	0.964156	1.46366	1	0.958185	0.986138	0.984358	0.908743	0.947902	1.10009	1.45141	4.4067	0.9536	1.03912	1.90266	1	1.16001	1.07128	0.971094	0.968965	1.06357	1.14696	1.84875	4.0418	0.917	0.929764	2.19296
Q96CW1	AP2M1_HUMAN	AP2M1	AP-2 complex subunit mu	1	QSIAIDDCTFHQCVR	QSIAIDDC(UniMod:4)TFHQC(UniMod:4)VR	15	239	destabilized	7.1268	0.9703	1.04865	1.42984	1	1.07477	1.07477	1.05607	1.40187	1.45794	1.45794	1.37383	6.8472	0.9648	0.988569	1.26671	1	0.990909	1.00909	0.954545	1.2	1.26364	1.22727	1.30909	6.8513	0.9747	0.986866	1.40582	1	0.930435	1.05217	0.965217	1.31304	1.4	1.41739	1.4	6.2802	0.9747	0.926513	1.39936
P56192	SYMC_HUMAN	MARS1	Methionine--tRNA ligase, cytoplasmic	1	RGFVLQDTVEQLR	RGFVLQDTVEQLR	13	376	destabilized													4.5895	0.9453	0.917282	1.40993	1	0.948148	0.896296	0.881481	0.911111	0.866667	1.05185	1.40741	4.5938	0.9913	0.95644	1.63524	1	0.930769	0.938462	0.976923	0.946154	0.946154	1.15385	1.63077	3.8259	0.929	0.938266	2.35693
P36507	MP2K2_HUMAN	MAP2K2	Dual specificity mitogen-activated protein kinase kinase 2	0	RLEAFLTQK	RLEAFLTQK	9	53	destabilized	5.8181	0.9493	0.942293	1.88953	1	0.959025	0.932325	1.08378	1.29758	1.47372	1.50761	1.8089	6.5943	0.9895	0.976321	1.68455	1	0.999708	0.990589	0.92646	1.28665	1.61038	1.68178	1.71581	6.6459	0.983	0.95953	1.80215	1	0.993481	0.939003	0.916623	1.34752	1.73457	1.89604	1.74843	6.6091	0.9802	1.08128	1.93974
Q9BZL6	KPCD2_HUMAN	PRKD2	Serine/threonine-protein kinase D2	1	RLSSTSLASGHSVR	RLSSTSLASGHSVR	14	195	destabilized	6.1999	0.9734	0.939603	2.24449	1	0.904288	0.882575	0.971321	1.00861	2.17548	2.43642	2.05348	6.6754	0.9624	1.29943	3.18418	1	1.17756	1.63021	1.42275	2.18527	3.23849	3.14301	3.14284	6.6116	0.9194	0.959221	3.07018	1	1.08059	0.628995	1.12781	1.65886	3.15683	2.5226	3.52985	6.8222	0.9184	0.747544	1.62442
Q9NVM4	ANM7_HUMAN	PRMT7	Protein arginine N-methyltransferase 7	1	RPELLTNEDLQGR	RPELLTNEDLQGR	13	458	destabilized													4.1812	0.9195	0.904618	1.78813	1	0.958247	0.878203	0.813538	0.862963	0.932201	1.07912	1.45199	4.2099	0.9296	0.880825	1.82143	1	0.890105	0.85691	0.801037	0.846046	0.92585	1.10731	1.46368	4.2946	0.9339	0.943551	1.84907
P36507	MP2K2_HUMAN	MAP2K2	Dual specificity mitogen-activated protein kinase kinase 2	1	RSEVEEVDFAGWLCK	RSEVEEVDFAGWLC(UniMod:4)K	15	371	destabilized	6.7136	0.9909	0.95035	3.55313	1	0.822325	0.891191	1.08941	2.32686	3.76035	3.46152	3.43661	6.706	0.9957	0.977285	3.40446	1	1.03312	0.996829	0.879296	2.23374	3.48746	3.46255	3.26327	6.6759	0.9949	1.01748	3.80959	1	1.05384	1.14212	0.893151	2.3492	3.6587	3.9288	3.80603	6.7228	0.9917	1.04818	3.62565
Q13085	ACACA_HUMAN	ACACA	Acetyl-CoA carboxylase 1	1	RVDPVYIHLAER	RVDPVYIHLAER	12	2139	destabilized	3.9683	0.9256	0.933581	2.10741	1	0.987152	0.930606	0.87138	0.84161	0.978845	1.03117	1.49098	3.8142	0.9904	0.955269	2.51847	1	0.930056	0.961404	0.931676	0.951489	1.01045	1.19788	1.60163	4.6076	0.9202	1.01421	1.70442	1	1.08038	0.8509	1.06411	1.0308	1.05957	1.23785	1.6993	4.5309	0.9812	0.944222	1.57779
Q12815	TROAP_HUMAN	TROAP	Tastin	1	SCLTAIHCFHEAR	SC(UniMod:4)LTAIHC(UniMod:4)FHEAR	13	717	destabilized	6.571	0.9755	0.990038	1.96898	1	0.949518	1.0621	0.9486	1.21532	2.01468	1.82303	2.06898													6.9461	0.9637	0.930368	2.05583	1	0.883709	0.901815	1.15513	1.60012	2.10059	1.85856	2.16017	6.5934	0.9488	0.936812	2.14819
O75494	SRS10_HUMAN	SRSF10	Serine/arginine-rich splicing factor 10	1	SFDYNYR	SFDYNYR	7	133	destabilized	6.9265	0.9127	0.997845	1.38108	1	1.05923	1.13029	1.12483	1.153	1.3052	1.2573	1.3531	6.8824	0.9707	1.03481	1.38998	1	1.03391	1.06634	1.09261	1.23297	1.42266	1.36338	1.37524													6.4331	0.9906	1.02865	1.36776
P26368	U2AF2_HUMAN	U2AF2	Splicing factor U2AF 65 kDa subunit	1	SIEIPRPVDGVEVPGCGK	SIEIPRPVDGVEVPGC(UniMod:4)GK	18	414	destabilized	4.4703	0.9741	0.898132	1.86871	1	0.917462	0.922985	0.88742	0.824419	0.836515	1.01923	1.85135	4.5159	0.9511	0.868445	1.61988	1	0.841411	0.818944	0.854584	0.879596	0.816271	1.04062	1.59613	4.5557	0.9689	0.8954	1.71674	1	0.91208	0.824695	0.862838	0.908562	0.864235	1.06686	1.71209	4.5472	0.9838	0.953891	1.9436
P15559	NQO1_HUMAN	NQO1	NAD(P)H dehydrogenase [quinone] 1	1	SIPTDNQIK	SIPTDNQIK	9	263	destabilized	4.4899	0.9816	0.937688	2.1158	1	0.883946	0.958426	1.02418	0.892706	0.866687	1.09735	2.10058	4.2878	0.966	0.949266	2.65427	1	1.00501	0.830871	0.959771	0.864389	1.10493	1.34285	2.1218	3.8109	0.9773	0.90762	4.49468	1	0.892373	0.771468	0.871172	0.953896	0.979863	1.14859	2.21945	4.5405	0.9834	0.980569	2.35247
Q9BTE7	DCNL5_HUMAN	DCUN1D5	DCN1-like protein 5	1	SLDIDTAK	SLDIDTAK	8	156	destabilized	4.2003	0.9951	0.956757	6.60786	1	0.907729	0.948149	1.10368	0.808665	1.14079	2.26043	4.45116	4.1844	0.9996	0.99875	8.57949	1	0.987115	1.06816	0.965837	0.984139	1.19197	2.68391	5.6255	3.918	0.9969	0.952323	10.9283	1	0.899447	0.781819	0.987103	1.01006	1.21682	2.24191	5.45829	4.0468	0.998	1.1294	10.9165
P31323	KAP3_HUMAN	PRKAR2B	cAMP-dependent protein kinase type II-beta regulatory subunit	1	SLEFSER	SLEFSER	7	279	destabilized	7.1927	0.9621	1.00471	2.00503	1	0.91474	1.10034	1.08933	1.91333	2.1677	2.01286	1.83591	6.782	0.9639	1.06116	2.85609	1	0.967549	1.09906	1.18553	2.1802	3.20169	2.71382	2.65283	6.867	0.9887	0.944332	1.98954	1	0.888153	0.97184	0.917754	1.80948	2.07955	1.98502	1.904	7.0532	0.9763	0.944561	2.00488
P42696	RBM34_HUMAN	RBM34	RNA-binding protein 34	1	SLIPAEGTLSK	SLIPAEGTLSK	11	218	destabilized	4.6688	0.9876	1.05925	1.98614	1	1.02115	1.08445	1.04312	1.09314	1.11385	1.46067	1.98384	4.5864	0.9727	0.977256	1.85796	1	0.861168	1.02661	1.02166	0.965623	0.988489	1.13218	1.85768	4.626	0.9266	0.898386	1.69949	1	0.806336	1.02546	0.893418	0.805832	0.859447	1.18015	1.69532	4.474	0.9693	0.996095	2.09194
P07237	PDIA1_HUMAN	P4HB	Protein disulfide-isomerase	1	SNFAEALAAHK	SNFAEALAAHK	11	32	destabilized	4.4968	0.9819	0.979078	1.8156	1	0.938023	1.01227	0.953323	1.0208	1.07181	1.28516	1.59709													4.7078	0.9587	0.955408	1.44001	1	0.902388	1.00277	0.979715	0.935703	0.912163	1.20696	1.43949	4.578	0.9843	0.987664	1.60907
Q14204	DYHC1_HUMAN	DYNC1H1	Cytoplasmic dynein 1 heavy chain 1	1	SNLPDNLK	SNLPDNLK	8	2026	destabilized	4.5624	0.9042	0.934255	1.3206	1	0.935185	0.935185	0.981481	0.866685	0.886915	1.03704	1.31481	4.4991	0.9759	0.987828	1.37802	1	1.01393	1.01047	0.957419	0.964465	0.981318	1.08802	1.3524	3.8516	0.9782	0.975459	2.00358	1	0.947399	0.979624	0.941613	0.990099	1.0099	1.07921	1.39604	4.022	0.9655	0.951001	1.79983
Q04759	KPCT_HUMAN	PRKCQ	Protein kinase C theta type	1	SPFDCSNFDKEFLNEKPR	SPFDC(UniMod:4)SNFDKEFLNEKPR	18	657	destabilized	7.5875	0.9655	0.943023	7.66015	1	1.04955	2.94802	3.34602	6.71484	6.5916	7.3146	7.85724	7.5324	0.9681	2.01113	10.7607	1	2.54398	2.48955	3.17865	11.141	11.9663	9.54646	10.3877	7.1172	0.9636	0.749084	4.12779	1	0.866742	0.434419	1.43123	3.33396	3.51693	4.08724	4.56117
Q8IYB3	SRRM1_HUMAN	SRRM1	Serine/arginine repetitive matrix protein 1	1	SPSPAPEKK	SPSPAPEKK	9	209	destabilized	5.8826	0.9658	1.37614	8.59414	1	2.65297	1.16654	0.721798	2.14527	5.91436	7.9129	8.85605	5.9275	0.9942	0.878849	6.7855	1	1.07577	0.724463	0.682923	1.03073	5.36364	7.10183	6.46234	5.5977	0.9843	1.21494	7.68486	1	0.605731	1.68234	1.19226	1.75393	3.80075	7.68425	7.45129
Q06187	BTK_HUMAN	BTK	Tyrosine-protein kinase BTK	1	SQAEQLLK	SQAEQLLK	8	289	destabilized	5.7363	0.9901	0.901034	2.2798	1	0.841825	0.838784	0.985251	0.839328	1.74812	2.30074	2.25887	5.4385	0.9885	1.05909	2.68637	1	1.14351	1.07783	1.12098	0.997763	1.66153	2.41194	2.67964	4.8526	0.9676	0.888294	3.40727	1	0.839131	0.896533	1.00637	0.959591	1.77266	2.11534	2.79003	5.9304	0.9847	0.918814	2.43262
Q06187	BTK_HUMAN	BTK	Tyrosine-protein kinase BTK	1	SQAEQLLKQEGK	SQAEQLLKQEGK	12	289	destabilized	5.7326	0.9965	0.939371	2.67226	1	0.991022	0.857699	0.922108	1.03089	1.85337	2.56828	2.67724	5.4552	0.9739	0.96593	2.89205	1	1.03505	0.87069	1.13075	1.11536	1.90945	2.25704	2.73661	5.93	0.9686	0.913213	2.39321	1	0.794632	1.09823	0.774472	0.970052	1.97241	2.24731	2.51883	5.8617	0.9873	0.906158	2.26997
Q9NVS9	PNPO_HUMAN	PNPO	Pyridoxine-5'-phosphate oxidase	1	SSQIGAVVSHQSSVIPDR	SSQIGAVVSHQSSVIPDR	18	164	destabilized	4.2851	0.991	0.910564	4.21908	1	0.89036	1.00473	0.827303	0.809458	1.07346	1.81801	3.09368	4.7197	0.9422	0.951412	4.21606	1	1.55065	0.94229	0.749141	0.462746	1.00569	2.70753	4.19926	4.4272	0.9519	1.66513	11.5383	1	2.40564	1.93302	1.92545	1.02407	3.24003	5.36948	8.2919	5.0386	0.9707	0.961248	3.96742
Q9NVS9	PNPO_HUMAN	PNPO	Pyridoxine-5'-phosphate oxidase	1	SSQIGAVVSHQSSVIPDREYLR	SSQIGAVVSHQSSVIPDREYLR	22	164	destabilized	4.2428	0.9976	0.883038	5.85861	1	0.813615	0.864171	0.889524	0.896629	1.21468	2.37635	3.92087	4.6753	0.9919	1.04008	4.30485	1	1.08629	0.894162	1.23579	0.987092	1.18193	2.61253	3.93714	4.8039	0.9928	0.848322	3.0264	1	0.852056	0.758281	0.820361	0.810549	0.910851	2.16049	2.94006	4.5236	0.9847	0.770185	3.76649
Q06187	BTK_HUMAN	BTK	Tyrosine-protein kinase BTK	1	STGDPQGVIR	STGDPQGVIR	10	323	destabilized	5.872	0.9956	0.930171	2.17	1	0.914032	0.880915	0.93359	0.952956	1.77878	2.12466	2.20701	5.7628	0.9971	1.04124	3.20856	1	1.00465	1.02614	1.12881	1.04728	2.41797	3.27822	3.13872	5.7489	0.9937	0.895425	2.27102	1	0.885863	0.886558	0.817137	0.888017	1.72627	2.29035	2.25154	5.8223	0.9977	0.988849	2.69999
P11802	CDK4_HUMAN	CDK4	Cyclin-dependent kinase 4	1	SVRVPNGGGGGGGLPISTVR	SVRVPNGGGGGGGLPISTVR	20	36	destabilized	5.5846	0.9648	1.03852	1.91205	1	1.05716	1.04394	1.07444	1.25216	1.32766	1.81585	1.80916	4.3507	0.9323	0.910243	1.8662	1	0.874355	0.957693	0.896885	0.796905	1.00553	1.21524	1.55619	5.5751	0.9926	1.05959	1.71606	1	1.07453	1.07527	1.0749	1.07334	1.24009	1.72409	1.70735
Q96CB8	INT12_HUMAN	INTS12	Integrator complex subunit 12	1	SVSCDNVSK	SVSC(UniMod:4)DNVSK	9	376	destabilized	7.7878	0.9922	0.999462	2.41486	1	1.01281	0.991073	1.89594	2.38287	2.29869	2.45933	2.51661	7.8654	0.9656	1.01265	2.12357	1	1.03904	1.00633	1.82314	2.15535	2.30249	2.1149	1.91946	7.7989	0.9975	0.957713	2.26269	1	0.922757	0.970443	1.759	2.2334	2.31837	2.24985	2.24026	7.7684	0.9945	0.945483	2.11707
P36507	MP2K2_HUMAN	MAP2K2	Dual specificity mitogen-activated protein kinase kinase 2	1	SYMAPER	SYM(UniMod:35)APER	7	232	destabilized	6.6797	0.9853	0.912719	2.70411	1	0.744397	0.9577	0.992377	1.76948	2.69062	2.82886	2.55003	6.7091	0.9945	0.964189	2.95023	1	0.989597	0.916105	1.00457	1.97838	2.88924	2.82853	3.08024	6.6988	0.9585	0.791322	2.68381	1	0.794676	0.753312	0.61756	1.73711	2.60818	3.02377	2.41898	6.6884	0.9855	1.02633	3.76683
Q02750	MP2K1_HUMAN	MAP2K1	Dual specificity mitogen-activated protein kinase kinase 1	1	SYMSPER	SYMSPER	7	228	destabilized	6.5198	0.9947	0.890251	5.5575	1	0.926171	0.931338	0.909303	2.78774	4.95924	5.29529	5.80002	6.5792	0.9989	1.00663	5.96665	1	1.04947	0.992463	1.0584	2.94316	5.77262	6.11424	5.82972	6.6503	0.9995	0.965238	5.81311	1	1.00118	0.912909	0.947012	2.81929	5.82259	5.72782	5.88851	6.5653	0.9984	0.939729	5.67283
Q9Y2W1	TR150_HUMAN	THRAP3	Thyroid hormone receptor-associated protein 3	1	SYSPAHNR	SYSPAHNR	8	53	destabilized	6.1286	0.9969	1.02627	3.23099	1	0.999896	1.1264	0.978595	1.22268	2.90621	3.30149	3.15716	6.0904	0.99	1.028	3.42762	1	0.941766	1.07247	1.10308	1.31609	2.89806	3.60732	3.23739	5.9529	0.9983	1.00359	3.57414	1	0.936251	1.03734	1.04584	1.25371	2.75217	3.59413	3.50106	6.1663	0.9894	1.0107	3.53728
P40818	UBP8_HUMAN	USP8	Ubiquitin carboxyl-terminal hydrolase 8	1	SYSSPDITQAIQEEEKR	SYSSPDITQAIQEEEKR	17	716	destabilized	8.4604	0.9922	1.02838	2.1702	1	1.05718	1.20803	2.17515	2.2755	2.12832	2.13863	2.12834	8.4723	0.9672	0.993193	2.14498	1	0.986273	1.09111	2.2067	2.02899	2.26472	1.96048	2.26388	8.2984	0.9488	0.989169	2.27923	1	1.00011	1.35208	2.00244	2.45098	2.404	2.27233	2.00532	7.8438	0.995	0.961962	2.05527
P05787	K2C8_HUMAN	KRT8	Keratin, type II cytoskeletal 8	1	SYTSGPGSR	SYTSGPGSR	9	24	destabilized	5.4265	0.9922	0.979641	2.36138	1	1.04212	0.965946	0.869105	1.0502	1.38253	2.24661	2.33877	5.0158	0.9976	1.03642	2.46407	1	1.02454	1.05784	1.08581	1.0356	1.26643	2.01209	2.35533	5.4027	0.9929	1.03487	2.15379	1	0.985459	1.12074	1.01873	1.06382	1.3295	2.06567	2.14258	5.1334	0.9923	0.980996	2.05294
Q96CW1	AP2M1_HUMAN	AP2M1	AP-2 complex subunit mu	1	TFITQQGIK	TFITQQGIK	9	131	destabilized	7.4288	0.9903	1.02077	1.54999	1	1.04027	1.04027	1.18792	1.49664	1.49664	1.58389	1.55705	6.8537	0.9798	0.969393	1.43917	1	0.957317	1	0.920732	1.33537	1.40244	1.42683	1.4878	6.998	0.9479	0.948408	1.46218	1	0.931818	0.931818	1.00568	1.32386	1.35795	1.42614	1.5625	6.6748	0.9538	1.03595	1.51305
Q96CB9	NSUN4_HUMAN	NSUN4	5-methylcytosine rRNA methyltransferase NSUN4	1	TLALLQTGCCR	TLALLQTGC(UniMod:4)C(UniMod:4)R	11	188	destabilized	4.7372	0.9142	1.09547	2.60795	1	0.951202	1.09696	1.4784	0.944936	1.12423	1.91453	2.54864	4.6094	0.9274	1.13317	3.47647	1	0.649319	1.14802	1.30183	1.36359	1.33631	1.80563	3.47168	4.7289	0.9733	0.855703	2.4032	1	0.763242	0.723082	0.788441	0.967301	0.893879	1.71132	2.39494	4.959	0.9267	1.21116	3.15973
P42696	RBM34_HUMAN	RBM34	RNA-binding protein 34	1	TVFVGNLPVTCNKK	TVFVGNLPVTC(UniMod:4)NKK	14	186	destabilized	3.7481	0.9937	0.962668	3.45861	1	0.919355	0.971109	0.9345	0.985431	1.01532	1.2526	1.88734	4.4504	0.9782	1.03988	2.40786	1	0.950379	1.04618	1.10397	0.98056	1.16055	1.28264	2.32681	4.5899	0.9891	1.10043	2.47945	1	1.12721	1.15855	1.06324	1.10312	1.15033	1.38282	2.47853	4.232	0.9801	0.981148	2.50926
P00374	DYR_HUMAN	DHFR	Dihydrofolate reductase	0	TWFSIPEK	TWFSIPEK	8	57	destabilized	4.7202	0.9743	0.929225	1.97808	1	0.81094	0.993558	0.980721	0.87454	0.915637	1.50533	1.97673	4.6292	0.9434	0.828453	1.88981	1	0.82413	0.748879	0.803456	0.757082	0.933712	1.31245	1.68882	4.548	0.992	0.968393	2.25923	1	0.948006	1.00036	1.01678	0.888741	0.956821	1.299	2.23285	4.1921	0.9802	0.936055	2.82778
P00374	DYR_HUMAN	DHFR	Dihydrofolate reductase	0	TWFSIPEKNRPLK	TWFSIPEKNRPLK	13	57	destabilized													5.5549	0.9718	1.1756	3.99038	1	1.60062	1.25668	0.846023	1.17511	1.82559	4.0188	3.95988	4.6509	0.974	0.960695	3.93698	1	0.944949	0.63561	1.06353	1.25602	0.864734	2.16242	3.92184	4.7514	0.945	1.00419	2.05523
Q14232	EI2BA_HUMAN	EIF2B1	Translation initiation factor eIF-2B subunit alpha	1	VAQTGQDLK	VAQTGQDLK	9	259	destabilized	4.7289	0.9856	1.02016	1.54826	1	1.06814	1.03444	1.02452	0.996107	0.998736	1.30975	1.54351													4.6577	0.9044	0.968172	1.48159	1	0.984933	1.08438	0.890859	0.945387	0.903795	1.17337	1.48098	4.5701	0.9468	1.06785	1.75739
P41252	SYIC_HUMAN	IARS1	Isoleucine--tRNA ligase, cytoplasmic	1	VCMDFNIIRK	VC(UniMod:4)MDFNIIRK	10	335	destabilized	4.4304	0.9833	0.977211	1.615	1	0.980112	0.961959	0.937497	1.01366	0.997113	1.19274	1.45363	4.5577	0.922	1.07551	1.57926	1	0.999738	1.10761	1.13133	1.1116	1.10423	1.22369	1.56342	3.677	0.9377	0.96231	2.55624	1	0.978664	0.981047	0.908634	0.893442	1.03127	1.0613	1.44989	4.6293	0.9221	1.05998	1.4747
P60842	IF4A1_HUMAN	EIF4A1	Eukaryotic initiation factor 4A-I	0	VFDMLNR	VFDMLNR	7	162	destabilized	4.4876	0.9449	1.01775	1.32921	1	1.0597	1.03123	1.02874	1.01239	0.974307	1.09129	1.31008	4.4946	0.9285	0.948758	1.45508	1	0.947487	0.978625	0.922167	0.880307	1.01101	1.14282	1.32424	4.5148	0.9419	0.972393	1.40024	1	1.03368	0.908027	0.969936	0.944711	0.978024	1.04375	1.39552
P61962	DCAF7_HUMAN	DCAF7	DDB1- and CUL4-associated factor 7	1	VNLVSGHVK	VNLVSGHVK	9	159	destabilized	4.5702	0.9433	0.936709	1.51151	1	0.993348	0.879377	0.910103	0.969327	0.86811	1.0768	1.50773													4.7819	0.935	1.06667	1.74199	1	1.04486	0.994798	1.15889	1.11935	1.13758	1.38193	1.71667	4.7264	0.9721	0.950982	1.37679
Q06187	BTK_HUMAN	BTK	Tyrosine-protein kinase BTK	1	WSPPEVLMYSK	WSPPEVLMYSK	11	563	destabilized	5.8692	0.9983	0.982772	5.84346	1	0.914688	1.0491	0.936081	1.30831	4.07255	5.9094	5.69254	5.9526	0.9987	1.02626	5.67196	1	1.15733	0.955137	1.03045	1.45867	4.20721	5.46977	5.74326	5.922	0.999	1.0465	6.32492	1	1.17846	0.926699	1.10378	1.37378	4.65837	6.19847	6.36303	5.8756	0.9985	1.04357	6.42501
Q9BTE7	DCNL5_HUMAN	DCUN1D5	DCN1-like protein 5	0	YAFDFAR	YAFDFAR	7	144	destabilized	4.4343	0.993	0.931602	6.26464	1	0.928772	1.16148	0.699862	0.862879	1.0261	2.51426	5.22218	4.7152	0.9856	0.825608	3.38263	1	0.703285	0.711641	0.998974	0.789456	0.750299	2.22665	3.3821	4.0563	0.977	0.857002	7.65222	1	0.983578	0.459555	0.7293	1.01411	1.2186	2.1063	4.48486	4.3881	0.989	0.958344	6.22344
P55209	NP1L1_HUMAN	NAP1L1	Nucleosome assembly protein 1-like 1	1	YAVLYQPLFDKR	YAVLYQPLFDKR	12	106	destabilized	4.3178	0.9548	0.984874	1.34796	1	0.979167	1.01389	0.951389	0.951389	1.01389	1.01389	1.30556	4.3486	0.9185	0.940033	1.61963	1	1.00833	0.966667	0.966667	0.81595	0.883333	1.00833	1.55	4.4633	0.9749	0.948526	1.57058	1	0.977941	0.904412	0.897059	0.955882	0.955882	1.02206	1.55882
P00374	DYR_HUMAN	DHFR	Dihydrofolate reductase	1	YKFEVYEK	YKFEVYEK	8	178	destabilized	4.4821	0.945	0.870668	1.89236	1	0.872601	0.965291	0.775508	0.747933	0.862735	1.02501	1.87078	4.2276	0.9852	1.00657	3.56537	1	1.11113	0.94351	0.934167	1.0487	1.28091	1.73367	2.5544	5.4425	0.9668	1.02192	1.76787	1	1.0104	1.08233	0.920651	1.097	1.07551	1.83023	1.70521	4.5838	0.9235	0.890454	1.98948
P00374	DYR_HUMAN	DHFR	Dihydrofolate reductase	1	YKFEVYEKND	YKFEVYEKND	10	178	destabilized	4.6211	0.9659	0.97849	1.81867	1	0.882342	1.03923	0.924206	1.05253	0.972648	1.23443	1.81749	4.7365	0.9761	0.953984	1.91342	1	1.02297	0.9963	0.926702	0.836833	0.941001	1.5226	1.91267	4.6007	0.9085	0.839977	1.7562	1	0.748535	0.929534	0.894081	0.787865	0.67985	1.08435	1.75432	4.6999	0.915	0.789261	1.72263
Q13177	PAK2_HUMAN	PAK2	Serine/threonine-protein kinase PAK 2	1	YLSFTPPEK	YLSFTPPEK	9	139	destabilized	6.1254	0.9771	0.952454	1.57022	1	1.00511	0.865495	0.946201	1.06762	1.41886	1.54473	1.57906	6.2777	0.9897	0.952775	1.47555	1	0.950749	0.927448	0.933492	1.03433	1.42796	1.50256	1.44928	6.4297	0.992	1.02389	1.70586	1	1.04061	1.04863	1.03124	1.26111	1.59891	1.74529	1.66647	6.3793	0.9689	1.13135	1.97378
P36507	MP2K2_HUMAN	MAP2K2	Dual specificity mitogen-activated protein kinase kinase 2	0	YPIPPPDAK	YPIPPPDAK	9	265	destabilized	6.5655	0.9509	0.537539	3.05693	1	0.238054	0.6055	0.37929	1.70685	2.61131	3.27174	2.9629	6.6514	0.9469	0.778431	2.51832	1	0.536004	1.03936	0.538499	1.46278	2.54608	2.67206	2.33657	6.67	0.9681	0.808524	2.43387	1	0.822389	0.84282	0.568649	1.49416	2.51784	2.24541	2.5383
Q06187	BTK_HUMAN	BTK	Tyrosine-protein kinase BTK	1	YTVSVFAK	YTVSVFAK	8	315	destabilized	5.5527	0.961	0.876177	2.27831	1	0.902125	0.866196	0.817658	0.924294	1.61008	1.87011	2.29598	5.7211	0.99	0.917924	2.16363	1	0.958075	0.897527	0.841656	0.958739	1.57681	2.04774	2.20084	5.6762	0.9577	0.915644	2.26878	1	0.935412	0.860543	0.97077	0.994339	1.71187	1.87356	2.31214	5.7285	0.9996	1.02027	2.62467
[truncated: 11 more columns]

## Sheet: Fig.1g
HT-PELSA					Kinobeads
type	pEC50	kinase			kinase	accession no.	pIC50
stabilized	8.34573	PDK1			CaMKK1	IPI00792960.2	8.14
stabilized	8.27243	CaMKK1			SIK	IPI00025679.5	8.14
stabilized	8.07812	AMPKa1			CaMKK2	IPI00290239.2	8.1
stabilized	8.0738	SLK			SLK	IPI00022827.1	8.1
stabilized	8.03747	QSK			LOK	IPI00304742.5	8.05
stabilized	7.86832	MST2			AMPKa1	IPI00410287.3	7.9
stabilized	7.81985	MST1			QIK	IPI00465291.3	7.85
stabilized	7.51443	PKN1			CaMK2g	IPI00908444.1	7.813
stabilized	7.48135	TAO3			RSK4	IPI00007123.1	7.8
stabilized	7.4219	SYK			CaMK2a	IPI00550056.1	7.72
destabilized	7.41908	PKCt			IRAK3	IPI00026984.1	7.7
stabilized	7.36883	RSK1			MST1	IPI00011488.4	7.687
stabilized	7.36453	PKN2			PKCd	IPI00329236.3	7.687
stabilized	7.34723	AurB			CaMK2d	IPI00828081.1	7.667
stabilized	7.30335	TNK1			MST2	IPI00411984.5	7.667
stabilized	7.29558	AurA			BRSK2	IPI00339265.3	7.66
stabilized	7.27567	FER			MARK2	IPI00555838.1	7.62
stabilized	7.26725	PKD2			MLK1	IPI00179189.7	7.62
stabilized	7.2377	ULK3			CaMK2b	IPI00221305.4	7.615
stabilized	7.21547	MAP2K3			STK33	IPI00302351.2	7.613
stabilized	7.19993	TNIK			MARK4	IPI00064797.1	7.607
stabilized	7.1725	PKCb			AMPKa2	IPI00307755.3	7.557
stabilized	7.15367	TBK1			PAK4	IPI00014068.1	7.523
stabilized	7.0911	PKCa			MARK3	IPI00183118.4	7.52
stabilized	7.09065	CHK1			LRRK2	IPI00175649.3	7.48
stabilized	7.0764	MINK			MARK1	IPI00185037.9	7.46
stabilized	7.05143	PIM2			MLK3	IPI00000977.1	7.45
stabilized	7.03585	TYK2			PDK1	IPI00002538.1	7.447
stabilized	7.01345	GPRK6			NuaK1	IPI00028566.1	7.41
stabilized	6.9886	MELK			QSK	IPI00657720.1	7.357
stabilized	6.96572	PAK4			PKCa	IPI00385449.4	7.32
stabilized	6.9551	IRAK4			PKN3	IPI00413780.3	7.32
stabilized	6.9482	CDK9			PKCb	IPI00219628.3	7.303
stabilized	6.9425	TLK2			PKN2	IPI00002804.1	7.277
stabilized	6.9271	CDK2			AAK1	IPI00916402.1	7.24
destabilized	6.9072	PKACb			PHKg2	IPI00012891.1	7.233
stabilized	6.88875	GAK			CaMK1d	IPI00170508.1	7.19
stabilized	6.88593	GSK3B			TRKA	IPI00025076.2	7.19
destabilized	6.87552	MAP2K2			SYK	IPI00018597.1	7.157
stabilized	6.86385	PAK2			PLK4	IPI00410344.3	7.147
stabilized	6.8606	FAK			TAO1	IPI00002232.2	7.145
stabilized	6.85773	SRPK1			JAK3	IPI00219418.2	7.14
destabilized	6.8383	PKACa			TNK1	IPI00022633.3	7.13
stabilized	6.79082	RSK2			PKCt	IPI00029196.6	7.077
stabilized	6.7832	GSK3A			GCK	IPI00149094.4	7.07
stabilized	6.7551	KHS1			PKN1	IPI00412672.1	7.027
stabilized	6.7537	CDK5			HPK1	IPI00020258.3	7.01
destabilized	6.71037	MAP2K5			TAO3	IPI00410485.2	7.007
stabilized	6.68557	SgK496			smMLCK	IPI00791924.2	7
stabilized	6.6322	CHK2			ZC2/TNIK	IPI00514275.2	6.997
stabilized	6.6218	ULK1			MELK	IPI00006471.3	6.993
destabilized	6.61383	MAP2K1			ACK	IPI00552750.2	6.975
stabilized	6.5584	LIMK1			FER	IPI00029263.2	6.973
destabilized	6.55017	SRPK2			BIKE	IPI00337426.1	6.96
stabilized	6.53383	CDC2			DMPK2	IPI00454910.1	6.96
stabilized	6.50645	MST3			PKD3	IPI00015538.1	6.95
stabilized	6.49245	MAP3K2			KHS2	IPI00217024.1	6.94
stabilized	6.4903	RNAseL			PKD2	IPI00009334.5	6.94
stabilized	6.45758	MST4			MAP2K6	IPI00003814.1	6.92
stabilized	6.40273	MSK1			FLT4	IPI00293565.4	6.873
stabilized	6.39367	PCTAIRE2			ULK1	IPI00289357.4	6.85
stabilized	6.3267	NDR1			CLIK1	IPI00291457.1	6.82
stabilized	6.3207	ABL1			PYK2	IPI00029702.1	6.817
stabilized	6.31047	CLIK1			AurA	IPI00298940.3	6.807
stabilized	6.27538	TTK			TBK1	IPI00293613.2	6.797
stabilized	6.19803	LYN			ZC1/HGK	IPI00604647.1	6.78
stabilized	6.10757	CSK			FES	IPI00294344.2	6.757
destabilized	6.08838	p70S6K			AurB	IPI00796914.1	6.737
stabilized	6.0518	PLK1			IKKe	IPI00029045.1	6.72
stabilized	6.0095	JNK1			CDK2	IPI00031681.1	6.69
destabilized	5.90485	BTK			MSK2	IPI00022536.1	6.687
stabilized	5.85998	CDK7			PDGFRb	IPI00015902.3	6.683
stabilized	5.83987	YSK1			CDK10	IPI00014873.2	6.675
destabilized	5.7909	AKT2			KHS1	IPI00294842.3	6.643
stabilized	5.73313	TAK1			CaMK1a	IPI00028296.1	6.64
stabilized	5.71258	PKR			MLK4	IPI00142487.2	6.57
stabilized	5.6714	p38a			AXL	IPI00296992.7	6.56
stabilized	5.64318	SNRK			TYK2	IPI00022353.4	6.545
stabilized	5.6385	GCN2			MAP2K3	IPI00218858.1	6.53
destabilized	5.50352	RIPK1			GSK3B	IPI00216190.1	6.51
stabilized	5.46443	CLK3			JAK2	IPI00031016.1	6.505
stabilized	5.45957	JNK2			DDR2	IPI00004409.2	6.5
stabilized	5.4574	AKT1			MER	IPI00029756.2	6.477
stabilized	5.43735	RIOK2			IRAK4	IPI00007641.2	6.463
stabilized	5.39053	LIMK2			CaMK4	IPI00430411.1	6.46
stabilized	5.37495	TEC			CDC2	IPI00026689.4	6.46
stabilized	5.36897	VRK1			GSK3A	IPI00292228.1	6.45
destabilized	5.34455	MNK1			RSK2	IPI00020898.1	6.447
stabilized	5.3216	Wee1			DRAK2	IPI00916930.1	6.44
stabilized	5.27427	MAP3K4			KDR	IPI00021396.1	6.39
stabilized	5.2078	MASTL			CLK1	IPI00915761.1	6.37
stabilized	5.1714	MRCKa			CLK2	IPI00028071.3	6.37
destabilized	5.17013	CDK4			DYRK1A	IPI00014344.1	6.37
stabilized	4.91397	IKKa			TAO2	IPI00006283.3	6.33
stabilized	4.9112	CK1e			HCK	IPI00646510.2	6.327
stabilized	4.86733	PRP4			PCTAIRE2	IPI00376955.3	6.32
stabilized	4.86643	NEK9			ULK3	IPI00910978.1	6.243
stabilized	4.7929	Erk5			CaMLCK	IPI00304648.4	6.22
stabilized	4.7567	Erk2			CDK9	IPI00552413.2	6.21
stabilized	4.74353	p70S6Kb			ICK	IPI00414132.1	6.19
					LCK	IPI00515097.3	6.175
					DRAK1, SgK085	IPI00646659.2	6.14
					TTK	IPI00151170.4	6.137
					PIK3Cb	IPI00031388.1	6.12
					FMS	IPI00011218.1	6.11
					TIE2	IPI00412829.2	6.103
					MSK1	IPI00335101.1	6.097
					PKG1	IPI00436355.1	6.087
					CDK5	IPI00023530.7	6.07
					RSK3	IPI00477982.1	5.993
					MAP2K5	IPI00158248.3	5.987
					FGFR1	IPI00005142.1	5.973
					Erk5	IPI00910923.1	5.96
					PDGFRa	IPI00027721.1	5.923
					RSK1	IPI00478653.2	5.92
					GAK	IPI00298949.1	5.917
					MET	IPI00294528.1	5.913
					FAK	IPI00413961.3	5.903
					FGR	IPI00016871.1	5.903
					DDR1	IPI00657861.1	5.88
					NLK	IPI00008237.6	5.877
					IRAK1	IPI00293652.1	5.837
					CDK7	IPI00000685.1	5.827
					TESK1	IPI00018182.2	5.8
					ITK	IPI00004566.1	5.78
					GCN2	IPI00163851.5	5.71
					MAP2K2	IPI00003783.1	5.677
					MAP3K2	IPI00513803.3	5.67
					FGFR2	IPI00218424.3	5.663
					ALK4	IPI00005732.1	5.653
					ALK2	IPI00029219.1	5.62
					MAP3K3	IPI00181703.1	5.617
					FGFR3	IPI00220253.1	5.61
					LYN	IPI00298625.2	5.587
					MAP2K1	IPI00219604.3	5.583
					JAK1	IPI00784013.1	5.57
					TGFbR1	IPI00005733.1	5.493
					BTK	IPI00029132.3	5.49
					FYN	IPI00219012.4	5.487
					MPSK1	IPI00915837.1	5.397
					LIMK1	IPI00291702.2	5.377
					BMX	IPI00020899.3	5.347
					YES	IPI00013981.4	5.327
					BCR	IPI00004497.2	5.323
					CK2a1	IPI00784195.1	5.3
					CSK	IPI00013212.1	5.287
					CRK7	IPI00021175.1	5.28
					RON	IPI00030273.1	5.27
					CK2a1	IPI00016613.2	5.233
					EphA7	IPI00016645.3	5.223
					ALK1	IPI00784262.2	5.21
					INSR	IPI00025803.3	5.197
					IGF1R	IPI00027232.3	5.153
					ADCK1	IPI00787836.1	5.15
					EphA5	IPI00008290.2	5.08
					CK2a2	IPI00020602.1	5.077
					DLK	IPI00796081.1	5.07
					FRK	IPI00000885.1	5.057
					ABL	IPI00221171.4	4.98
					TYRO3	IPI00030887.1	4.96
					KIT	IPI00022296.1	4.957
					TEC	IPI00000878.4	4.957
					EphA1	IPI00294250.2	4.93
					HIPK3	IPI00099522.2	4.92
					ARG	IPI00329488.4	4.897
					HIPK2	IPI00289892.1	4.89
					PIP5K2B	IPI00216470.1	4.87
					Wee1, Wee1B	IPI00025830.1	4.803
					MAP2K4	IPI00024674.2	4.793
					JNK1	IPI00220306.1	4.773
					ARAF	IPI00020578.2	4.743
					SRC	IPI00328867.6	4.66
					TGFbR2	IPI00164934.3	4.643
					BMPR1B	IPI00010862.2	4.64
					EphA3, EphA6	IPI00298105.4	4.617
					PIP5K2A	IPI00009688.1	4.617
					BMPR1A	IPI00005731.2	4.57
					EphA4	IPI00008318.1	4.545
					ACTR2	IPI00903077.1	4.52
					ACTR2B	IPI00437565.5	4.52
					ADCK3	IPI00176469.2	4.52
					BMPR2	IPI00783156.1	4.52
					BRAF	IPI00303797.3	4.52
					BRD3	IPI00014266.1	4.52
					BRD4	IPI00440727.1	4.52
					CDK6	IPI00023529.1	4.52
					CK1a	IPI00448798.6	4.52
					CK1d	IPI00011102.2	4.52
					CK1e	IPI00027729.1	4.52
					CK1g1	IPI00791893.1	4.52
					CK1g3	IPI00218437.2	4.52
					DNAPK	IPI00296337.2	4.52
					EGFR	IPI00018274.1	4.52
					EphA2	IPI00021267.1	4.52
					EphB1	IPI00008315.4	4.52
					EphB2	IPI00021275.4	4.52
					EphB3	IPI00289329.2	4.52
					EphB4	IPI00289342.1	4.52
					EphB6	IPI00005222.4	4.52
					Erk1	IPI00018195.3	4.52
					Erk2	IPI00003479.3	4.52
					FRAP	IPI00031410.1	4.52
					Fused	IPI00235407.2	4.52
					HIPK1	IPI00747261.3	4.52
					HRI	IPI00328149.3	4.52
					ILK	IPI00013219.1	4.52
					JNK2	IPI00303550.2	4.52
					JNK3	IPI00023547.1	4.52
					LIMK2	IPI00025698.2	4.52
					MAP3K1	IPI00855985.2	4.52
					MAP3K4	IPI00386260.5	4.52
					MAST4	IPI00914890.1	4.52
					MYT1	IPI00909627.1	4.52
					NEK1	IPI00747017.3	4.52
					NEK2	IPI00021331.1	4.52
					NEK3	IPI00465101.5	4.52
					NEK6	IPI00396662.2	4.52
					NEK7	IPI00152658.1	4.52
					NEK9	IPI00301609.8	4.52
					p38a	IPI00221141.3	4.52
					p38b	IPI00019473.2	4.52
					PIK3C2b	IPI00292056.4	4.52
					PIP5K2C	IPI00152303.7	4.52
					RAF1	IPI00900312.1	4.52
					RIPK2	IPI00021917.1	4.52
					ROCK2	IPI00307155.7	4.52
					STLK5	IPI00300700.4	4.52
					TESK2	IPI00102677.1	4.52
					VRK2	IPI00329275.7	4.52
					ZAK	IPI00329638.11	4.52
