# Supplementary material for: High-throughput peptide-centric local stability assay extends protein–ligand identification to membrane proteins, tissues and bacteria
Source: Nat Struct Mol Biol. 2025 Nov 5;33(1):184–92. doi: 10.1038/s41594-025-01699-y (PMC12819154; doi:10.1038/s41594-025-01699-y)
Supplement: Supplementary file 14 — Statistical source data. [file 41594_2025_1699_MOESM14_ESM.xlsx]

## Sheet: Fig. 2a
Protein.Group	Protein.Ids	Protein.Names	Genes	First.Protein.Description	mean_EC50	CV_EC50	is.ATP	Stripped.Sequence	peptide.length	from	to	Ratio_control_control_log2	Ratio_10uM_control_log2	Ratio_100uM_control_log2	Ratio_200uM_control_log2	Ratio_500uM_control_log2	Ratio_1mM_control_log2	Ratio_5mM_control_log2	Ratio_10mM_control_log2
P23909	P23909	MUTS_ECOLI	mutS	DNA mismatch repair protein MutS	4.75965	0.190606	yes	VEIGPIDR	8	645	652	0	-0.494972	-1.10335	-1.74682	-1.94704	-1.96541	-2.55725	-2.86228
P60240	P60240	RAPA_ECOLI	rapA	RNA polymerase-associated protein RapA	4.66667	0.191228	yes	EDAQFITWEHPLIR	14	772	785	0	-0.367073	-0.887137	-1.29124	-1.54764	-1.66989	-1.41634	-1.87985
P0ADT5	P0ADT5	YGIC_ECOLI	ygiC	Putative acid--amine ligase YgiC	4.61543	0.0619117	yes	ALITQDMSR	9	370	378	0	-0.302728	-1.52945	-2.11664	-2.26478	-1.76984	-1.72067	-2.11171
P03819	P03819	KEFC_ECOLI	kefC	Glutathione-regulated potassium-efflux system protein KefC	4.61137	0.0268132	no	MDLLESAGAAK	11	453	463	0	-0.0762984	-1.62753	-1.53639	-1.9851	-1.9384	-1.86481	-1.63795
P13000	P13000	BIOD1_ECOLI	bioD1	ATP-dependent dethiobiotin synthetase BioD 1	4.59882	0.0235899	yes	TAGYKPVASGSEK	13	34	46	0	-0.154749	-1.19518	-1.39554	-1.65958	-1.54322	-1.40139	-1.07422
P21507	P21507	SRMB_ECOLI	srmB	ATP-dependent RNA helicase SrmB	4.59718	0.0373989	yes	GFTRPTAIQAAAIPPALDGR	20	23	42	0	-0.485457	-1.53517	-2.56475	-2.96387	-3.21252	-3.18802	-3.4215
P0AAI3	P0AAI3	FTSH_ECOLI	ftsH	ATP-dependent zinc metalloprotease FtsH	4.5787	0.0628048	yes	DKIMMGAER	9	390	398	0	-0.216689	-1.64125	-3.18196	-4.04774	-4.34908	-4.39597	-4.63444
P21514	P21514	PDEL_ECOLI	pdeL	Cyclic di-GMP phosphodiesterase PdeL	4.55197	0.129647	no	NPIPVTPEAR	10	237	246	0	-0.360011	-1.22362	-1.95819	-2.36504	-2.5156	-2.25625	-1.63778
P24193	P24193	HYPE_ECOLI	hypE	Carbamoyl dehydratase HypE	4.51248	0.0590807	no	AAGIAIVTGDTK	12	122	133	0	-0.134989	-1.18161	-1.45908	-1.37618	-1.52875	-1.49572	-1.4709
P0A717	P0A717	KPRS_ECOLI	prs	Ribose-phosphate pyrophosphokinase	4.51013	0.0505263	yes	RVFAYATHPIFSGNAANNLR	20	243	262	0	-0.220679	-1.22561	-1.60984	-1.65956	-2.14072	-2.15492	-1.79281
P0ABU2	P0ABU2	YCHF_ECOLI	ychF	Ribosome-binding ATPase YchF	4.47783	0.0958831	yes	GGDKDAKAELAVLEK	15	153	167	0	-0.313381	-1.39882	-1.95154	-2.57955	-2.06778	-2.25983	-1.84927
P06720	P06720	AGAL_ECOLI	melA	Alpha-galactosidase	4.44857	0.144551	no	CVEQLANWHKELEEYKK	17	299	315	0	-0.232663	-0.83099	-1.013	-1.0541	-1.24767	-1.08309	-1.18316
P0ACB0	P0ACB0	DNAB_ECOLI	dnaB	Replicative DNA helicase	4.44695	0.078548	yes	DEVYHENSDLK	11	421	431	0	-0.149551	-0.596967	-0.860916	-1.03714	-0.904902	-0.907279	-0.837866
P0A6E9	P0A6E9	BIOD2_ECOLI	bioD2	ATP-dependent dethiobiotin synthetase BioD 2	4.42705	0.0955172	yes	GSKETPEGLR	10	43	52	0	-0.144452	-1.69174	-2.49016	-2.89871	-2.77533	-1.97296	-1.48736
P07604	P07604	TYRR_ECOLI	tyrR	HTH-type transcriptional regulatory protein TyrR	4.41805	0.0366207	yes	GMFREDLYYR	10	350	359	0	-0.216336	-0.872043	-1.31377	-1.7721	-1.75804	-1.68285	-1.39346
P15640	P15640	PUR2_ECOLI	purD	Phosphoribosylamine--glycine ligase	4.41457	0.0767336	yes	VLCVTALGHTVAEAQKR	17	384	400	0	-0.0818767	-0.599486	-0.708378	-0.603744	-0.853708	-0.749096	-0.815102
P0A9H5	P0A9H5	BTUR_ECOLI	btuR	Corrinoid adenosyltransferase	4.41243	0.0229141	yes	GIIIVFTGNGK	11	29	39	0	-0.31571	-1.1403	-1.91788	-1.85682	-1.71668	-2.6582	-3.02356
P31660	P31660	PRPC_ECOLI	prpC	2-methylcitrate synthase	4.39783	0.0442506	no	KSVALSGVPAGNTALCTVGK	20	18	37	0	0.0267644	-1.34199	-1.52845	-2.61784	-1.4654	-1.68129	-1.51908
P0A8N7	P0A8N7	EPMA_ECOLI	epmA	Elongation factor P--(R)-beta-lysine ligase	4.38953	0.0792922	yes	YLEIDPLSADKTQLR	15	156	170	0	-0.157151	-1.37316	-2.10817	-3.02119	-3.19153	-3.40236	-3.871
P0A8I8	P0A8I8	RLMH_ECOLI	rlmH	Ribosomal RNA large subunit methyltransferase H	4.3842	0.0318259	no	DMPFELIEIPAGKR	14	30	43	0	-0.281252	-1.19862	-2.0302	-2.39645	-1.98136	-2.49321	-3.52188
P0A7D4	P0A7D4	PURA_ECOLI	purA	Adenylosuccinate synthetase	4.37335	0.106018	no	GKIVDLLTER	10	18	27	0	-0.197101	-0.76702	-1.21419	-1.49298	-1.59602	-1.26081	-1.4875
P0ACY3	P0ACY3	YEAG_ECOLI	yeaG	Uncharacterized protein YeaG	4.3692	0.13098	no	QRYEAAKDEEFTLQEFLTTCR	21	9	29	0	-0.116296	-0.557302	-0.919966	-1.00542	-1.01058	-1.1966	-1.13018
P75838	P75838	YCAO_ECOLI	ycaO	Ribosomal protein S12 methylthiotransferase accessory factor YcaO	4.36447	0.0277435	no	GICGLPFTR	9	152	160	0	-0.121079	-1.25992	-1.3357	-1.65771	-1.98351	-2.25559	-1.93385
P0A812	P0A812	RUVB_ECOLI	ruvB	Holliday junction branch migration complex subunit RuvB	4.33535	0.018655	yes	SQMEIFIK	8	39	46	0	-0.226288	-0.972491	-1.25895	-1.48262	-1.81573	-1.79117	-1.91509
P0AES6	P0AES6	GYRB_ECOLI	gyrB	DNA gyrase subunit B	4.32902	0.111303	yes	LRELSFLNSGVSIR	14	191	204	0	-0.0475159	-0.97792	-1.59775	-1.56622	-1.65299	-2.03648	-2.19966
P09980	P09980	REP_ECOLI	rep	ATP-dependent DNA helicase Rep	4.31497	0.0192684	yes	ISGGTSFFSRPEIK	14	371	384	0	-0.289799	-1.14197	-1.74213	-2.13689	-2.43446	-2.70002	-2.88119
P04425	P04425	GSHB_ECOLI	gshB	Glutathione synthetase	4.3078	0.0664265	yes	HSDIILKPLDGMGGASIFR	19	154	172	0	-0.1152	-0.944171	-1.23533	-1.26028	-1.69111	-1.45743	-1.80237
P15038	P15038	HELD_ECOLI	helD	DNA helicase IV	4.2919	0.211519	yes	KVPIVSKLENDTAAR	15	289	303	0	0.0259192	-0.698046	-1.24043	-1.36419	-1.70685	-2.63226	-1.9205
P0A8L1	P0A8L1	SYS_ECOLI	serS	Serine--tRNA ligase	4.28383	0.0707243	yes	DHVTLGEMHSGLDFAAAVK	19	138	156	0	-0.303419	-0.752956	-0.994733	-1.36447	-1.85421	-1.48892	-1.72596
P23538	P23538	PPSA_ECOLI	ppsA	Phosphoenolpyruvate synthase	4.26903	0.0731085	yes	GVALSAGVQR	10	185	194	0	-0.0657506	-0.665226	-1.14238	-1.363	-1.43353	-1.13898	-1.23939
P77499	P77499	SUFC_ECOLI	sufC	Probable ATP-dependent transporter SufC	4.26145	0.124252	yes	SVNVGFSGGEK	11	141	151	0	-0.224444	-0.41703	-0.610064	-0.947332	-0.873191	-0.890526	-0.806186
P05852	P05852	TSAD_ECOLI	tsaD	tRNA N6-adenosine threonylcarbamoyltransferase	4.25817	0.0651875	no	AGATADLGVSVRPR	14	315	328	0	-0.012929	-0.941978	-1.30685	-1.52657	-1.79222	-1.80267	-1.76025
P0A993	P0A993	F16PA_ECOLI	fbp	Fructose-1,6-bisphosphatase class 1	4.25087	0.0984176	no	IIHRDINK	8	35	42	0	-0.0674358	-0.844737	-0.972346	-1.42686	-1.55508	-1.46027	-1.45458
P39410	P39410	YJJJ_ECOLI	yjjJ	Toxin YjjJ	4.24915	0.0651392	no	QVFLEAERFDCK	12	271	282	0	-0.186034	-0.772068	-1.00896	-1.27618	-1.6847	-1.76653	-1.5595
P07109	P07109	HISP_ECOLI	hisP	Histidine/lysine/arginine/ornithine transport ATP-binding protein HisP	4.24733	0.0856429	yes	YGEHEVLK	8	15	22	0	-0.181499	-0.577103	-0.872036	-1.31001	-1.15963	-1.12682	-1.11678
P33919	P33919	RADD_ECOLI	radD	Putative DNA repair helicase RadD	4.23487	0.0703854	yes	ELVAQNHAK	9	60	68	0	-0.166836	-0.901937	-1.03782	-1.44689	-1.29696	-1.85005	-1.93809
P36879	P36879	YADG_ECOLI	yadG	Uncharacterized ABC transporter ATP-binding protein YadG	4.21307	0.0356368	yes	KTYPGGVQALR	11	12	22	0	-0.192478	-1.31451	-1.57655	-2.87121	-3.7427	-4.00205	-3.33252
P0A9R7	P0A9R7	FTSE_ECOLI	ftsE	Cell division ATP-binding protein FtsE	4.20537	0.101615	yes	VSAALDKVGLLDKAK	15	118	132	0	-0.0672297	-0.46283	-0.987677	-1.30199	-1.52402	-1.23428	-1.31274
P37759	P37759	RMLB1_ECOLI	rfbB	dTDP-glucose 4,6-dehydratase 1	4.1888	0.0604718	no	EQITYVADRPGHDRR	15	289	303	0	-0.122268	-0.401568	-0.583196	-0.663048	-0.747068	-0.706799	-0.723972
P11071	P11071	ACEK_ECOLI	aceK	Isocitrate dehydrogenase kinase/phosphatase	4.16587	0.0243959	yes	TIPRPLAK	8	134	141	0	-0.0848487	-1.06152	-1.59904	-2.2383	-2.33182	-2.34592	-2.79198
P77649	P77649	SELO_ECOLI	selO	Protein adenylyltransferase SelO	4.15245	0.116169	yes	GAGLTPYSR	9	108	116	0	-0.28124	-0.882387	-1.44869	-2.38775	-2.9889	-3.47633	-3.31161
P0A6Y8	P0A6Y8	DNAK_ECOLI	dnaK	Chaperone protein DnaK	4.14695	0.0517089	yes	MPMVQKK	7	346	352	0	0.0797637	-0.72574	-0.826388	-1.12661	-1.32399	-1.42591	-1.63553
P77718	P77718	THII_ECOLI	thiI	tRNA sulfurtransferase	4.1349	0.0492081	yes	QIGTEDFAR	9	330	338	0	-0.118928	-0.720622	-1.03249	-1.31265	-1.59953	-1.51122	-1.47018
P0AAI5	P0AAI5	FABF_ECOLI	fabF	3-oxoacyl-[acyl-carrier-protein] synthase 2	4.12443	0.0435024	no	GPSISIATACTSGVHNIGHAAR	22	155	176	0	-0.211612	-0.75562	-1.44274	-1.343	-2.06779	-1.72199	-1.76418
P31663	P31663	PANC_ECOLI	panC	Pantothenate synthetase	4.11522	0.0105521	yes	NGYLTAEQRK	10	190	199	0	-0.183887	-1.12548	-1.70449	-2.7735	-3.22984	-4.1505	-4.59955
P0AAG0	P0AAG0	DPPD_ECOLI	dppD	Dipeptide transport ATP-binding protein DppD	4.10185	0.0748742	yes	HPYTQALLR	9	247	255	0	-0.156791	-0.511815	-1.35104	-1.70518	-2.11762	-2.13821	-2.38821
P0A6L4	P0A6L4	NANA_ECOLI	nanA	N-acetylneuraminate lyase	4.0953	0.0788873	no	EQVLEIVAEEAK	12	60	71	0	0.018624	-0.457079	-0.688226	-0.763054	-0.920522	-1.07889	-1.09844
P00956	P00956	SYI_ECOLI	ileS	Isoleucine--tRNA ligase	4.08363	0.185211	yes	HKTPIIFR	8	409	416	0	-0.28675	-0.551136	-0.607076	-1.2805	-1.11789	-1.68282	-1.49295
P0A7B1	P0A7B1	PPK1_ECOLI	ppk	Polyphosphate kinase	4.0757	0.0538117	yes	IIISEEQGSNSHSR	14	61	74	0	0.034658	-0.388281	-0.648189	-0.608937	-0.659005	-0.806807	-0.902483
P10371	P10371	HIS4_ECOLI	hisA	1-(5-phosphoribosyl)-5-[(5-phosphoribosylamino)methylideneamino] imidazole-4-carboxamide isomerase	4.05025	0.0881255	no	DYGNDPLPR	9	26	34	0	0.0416432	-0.362442	-0.793437	-0.867386	-0.964685	-0.951175	-1.2243
P00452	P00452	RIR1_ECOLI	nrdA	Ribonucleoside-diphosphate reductase 1 subunit alpha	4.04903	0.00966513	yes	GGEAFHTGCIPFYK	14	270	283	0	-0.0576138	-0.332987	-0.407646	-0.51288	-0.502918	-0.571148	-0.667824
P33221	P33221	PURT_ECOLI	purT	Formate-dependent phosphoribosylglycinamide formyltransferase	4.0371	0.0344852	yes	AFLGLPVGGIR	11	306	316	0	0.0140598	-0.333987	-0.977947	-0.816645	-0.881103	-0.978797	-0.845855
P0A9W3	P0A9W3	ETTA_ECOLI	ettA	Energy-dependent translational throttle protein EttA	4.02267	0.0995561	yes	ESIEEAVSEVVNALKR	16	88	103	0	-0.374108	-0.717728	-0.845107	-1.32265	-1.70574	-1.75535	-2.09567
P0A763	P0A763	NDK_ECOLI	ndk	Nucleoside diphosphate kinase	4.01797	0.126714	yes	FEAAGFKIVGTK	12	27	38	0	-0.159324	-0.621271	-1.08494	-1.68342	-2.12434	-2.45462	-3.08276
P76422	P76422	THID_ECOLI	thiD	Hydroxymethylpyrimidine/phosphomethylpyrimidine kinase	4.01537	0.0252302	yes	TEQEMLEQGR	10	154	163	0	0.0354851	-0.531131	-0.901225	-1.03545	-1.12065	-1.39122	-1.48984
P24182	P24182	ACCC_ECOLI	accC	Biotin carboxylase	4.00073	0.0238852	yes	IGYPVIIK	8	152	159	0	0.100491	-0.366204	-0.55787	-0.882734	-1.01517	-0.979594	-1.1056
P10408	P10408	SECA_ECOLI	secA	Protein translocase subunit SecA	4.00042	0.0358759	yes	AGIKHNVLNAK	11	472	482	0	-0.106929	-0.61262	-0.956688	-1.40405	-1.70721	-1.48034	-1.38734
P0A6T3	P0A6T3	GAL1_ECOLI	galK	Galactokinase	3.9998	0.0913836	yes	TLVGSEYNTRR	11	217	227	0	-0.133015	-0.364325	-0.537276	-0.998073	-1.14376	-1.18679	-0.934233
P0AG30	P0AG30	RHO_ECOLI	rho	Transcription termination factor Rho	3.99787	0.0314511	yes	RLVEHKK	7	252	258	0	-0.068607	-0.66107	-1.50768	-2.27291	-2.73522	-2.50424	-2.47647
P0A9T8	P0A9T8	YBBA_ECOLI	ybbA	Uncharacterized ABC transporter ATP-binding protein YbbA	3.97162	0.0535462	yes	RLDHLPAQLSGGEQQR	16	139	154	0	-0.0335605	-0.353257	-0.606083	-0.817888	-0.871389	-1.05937	-0.877791
P0AFK0	P0AFK0	PMBA_ECOLI	pmbA	Metalloprotease PmbA	3.97083	0.0664531	no	QILPDWLTIEEHPHLLK	17	283	299	0	-0.0776367	-0.270842	-0.420895	-0.467007	-0.471878	-0.565776	-0.586351
P0AES0	P0AES0	GSP_ECOLI	gss	Bifunctional glutathionylspermidine synthetase/amidase	3.96927	0.0141279	yes	ESDIEPLIVVKK	12	608	619	0	-0.135788	-0.467767	-0.638455	-0.90147	-1.13903	-1.06337	-0.999039
P39342	P39342	YJGR_ECOLI	yjgR	Uncharacterized protein YjgR	3.96762	0.0733258	no	AMVIAPCSR	9	378	386	0	-0.0636204	-0.517537	-0.666916	-1.50578	-1.49296	-1.38736	-1.39042
P12282	P12282	MOEB_ECOLI	moeB	Molybdopterin-synthase adenylyltransferase	3.967	0.0271284	yes	GFDFDGQEALKDSR	14	20	33	0	-0.0236597	-0.481559	-0.683832	-0.953284	-0.98427	-1.22896	-1.03036
P37744	P37744	RMLA1_ECOLI	rfbA	Glucose-1-phosphate thymidylyltransferase 1	3.9645	0.16412	no	IYLEQGR	7	206	212	0	-0.101309	-0.273982	-0.530919	-0.55141	-0.735984	-0.776302	-0.851688
P0A8J8	P0A8J8	RHLB_ECOLI	rhlB	ATP-dependent RNA helicase RhlB	3.9534	0.17087	yes	MYDLGFIKDIR	11	170	180	0	-0.32845	-0.375029	-0.65446	-0.908307	-1.00855	-1.33635	-1.48897
P11868	P11868	TDCD_ECOLI	tdcD	Propionate kinase	3.95063	0.0707656	yes	AIAFELEKR	9	66	74	0	0.0893479	-0.233256	-0.388524	-0.596142	-0.646751	-0.721155	-0.804162
P23837	P23837	PHOQ_ECOLI	phoQ	Sensor protein PhoQ	3.95057	0.0576796	yes	REVIFDR	7	425	431	0	-0.0592226	-0.48651	-1.11453	-1.51356	-1.76891	-2.01955	-1.95611
P67910	P67910	HLDD_ECOLI	hldD	ADP-L-glycero-D-manno-heptose-6-epimerase	3.9399	0.0343174	no	TSDFIESR	8	124	131	0	-0.0302023	-0.24386	-0.374694	-0.498266	-0.573014	-0.61012	-0.669648
P07395	P07395	SYFB_ECOLI	pheT	Phenylalanine--tRNA ligase beta subunit	3.935	0.0220501	yes	GKGVAEGYK	9	746	754	0	-0.0165735	-0.268394	-0.655035	-0.774072	-0.81779	-0.846141	-0.794775
P0A6I3	P0A6I3	COAA_ECOLI	coaA	Pantothenate kinase	3.9323	0.0939122	yes	EGAFTDPDSYFHNYAK	16	249	264	0	-0.0167003	-0.40838	-0.841764	-1.77207	-2.1616	-2.01373	-2.32687
P0AEC8	P0AEC8	DCUS_ECOLI	dcuS	Sensor histidine kinase DcuS	3.93162	0.0546167	yes	SPVIAGFLISK	11	394	404	0	-0.16989	-0.582832	-1.16125	-1.2486	-1.3477	-1.73109	-2.4049
P08312	P08312	SYFA_ECOLI	pheS	Phenylalanine--tRNA ligase alpha subunit	3.92247	0.0300201	yes	LAAETIDVSLPGRR	14	87	100	0	0.0268386	-0.416739	-0.950265	-1.22132	-1.64175	-1.6153	-1.72588
P23874	P23874	HIPA_ECOLI	hipA	Serine/threonine-protein kinase toxin HipA	3.92062	0.00505907	yes	ISVAGAQEK	9	149	157	0	-0.0406653	-0.717983	-1.86026	-3.61351	-4.25732	-4.83993	-4.82653
P25519	P25519	HFLX_ECOLI	hflX	GTPase HflX	3.8908	0.0155997	yes	IDRDEENKPNR	11	329	339	0	0.0130417	-0.379635	-0.878736	-1.43426	-1.43066	-1.0776	-1.95756
P0A6A3	P0A6A3	ACKA_ECOLI	ackA	Acetate kinase	3.89078	0.0308825	yes	RYGAHGTSHFYVTQEAAK	18	178	195	0	0.0276829	-0.305355	-0.667607	-0.929279	-1.19702	-1.31897	-1.02389
P0A6P7	P0A6P7	ENGB_ECOLI	engB	Probable GTP-binding protein EngB	3.89015	0.0268449	no	ADKLASGAR	9	147	155	0	0.0120121	-0.194279	-0.486215	-0.891747	-0.880945	-0.874856	-0.853941
P76055	P76055	TTCA_ECOLI	ttcA	tRNA-cytidine(32) 2-sulfurtransferase	3.88923	0.0219908	yes	TTCSLCSR	8	120	127	0	0.156828	-0.249046	-0.530738	-0.808623	-0.792899	-0.813279	-1.02688
P18843	P18843	NADE_ECOLI	nadE	NH(3)-dependent NAD(+) synthetase	3.8783	0.00883186	yes	NVPQQVAR	8	242	249	0	-0.0528729	-0.526494	-1.43727	-2.39891	-3.05517	-3.09782	-3.17904
P15005	P15005	MCRB_ECOLI	mcrB	Type IV methyl-directed restriction enzyme EcoKMcrB subunit	3.87413	0.0405059	yes	VFGEVMMLMEHDKR	14	289	302	0	-0.137434	-0.332531	-0.684255	-0.797348	-0.780021	-0.923112	-0.948952
P0AAZ4	P0AAZ4	RARA_ECOLI	rarA	Replication-associated recombination protein A	3.86505	0.0231248	yes	AIEAGHLHSMILWGPPGTGK	20	44	63	0	-0.154799	-0.629226	-1.12521	-1.75848	-2.18553	-2.62831	-2.94122
P0AFB8	P0AFB8	NTRC_ECOLI	glnG	DNA-binding transcriptional regulator NtrC	3.86043	0.166037	yes	VGGYAPVKVDVR	12	264	275	0	-0.0695691	-0.528364	-0.343959	-1.1357	-1.58887	-1.66806	-1.97913
P43329	P43329	HRPA_ECOLI	hrpA	ATP-dependent RNA helicase HrpA	3.85765	0.0240677	yes	TEPGGCIGYK	10	148	157	0	-0.0517353	-0.461174	-1.07782	-1.80259	-1.74421	-2.32937	-2.76947
P76226	P76226	YNJF_ECOLI	ynjF	Inner membrane protein YnjF	3.85717	0.047216	no	PLLHQCVR	8	12	19	0	0.0832127	-0.37325	-0.86117	-1.16718	-1.07193	-1.61015	-2.00034
P69503	P69503	APT_ECOLI	apt	Adenine phosphoribosyltransferase	3.8448	0.0529008	no	YKNAGITK	8	52	59	0	0.131376	-0.400239	-0.932656	-1.17711	-1.37262	-1.84748	-2.14853
P17888	P17888	PRIA_ECOLI	priA	Primosomal protein N'	3.8375	0.0184058	yes	GYDAFAEQALAERR	14	613	626	0	0.16498	-0.249803	-0.718986	-1.02674	-1.47779	-1.41294	-1.55997
P60560	P60560	GUAC_ECOLI	guaC	GMP reductase	3.83608	0.0348436	no	TVKLPLRGPVENTAR	15	292	306	0	-0.0872409	-0.724371	-0.878986	-1.6173	-2.98686	-2.59935	-3.01741
P75957	P75957	LOLD_ECOLI	lolD	Lipoprotein-releasing system ATP-binding protein LolD	3.82802	0.0669917	yes	ANHRPSELSGGER	13	139	151	0	-0.0540779	-0.397658	-0.460789	-0.793665	-0.908322	-1.12101	-1.04222
P14081	P14081	SELB_ECOLI	selB	Selenocysteine-specific elongation factor	3.82633	0.00721324	no	ALHAQNQPTETANAGQR	17	220	236	0	-0.141931	-0.313237	-0.732355	-1.00339	-1.12903	-1.26329	-1.17405
P63284	P63284	CLPB_ECOLI	clpB	Chaperone protein ClpB	3.809	0.033163	yes	IDEVVVFHPLGEQHIASIAQIQLK	24	757	780	0	-0.0562638	-0.2554	-0.528706	-1.06374	-1.11303	-1.18887	-1.37119
Q46927	Q46927	TCDA_ECOLI	tcdA	tRNA threonylcarbamoyladenosine dehydratase	3.79043	0.0364412	yes	IRQINPECR	9	93	101	0	-0.0700582	-0.534765	-0.86551	-1.56131	-1.88627	-2.9976	-2.71736
P0A8M0	P0A8M0	SYN_ECOLI	asnS	Asparagine--tRNA ligase	3.78828	0.0215698	yes	KFENPVYWGVDLSSEHER	18	326	343	0	-0.0595621	-0.481062	-1.09426	-2.73276	-3.1061	-3.63896	-3.40174
P76330	P76330	DGCQ_ECOLI	dgcQ	Probable diguanylate cyclase DgcQ	3.7851	0.022524	no	LCQTHQHPFSVIQVDLDHFK	20	422	441	0	0.102332	0.121721	-1.52299	-2.30762	-2.68721	-3.20154	-4.12323
P11880	P11880	MURF_ECOLI	murF	UDP-N-acetylmuramoyl-tripeptide--D-alanyl-D-alanine ligase	3.76865	0.0343555	yes	VVALTGSSGK	10	102	111	0	0.0960118	-0.0961371	-0.692117	-1.20776	-1.42853	-1.49456	-1.38139
P09029	P09029	PURK_ECOLI	purK	N5-carboxyaminoimidazole ribonucleotide synthase	3.76722	0.0412663	yes	DVFPIIADR	9	72	80	0	-0.265369	-0.589184	-1.0463	-1.74299	-2.15669	-2.72471	-2.8918
P76419	P76419	YEGV_ECOLI	yegV	Uncharacterized sugar kinase YegV	3.75942	0.0448759	no	GGDCAPTREELLLAHK	16	304	319	0	0.0439741	-0.262103	-0.719756	-1.31297	-1.64362	-1.79393	-1.81948
P37624	P37624	RBBA_ECOLI	rbbA	Ribosome-associated ATPase	3.75477	0.0620508	yes	VLASGTPQELVEKR	14	485	498	0	0.0127484	-0.413178	-0.61749	-0.809688	-0.881792	-1.4694	-1.39983
P0AGJ9	P0AGJ9	SYY_ECOLI	tyrS	Tyrosine--tRNA ligase	3.74107	0.0364389	yes	LVHGEEGLQAAKR	13	310	322	0	0.117159	-0.171213	-0.494851	-0.905742	-0.988812	-1.1203	-1.38048
P25888	P25888	RHLE_ECOLI	rhlE	ATP-dependent RNA helicase RhlE	3.7325	0.0892736	yes	MLDMGFIHDIRR	12	161	172	0	0.0197005	-0.35895	-0.671857	-1.10766	-1.6536	-1.80847	-2.29162
P07118	P07118	SYV_ECOLI	valS	Valine--tRNA ligase	3.71845	0.0576152	yes	DINWDMKR	8	627	634	0	0.0392863	0.0152031	-0.689168	-0.993744	-1.25758	-1.07356	-1.97244
P08178	P08178	PUR5_ECOLI	purM	Phosphoribosylformylglycinamidine cyclo-ligase	3.7085	0.021837	yes	VDVHAIAHLTGGGFWENIPR	20	240	259	0	0.14995	-0.116354	-0.635195	-1.57641	-1.96443	-2.29579	-2.29765
P30015	P30015	LHR_ECOLI	lhr	Probable ATP-dependent helicase Lhr	3.70405	0.0767776	yes	ILYISPIK	8	88	95	0	-0.0860561	-0.334863	-0.609624	-1.11659	-1.86219	-1.7722	-2.20378
P0A836	P0A836	SUCC_ECOLI	sucC	Succinate--CoA ligase [ADP-forming] subunit beta	3.70383	0.035631	yes	LGADGNALFRQPDLR	15	216	230	0	0.0922753	-0.0655457	-0.379608	-0.982561	-1.04824	-1.14727	-0.962387
P00957	P00957	SYA_ECOLI	alaS	Alanine--tRNA ligase	3.70343	0.016396	yes	VDEAGFEAAMEEQRR	15	420	434	0	-0.0678585	-0.221996	-0.697314	-1.84231	-2.25581	-2.17284	-1.77737
P0A9P6	P0A9P6	DEAD_ECOLI	deaD	ATP-dependent RNA helicase DeaD	3.7019	0.0457648	yes	FMKEPQEVR	9	201	209	0	-0.145695	-0.446039	-0.905714	-1.66411	-1.74811	-2.5347	-2.90124
P0A8N3	P0A8N3	SYK1_ECOLI	lysS	Lysine--tRNA ligase	3.7015	0.0225507	yes	YLDLISNDESRNTFKVR	17	171	187	0	-0.185048	-0.345003	-1.08131	-2.57829	-3.47084	-5.46345	-5.2074
P0AE45	P0AE45	PAEA_ECOLI	paeA	Polyamine export protein	3.69827	0.0307885	no	KQEHELIENVFELESR	16	195	210	0	0.00939108	-0.221588	-0.619507	-1.14854	-1.35314	-1.49459	-1.79337
P0AE01	P0AE01	TRMJ_ECOLI	trmJ	tRNA (cytidine/uridine-2'-O-)-methyltransferase TrmJ	3.6849	0.0482093	no	ARPESQELNILR	12	219	230	0	-0.0501375	-0.181601	-0.376019	-0.677575	-0.602311	-0.617435	-0.755293
P16659	P16659	SYP_ECOLI	proS	Proline--tRNA ligase	3.68412	0.0383661	yes	KLASGLYTWLPTGVR	15	34	48	0	-0.0593393	-0.254045	-0.3981	-0.805577	-0.944262	-1.23452	-0.915673
P14375	P14375	ZRAR_ECOLI	zraR	Transcriptional regulatory protein ZraR	3.68173	0.0231474	yes	DLAAEVNAGR	10	284	293	0	-0.134228	-0.365458	-0.597028	-1.11084	-1.42985	-1.67788	-1.68756
P31119	P31119	AAS_ECOLI	aas	Bifunctional protein Aas	3.68053	0.00897006	yes	DKLQQYAR	8	668	675	0	0.0356644	0.26772	-0.392172	-1.41727	-1.30084	-1.77002	-2.06308
P62768	P62768	YAEH_ECOLI	yaeH	UPF0325 protein YaeH	3.67193	0.0592484	no	KTVVADGVGQGYKEVQEISPNLR	23	55	77	0	0.0529837	-0.13218	-0.413228	-1.09513	-1.49245	-1.51283	-1.08177
P0AC55	P0AC55	GLNK_ECOLI	glnK	Nitrogen regulatory protein GlnK	3.6695	0.0535395	yes	IFVAELQR	8	91	98	0	0.213028	-0.326656	-0.581925	-1.14655	-1.62723	-2.34602	-2.53642
P36547	P36547	EUTR_ECOLI	eutR	HTH-type DNA-binding transcriptional activator EutR	3.661	0.109165	no	NQSALEVK	8	168	175	0	0.226745	-0.194865	-0.300682	-0.55114	-0.677374	-0.989072	-0.84879
P25745	P25745	MNMA_ECOLI	mnmA	tRNA-specific 2-thiouridylase MnmA	3.65083	0.0201542	yes	QTDIPCTVK	9	314	322	0	0.0619807	-0.335255	-0.530027	-1.27322	-1.52746	-1.97712	-2.23784
P37903	P37903	USPF_ECOLI	uspF	Universal stress protein F	3.6471	0.0952225	yes	FKLPTDRVHVHVEEGSPK	18	79	96	0	-0.158095	-0.326894	-1.11989	-1.61552	-1.74774	-1.85751	-2.56633
P27278	P27278	NADR_ECOLI	nadR	Trifunctional NAD biosynthesis/regulator protein NadR	3.64245	0.0257727	yes	SLGSSVDRK	9	358	366	0	0.0861633	-0.02265	-0.321766	-0.562347	-0.653189	-0.672937	-0.928832
P0AGE9	P0AGE9	SUCD_ECOLI	sucD	Succinate--CoA ligase [ADP-forming] subunit alpha	3.6403	0.0306351	no	MGHAGAIIAGGKGTADEKFAALEAAGVK	28	245	272	0	0.122566	-0.149233	-0.56604	-1.24893	-1.40185	-2.21021	-2.06879
P76423	P76423	THIM_ECOLI	thiM	Hydroxyethylthiazole kinase	3.63773	0.186968	yes	IIGIHGGDPLMTK	13	183	195	0	-0.0620358	-0.552104	-0.876948	-0.80078	-0.889366	-1.68878	-1.45662
P0A8N5	P0A8N3;P0A8N5	SYK2_ECOLI	lysU	Lysine--tRNA ligase, heat inducible	3.6375	0.0478812	yes	ALRPLPDK	8	149	156	0	-0.012345	-0.327308	-0.784693	-1.46529	-2.67062	-3.3406	-4.32427
P60906	P60906	SYH_ECOLI	hisS	Histidine--tRNA ligase	3.62803	0.0233554	yes	EKLDEDCKR	9	190	198	0	-0.0846852	-0.176948	-0.753874	-1.91334	-2.80874	-3.62322	-3.30128
P76014	P76014	DHAL_ECOLI	dhaL	PEP-dependent dihydroxyacetone kinase, ADP-binding subunit DhaL	3.62615	0.0394542	yes	EIGDADHGLNMNR	13	32	44	0	-0.0549708	-0.541494	-0.713679	-1.06005	-1.59206	-2.07811	-2.41687
P31120	P31120	GLMM_ECOLI	glmM	Phosphoglucosamine mutase	3.62317	0.0416396	no	KIIIGKDTR	9	44	52	0	0.0231326	-0.310047	-0.508072	-0.833119	-1.02962	-1.45445	-1.49811
P40719	P40719	QSEC_ECOLI	qseC	Sensor protein QseC	3.62305	0.0206851	yes	FTSDAAHELR	10	240	249	0	0.12909	-0.130439	-0.642525	-1.68783	-2.17274	-3.0518	-3.60591
P06710	P06710	DPO3X_ECOLI	dnaX	DNA polymerase III subunit tau	3.6221	0.0405665	yes	HQLEHILNEEHIAHEPR	17	185	201	0	-0.184841	-0.147889	-0.545792	-1.32743	-1.77743	-1.83519	-1.9626
Q06065	Q06065	ATOC_ECOLI	atoC	Regulatory protein AtoC	3.6208	0.0334347	yes	EDISLLANHFLQK	13	321	333	0	-0.0950846	-0.401718	-0.81889	-1.44403	-2.36636	-3.27833	-3.64578
P77756	P77756	QUEC_ECOLI	queC	7-cyano-7-deazaguanine synthase	3.61825	0.0128219	yes	HRAEIDVAR	9	39	47	0	-0.0367501	-0.230044	-0.736132	-1.30443	-1.64578	-2.29568	-2.56253
P06989	P06989	HIS2_ECOLI	hisI	Histidine biosynthesis bifunctional protein HisIE	3.6175	0.0291933	yes	KSADPETSYTAK	12	126	137	0	-0.0892086	-0.25859	-0.389633	-0.641732	-0.79672	-0.911021	-1.02093
P0AAB8	P0AAB8	USPD_ECOLI	uspD	Universal stress protein D	3.58583	0.0761384	no	EQCDLLVCGHHHSFINR	17	102	118	0	0.0757994	-0.192589	-0.299539	-0.52507	-0.594807	-0.727555	-1.04421
P22188	P22188	MURE_ECOLI	murE	UDP-N-acetylmuramoyl-L-alanyl-D-glutamate--2,6-diaminopimelate ligase	3.5687	0.0764953	yes	LWCVFGCGGDRDKGK	15	380	394	0	0.0674612	-0.17042	-0.376703	-0.77861	-0.693815	-1.09986	-1.28328
P0A9Z1	P0A9Z1	GLNB_ECOLI	glnB	Nitrogen regulatory protein P-II 1	3.56738	0.0185628	yes	QKGHTELYR	9	39	47	0	-0.0768542	-0.385054	-0.741381	-1.39946	-1.90821	-2.96229	-3.66878
P0AEW9	P0AEW9	K1PF_ECOLI	fruK	1-phosphofructokinase	3.5588	0.0211515	yes	DVIEAAHALR	10	204	213	0	0.159313	0.0708302	-0.474178	-1.77253	-2.60339	-3.85084	-4.42712
P14900	P14900	MURD_ECOLI	murD	UDP-N-acetylmuramoylalanine--D-glutamate ligase	3.55382	0.0178821	yes	YLNGDNVR	8	359	366	0	-0.0210899	-0.0718418	-0.344134	-0.930462	-1.38993	-1.32614	-1.47679
P0A6F3	P0A6F3	GLPK_ECOLI	glpK	Glycerol kinase	3.54203	0.0239832	yes	SNTGLVIDPYFSGTKVK	17	127	143	0	0.0663697	-0.204452	-0.436872	-1.30844	-2.42279	-2.84359	-2.45528
P0AGI8	P0AGI8	TRKA_ECOLI	trkA	Trk system potassium uptake protein TrkA	3.53777	0.0381707	no	VVQGHGSHPR	10	47	56	0	0.046627	-0.0365096	-0.209714	-0.575282	-0.839091	-0.774495	-0.868118
P21693	P21693	DBPA_ECOLI	dbpA	ATP-dependent RNA helicase DbpA	3.5361	0.0803383	yes	LLDHLQK	7	133	139	0	-0.0853733	-0.309065	-0.39982	-0.768004	-0.938714	-1.21868	-1.44181
P0AB89	P0AB89	PUR8_ECOLI	purB	Adenylosuccinate lyase	3.53348	0.0569071	no	RYGIEKPYEK	10	395	404	0	-0.078555	-0.515711	-0.701542	-1.0615	-1.22384	-1.70452	-2.56489
P69441	P69441;Q1PI83	KAD_ECOLI	adk	Adenylate kinase	3.5256	0.00935968	yes	FNPPKVEGKDDVTGEELTTR	20	137	156	0	0.10627	-0.0534354	-0.311227	-1.2494	-1.69783	-2.12401	-2.16232
P0AA93	P0AA93	YPDA_ECOLI	ypdA	Sensor histidine kinase YpdA	3.52453	0.102042	yes	DTGHGIDPK	9	495	503	0	-0.296491	-0.593147	-1.00708	-1.16614	-1.64671	-2.15416	-2.39117
P0AC30	P0AC30	FTSX_ECOLI	ftsX	Cell division protein FtsX	3.52352	0.0418173	no	SSPKPVNR	8	40	47	0	0.0339633	-0.213398	-0.452495	-0.590425	-0.764707	-0.977306	-1.29208
P04993	P04993	RECD_ECOLI	recD	RecBCD enzyme subunit RecD	3.5164	0.212703	yes	ELVYTAVTR	9	564	572	0	-0.0883693	-0.260288	-0.325286	-0.628637	-0.478462	-1.12639	-0.902942
P60546	P60546	KGUA_ECOLI	gmk	Guanylate kinase	3.51515	0.0235317	yes	QRHDALISK	9	195	203	0	0.0431075	-0.121027	-0.585377	-1.35131	-1.88115	-2.93287	-3.73422
P75767	P75767	GNGF_ECOLI	ybhK	Putative gluconeogenesis factor	3.49138	0.0975415	no	VIDAVIVGPK	10	251	260	0	-0.0149454	-0.059056	-0.111276	-0.484713	-0.651602	-0.881379	-0.777723
P0A9M0	P0A9M0	LON_ECOLI	lon	Lon protease	3.48287	0.0881822	yes	AEAELQKLK	9	271	279	0	-0.090085	-0.445122	-0.618115	-0.652963	-0.752217	-1.3843	-1.20677
P00582	P00582	DPO1_ECOLI	polA	DNA polymerase I	3.47575	0.0345489	no	EQGYVETLDGRR	12	811	822	0	0.0241972	-0.0299507	-0.212626	-0.773246	-1.09735	-1.11725	-1.32935
P06999	P06999	PFKB_ECOLI	pfkB	ATP-dependent 6-phosphofructokinase isozyme 2	3.4737	0.0249117	yes	ELTQPDDVR	9	198	206	0	0.0552213	-0.305718	-0.542359	-0.743374	-1.3456	-2.10048	-1.97295
P0A9X1	P0A9X1	ZNUC_ECOLI	znuC	Zinc import ATP-binding protein ZnuC	3.47013	0.109567	yes	VQAGHLINAPMQK	13	108	120	0	-0.0634916	-0.309393	-0.554299	-0.735432	-1.29192	-2.72586	-2.14499
P77735	P77735	YAJO_ECOLI	yajO	1-deoxyxylulose-5-phosphate synthase YajO	3.45907	0.135822	no	LGMDYVDILQIHR	13	116	128	0	0.00628643	-0.24924	-0.4269	-0.60825	-0.655546	-0.836413	-0.984861
P05707	P05707	SRLD_ECOLI	srlD	Sorbitol-6-phosphate 2-dehydrogenase	3.45697	0.0241375	no	VGSKHNSGYSAAK	13	146	158	0	-0.187884	-0.364662	-0.805829	-1.25558	-1.93556	-3.34606	-4.46246
P0ABF1	P0ABF1	PCNB_ECOLI	pcnB	Poly(A) polymerase I	3.44037	0.174776	yes	VLSREESEAEQAVARPQVTVIPR	23	12	34	0	-0.100232	-0.419181	-0.564016	-0.861709	-1.19012	-1.34193	-1.36973
P08179	P08179	PUR3_ECOLI	purN	Phosphoribosylglycinamide formyltransferase	3.4282	0.119598	no	MHENAAWLDGQR	12	191	202	0	-0.0977331	-0.147042	-0.202901	-0.367661	-0.510119	-0.635167	-0.807222
P37013	P37013	NORR_ECOLI	norR	Anaerobic nitric oxide reductase transcription regulator NorR	3.42092	0.0434288	yes	AIHEASPR	8	227	234	0	-0.014094	-0.224996	-0.248338	-0.499093	-0.720726	-0.833437	-0.96973
P0A9T0	P0A9T0	SERA_ECOLI	serA	D-3-phosphoglycerate dehydrogenase	3.41348	0.0225607	no	LMHIHENRPGVLTALNK	17	340	356	0	0.251097	-0.237965	-0.63679	-0.929881	-1.44647	-3.1423	-4.21856
P0AEW6	P0AEW6;A0A1V1IFM5;A0A1V1IFN1;A0A1V1IFN2;A0A1V1IGJ0;A0A1V1IGM6;A0A1V1IGN2	INGK_ECOLI	gsk	Guanosine-inosine kinase	3.38367	0.0443239	yes	CFTLIGESGER	11	152	162	0	0.00575449	-0.0387464	0.0323177	-0.390798	-0.49466	-0.636981	-0.720722
P32143	P32143	SQUV_ECOLI	yihV	Sulfofructose kinase	3.38148	0.0227771	yes	AGIPDCDQTR	10	282	291	0	-0.0375778	-0.115075	-0.335034	-0.995735	-1.61444	-2.46046	-2.79411
P33940	P33940	MQO_ECOLI	mqo	Malate:quinone oxidoreductase	3.37825	0.0243848	no	EWAPLVMEGRDPQQK	15	180	194	0	-0.00552282	0.0821857	0.063451	-0.647533	-0.768238	-0.968849	-1.05182
P0AEF0	P0AEF0	DNAC_ECOLI	dnaC	DNA replication protein DnaC	3.37758	0.0193501	yes	SGIRPLHQNCSFENYR	16	60	75	0	-0.0698508	-0.0485593	-0.340926	-0.87693	-1.08643	-1.58875	-2.15016
P07813	P07813	SYL_ECOLI	leuS	Leucine--tRNA ligase	3.365	0.00955706	yes	DAAGHELVYTGMSK	14	606	619	0	-0.0736862	-0.0310515	-0.272247	-1.02226	-1.62798	-2.62299	-2.86894
P0AG40	P0AG40	RIBF_ECOLI	ribF	Bifunctional riboflavin kinase/FMN adenylyltransferase	3.3627	0.0422552	yes	ALLQGLQEEGR	11	34	44	0	0.0528965	-0.215566	-0.268658	-0.776312	-1.46404	-2.25076	-2.64661
P27550	P27550	ACSA_ECOLI	acs	Acetyl-coenzyme A synthetase	3.34587	0.0207051	yes	NMYFSGDGAR	10	494	503	0	-0.111018	-0.173935	-0.394509	-0.829998	-1.32684	-2.07395	-2.2932
P60752	P60752	MSBA_ECOLI	msbA	ATP-dependent lipid A-core flippase	3.34117	0.00385549	yes	GVYAQLHK	8	570	577	0	0.12489	0.139086	-0.0917328	-0.949255	-1.48076	-2.72856	-3.06809
P39177	P39177	USPG_ECOLI	uspG	Universal stress protein UP12	3.32245	0.000615115	no	RFEEHLQHEAQER	13	57	69	0	0.0231258	0.134832	0.0893981	-0.827053	-1.75398	-2.4869	-2.61887
P20083	P20083	PARE_ECOLI	parE	DNA topoisomerase 4 subunit B	3.3195	0.0332338	yes	DEINNTEQR	9	204	212	0	0.28266	0.148332	-0.334423	-0.523149	-1.3727	-2.1179	-2.67521
P37647	P37647	KDGK_ECOLI	kdgK	2-dehydro-3-deoxygluconokinase	3.30817	0.0220347	yes	RGHLTASTVIQYR	13	286	298	0	0.106888	8.33e-05	0.098908	-0.462445	-0.847519	-1.17697	-1.18471
P0A9J6	P0A9J6	RBSK_ECOLI	rbsK	Ribokinase	3.30345	0.034298	yes	TIVALNPAPAR	11	161	171	0	-0.0464152	-0.0194438	-0.321342	-0.769499	-1.39846	-2.39283	-2.77527
P77213	P77213	GCS2_ECOLI	ybdK	Putative glutamate--cysteine ligase 2	3.24583	0.0642796	yes	QEVCDNER	8	108	115	0	-0.0947174	-0.134839	-0.336868	-0.507794	-0.786115	-1.26338	-1.10234
P0A784	P0A784	ORN_ECOLI	orn	Oligoribonuclease	3.23895	0.0529426	no	ESVAELAYYR	10	166	175	0	-0.024695	-0.188607	-0.265628	-0.776301	-1.30112	-2.4964	-2.49291
P36938	P36938	PGM_ECOLI	pgm	Phosphoglucomutase	3.21687	0.063327	no	ANALLADGLK	10	177	186	0	0.114043	0.0428464	-0.167927	-0.226475	-0.402727	-0.873262	-0.760559
P0AFG3	P0AFG3	ODO1_ECOLI	sucA	2-oxoglutarate dehydrogenase E1 component	3.2168	0.221456	no	EHLGTGDVK	9	288	296	0	-0.00150498	-0.209436	-0.52673	-0.696158	-0.905958	-1.324	-1.68344
P0A7E5	P0A7E5	PYRG_ECOLI	pyrG	CTP synthase	3.21608	0.0236698	yes	RNNFTTGR	8	87	94	0	-0.0874334	-0.0131085	-0.00858121	-0.287149	-0.639389	-0.838627	-0.932807
P23883	P23883	PUUC_ECOLI	puuC	NADP/NAD-dependent aldehyde dehydrogenase PuuC	3.19167	0.0682395	no	ALSLAIENR	9	13	21	0	-0.0433474	-0.181325	-0.340979	-0.987498	-0.986665	-2.68611	-2.78082
P37760	P37760	RMLD_ECOLI	rfbD	dTDP-4-dehydrorhamnose reductase	3.18963	0.109068	no	TGQVGWELQR	10	9	18	0	0.0971942	-0.066264	-0.107978	-0.354303	-0.874601	-0.974768	-1.54644
P0A6W9	P0A6W9	GSH1_ECOLI	gshA	Glutamate--cysteine ligase	3.18507	0.0192765	yes	TPSEEYAK	8	269	276	0	-0.069138	-0.0794338	-0.259407	-0.542814	-0.815515	-1.3821	-1.71258
P76149	P76149	SAD_ECOLI	sad	Succinate semialdehyde dehydrogenase [NAD(P)+] Sad	3.1836	0.0567252	no	YQNTGQVCAAAK	12	261	272	0	0.0179916	-0.172097	-0.166643	-0.518833	-0.848239	-1.60796	-1.75404
P32125	P32125	MOBB_ECOLI	mobB	Molybdopterin-guanine dinucleotide biosynthesis adapter protein	3.164	0.140123	no	AGAAQTIVASQQR	13	63	75	0	0.0221359	-0.152496	-0.289347	-0.220666	-0.430327	-0.700136	-0.825331
P42641	P42641	OBG_ECOLI	obgE	GTPase ObgE/CgtA	3.1621	0.0922075	no	QKTNGTPGDKR	11	140	150	0	0.0642883	-0.154323	-0.567645	-0.790964	-0.952073	-1.51792	-2.67389
P0AFU4	P0AFU4	GLRR_ECOLI	glrR	Transcriptional regulatory protein GlrR	3.16123	0.0901234	yes	TEDIPLLANHLLR	13	311	323	0	0.107616	0.107985	-0.00877019	-0.392616	-0.569112	-0.988628	-1.12496
P75828	P75828	YBJD_ECOLI	ybjD	Uncharacterized protein YbjD	3.16067	0.0901289	yes	LGPSGLSTEDSR	12	351	362	0	0.031768	-0.0977009	-0.0843758	-0.336064	-0.585161	-1.47891	-1.19724
P24230	P24230	RECG_ECOLI	recG	ATP-dependent DNA helicase RecG	3.15908	0.176074	yes	GAVASHCVLLYK	12	588	599	0	-0.193019	-0.182682	-0.430914	-0.932265	-0.923141	-1.31806	-2.03733
P76658	P76658	HLDE_ECOLI	hldE	Bifunctional protein HldE	3.1401	0.0383669	yes	VTLPEFER	8	3	10	0	0.00980333	0.0132978	-0.0232202	-0.216528	-0.493296	-0.788531	-0.914035
P30870	P30870	GLNE_ECOLI	glnE	Bifunctional glutamine synthetase adenylyltransferase/adenylyl-removing enzyme	3.13953	0.0505836	yes	RGLTDNIK	8	310	317	0	0.141526	0.0295203	-0.0984189	-0.204399	-0.648248	-1.30582	-1.26063
P25741	P25741	WAAP_ECOLI	waaP	Lipopolysaccharide core heptose(I) kinase WaaP	3.13693	0.104169	yes	LSDVGVDTMK	10	84	93	0	0.124348	-0.0434713	-0.246593	-0.378029	-0.512516	-0.935254	-1.11869
P0A9V1	P0A9V1	LPTB_ECOLI	lptB	Lipopolysaccharide export system ATP-binding protein LptB	3.11085	0.22444	yes	DDLSAEQR	8	107	114	0	0.0137802	-0.0427431	-0.16805	-0.444772	-0.446847	-0.682453	-0.762624
P68191	P68191	SRA_ECOLI	sra	Stationary-phase-induced ribosome-associated protein	3.1086	0.0697667	no	QARHILGLDHKISNQR	16	6	21	0	0.118434	-0.125701	-0.469898	-0.758497	-1.20895	-2.93339	-4.08558
P27300	P27300	LPXK_ECOLI	lpxK	Tetraacyldisaccharide 4'-kinase	3.10703	0.16551	yes	SVDAVIVNGGVPR	13	190	202	0	-0.265425	-0.404585	-0.614471	-0.963921	-1.23475	-2.05125	-2.30313
P0AD14	P0AD14	BTSS_ECOLI	btsS	Sensor histidine kinase BtsS	3.09315	0.0445016	yes	LPWRDEA	7	555	561	0	0.169714	0.114083	-0.0305854	-0.227387	-0.705817	-1.48873	-1.87846
P03018	P03018	UVRD_ECOLI	uvrD	DNA helicase II	3.08907	0.0429072	yes	AHELWLNKPHILQHYR	16	196	211	0	-0.0389551	-0.00999815	-0.0994615	-0.714983	-1.07475	-2.69611	-3.48384
P37344	P37344	PSPF_ECOLI	pspF	Psp operon transcriptional activator	3.08385	0.146505	yes	ETLLNYR	7	215	221	0	-0.186857	-0.528342	-0.520776	-1.07348	-1.22812	-1.92162	-2.21662
P31060	P31060	MODF_ECOLI	modF	ABC transporter ATP-binding protein ModF	3.08343	0.0262442	yes	YLSTGETR	8	135	142	0	0.0606499	0.152494	-0.106935	-0.29464	-0.51547	-1.10419	-1.28752
P45395	P45395	KDSD_ECOLI	kdsD	Arabinose 5-phosphate isomerase KdsD	3.07763	0.0118905	no	VNDIMHTGDEIPHVKK	16	206	221	0	-0.087026	0.122249	-0.0340627	-0.228196	-0.695421	-1.12745	-1.63859
P46889	P46889	FTSK_ECOLI	ftsK	DNA translocase FtsK	3.07237	0.0340182	yes	DIAGEPVVADLAK	13	971	983	0	-0.0486196	0.171059	0.038884	-0.187909	-0.768161	-1.92461	-1.97716
P13009	P13009	METH_ECOLI	metH	Methionine synthase	3.04897	0.0350363	no	DQVEDYAR	8	1198	1205	0	0.0520596	0.0453861	-0.100526	-0.443268	-0.554634	-1.32033	-1.56107
P0A8D0	P0A8D0	NRDR_ECOLI	nrdR	Transcriptional repressor NrdR	3.031	0.0264516	yes	EPFNEEK	7	59	65	0	-0.168774	0.0846026	0.0370534	-0.34204	-0.804234	-2.25312	-2.50123
P0ABS8	P0ABS8	HOLE_ECOLI	holE	DNA polymerase III subunit theta	3.028	0.151911	no	LASVNLSRLPYEPKLK	16	61	76	0	-0.3227	-0.807057	-1.03367	-1.15746	-1.48196	-3.22201	-3.38131
P0ABH9	P0ABH9	CLPA_ECOLI	clpA	ATP-dependent Clp protease ATP-binding subunit ClpA	2.99683	0.0599577	yes	TEVTVQLSK	9	502	510	0	-0.0723271	0.0650431	-0.175442	-0.357538	-0.704888	-1.42472	-1.86804
P00509	P00509	AAT_ECOLI	aspC	Aspartate aminotransferase	2.99267	0.108365	no	NFGLYNER	8	247	254	0	0.0897501	2.69e-06	0.0129626	-0.180684	-0.301848	-0.695937	-0.792701
P0AEC3	P0AEC3	ARCB_ECOLI	arcB	Aerobic respiration control sensor protein ArcB	2.98882	0.0660161	yes	FTQQGQVTVR	10	413	422	0	0.00526025	-0.0401717	-0.274969	-0.473934	-0.995463	-2.52358	-3.44473
P21888	P21888	SYC_ECOLI	cysS	Cysteine--tRNA ligase	2.98258	0.0274317	yes	VDVVDDKR	8	169	176	0	-0.0211599	0.00279804	-0.0833279	-0.356133	-0.667017	-1.54533	-2.06963
P0A9C9	P0A9C9	GLPX_ECOLI	glpX	Fructose-1,6-bisphosphatase 1 class 2	2.98188	0.132224	no	HDVKGDNEENR	11	236	246	0	0.041019	-0.10854	-0.220056	-0.298478	-0.743812	-1.08899	-1.57597
P0AFB5	P0AFB5	NTRB_ECOLI	glnL	Sensory histidine kinase/phosphatase NtrB	2.97875	0.0735548	yes	EGGTGLGLSIAR	12	309	320	0	0.0176957	0.0799534	0.0629733	-0.107849	-0.419856	-1.08116	-1.28869
P0ADG7	P0ADG7	IMDH_ECOLI	guaB	Inosine-5'-monophosphate dehydrogenase	2.9755	0.0018709	yes	KHESGVVTDPQTVLPTTTLR	20	88	107	0	-0.193664	0.0185935	-0.117313	-0.0170804	-0.628513	-3.04867	-2.77031
P07821	P07821	FHUC_ECOLI	fhuC	Iron(3+)-hydroxamate import ATP-binding protein FhuC	2.97027	0.0326092	yes	LVDSLSGGER	10	144	153	0	-0.000180338	0.230065	0.0603986	-0.0567456	-0.388636	-1.17601	-1.29115
P08192	P08192	FOLC_ECOLI	folC	Dihydrofolate synthase/folylpolyglutamate synthase	2.96653	0.0593955	yes	FQIVSESPR	9	290	298	0	-0.0983856	0.0305535	-0.0646429	-0.177061	-0.469381	-0.943039	-1.15288
P0A720	P0A720	KTHY_ECOLI	tmk	Thymidylate kinase	2.95867	0.0634344	yes	ARGELDRIEQESFDFFNR	18	152	169	0	-0.0780418	-0.139708	-0.209536	-0.300113	-0.699803	-1.34927	-1.66816
P0A825	P0A825	GLYA_ECOLI	glyA	Serine hydroxymethyltransferase	2.95543	0.0729817	no	VVSGGTDNHLFLVDLVDK	18	309	326	0	-0.147358	-0.0717478	-0.0390987	-0.259038	-0.580194	-1.15354	-1.46612
P25536	P25536	NTPPA_ECOLI	yhdE	dTTP/UTP pyrophosphatase	2.9282	0.175358	no	IVTGIEEQR	9	27	35	0	0.00750926	-0.168605	-0.180448	-0.416555	-0.471935	-1.01848	-1.02022
P37908	P37908	YFJD_ECOLI	yfjD	UPF0053 inner membrane protein YfjD	2.91387	0.0286138	no	DSLDDAISMLR	11	243	253	0	0.0392966	-0.0156643	-0.088274	-0.380465	-0.605722	-1.63141	-2.15726
P0AG24	P0AG24	SPOT_ECOLI	spoT	Bifunctional (p)ppGpp synthase/hydrolase SpoT	2.89843	0.0315772	no	EKHLYSIYCK	10	237	246	0	-0.0839837	-0.0668853	-0.0964882	-0.159069	-0.594509	-2.92252	-3.81129
P0A9B6	P0A9B6	E4PD_ECOLI	epd	D-erythrose-4-phosphate dehydrogenase	2.89332	0.0627497	no	FFPQFNDRFEAIAVR	15	222	236	0	0.0241432	0.0495115	-0.069577	-0.109095	-0.340988	-0.712214	-0.759961
P0AFL6	P0AFL6	PPX_ECOLI	ppx	Exopolyphosphatase	2.88495	0.0470156	no	LGVLLNNQR	9	441	449	0	-0.261228	-0.108243	-0.194856	-0.443893	-0.643811	-3.06307	-3.05791
P04805	P04805	SYE_ECOLI	gltX	Glutamate--tRNA ligase	2.87063	0.158853	yes	LGWSHGDQEIFTR	13	267	279	0	0.130607	0.24977	0.123407	-0.176595	-0.178529	-0.900089	-1.3922
P0AF08	P0AF08	APBC_ECOLI	mrp	Iron-sulfur cluster carrier protein	2.84437	0.0317016	yes	VKNQPGINGVK	11	97	107	0	0.0397514	0.250514	0.149899	-0.0269938	-0.184273	-0.652333	-0.895761
P28903	P28903	NRDD_ECOLI	nrdD	Anaerobic ribonucleoside-triphosphate reductase	2.83928	0.013012	yes	KGDPNYDIK	9	342	350	0	-0.0425075	-0.00959179	-0.0371095	-0.0207827	-0.185995	-0.981967	-0.900871
P0A715	P0A715	KDSA_ECOLI	kdsA	2-dehydro-3-deoxyphosphooctonate aldolase	2.83597	0.0771659	no	GPGLEEGMK	9	71	79	0	0.00715772	-0.0487256	-0.111164	-0.115645	-0.41807	-0.866335	-1.04085
P25742	P25742	WAAQ_ECOLI	waaQ	Lipopolysaccharide heptosyltransferase 3	2.83193	0.196869	no	VIDALQQR	8	195	202	0	-0.0713091	-0.16391	-0.242713	-0.585002	-0.580041	-1.1888	-1.48634
P76594	P76594	LYSAC_ECOLI	patZ	Peptidyl-lysine N-acetyltransferase PatZ	2.8258	0.124232	yes	SEVQGVMLYLR	11	533	543	0	-0.0387167	-0.19552	-0.180847	-0.685394	-1.08383	-2.58371	-4.23698
P18392	P18392	RSTB_ECOLI	rstB	Sensor protein RstB	2.80297	0.110626	yes	EHIFEPFVR	9	367	375	0	-0.162875	-0.0306845	-0.0258863	-0.0800207	-0.394725	-1.66677	-2.08857
P0AFA2	P0AFA2	NARX_ECOLI	narX	Nitrate/nitrite sensor protein NarX	2.80048	0.0574376	yes	TFTDVQGDTHE	11	588	598	0	0.0180958	0.180122	-0.0308411	-0.0159203	-0.409753	-1.62953	-2.14652
P00963	P00963	ASNA_ECOLI	asnA	Aspartate--ammonia ligase	2.79783	0.0934169	yes	ALRPDEDR	8	98	105	0	-0.0554498	0.0360039	-0.0417584	-0.0133255	-0.159216	-0.636738	-0.625185
P04079	P04079	GUAA_ECOLI	guaA	GMP synthase [glutamine-hydrolyzing]	2.7935	0.0720091	yes	IIDDAVAR	8	213	220	0	0.0423011	0.127925	0.130487	0.0307218	-0.185486	-0.679365	-0.888421
P36566	P36566	CMOM_ECOLI	cmoM	tRNA 5-carboxymethoxyuridine methyltransferase	2.7901	0.116994	no	VLDAGGGEGQTAIK	14	48	61	0	-0.0705579	0.000735372	-0.0602558	-0.0202349	-0.25556	-0.970313	-1.23592
P0A8G6	P0A8G6;K0JFS6	NQOR_ECOLI	wrbA	NAD(P)H dehydrogenase (quinone)	2.77343	0.0394067	no	AVAEGASKVDGAEVVVKR	18	21	38	0	-0.0874614	-0.115127	0.0352207	-0.082618	-0.0889384	-0.848877	-0.681248
P0A9C0	P0A9C0	GLPA_ECOLI	glpA	Anaerobic glycerol-3-phosphate dehydrogenase subunit A	2.7688	0.0814931	no	VPDGTVDPFR	10	143	152	0	-0.0700983	-0.0353688	-0.110104	-0.342611	-0.479449	-1.00181	-1.37156
P0AET8	P0AET8	HDHA_ECOLI	hdhA	7alpha-hydroxysteroid dehydrogenase	2.76495	0.219104	no	MLQHTPIR	8	209	216	0	-0.00636555	-0.0135835	-0.160478	-0.493505	-0.860062	-2.49115	-3.62807
P67087	P67087	RSMI_ECOLI	rsmI	Ribosomal RNA small subunit methyltransferase I	2.755	0.0774537	no	AQEEDLPADALR	12	237	248	0	0.0559711	0.0412899	-0.0237372	-0.0505395	-0.155872	-0.869901	-1.00538
P36767	P36767	RDGC_ECOLI	rdgC	Recombination-associated protein RdgC	2.74682	0.0479038	no	LALDWQQR	8	232	239	0	0.0486588	0.0383823	0.0195804	0.10261	-0.0442471	-2.69281	-2.53014
P0A6R0	P0A6R0	FABH_ECOLI	fabH	Beta-ketoacyl-[acyl-carrier-protein] synthase III	2.73833	0.0935277	no	KLGMSMDNVVVTLDR	15	257	271	0	0.10424	-0.00308998	0.178705	0.0674026	-0.282564	-1.34077	-2.07485
P0AFH8	P0AFH8	OSMY_ECOLI	osmY	Osmotically-inducible protein Y	2.7338	0.0808567	no	STDISVKTDQK	11	75	85	0	-0.0821976	-0.12126	-0.165905	-0.164701	-0.372821	-0.851308	-0.939648
P78061	P78061;A0A0G3HHZ6	PUUA_ECOLI	puuA	Gamma-glutamylputrescine synthetase PuuA	2.73073	0.199434	yes	FCHVYHACK	9	441	449	0	0.0555093	-0.0991775	-0.202176	-0.336254	-0.245874	-2.0001	-2.23936
P0A809	P0A809	RUVA_ECOLI	ruvA	Holliday junction branch migration complex subunit RuvA	2.72397	0.116567	yes	EEVGALVKLPGIGKK	15	105	119	0	-0.00784133	-0.0158831	-0.179052	-0.343223	-0.22097	-2.25578	-2.15083
P00547	P00547	KHSE_ECOLI	thrB	Homoserine kinase	2.71807	0.134304	yes	QIPVAMTLEK	10	79	88	0	-0.0864167	-0.0398847	-0.0172894	-0.252794	-0.532297	-1.44887	-1.99499
P23830	P23830	PSS_ECOLI	pssA	CDP-diacylglycerol--serine O-phosphatidyltransferase	2.6988	0.0210396	no	LDDVNRPK	8	200	207	0	0.150687	0.12122	0.0335773	0.0341079	-0.0215883	-0.648361	-0.695259
P75821	P75821	YBJS_ECOLI	ybjS	Uncharacterized protein YbjS	2.69867	0.117324	no	LIDELNIDCR	10	249	258	0	0.0657819	-0.0560976	-0.201579	-0.472013	-0.47436	-1.56919	-2.65201
P17445	P17445	BETB_ECOLI	betB	Betaine aldehyde dehydrogenase	2.6973	0.162669	no	VMANSAASSLK	11	237	247	0	0.0282481	-0.162405	-0.342673	-0.376728	-0.721639	-1.52354	-1.89463
P0AGE0	P0AGE0	SSB_ECOLI	ssb	Single-stranded DNA-binding protein	2.66617	0.0597485	no	KWTDQSGQDR	10	88	97	0	0.055644	0.0335491	0.0588472	-0.000141461	-0.207114	-0.856811	-1.18474
P0A8A4	P0A8A4	PSRP_ECOLI	ppsR	Phosphoenolpyruvate synthase regulatory protein	2.66383	0.0578096	yes	LDPTPIAHR	9	106	114	0	-0.0666276	-0.0243619	-0.0954763	-0.267473	-0.358209	-1.17844	-1.46217
P21599	P21599	KPYK2_ECOLI	pykA	Pyruvate kinase II	2.6605	0.183346	yes	VLEVQGMK	8	138	145	0	-0.110652	-0.216972	-0.123659	-0.335609	-0.518808	-0.995205	-1.20035
P13458	P13458	SBCC_ECOLI	sbcC	Nuclease SbcCD subunit C	2.6559	0.0603605	yes	KINGLGYSK	9	1032	1040	0	0.0672374	0.0807135	-0.020933	-0.127528	-0.18558	-1.5367	-1.98615
P33599	P33599	NUOCD_ECOLI	nuoC	NADH-quinone oxidoreductase subunit C/D	2.6512	0.104449	no	QDLEMEALTFKPEEWGMKR	19	186	204	0	-0.0247536	-0.124435	-0.142581	-0.203858	-0.315068	-1.58018	-1.70818
P0A6H5	P0A6H5	HSLU_ECOLI	hslU	ATP-dependent protease ATPase subunit HslU	2.6348	0.22721	yes	LREGQLDDK	9	163	171	0	-0.0886866	-0.140411	-0.22882	-0.306656	-0.458044	-0.67605	-0.916192
P0ACY1	P0ACY1	YDJA_ECOLI	ydjA	Putative NAD(P)H nitroreductase YdjA	2.60347	0.0693927	no	CEENHKVPR	9	96	104	0	-0.0549255	-0.169339	-0.171156	-0.0810408	-0.069726	-0.73286	-0.788262
P03835	P03835	INSG_ECOLI	insG	Transposase InsG for insertion sequence element IS4	2.60257	0.0581719	no	QTHAGNPALYPQVK	14	152	165	0	0.0555709	0.0488631	-0.121338	0.0548724	-0.0401557	-1.07194	-1.27226
P0AGL7	P0AGL7	RSME_ECOLI	rsmE	Ribosomal RNA small subunit methyltransferase E	2.602	0.101511	no	IAIAACEQCGR	11	134	144	0	-0.0143751	-0.0914297	-0.214114	-0.28403	-0.262234	-0.818698	-0.941707
P15047	P15047	ENTA_ECOLI	entA	2,3-dihydro-2,3-dihydroxybenzoate dehydrogenase	2.59787	0.100727	no	NVWVTGAGK	9	7	15	0	0.0653387	0.130056	-0.328333	-0.137966	-0.305184	-2.35526	-2.53996
P0ACJ0	P0ACJ0	LRP_ECOLI	lrp	Leucine-responsive regulatory protein	2.59523	0.0502496	no	VGLSPTPCLER	11	38	48	0	-0.000898395	0.149678	0.131175	0.100654	0.0766017	-1.55542	-1.59629
P23003	P23003	TRMA_ECOLI	trmA	tRNA/tmRNA (uracil-C(5))-methyltransferase	2.59493	0.157534	no	KLDDEWR	7	127	133	0	-0.104539	-0.0122105	-0.0694728	-0.155367	-0.371406	-0.954787	-1.86164
P0AGJ2	P0AGJ2	TRMH_ECOLI	trmH	tRNA (guanosine(18)-2'-O)-methyltransferase	2.59323	0.0942057	no	TIGDAVAHLK	10	78	87	0	0.000396077	0.140677	-0.0246574	-0.199677	-0.304683	-1.74366	-2.78351
P0A8F0	P0A8F0	UPP_ECOLI	upp	Uracil phosphoribosyltransferase	2.59207	0.00885479	no	VTIEGWNGPVEIDQIKGK	18	52	69	0	-0.193527	-0.170042	-0.0378818	-0.103137	-0.192089	-1.87429	-2.32602
P11664	P11664	YGGC_ECOLI	yggC	Uncharacterized protein YggC	2.57847	0.218895	yes	TDGPNVER	8	206	213	0	0.00192026	-0.00426551	-0.172342	-0.0521778	-0.368371	-0.933371	-1.1341
P22106	P22106	ASNB_ECOLI	asnB	Asparagine synthetase B [glutamine-hydrolyzing]	2.5619	0.144562	yes	ELHEETVRK	9	369	377	0	-0.0467701	0.106133	0.106181	0.0431616	-0.157673	-0.856158	-1.35939
P21889	P21889	SYD_ECOLI	aspS	Aspartate--tRNA ligase	2.55207	0.16339	yes	YGSDKPDLR	9	279	287	0	-0.0386631	-0.0592661	-0.162569	-0.221231	-0.294671	-0.838981	-1.03542
P0AA41	P0AA41	TRUC_ECOLI	truC	tRNA pseudouridine synthase C	2.53663	0.154403	no	LLAQQFEQHQIQKR	14	72	85	0	-0.0665469	-0.286695	0.0213329	-0.216378	-0.233688	-1.09526	-1.70535
P0AEK4	P0AEK4	FABI_ECOLI	fabI	Enoyl-[acyl-carrier-protein] reductase [NADH] FabI	2.52133	0.115301	no	VNAISAGPIR	10	184	193	0	0.0475085	0.0282281	0.0876244	-0.039638	-0.101182	-0.566214	-0.747429
P0A796	P0A796	PFKA_ECOLI	pfkA	ATP-dependent 6-phosphofructokinase isozyme 1	2.4905	0.0895436	yes	GGSPVPYDR	9	254	262	0	0.122263	0.260984	0.00368688	0.123858	0.0626177	-1.30631	-1.67101
P0A6I9	P0A6I9	COAE_ECOLI	coaE	Dephospho-CoA kinase	2.487	0.07585	yes	YIVALTGGIGSGK	13	3	15	0	0.124761	-0.065398	-0.111853	-0.0704512	-0.129265	-1.75341	-2.72547
P0AA73	P0AA73	YHBE_ECOLI	yhbE	Uncharacterized inner membrane transporter YhbE	2.48145	0.0204737	no	HTTVVSQPR	9	310	318	0	0.00489156	-0.00383934	0.0616932	0.0090705	0.00590881	-1.03331	-1.34048
P0A953	P0A953	FABB_ECOLI	fabB	3-oxoacyl-[acyl-carrier-protein] synthase 1	2.47713	0.17693	no	YNDTPEK	7	211	217	0	-0.0102599	-0.166933	-0.19758	-0.257379	-0.24398	-0.44921	-0.556196
P75796	P75796	GSIA_ECOLI	gsiA	Glutathione import ATP-binding protein GsiA	2.46737	0.203532	yes	YPHQLSGGMR	10	165	174	0	-0.0786699	-0.0255323	-0.188687	-0.0076129	-0.380871	-0.970495	-1.28328
P23331	P23331	KITH_ECOLI	tdk	Thymidine kinase	2.4579	0.109187	yes	TVVYTAEIDDR	11	33	43	0	0.0139312	0.197504	0.168465	0.177974	-0.020353	-1.62733	-2.45103
P71298	P71298	INTF_ECOLI	intF	Prophage integrase IntF	2.45483	0.0374594	no	QNRPTVTAHAYR	12	218	229	0	0.117335	0.244057	-9.92e-05	0.0704128	0.19786	-1.46166	-2.37856
P37634	P37634	RLMJ_ECOLI	rlmJ	Ribosomal RNA large subunit methyltransferase J	2.44017	0.0543521	no	YYPGSPLIAR	10	96	105	0	-0.0664035	0.0242199	-0.0396515	0.131659	-0.0609135	-1.07617	-1.89341
P37666	P37666	GHRB_ECOLI	ghrB	Glyoxylate/hydroxypyruvate reductase B	2.4344	0.130662	no	AGEWTASIGPDWYGTDVHHK	20	127	146	0	-0.0934051	0.0554239	-0.0684853	-0.255472	-0.493282	-1.35497	-2.13939
P06616	P06616	ERA_ECOLI	era	GTPase Era	2.37018	0.020945	no	FMASEIIR	8	192	199	0	-0.0401614	0.0157892	0.0487442	-0.0407823	-0.0877763	-0.912302	-1.59162
P76116	P76116	YNCE_ECOLI	yncE	Uncharacterized protein YncE	2.34872	0.204869	no	NEAYVTHR	8	284	291	0	0.0258177	-0.0864946	-0.041676	-0.105559	-0.307125	-0.871619	-1.2044
P30844	P30844	BASS_ECOLI	basS	Sensor protein BasS	2.32685	0.137653	yes	NLVENAHR	8	260	267	0	0.143084	0.114975	0.0707316	-0.0763279	-0.201864	-1.00757	-1.64756
P07639	P07639	AROB_ECOLI	aroB	3-dehydroquinate synthase	2.3078	0.0943313	no	KVLAGEMR	8	324	331	0	-0.0265437	-0.027511	-0.122137	-0.275515	-0.249558	-0.604571	-0.815807
P0A9P4	P0A9P4	TRXB_ECOLI	trxB	Thioredoxin reductase	2.30498	0.199421	no	LMDKVENGNIILHTNR	16	191	206	0	0.0566048	0.148651	0.104739	-0.1079	-0.366507	-1.09796	-2.46225
P0A8F8	P0A8F8	UVRB_ECOLI	uvrB	UvrABC system protein B	2.23733	0.187487	yes	AILYGDKITPSMAK	14	550	563	0	-0.0324252	-0.0794707	-0.0466904	-0.121859	-0.212121	-0.5841	-0.919109
P0AEE5	P0AEE5	MGLB_ECOLI	mglB	D-galactose/methyl-galactoside binding periplasmic protein MglB	2.2367	0.0716121	yes	GEPGHPDAEAR	11	171	181	0	-0.0385244	-0.0347086	-0.0694966	-0.156769	-0.0357582	-0.529451	-1.11625
P17952	P17952	MURC_ECOLI	murC	UDP-N-acetylmuramate--L-alanine ligase	2.22247	0.111961	yes	AVMCVDDPVIR	11	227	237	0	0.115654	-0.0970681	0.0783116	0.00971398	-0.125683	-0.883352	-1.60012
P04335	P04335	FRSA_ECOLI	frsA	Esterase FrsA	2.2205	0.123613	no	ACAEDDPQLSGR	12	112	123	0	-0.031142	0.0237936	0.0853493	-0.00284953	0.0126054	-0.522611	-0.982748
P60869	P60869	YBJL_ECOLI	ybjL	Putative transport protein YbjL	2.19875	0.21127	no	QTGCYIER	8	241	248	0	0.169163	0.00972742	0.137168	0.000448121	-0.118245	-1.18135	-2.22514
P62707	P62707	GPMA_ECOLI	gpmA	2,3-bisphosphoglycerate-dependent phosphoglycerate mutase	2.18348	0.11885	yes	AETAEKYGDEQVK	13	101	113	0	-0.0862782	0.0496543	-0.0443747	-0.070812	-0.226136	-0.773214	-1.32328
P0C0R7	P0C0R7	RLME_ECOLI	rlmE	Ribosomal RNA large subunit methyltransferase E	2.1748	0.211942	no	LDEIQQSDK	9	39	47	0	-0.0712549	0.112327	-0.0602497	0.0128372	-0.000981095	-1.27546	-2.49442
P30850	P30850	RNB_ECOLI	rnb	Exoribonuclease 2	2.10707	0.229212	no	FILGEKGEVLDIVAEPR	17	366	382	0	-0.0374459	0.0656898	-0.0691352	-0.110183	-0.168172	-0.671131	-1.00936
P0AFX4	P0AFX4	RSD_ECOLI	rsd	Regulator of sigma D	2.09117	0.128543	no	LEGNGQLAR	9	80	88	0	-0.0314379	0.0313298	-0.0274827	-0.0968459	-0.0282352	-0.503357	-0.881945
P27828	P27828	WECB_ECOLI	wecB	UDP-N-acetylglucosamine 2-epimerase	2.0749	0.243892	no	AHNPYGDGQACSR	13	352	364	0	-0.0341288	0.0866502	0.0551846	-0.00384042	-0.0401037	-0.686065	-1.5073
P75864	P75864	RLMKL_ECOLI	rlmL	Ribosomal RNA large subunit methyltransferase K/L	2.05527	0.108749	no	LIQADCLAWLR	11	593	603	0	-0.0980383	-0.132483	-0.128563	-0.099149	-0.120828	-0.349082	-0.728842
P0A9M8	P0A9M8	PTA_ECOLI	pta	Phosphate acetyltransferase	2.05363	0.105414	no	NTNITGVIVNK	11	164	174	0	-0.0141908	-0.000298327	-0.0846164	-0.0554822	-0.172926	-0.742677	-1.34976
P17443	P17443	MURG_ECOLI	murG	UDP-N-acetylglucosamine--N-acetylmuramyl-(pentapeptide) pyrophosphoryl-undecaprenol N-acetylglucosamine transferase	2.02243	0.188504	no	MEADLVPK	8	45	52	0	-0.119281	-0.154475	-0.0189577	-0.132637	-0.113813	-0.733548	-1.8138
P29680	P29680	DCUP_ECOLI	hemE	Uroporphyrinogen decarboxylase	2.02237	0.184244	no	ALLRQPVDVTPVWMMR	16	12	27	0	-0.129514	-0.201605	-0.0498637	-0.091438	-0.150992	-0.618371	-1.33082
P30178	P30178	HCXB_ECOLI	hcxB	Hydroxycarboxylate dehydrogenase B	2.0215	0.103468	no	EAGAAVTLDGDR	12	76	87	0	-0.113017	-0.203972	-0.283058	-0.341213	-0.437122	-1.16541	-1.81562
P36929	P36929	RSMB_ECOLI	rsmB	Ribosomal RNA small subunit methyltransferase B	2.01852	0.206395	no	VYDNLKR	7	286	292	0	-0.0144254	-0.0390136	-0.157027	-0.207446	-0.455424	-1.19362	-2.17614
P06612	P06612	TOP1_ECOLI	topA	DNA topoisomerase 1	1.9931	0.124713	no	EVIGGDDAR	9	125	133	0	-0.0112046	0.122201	0.102613	0.0680569	-0.034034	-0.356216	-0.740912
P75736	P75736	YBFF_ECOLI	ybfF	Esterase YbfF	1.9875	0.175771	no	QQAAAIMR	8	143	150	0	-0.0369652	-0.0805588	-0.0977283	-0.155237	-0.153702	-1.08642	-2.00946
P0A9F3	P0A9F3	CYSB_ECOLI	cysB	HTH-type transcriptional regulator CysB	1.94637	0.142536	no	HLTQVTPAGQEIIR	14	55	68	0	0.0061799	-0.121187	-0.115933	-0.0859391	-0.0568035	-0.410005	-0.994585
P77754	P77754	SPY_ECOLI	spy	Periplasmic chaperone Spy	1.88717	0.233023	no	RPPLEER	7	78	84	0	-0.0185008	0.042469	0.00945341	0.0703104	0.00380539	-0.360803	-0.706227
P77721	P77721	YDJF_ECOLI	ydjF	Uncharacterized HTH-type transcriptional regulator YdjF	1.86123	0.177272	no	VVSTGGELNK	10	138	147	0	-0.0464333	0.0175868	-0.0257375	-0.0688345	-0.0387287	-0.465891	-0.943731
P77399	P77399	FADJ_ECOLI	fadJ	Fatty acid oxidation complex subunit alpha	1.8585	0.0649685	no	TQGNYPATER	10	240	249	0	-0.0115839	-0.0315012	-0.0468365	-0.0972081	-0.131458	-0.378147	-0.671701
P00954	P00954	SYW_ECOLI	trpS	Tryptophan--tRNA ligase	1.85125	0.166295	yes	QHLELSR	7	152	158	0	0.0431836	-0.0274359	-0.0295051	-0.220715	-0.258512	-0.976265	-1.67312
P0AEK0	P0AEK0	EXOX_ECOLI	exoX	Exodeoxyribonuclease 10	1.82623	0.231652	no	RLWPGIK	7	105	111	0	-0.0824815	-0.362176	-0.29427	-0.352474	-0.293522	-0.993484	-3.44781
P0A972	P0A972	CSPE_ECOLI	cspE	Cold shock-like protein CspE	1.78237	0.200622	no	GFGFITPEDGSK	12	16	27	0	-0.174868	-0.0476395	-0.0496956	-0.157388	-0.265763	-0.64869	-1.55277
P21499	P21499	RNR_ECOLI	rnr	Ribonuclease R	1.77833	0.241637	no	LMGESSGQTYR	11	691	701	0	-0.024319	-0.00893486	-0.0869005	-0.10941	-0.0793722	-0.545679	-1.38633
P0AAS7	P0AAS7	YBCJ_ECOLI	ybcJ	Putative RNA-binding protein YbcJ	1.71947	0.223248	no	IAIAEGQVK	9	32	40	0	0.0117305	0.0175579	0.0642378	-0.0243327	-0.0718236	-0.499806	-1.23821
P13033	P13033	GLPB_ECOLI	glpB	Anaerobic glycerol-3-phosphate dehydrogenase subunit B	1.71937	0.194187	no	LQNQLQR	7	258	264	0	-0.0215022	-0.087478	-0.0943091	-0.0740627	-0.236304	-0.40379	-0.677099
P27829	P27829	WECC_ECOLI	wecC	UDP-N-acetyl-D-mannosamine dehydrogenase	1.65237	0.141948	no	LTENSFR	7	213	219	0	-0.134734	-0.312484	-0.292585	-0.309164	-0.296592	-0.845362	-1.78301
P0ACN4	P0ACN4	ALLR_ECOLI	allR	HTH-type transcriptional repressor AllR	1.5745	0.167195	no	GRPGQAEPVAQK	12	8	19	0	-0.0133792	-0.0368657	-0.120638	-0.0476398	-0.119104	-0.314558	-0.861069
P15977	P15977	MALQ_ECOLI	malQ	4-alpha-glucanotransferase	1.53013	0.168693	no	SSGVYSYK	8	511	518	0	-0.127419	-0.0883675	-0.0836696	-0.150616	-0.10807	-0.552491	-1.28054
P37671	P37671	YIAJ_ECOLI	yiaJ	DNA-binding transcriptional repressor YiaJ	1.49053	0.23158	no	SYWESHQHEIQPLTR	15	174	188	0	-0.0717866	-0.233814	-0.159075	-0.225231	-0.236664	-0.697375	-1.36211
P0AG20	P0AG20	RELA_ECOLI	relA	GTP pyrophosphokinase	1.41993	0.235281	yes	AEVYGRPK	8	247	254	0	0.0654455	0.0422653	0.0733858	0.050755	0.0641938	-0.439807	-1.01224
P0A8X0	P0A8X0	YJGA_ECOLI	yjgA	UPF0307 protein YjgA	1.37627	0.0632181	no	QRDVEPIR	8	91	98	0	0.0272538	0.0242399	-0.0279737	-0.0159671	0.0197867	-0.164818	-0.583949

## Sheet: Fig. 2b
Protein.Group	Protein.Names	Genes	First.Protein.Description	Stripped.Sequence	Modified.Sequence	peptide.length	from	to	regulation	pEC50_rep1	R2_rep1	lower_rep1	upper_rep1	Ratio_control_control_rep1	Ratio_10uM_control_rep1	Ratio_100uM_control_rep1	Ratio_200uM_control_rep1	Ratio_500uM_control_rep1	Ratio_1mM_control_rep1	Ratio_5mM_control_rep1	Ratio_10mM_control_rep1	pEC50_rep2	R2_rep2	lower_rep2	upper_rep2	Ratio_control_control_rep2	Ratio_10uM_control_rep2	Ratio_100uM_control_rep2	Ratio_200uM_control_rep2	Ratio_500uM_control_rep2	Ratio_1mM_control_rep2	Ratio_5mM_control_rep2	Ratio_10mM_control_rep2	pEC50_rep3	R2_rep3	lower_rep3	upper_rep3	Ratio_control_control_rep3	Ratio_10uM_control_rep3	Ratio_100uM_control_rep3	Ratio_200uM_control_rep3	Ratio_500uM_control_rep3	Ratio_1mM_control_rep3	Ratio_5mM_control_rep3	Ratio_10mM_control_rep3	pEC50_rep4	R2_rep4	lower_rep4	upper_rep4
P0A9W3	ETTA_ECOLI	ettA	Energy-dependent translational throttle protein EttA	AADALRLPDWDAKIANLSGGER	AADALRLPDWDAKIANLSGGER	22	147	168	stabilized													3.739	0.9825	0.191434	0.941049	1	0.877737	0.932519	0.453392	0.250253	0.229847	0.140782	0.14613	3.8292	0.9647	-0.237527	1.00051	1	0.562428	0.494736	0.385001	0.293418	0.111845	0.0537432	0.0976808	3.7692	0.9712	0.133872	1.00869
P0A717	KPRS_ECOLI	prs	Ribose-phosphate pyrophosphokinase	AAEALKER	AAEALKER	8	232	239	stabilized	4.415	0.9957	0.268401	0.999343	1	0.941142	0.381286	0.287573	0.285906	0.30062	0.227849	0.278622	4.077	0.9926	0.252432	0.979394	1	0.957369	0.522511	0.311211	0.211071	0.238885	0.257066	0.301057	4.3406	0.997	0.242593	0.994834	1	0.919731	0.433742	0.284772	0.278144	0.241541	0.229997	0.263509	4.4749	0.9973	0.26513	0.998869
P15038	HELD_ECOLI	helD	DNA helicase IV	AAEEMDER	AAEEMDER	8	253	260	stabilized	3.6575	0.9927	0.169393	0.97132	1	0.927615	0.863669	0.585185	0.300935	0.240331	0.179607	0.132675	3.8477	0.9871	0.122057	0.950905	1	0.879032	0.626534	0.481023	0.184128	0.185959	0.122912	0.144225	3.7785	0.9726	0.027001	0.96189	1	0.823489	0.69215	0.401074	0.225558	0.241519	0.0480737	0.0622751	3.847	0.9571	0.207649	1.09146
P24193	HYPE_ECOLI	hypE	Carbamoyl dehydratase HypE	AAGIAIVTGDTK	AAGIAIVTGDTK	12	122	133	stabilized	4.457	0.9958	0.377177	0.998443	1	0.946535	0.455435	0.376131	0.38213	0.411756	0.378824	0.354468	4.7596	0.9926	0.390615	0.99979	1	0.837448	0.420324	0.378676	0.420149	0.35125	0.410281	0.395248	4.6723	0.9837	0.303325	1.00006	1	0.821916	0.375569	0.315858	0.367532	0.250862	0.275264	0.344297	4.161	0.9981	0.361884	1.01896
P67910	HLDD_ECOLI	hldD	ADP-L-glycero-D-manno-heptose-6-epimerase	AAGYDKPFK	AAGYDKPFK	9	285	293	stabilized													3.355	0.9657	0.585309	1.02333	1	1.0299	0.921082	0.850656	0.762509	0.772032	0.677256	0.595879	3.147	0.9426	0.581348	1.04475	1	1.08869	0.959669	0.894208	0.805693	0.827967	0.680562	0.621913	3.2184	0.9606	0.561932	1.01592
P0A9T0	SERA_ECOLI	serA	D-3-phosphoglycerate dehydrogenase	AAGYTNIEFHK	AAGYTNIEFHK	11	29	39	stabilized	3.2	0.9677	0.0487686	1.09287	1	1.20274	0.885676	0.92253	0.59501	0.460811	0.173876	0.0853757	2.0398	0.92	-0.734364	1.03189	1	1.03937	0.62278	0.688069	0.534467	0.622974	0.271738	0.0970598	3.2873	0.979	-0.266682	1.00904	1	0.791326	0.461312	0.447309	0.400562	0.355422	0.148228	0.0505257	3.3552	0.9158	0.0195326	1.13254
Q46927	TCDA_ECOLI	tcdA	tRNA threonylcarbamoyladenosine dehydratase	AALIAYCR	AALIAYC(UniMod:4)R	8	136	143	stabilized	3.4909	0.9936	0.178914	0.963242	1	0.905147	0.776494	0.697512	0.479851	0.338919	0.224167	0.200912	3.2408	0.9576	0.100336	0.904447	1	0.762025	0.826031	0.705312	0.502329	0.403398	0.182597	0.146439	2.5446	0.9942	-0.430548	0.991784	1	0.743239	0.630614	0.589435	0.488048	0.3941	0.206093	0.137506	3.3477	0.9843	0.0152579	1.00099
P15038	HELD_ECOLI	helD	DNA helicase IV	AALLAALRK	AALLAALRK	9	447	455	stabilized	3.9692	0.9864	0.224745	1.00695	1	0.993181	0.611177	0.500731	0.241657	0.274295	0.273519	0.191148	3.7501	0.9783	0.143523	1.07257	1	1.12698	0.756199	0.518055	0.433264	0.245848	0.153042	0.144709	3.7943	0.9753	0.146717	0.934042	1	0.848045	0.749606	0.401028	0.276306	0.205838	0.116692	0.13065	3.902	0.9943	0.152077	0.978035
P09980	REP_ECOLI	rep	ATP-dependent DNA helicase Rep	AANILIANNPHVFEK	AANILIANNPHVFEK	15	286	300	stabilized	4.1024	0.98	0.0403552	0.961544	1	0.796809	0.530201	0.257512	0.102792	0.113267	0.0749359	0.0621849	3.9224	0.9916	0.0786243	1.0714	1	1.13865	0.65235	0.351708	0.143731	0.0784513	0.0852256	0.0768308	4.0004	0.9931	0.0827534	0.945581	1	0.886618	0.519546	0.201915	0.125613	0.0823207	0.0788419	0.0723928	3.899	0.9998	0.0762414	1.00081
P09980	REP_ECOLI	rep	ATP-dependent DNA helicase Rep	AANILIANNPHVFEKR	AANILIANNPHVFEKR	16	286	301	stabilized	3.8284	0.985	0.111611	1.09135	1	1.17718	0.847026	0.396561	0.209019	0.121262	0.0859628	0.0912998	3.8554	0.9627	0.124691	1.188	1	1.34565	0.907329	0.449353	0.158798	0.135579	0.106424	0.110222	3.8895	0.9967	0.10166	0.97118	1	0.937296	0.669849	0.316559	0.166224	0.118823	0.0863596	0.0890967	3.8464	0.9878	0.124236	1.07349
P0AEW9	K1PF_ECOLI	fruK	1-phosphofructokinase	AAPWLVKPNRR	AAPWLVKPNRR	11	179	189	stabilized	3.4707	0.9684	0.0550064	0.874125	1	0.772506	0.762688	0.708179	0.282734	0.147179	0.0406827	0.0694958	3.353	0.9731	0.0864067	0.887335	1	0.761972	0.890512	0.845646	0.401129	0.142697	0.0922798	0.072632	3.3451	0.9224	0.18637	1.30802	1	1.29564	1.59968	1.33421	0.54504	0.246662	0.180041	0.136469	3.542	0.927	0.115027	1.00692
P06999	PFKB_ECOLI	pfkB	ATP-dependent 6-phosphofructokinase isozyme 2	AAQEIVNSGK	AAQEIVNSGK	10	208	217	stabilized	3.1778	0.9834	0.283367	0.961688	1	1.01961	0.940325	0.874175	0.803837	0.388907	0.280274	0.290968	3.2468	0.9936	0.239592	1.01191	1	1.00098	0.994791	0.830408	0.662583	0.481324	0.299445	0.232694	3.3227	0.9968	0.213717	1.02998	1	1.0574	0.91413	0.806132	0.619275	0.450804	0.257024	0.2394	3.3969	0.9871	0.214241	0.977209
P0A9J6	RBSK_ECOLI	rbsK	Ribokinase	AAQVLHEK	AAQVLHEK	8	208	215	stabilized	3.311	0.9874	0.154774	0.944406	1	0.875742	0.871402	0.79592	0.51076	0.384207	0.191979	0.152257	3.3212	0.9946	0.106736	0.969593	1	0.906648	0.8475	0.699063	0.522773	0.392125	0.180608	0.14937	3.3162	0.9826	0.164904	1.05926	1	1.08313	1.04132	0.789296	0.586119	0.440071	0.226575	0.151878	3.2633	0.9905	0.156243	1.04469
P69441	KAD_ECOLI	adk	Adenylate kinase	AAVKSGSELGK	AAVKSGSELGK	11	37	47	stabilized	3.2571	0.9291	0.373544	1.12169	1	1.24782	1.01268	1.02598	0.726336	0.618495	0.489901	0.319309	3.3991	0.9158	0.415151	1.08463	1	1.09372	1.11661	1.04012	0.572985	0.615144	0.471765	0.272243													3.2938	0.9698	0.402729	1.00078
P69441	KAD_ECOLI	adk	Adenylate kinase	AAVKSGSELGKQAK	AAVKSGSELGKQAK	14	37	50	stabilized													3.2796	0.9832	0.372577	1.03886	1	1.01847	1.07372	0.998324	0.686782	0.538299	0.330982	0.399306	3.1719	0.9267	0.254455	0.938081	1	0.870574	0.803556	0.832574	0.710614	0.431178	0.422266	0.238064	3.3175	0.9351	0.333942	0.899732
P04335	FRSA_ECOLI	frsA	Esterase FrsA	ACAEDDPQLSGR	AC(UniMod:4)AEDDPQLSGR	12	112	123	stabilized	1.9342	0.9543	-0.190925	1.01553	1	0.938963	1.04516	1.06963	0.976625	1.02444	0.733251	0.48561	2.4814	0.9583	0.523839	1.05155	1	1.01882	1.02308	1.13201	1.06285	1.02842	0.667283	0.573176													2.2459	0.9965	0.303286	0.981582
P11071	ACEK_ECOLI	aceK	Isocitrate dehydrogenase kinase/phosphatase	ACYQLVK	AC(UniMod:4)YQLVK	7	355	361	stabilized	3.8537	0.9774	0.148845	1.07947	1	1.15776	0.684959	0.54122	0.25111	0.16592	0.209523	0.114707	3.9973	0.9939	0.0975239	0.973893	1	0.906551	0.565782	0.308888	0.183132	0.147627	0.129784	0.0660821	3.9347	0.955	0.171135	1.15536	1	1.31172	0.686472	0.487875	0.22323	0.227824	0.13456	0.180269	4.1087	0.9895	0.0510508	0.999099
P0A6P7	ENGB_ECOLI	engB	Probable GTP-binding protein EngB	ADKLASGAR	ADKLASGAR	9	147	155	stabilized	4.0118	0.9055	0.3368	0.991168	1	0.7515	0.774392	0.632634	0.472753	0.500537	0.411549	0.47084	3.8406	0.9175	0.52308	0.943284	1	0.890612	0.844298	0.637449	0.456622	0.464049	0.55541	0.613246	3.7739	0.9578	0.639845	1.0461	1	1.09656	0.969187	0.799198	0.626839	0.651301	0.697522	0.594718	3.9343	0.9042	0.547133	1.16421
P0ACB0	DNAB_ECOLI	dnaB	Replicative DNA helicase	ADKRPVNSDLR	ADKRPVNSDLR	11	393	403	stabilized	4.2425	0.9822	0.399067	0.985527	1	0.874382	0.642183	0.538662	0.394264	0.426126	0.425134	0.420149	4.1373	0.9849	0.46174	1.02915	1	1.0508	0.64368	0.557119	0.43751	0.477967	0.495963	0.429824	4.3348	0.9777	0.383419	0.987472	1	0.855995	0.626979	0.467559	0.388029	0.412493	0.375377	0.432017	4.0525	0.9972	0.420295	0.98766
P14081	SELB_ECOLI	selB	Selenocysteine-specific elongation factor	ADRVDEAR	ADRVDEAR	8	114	121	stabilized	3.2699	0.9005	0.309163	1.00529	1	0.949932	1.06408	0.682046	0.63688	0.610883	0.391007	0.318946	3.6897	0.9624	0.377379	0.940586	1	0.876188	0.861925	0.665872	0.409648	0.471997	0.322365	0.374435	3.5124	0.9759	0.424476	0.936254	1	0.874162	0.903931	0.798636	0.555686	0.430027	0.45627	0.407807	3.401	0.9584	0.452246	1.11229
P0A9M0	LON_ECOLI	lon	Lon protease	AEAELQKLK	AEAELQKLK	9	271	279	stabilized													3.7753	0.9577	0.45643	1.03354	1	1.03343	0.793318	0.676846	0.621368	0.649211	0.470656	0.461926	3.1629	0.9219	0.11807	1.00148	1	0.854284	0.712533	0.568712	0.668866	0.562593	0.314004	0.412538	3.5104	0.9713	0.291738	1.00616
P0A7D4	PURA_ECOLI	purA	Adenylosuccinate synthetase	AEAVDYQK	AEAVDYQK	8	179	186	stabilized	3.8059	0.9374	0.39238	0.916834	1	0.836257	0.795322	0.576677	0.371433	0.439413	0.457483	0.315995	3.975	0.9933	0.383057	1.00938	1	0.993711	0.685535	0.610529	0.43362	0.418887	0.40626	0.372543	3.7758	0.9848	0.436399	1.0514	1	1.10219	1.0292	0.587905	0.449173	0.418301	0.485353	0.393607	3.9273	0.9807	0.424191	1.05604
P22188	MURE_ECOLI	murE	UDP-N-acetylmuramoyl-L-alanyl-D-glutamate--2,6-diaminopimelate ligase	AEAVTCAVMQAK	AEAVTC(UniMod:4)AVMQAK	12	445	456	stabilized	2.6061	0.9559	0.296837	0.991009	1	0.861621	0.87433	0.796433	0.729564	0.676082	0.633254	0.53756	3.2834	0.9844	0.582364	1.02716	1	1.02857	1.03176	0.960908	0.77813	0.725786	0.580281	0.585958	2.3302	0.9221	0.279427	1.03921	1	1.08102	1.01241	0.919167	0.826057	0.915288	0.631679	0.571614	3.6385	0.9687	0.508947	1.00915
P07118	SYV_ECOLI	valS	Valine--tRNA ligase	AESGGTITR	AESGGTITR	9	119	127	stabilized	3.3312	0.9569	0.380267	1.03705	1	0.956264	1.16881	0.953717	0.667125	0.482066	0.368193	0.375843	3.4988	0.9927	0.259924	1.02778	1	1.05837	0.936612	0.829361	0.448741	0.3788	0.253559	0.25149	3.4711	0.9765	0.340802	1.09578	1	1.17456	1.06318	0.864787	0.594283	0.427366	0.370797	0.313293	3.5072	0.9898	0.301763	0.972532
P62707	GPMA_ECOLI	gpmA	2,3-bisphosphoglycerate-dependent phosphoglycerate mutase	AETAEKYGDEQVK	AETAEKYGDEQVK	13	101	113	stabilized	2.3749	0.9272	0.322402	1.00182	1	0.913606	1.02306	0.994126	1.11669	0.903874	0.613922	0.430555	1.8089	0.9874	-0.380349	0.976816	1	0.921781	0.910287	0.825627	0.785653	0.73011	0.527203	0.35372	2.2106	0.9692	0.0327062	1.02871	1	0.981815	1.074	1.055	0.938518	0.851338	0.60568	0.401464	2.3395	0.9533	0.211642	1.02072
P0AG20	RELA_ECOLI	relA	GTP pyrophosphokinase	AEVYGRPK	AEVYGRPK	8	247	254	stabilized	1.3433	0.9687	-2.65018	1.0366	1	1.05785	1.04132	0.966942	1.03306	1.04959	0.737822	0.438285	1.0728	0.9068	-1.66728	1.0522	1	1.0339	1.02542	1.0339	1.04237	1.08475	0.736853	0.530779	1.8754	0.9868	-0.254043	1.00738	1	0.992188	0.984375	1.04688	1	0.9375	0.719423	0.486602	1.3882	0.9344	-2.3778	1.09498
P0A836	SUCC_ECOLI	sucC	Succinate--CoA ligase [ADP-forming] subunit beta	AFAENWLGKR	AFAENWLGKR	10	71	80	stabilized	3.5244	0.9138	0.221396	0.870817	1	0.698457	0.88382	0.632082	0.383013	0.320396	0.19149	0.21955	3.5907	0.9687	0.182784	0.983063	1	0.918194	0.980305	0.582856	0.416061	0.227006	0.176663	0.173423	3.4554	0.9752	0.30468	1.09102	1	1.12844	1.12744	0.875831	0.544259	0.416229	0.3325	0.254497	3.6545	0.9888	0.143689	0.991175
P33221	PURT_ECOLI	purT	Formate-dependent phosphoribosylglycinamide formyltransferase	AFLGLPVGGIR	AFLGLPVGGIR	11	306	316	stabilized													3.9822	0.9684	0.445316	0.962493	1	0.925035	0.76106	0.407997	0.416689	0.411273	0.46404	0.527128	3.9337	0.9069	0.630625	1.02588	1	1.05122	0.986758	0.494825	0.677199	0.684412	0.685192	0.611449	4.1954	0.9171	0.492639	1.04231
P32125	MOBB_ECOLI	mobB	Molybdopterin-guanine dinucleotide biosynthesis adapter protein	AGAAQTIVASQQR	AGAAQTIVASQQR	13	63	75	stabilized	3.0384	0.9408	0.645569	1.00719	1	1.06229	0.992455	0.926247	1.05483	0.736386	0.66955	0.621659	2.797	0.9359	0.383033	1.03975	1	1.06809	0.989385	0.815701	0.809711	0.788002	0.625629	0.519678	3.6566	0.9484	0.452919	1.00673	1	0.916003	0.717239	0.712868	0.709967	0.701893	0.551364	0.551721
P05852	TSAD_ECOLI	tsaD	tRNA N6-adenosine threonylcarbamoyltransferase	AGATADLGVSVRPR	AGATADLGVSVRPR	14	315	328	stabilized	4.0196	0.9677	0.311927	1.09386	1	1.18697	0.676573	0.391336	0.368047	0.226592	0.339391	0.323018	4.0813	0.9728	0.356351	1.04095	1	1.08176	0.577761	0.371459	0.437796	0.393393	0.279533	0.320382	4.6342	0.9812	0.220984	1.00078	1	0.746557	0.355337	0.401531	0.2839	0.19191	0.236581	0.242917	4.2976	0.9895	0.301117	1.0095
P37759	RMLB1_ECOLI	rfbB	dTDP-glucose 4,6-dehydratase 1	AGETYNIGGHNEK	AGETYNIGGHNEK	13	252	264	stabilized													4.0465	0.9352	0.604088	1.00718	1	1.00698	0.796102	0.640954	0.71169	0.551855	0.572548	0.628237	3.7621	0.9913	0.659436	0.977794	1	0.956614	0.915424	0.791748	0.666144	0.674718	0.663756	0.651332	3.794	0.95	0.589279	0.996146
P37759	RMLB1_ECOLI	rfbB	dTDP-glucose 4,6-dehydratase 1	AGETYNIGGHNEKK	AGETYNIGGHNEKK	14	252	265	stabilized	4.0087	0.9506	0.587664	1.03842	1	1.07659	0.803943	0.603298	0.677647	0.54528	0.539263	0.592308	3.9695	0.9723	0.536116	0.987381	1	0.973881	0.779948	0.620763	0.514506	0.565432	0.589601	0.480381	4.1577	0.9604	0.450715	0.997218	1	0.809243	0.763655	0.648782	0.59174	0.553548	0.568628	0.49445	4.3511	0.9785	0.584318	1.00651
P37666	GHRB_ECOLI	ghrB	Glyoxylate/hydroxypyruvate reductase B	AGEWTASIGPDWYGTDVHHK	AGEWTASIGPDWYGTDVHHK	20	127	146	stabilized	2.5149	0.9718	-0.111751	1.02496	1	0.991449	1.01841	0.931607	0.72102	0.662036	0.416388	0.181721	2.7045	0.9034	0.308842	1.11539	1	0.973047	1.30329	1.17602	1.08211	0.902806	0.461201	0.321623													2.0838	0.9857	-0.532044	0.959966
P60906	SYH_ECOLI	hisS	Histidine--tRNA ligase	AGIEHGLLYNQEQR	AGIEHGLLYNQEQR	14	91	104	stabilized	3.4609	0.9983	0.0970955	0.989102	1	0.961749	0.989071	0.857923	0.300331	0.154581	0.0875978	0.084647	3.4271	0.9968	0.112463	1.03487	1	1.03846	1.03846	0.839744	0.422695	0.216439	0.111483	0.105494	3.4137	0.9821	0.1193	1.08711	1	1.05556	1.21528	0.979167	0.395846	0.176082	0.107324	0.111256	3.4649	0.9965	0.112105	1.00453
P10408	SECA_ECOLI	secA	Protein translocase subunit SecA	AGIKHNVLNAK	AGIKHNVLNAK	11	472	482	stabilized	4.0307	0.9345	0.335972	1.01575	1	0.99131	0.569565	0.677335	0.400674	0.318992	0.328737	0.393141	3.8076	0.974	0.372944	0.936683	1	0.87672	0.851325	0.528602	0.325469	0.352075	0.400575	0.415054	4.0093	0.9835	0.334114	0.939971	1	0.879858	0.620999	0.349735	0.3382	0.337984	0.30204	0.358868	4.1541	0.9464	0.342924	1.00465
P32143	SQUV_ECOLI	yihV	Sulfofructose kinase	AGIPDCDQTR	AGIPDC(UniMod:4)DQTR	10	282	291	stabilized	3.2756	0.9974	0.0852008	0.998844	1	0.977026	0.942457	0.808343	0.536552	0.371563	0.141916	0.0814131	3.4145	0.9943	0.185755	0.979048	1	0.96911	0.887875	0.774177	0.53159	0.276182	0.224951	0.178622	3.4556	0.9887	0.164721	0.947897	1	0.878069	0.879792	0.708874	0.433714	0.314166	0.16073	0.173734	3.3802	0.9942	0.170529	1.04095
P0ABH9	CLPA_ECOLI	clpA	ATP-dependent Clp protease ATP-binding subunit ClpA	AGLGHEHKPVGSFLFAGPTGVGK	AGLGHEHKPVGSFLFAGPTGVGK	23	479	501	stabilized	2.273	0.9468	-0.193201	1.02549	1	0.920003	1.16719	1.02344	0.904022	0.848778	0.454098	0.200993	3.0925	0.9714	0.293766	1.00053	1	0.951794	1.0328	0.850485	0.707381	0.619372	0.408813	0.298291	2.885	0.9781	0.242774	1.04449	1	1.03275	1.09912	0.942997	0.839542	0.692009	0.419783	0.277184	2.952	0.9849	0.279478	1.01598
P0A812	RUVB_ECOLI	ruvB	Holliday junction branch migration complex subunit RuvB	AGSLTSPLR	AGSLTSPLR	9	164	172	stabilized	4.2938	0.978	0.256302	0.992908	1	0.806033	0.603045	0.377968	0.381013	0.307391	0.294401	0.271586	4.3639	0.9924	0.256735	0.993822	1	0.809177	0.526872	0.425466	0.332302	0.262145	0.278154	0.294072	4.3019	0.9869	0.253206	1.00594	1	0.910366	0.454384	0.442195	0.26509	0.294297	0.284873	0.22469	4.2584	0.9966	0.281316	1.00852
P0ABF1	PCNB_ECOLI	pcnB	Poly(A) polymerase I	AGYEAWLVGGGVR	AGYEAWLVGGGVR	13	58	70	stabilized	3.2412	0.9645	0.0880946	1.14394	1	1.24393	1.09005	1.17147	0.615036	0.388817	0.10454	0.0572177	3.2238	0.9797	0.0696753	0.994435	1	0.880506	1.0675	0.978553	0.588094	0.311942	0.0692093	0.0607574	3.3177	0.9764	0.07247	0.912203	1	0.794453	0.915034	0.790122	0.458881	0.248882	0.0655279	0.0786917	3.2264	0.9646	0.0875792	0.987436
P03018	UVRD_ECOLI	uvrD	DNA helicase II	AHELWLNKPHILQHYR	AHELWLNKPHILQHYR	16	196	211	stabilized													2.9494	0.9201	-0.067394	0.985194	1	0.888817	0.99288	0.655081	0.495299	0.591035	0.175103	0.119282	3.1047	0.98	0.0846623	0.990631	1	0.936875	0.949459	1.04646	0.660191	0.464799	0.107106	0.0831736	3.2131	0.9833	0.125829	1.06772
P37666	GHRB_ECOLI	ghrB	Glyoxylate/hydroxypyruvate reductase B	AHFGFNMPILYNAR	AHFGFNMPILYNAR	14	164	177	stabilized													1.8804	0.9664	-0.572369	0.96028	1	0.906552	0.84648	0.789647	0.699663	0.763629	0.37806	0.245595	2.179	0.9224	-0.373811	1.12619	1	1.23593	1.23109	0.935916	0.974508	0.942114	0.465487	0.237765	1.3583	0.9026	-1.23774	0.970943
P03018	UVRD_ECOLI	uvrD	DNA helicase II	AHHMDANLPQDFQILDSEDQLR	AHHMDANLPQDFQILDSEDQLR	22	100	121	stabilized	3.0267	0.9681	0.150892	1.02009	1	0.923209	1.11235	1.01185	0.803767	0.554798	0.257274	0.0915892	3.0523	0.9788	0.144927	1.00975	1	0.950317	1.02521	1.01249	0.681288	0.572554	0.211547	0.14316	3.0548	0.9905	0.146717	0.991995	1	0.97272	0.975367	1.00394	0.843803	0.493421	0.219166	0.0851937	3.0307	0.9882	0.137683	0.963098
P27828	WECB_ECOLI	wecB	UDP-N-acetylglucosamine 2-epimerase	AHNPYGDGQACSR	AHNPYGDGQAC(UniMod:4)SR	13	352	364	stabilized	1.5343	0.9472	-3.61131	0.999037	1	0.921141	1.04401	1.11267	0.921175	0.949901	0.729319	0.256387	2.5373	0.9616	0.380701	1.01428	1	1.00648	1.08679	0.918282	1.06378	0.95858	0.513043	0.407827													2.1531	0.983	-0.0144666	1.04095
P30178	HCXB_ECOLI	hcxB	Hydroxycarboxylate dehydrogenase B	AHQHGIAAVALHNSHHIGR	AHQHGIAAVALHNSHHIGR	19	105	123	stabilized	1.7751	0.9788	-0.679262	0.967196	1	0.92213	0.847391	0.799464	0.711549	0.74349	0.414778	0.237962	1.5642	0.9648	-1.24238	0.945661	1	0.96001	0.867204	0.832206	0.823999	0.862888	0.473266	0.251401													1.6701	0.9254	0.941604	-0.531277
P0AAZ4	RARA_ECOLI	rarA	Replication-associated recombination protein A	AIAELVNGDAR	AIAELVNGDAR	11	199	209	stabilized	3.5041	0.9873	0.136645	1.06427	1	1.13105	0.905348	0.783594	0.404357	0.300571	0.170994	0.111212	3.4037	0.9882	0.125633	0.977072	1	0.964679	0.883745	0.761856	0.507185	0.223905	0.204385	0.0854813	3.5623	0.9866	0.159125	1.00836	1	0.979311	0.993395	0.700415	0.322907	0.259492	0.183665	0.0894576	3.5537	0.9527	0.215842	1.06565
P0A8N3	SYK1_ECOLI	lysS	Lysine--tRNA ligase	AIAESIGIHVEK	AIAESIGIHVEK	12	353	364	stabilized	3.7024	0.9606	0.148911	0.930924	1	0.838758	0.953319	0.524294	0.2427	0.224177	0.0805414	0.0483664	3.6112	0.9867	0.0638626	0.955439	1	0.881205	0.887657	0.553157	0.247414	0.152197	0.0462387	0.0488192	3.5548	0.9183	0.128152	1.29256	1	1.56501	1.19221	0.836159	0.45891	0.221211	0.127597	0.119046	3.5629	0.9946	0.0819052	1.03289
P11868	TDCD_ECOLI	tdcD	Propionate kinase	AIAFELEKR	AIAFELEKR	9	66	74	stabilized													3.7672	0.9105	0.608229	1.07491	1	1.16	0.896	0.872	0.60753	0.66357	0.652555	0.567218	4.2724	0.9642	0.580065	1.01768	1	0.992908	0.671643	0.69672	0.644431	0.588879	0.541936	0.586957	3.8123	0.9367	0.645455	1.02069
P0AAI3	FTSH_ECOLI	ftsH	ATP-dependent zinc metalloprotease FtsH	AIAGEAK	AIAGEAK	7	204	210	stabilized	4.4799	0.9887	0.0105516	0.991893	1	0.726146	0.343613	0.111254	0.0532329	0.0405218	0.0398833	0.0377444	4.5067	0.9973	0.00476521	0.996084	1	0.746611	0.272787	0.110477	0.040981	0.0304027	0.028304	0.0150486	4.0252	0.9975	0.0499331	1.03955	1	1.07805	0.501736	0.14559	0.0664177	0.0528125	0.0519856	0.0365119	4.6171	0.9493	0.101321	1.05525
P77649	SELO_ECOLI	selO	Protein adenylyltransferase SelO	AIEAAEKGDMTELHR	AIEAAEKGDMTELHR	15	431	445	stabilized	3.7609	0.9773	0.11927	1.09897	1	1.19232	0.80139	0.551241	0.254356	0.252799	0.0814136	0.118412	3.8177	0.9945	0.118667	0.961374	1	0.920321	0.750377	0.394661	0.154002	0.162005	0.120992	0.0844711	3.7431	0.992	0.0779945	0.948037	1	0.874215	0.671636	0.509297	0.235229	0.143731	0.104179	0.0832158	3.7961	0.9911	0.129295	0.994
P0AAZ4	RARA_ECOLI	rarA	Replication-associated recombination protein A	AIEAGHLHSMILWGPPGTGK	AIEAGHLHSMILWGPPGTGK	20	44	63	stabilized	3.7787	0.9819	0.029863	1.00059	1	0.851445	0.548048	0.563222	0.319695	0.262813	0.197019	0.0726095	3.9729	0.9904	0.174964	1.0234	1	1.02157	0.599651	0.442057	0.255876	0.229611	0.116142	0.223631	3.8061	0.9878	0.15656	0.991431	1	0.965311	0.764198	0.435564	0.279936	0.237387	0.172764	0.0955882	3.9025	0.9536	0.073449	0.962395
P0ABH9	CLPA_ECOLI	clpA	ATP-dependent Clp protease ATP-binding subunit ClpA	AIEALTEAIK	AIEALTEAIK	10	466	475	stabilized	2.338	0.9167	0.17551	1.10784	1	1.03419	1.07692	1.22222	1.19658	1	0.587168	0.412232	2.9302	0.9124	0.437111	1.07526	1	1.04348	1.24638	0.971014	0.927536	0.811594	0.49248	0.455651	3.0933	0.9162	0.548238	1.07723	1	1.06202	1.04651	1.1938	1	0.709284	0.640285	0.461435	2.5069	0.93	0.272186	1.03112
P60906	SYH_ECOLI	hisS	Histidine--tRNA ligase	AIGEVTDVVEK	AIGEVTDVVEK	11	55	65	stabilized	3.5149	0.9798	0.0470469	1.10404	1	1.12105	1.17895	0.768421	0.306063	0.125022	0.0373675	0.0261159	3.4628	0.9828	0.0334532	0.94446	1	0.835749	0.985507	0.729469	0.295469	0.100366	0.0331511	0.0242101	3.4483	0.9881	0.0331891	1.10951	1	1.18717	1.11765	0.882353	0.364127	0.101029	0.0431746	0.025502	3.4672	0.978	0.0484965	1.10702
P37013	NORR_ECOLI	norR	Anaerobic nitric oxide reductase transcription regulator NorR	AIHEASPR	AIHEASPR	8	227	234	stabilized	3.4843	0.9885	0.629018	1.00721	1	1.02119	0.985683	0.916347	0.743445	0.611097	0.634759	0.648791	3.3559	0.965	0.495745	0.997671	1	0.981141	0.883299	0.875588	0.712207	0.635028	0.605826	0.471298	3.592	0.9536	0.48684	1.01975	1	1.02231	0.779364	0.84748	0.666094	0.614428	0.556578	0.494448	3.2515	0.9857	0.288198	1.00251
Q06065	ATOC_ECOLI	atoC	Regulatory protein AtoC	AIHYNSR	AIHYNSR	7	185	191	stabilized	3.3838	0.988	0.368002	0.973791	1	0.947086	0.889889	0.853061	0.601982	0.505929	0.415258	0.340748	3.3951	0.9946	0.333404	1.01625	1	1.02907	0.871362	0.828793	0.614523	0.527159	0.368446	0.354056	3.3367	0.9576	0.373401	1.10399	1	1.16377	1.13027	0.892228	0.693941	0.580091	0.420876	0.340712	3.4241	0.994	0.303117	0.98527
P23909	MUTS_ECOLI	mutS	DNA mismatch repair protein MutS	AIIDTPPVLVR	AIIDTPPVLVR	11	410	420	stabilized	4.566	0.98	0.456911	1.00036	1	0.870401	0.542969	0.540959	0.436212	0.485793	0.417179	0.496002	4.5156	0.9908	0.414054	1.00038	1	0.827023	0.577561	0.52124	0.510257	0.41596	0.443517	0.411958	4.2881	0.976	0.36403	0.994159	1	0.808135	0.647231	0.549986	0.506638	0.393146	0.371724	0.435187	4.1731	0.9416	0.448209	1.00224
P0A8F8	UVRB_ECOLI	uvrB	UvrABC system protein B	AILYGDKITPSMAK	AILYGDKITPSMAK	14	550	563	stabilized	1.8543	0.9142	-0.142514	0.929447	1	0.913515	0.934743	0.887151	0.959931	0.840725	0.768474	0.52369	2.1721	0.9675	0.087232	0.96477	1	0.931028	0.891208	0.987759	0.870769	0.822817	0.583449	0.450469	2.6856	0.9664	0.541911	1.03844	1	1.08878	1.01326	1.02955	0.926307	0.926259	0.649273	0.612348
P0AEK4	FABI_ECOLI	fabI	Enoyl-[acyl-carrier-protein] reductase [NADH] FabI	AIPNYNVMGLAK	AIPNYNVMGLAK	12	152	163	stabilized	2.3443	0.9028	0.324002	1.0377	1	0.928285	0.947098	1.2194	1.05643	1.07464	0.593811	0.337386	2.5622	0.9914	0.397308	0.987042	1	0.953426	0.959657	1.02312	0.997824	0.948766	0.491258	0.412436													2.5371	0.9893	0.26102	1.01453
P0AFB8	NTRC_ECOLI	glnG	DNA-binding transcriptional regulator NtrC	AKAPFIALNMAAIPK	AKAPFIALNMAAIPK	15	188	202	stabilized	3.6611	0.9516	0.427734	0.985292	1	0.90379	1.05204	0.83008	0.415415	0.525716	0.34271	0.427154	3.5077	0.9493	0.438305	1.01144	1	0.985042	1.00985	0.724566	0.629528	0.580194	0.469285	0.402417	3.2913	0.9042	0.567939	1.08976	1	1.20747	1.00672	1.01061	0.833429	0.710866	0.500234	0.64568
P07813	SYL_ECOLI	leuS	Leucine--tRNA ligase	AKDAAGHELVYTGMSK	AKDAAGHELVYTGMSK	16	604	619	stabilized	3.3148	0.9711	0.182458	1.1146	1	1.10939	1.1865	1.08592	0.562192	0.396943	0.179963	0.139628	3.2884	0.9908	0.0977741	1.00481	1	1.04236	0.863231	0.866224	0.577807	0.31387	0.1447	0.0994803	3.4665	0.971	0.166307	1.07445	1	1.08758	1.10818	0.73782	0.473326	0.32775	0.195579	0.119277	3.3649	0.9828	0.138419	0.91285
P31663	PANC_ECOLI	panC	Pantothenate synthetase	AKDGLALSSR	AKDGLALSSR	10	180	189	stabilized	3.8714	0.9851	0.0800177	0.956506	1	0.831131	0.64604	0.400637	0.230559	0.19489	0.11375	0.0897178	4.065	0.9973	0.113317	1.00058	1	0.930062	0.534936	0.3278	0.231896	0.178713	0.134778	0.0917644	3.9281	0.9943	0.118074	0.999082	1	0.96682	0.637355	0.351548	0.260588	0.173022	0.1108	0.107921	3.8986	0.9918	0.119333	1.05423
P0AAI3	FTSH_ECOLI	ftsH	ATP-dependent zinc metalloprotease FtsH	AKHMSDETAR	AKHMSDETAR	10	534	543	stabilized	4.0789	0.9952	0.26818	0.973706	1	0.947293	0.494095	0.287218	0.242512	0.300204	0.276658	0.253089	4.4164	0.9533	0.211353	0.98211	1	0.782981	0.509548	0.324432	0.141654	0.229481	0.233713	0.286614	4.4244	0.9784	0.303481	1.00539	1	0.885581	0.452928	0.419768	0.340986	0.368761	0.222318	0.340008	4.4466	0.9859	0.223876	0.996696
P36767	RDGC_ECOLI	rdgC	Recombination-associated protein RdgC	AKKQDLTSEEITNHIEAGK	AKKQDLTSEEITNHIEAGK	19	209	227	stabilized	2.9288	0.9549	0.189564	1.1085	1	1.23465	1.1461	0.966326	1.19537	0.949916	0.173912	0.20522	2.616	0.9894	0.110047	1.07523	1	1.05089	1.1527	1.05703	1.09235	1.06761	0.151323	0.127008	2.6138	0.9107	0.127862	1.00173	1	1.07259	0.751741	0.945665	1.04815	1.19208	0.0907258	0.16658
P0A8N5	SYK2_ECOLI	lysU	Lysine--tRNA ligase, heat inducible	ALAESIGITVEK	ALAESIGITVEK	12	353	364	stabilized	3.5861	0.9928	0.0719059	1.00858	1	0.972633	1.01715	0.686414	0.199218	0.141415	0.0498003	0.0402606	3.6507	0.9844	0.0400668	1.10904	1	1.21345	0.908609	0.609274	0.264976	0.11255	0.0364748	0.0412371	3.5537	0.983	0.0561906	1.12102	1	1.23585	1.0283	0.759584	0.304225	0.115265	0.0621812	0.0526891	3.6071	0.9962	0.0506669	0.988671
P00452	RIR1_ECOLI	nrdA	Ribonucleoside-diphosphate reductase 1 subunit alpha	ALDALLDYQDYPIPAAKR	ALDALLDYQDYPIPAAKR	18	488	505	stabilized	2.9531	0.9658	0.0821886	1.00672	1	0.995966	0.76985	0.772964	0.701348	0.585279	0.259076	0.321677	2.9636	0.9617	0.107266	0.93273	1	0.818249	0.785318	0.812057	0.642596	0.512845	0.281881	0.266392	3.0251	0.9511	0.21875	0.929324	1	0.847218	0.868384	0.932507	0.639081	0.608365	0.254615	0.266799	3.1353	0.9344	0.375924	1.15886
P0A9C9	GLPX_ECOLI	glpX	Fructose-1,6-bisphosphatase 1 class 2	ALDGDMNGR	ALDGDMNGR	9	223	231	stabilized	2.0065	0.9935	-0.276567	0.990406	1	0.952326	0.957315	0.868616	0.806323	0.75794	0.492537	0.350893	2.7062	0.9971	0.328651	0.993996	1	0.982261	0.998496	0.934058	0.894543	0.793416	0.486923	0.409724	2.8259	0.9915	0.372892	1.04145	1	1.05644	1.04392	1.00493	0.904487	0.776712	0.515362	0.411106	2.814	0.9955	0.388343	0.998529
P0ABU2	YCHF_ECOLI	ychF	Ribosome-binding ATPase YchF	ALDLSAEEKAAIR	ALDLSAEEKAAIR	13	180	192	stabilized	3.7758	0.9145	0.397148	1.21195	1	1.43652	1.16396	0.603196	0.325361	0.428724	0.388789	0.450646													4.0874	0.9792	0.240311	1.01622	1	0.981597	0.532047	0.503924	0.334061	0.227478	0.208542	0.29905	4.7726	0.9639	0.237899	0.995756
P05852	TSAD_ECOLI	tsaD	tRNA N6-adenosine threonylcarbamoyltransferase	ALDQTGFKR	ALDQTGFKR	9	254	262	stabilized	3.9663	0.9767	0.263549	1.06029	1	1.09648	0.629765	0.550884	0.366784	0.362842	0.275205	0.222925	4.072	0.9751	0.190713	0.992441	1	0.891347	0.619697	0.349152	0.288422	0.329064	0.206707	0.164153	4.077	0.9995	0.184285	1.00156	1	0.897239	0.562937	0.431802	0.328391	0.272663	0.193364	0.200311	4.0218	0.9428	0.261242	1.12842
P06710	DPO3X_ECOLI	dnaX	DNA polymerase III subunit tau	ALDVEQIR	ALDVEQIR	8	177	184	stabilized	3.3379	0.9069	0.552054	1.07229	1	0.959363	1.17872	1.15284	0.715562	0.49962	0.646573	0.50979	3.2703	0.9791	0.48746	1.00486	1	0.975498	1.07489	0.969008	0.849668	0.450767	0.486477	0.525382	3.562	0.9173	0.417286	0.937148	1	0.805109	1.00701	0.748749	0.507078	0.489593	0.406683	0.367594	3.5532	0.992	0.495564	1.02229
P17952	MURC_ECOLI	murC	UDP-N-acetylmuramate--L-alanine ligase	ALESFQGTGR	ALESFQGTGR	10	317	326	stabilized	1.448	0.9594	-1.80385	0.962963	1	0.99505	0.910891	0.836634	0.965347	0.866337	0.554455	0.293665	1.4677	0.9525	-1.35568	1.0446	1	1.04433	1.12808	0.931034	0.862069	0.866995	0.561576	0.319542	1.7263	0.988	-0.846813	1.00778	1	0.970711	1.00837	0.941423	0.832636	0.753138	0.493724	0.262846	1.6969	0.9721	-0.753367	0.944777
P18843	NADE_ECOLI	nadE	NH(3)-dependent NAD(+) synthetase	ALGAKPQINAEEEIRR	ALGAKPQINAEEEIRR	16	10	25	stabilized	3.7524	0.9816	0.206125	0.975751	1	0.934834	0.789426	0.524323	0.308952	0.305747	0.25	0.130652	3.748	0.9822	0.235748	1.0488	1	1.10238	0.83569	0.607544	0.359492	0.175793	0.246642	0.282314	3.6489	0.9598	0.237691	1.10627	1	1.17155	1.07164	0.682712	0.358769	0.370462	0.240422	0.130884	3.6614	0.9824	0.208908	1.03796
P37759	RMLB1_ECOLI	rfbB	dTDP-glucose 4,6-dehydratase 1	ALGWKPQETFESGIR	ALGWKPQETFESGIR	15	314	328	stabilized	3.8615	0.9776	0.548355	1.00808	1	0.981736	0.768915	0.776388	0.676524	0.603039	0.544715	0.582798	3.9633	0.9933	0.546376	0.981964	1	0.961913	0.788083	0.624675	0.566554	0.540485	0.568595	0.525609													3.3505	0.9605	0.399086	1.01755
P14081	SELB_ECOLI	selB	Selenocysteine-specific elongation factor	ALHAQNQPTETANAGQR	ALHAQNQPTETANAGQR	17	220	236	stabilized	3.8108	0.9965	0.443236	0.996371	1	0.986499	0.813752	0.66284	0.516882	0.464009	0.420095	0.470597	3.8582	0.972	0.363924	0.981301	1	0.922244	0.786234	0.53197	0.519959	0.417614	0.3877	0.348598	3.81	0.9295	0.47352	0.904118	1	0.810172	0.814516	0.610952	0.459639	0.490049	0.441982	0.51033
P25888	RHLE_ECOLI	rhlE	ATP-dependent RNA helicase RhlE	ALILTPTR	ALILTPTR	8	78	85	stabilized	3.5573	0.9773	0.255032	1.0035	1	0.911335	0.791686	0.598339	0.555285	0.520682	0.39616	0.308791	3.5869	0.98	0.357369	1.04421	1	1.06662	0.969006	0.732802	0.512135	0.498111	0.340297	0.34379	3.3138	0.9746	0.341296	1.08744	1	1.12302	1.13181	0.924206	0.684687	0.534134	0.354977	0.330913	3.7393	0.9943	0.262692	1.0069
P0ADT5	YGIC_ECOLI	ygiC	Putative acid--amine ligase YgiC	ALITQDMSR	ALITQDMSR	9	370	378	stabilized	4.9351	0.937	0.251778	1.00001	1	0.754457	0.141939	0.185737	0.219505	0.242291	0.350452	0.370755	4.3848	0.9828	0.237048	0.995353	1	0.908756	0.406756	0.29417	0.214031	0.25624	0.320776	0.178025													4.5264	0.9232	0.205252	0.996172
P0AG40	RIBF_ECOLI	ribF	Bifunctional riboflavin kinase/FMN adenylyltransferase	ALLQGLQEEGR	ALLQGLQEEGR	11	34	44	stabilized	3.573	0.9521	0.115687	1.04856	1	1.09578	0.64536	0.74718	0.485868	0.270359	0.182932	0.15343	3.2601	0.9644	0.241821	1.13687	1	1.1757	1.16513	1.16852	0.694235	0.442209	0.298656	0.161389	3.3118	0.9718	0.102689	1.04478	1	1.07184	0.921173	0.650345	0.632003	0.422102	0.163783	0.177685	3.3059	0.9572	0.0959301	0.916991
P29680	DCUP_ECOLI	hemE	Uroporphyrinogen decarboxylase	ALLRQPVDVTPVWMMR	ALLRQPVDVTPVWMMR	16	12	27	stabilized	2.2705	0.9155	0.238386	0.909612	1	0.781849	0.831077	0.965092	0.935106	0.944481	0.633463	0.26492	1.5939	0.9346	-0.927648	0.914743	1	0.873464	0.799805	0.868578	0.903492	0.736797	0.528599	0.300859													2.2027	0.9392	0.448376	1.0264
P27550	ACSA_ECOLI	acs	Acetyl-coenzyme A synthetase	ALMAEGDKAIEGTDR	ALMAEGDKAIEGTDR	15	363	377	stabilized	2.5248	0.9832	-0.457485	0.984997	1	0.858772	0.731409	0.739334	0.555045	0.388445	0.225126	0.0358672	3.3666	0.9319	0.201709	0.869771	1	0.710631	0.872261	0.734742	0.475409	0.329056	0.223259	0.180617	3.2039	0.9037	0.176263	1.14357	1	1.28452	1.09399	0.758414	0.833924	0.480349	0.342448	0.180027	3.1001	0.9451	0.158686	1.21817
P77756	QUEC_ECOLI	queC	7-cyano-7-deazaguanine synthase	ALNHAVSLGMAK	ALNHAVSLGMAK	12	141	152	stabilized	3.6165	0.9303	0.185021	1.14428	1	1.27499	0.932946	0.594748	0.484685	0.45892	0.20474	0.158418	3.5947	0.9844	0.145177	0.925501	1	0.842818	0.793132	0.613598	0.333751	0.215934	0.17458	0.127239	3.3902	0.9661	0.288196	1.07164	1	1.08017	1.10538	0.897877	0.542486	0.494997	0.328384	0.221881	3.8089	0.9916	0.152169	1.02152
P00963	ASNA_ECOLI	asnA	Aspartate--ammonia ligase	ALRPDEDR	ALRPDEDR	8	98	105	stabilized	2.4964	0.9322	0.588938	0.969215	1	0.888762	1.01828	0.958236	0.977822	0.930245	0.697832	0.621													2.9614	0.9784	0.668689	1.03172	1	1.04459	1.07517	0.999705	1.03831	0.908966	0.665574	0.671795	2.9357	0.9725	0.608934	0.971824
P0A8N5	SYK2_ECOLI	lysU	Lysine--tRNA ligase, heat inducible	ALRPLPDK	ALRPLPDK	8	149	156	stabilized	3.4493	0.9948	0.0913712	0.988981	1	0.960599	0.95928	0.798544	0.35655	0.203968	0.124926	0.0420782	3.6702	0.9831	0.0543348	0.980496	1	0.929385	0.81049	0.451999	0.324614	0.144092	0.0858489	0.0299675													3.793	0.9731	0.0578057	1.05676
P0A8N3	SYK1_ECOLI	lysS	Lysine--tRNA ligase	ALRPLPDKFHGLQDQEAR	ALRPLPDKFHGLQDQEAR	18	149	166	stabilized	3.389	0.9869	0.123541	0.946411	1	0.873997	0.931118	0.86908	0.394998	0.243167	0.128847	0.0859736	3.4673	0.979	0.102738	1.03596	1	1.10852	0.819276	0.836198	0.411894	0.232096	0.126845	0.109562	3.4529	0.9412	0.144113	1.17851	1	1.25707	1.29441	0.797198	0.523193	0.282414	0.136844	0.133603	3.5656	0.9762	0.142161	1.09635
P0A8N5	SYK2_ECOLI	lysU	Lysine--tRNA ligase, heat inducible	ALRPLPDKFHGLQDQEVR	ALRPLPDKFHGLQDQEVR	18	149	166	stabilized	3.4732	0.9651	0.0805323	0.94826	1	0.819672	1.02186	0.68306	0.342202	0.172421	0.0898781	0.0505021	3.4821	0.9991	0.0591356	1.02097	1	1.03371	0.938202	0.741573	0.358618	0.178937	0.0715264	0.0489781	3.4629	0.9333	0.11713	1.2392	1	1.33333	1.40972	0.888889	0.460435	0.256231	0.115391	0.0755347	3.5001	0.9947	0.0638631	0.957109
P23883	PUUC_ECOLI	puuC	NADP/NAD-dependent aldehyde dehydrogenase PuuC	ALSLAIENR	ALSLAIENR	9	13	21	stabilized	3.4056	0.9516	0.151044	1.08794	1	1.15791	0.922753	0.74187	0.466182	0.545628	0.186986	0.187201	2.9702	0.9509	-0.058142	0.981239	1	0.91259	0.855901	0.78041	0.473336	0.590714	0.13095	0.14361	3.1992	0.9828	0.109745	0.921742	1	0.840705	0.867024	0.846236	0.573537	0.377587	0.148208	0.105714
P0A6F3	GLPK_ECOLI	glpK	Glycerol kinase	AMAWEEHDE	AMAWEEHDE	9	494	502	stabilized	3.5445	0.9982	0.217047	1.02954	1	1.05376	0.943698	0.749416	0.425552	0.28742	0.217201	0.217417	3.4662	0.9976	0.198532	0.991491	1	0.964953	0.999771	0.854591	0.392476	0.212734	0.184689	0.22148	3.3413	0.9837	0.23911	0.924479	1	0.879319	0.863967	0.954454	0.435692	0.260764	0.207028	0.249907	3.4364	0.9925	0.247545	0.992128
P0A6A3	ACKA_ECOLI	ackA	Acetate kinase	AMDVYCHR	AMDVYC(UniMod:4)HR	8	302	309	stabilized	3.7184	0.9833	0.345064	0.966786	1	0.90228	0.794591	0.640936	0.460891	0.465501	0.337661	0.360446	3.7261	0.997	0.384962	0.982179	1	0.961112	0.848323	0.666712	0.451018	0.428361	0.38847	0.371481	3.5996	0.9947	0.302243	1.01104	1	1.01284	0.877133	0.716175	0.462756	0.422327	0.282567	0.313792	3.7136	0.9851	0.297651	1.03949
P0AB89	PUR8_ECOLI	purB	Adenylosuccinate lyase	AMTPANYIGR	AMTPANYIGR	10	438	447	stabilized	2.7286	0.9817	-0.167255	1.01078	1	0.924571	0.769481	0.680372	0.552693	0.497475	0.371184	0.164955	3.1187	0.9754	0.016247	1.01597	1	0.94766	0.786253	0.642008	0.514887	0.524442	0.347731	0.177976	2.3116	0.9886	-0.41014	0.993754	1	0.838466	0.759347	0.671596	0.567437	0.462802	0.335907	0.169622	2.9572	0.9836	-0.0333297	1.00343
P39342	YJGR_ECOLI	yjgR	Uncharacterized protein YjgR	AMVIAPCSR	AMVIAPC(UniMod:4)SR	9	378	386	stabilized	3.8479	0.9737	0.269411	1.0442	1	1.09437	0.719158	0.624936	0.278726	0.269254	0.287067	0.305271	3.8933	0.9816	0.379253	0.985996	1	0.972497	0.747227	0.573144	0.385976	0.325241	0.441522	0.388391	3.7366	0.9083	0.421153	0.980125	1	0.971216	0.710804	0.824031	0.469996	0.422715	0.427646	0.472899	4.3927	0.9372	0.330422	0.988095
P36938	PGM_ECOLI	pgm	Phosphoglucomutase	ANALLADGLK	ANALLADGLK	10	177	186	stabilized													3.3045	0.9136	0.609145	1.08587	1	1.13313	1.13465	0.921484	0.822607	0.783529	0.595624	0.629086	2.984	0.9329	0.446243	1.0175	1	1.06515	1.06877	0.862337	0.937427	0.74191	0.42566	0.503047	3.3621	0.9707	0.591614	1.02406
P0A9B6	E4PD_ECOLI	epd	D-erythrose-4-phosphate dehydrogenase	ANEVNLLLQK	ANEVNLLLQK	10	257	266	stabilized													2.5624	0.9721	0.152043	0.957458	1	0.90329	0.884664	0.889855	0.750591	0.752769	0.425312	0.386851	2.7982	0.9456	0.503412	1.09087	1	1.10914	1.18604	1.08647	0.971624	0.947631	0.543459	0.538275	2.7941	0.9551	0.393704	1.04907
P77756	QUEC_ECOLI	queC	7-cyano-7-deazaguanine synthase	ANGLNHYLADKPTVMAAMK	ANGLNHYLADKPTVMAAMK	19	207	225	stabilized	3.2935	0.949	0.126147	0.976491	1	0.859556	0.74981	0.779423	0.464939	0.445775	0.351033	0.205291	3.5146	0.9812	0.279555	0.987654	1	0.94653	0.938327	0.723519	0.465481	0.434332	0.305828	0.237189	3.4767	0.967	0.279459	1.00849	1	0.959273	1.05384	0.726435	0.526165	0.391225	0.304116	0.240033	3.5555	0.9948	0.229197	1.03501
P0AG24	SPOT_ECOLI	spoT	Bifunctional (p)ppGpp synthase/hydrolase SpoT	ANGYQSLHTSMIGPHGVPVEVQIR	ANGYQSLHTSMIGPHGVPVEVQIR	24	300	323	stabilized	2.7011	0.9459	-0.166262	1.03773	1	1.03158	1.03908	0.759835	0.605727	0.687648	0.224184	0.120997	2.8873	0.9521	0.198471	0.868376	1	0.858466	0.82022	0.760517	0.903057	0.793497	0.187081	0.209905	2.7728	0.9766	0.229382	1.0673	1	1.1715	1.0786	1.06512	0.965119	0.922692	0.246418	0.261532	2.7449	0.9432	0.113335	0.963092
P75957	LOLD_ECOLI	lolD	Lipoprotein-releasing system ATP-binding protein LolD	ANHRPSELSGGER	ANHRPSELSGGER	13	139	151	stabilized	4.1427	0.9827	0.383349	0.999784	1	0.874966	0.621109	0.649537	0.490747	0.457201	0.413477	0.413687	3.9314	0.9875	0.489629	0.982866	1	0.935984	0.76342	0.669566	0.554823	0.517759	0.464601	0.532278	3.6089	0.9905	0.36001	0.99622	1	0.89067	0.736335	0.735235	0.609265	0.554659	0.450197	0.454253	3.6291	0.9614	0.524676	1.07226
P0A717	KPRS_ECOLI	prs	Ribose-phosphate pyrophosphokinase	ANVSQVMHIIGDVAGR	ANVSQVMHIIGDVAGR	16	199	214	stabilized	4.1358	0.9686	0.29232	1.08585	1	1.16405	0.545327	0.397095	0.379321	0.263625	0.225683	0.312376	4.1852	0.9888	0.237341	1.02327	1	1.01366	0.474608	0.395423	0.230633	0.290072	0.248553	0.198028	4.5825	0.9903	0.206935	0.999753	1	0.838531	0.322237	0.202449	0.283363	0.204266	0.183393	0.206457	4.5802	0.9969	0.227577	0.999262
P67087	RSMI_ECOLI	rsmI	Ribosomal RNA small subunit methyltransferase I	AQEEDLPADALR	AQEEDLPADALR	12	237	248	stabilized													2.6259	0.9133	0.479264	0.881655	1	0.901608	0.834859	0.830723	0.822881	0.899813	0.47328	0.485399	2.6378	0.9548	0.51463	1.09548	1	1.15737	1.139	1.10613	1.02338	1.01843	0.612855	0.551335	3.0013	0.971	0.506284	1.05021
P16659	SYP_ECOLI	proS	Proline--tRNA ligase	AQGIEVLLDDRK	AQGIEVLLDDRK	12	502	513	stabilized	3.5406	0.9042	0.582986	1.13456	1	1.26573	1.07182	0.914359	0.758048	0.644499	0.529101	0.633762	3.6766	0.9324	0.58219	0.996145	1	1.00334	0.85702	0.851395	0.62736	0.616034	0.51822	0.658174	3.3163	0.9956	0.604942	0.987009	1	0.967948	0.983586	0.996497	0.752638	0.588987	0.605776	0.620084	3.5863	0.9039	0.585227	0.995966
P23909	MUTS_ECOLI	mutS	DNA mismatch repair protein MutS	AQLETVDSAPVQALREK	AQLETVDSAPVQALREK	17	380	396	stabilized	3.9662	0.9411	0.193036	1.13899	1	1.27228	0.67043	0.433526	0.365616	0.188118	0.0825301	0.261922	3.9538	0.9356	0.234492	1.08269	1	1.16724	0.614745	0.593745	0.249492	0.150028	0.234351	0.336596	5.0209	0.9612	0.131932	1.00068	1	0.561862	0.160704	0.291418	0.187434	0.071901	0.0890988	0.188544	4.0257	0.9963	0.206783	1.00325
P0AGJ9	SYY_ECOLI	tyrS	Tyrosine--tRNA ligase	AQYVLAEQVTR	AQYVLAEQVTR	11	299	309	stabilized	3.6838	0.9555	0.393454	0.967206	1	0.904399	0.843364	0.663795	0.495853	0.516975	0.461107	0.331028	3.5453	0.9579	0.450097	0.96018	1	0.929324	0.891903	0.825543	0.529756	0.522248	0.51175	0.369477	3.5747	0.9605	0.472969	1.00851	1	0.995108	0.965486	0.747872	0.634275	0.544158	0.542376	0.403036
P0A720	KTHY_ECOLI	tmk	Thymidylate kinase	ARGELDRIEQESFDFFNR	ARGELDRIEQESFDFFNR	18	152	169	stabilized	2.978	0.9102	0.168812	1.06153	1	1.14552	0.882656	0.745011	0.876837	0.575068	0.374091	0.328312	3.2118	0.9695	0.348391	0.958603	1	0.89693	0.980538	0.882834	0.729049	0.498473	0.424627	0.288608	2.8678	0.9684	0.256582	0.925552	1	0.867256	0.850835	0.916337	0.812826	0.634004	0.374287	0.281855	2.7771	0.9802	0.312075	0.934257
P10408	SECA_ECOLI	secA	Protein translocase subunit SecA	ARLEKGEVLENLIPEAFAVVR	ARLEKGEVLENLIPEAFAVVR	21	52	72	stabilized	3.6276	0.9825	0.251207	1.07042	1	1.14962	0.901474	0.7535	0.379402	0.336422	0.267819	0.228999	3.5827	0.975	0.290008	0.976985	1	0.903011	1.00566	0.688946	0.446117	0.304327	0.285503	0.281762	3.8047	0.9374	0.142544	0.970139	1	0.736794	0.70858	0.571405	0.360322	0.313147	0.201081	0.285482	3.489	0.991	0.316093	0.994705
P0AE01	TRMJ_ECOLI	trmJ	tRNA (cytidine/uridine-2'-O-)-methyltransferase TrmJ	ARPESQELNILR	ARPESQELNILR	12	219	230	stabilized	3.7711	0.9499	0.570842	1.00252	1	1.01786	0.840269	0.816799	0.560197	0.562814	0.624496	0.566722													3.803	0.9241	0.724452	1.03736	1	1.07553	1.01245	0.791463	0.684719	0.812534	0.700754	0.699706	3.4806	0.9336	0.363152	1.00168
P08178	PUR5_ECOLI	purM	Phosphoribosylformylglycinamidine cyclo-ligase	ASDSEQRVVIE	ASDSEQRVVIE	11	335	345	stabilized													3.2963	0.9465	0.104495	1.03087	1	0.880979	1.23744	0.92786	0.560973	0.256362	0.0879296	0.107105	3.1194	0.9422	-0.0286683	0.882419	1	0.749669	0.69222	0.735591	0.58199	0.307595	0.0771899	0.0815289	3.2618	0.9439	0.125517	1.07625
P0A8N5	SYK2_ECOLI	lysU	Lysine--tRNA ligase, heat inducible	ASFVTLQDVGGR	ASFVTLQDVGGR	12	83	94	stabilized	3.2748	0.9443	0.246013	1.14178	1	1.19846	1.05061	1.31665	0.712413	0.383043	0.230799	0.208426	3.2291	0.9509	0.237709	1.16549	1	1.2356	1.13305	1.28312	0.757934	0.449313	0.27219	0.178589	3.1635	0.9021	0.212324	1.19584	1	1.40593	1.1309	0.874221	0.830122	0.628846	0.273962	0.287262	3.2293	0.9907	0.21158	0.96775
P37759	RMLB1_ECOLI	rfbB	dTDP-glucose 4,6-dehydratase 1	ASSDHLVR	ASSDHLVR	8	172	179	stabilized	3.9967	0.9791	0.6606	1.02653	1	1.04108	0.826633	0.770836	0.733532	0.671332	0.667957	0.646291	3.7873	0.9671	0.62286	0.965096	1	0.91222	0.875148	0.747194	0.684958	0.664526	0.616857	0.62834	4.0813	0.9764	0.607826	0.984163	1	0.938557	0.788289	0.701347	0.605158	0.650849	0.589087	0.631364	4.1662	0.9753	0.611235	0.99386
P22106	ASNB_ECOLI	asnB	Asparagine synthetase B [glutamine-hydrolyzing]	ASTPMYLMSR	ASTPMYLMSR	10	326	335	stabilized	2.3712	0.9311	0.3688	0.98127	1	0.894423	0.940034	0.910515	1.07987	1.06289	0.549718	0.374799	2.4639	0.9836	0.306148	0.975344	1	0.996546	1.00366	0.920717	0.919986	0.946231	0.516054	0.376792	2.3479	0.9599	0.111595	1.07989	1	1.19979	1.0639	1.01661	1.08627	0.992704	0.553201	0.32486	2.863	0.9373	0.490898	1.11979
P33940	MQO_ECOLI	mqo	Malate:quinone oxidoreductase	ASVGAPPMSVPHIDTR	ASVGAPPMSVPHIDTR	16	316	331	stabilized													3.1059	0.9475	0.375051	1.032	1	1.01	1.06586	0.907306	0.690934	0.713718	0.483556	0.376761	2.2782	0.9037	-0.232076	0.949794	1	0.753063	0.823175	0.787165	0.543878	0.642002	0.329305	0.283962	2.6088	0.9145	0.155351	1.09447
P16659	SYP_ECOLI	proS	Proline--tRNA ligase	ASVQGEDGR	ASVQGEDGR	9	427	435	stabilized	3.461	0.9765	0.523936	1.03225	1	1.03687	1.03687	0.83871	0.709677	0.612903	0.543779	0.502304	3.4925	0.989	0.526237	1.0249	1	1.05405	0.945946	0.864865	0.702703	0.59009	0.504505	0.558559	3.535	0.99	0.57339	1.01503	1	1.02146	0.991416	0.866953	0.686695	0.600858	0.540773	0.60515	3.4837	0.9672	0.579471	0.965562
P21888	SYC_ECOLI	cysS	Cysteine--tRNA ligase	ATHHIAEIIELTEQLIAK	ATHHIAEIIELTEQLIAK	18	114	131	stabilized	2.9359	0.9856	0.154869	0.960867	1	0.887671	0.903198	0.784309	0.711678	0.571005	0.337141	0.273339	1.8018	0.9714	-1.10076	1.03802	1	1.0454	0.975648	0.894245	0.661003	0.732805	0.332052	0.0964829	3.0088	0.9723	0.373254	0.992948	1	1.02219	1.03977	0.907351	0.964079	0.669478	0.321224	0.425686	2.2846	0.9287	-0.320444	0.966328
P0A6F3	GLPK_ECOLI	glpK	Glycerol kinase	ATLESIAYQTR	ATLESIAYQTR	11	380	390	stabilized	3.4745	0.977	0.21522	1.10268	1	1.21491	0.986842	0.842105	0.530702	0.312929	0.233874	0.217047	3.4969	0.9786	0.287553	1.04895	1	1.01818	1.13182	0.831818	0.477273	0.339477	0.284837	0.269243	3.4719	0.9867	0.195773	1.0159	1	0.968872	1.07782	0.81323	0.424125	0.238412	0.168905	0.217926	3.3587	0.99	0.227977	0.959929
P60906	SYH_ECOLI	hisS	Histidine--tRNA ligase	ATPAVGFAMGLER	ATPAVGFAMGLER	13	299	311	stabilized	3.4088	0.9944	0.109683	1.00464	1	0.98043	1.01636	0.968396	0.333652	0.195998	0.0775857	0.0825795	3.4229	0.9971	0.107328	0.977124	1	0.975768	0.926261	0.881479	0.358087	0.174631	0.119824	0.0802834	3.3851	0.9926	0.0954859	1.04697	1	1.024	1.11619	0.939487	0.430351	0.176426	0.0720628	0.104148	3.4425	0.9522	0.103335	0.956046
P0A8G6	NQOR_ECOLI	wrbA	NAD(P)H dehydrogenase (quinone)	AVAEGASKVDGAEVVVKR	AVAEGASKVDGAEVVVKR	18	21	38	stabilized	2.8138	0.9667	0.535422	0.932355	1	0.909489	0.896595	0.939784	0.895363	0.851907	0.532517	0.550508													2.8568	0.9072	0.616362	0.982399	1	0.988944	0.896332	1.0617	0.961907	0.926105	0.565303	0.667797	2.6497	0.9285	0.610112	0.998883
P25888	RHLE_ECOLI	rhlE	ATP-dependent RNA helicase RhlE	AVAEQGYR	AVAEQGYR	8	15	22	stabilized	3.3301	0.9956	0.108722	0.991855	1	0.86309	0.741641	0.639779	0.555319	0.448168	0.293928	0.274256													3.6367	0.9566	0.289391	1.09827	1	1.17585	0.965635	0.673	0.468346	0.468444	0.313792	0.229136	3.6769	0.9771	0.288988	1.04058
P21507	SRMB_ECOLI	srmB	ATP-dependent RNA helicase SrmB	AVETLILDEADR	AVETLILDEADR	12	150	161	stabilized	4.5424	0.9972	0.0732131	1.00244	1	0.790858	0.228456	0.20197	0.121855	0.0710091	0.0702024	0.0746948	4.1137	0.9985	0.080204	1.02459	1	1.0368	0.422148	0.202542	0.107162	0.0953214	0.0720705	0.0680448	4.2067	0.9853	0.09503	1.0415	1	1.03441	0.346738	0.322244	0.126863	0.12681	0.0814703	0.0706595	4.4486	0.9957	0.0428504	0.995219
P0A6T3	GAL1_ECOLI	galK	Galactokinase	AVIGDKGGVR	AVIGDKGGVR	10	321	330	stabilized	3.9495	0.9793	0.488997	0.996786	1	0.954383	0.773984	0.639202	0.605277	0.528294	0.450283	0.534705	3.8756	0.9976	0.54355	0.998749	1	0.996222	0.844	0.671481	0.560008	0.561639	0.523777	0.553615	3.9797	0.9652	0.396937	0.990252	1	0.827138	0.719705	0.701578	0.536603	0.485972	0.467624	0.465544	3.6252	0.9979	0.4923	0.997831
P30850	RNB_ECOLI	rnb	Exoribonuclease 2	AVIKGETATRPQDEITVQMAER	AVIKGETATRPQDEITVQMAER	22	513	534	stabilized	1.6613	0.9168	-0.718454	0.900313	1	0.820794	0.92844	0.824427	0.780333	0.810447	0.584896	0.327036	1.5815	0.9534	-0.684835	0.988202	1	0.928183	1.02856	0.852395	0.804741	0.802362	0.541231	0.381893													2.0534	0.9848	-0.220222	0.946231
P0A8M0	SYN_ECOLI	asnS	Asparagine--tRNA ligase	AVLEERADDMK	AVLEERADDMK	11	276	286	stabilized	3.6576	0.996	0.0563487	1.04795	1	1.08479	0.900136	0.573231	0.238554	0.106264	0.055649	0.0478513	3.7235	0.9956	0.0864396	1.04576	1	1.07823	0.968495	0.507084	0.157861	0.102214	0.0701811	0.0580173	3.6456	0.9839	0.0562071	0.933227	1	0.885652	0.71161	0.611448	0.17699	0.100779	0.0708929	0.0710205	3.6715	0.9903	0.0726185	0.93836
P0A836	SUCC_ECOLI	sucC	Succinate--CoA ligase [ADP-forming] subunit beta	AVLVNIFGGIVR	AVLVNIFGGIVR	12	313	324	stabilized													3.4273	0.9613	0.252614	0.936346	1	0.840756	0.905855	0.674624	0.548932	0.386535	0.307467	0.229284	3.4662	0.9443	0.394512	1.02284	1	0.945241	1.12141	0.966197	0.484439	0.521511	0.380968	0.298044	3.3922	0.9853	0.269119	0.98981
P17952	MURC_ECOLI	murC	UDP-N-acetylmuramate--L-alanine ligase	AVMCVDDPVIR	AVMC(UniMod:4)VDDPVIR	11	227	237	stabilized	2.1863	0.9201	-0.0573895	0.996449	1	1.07962	0.839424	0.997247	1.03584	0.858856	0.556365	0.33453	1.9937	0.9628	-0.447202	1.0581	1	1.11264	0.974715	1.12218	1.0168	0.90016	0.583248	0.308212													2.4874	0.9897	0.303819	1.01659
P60240	RAPA_ECOLI	rapA	RNA polymerase-associated protein RapA	AVNPNIRDDELTAIESNR	AVNPNIRDDELTAIESNR	18	926	943	stabilized	4.1628	0.9929	0.228223	0.97571	1	0.921804	0.503028	0.304033	0.263633	0.207442	0.269686	0.216464	4.4543	0.9955	0.231022	0.995868	1	0.832851	0.436049	0.321521	0.258135	0.218615	0.26713	0.238188	4.3495	0.9944	0.224422	0.992399	1	0.85181	0.486556	0.319098	0.254971	0.255091	0.253311	0.221875	4.3403	0.9888	0.243019	0.985568
P31120	GLMM_ECOLI	glmM	Phosphoglucosamine mutase	AVTAEVEAALGNR	AVTAEVEAALGNR	13	393	405	stabilized													3.1484	0.9009	0.43104	0.984866	1	0.921939	1.06892	0.778586	0.760907	0.688264	0.441083	0.478905	3.4755	0.9715	0.397703	1.03417	1	1.05618	0.810643	0.818588	0.647428	0.587443	0.496543	0.402389	2.2755	0.9351	0.0025152	0.999039
P0A6F3	GLPK_ECOLI	glpK	Glycerol kinase	AVVMDHDANIISVSQR	AVVMDHDANIISVSQR	16	19	34	stabilized	3.4297	0.9817	0.316756	1.06212	1	1.12139	1.02284	0.8781	0.596422	0.399558	0.264328	0.375821	3.4792	0.9844	0.306917	1.06134	1	1.10536	1.04541	0.829859	0.564366	0.343882	0.282887	0.345625	3.3679	0.9762	0.270723	1.05919	1	1.17506	0.976726	1.02443	0.558801	0.327847	0.243189	0.289446	3.4161	0.9727	0.295643	1.02934
P15038	HELD_ECOLI	helD	DNA helicase IV	AVVNGEHSLLVLAGAGSGK	AVVNGEHSLLVLAGAGSGK	19	204	222	stabilized	3.8607	0.9201	0.207366	1.21263	1	1.42693	0.817594	0.555061	0.320157	0.334692	0.216179	0.120132	3.6589	0.9851	0.177169	1.05585	1	1.09885	0.877408	0.588691	0.43914	0.232208	0.181814	0.182958	3.7675	0.9784	0.184233	0.956283	1	0.893329	0.842655	0.446905	0.307895	0.214708	0.145958	0.144404	3.7001	0.9685	0.224546	1.07812
P24193	HYPE_ECOLI	hypE	Carbamoyl dehydratase HypE	AVVTSMAETAR	AVVTSMAETAR	11	111	121	stabilized	4.5531	0.9935	0.236619	1.00096	1	0.927851	0.271936	0.287753	0.192132	0.242379	0.265886	0.217506	4.443	0.9628	0.291865	0.992397	1	0.846225	0.526568	0.266211	0.37006	0.308449	0.27068	0.32126	4.38	0.9968	0.269737	1.00472	1	0.961661	0.378857	0.338631	0.254158	0.292193	0.264772	0.257891	4.5834	0.9827	0.273728	0.995983
P0C0R7	RLME_ECOLI	rlmE	Ribosomal RNA large subunit methyltransferase E	AWFKLDEIQQSDK	AWFKLDEIQQSDK	13	35	47	stabilized	2.4999	0.9091	0.851414	0.198346	1	0.7145	0.857064	0.846211	0.811587	0.805395	0.379985	0.257194	2.3331	0.9763	0.156101	1.02687	1	0.976129	0.98508	1.1374	1.01257	1.0493	0.519325	0.182667	1.7693	0.9802	-1.09355	0.954369	1	0.864751	0.95006	0.941436	0.849309	0.743961	0.422134	0.14679	1.8798	0.9625	-1.01911	1.02465
P11868	TDCD_ECOLI	tdcD	Propionate kinase	AWHEGHER	AWHEGHER	8	285	292	stabilized	3.6132	0.9662	0.572575	1.02275	1	1.04839	0.975806	0.862903	0.608281	0.641331	0.503978	0.603068	3.4193	0.9794	0.547362	1.00271	1	1.02459	0.959016	0.893443	0.750658	0.547968	0.579782	0.544808	3.5208	0.9929	0.45364	0.99476	1	0.984496	0.899225	0.821705	0.595309	0.563787	0.466007	0.444519	3.5725	0.9972	0.428895	1.01675
P0A8I8	RLMH_ECOLI	rlmH	Ribosomal RNA large subunit methyltransferase H	AWSITTNHPYHRE	AWSITTNHPYHRE	13	143	155	stabilized	4.1829	0.9637	0.264851	1.04449	1	1.03051	0.485709	0.459359	0.43607	0.290197	0.255033	0.218078	4.0621	0.9843	0.32603	1.03666	1	1.06798	0.617213	0.45575	0.324046	0.303427	0.39525	0.289275	4.2821	0.9737	0.330635	1.0187	1	0.996527	0.491204	0.408886	0.382782	0.410839	0.319789	0.240244	4.0761	0.9732	0.333733	1.05199
P00956	SYI_ECOLI	ileS	Isoleucine--tRNA ligase	AYEAYDFHEVVQR	AYEAYDFHEVVQR	13	702	714	stabilized													4.5476	0.9277	0.284355	0.989603	1	0.76145	0.568666	0.316746	0.217382	0.359089	0.282569	0.345241	3.6812	0.9185	0.585069	1.13712	1	1.17508	1.23615	0.918858	0.566576	0.637306	0.649804	0.486629	3.6159	0.9324	0.403726	1.04589
P00452	RIR1_ECOLI	nrdA	Ribonucleoside-diphosphate reductase 1 subunit alpha	AYGQFEPPALYDHVVK	AYGQFEPPALYDHVVK	16	93	108	stabilized	2.8198	0.9754	-0.122052	0.932242	1	0.828358	0.88806	0.813433	0.59418	0.552836	0.112825	0.0465499	3.0486	0.9293	0.0587263	0.973665	1	1.18966	0.773402	0.913793	0.87069	0.429149	0.0834154	0.0391197	2.9991	0.9856	-0.139072	0.991571	1	0.948529	0.889706	0.661099	0.617247	0.43886	0.0681746	0.0427068	2.9759	0.9737	-0.148344	0.995066
P0AG30	RHO_ECOLI	rho	Transcription termination factor Rho	AYNTVVPASGK	AYNTVVPASGK	11	273	283	stabilized	3.9025	0.9959	0.205399	1.04019	1	1.07444	0.702233	0.456576	0.26799	0.237459	0.205862	0.192769	3.8253	0.9938	0.239889	1.03997	1	1.07365	0.804533	0.504249	0.33711	0.26262	0.213188	0.244185	3.811	0.9974	0.246505	1.02255	1	1.04202	0.845938	0.495798	0.294118	0.272525	0.225469	0.234905	3.7772	0.9979	0.250477	1.00755
P15038	HELD_ECOLI	helD	DNA helicase IV	CDLDTTYR	C(UniMod:4)DLDTTYR	8	496	503	stabilized	3.7038	0.9864	0.215382	1.04645	1	1.06737	1.07159	0.604844	0.267837	0.269432	0.19158	0.132723	3.8016	0.9735	0.199941	1.08308	1	1.16263	1.01228	0.396607	0.302948	0.239773	0.147696	0.114122	3.772	0.9898	0.128667	0.960688	1	0.910674	0.807349	0.433402	0.210739	0.182864	0.0831147	0.111296	3.7648	0.9734	0.200451	1.12447
P0ACY1	YDJA_ECOLI	ydjA	Putative NAD(P)H nitroreductase YdjA	CEENHKVPR	C(UniMod:4)EENHKVPR	9	96	104	stabilized	2.394	0.9441	0.519705	0.951609	1	0.98954	0.88697	0.904138	0.92592	1.00304	0.607871	0.521085	2.5216	0.9451	0.534948	0.936885	1	0.970575	0.898356	0.859301	0.939549	0.951503	0.568669	0.535235	2.7986	0.9272	0.621377	0.929057	1	0.91492	0.891444	0.874389	0.96573	0.914744	0.619876	0.623091	2.6997	0.9421	0.623323	0.944229
P0AEW6	INGK_ECOLI	gsk	Guanosine-inosine kinase	CFTLIGESGER	C(UniMod:4)FTLIGESGER	11	152	162	stabilized	3.291	0.9029	0.639091	0.976323	1	0.959615	0.893608	1.05204	0.813704	0.671331	0.68354	0.573655	3.5567	0.9236	0.632476	1.00072	1	1.00325	0.996945	0.947897	0.642907	0.722488	0.523276	0.656049	3.3033	0.9385	0.667094	1.03974	1	1.04913	1.02995	1.06803	0.831511	0.735368	0.722356	0.590677
P0A9C9	GLPX_ECOLI	glpX	Fructose-1,6-bisphosphatase 1 class 2	CKAMGIEAGK	C(UniMod:4)KAMGIEAGK	10	256	265	stabilized	2.9531	0.9384	0.412277	0.956135	1	0.877628	0.943011	0.82826	0.737615	0.740764	0.494366	0.511629	2.2108	0.9805	0.109757	1.01959	1	1.01713	0.93909	0.854178	0.813702	0.751906	0.6265	0.486492	2.9828	0.9508	0.52114	0.937755	1	0.926695	0.925418	0.864195	0.972314	0.773085	0.553928	0.488332	2.359	0.9746	0.0359143	1.00772
P0A836	SUCC_ECOLI	sucC	Succinate--CoA ligase [ADP-forming] subunit beta	CQVHAGGR	C(UniMod:4)QVHAGGR	8	47	54	stabilized	3.4842	0.979	0.284012	1.03401	1	1.00833	1.075	0.822449	0.466621	0.414092	0.264374	0.254522	3.5188	0.9972	0.276729	1.01455	1	1.01613	0.951613	0.77295	0.470286	0.380531	0.274082	0.267336	3.5089	0.9666	0.317403	1.12287	1	1.2	1.13636	0.845031	0.537128	0.416456	0.32152	0.287851	3.5123	0.983	0.301604	1.07319
P06720	AGAL_ECOLI	melA	Alpha-galactosidase	CVEQLANWHKELEEYKK	C(UniMod:4)VEQLANWHKELEEYKK	17	299	315	stabilized	4.4327	0.9644	0.47614	1.00699	1	1.01178	0.47915	0.537592	0.50844	0.379917	0.454965	0.505481	5.0994	0.9356	0.394311	0.999406	1	0.654483	0.485524	0.356849	0.356172	0.315299	0.465255	0.448701													3.8136	0.9642	0.3411	1.00674
P00956	SYI_ECOLI	ileS	Isoleucine--tRNA ligase	CVSNVAGDGEK	C(UniMod:4)VSNVAGDGEK	11	924	934	stabilized	3.0574	0.9443	0.512939	0.977951	1	0.950806	0.910547	1.0009	0.766593	0.749685	0.563912	0.523125	2.9215	0.9075	0.523003	1.03278	1	1.12316	0.905281	0.961749	0.958935	0.7836	0.591439	0.583149	3.2854	0.9297	0.560157	1.08918	1	1.09918	1.19524	0.965639	0.822967	0.697252	0.588507	0.532135	3.2287	0.994	0.599587	1.00778
P00956	SYI_ECOLI	ileS	Isoleucine--tRNA ligase	CVSNVAGDGEKR	C(UniMod:4)VSNVAGDGEKR	12	924	935	stabilized	2.9469	0.9698	0.575641	0.964888	1	0.997482	0.914898	0.949102	0.944826	0.815718	0.548523	0.603886	2.7334	0.971	0.403443	1.00899	1	0.995662	0.918466	0.840029	0.790451	0.805814	0.598373	0.58523													2.7906	0.9359	0.24885	0.98522
P07813	SYL_ECOLI	leuS	Leucine--tRNA ligase	DAAGHELVYTGMSK	DAAGHELVYTGMSK	14	606	619	stabilized	3.3669	0.994	0.154024	0.996537	1	0.957137	0.998687	0.867593	0.475855	0.314828	0.1547	0.13784	3.3532	0.9792	0.138275	0.908467	1	0.829097	0.824007	0.753202	0.504347	0.270698	0.169561	0.135874	3.3318	0.9604	0.148221	1.0538	1	0.991252	1.20271	0.845542	0.562057	0.329732	0.159176	0.129602	3.4081	0.9849	0.152866	1.01267
P24193	HYPE_ECOLI	hypE	Carbamoyl dehydratase HypE	DAALIGEVVERK	DAALIGEVVERK	12	299	310	stabilized	4.0386	0.9156	0.396986	1.09326	1	1.18665	0.609183	0.245573	0.439829	0.403577	0.538274	0.358215	4.4714	0.9506	0.417523	1.01102	1	1.0217	0.402511	0.380142	0.381334	0.496386	0.32813	0.517482													4.6571	0.9193	0.253495	0.999026
P33940	MQO_ECOLI	mqo	Malate:quinone oxidoreductase	DAEKGGVLR	DAEKGGVLR	9	428	436	stabilized	2.2177	0.9905	-0.0460336	0.993719	1	0.952643	0.821486	0.83802	0.772105	0.696789	0.487104	0.412047	2.8971	0.9817	0.265211	1.04417	1	1.06937	1.00332	0.882088	0.799443	0.679055	0.492287	0.349828	2.5457	0.9944	-0.102666	0.997903	1	0.867858	0.772014	0.666987	0.64144	0.551969	0.383181	0.324076	2.1799	0.983	-0.294219	0.975196
P0A9T0	SERA_ECOLI	serA	D-3-phosphoglycerate dehydrogenase	DAHFIGLR	DAHFIGLR	8	53	60	stabilized	3.4164	0.9753	0.0948339	1.04363	1	1.05005	0.798346	0.654878	0.456246	0.494097	0.212952	0.147644	3.0652	0.9766	-0.00839054	1.04473	1	1.10145	0.823577	0.796447	0.710237	0.439751	0.19462	0.116689	3.0016	0.9946	-0.042316	1.00298	1	0.97729	0.900836	0.740132	0.616119	0.50744	0.154483	0.108763	2.666	0.9798	-0.390435	0.983409
P11071	ACEK_ECOLI	aceK	Isocitrate dehydrogenase kinase/phosphatase	DAIEEYGNAIR	DAIEEYGNAIR	11	436	446	stabilized	4.0772	0.9955	0.108877	0.992565	1	0.944374	0.506036	0.28075	0.201315	0.103876	0.145574	0.0855553													4.1005	0.9951	0.0931748	0.988111	1	0.874113	0.519332	0.313245	0.203032	0.16417	0.0756581	0.129668	4.2261	0.982	0.153893	1.0511
P60906	SYH_ECOLI	hisS	Histidine--tRNA ligase	DALVAFLEQHK	DALVAFLEQHK	11	179	189	stabilized													3.3413	0.9526	0.189536	0.936503	1	0.750804	0.98105	1.01402	0.401472	0.228597	0.189734	0.150693	3.397	0.9972	0.176029	0.987002	1	0.965094	0.960463	0.877221	0.454054	0.286066	0.181073	0.155366	3.6018	0.9902	0.198194	1.01554
P60906	SYH_ECOLI	hisS	Histidine--tRNA ligase	DALVAFLEQHKEK	DALVAFLEQHKEK	13	179	191	stabilized	3.4514	0.9924	0.0888758	0.972943	1	0.961905	0.806395	0.767157	0.393832	0.23896	0.0916858	0.108771	3.4363	0.9889	0.143962	1.071	1	1.14747	1.0379	0.972233	0.374966	0.234198	0.131481	0.116299	3.5685	0.9635	0.168897	1.15176	1	1.24638	1.15968	0.734983	0.412529	0.245475	0.154547	0.150609	3.4682	0.9958	0.146523	1.03263
P60906	SYH_ECOLI	hisS	Histidine--tRNA ligase	DALVAFLEQHKEKLDEDCK	DALVAFLEQHKEKLDEDC(UniMod:4)K	19	179	197	stabilized													3.7132	0.9763	0.0428578	1.08676	1	1.17692	0.692651	0.61894	0.283571	0.137584	0.0630663	0.0558687	3.4305	0.9914	0.0740179	1.09055	1	1.15061	1.09951	0.924042	0.380488	0.161355	0.0694795	0.0635706	3.4865	0.9738	0.0714656	1.07557
P00452	RIR1_ECOLI	nrdA	Ribonucleoside-diphosphate reductase 1 subunit alpha	DAPDYQYLAAR	DAPDYQYLAAR	11	73	83	stabilized	2.7925	0.9837	-0.144806	0.969988	1	0.912869	0.969169	0.770777	0.680965	0.576408	0.104984	0.0408764	2.8923	0.9926	-0.0222669	0.959745	1	0.945559	0.929799	0.82808	0.786533	0.544413	0.0918069	0.0506791	2.9234	0.9533	0.0854239	1.02025	1	0.854202	1.16467	1.06003	0.883362	0.641509	0.156538	0.0617693	2.873	0.9846	-0.0228982	0.996008
P33919	RADD_ECOLI	radD	Putative DNA repair helicase RadD	DCIYELPLR	DC(UniMod:4)IYELPLR	9	180	188	stabilized	4.2607	0.9203	0.415311	1.01909	1	0.957351	0.522799	0.671269	0.485816	0.434605	0.462902	0.368976	4.8165	0.9977	0.26808	0.999816	1	0.672583	0.466596	0.430331	0.361997	0.322783	0.320275	0.284084	3.5585	0.9748	0.147615	0.999044	1	0.888855	0.713264	0.552021	0.576215	0.401443	0.236478	0.277221	4.0008	0.9736	0.331639	0.9706
P60240	RAPA_ECOLI	rapA	RNA polymerase-associated protein RapA	DDELTAIESNR	DDELTAIESNR	11	933	943	stabilized	4.4372	0.9394	0.314224	0.987657	1	0.792231	0.604332	0.386231	0.320234	0.308399	0.426868	0.291339	4.3258	0.9987	0.349168	1.00052	1	0.908174	0.540227	0.452573	0.403602	0.349752	0.360603	0.347999													4.0621	0.968	0.386766	1.096
P62707	GPMA_ECOLI	gpmA	2,3-bisphosphoglycerate-dependent phosphoglycerate mutase	DDERYPGHDPR	DDERYPGHDPR	11	129	139	stabilized	2.0674	0.9559	-0.0774166	0.953665	1	0.862943	1.00749	0.926379	0.941561	0.871099	0.606972	0.387741	1.6094	0.9861	-0.740615	0.981084	1	0.973605	0.886276	0.901788	0.900881	0.77821	0.529114	0.364262													2.544	0.982	0.368993	1.02175
P0A9V1	LPTB_ECOLI	lptB	Lipopolysaccharide export system ATP-binding protein LptB	DDLSAEQR	DDLSAEQR	8	107	114	stabilized	2.068	0.9258	0.121136	0.99038	1	0.922646	0.91003	0.793669	0.732463	0.809916	0.628617	0.509626	3.4814	0.9687	0.630959	0.995421	1	0.984431	0.922717	0.894683	0.719743	0.744683	0.624577	0.641826	3.5232	0.9658	0.591877	0.976993	1	0.914207	1.01614	0.865513	0.66993	0.619409	0.577529	0.589139	3.3708	0.9121	0.632268	1.10592
P69441	KAD_ECOLI	adk	Adenylate kinase	DDQEETVR	DDQEETVR	8	158	165	stabilized	3.4056	0.9809	0.144985	1.08933	1	1.11677	1.13426	0.971013	0.439364	0.262618	0.198401	0.054638	3.4871	0.9973	0.0768274	1.02865	1	1.05968	0.870625	0.738305	0.393128	0.231646	0.0966884	0.0776627	3.4762	0.9875	0.118589	1.01918	1	0.994195	1.03208	0.82897	0.320127	0.255477	0.119739	0.0589911	3.3803	0.9909	0.127117	1.06485
P69441	KAD_ECOLI	adk	Adenylate kinase	DDVTGEELTTR	DDVTGEELTTR	11	146	156	stabilized	3.3768	0.965	0.163605	0.922108	1	0.864935	0.781818	0.836364	0.431169	0.34026	0.193226	0.144151	3.5292	0.9805	0.200387	1.02674	1	1.0101	1.0101	0.691919	0.421717	0.348485	0.211726	0.157514	3.48	0.9672	0.204262	1.13959	1	1.25287	1.12931	0.856322	0.514368	0.24901	0.251004	0.175247	3.4597	0.9934	0.177249	0.985959
P20083	PARE_ECOLI	parE	DNA topoisomerase 4 subunit B	DEINNTEQR	DEINNTEQR	9	204	212	stabilized													3.1965	0.9812	0.0867044	1.04076	1	1.10052	0.921999	0.810332	0.716185	0.379178	0.176003	0.11862	3.3523	0.9297	0.204902	1.1927	1	1.2948	1.31333	0.884577	0.666609	0.404004	0.251752	0.165115	3.4097	0.9206	0.194772	1.13644
P0A8L1	SYS_ECOLI	serS	Serine--tRNA ligase	DENDNVEVSR	DENDNVEVSR	10	116	125	stabilized													3.7114	0.9635	0.382342	0.998125	1	1.00734	0.796594	0.745465	0.448221	0.393364	0.472195	0.331534	3.9037	0.906	0.519265	1.13023	1	1.26042	0.968375	0.5804	0.570591	0.392825	0.511974	0.604383	3.9823	0.9767	0.41035	1.02902
P0A7E5	PYRG_ECOLI	pyrG	CTP synthase	DENGNVEVR	DENGNVEVR	9	421	429	stabilized	3.045	0.9493	0.447344	1.03784	1	0.994374	1.08288	1.04852	0.792147	0.744749	0.533539	0.417401	3.0591	0.9936	0.477984	1.02609	1	1.06604	1.00452	1.01144	0.906555	0.709621	0.486266	0.481778	3.1682	0.9405	0.53616	1.12598	1	1.19674	1.20803	1.0525	0.933847	0.709556	0.535706	0.543766	3.1123	0.9971	0.432682	1.01115
P0AB89	PUR8_ECOLI	purB	Adenylosuccinate lyase	DEVILPYWR	DEVILPYWR	9	140	148	stabilized	2.5437	0.9883	0.359337	1.00519	1	0.987261	0.99675	0.968017	0.851687	0.829694	0.614334	0.515266	3.5301	0.9572	0.565337	1.03245	1	1.04958	0.925691	0.769264	0.771722	0.706675	0.606791	0.572615													2.9982	0.9008	0.388439	1.00957
P0ACB0	DNAB_ECOLI	dnaB	Replicative DNA helicase	DEVYHENSDLK	DEVYHENSDLK	11	421	431	stabilized	4.3938	0.9725	0.501482	0.996025	1	0.887775	0.684927	0.533897	0.526082	0.554116	0.532133	0.473636	4.5759	0.9875	0.496202	0.99757	1	0.853148	0.620184	0.556488	0.489634	0.504925	0.483487	0.536946	3.9945	0.9743	0.505181	0.974985	1	0.949967	0.759024	0.484118	0.461527	0.490679	0.515889	0.573765	4.8236	0.9145	0.58684	0.999913
P76014	DHAL_ECOLI	dhaL	PEP-dependent dihydroxyacetone kinase, ADP-binding subunit DhaL	DGADGVISR	DGADGVISR	9	112	120	stabilized	3.2293	0.9889	0.200436	0.951785	1	0.883916	0.879091	0.788092	0.604617	0.462161	0.277453	0.215366	3.1491	0.957	0.248637	0.902909	1	0.936035	0.766918	0.897688	0.753402	0.401432	0.243154	0.255905	3.3417	0.9827	0.316864	1.08312	1	1.1455	1.05916	0.956531	0.634996	0.495389	0.334778	0.298143	3.3859	0.9733	0.230799	0.938052
P08192	FOLC_ECOLI	folC	Dihydrofolate synthase/folylpolyglutamate synthase	DGIASAILPGR	DGIASAILPGR	11	279	289	stabilized	1.8312	0.9205	-0.522178	0.927107	1	0.81935	0.867767	0.991228	0.810334	0.743686	0.519061	0.305021	2.1719	0.9506	-0.175823	1.02409	1	1.0283	0.962264	1.00943	0.740285	0.826032	0.492203	0.336481													2.2489	0.9838	-0.14676	1.02965
P0AES6	GYRB_ECOLI	gyrB	DNA gyrase subunit B	DGKEDHFHYEGGIK	DGKEDHFHYEGGIK	14	210	223	stabilized	3.449	0.9628	0.408693	0.99429	1	1.00815	0.873049	0.894173	0.582792	0.506948	0.482849	0.346854	3.4913	0.9898	0.221091	0.996698	1	0.918635	0.743799	0.695799	0.551194	0.438679	0.377848	0.266059	3.6255	0.9608	0.369276	1.10074	1	1.19419	0.957112	0.743362	0.568012	0.467229	0.420448	0.316615	3.504	0.9664	0.380577	1.0081
P0A6F3	GLPK_ECOLI	glpK	Glycerol kinase	DGLEDYIR	DGLEDYIR	8	119	126	stabilized	3.5136	0.9571	0.285664	0.921163	1	0.830357	0.883929	0.683036	0.517857	0.297884	0.261714	0.333415	3.4176	0.9965	0.322846	0.975491	1	0.978723	0.93617	0.920213	0.505283	0.34498	0.304339	0.341779	3.4023	0.9939	0.280849	0.979692	1	0.965	0.94	0.89	0.515	0.368968	0.241389	0.307399	3.3107	0.9982	0.340125	1.01932
P0A8N5	SYK2_ECOLI	lysU	Lysine--tRNA ligase, heat inducible	DHTSDQLHEEFDAK	DHTSDQLHEEFDAK	14	43	56	stabilized	3.2671	0.9325	0.322641	1.08672	1	1.12877	1.02501	1.16745	0.673838	0.515964	0.416336	0.1993	3.2753	0.935	0.312849	1.08034	1	1.22735	0.932329	1.13974	0.70815	0.429243	0.354374	0.253951	3.2334	0.939	0.183898	1.13712	1	1.28077	1.07871	0.819572	0.790577	0.482829	0.226705	0.236052	3.3366	0.9488	0.0884213	0.962713
P0A8L1	SYS_ECOLI	serS	Serine--tRNA ligase	DHVTLGEMHSGLDFAAAVK	DHVTLGEMHSGLDFAAAVK	19	138	156	stabilized													4.4852	0.9725	0.300332	0.993167	1	0.791895	0.55542	0.364057	0.374608	0.271955	0.342641	0.323236	3.9354	0.9308	0.316135	1.00853	1	0.964148	0.616171	0.638482	0.549179	0.264279	0.367504	0.340385	4.4309	0.9091	0.208195	0.992685
P46889	FTSK_ECOLI	ftsK	DNA translocase FtsK	DIAGEPVVADLAK	DIAGEPVVADLAK	13	971	983	stabilized	3.1758	0.9057	0.207343	1.13428	1	1.00695	1.40854	1.08917	0.78238	0.497837	0.139859	0.265947	3.0745	0.986	0.234008	0.949293	1	0.91417	0.887111	0.993495	0.830949	0.496711	0.247143	0.222909	2.9668	0.9781	0.338142	1.01677	1	0.979465	1.082	0.999296	1.0203	0.766948	0.40323	0.273113
P0A9W3	ETTA_ECOLI	ettA	Energy-dependent translational throttle protein EttA	DIEGEARPQPDIK	DIEGEARPQPDIK	13	58	70	stabilized	3.7847	0.973	0.221052	0.927963	1	0.82086	0.71373	0.52371	0.336429	0.284656	0.269187	0.198971	3.4521	0.9398	0.321478	1.12545	1	1.23141	1.08421	0.764196	0.69118	0.464311	0.332474	0.332174	3.6354	0.9792	0.301203	1.00339	1	0.971197	0.97388	0.63792	0.459583	0.35818	0.303287	0.262693	3.849	0.9511	0.162935	0.98124
P0AGJ9	SYY_ECOLI	tyrS	Tyrosine--tRNA ligase	DIGKHFSVNQMINK	DIGKHFSVNQMINK	14	141	154	stabilized	3.3799	0.979	0.219735	0.923187	1	0.839251	0.876843	0.753934	0.529512	0.338689	0.252032	0.207027	3.4556	0.9959	0.120759	0.977666	1	0.942274	0.840878	0.687412	0.46946	0.278775	0.180965	0.110012	3.4712	0.9323	0.16278	0.866773	1	0.710182	0.80876	0.646989	0.389624	0.288723	0.212185	0.122399	3.3049	0.9797	0.203586	1.09126
P0AGJ9	SYY_ECOLI	tyrS	Tyrosine--tRNA ligase	DIGKHFSVNQMINKEAVK	DIGKHFSVNQMINKEAVK	18	141	158	stabilized	3.4231	0.9483	0.176647	1.15391	1	1.3041	1.03742	0.779355	0.629338	0.375789	0.247391	0.157381	3.3562	0.9407	0.0903673	1.06517	1	1.15526	0.766002	0.841679	0.607518	0.289301	0.256401	0.07336	3.2383	0.9807	0.136003	0.957258	1	0.88762	0.910509	0.852707	0.518738	0.443342	0.160247	0.148064	3.2785	0.9244	0.207824	1.05297
P75821	YBJS_ECOLI	ybjS	Uncharacterized protein YbjS	DIKEDFRPHR	DIKEDFRPHR	10	126	135	stabilized	2.5819	0.9369	0.133945	0.878925	1	0.854828	0.836761	0.866393	0.72135	0.830153	0.293713	0.218009	2.2938	0.9748	-0.291445	1.00479	1	1.00125	0.937088	0.957751	0.958095	0.677996	0.391964	0.148991	2.2362	0.9398	-0.462704	1.02457	1	1.0809	0.738407	0.887038	0.820464	0.611115	0.290805	0.175544	2.5076	0.9864	0.0583081	0.9289
P07118	SYV_ECOLI	valS	Valine--tRNA ligase	DINWDMKR	DINWDMKR	8	627	634	stabilized	3.8459	0.9193	0.436815	1.03729	1	1.07333	0.951936	0.527394	0.525777	0.463904	0.510629	0.25053	3.4273	0.9155	0.298581	0.918428	1	0.813884	0.833376	0.781789	0.470732	0.470327	0.405968	0.216689	3.6924	0.9148	0.377195	1.05349	1	0.968924	1.19128	0.739917	0.463767	0.28492	0.498813	0.261355	3.9082	0.9236	0.441273	1.12753
P00582	DPO1_ECOLI	polA	DNA polymerase I	DKGLLTAFAEGK	DKGLLTAFAEGK	12	720	731	stabilized	3.293	0.9446	0.30419	0.911616	1	0.801359	0.908621	0.801395	0.61249	0.442837	0.379645	0.248984	3.3612	0.9269	0.390831	0.913924	1	0.762049	0.959427	0.923958	0.561688	0.441422	0.40079	0.342932													3.4551	0.9846	0.373975	1.06476
P0AAI3	FTSH_ECOLI	ftsH	ATP-dependent zinc metalloprotease FtsH	DKIMMGAER	DKIMMGAER	9	390	398	stabilized	4.8341	0.9922	0.00151974	0.998207	1	0.55828	0.257939	0.0913614	0.0366865	0.0521482	0.0307599	0.020001	4.5838	0.996	0.0263732	0.997693	1	0.74681	0.23289	0.0679862	0.0574734	0.0503472	0.0518217	0.0156738	4.7213	0.9124	0.14054	1.10003	1	1.19994	0.438175	0.143478	0.0874362	0.0507224	0.044224	0.079202	4.1756	0.9988	0.0449481	0.982439
P31119	AAS_ECOLI	aas	Bifunctional protein Aas	DKLQQYAR	DKLQQYAR	8	668	675	stabilized	3.6425	0.9508	0.32504	1.0216	1	0.903519	1.16146	0.85859	0.355021	0.390739	0.306845	0.247963	3.7018	0.9206	0.380829	1.12495	1	1.08285	1.29195	0.737696	0.4396	0.502796	0.322036	0.258926													3.6973	0.9801	0.278624	1.08238
P14375	ZRAR_ECOLI	zraR	Transcriptional regulatory protein ZraR	DLAAEVNAGR	DLAAEVNAGR	10	284	293	stabilized													3.5954	0.9775	0.30266	0.929551	1	0.853221	0.842968	0.674735	0.457377	0.32775	0.333118	0.286503	3.7658	0.9561	0.311197	0.947845	1	0.865631	0.817115	0.518682	0.43315	0.408894	0.323886	0.266929	3.684	0.9333	0.301416	1.01118
P03835	INSG_ECOLI	insG	Transposase InsG for insertion sequence element IS4	DLASMGQLVK	DLASMGQLVK	10	402	411	stabilized													2.6966	0.9197	0.265852	1.06906	1	1.09973	1.25123	0.938813	0.942906	0.945621	0.361223	0.327344	2.6148	0.9108	0.324229	1.01183	1	0.814552	1.08347	1.12111	1.04326	0.940642	0.413457	0.335157	2.4103	0.9192	0.240741	0.87224
P0ACJ0	LRP_ECOLI	lrp	Leucine-responsive regulatory protein	DLDRIDR	DLDRIDR	7	11	17	stabilized													2.56	0.9553	0.370442	1.0537	1	0.962963	1	1.09259	1.12037	1.13889	0.402642	0.392291	2.5712	0.9501	0.37997	1.15043	1	1.15385	1.20192	1.22115	1.10577	1.16346	0.466873	0.429161	2.5821	0.9882	0.368089	1.00479
P0ABF1	PCNB_ECOLI	pcnB	Poly(A) polymerase I	DLLLGKKPK	DLLLGKKPK	9	71	79	stabilized	3.1571	0.9273	0.0466845	0.880116	1	0.668169	0.966065	0.81831	0.556947	0.347567	0.0670206	0.0414496													3.3704	0.9955	0.0665026	1.04203	1	1.06263	1.03458	0.908901	0.449685	0.196317	0.104208	0.0221847	3.1823	0.9859	0.0112676	1.0937
P25888	RHLE_ECOLI	rhlE	ATP-dependent RNA helicase RhlE	DLMASAQTGTGK	DLMASAQTGTGK	12	40	51	stabilized	3.6259	0.9907	0.123063	0.999875	1	0.838054	0.630538	0.615575	0.479135	0.389505	0.329475	0.230717	3.7744	0.9673	0.282221	1.02529	1	1.02728	0.823855	0.519706	0.515044	0.315279	0.315634	0.253059	3.42	0.9869	0.247317	0.953526	1	0.886651	0.844341	0.722271	0.553671	0.401701	0.311783	0.242058	3.5601	0.9969	0.215455	0.997832
P06612	TOP1_ECOLI	topA	DNA topoisomerase 1	DLPTSGSAAKK	DLPTSGSAAKK	11	36	46	stabilized	1.5864	0.9647	0.0960954	1.00178	1	1.02898	0.96985	0.929895	0.954251	0.933722	0.785121	0.688489	1.5383	0.9588	-0.0736129	0.992798	1	0.986108	0.982363	0.914949	0.956519	0.853405	0.765123	0.620335	1.182	0.988	-1.71859	1.02419	1	1.03481	1.03219	1.01729	1.01876	0.963963	0.834388	0.66003	1.6543	0.9825	-0.00353448	1.00322
P0AAI3	FTSH_ECOLI	ftsH	ATP-dependent zinc metalloprotease FtsH	DMFEQAKK	DMFEQAKK	8	235	242	stabilized	4.2163	0.9983	0.0499331	1.02236	1	1.03785	0.246823	0.098024	0.0775687	0.0425296	0.0463103	0.0298381	4.067	0.9999	0.0454311	0.996556	1	0.992362	0.40128	0.0977194	0.0518843	0.0523617	0.0449155	0.0360943	4.359	0.9976	0.0361053	0.99384	1	0.895583	0.267346	0.0791782	0.0773871	0.0416785	0.047376	0.0312979	4.282	0.9994	0.0406145	1.00264
P0A8I8	RLMH_ECOLI	rlmH	Ribosomal RNA large subunit methyltransferase H	DMPFELIEIPAGKR	DMPFELIEIPAGKR	14	30	43	stabilized													4.2242	0.9328	0.147894	1.01778	1	0.937479	0.498339	0.175598	0.35854	0.264531	0.147073	0.0467446	4.4806	0.9617	0.0994343	0.989475	1	0.770345	0.398378	0.124848	0.105128	0.123229	0.214568	0.0479537	4.4478	0.9196	0.162957	1.0005
P05852	TSAD_ECOLI	tsaD	tRNA N6-adenosine threonylcarbamoyltransferase	DNGTDDQTR	DNGTDDQTR	9	224	232	stabilized	3.8669	0.974	-0.0891894	0.991298	1	0.676392	0.559438	0.457045	0.226827	0.192472	0.128127	0.0658786	4.0932	0.9649	-0.010196	0.989014	1	0.705318	0.535741	0.402117	0.12711	0.222801	0.0853309	0.0739281	3.8004	0.9785	0.0594805	1.07081	1	1.11189	0.669394	0.483693	0.260179	0.274134	0.0774775	0.0274438	3.8257	0.9904	0.10455	1.06387
P0ABF1	PCNB_ECOLI	pcnB	Poly(A) polymerase I	DNIFGSIEEDAQRR	DNIFGSIEEDAQRR	14	148	161	stabilized	3.249	0.9749	0.105149	1.04004	1	1.02351	1.10343	0.789037	0.614152	0.407914	0.11097	0.134847	3.2286	0.94	-0.0030332	0.965229	1	0.917448	0.675289	0.876696	0.445828	0.364478	0.138945	0.0634703	3.2049	0.979	0.113131	0.995698	1	0.924307	1.00722	0.961035	0.558138	0.434324	0.139856	0.0967133	3.3812	0.9841	0.107691	1.02365
P10408	SECA_ECOLI	secA	Protein translocase subunit SecA	DNMAFSPEER	DNMAFSPEER	10	189	198	stabilized	4.0182	0.946	0.248363	0.982071	1	0.770829	0.727878	0.510327	0.395753	0.35493	0.354039	0.292504	3.5802	0.9906	0.326257	0.98249	1	0.952032	0.844425	0.694592	0.558325	0.391302	0.374362	0.313267	3.7946	0.9402	0.458259	1.1369	1	1.26607	1.05097	0.654001	0.535066	0.490552	0.424834	0.398623	3.7235	0.9928	0.323632	0.984649
P46889	FTSK_ECOLI	ftsK	DNA translocase FtsK	DNPSPLTVVLGK	DNPSPLTVVLGK	12	959	970	stabilized	2.9723	0.9282	0.363243	1.20231	1	1.24423	1.2353	1.29347	1.14215	0.788784	0.474798	0.283117	3.0426	0.9639	0.186831	0.920224	1	0.801361	0.926707	0.882812	0.681334	0.534022	0.257972	0.184336	2.9572	0.9175	0.238979	1.14469	1	1.11668	1.37195	1.05851	0.888226	0.764405	0.300647	0.262405	3.1894	0.9336	0.260345	1.14832
P24230	RECG_ECOLI	recG	ATP-dependent DNA helicase RecG	DQAMIPEVQR	DQAMIPEVQR	10	654	663	stabilized	2.4302	0.9434	0.310912	1.03904	1	1.03084	1.07553	1.04721	0.853504	0.913963	0.628671	0.507148	2.6915	0.997	0.216798	0.989947	1	0.950834	0.892252	0.872589	0.767856	0.682515	0.49793	0.41467	1.9391	0.9675	-0.140612	1.02452	1	1.0746	0.937731	0.913474	0.88135	0.873044	0.568437	0.478393
P46889	FTSK_ECOLI	ftsK	DNA translocase FtsK	DQEVHAVVQDWK	DQEVHAVVQDWK	12	1224	1235	stabilized	2.4931	0.9454	-0.112298	0.936058	1	0.761785	0.832284	0.785013	0.651065	0.555208	0.345192	0.25866	2.9468	0.9691	0.189856	0.931002	1	0.868234	0.8479	0.951707	0.751112	0.581455	0.293725	0.193512	2.9992	0.9364	0.130594	0.968343	1	0.889033	0.930337	0.703009	0.757183	0.467873	0.363524	0.216657	2.9816	0.9912	0.146105	1.05549
P0A836	SUCC_ECOLI	sucC	Succinate--CoA ligase [ADP-forming] subunit beta	DQSQEDPR	DQSQEDPR	8	234	241	stabilized	3.407	0.9504	0.30512	1.09218	1	1.06618	1.22059	0.919118	0.555693	0.462815	0.324952	0.239251	3.3976	0.9736	0.288645	1.10818	1	1.18841	1.08696	0.891304	0.601486	0.466567	0.313733	0.264202	3.4441	0.9454	0.311179	1.1575	1	1.22794	1.25	0.897059	0.58824	0.448653	0.313536	0.278922	3.4599	0.9772	0.278142	0.996967
P13009	METH_ECOLI	metH	Methionine synthase	DQVEDYAR	DQVEDYAR	8	1198	1205	stabilized													3.0876	0.9815	0.273361	0.998025	1	0.973999	0.91528	0.87512	0.645026	0.650352	0.377475	0.341407	3.1311	0.9592	0.339204	1.07424	1	1.07447	1.11409	1.02968	0.718878	0.674512	0.41655	0.31097	2.9282	0.9799	0.299722	1.04043
P27828	WECB_ECOLI	wecB	UDP-N-acetylglucosamine 2-epimerase	DQVMSSDKLR	DQVMSSDKLR	10	182	191	stabilized	2.2732	0.9196	0.261768	0.927214	1	0.805628	0.941196	0.848714	0.963677	1.00403	0.651881	0.282721	2.029	0.9929	-0.248018	0.978481	1	0.990029	0.940245	0.93727	0.905773	0.89535	0.545304	0.347873	1.5495	0.93	-1.84119	1.11554	1	1.09984	1.22955	1.15337	1.09863	0.977908	0.754261	0.400416	2.1406	0.9733	-0.141161	1.0631
P0A812	RUVB_ECOLI	ruvB	Holliday junction branch migration complex subunit RuvB	DRFGIVQR	DRFGIVQR	8	173	180	stabilized	3.9449	0.9888	0.387138	0.985973	1	0.971809	0.764043	0.437462	0.409277	0.432978	0.332534	0.376416	3.922	0.9031	0.314991	1.10788	1	1.22586	0.672597	0.710104	0.252366	0.305373	0.319398	0.391962	4.5169	0.9656	0.254442	1.00358	1	0.894022	0.319536	0.392795	0.197262	0.234269	0.208796	0.329619
P09980	REP_ECOLI	rep	ATP-dependent DNA helicase Rep	DRIFAHCYGLYDAHLK	DRIFAHC(UniMod:4)YGLYDAHLK	16	161	176	stabilized													4.0987	0.9912	0.178533	1.06208	1	1.11664	0.504035	0.301228	0.215952	0.185376	0.155711	0.172265	3.9757	0.9954	0.157999	1.03321	1	1.06636	0.643949	0.222	0.175521	0.11325	0.163883	0.181875	4.1143	0.9919	0.0992262	0.957078
P37903	USPF_ECOLI	uspF	Universal stress protein F	DRILELAK	DRILELAK	8	97	104	stabilized	3.595	0.9015	0.335459	1.15424	1	1.31351	0.922296	0.756868	0.579719	0.560774	0.440037	0.251556													3.5376	0.9653	0.325507	1.03917	1	1.04249	1.00002	0.704533	0.520212	0.511453	0.320268	0.306551	3.5431	0.9268	0.389361	1.01008
P60240	RAPA_ECOLI	rapA	RNA polymerase-associated protein RapA	DRLLEIHSNGGEK	DRLLEIHSNGGEK	13	686	698	stabilized													4.5381	0.9582	0.323553	0.995213	1	0.889032	0.429049	0.31777	0.243485	0.321644	0.443462	0.300147	4.0087	0.9232	0.414121	0.969809	1	0.939649	0.660156	0.355535	0.431248	0.566564	0.324943	0.392433	4.6993	0.9458	0.400754	0.999048
P62768	YAEH_ECOLI	yaeH	UPF0325 protein YaeH	DRSEVDLK	DRSEVDLK	8	90	97	stabilized	3.6005	0.9988	0.399696	1.01513	1	1.03504	0.96496	0.80593	0.474394	0.409704	0.398922	0.404313	3.5361	0.996	0.400546	1.01324	1	1	1.02139	0.834225	0.524064	0.419786	0.393048	0.403743	3.566	0.9803	0.327051	0.937204	1	0.897756	0.82793	0.765586	0.431421	0.366584	0.304239	0.356608	3.5509	0.996	0.363513	1.02792
P62768	YAEH_ECOLI	yaeH	UPF0325 protein YaeH	DRSEVDLKR	DRSEVDLKR	9	90	98	stabilized	3.7437	0.9985	0.287893	1.0007	1	0.997496	0.791941	0.624404	0.40918	0.31034	0.286573	0.306429	3.6185	0.9903	0.34587	1.01312	1	1.00169	0.999252	0.747677	0.431398	0.384071	0.37125	0.287856	3.6529	0.9827	0.23869	0.947301	1	0.869318	0.742017	0.653553	0.395261	0.353249	0.242389	0.264523	3.5603	0.9998	0.277694	0.998494
P0AEC3	ARCB_ECOLI	arcB	Aerobic respiration control sensor protein ArcB	DSHGGKPATGTGIGLAVSR	DSHGGKPATGTGIGLAVSR	19	459	477	stabilized													3.0512	0.9863	0.231951	1.08383	1	1.11569	1.07564	1.14393	0.968971	0.575746	0.265865	0.200714	2.6112	0.9538	-0.00615457	1.03804	1	1.01383	1.18944	0.905573	0.868524	0.835042	0.272462	0.148814	2.779	0.9809	0.150826	1.10586
P37908	YFJD_ECOLI	yfjD	UPF0053 inner membrane protein YfjD	DSLDDAISMLR	DSLDDAISMLR	11	243	253	stabilized	2.9282	0.952	0.13437	1.11898	1	1.22603	1.07482	0.92058	0.743192	0.710128	0.364839	0.238355	2.8531	0.9577	0.154649	1.05905	1	1.14797	0.896375	0.977908	0.853075	0.630302	0.393857	0.263078	3.0262	0.9677	0.220858	0.978453	1	0.891973	1.006	0.93712	0.695744	0.595872	0.343241	0.205362	2.848	0.9739	0.93884	0.142917
P36767	RDGC_ECOLI	rdgC	Recombination-associated protein RdgC	DSLKDEVLHSLLPR	DSLKDEVLHSLLPR	14	105	118	stabilized	2.6692	0.9803	0.092316	1.09367	1	1.00485	1.15534	1.1699	1.13107	1.03883	0.124906	0.105601	2.9025	0.9914	0.0950043	0.946845	1	0.92827	0.924051	0.890295	0.991561	0.860759	0.107539	0.0824726	2.374	0.9198	-0.386664	1.2078	1	1.11	1.27	1.28	1.24	1.185	0.131616	0.099518
P21693	DBPA_ECOLI	dbpA	ATP-dependent RNA helicase DbpA	DSLQHAPHIIVATPGR	DSLQHAPHIIVATPGR	16	117	132	stabilized	3.5128	0.9774	0.533888	0.994223	1	0.934956	1.04868	0.948276	0.566107	0.574714	0.515395	0.513161	3.2438	0.9683	0.372471	1.01305	1	0.994662	0.887613	0.728219	0.735986	0.659269	0.456568	0.473853	3.5584	0.9414	0.490729	1.10464	1	1.18521	1.06973	0.828641	0.657434	0.59138	0.536121	0.426142	3.4742	0.9888	0.4201	0.987702
P0A9V1	LPTB_ECOLI	lptB	Lipopolysaccharide export system ATP-binding protein LptB	DSMGQSLSGGER	DSMGQSLSGGER	12	132	143	stabilized													2.958	0.9951	0.544778	1.02039	1	1.04167	1.00966	0.99566	0.933654	0.794371	0.590389	0.54387	2.7672	0.9763	0.43397	0.974805	1	0.954879	0.900781	0.950618	0.822264	0.790935	0.560184	0.531715	3.0852	0.9704	0.491823	1.0037
P00956	SYI_ECOLI	ileS	Isoleucine--tRNA ligase	DTEELHPR	DTEELHPR	8	481	488	stabilized	3.7173	0.9474	0.39314	0.914609	1	0.807963	0.935708	0.587827	0.357187	0.451599	0.412374	0.351411	4.0886	0.9702	0.279344	0.990723	1	0.876937	0.671667	0.40357	0.433382	0.350866	0.287254	0.292116													3.7832	0.9791	0.218067	1.007
P0AA93	YPDA_ECOLI	ypdA	Sensor histidine kinase YpdA	DTGHGIDPK	DTGHGIDPK	9	495	503	stabilized	3.7036	0.9805	0.0668433	0.990178	1	0.785397	0.68181	0.488028	0.442992	0.30398	0.226864	0.187706	3.7595	0.9894	0.189696	1.00701	1	0.957759	0.73184	0.508709	0.45997	0.318958	0.229202	0.199956													3.1105	0.9964	-0.238324	1.00293
P27828	WECB_ECOLI	wecB	UDP-N-acetylglucosamine 2-epimerase	DTTERPEAVTAGTVR	DTTERPEAVTAGTVR	15	309	323	stabilized	2.0108	0.9855	-0.291093	0.991715	1	0.947002	0.979793	1.04563	0.96084	0.919655	0.619129	0.338825	2.3509	0.9866	0.296458	1.04864	1	1.08686	1.07109	1.03436	1.01103	1.01018	0.631932	0.452581	1.3546	0.9125	-1.9644	1.08462	1	1.09597	1.17389	1.12858	0.925888	1.00078	0.743411	0.459498	1.5751	0.9889	-1.40174	1.04044
P0A7E5	PYRG_ECOLI	pyrG	CTP synthase	DVDSIYKIPGLLK	DVDSIYKIPGLLK	13	240	252	stabilized	3.0219	0.9874	0.302899	0.993971	1	0.967213	0.844262	0.819672	0.75992	0.634282	0.434681	0.442869	3.3859	0.9742	0.494798	0.990545	1	0.954955	0.963964	0.804833	0.689577	0.662386	0.511359	0.505478	3.0821	0.9707	0.512477	0.972281	1	0.900901	0.981982	1	0.841822	0.701543	0.527734	0.504085	3.1097	0.9717	0.549526	1.01856
P09029	PURK_ECOLI	purK	N5-carboxyaminoimidazole ribonucleotide synthase	DVFPIIADR	DVFPIIADR	9	72	80	stabilized	3.6163	0.9532	0.144568	0.889791	1	0.752536	0.7626	0.56091	0.299023	0.274553	0.157913	0.129142	3.7086	0.9864	0.0742091	0.958173	1	0.837695	0.656655	0.544598	0.34318	0.185191	0.147465	0.105375	3.9823	0.9895	0.161907	0.951814	1	0.899173	0.584496	0.275018	0.21632	0.194905	0.139107	0.130154	3.7617	0.9872	0.122443	0.962264
P0AEW9	K1PF_ECOLI	fruK	1-phosphofructokinase	DVIEAAHALR	DVIEAAHALR	10	204	213	stabilized	3.5406	0.9906	0.0742529	0.976431	1	0.914729	0.968992	0.681198	0.264488	0.160014	0.0758043	0.0398998	3.5978	0.9903	0.0855698	1.07643	1	1.13043	1.0087	0.687468	0.253968	0.176598	0.0685606	0.0626069	3.462	0.9741	0.0715254	1.09627	1	1.07143	1.23214	0.845912	0.358152	0.149706	0.0685232	0.0503247	3.6348	0.9625	0.0593786	1.17926
P0A8N5	SYK2_ECOLI	lysU	Lysine--tRNA ligase, heat inducible	DVILFPAMRPQK	DVILFPAMRPQK	12	494	505	stabilized	3.4322	0.9799	0.0319445	1.00997	1	0.90868	1.12954	0.85071	0.307583	0.11058	0.0209452	0.0153061	3.3441	0.9638	0.0375616	0.859041	1	0.747153	0.778685	0.90825	0.305602	0.0861272	0.0185316	0.0144535													3.4155	0.9479	0.0410167	1.00276
P0A8N3	SYK1_ECOLI	lysS	Lysine--tRNA ligase	DVILFPAMRPVK	DVILFPAMRPVK	12	494	505	stabilized	3.5304	0.901	0.0386125	0.821971	1	0.599397	0.823307	0.502712	0.278963	0.106409	0.0400481	0.0330814	3.7168	0.9936	0.00704502	0.959158	1	0.901356	0.65251	0.513419	0.201542	0.0725288	0.0330612	0.0225678	3.5031	0.9455	0.0836954	1.28626	1	1.42494	1.44152	1.03314	0.297436	0.159256	0.057345	0.0561592	3.5706	0.997	0.0410078	0.997275
P0A9P6	DEAD_ECOLI	deaD	ATP-dependent RNA helicase DeaD	DVLGMAQTGSGK	DVLGMAQTGSGK	12	45	56	stabilized	3.4263	0.9671	0.137958	1.00202	1	0.954217	0.928342	0.600484	0.493254	0.417702	0.219671	0.138427	3.8953	0.9974	0.166222	1.0187	1	0.99515	0.632255	0.497716	0.314622	0.264426	0.188287	0.155194	3.6523	0.9676	0.150533	1.0775	1	1.13846	0.784251	0.578343	0.500902	0.302236	0.243561	0.111741	3.5736	0.9507	0.285569	1.12096
P21507	SRMB_ECOLI	srmB	ATP-dependent RNA helicase SrmB	DVLGSAPTGTGK	DVLGSAPTGTGK	12	43	54	stabilized	4.4344	0.9986	0.0892965	0.998893	1	0.846801	0.292459	0.198422	0.116703	0.0758469	0.0980118	0.108918	4.463	0.9988	0.0963294	0.997695	1	0.793359	0.336045	0.21944	0.150375	0.101563	0.107507	0.114708	4.4545	0.9966	0.0919137	0.997113	1	0.833165	0.312781	0.141091	0.144517	0.108896	0.0959442	0.091024	4.6651	0.9977	0.0782674	0.998297
P42641	OBG_ECOLI	obgE	GTPase ObgE/CgtA	DVTIKVPVGTR	DVTIKVPVGTR	11	85	95	stabilized	2.1442	0.9359	-0.48269	0.963201	1	0.726049	0.697975	0.640523	0.680338	0.43046	0.298691	0.163606	2.1252	0.9826	-0.603222	1.02077	1	0.995631	0.772566	0.711942	0.68726	0.520041	0.320853	0.132216	2.2827	0.9691	-0.440169	0.980792	1	0.758537	0.712976	0.678619	0.477476	0.517908	0.276666	0.170829	2.1821	0.9806	-0.465567	0.969512
P37759	RMLB1_ECOLI	rfbB	dTDP-glucose 4,6-dehydratase 1	DWLYVEDHAR	DWLYVEDHAR	10	232	241	stabilized	4.0202	0.9533	0.590268	0.992745	1	0.937483	0.784713	0.7525	0.641396	0.602296	0.66736	0.556008	4.1559	0.9524	0.629621	1.04968	1	1.08615	0.777751	0.685708	0.708852	0.600738	0.597237	0.627642	3.5414	0.9269	0.280991	0.995081	1	0.813873	0.686389	0.760702	0.554146	0.55415	0.399537	0.483654
P09980	REP_ECOLI	rep	ATP-dependent DNA helicase Rep	DYAILYR	DYAILYR	7	344	350	stabilized	3.9605	0.9902	0.0891988	0.933461	1	0.859877	0.561081	0.256398	0.122825	0.107031	0.0796975	0.0890348	4.3832	0.9905	0.0316133	0.991374	1	0.724259	0.413429	0.243446	0.100048	0.100075	0.0609606	0.0746132	4.0019	0.9877	0.0852148	1.09182	1	1.1816	0.58255	0.238774	0.105393	0.0978772	0.0733027	0.0807094	4.0829	0.9985	0.0600962	0.978868
P10371	HIS4_ECOLI	hisA	1-(5-phosphoribosyl)-5-[(5-phosphoribosylamino)methylideneamino] imidazole-4-carboxamide isomerase	DYGNDPLPR	DYGNDPLPR	9	26	34	stabilized	3.6573	0.9562	0.413017	1.06469	1	1.11988	0.906549	0.698169	0.646004	0.475772	0.480426	0.365921	4.0274	0.9414	0.402645	1.0227	1	1.04171	0.695025	0.470284	0.504576	0.344158	0.495742	0.299598	3.9928	0.9598	0.575689	1.04855	1	1.09648	0.815265	0.650898	0.565622	0.642074	0.585792	0.516726	4.5235	0.9209	0.511119	0.992877
P03819	KEFC_ECOLI	kefC	Glutathione-regulated potassium-efflux system protein KefC	EADEIDEEQPR	EADEIDEEQPR	11	391	401	stabilized	4.2954	0.992	0.339014	0.999899	1	0.95251	0.50434	0.41902	0.330489	0.354569	0.384895	0.300772	4.5053	0.9664	0.308879	0.998285	1	0.836098	0.446287	0.456194	0.32325	0.244971	0.295468	0.38733	4.5001	0.9953	0.333252	1.00099	1	0.903729	0.425747	0.379843	0.36337	0.304392	0.360138	0.316056	4.7646	0.9961	0.323042	0.999755
P69441	KAD_ECOLI	adk	Adenylate kinase	EAEAGNTKYAK	EAEAGNTKYAK	11	185	195	stabilized	3.3668	0.982	0.231243	1.07859	1	1.15629	0.996168	0.885963	0.600125	0.409164	0.296639	0.193555	3.3438	0.989	0.269994	1.04378	1	1.07442	1.00668	0.970272	0.57464	0.431151	0.290916	0.235035	3.4121	0.9538	0.214205	0.899136	1	0.826028	0.749056	0.789897	0.475542	0.316704	0.270078	0.188536	3.3043	0.9819	0.261007	1.00137
P07118	SYV_ECOLI	valS	Valine--tRNA ligase	EAFIDKIWEWK	EAFIDKIWEWK	11	108	118	stabilized	3.7001	0.9528	0.0794969	0.866947	1	0.723237	0.673594	0.484816	0.226158	0.0913772	0.123587	0.0719492	3.5653	0.9673	0.0478179	0.998196	1	1.0482	0.743107	0.777018	0.192899	0.158142	0.0450774	0.0609494	3.7024	0.9814	0.127344	1.07422	1	1.05278	1.16969	0.57724	0.174199	0.180825	0.122839	0.0325569	3.5288	0.9947	0.080019	1.03678
P30178	HCXB_ECOLI	hcxB	Hydroxycarboxylate dehydrogenase B	EAGAAVTLDGDR	EAGAAVTLDGDR	12	76	87	stabilized													1.7872	0.951	-0.590616	0.965696	1	0.957778	0.796208	0.853766	0.758245	0.807271	0.412716	0.301929	2.1894	0.9718	-0.352316	0.976801	1	0.855932	0.764903	0.74092	0.707112	0.515822	0.397188	0.211913	2.0879	0.9654	-0.193065	0.982419
P0A825	GLYA_ECOLI	glyA	Serine hydroxymethyltransferase	EAMEPEFK	EAMEPEFK	8	278	285	stabilized	3.1527	0.9007	0.488563	1.05438	1	0.951052	1.23497	1.02387	0.924606	0.614955	0.546025	0.431884	2.8061	0.9592	0.414814	1.03983	1	1.12331	0.979455	0.980051	1.0019	0.790451	0.527984	0.445249													2.7391	0.9729	0.508242	1.03174
P0AG24	SPOT_ECOLI	spoT	Bifunctional (p)ppGpp synthase/hydrolase SpoT	EAQAENFRK	EAQAENFRK	9	113	121	stabilized													2.788	0.9376	0.388254	1.00099	1	1.05754	1.06811	0.835871	1.04354	0.974941	0.380756	0.396199	2.6517	0.9575	0.307327	1.00188	1	1.08083	0.866912	1.06125	0.990722	0.938018	0.370129	0.316214	2.4023	0.984	0.243893	0.981903
P21514	PDEL_ECOLI	pdeL	Cyclic di-GMP phosphodiesterase PdeL	ECLNLVNK	EC(UniMod:4)LNLVNK	8	214	221	stabilized	4.5878	0.9803	0.147776	0.99412	1	0.731479	0.382994	0.252902	0.113231	0.167625	0.144852	0.216344	4.6025	0.9633	0.208793	1.11961	1	1.23917	0.158087	0.138641	0.227122	0.172799	0.270069	0.28603	4.0697	0.9818	0.13955	0.993869	1	0.987736	0.269571	0.0794645	0.242194	0.111162	0.0855919	0.179382
P60240	RAPA_ECOLI	rapA	RNA polymerase-associated protein RapA	EDAQFITWEHPLIR	EDAQFITWEHPLIR	14	772	785	stabilized	5.6822	0.932	0.235936	1.00882	1	0.525257	0.395703	0.488832	0.313698	0.259339	0.391051	0.252475	4.3102	0.9595	0.309857	0.98566	1	0.824592	0.603157	0.439514	0.346922	0.295696	0.415356	0.287957													4.0076	0.9857	0.328607	0.988108
P75821	YBJS_ECOLI	ybjS	Uncharacterized protein YbjS	EDFRPHR	EDFRPHR	7	129	135	stabilized	1.7617	0.9647	-1.09335	0.9309	1	0.82587	0.938103	0.869172	0.807838	0.678591	0.421985	0.10323													2.846	0.9486	0.159005	0.852273	1	0.795626	0.848981	0.752152	0.816139	0.65986	0.168331	0.177252	2.7989	0.9918	0.123884	1.01507
Q06065	ATOC_ECOLI	atoC	Regulatory protein AtoC	EDISLLANHFLQK	EDISLLANHFLQK	13	321	333	stabilized	3.7963	0.9891	0.0715803	1.04257	1	1.04891	0.657103	0.466759	0.363205	0.181013	0.0792731	0.0908951	3.564	0.9941	0.0260434	0.975453	1	0.891405	0.68695	0.582226	0.406095	0.219595	0.0836851	0.0918055	3.5995	0.9928	0.0887781	0.97147	1	0.921231	0.782857	0.579792	0.357947	0.201111	0.154952	0.0586926	3.5234	0.9897	0.0866455	0.953556
P0AA41	TRUC_ECOLI	truC	tRNA pseudouridine synthase C	EDKGPQPAVTHYR	EDKGPQPAVTHYR	13	118	130	stabilized	1.7006	0.9679	-0.38785	1.00467	1	0.970932	0.935171	0.900803	0.749885	0.740864	0.598376	0.392078	2.4244	0.9891	0.26203	1.03737	1	1.05156	1.05692	0.985958	0.942889	0.863263	0.605328	0.46994	2.1864	0.9862	0.00939084	0.959461	1	0.918234	0.940538	0.940547	0.861584	0.851661	0.53911	0.388376	1.4934	0.993	-0.739853	0.982886
P0A8M0	SYN_ECOLI	asnS	Asparagine--tRNA ligase	EDYWWYR	EDYWWYR	7	415	421	stabilized	3.7249	0.9873	0.0847503	0.919593	1	0.850754	0.794132	0.479608	0.0912564	0.0835722	0.0900025	0.112545	3.6811	0.9812	0.105724	0.940723	1	0.849887	0.892163	0.504601	0.232465	0.12654	0.0873722	0.0812585	3.7433	0.9898	0.141634	1.0727	1	1.13832	1.00448	0.507008	0.187246	0.180833	0.111847	0.105103	3.8141	0.9767	0.0862736	0.898643
P21507	SRMB_ECOLI	srmB	ATP-dependent RNA helicase SrmB	EENFDCR	EENFDC(UniMod:4)R	7	143	149	stabilized	4.6433	0.9935	0.0181782	0.997856	1	0.642763	0.287579	0.199368	0.051508	0.0758582	0.0718073	0.0215294	4.4804	0.9994	0.0534639	0.998825	1	0.805093	0.270828	0.145938	0.101901	0.0607444	0.0651555	0.055102	4.0567	0.9975	0.077671	0.981709	1	0.962183	0.440054	0.136193	0.114661	0.0660744	0.0887953	0.0503683	4.3172	0.9971	0.0490995	0.991452
P0A809	RUVA_ECOLI	ruvA	Holliday junction branch migration complex subunit RuvA	EEVGALVKLPGIGKK	EEVGALVKLPGIGKK	15	105	119	stabilized													2.5577	0.9229	0.174743	0.932026	1	0.940775	1.06393	0.906007	0.716324	0.964285	0.186902	0.177291	3.0901	0.9251	0.234602	1.092	1	1.15001	1.18215	0.81596	0.822665	0.633499	0.244544	0.316874	2.5241	0.9323	0.18155	0.890737
P0A8L1	SYS_ECOLI	serS	Serine--tRNA ligase	EFDFEVR	EFDFEVR	7	131	137	stabilized	4.0756	0.9594	0.24464	0.962121	1	0.797926	0.641762	0.499082	0.288295	0.270857	0.306106	0.277574	3.909	0.9841	0.271179	0.948563	1	0.864	0.685521	0.483514	0.366538	0.287286	0.268108	0.299202	3.7894	0.9761	0.325728	0.960073	1	0.928571	0.802356	0.584179	0.295356	0.345553	0.285342	0.397455	3.7654	0.9585	0.402512	1.10893
P0AG40	RIBF_ECOLI	ribF	Bifunctional riboflavin kinase/FMN adenylyltransferase	EFFGLTKPA	EFFGLTKPA	9	305	313	stabilized	2.9719	0.9763	0.0688061	0.929006	1	0.93432	0.810983	0.899678	1	0.658668	0.0888607	0.0487591	2.9231	0.9852	0.0427666	1.0437	1	0.998011	1.05632	1.12882	0.850668	0.648894	0.0927415	0.052215	2.9666	0.9532	0.0778359	1.13975	1	0.97632	1.2251	1.27222	1.2251	0.821234	0.0971889	0.0560324	2.9368	0.9925	0.0835337	1.04175
P0A6F3	GLPK_ECOLI	glpK	Glycerol kinase	EFRPGIETTER	EFRPGIETTER	11	470	480	stabilized	3.4941	0.9741	0.265779	1.08395	1	1.19821	0.956626	0.892391	0.492093	0.331645	0.257595	0.28626	3.4296	0.9912	0.293388	1.04866	1	1.11197	1.02371	0.947754	0.518134	0.300039	0.285552	0.321474	3.4343	0.9736	0.176593	0.902336	1	0.849005	0.788998	0.767864	0.444496	0.21376	0.176676	0.205151	3.4189	0.9958	0.239815	0.970945
P0AEK4	FABI_ECOLI	fabI	Enoyl-[acyl-carrier-protein] reductase [NADH] FabI	EGAELAFTYQNDKLK	EGAELAFTYQNDKLK	15	31	45	stabilized													2.215	0.9806	0.0253472	0.961402	1	0.968714	0.94015	0.919042	0.870549	0.915708	0.536609	0.362728	2.2529	0.9098	0.231021	1.06588	1	1.20249	0.957765	1.07668	1.07699	0.997601	0.684531	0.473619	1.9691	0.9154	-0.0406585	0.965008
P0A6I3	COAA_ECOLI	coaA	Pantothenate kinase	EGAFTDPDSYFHNYAK	EGAFTDPDSYFHNYAK	16	249	264	stabilized	3.6966	0.9846	0.265454	1.07035	1	1.14245	0.967103	0.671796	0.33081	0.241475	0.322076	0.235457	4.3579	0.9962	0.156232	0.997125	1	0.742372	0.49416	0.396621	0.319224	0.228517	0.207517	0.19954													3.7424	0.9901	0.175043	1.03489
P0ADT5	YGIC_ECOLI	ygiC	Putative acid--amine ligase YgiC	EGANVSIIENGK	EGANVSIIENGK	12	308	319	stabilized	4.1275	0.9666	-0.0222053	0.968426	1	0.714286	0.532865	0.295163	0.0837537	0.0534273	0.045872	0.0392941	4.0165	0.9975	0.0370809	0.966375	1	0.911565	0.497742	0.228698	0.0825211	0.0565384	0.0374207	0.0423003	3.9046	0.9967	0.058995	1.04563	1	1.08955	0.685731	0.285694	0.10279	0.0624936	0.0584516	0.050198	3.9901	0.999	0.0545676	0.984547
P0AG40	RIBF_ECOLI	ribF	Bifunctional riboflavin kinase/FMN adenylyltransferase	EGDFLLLQK	EGDFLLLQK	9	134	142	stabilized	3.2051	0.9758	-0.092423	1.03807	1	1.02824	0.739327	0.570157	0.574087	0.394699	0.184313	0.0621407	3.6522	0.9662	0.251161	0.969735	1	0.905082	0.945014	0.624217	0.338561	0.370013	0.234178	0.170058													2.4641	0.9218	-0.398104	1.03698
P0A6L4	NANA_ECOLI	nanA	N-acetylneuraminate lyase	EGDIQTAQK	EGDIQTAQK	9	226	234	stabilized	3.4855	0.9802	0.604857	1.01459	1	1.01655	0.989207	0.898011	0.70706	0.689276	0.629686	0.56623	3.4467	0.965	0.56978	1.00553	1	0.98513	0.863607	0.81235	0.790918	0.724889	0.580357	0.645225	3.2824	0.997	0.626611	0.980863	1	0.969719	0.970213	0.953485	0.816581	0.675541	0.630957	0.625059	3.3311	0.9923	0.574719	1.02353
P0A8I8	RLMH_ECOLI	rlmH	Ribosomal RNA large subunit methyltransferase H	EGEQMLAAAGK	EGEQMLAAAGK	11	56	66	stabilized	4.0159	0.9575	0.253893	0.988559	1	0.826771	0.70875	0.468123	0.374839	0.434255	0.28178	0.295063	4.1927	0.9741	0.333111	1.00033	1	0.993803	0.502411	0.360787	0.361529	0.390736	0.366929	0.226982	4.6641	0.9631	0.410114	0.999322	1	0.876599	0.466077	0.370524	0.439513	0.450725	0.323232	0.464801	4.0518	0.9417	0.369233	1.04764
P0AFB5	NTRB_ECOLI	glnL	Sensory histidine kinase/phosphatase NtrB	EGGTGLGLSIAR	EGGTGLGLSIAR	12	309	320	stabilized	2.6711	0.9571	0.50694	1.08377	1	1.11379	1.09664	1.17471	1.01736	1.05026	0.533444	0.517482	3.0782	0.9752	0.418466	1.02628	1	1.0251	1.0423	1.03244	0.93767	0.629981	0.499769	0.339703	2.9885	0.9871	0.400791	1.03463	1	1.07586	1.0766	0.98184	0.998776	0.73333	0.393736	0.409536	3.1772	0.9371	0.418313	0.962011
P11071	ACEK_ECOLI	aceK	Isocitrate dehydrogenase kinase/phosphatase	EGHVEDVYAYR	EGHVEDVYAYR	11	554	564	stabilized	4.1517	0.9568	0.203019	1.04837	1	1.07076	0.471219	0.382447	0.238642	0.228669	0.311697	0.0617393	4.1441	0.9875	0.129017	1.0283	1	1.03672	0.440502	0.227018	0.221864	0.152866	0.0505735	0.138763	4.0961	0.9153	0.248209	1.23654	1	1.46752	0.602447	0.399662	0.305843	0.231478	0.264173	0.176779	3.9759	0.9868	0.101408	1.0123
P60906	SYH_ECOLI	hisS	Histidine--tRNA ligase	EHFAGLCK	EHFAGLC(UniMod:4)K	8	235	242	stabilized	3.3913	0.9968	0.103551	0.958578	1	0.91483	0.956498	0.89426	0.379867	0.134062	0.115755	0.0932342	3.6243	0.9957	0.0693556	0.970112	1	0.935338	0.738786	0.613575	0.277778	0.172018	0.0842035	0.0785428	3.693	0.9746	0.146849	1.04552	1	0.963913	1.17222	0.63359	0.216997	0.180018	0.103103	0.0867439	3.5132	0.9972	0.10329	0.990732
P0AG24	SPOT_ECOLI	spoT	Bifunctional (p)ppGpp synthase/hydrolase SpoT	EHGETSTTAQIR	EHGETSTTAQIR	12	343	354	stabilized	1.6961	0.9471	-0.933186	0.926931	1	0.854951	0.821778	0.766478	0.669353	0.769106	0.351693	0.170238	2.5673	0.9589	0.0357645	0.886953	1	0.811005	0.862481	0.80409	0.776588	0.728348	0.28461	0.198681	2.9553	0.9764	0.257499	0.97493	1	1.06465	0.924773	0.895218	0.989394	0.768041	0.256296	0.25871	2.2803	0.9942	-0.428958	1.01876
P0A9T8	YBBA_ECOLI	ybbA	Uncharacterized ABC transporter ATP-binding protein YbbA	EHGTTLIMVTHDLQLAAR	EHGTTLIMVTHDLQLAAR	18	195	212	stabilized													3.8426	0.9706	0.395813	1.02661	1	1.02533	1.05341	0.379857	0.427946	0.49212	0.387032	0.294087	2.8974	0.9778	-0.382627	1.00305	1	0.806386	0.517857	0.548505	0.495346	0.298692	0.171151	0.0496281	4.0609	0.9663	0.0480995	1.02218
P18392	RSTB_ECOLI	rstB	Sensor protein RstB	EHIFEPFVR	EHIFEPFVR	9	367	375	stabilized	2.4452	0.9666	0.226737	0.951675	1	0.880518	1.03633	0.857348	0.973242	0.962219	0.317241	0.228553	2.9695	0.9357	0.304485	1.03174	1	0.896097	1.1213	1.12964	0.849781	0.711384	0.351376	0.290409													2.9942	0.9462	0.231303	0.931449
P0AFG3	ODO1_ECOLI	sucA	2-oxoglutarate dehydrogenase E1 component	EHLGTGDVK	EHLGTGDVK	9	288	296	stabilized	2.1517	0.9632	-0.278129	0.986118	1	0.88464	0.931004	0.760647	0.657598	0.646275	0.435138	0.281627	3.5782	0.9457	0.329929	1.08162	1	1.16774	0.779398	0.789507	0.580861	0.54388	0.382027	0.335964	3.4986	0.941	0.319043	1.0214	1	1.0056	0.939958	0.616663	0.64552	0.495609	0.401832	0.305823	3.6387	0.9817	0.307223	0.997251
P14081	SELB_ECOLI	selB	Selenocysteine-specific elongation factor	EHLLQLPER	EHLLQLPER	9	159	167	stabilized	3.34	0.9565	0.377732	0.987696	1	0.887513	1.07316	0.916744	0.623835	0.492289	0.406561	0.327919	3.5032	0.951	0.422577	1.03856	1	1.03849	1.03123	0.767602	0.586444	0.609269	0.401052	0.416287	3.5039	0.9423	0.469616	1.08453	1	1.13477	1.08713	0.939151	0.563349	0.631725	0.404548	0.450046	3.4701	0.9589	0.44681	1.05623
P0A6I9	COAE_ECOLI	coaE	Dephospho-CoA kinase	EHVEQILAAQATR	EHVEQILAAQATR	13	150	162	stabilized	2.5528	0.9814	0.17206	1.07169	1	1.10106	1.08077	1.05449	1.02048	0.828719	0.489839	0.310479	1.6565	0.9308	-1.4332	1.05845	1	1.02947	0.991239	1.05642	1.06966	1.01322	0.416669	0.314919	2.4732	0.9942	0.175691	1.00269	1	0.962999	1.03933	0.993636	0.992853	0.907233	0.451012	0.278139	2.3899	0.9574	0.299216	0.957858
P0AGJ2	TRMH_ECOLI	trmH	tRNA (guanosine(18)-2'-O)-methyltransferase	EIDYTRPTCILMGQEK	EIDYTRPTC(UniMod:4)ILMGQEK	16	107	122	stabilized	2.3148	0.9942	-0.334888	0.966897	1	0.929302	0.879463	0.863895	0.811225	0.658231	0.299823	0.143027	2.4142	0.9701	0.156436	0.982142	1	1.01594	0.948919	1.06389	0.853467	1.01043	0.296432	0.158889	2.5773	0.9787	0.0786416	1.01394	1	1.1081	0.991249	0.912235	0.952713	0.863836	0.320551	0.193629	2.3675	0.9799	-0.0415321	1.06602
P76014	DHAL_ECOLI	dhaL	PEP-dependent dihydroxyacetone kinase, ADP-binding subunit DhaL	EIGDADHGLNMNR	EIGDADHGLNMNR	13	32	44	stabilized	3.7498	0.9693	0.180766	1.07022	1	1.12144	0.6763	0.598204	0.484131	0.312789	0.237646	0.167674	3.7447	0.9947	0.162729	0.996422	1	0.916823	0.677481	0.584571	0.372699	0.350085	0.233249	0.177211	3.542	0.9892	0.165261	0.99057	1	0.941625	0.771432	0.622954	0.530133	0.31157	0.247007	0.186501	3.4681	0.9832	0.0581759	0.998521
P09980	REP_ECOLI	rep	ATP-dependent DNA helicase Rep	EIGPATLKK	EIGPATLKK	9	412	420	stabilized	4.0654	0.9681	0.449279	1.02811	1	1.02499	0.661718	0.659976	0.511407	0.477704	0.500251	0.400402	4.3466	0.9498	0.426125	0.989489	1	0.867746	0.615832	0.569421	0.425808	0.368734	0.512136	0.430947	4.5286	0.9504	0.340285	0.99666	1	0.852721	0.501117	0.333173	0.34052	0.405703	0.424815	0.248138	4.0286	0.9494	0.337036	0.982605
P0A6I3	COAA_ECOLI	coaA	Pantothenate kinase	EINWLNLK	EINWLNLK	8	280	287	stabilized	3.3701	0.9853	-0.226665	1.00862	1	0.630269	0.526308	0.488578	0.318514	0.346632	0.194972	0.177652	3.7153	0.9931	0.164773	0.976621	1	0.871874	0.685206	0.589242	0.413566	0.310845	0.200661	0.225062	3.7091	0.905	0.39796	1.28783	1	1.42895	1.43435	0.781579	0.492368	0.416622	0.377141	0.305815	3.714	0.9838	0.28536	0.971697
P0A9T0	SERA_ECOLI	serA	D-3-phosphoglycerate dehydrogenase	EISLMKPGSLLINASR	EISLMKPGSLLINASR	16	225	240	stabilized	3.4051	0.92	0.0306523	1.19327	1	1.42394	0.863636	0.776859	0.606729	0.346734	0.14197	0.0501932	3.367	0.9854	-0.0553341	0.990114	1	0.923774	0.658333	0.69786	0.436071	0.273301	0.101688	0.0403672	3.413	0.9969	0.00207159	0.990375	1	0.9392	0.789412	0.642816	0.402325	0.322244	0.0806928	0.0488161	3.3649	0.9817	0.0578796	1.03632
P23837	PHOQ_ECOLI	phoQ	Sensor protein PhoQ	EITEQYEGK	EITEQYEGK	9	451	459	stabilized	2.8059	0.9841	0.018687	1.01814	1	1.01514	0.917696	0.79865	0.771677	0.548521	0.355581	0.199728	3.1568	0.9673	0.24666	0.944787	1	0.874765	0.885136	0.986462	0.659978	0.498845	0.268381	0.233186	3.1649	0.9926	0.206973	1.00904	1	0.995286	0.965244	0.879118	0.631655	0.554121	0.264839	0.234439	3.411	0.9869	0.275986	1.00895
P0A9M0	LON_ECOLI	lon	Lon protease	EKAEAELQK	EKAEAELQK	9	269	277	stabilized	2.8855	0.9811	0.0519403	1.00051	1	0.849593	0.707317	0.646341	0.613821	0.601626	0.37612	0.381317	3.4509	0.9599	0.276884	1.01051	1	0.943966	0.715517	0.668103	0.637931	0.603448	0.357305	0.42578	3.3881	0.9853	0.329228	1.00973	1	0.96875	0.821429	0.705357	0.647321	0.616071	0.411846	0.423996	3.3501	0.9633	0.353657	1.00861
P0AG24	SPOT_ECOLI	spoT	Bifunctional (p)ppGpp synthase/hydrolase SpoT	EKHLYSIYCK	EKHLYSIYC(UniMod:4)K	10	237	246	stabilized	2.9674	0.9391	0.0964651	0.90387	1	0.781214	0.875557	0.80738	1.05519	0.670349	0.135636	0.0572997													2.9333	0.9797	0.00270709	0.930904	1	0.925315	0.790991	0.897921	0.738823	0.505926	0.0980116	0.0531881	2.7946	0.9761	0.0410863	1.1051
P60906	SYH_ECOLI	hisS	Histidine--tRNA ligase	EKLDEDCK	EKLDEDC(UniMod:4)K	8	190	197	stabilized	3.4287	0.9852	0.139721	0.96727	1	0.876055	1.0186	0.876604	0.35211	0.215809	0.141447	0.0998733	3.558	0.9773	0.0721821	0.919611	1	0.863141	0.719196	0.686696	0.257027	0.153949	0.0886134	0.0781425	3.5977	0.933	0.174083	1.27493	1	1.3816	1.44688	0.919599	0.295744	0.268221	0.118546	0.0987108	3.5642	0.9963	0.083153	0.993173
P60906	SYH_ECOLI	hisS	Histidine--tRNA ligase	EKLDEDCKR	EKLDEDC(UniMod:4)KR	9	190	198	stabilized	3.5539	0.9805	0.116561	0.921752	1	0.837129	0.879845	0.694287	0.233142	0.202851	0.124045	0.0658842	3.6098	0.9976	0.0583628	0.991222	1	0.972107	0.842718	0.57904	0.303654	0.114994	0.0679686	0.0627789													3.7204	0.9855	0.127009	1.0213
P25888	RHLE_ECOLI	rhlE	ATP-dependent RNA helicase RhlE	ELAAQIGENVR	ELAAQIGENVR	11	86	96	stabilized	3.024	0.9727	-0.190164	0.993189	1	0.731659	0.688641	0.559236	0.477474	0.321439	0.264736	0.177452	3.5751	0.9977	0.222668	1.00524	1	0.988477	0.833366	0.657681	0.468827	0.386511	0.235897	0.23694	3.5395	0.9586	0.231697	1.00905	1	0.979513	0.941488	0.58349	0.538585	0.386216	0.287408	0.202874	3.5165	0.9927	0.251565	1.01652
P21693	DBPA_ECOLI	dbpA	ATP-dependent RNA helicase DbpA	ELADQVAGELRR	ELADQVAGELRR	12	82	93	stabilized	3.1673	0.9638	0.15954	1.06138	1	1.10422	0.93988	0.868201	0.562219	0.611359	0.297239	0.209472	3.8311	0.9366	0.369158	1.15992	1	1.27218	0.88764	0.762114	0.507641	0.351666	0.35231	0.358736	3.5609	0.9222	0.432187	1.18209	1	1.3569	1.11189	0.942878	0.568492	0.528933	0.388261	0.438517	3.5145	0.9684	0.368715	0.997354
P0A9C9	GLPX_ECOLI	glpX	Fructose-1,6-bisphosphatase 1 class 2	ELAIEFSR	ELAIEFSR	8	4	11	stabilized	2.8474	0.9484	0.401615	1.09652	1	1.08397	1.17557	1.1145	0.923664	0.824427	0.550343	0.403673	2.9122	0.9505	0.482521	1.08704	1	1.10569	1.08943	1.17073	0.926829	0.861789	0.522722	0.494074	2.1704	0.9004	-0.0325327	1.06572	1	0.96063	1.19685	1.12598	1.02362	0.866142	0.639136	0.385453
P21507	SRMB_ECOLI	srmB	ATP-dependent RNA helicase SrmB	ELAMQVSDHAR	ELAMQVSDHAR	11	87	97	stabilized	4.6525	0.9934	-0.00242412	0.997345	1	0.602892	0.32671	0.207429	0.0770235	0.0753858	0.0566243	0.027016	4.7297	0.9987	0.0261385	1.0002	1	0.648305	0.186279	0.154239	0.0600156	0.0441696	0.0323432	0.0348477	4.1407	0.9893	0.0673543	1.05587	1	1.09512	0.38252	0.253599	0.044146	0.0819393	0.0713964	0.0659638	4.1825	0.9929	0.0653147	1.04913
P06720	AGAL_ECOLI	melA	Alpha-galactosidase	ELEEYKK	ELEEYKK	7	309	315	stabilized	4.037	0.9227	0.606218	0.986852	1	0.971596	0.775322	0.671729	0.577062	0.599791	0.707544	0.540028	4.1131	0.9757	0.604129	0.989482	1	0.969724	0.74927	0.676674	0.580016	0.590685	0.655776	0.592058	3.9285	0.9641	0.630002	0.994038	1	0.988104	0.87002	0.669318	0.624221	0.62813	0.694153	0.574217	4.1251	0.9846	0.636077	1.01038
P0AEW9	K1PF_ECOLI	fruK	1-phosphofructokinase	ELEIWAGR	ELEIWAGR	8	190	197	stabilized	3.5088	0.9713	0.107364	0.98605	1	1.01212	0.736364	0.8	0.360606	0.202906	0.135678	0.117955	3.4367	0.998	0.145786	0.985946	1	0.954683	0.981873	0.8429	0.39577	0.211803	0.154563	0.128945	3.3465	0.9719	0.175659	1.10275	1	1.04698	1.16779	1.19463	0.466443	0.283414	0.142094	0.105758	3.3821	0.9872	0.124276	1.03954
P14375	ZRAR_ECOLI	zraR	Transcriptional regulatory protein ZraR	ELENAVER	ELENAVER	8	360	367	stabilized													3.3285	0.9597	0.346156	1.11603	1	1.09008	1.23601	1.08522	0.658352	0.488512	0.307548	0.342411	3.5983	0.9569	0.38343	0.989439	1	0.911037	1.05368	0.798942	0.437392	0.466523	0.383851	0.291558	3.3676	0.9275	0.257347	1.08569
P0A9M0	LON_ECOLI	lon	Lon protease	ELGEMDDAPDENEALKR	ELGEMDDAPDENEALKR	17	240	256	stabilized	3.1718	0.9861	0.293814	1.00927	1	0.972083	0.825745	0.742393	0.680397	0.651427	0.431102	0.435854	3.0438	0.9444	0.190707	1.0035	1	0.939531	0.756965	0.705264	0.695048	0.635286	0.343359	0.443563	3.3769	0.9307	0.31664	1.02277	1	1.0049	0.835972	0.661635	0.647049	0.671241	0.362581	0.437475	3.1104	0.9767	0.222807	1.00089
P22106	ASNB_ECOLI	asnB	Asparagine synthetase B [glutamine-hydrolyzing]	ELHEETVR	ELHEETVR	8	369	376	stabilized	2.0285	0.9816	-0.272452	1.0267	1	0.992937	1.07878	1.04831	0.941976	0.93618	0.604209	0.351576	2.3876	0.9562	0.264592	1.05644	1	0.989322	1.05052	1.06982	1.09694	1.0135	0.557093	0.451969	2.3967	0.9604	0.199008	1.06684	1	1.03209	1.16127	1.0974	0.969015	0.961491	0.571419	0.389266	2.5563	0.9828	0.322106	1.05673
P22106	ASNB_ECOLI	asnB	Asparagine synthetase B [glutamine-hydrolyzing]	ELHEETVRK	ELHEETVRK	9	369	377	stabilized	2.3386	0.9935	0.304024	0.972325	1	0.963345	0.929546	0.970576	0.987381	0.982989	0.557129	0.311693	2.9542	0.9285	0.504223	1.08251	1	0.996361	1.10097	1.21498	1.09866	0.897951	0.550829	0.457659	2.7884	0.9177	0.320048	1.01596	1	0.90985	1.15316	0.961167	0.891724	0.736802	0.509335	0.339121	2.1664	0.9211	-0.00510464	1.09003
P06999	PFKB_ECOLI	pfkB	ATP-dependent 6-phosphofructokinase isozyme 2	ELSALVNR	ELSALVNR	8	190	197	stabilized													3.1268	0.9934	0.301317	1.0574	1	1.04796	1.1004	1.08023	0.949184	0.462192	0.306814	0.295664	3.2484	0.9915	0.25783	0.971554	1	0.961677	0.862547	0.866553	0.647013	0.474642	0.270412	0.291127	3.2981	0.9803	0.257864	0.947958
P0AES6	GYRB_ECOLI	gyrB	DNA gyrase subunit B	ELSFLNSGVSIR	ELSFLNSGVSIR	12	193	204	stabilized	3.4196	0.9207	0.489896	0.940299	1	0.824675	0.987013	0.896104	0.602835	0.57406	0.50392	0.427486	3.2863	0.9363	0.456019	1.04122	1	1.08784	1.03378	0.952703	0.783784	0.537745	0.584114	0.348622	3.4887	0.9095	0.571822	1.12158	1	1.21014	1.12319	0.898551	0.722307	0.724638	0.581067	0.536328	3.4824	0.9924	0.39664	0.991494
Q06065	ATOC_ECOLI	atoC	Regulatory protein AtoC	ELSNVIER	ELSNVIER	8	364	371	stabilized	3.3732	0.9964	0.11648	1.02919	1	1.06214	0.903565	0.779747	0.546196	0.312912	0.151583	0.131001	3.5996	0.9992	0.0835484	1.00603	1	0.976681	0.74041	0.584117	0.412958	0.265961	0.122304	0.115116	3.5706	0.9845	0.0631863	0.937571	1	0.822971	0.741632	0.558292	0.360015	0.235438	0.106667	0.0917969	3.2768	0.969	0.13712	1.10173
P09980	REP_ECOLI	rep	ATP-dependent DNA helicase Rep	ELTFTLCK	ELTFTLC(UniMod:4)K	8	606	613	stabilized	3.8052	0.9955	0.0827006	1.04175	1	1.08614	0.75407	0.464682	0.137514	0.0992803	0.080946	0.102233	3.8733	0.9904	0.0865182	1.07991	1	1.15922	0.750413	0.359839	0.121529	0.111968	0.0762518	0.0816727	3.8832	0.9946	0.0863473	0.956374	1	0.911173	0.69963	0.259422	0.131077	0.0918377	0.0559508	0.0849815	3.9421	0.9996	0.0741828	0.999766
P06999	PFKB_ECOLI	pfkB	ATP-dependent 6-phosphofructokinase isozyme 2	ELTQPDDVR	ELTQPDDVR	9	198	206	stabilized	3.3799	0.9059	0.243781	1.15685	1	1.35983	0.879132	0.917788	0.711885	0.452566	0.291304	0.282668	3.5397	0.9856	0.2381	0.992506	1	0.95643	0.875149	0.645988	0.489355	0.420598	0.222216	0.271599	3.4208	0.9895	0.153557	0.986824	1	0.927719	0.795606	0.641412	0.574332	0.385545	0.219393	0.231091	3.5544	0.9513	0.11124	1.00186
P06999	PFKB_ECOLI	pfkB	ATP-dependent 6-phosphofructokinase isozyme 2	ELTQPDDVRK	ELTQPDDVRK	10	198	207	stabilized	3.4514	0.9766	0.241062	1.03329	1	1.07671	0.797375	0.796918	0.595492	0.406313	0.252176	0.298824	3.3605	0.999	0.255194	1.00481	1	1.00122	0.948938	0.843698	0.574402	0.423104	0.279556	0.246114	3.4008	0.9639	0.0928421	0.98475	1	0.902864	0.658734	0.71401	0.564762	0.334678	0.193737	0.22794	3.41	0.9845	0.216242	1.00016
P0AFB8	NTRC_ECOLI	glnG	DNA-binding transcriptional regulator NtrC	ELVAHALHR	ELVAHALHR	9	175	183	stabilized	3.5927	0.9844	0.500986	0.986964	1	0.949895	0.984838	0.786778	0.604852	0.502843	0.519764	0.48164	3.5068	0.9742	0.482859	1.01951	1	1.01128	1.01781	0.858897	0.601831	0.576991	0.516925	0.417264	3.3716	0.9827	0.375022	0.979815	1	0.934612	0.924192	0.75711	0.664446	0.53427	0.44026	0.369655	3.6182	0.9618	0.425052	1.06609
P33919	RADD_ECOLI	radD	Putative DNA repair helicase RadD	ELVAQNHAK	ELVAQNHAK	9	60	68	stabilized	4.3106	0.9783	0.231133	1.00586	1	0.811102	0.495689	0.47473	0.369174	0.386118	0.323782	0.199035	4.5787	0.9817	0.299046	1.00301	1	0.810178	0.428729	0.404895	0.322284	0.397733	0.26076	0.289987	3.8599	0.9893	0.264572	1.01667	1	0.977727	0.697349	0.561066	0.41318	0.429939	0.29524	0.251179	4.1903	0.9689	0.292032	1.02226
P04993	RECD_ECOLI	recD	RecBCD enzyme subunit RecD	ELVYTAVTR	ELVYTAVTR	9	564	572	stabilized													2.719	0.956	0.579458	0.970498	1	0.885696	1.00044	0.965521	1.00223	0.941665	0.590244	0.576627	4.2024	0.9262	0.464409	1.00394	1	0.952083	0.656958	0.588152	0.451842	0.586472	0.36665	0.515871	3.6278	0.9088	0.48248	0.986532
P0AB89	PUR8_ECOLI	purB	Adenylosuccinate lyase	EMANVAYR	EMANVAYR	8	183	190	stabilized	3.6255	0.9598	0.483612	0.99836	1	0.97402	0.856552	0.769758	0.624099	0.578137	0.585732	0.42484	3.4596	0.9744	0.429775	1.04568	1	1.08315	0.856128	0.789814	0.700179	0.626716	0.511956	0.443029	3.4598	0.9263	0.437522	1.06549	1	1.13215	0.854925	0.753828	0.711523	0.706319	0.509557	0.46571	2.5037	0.9875	0.021329	0.991012
P04805	SYE_ECOLI	gltX	Glutamate--tRNA ligase	EMAQSCR	EMAQSC(UniMod:4)R	7	356	362	stabilized	2.6492	0.9076	0.448067	1.19009	1	1.1551	1.30283	1.26983	1.20786	1.02881	0.586895	0.479134	2.8263	0.9385	0.290937	1.07932	1	1.10891	1.13481	0.978155	0.776456	0.82803	0.471907	0.383865													1.9317	0.9233	-0.301854	1.08032
P0A7D4	PURA_ECOLI	purA	Adenylosuccinate synthetase	EMKELEDR	EMKELEDR	8	83	90	stabilized	4.2222	0.9909	0.221869	0.993332	1	0.86675	0.553447	0.348671	0.327697	0.259978	0.250614	0.214806	3.9107	0.9808	0.280817	0.985875	1	0.970267	0.718042	0.450889	0.28382	0.312564	0.352788	0.198364	3.7998	0.9772	0.235137	0.918397	1	0.832541	0.745455	0.483445	0.293799	0.230993	0.262628	0.215367	3.8308	0.9963	0.282936	0.993777
P0A6F3	GLPK_ECOLI	glpK	Glycerol kinase	EMLPEVR	EMLPEVR	7	213	219	stabilized	3.5052	0.9912	0.321754	1.00784	1	1.01324	0.932535	0.814674	0.493563	0.430348	0.277202	0.35117	3.5419	0.9862	0.303536	1.03271	1	1.08664	0.881228	0.82495	0.485166	0.371299	0.293353	0.328038	3.4694	0.9993	0.259205	0.992083	1	0.983189	0.931154	0.793625	0.500738	0.333589	0.252915	0.273096	3.432	0.9906	0.288736	1.04869
P11071	ACEK_ECOLI	aceK	Isocitrate dehydrogenase kinase/phosphatase	EMSAAHVR	EMSAAHVR	8	347	354	stabilized	3.8589	0.9931	0.136445	1.03368	1	1.03195	0.65524	0.481148	0.321596	0.239425	0.180582	0.10074	3.8509	0.9897	0.120495	0.997758	1	0.971607	0.707792	0.391223	0.245729	0.226588	0.112174	0.0848881	3.9245	0.9993	0.073088	0.996923	1	0.930311	0.585926	0.397269	0.253647	0.14814	0.0872773	0.0867264	3.9325	0.9789	0.128803	1.07741
P60906	SYH_ECOLI	hisS	Histidine--tRNA ligase	EMYTFEDR	EMYTFEDR	8	66	73	stabilized	3.4409	0.9974	0.0366631	0.962692	1	0.920364	0.927903	0.780921	0.32816	0.116318	0.0442378	0.028572	3.4648	0.9961	0.0377688	0.994381	1	0.949346	1.01567	0.796478	0.292089	0.101984	0.0349045	0.0289617	3.4045	0.9967	0.0492845	1.04992	1	1.05584	1.08594	0.961249	0.349352	0.114987	0.0411675	0.0366574	3.4307	0.9938	0.0481054	1.02675
P15038	HELD_ECOLI	helD	DNA helicase IV	ENPSPFVEILK	ENPSPFVEILK	11	664	674	stabilized	3.7691	0.988	0.144544	0.946626	1	0.873726	0.731358	0.471948	0.258534	0.228663	0.145191	0.128497	3.878	0.9913	0.209647	0.986941	1	0.971657	0.742687	0.395496	0.234757	0.281642	0.182475	0.168366	3.8218	0.9845	0.181663	1.03375	1	1.05835	0.837885	0.425779	0.275734	0.250271	0.111323	0.149012	3.9022	0.9815	0.202989	1.08595
P0A8D0	NRDR_ECOLI	nrdR	Transcriptional repressor NrdR	EPFNEEK	EPFNEEK	7	59	65	stabilized	2.9595	0.9579	0.200299	1.02485	1	0.89868	1.10776	1.09801	0.849052	0.657217	0.274398	0.170751	3.0393	0.9179	0.206348	1.11398	1	0.975173	1.36695	1.10742	0.913218	0.62232	0.2339	0.193787	3.1404	0.9741	0.169025	0.937005	1	0.854426	0.889941	0.967704	0.649067	0.45215	0.186309	0.163022	2.9848	0.9746	0.145606	0.913325
P08178	PUR5_ECOLI	purM	Phosphoribosylformylglycinamidine cyclo-ligase	EPVLVSGTDGVGTK	EPVLVSGTDGVGTK	14	57	70	stabilized	3.5644	0.9941	0.249788	0.980281	1	0.969479	0.836737	0.722769	0.465987	0.280327	0.271112	0.260292	3.4915	0.9545	0.270738	0.883069	1	0.77309	0.850711	0.765326	0.399971	0.30634	0.301495	0.232339	3.5305	0.9915	0.237233	0.979945	1	0.968278	0.805008	0.749504	0.47309	0.328457	0.228664	0.273659	3.4158	0.993	0.232062	0.993095
P0AAB8	USPD_ECOLI	uspD	Universal stress protein D	EQCDLLVCGHHHSFINR	EQC(UniMod:4)DLLVC(UniMod:4)GHHHSFINR	17	102	118	stabilized													3.2775	0.985	0.520024	1.00393	1	1.01818	0.918182	0.906042	0.795292	0.639435	0.574164	0.51617	3.6831	0.9081	0.496086	1.03374	1	1.04464	0.825231	0.772066	0.6462	0.623878	0.643436	0.412202	3.7969	0.9259	0.576756	1.05453
P0A6T3	GAL1_ECOLI	galK	Galactokinase	EQCETGAR	EQC(UniMod:4)ETGAR	8	228	235	stabilized	3.7646	0.9841	0.518526	1.02456	1	1.0239	0.831326	0.720724	0.678959	0.619755	0.550222	0.509076	3.8755	0.98	0.550468	1.03061	1	1.05653	0.831617	0.731282	0.582153	0.602828	0.575209	0.513261	3.792	0.9941	0.551566	0.999899	1	0.986237	0.857378	0.726473	0.639942	0.594053	0.57469	0.530242	3.8513	0.9342	0.474248	1.02005
P0A8F0	UPP_ECOLI	upp	Uracil phosphoribosyltransferase	EQDISTKR	EQDISTKR	8	20	27	stabilized	2.6707	0.9974	0.222565	0.992532	1	1.01408	0.996479	0.982394	0.940141	0.908451	0.294151	0.240648	2.6126	0.9924	0.235007	0.961766	1	0.964789	0.911972	0.989437	0.933099	0.922535	0.305345	0.244848	2.4638	0.9824	0.23964	0.930129	1	0.924399	0.872852	0.931271	0.883162	0.969072	0.288149	0.240501	2.4292	0.9865	0.241695	0.950194
P23909	MUTS_ECOLI	mutS	DNA mismatch repair protein MutS	EQDSIIMDAATR	EQDSIIMDAATR	12	263	274	stabilized	3.5027	0.9713	0.144612	1.00217	1	0.79269	0.655177	0.632836	0.478564	0.508631	0.446991	0.315539	2.5011	0.9579	-0.0572401	0.998373	1	0.840908	0.656453	0.74406	0.638807	0.540846	0.47383	0.340592													4.0498	0.9171	0.501102	1.0808
P23909	MUTS_ECOLI	mutS	DNA mismatch repair protein MutS	EQDSIIMDAATRR	EQDSIIMDAATRR	13	263	275	stabilized													4.6745	0.951	0.459116	1.00132	1	0.833142	0.512464	0.583454	0.428985	0.477745	0.515322	0.410226	5.0179	0.9241	0.550591	0.999777	1	0.76954	0.597407	0.601284	0.464702	0.615929	0.580542	0.528176	3.8723	0.941	0.660999	1.05451
P0ACY3	YEAG_ECOLI	yeaG	Uncharacterized protein YeaG	EQFPQEQAER	EQFPQEQAER	10	457	466	stabilized	3.7119	0.968	0.205576	0.94625	1	0.863003	0.822594	0.496672	0.350929	0.315487	0.206087	0.167451	3.7387	0.9782	0.269184	1.08439	1	1.15525	0.939567	0.602131	0.373218	0.351393	0.23498	0.238541	3.7769	0.9916	0.222667	0.99301	1	0.97192	0.798608	0.509255	0.347958	0.272444	0.249408	0.174127	3.7377	0.9636	0.194817	1.08942
P0A8N3	SYK1_ECOLI	lysS	Lysine--tRNA ligase	EQGIAFPNDFR	EQGIAFPNDFR	11	31	41	stabilized	3.2063	0.9894	0.196223	1.08297	1	1.1418	1.06954	1.1145	0.822624	0.310148	0.220574	0.169054	3.4443	0.9868	0.130004	1.07342	1	1.14417	0.977039	0.766009	0.525104	0.258437	0.150362	0.139002	3.381	0.9693	0.148631	1.14998	1	1.23318	1.19314	0.940977	0.522957	0.349886	0.161456	0.115613	3.3836	0.9792	0.141519	1.08918
P0A8N3	SYK1_ECOLI	lysS	Lysine--tRNA ligase	EQGIAFPNDFRR	EQGIAFPNDFRR	12	31	42	stabilized	3.3633	0.9825	0.237607	1.00215	1	1.07602	0.894737	0.953216	0.53894	0.301483	0.218444	0.259209	3.4553	0.9855	0.239456	1.04741	1	1.01807	1.12651	0.89759	0.446025	0.298064	0.255353	0.201654	3.3388	0.9812	0.258024	1.08682	1	1.14194	1.07742	0.916129	0.614346	0.459802	0.303181	0.221051	3.3748	0.9799	0.188621	0.936374
P00582	DPO1_ECOLI	polA	DNA polymerase I	EQGYVETLDGR	EQGYVETLDGR	11	811	821	stabilized	3.5363	0.931	0.467744	0.952716	1	0.905483	0.881188	0.752031	0.686042	0.437442	0.532168	0.44898	2.745	0.9756	0.0801927	0.995647	1	0.90792	0.798275	0.823279	0.628449	0.582917	0.465171	0.343436	3.3549	0.9837	0.466692	1.05132	1	1.09761	0.988806	0.864632	0.744953	0.628057	0.486732	0.481704	3.5088	0.9332	0.464661	0.988612
P00582	DPO1_ECOLI	polA	DNA polymerase I	EQGYVETLDGRR	EQGYVETLDGRR	12	811	822	stabilized	3.5468	0.9935	0.41039	1.00061	1	1.00423	0.981926	0.860771	0.495368	0.371942	0.44921	0.409798	3.3241	0.9612	0.429104	1.03072	1	1.10074	0.975481	0.9542	0.732938	0.485619	0.518571	0.360373	3.4387	0.9775	0.419717	1.02183	1	1.02126	0.982027	0.856955	0.588395	0.594662	0.405992	0.418868	3.5934	0.986	0.431353	0.981462
P60240	RAPA_ECOLI	rapA	RNA polymerase-associated protein RapA	EQHEALKAQLEQGRDR	EQHEALKAQLEQGRDR	16	672	687	stabilized	4.5339	0.9771	0.162787	0.995751	1	0.834501	0.313414	0.205795	0.150157	0.0995622	0.14438	0.273194	4.0199	0.964	0.16114	0.945647	1	0.89128	0.440815	0.0508055	0.166242	0.141396	0.166386	0.280926	4.7091	0.9978	0.155209	0.999451	1	0.750625	0.250521	0.191152	0.15485	0.137119	0.155922	0.186365	4.0389	0.9893	0.148413	0.945346
P37759	RMLB1_ECOLI	rfbB	dTDP-glucose 4,6-dehydratase 1	EQITYVADRPGHDR	EQITYVADRPGHDR	14	289	302	stabilized	2.9475	0.921	0.261953	0.99509	1	0.90004	0.922608	0.757692	0.626892	0.650512	0.565603	0.398876													3.6803	0.9597	0.354948	1.00095	1	0.862426	0.773214	0.638767	0.604762	0.567016	0.549183	0.409164	3.548	0.9621	0.553912	0.976344
P37759	RMLB1_ECOLI	rfbB	dTDP-glucose 4,6-dehydratase 1	EQITYVADRPGHDRR	EQITYVADRPGHDRR	15	289	303	stabilized	4.2578	0.9542	0.583717	1.00296	1	0.94191	0.727736	0.660452	0.697505	0.552966	0.572648	0.607401	3.9131	0.9629	0.569498	0.951268	1	0.902248	0.809586	0.65333	0.561162	0.569544	0.614466	0.539487	4.5047	0.9956	0.582798	0.999396	1	0.875726	0.706983	0.668389	0.607254	0.615121	0.604397	0.578984	4.0796	0.9827	0.664627	0.978255
P15038	HELD_ECOLI	helD	DNA helicase IV	EQTSGVQQQIR	EQTSGVQQQIR	11	123	133	stabilized	3.1748	0.9255	0.287632	1.0681	1	1.09218	1.0831	0.787605	0.653178	0.676368	0.432811	0.30008	3.0969	0.9277	0.257318	1.04581	1	1.04991	1.07304	0.757297	0.675598	0.690295	0.372652	0.328891	3.3277	0.9274	0.271518	0.999547	1	0.940815	1.03271	0.67943	0.58315	0.560108	0.337557	0.27099	3.0745	0.9622	0.152459	1.05139
P0A6L4	NANA_ECOLI	nanA	N-acetylneuraminate lyase	EQVLEIVAEEAK	EQVLEIVAEEAK	12	60	71	stabilized	4.3754	0.9924	0.464502	1.0003	1	0.843104	0.656862	0.615491	0.58032	0.531161	0.463028	0.506799	3.9707	0.9932	0.462927	1.04052	1	1.07955	0.788813	0.519578	0.463109	0.468918	0.454887	0.46506	3.6958	0.9454	0.457262	1.08586	1	1.17283	0.86063	0.741407	0.683171	0.537652	0.492988	0.438262	4.3393	0.9416	0.504683	1.01808
P0A6R0	FABH_ECOLI	fabH	Beta-ketoacyl-[acyl-carrier-protein] synthase III	ERHIAAPNETVSTMGFEAATR	ERHIAAPNETVSTMGFEAATR	21	41	61	stabilized	2.2143	0.9014	-0.482399	1.21223	1	1.42649	1.22927	1.03824	0.9597	0.884201	0.467751	0.182822													2.2946	0.9711	0.0172392	0.961283	1	0.919068	0.879626	1.03309	0.974388	0.894914	0.497454	0.230888	2.8427	0.9846	0.311475	1.03554
P69441	KAD_ECOLI	adk	Adenylate kinase	ERIAQEDCR	ERIAQEDC(UniMod:4)R	9	70	78	stabilized	3.4009	0.9901	0.153918	0.970819	1	0.91486	0.952605	0.809858	0.440447	0.304138	0.181493	0.114986	3.4572	0.9945	0.13921	1.00402	1	0.990098	0.930093	0.761347	0.408783	0.31251	0.165518	0.108814	3.3863	0.993	0.158333	0.983278	1	0.931836	0.994773	0.843074	0.465555	0.280438	0.179452	0.126555	3.4302	0.9903	0.151462	1.07393
P15038	HELD_ECOLI	helD	DNA helicase IV	ERLHTEDITAR	ERLHTEDITAR	11	263	273	stabilized	3.7714	0.9816	0.238513	1.00892	1	1.00143	0.859718	0.508577	0.337756	0.337604	0.193275	0.19408	3.8186	0.9848	0.196063	1.0355	1	1.05285	0.78389	0.468309	0.330438	0.303999	0.187992	0.15109	3.7954	0.9989	0.129517	1.00694	1	0.988016	0.697939	0.502299	0.292588	0.222857	0.155231	0.113875	3.6937	0.9901	0.166223	1.0394
P16659	SYP_ECOLI	proS	Proline--tRNA ligase	ERPGVMFADMELIGIPHTIVLGDR	ERPGVMFADMELIGIPHTIVLGDR	24	514	537	stabilized	3.3338	0.9198	0.61173	1.1557	1	1.23213	1.2264	1.16291	0.812533	0.61699	0.680219	0.540412	3.3839	0.9499	0.514648	0.998612	1	1.03822	0.972297	0.981781	0.608484	0.399599	0.583293	0.56051	3.2292	0.9753	0.493636	0.993948	1	0.952098	1.01115	0.959832	0.751353	0.654757	0.453509	0.530292	3.3681	0.9316	0.548397	0.958214
P0A836	SUCC_ECOLI	sucC	Succinate--CoA ligase [ADP-forming] subunit beta	ERVTEAFK	ERVTEAFK	8	296	303	stabilized	3.4235	0.9564	0.301829	1.02383	1	0.942198	1.12291	0.926649	0.487276	0.440355	0.220387	0.310315	3.439	0.9809	0.370955	1.04548	1	1.02907	1.09898	0.946231	0.539787	0.466887	0.375702	0.3185													3.3871	0.9492	0.370887	1.14472
P07118	SYV_ECOLI	valS	Valine--tRNA ligase	ESAQVFDTK	ESAQVFDTK	9	309	317	stabilized	3.5247	0.9544	0.244753	0.91781	1	0.800418	0.905593	0.639837	0.452525	0.332664	0.249291	0.232009	3.5599	0.9909	0.228918	1.03007	1	1.0619	0.920272	0.772245	0.381026	0.337926	0.247733	0.190915	3.7032	0.9472	0.39767	1.15759	1	1.21925	1.25333	0.755842	0.489445	0.426273	0.359145	0.31588	3.5139	0.9839	0.313264	1.05869
P0AES0	GSP_ECOLI	gss	Bifunctional glutathionylspermidine synthetase/amidase	ESDIEPLIVVKK	ESDIEPLIVVKK	12	608	619	stabilized	4.0322	0.9086	0.454578	0.965412	1	0.922729	0.670156	0.631337	0.372901	0.384165	0.533833	0.50635	3.9246	0.9963	0.522652	0.998362	1	0.965958	0.785849	0.68818	0.622394	0.545161	0.54258	0.522009													3.951	0.9421	0.360404	0.990912
P0A9H5	BTUR_ECOLI	btuR	Corrinoid adenosyltransferase	ESDTAACR	ESDTAAC(UniMod:4)R	8	99	106	stabilized	4.141	0.9923	0.154075	1.01074	1	0.902049	0.514519	0.364765	0.330948	0.256189	0.140535	0.16595	4.0128	0.9752	0.172114	0.99557	1	0.908552	0.642667	0.340625	0.317215	0.303391	0.178593	0.153677	4.0658	0.9837	0.127689	1.02282	1	0.9352	0.523425	0.371224	0.356753	0.281464	0.134615	0.12083	4.186	0.9695	0.209088	1.04892
P0AEE5	MGLB_ECOLI	mglB	D-galactose/methyl-galactoside binding periplasmic protein MglB	ESGIIQGDLIAK	ESGIIQGDLIAK	12	137	148	stabilized	1.4944	0.9459	-0.52461	1.07076	1	1.08155	1.07595	1.07793	1.05921	0.980519	0.747196	0.657291	2.4382	0.982	0.58032	0.989384	1	0.986023	1.02126	0.994182	0.938945	0.99465	0.660188	0.584772	2.3053	0.9536	0.153815	0.979107	1	0.919259	1.04326	0.896827	0.855317	0.845118	0.561602	0.440014
P0A9W3	ETTA_ECOLI	ettA	Energy-dependent translational throttle protein EttA	ESIEEAVSEVVNALKR	ESIEEAVSEVVNALKR	16	88	103	stabilized													4.4851	0.9506	0.0992742	1.0026	1	0.622709	0.441181	0.508793	0.41202	0.219845	0.241062	0.261115	3.7902	0.9143	0.254023	0.99763	1	0.860595	0.689502	0.656195	0.423966	0.433792	0.483706	0.222743	3.7927	0.982	0.157504	0.957958
P00452	RIR1_ECOLI	nrdA	Ribonucleoside-diphosphate reductase 1 subunit alpha	ESIKTHGLR	ESIKTHGLR	9	604	612	stabilized	3.7264	0.971	0.326484	1.01023	1	0.921808	0.695629	0.610455	0.651043	0.529833	0.430979	0.391585	3.7838	0.9807	0.42997	0.990266	1	0.938058	0.821926	0.625475	0.5968	0.512203	0.4385	0.444353	3.5631	0.993	0.366831	0.996841	1	0.938089	0.811518	0.688958	0.642372	0.524529	0.437325	0.409511	3.5376	0.9795	0.396612	1.03152
P37759	RMLB1_ECOLI	rfbB	dTDP-glucose 4,6-dehydratase 1	ESLADVSDSER	ESLADVSDSER	11	41	51	stabilized	3.7724	0.9798	0.680315	0.996425	1	0.986517	0.945087	0.787345	0.735871	0.664454	0.693685	0.658215	3.3742	0.978	0.288236	1.00454	1	0.774697	0.754568	0.671177	0.647233	0.579305	0.550196	0.513106	4.8741	0.9698	0.515112	1.00001	1	0.890979	0.496246	0.58517	0.51811	0.53611	0.489641	0.465489	3.9734	0.9865	0.574877	0.994144
P0AEW9	K1PF_ECOLI	fruK	1-phosphofructokinase	ESSEHTLR	ESSEHTLR	8	269	276	stabilized	3.4409	0.9951	0.0911426	1.01456	1	0.984705	1.03865	0.827501	0.368108	0.189544	0.0920883	0.0706269	3.5063	0.9973	0.0763209	0.962641	1	0.930664	0.875668	0.726316	0.30307	0.155686	0.0843812	0.0675991	3.47	0.9934	0.0835919	1.03471	1	1.02189	1.05352	0.795746	0.346991	0.19181	0.0794015	0.0622108	3.4441	0.9949	0.0728045	1.05803
P0AAI3	FTSH_ECOLI	ftsH	ATP-dependent zinc metalloprotease FtsH	ESTAYHEAGHAIIGR	ESTAYHEAGHAIIGR	15	409	423	stabilized	4.4418	0.9879	0.384403	0.994771	1	0.928935	0.498251	0.351951	0.425538	0.39067	0.377829	0.390659	4.3094	0.9862	0.403822	1.00561	1	0.970183	0.542694	0.455003	0.458163	0.405343	0.343479	0.435029	4.2026	0.9946	0.423598	0.985493	1	0.962952	0.568631	0.447753	0.421002	0.434022	0.396819	0.454159	4.4617	0.9914	0.381942	0.994514
P0A784	ORN_ECOLI	orn	Oligoribonuclease	ESVAELAYYR	ESVAELAYYR	10	166	175	stabilized	3.0259	0.9732	-0.0814389	1.01605	1	0.987439	0.719605	0.656348	0.663154	0.432118	0.192047	0.167926	3.4442	0.9714	0.183516	1.01079	1	0.96801	1.02392	0.697445	0.470112	0.388281	0.199742	0.158582	3.2611	0.9726	0.174173	0.977674	1	0.906652	0.935095	1.03901	0.565533	0.368659	0.154096	0.166393	3.2246	0.9705	0.164664	1.00928
P0A6F3	GLPK_ECOLI	glpK	Glycerol kinase	ETGKPIYNAIVWQCR	ETGKPIYNAIVWQC(UniMod:4)R	15	93	107	stabilized	3.2964	0.9912	0.248894	0.944227	1	0.891292	0.922476	0.930811	0.596304	0.326182	0.241808	0.249733	3.3656	0.9185	0.386473	1.21833	1	1.27809	1.37152	1.12708	0.671684	0.56081	0.378886	0.334855	3.4865	0.9552	0.247791	1.17063	1	1.3061	1.16421	0.956554	0.44989	0.394548	0.216185	0.220954	3.4269	0.9794	0.236275	1.07097
P37344	PSPF_ECOLI	pspF	Psp operon transcriptional activator	ETLLNYR	ETLLNYR	7	215	221	stabilized	2.5501	0.9777	-0.497898	0.995678	1	0.665918	0.65583	0.5009	0.417088	0.334683	0.178693	0.12719	3.2145	0.9643	-0.0195142	1.00698	1	0.902394	0.620003	0.717844	0.456282	0.45928	0.279687	0.181958	2.9469	0.9739	-0.0825592	0.974345	1	0.816086	0.750507	0.729607	0.504177	0.465047	0.223211	0.214833	3.6239	0.94	0.33256	1.05939
P0A6F3	GLPK_ECOLI	glpK	Glycerol kinase	ETTIVWEK	ETTIVWEK	8	85	92	stabilized	3.4681	0.9926	0.244996	0.970915	1	0.920034	0.973221	0.791267	0.465137	0.279547	0.241388	0.256382	3.5399	0.9918	0.256127	1.04155	1	1.09692	0.910789	0.803923	0.452008	0.327699	0.260918	0.260657	3.4354	0.9694	0.306301	1.11793	1	1.14274	1.22382	0.953534	0.55258	0.365752	0.285278	0.314218	3.4114	0.979	0.272126	1.07661
P0A8M0	SYN_ECOLI	asnS	Asparagine--tRNA ligase	EVAHLRPR	EVAHLRPR	8	123	130	stabilized	3.6023	0.9976	0.0883664	0.992806	1	1.00558	0.876713	0.688357	0.196702	0.133362	0.086621	0.0879349	3.5793	0.9974	0.114315	0.99459	1	1.0195	0.90513	0.744259	0.211213	0.136536	0.11409	0.119533	3.6504	0.9944	0.0890831	0.965755	1	0.944152	0.797169	0.613465	0.185019	0.150796	0.0858049	0.0920117	3.6026	0.9957	0.0843341	0.95481
P06612	TOP1_ECOLI	topA	DNA topoisomerase 1	EVIGGDDAR	EVIGGDDAR	9	125	133	stabilized	2.1532	0.9049	0.342804	1.0386	1	0.960181	1.10776	1.07457	1.07315	0.944867	0.780236	0.603808	2.2321	0.9925	0.360396	0.989401	1	0.979242	0.975616	0.982211	1.00237	0.931467	0.713485	0.555881	1.6864	0.9049	-0.67294	1.11474	1	1.07417	1.2016	1.15705	1.11207	1.09085	0.830061	0.606261	1.9007	0.9178	0.117726	1.0219
P0A9H5	BTUR_ECOLI	btuR	Corrinoid adenosyltransferase	EVWQHAK	EVWQHAK	7	107	113	stabilized	4.1386	0.9902	0.15616	1.01119	1	0.902183	0.520706	0.373129	0.292181	0.303626	0.156989	0.145017	4.1575	0.9788	0.144888	1.00865	1	0.848412	0.536963	0.353348	0.325747	0.346227	0.18599	0.134082	4.2458	0.9884	0.125697	1.01061	1	0.843847	0.451258	0.33932	0.3129	0.276261	0.138185	0.119624	4.1594	0.9944	0.149066	1.01274
P33940	MQO_ECOLI	mqo	Malate:quinone oxidoreductase	EWAPLVMEGRDPQQK	EWAPLVMEGRDPQQK	15	180	194	stabilized	3.4596	0.9412	0.455324	0.96832	1	0.896912	0.989431	0.856145	0.574731	0.563808	0.504499	0.365837	3.3821	0.9787	0.51295	1.01685	1	1.00461	1.01128	1.05095	0.590413	0.589104	0.474631	0.475909	3.2646	0.914	0.520031	1.08091	1	1.06076	1.06054	1.20463	0.767572	0.678166	0.458665	0.537426	3.4067	0.9572	0.557965	1.06649
P09980	REP_ECOLI	rep	ATP-dependent DNA helicase Rep	EYAALGMK	EYAALGMK	8	95	102	stabilized	4.4574	0.9851	0.0132507	0.992351	1	0.680841	0.376373	0.26445	0.0588868	0.0706908	0.0633354	0.0584088	4.0575	0.9893	0.0693101	1.07812	1	1.14883	0.489335	0.251883	0.0811841	0.0938734	0.0719376	0.0494411	3.9704	0.9924	0.0659815	0.939703	1	0.871669	0.542622	0.235326	0.102003	0.0762811	0.0728877	0.0560264	3.9968	0.991	0.0603465	0.936606
P00956	SYI_ECOLI	ileS	Isoleucine--tRNA ligase	EYAATQVDGQR	EYAATQVDGQR	11	128	138	stabilized	3.6385	0.9727	0.333771	0.993706	1	0.921491	0.81866	0.650857	0.527563	0.518108	0.441505	0.320078	3.913	0.9915	0.287119	0.989358	1	0.934971	0.702042	0.520464	0.386273	0.373022	0.327979	0.254201	3.7242	0.9269	0.470766	1.06914	1	0.99908	1.2081	0.669624	0.568358	0.49068	0.448692	0.375127	3.7626	0.9793	0.369827	1.0769
P00956	SYI_ECOLI	ileS	Isoleucine--tRNA ligase	EYAATQVDGQRK	EYAATQVDGQRK	12	128	139	stabilized	3.9733	0.9781	0.358582	1.03893	1	1.07779	0.732845	0.434432	0.345179	0.403466	0.276895	0.411471	3.5728	0.9647	0.297291	1.03185	1	1.04503	0.847295	0.722007	0.479384	0.535375	0.257881	0.346215													4.0885	0.9537	0.164423	0.988074
P67910	HLDD_ECOLI	hldD	ADP-L-glycero-D-manno-heptose-6-epimerase	EYEKPLNVYGYSK	EYEKPLNVYGYSK	13	132	144	stabilized	2.6649	0.9484	0.274144	0.987273	1	0.832862	0.870943	0.754012	0.714255	0.693291	0.577218	0.525182	3.7186	0.9003	0.554192	0.980687	1	0.931675	0.924417	0.660303	0.711523	0.598212	0.592707	0.52092	3.6848	0.9201	0.553653	1.00142	1	0.915794	0.875736	0.704208	0.719249	0.728027	0.651902	0.589703
P14081	SELB_ECOLI	selB	Selenocysteine-specific elongation factor	EYGFAEAK	EYGFAEAK	8	135	142	stabilized	3.6921	0.9777	0.529733	1.05309	1	1.10452	1.04968	0.805	0.525603	0.589755	0.496162	0.508756	3.7078	0.9378	0.508229	0.999082	1	0.911216	1.08673	0.727453	0.539092	0.580689	0.470685	0.442394													3.4786	0.9039	0.569783	1.05005
P33940	MQO_ECOLI	mqo	Malate:quinone oxidoreductase	EYYPQAK	EYYPQAK	7	403	409	stabilized	2.3565	0.981	-0.127065	0.991307	1	0.938642	0.90998	0.895777	0.690435	0.69486	0.41985	0.286538	3.1678	0.9929	0.207992	1.01857	1	1.01852	1.00171	0.838849	0.710242	0.503454	0.285226	0.215858	3.2253	0.9773	0.262642	0.981745	1	0.928047	1.00651	0.785502	0.676522	0.502242	0.306402	0.270635	3.164	0.9787	0.21534	0.977629
P30850	RNB_ECOLI	rnb	Exoribonuclease 2	FAAEIVDISR	FAAEIVDISR	10	564	573	stabilized													1.5285	0.9819	-1.52043	1.0583	1	1.08943	1.06504	1.06504	1.04878	0.95935	0.730271	0.44185	2.2597	0.9529	0.248489	1.02327	1	0.97561	1.01626	1.13008	0.97561	0.97561	0.667337	0.460409	2.0041	0.9238	-0.171704	0.889555
P07604	TYRR_ECOLI	tyrR	HTH-type transcriptional regulatory protein TyrR	FADEQGVPRPK	FADEQGVPRPK	11	388	398	stabilized	4.3403	0.9405	0.50426	1.00797	1	0.992277	0.576099	0.587914	0.441672	0.505708	0.598179	0.4379	4.4872	0.9173	0.567229	1.02017	1	1.04033	0.55087	0.705366	0.50087	0.567579	0.567735	0.510937	4.0748	0.971	0.412819	1.02098	1	1.01841	0.678854	0.532748	0.442699	0.525302	0.394384	0.361731	4.0053	0.9933	0.371788	0.988182
P0A9J6	RBSK_ECOLI	rbsK	Ribokinase	FAHAAAAIAVTR	FAHAAAAIAVTR	12	277	288	stabilized	3.0829	0.9108	-0.0811977	1.18052	1	1.42075	0.924543	0.794427	0.772672	0.50973	0.105458	0.0727621	3.3019	0.9782	0.0733439	1.08379	1	1.21893	0.97538	0.95969	0.596099	0.248494	0.0921742	0.0773188	3.2616	0.9074	0.131	0.844673	1	0.802788	0.640754	0.901884	0.504295	0.268064	0.156942	0.0965171	3.3624	0.9909	0.0710309	0.94848
P0A9J6	RBSK_ECOLI	rbsK	Ribokinase	FAHAAAAIAVTRK	FAHAAAAIAVTRK	13	277	289	stabilized	3.2468	0.9967	0.0985041	0.981274	1	0.939114	0.976934	0.868397	0.57701	0.340268	0.104471	0.1068	3.4309	0.9525	0.126988	1.04446	1	1.00334	1.11826	0.71068	0.427709	0.373369	0.152673	0.0729639	3.2606	0.9874	0.122648	1.07188	1	1.09062	1.08521	0.955977	0.582567	0.409711	0.157182	0.0977422	3.2209	0.9976	0.0924338	1.03108
P60240	RAPA_ECOLI	rapA	RNA polymerase-associated protein RapA	FALFDDER	FALFDDER	8	227	234	stabilized	4.2731	0.9815	0.194174	0.993474	1	0.917151	0.458109	0.224959	0.274683	0.241203	0.217771	0.131661	3.9768	0.9903	0.167483	0.948055	1	0.875145	0.594869	0.346728	0.215215	0.197725	0.18644	0.149551													4.3406	0.9993	0.136497	0.999588
P04805	SYE_ECOLI	gltX	Glutamate--tRNA ligase	FAPSPTGYLHVGGAR	FAPSPTGYLHVGGAR	15	7	21	stabilized													2.6285	0.9523	0.28976	1.13915	1	1.15776	1.16531	1.21874	1.09324	0.912157	0.51851	0.357882	2.9697	0.9422	0.349899	0.918134	1	0.977819	0.885612	0.791048	0.935792	0.723374	0.366356	0.33345	2.3751	0.9695	0.285452	0.93791
P0AG40	RIBF_ECOLI	ribF	Bifunctional riboflavin kinase/FMN adenylyltransferase	FASLDELK	FASLDELK	8	286	293	stabilized	2.9382	0.9548	0.0850273	1.15072	1	1.0884	1.1989	1.11602	1.34807	0.790055	0.11195	0.0491862	2.804	0.9759	-0.0365829	1.03303	1	1.06154	0.994872	1.06154	0.748718	0.738462	0.0871103	0.0612636	2.9919	0.995	0.0832106	0.992312	1	0.961538	0.951923	1.01923	1.02885	0.586538	0.109354	0.0572125	2.9579	0.9621	0.077478	1.19236
P78061	PUUA_ECOLI	puuA	Gamma-glutamylputrescine synthetase PuuA	FCHVYHACK	FC(UniMod:4)HVYHAC(UniMod:4)K	9	441	449	stabilized	2.4328	0.9039	0.198344	0.879241	1	0.800287	0.723789	0.94163	0.814271	0.995701	0.268312	0.199709	3.3593	0.9442	0.257879	1.15875	1	1.31511	1.08859	0.918389	0.662631	0.48334	0.210992	0.32082	2.4001	0.935	0.11242	0.948113	1	1.00228	0.988319	0.747698	0.899384	1.05087	0.270646	0.114811
P00547	KHSE_ECOLI	thrB	Homoserine kinase	FCQELGK	FC(UniMod:4)QELGK	7	72	78	stabilized	2.3879	0.9771	0.106161	0.918489	1	0.844009	0.907943	0.908582	0.925206	0.871675	0.429648	0.215915	2.5292	0.9337	0.0910004	1.09969	1	1.15484	1.17466	1.04422	0.837243	0.94031	0.439836	0.315155	2.5918	0.9245	0.251379	1.13315	1	1.03734	1.31094	1.17799	1.10398	0.966092	0.470034	0.315159	1.9634	0.9128	-0.658287	1.03395
P0AES6	GYRB_ECOLI	gyrB	DNA gyrase subunit B	FDDNSYK	FDDNSYK	7	104	110	stabilized													3.4153	0.9916	0.284412	1.04866	1	1.08982	0.97006	0.856287	0.559249	0.455729	0.298235	0.277913	3.4646	0.9161	0.358299	1.18188	1	1.32847	1.16788	0.839416	0.657274	0.541618	0.400215	0.312281	3.5524	0.9862	0.249091	1.05352
P0A763	NDK_ECOLI	ndk	Nucleoside diphosphate kinase	FEAAGFKIVGTK	FEAAGFKIVGTK	12	27	38	stabilized													3.7421	0.9873	0.19076	1.02834	1	1.03959	0.837054	0.52837	0.331811	0.292539	0.21156	0.130996	4.6055	0.9915	0.0749046	1.00183	1	0.659887	0.319934	0.351722	0.226211	0.197894	0.133618	0.0956891	3.7063	0.9915	0.155248	1.0018
P39177	USPG_ECOLI	uspG	Universal stress protein UP12	FEEHLQHEAQER	FEEHLQHEAQER	12	58	69	stabilized	3.1675	0.9812	0.155796	1.02931	1	0.976959	1.00461	1.13364	0.751152	0.381995	0.168401	0.136557	3.212	0.9427	0.185885	1.15742	1	1.06566	1.22727	1.34343	0.777778	0.396083	0.17784	0.166394	3.2443	0.9474	0.17157	1.11936	1	1.02273	1.12727	1.33182	0.731818	0.315062	0.159085	0.146258	3.1778	0.9743	0.154951	1.08002
P0A8N5	SYK2_ECOLI	lysU	Lysine--tRNA ligase, heat inducible	FEFFIGGR	FEFFIGGR	8	414	421	stabilized	3.4579	0.9775	0.0670773	1.02591	1	0.942984	1.14523	0.807079	0.33163	0.145296	0.0491401	0.0591313	3.5528	0.9931	0.0386297	0.95183	1	0.912281	0.761588	0.656012	0.287318	0.129145	0.0590216	0.0448196	3.5281	0.9634	0.087514	1.15135	1	1.17546	1.2843	0.802497	0.324459	0.162983	0.065904	0.0602578	3.5436	0.9965	0.0713562	0.988249
P0A8M0	SYN_ECOLI	asnS	Asparagine--tRNA ligase	FFAERVDKDAVSR	FFAERVDKDAVSR	13	287	299	stabilized	3.7938	0.9976	0.0844305	1.01032	1	1.01507	0.69581	0.489534	0.215669	0.100204	0.0909165	0.105659	3.6361	0.9872	0.119179	1.04386	1	1.12822	0.914159	0.7133	0.154166	0.16691	0.11347	0.124169	3.6688	0.9993	0.105211	0.988404	1	0.975473	0.865102	0.58394	0.202667	0.145408	0.0939511	0.105081	3.708	0.9947	0.108035	0.950041
P0A9B6	E4PD_ECOLI	epd	D-erythrose-4-phosphate dehydrogenase	FFPQFNDRFEAIAVR	FFPQFNDRFEAIAVR	15	222	236	stabilized	3.0881	0.9276	0.570616	0.989244	1	1.0835	0.98962	0.882507	0.975504	0.65595	0.539621	0.60177	2.807	0.9376	0.548078	1.02694	1	1.03906	1.0286	0.901793	0.93359	0.793256	0.71585	0.608687	2.6848	0.9525	0.524954	0.975454	1	0.912595	1.01221	0.985806	0.877245	0.883293	0.614567	0.569317	2.9934	0.972	0.565512	1.04783
P0A6T3	GAL1_ECOLI	galK	Galactokinase	FFQQPALR	FFQQPALR	8	236	243	stabilized	3.7578	0.9225	0.602989	0.996321	1	0.973054	0.877246	0.748503	0.730539	0.655689	0.52994	0.676647	4.0153	0.9509	0.578591	0.992619	1	0.872832	0.83526	0.728324	0.710983	0.618497	0.630058	0.621387	3.9378	0.9059	0.476525	0.977924	1	0.816754	0.829843	0.709424	0.565445	0.534031	0.536649	0.534031	3.4422	0.9261	0.631831	1.00254
P0AGJ9	SYY_ECOLI	tyrS	Tyrosine--tRNA ligase	FGKTEGGAVWLDPK	FGKTEGGAVWLDPK	14	236	249	stabilized	3.8658	0.9567	0.406371	0.982223	1	0.950204	0.724273	0.686404	0.423689	0.446241	0.485729	0.358867	3.5912	0.9726	0.401946	1.03019	1	1.05024	0.816162	0.761803	0.658538	0.488519	0.484053	0.385673	3.7316	0.9683	0.45978	0.981702	1	0.95291	0.991747	0.615825	0.461245	0.547996	0.449219	0.380688
P0AGJ9	SYY_ECOLI	tyrS	Tyrosine--tRNA ligase	FGKTEGGAVWLDPKK	FGKTEGGAVWLDPKK	15	236	250	stabilized	3.7055	0.9457	0.374022	1.07621	1	1.03484	1.1937	0.693184	0.422363	0.366033	0.463313	0.24442	3.5781	0.9868	0.209804	0.945965	1	0.902347	0.797829	0.711302	0.350455	0.292396	0.219596	0.204071	3.4717	0.9768	0.288519	1.06707	1	1.11126	1.09171	0.953096	0.453037	0.237914	0.388656	0.24141	4.0076	0.9659	0.304913	1.08527
P0A8G6	NQOR_ECOLI	wrbA	NAD(P)H dehydrogenase (quinone)	FGNMSGQMR	FGNMSGQMR	9	80	88	stabilized	2.7029	0.9949	0.487124	0.975581	1	0.966659	0.95694	0.989499	0.94401	0.907103	0.527101	0.49753	2.5612	0.9814	0.356674	0.964965	1	0.957911	0.940755	0.894342	0.93629	0.818253	0.550623	0.465372	2.8251	0.9798	0.557512	1.03979	1	1.08841	1.05662	1.04202	0.993315	0.948463	0.540802	0.582087	2.7222	0.9256	0.532488	0.903094
P24230	RECG_ECOLI	recG	ATP-dependent DNA helicase RecG	FHAQPLSANDTLK	FHAQPLSANDTLK	13	246	258	stabilized	1.6661	0.9341	-0.697054	1.00031	1	0.949802	0.952987	0.71026	0.688608	0.708888	0.484311	0.250751	1.9542	0.9201	-0.180713	0.949487	1	0.78748	0.792818	0.753621	0.706347	0.678733	0.531184	0.325149	2.66	0.9238	0.183593	1.02884	1	0.972608	1.13516	0.912195	0.777231	0.743195	0.516143	0.321569	2.3429	0.9565	-0.108935	1.04168
P60240	RAPA_ECOLI	rapA	RNA polymerase-associated protein RapA	FHDFAQFVEEQK	FHDFAQFVEEQK	12	336	347	stabilized	4.3393	0.9519	0.202239	0.991752	1	0.822904	0.530761	0.268887	0.26319	0.265237	0.31297	0.118889	4.2	0.997	0.218665	0.999446	1	0.952614	0.483283	0.325194	0.256921	0.242251	0.245833	0.182658	4.0367	0.9447	0.323278	1.1097	1	1.21793	0.656224	0.502162	0.285519	0.388953	0.388882	0.231743	4.282	0.9919	0.23304	0.99755
P0A8N3	SYK1_ECOLI	lysS	Lysine--tRNA ligase	FHGLQDQEAR	FHGLQDQEAR	10	157	166	stabilized	3.6219	0.9789	0.0746736	0.931006	1	0.828848	0.913701	0.586225	0.175314	0.155041	0.0460906	0.0365126													3.7224	0.9569	0.139901	1.13909	1	1.10995	1.30768	0.472943	0.244096	0.198277	0.0854677	0.0326064	3.4747	0.9737	0.0641587	1.12342
P0AG24	SPOT_ECOLI	spoT	Bifunctional (p)ppGpp synthase/hydrolase SpoT	FHSIMDIYAFR	FHSIMDIYAFR	11	254	264	stabilized	1.8798	0.9555	-0.978204	0.953601	1	0.879746	0.801173	0.757337	0.627524	0.715332	0.159048	0.0913209	2.5652	0.975	0.0904048	0.912944	1	0.976094	0.879908	0.823421	0.872388	0.885087	0.199165	0.106075	2.7208	0.9849	0.0739188	1.01369	1	0.917284	1.10219	1.01592	1.0161	0.874762	0.13752	0.0775549	2.7245	0.9861	0.038644	0.947391
P30850	RNB_ECOLI	rnb	Exoribonuclease 2	FILGEKGEVLDIVAEPR	FILGEKGEVLDIVAEPR	17	366	382	stabilized													2.6306	0.9143	0.304411	0.947299	1	0.914825	0.953257	0.77543	0.861118	0.798434	0.455856	0.465754	1.6789	0.9176	-0.32954	1.02779	1	0.972324	1.12207	1.03932	0.964622	0.919472	0.767579	0.571709	2.0117	0.986	-0.112485	1.03565
P46889	FTSK_ECOLI	ftsK	DNA translocase FtsK	FIMIDPK	FIMIDPK	7	1019	1025	stabilized	2.7569	0.9824	0.157421	0.947594	1	0.980044	0.945058	0.847911	0.872011	0.771352	0.222433	0.202045	2.813	0.936	0.064369	0.930531	1	0.876625	0.753819	0.852054	0.679594	0.631171	0.199827	0.27845	3.0869	0.9616	0.125354	0.887946	1	0.785144	0.91448	0.780407	0.719661	0.412122	0.154692	0.122764	3.124	0.9699	0.19222	1.03826
P15038	HELD_ECOLI	helD	DNA helicase IV	FIQQNPGQLK	FIQQNPGQLK	10	515	524	stabilized	3.807	0.9814	0.247459	1.0814	1	1.15429	0.880592	0.516686	0.348238	0.289517	0.229132	0.207751	3.7543	0.9761	0.256938	1.10976	1	1.20785	1.00508	0.581783	0.335926	0.280706	0.245657	0.210235	3.678	0.9535	0.188216	0.894837	1	0.765013	0.842804	0.530082	0.282314	0.256007	0.146954	0.167909	3.7799	0.9827	0.220037	1.0163
P37903	USPF_ECOLI	uspF	Universal stress protein F	FKLPTDR	FKLPTDR	7	79	85	stabilized													3.6584	0.9388	0.336689	1.16729	1	1.33962	1	0.805031	0.456119	0.413123	0.357258	0.301381	3.6571	0.9678	0.178315	0.962252	1	0.860577	0.754808	0.600962	0.332265	0.39342	0.236684	0.176394	3.4963	0.9817	0.290789	1.04074
P37903	USPF_ECOLI	uspF	Universal stress protein F	FKLPTDRVHVHVEEGSPK	FKLPTDRVHVHVEEGSPK	18	79	96	stabilized													3.7397	0.9573	0.290651	1.12209	1	1.20653	1.15923	0.492117	0.270688	0.415109	0.30562	0.17124	3.2629	0.9193	-0.146601	1.00147	1	0.715665	0.527153	0.653779	0.378948	0.297564	0.340075	0.14954	3.9387	0.9416	0.219907	0.883279
P0AG40	RIBF_ECOLI	ribF	Bifunctional riboflavin kinase/FMN adenylyltransferase	FLAVGDDFR	FLAVGDDFR	9	120	128	stabilized													3.2344	0.9768	0.171359	1.07839	1	1.02525	1.12778	1.13716	0.664403	0.390174	0.165342	0.154537	3.3634	0.9509	0.0689166	1.13111	1	1.14521	1.27707	0.815583	0.515465	0.314087	0.048666	0.0730049	3.1409	0.9625	0.0863475	1.16906
P11071	ACEK_ECOLI	aceK	Isocitrate dehydrogenase kinase/phosphatase	FLEVTSGAQQR	FLEVTSGAQQR	11	24	34	stabilized	4.1822	0.9962	0.0949597	1.00052	1	0.87728	0.438879	0.360472	0.180754	0.148558	0.13565	0.085899	3.9586	0.9988	0.093249	1.00087	1	0.992968	0.594483	0.294035	0.164048	0.090006	0.0995647	0.0837058	3.9556	0.9953	0.123083	1.00679	1	1.01132	0.630283	0.257121	0.182695	0.147104	0.0747693	0.114166	3.9507	0.9982	0.0983439	0.975656
P0A9W3	ETTA_ECOLI	ettA	Energy-dependent translational throttle protein EttA	FLHDFEGTVVAITHDR	FLHDFEGTVVAITHDR	16	204	219	stabilized	3.4705	0.9614	0.287027	0.978756	1	0.91572	0.95941	0.712979	0.49326	0.475031	0.335749	0.234854	3.7312	0.9158	0.253667	0.83801	1	0.677315	0.818814	0.486742	0.242867	0.263335	0.267848	0.242444	3.7033	0.9475	0.389199	1.1257	1	1.13008	1.24691	0.735834	0.456373	0.428929	0.403487	0.268073	3.612	0.9261	0.177825	1.0486
P0A9T0	SERA_ECOLI	serA	D-3-phosphoglycerate dehydrogenase	FLLVEGVHQK	FLLVEGVHQK	10	13	22	stabilized	2.9714	0.9527	-0.0357086	1.08596	1	1.17697	0.965188	0.709518	0.749597	0.547455	0.217895	0.134029	3.0328	0.9886	-0.0198406	1.02396	1	1.01571	0.901635	0.707674	0.649244	0.474798	0.235211	0.110792	3.3164	0.9218	0.157387	1.16745	1	1.35296	0.948728	0.837303	0.631608	0.529923	0.321767	0.148179	3.212	0.9475	0.0643887	1.12762
P09980	REP_ECOLI	rep	ATP-dependent DNA helicase Rep	FLMQNRIPYK	FLMQNRIPYK	10	361	370	stabilized	3.8947	0.9753	0.028116	0.909574	1	0.781308	0.590872	0.295684	0.117919	0.0897514	0.0560601	0.00656757	4.1396	0.9792	0.0444495	0.966071	1	0.776452	0.515799	0.292356	0.124313	0.0709407	0.0859539	0.0943873	3.9556	0.9955	0.0596506	1.00056	1	0.995985	0.572117	0.292793	0.0615112	0.0831922	0.0260516	0.105962
P60240	RAPA_ECOLI	rapA	RNA polymerase-associated protein RapA	FLPPTPVR	FLPPTPVR	8	835	842	stabilized	4.1733	0.9839	0.233589	1.03434	1	1.06098	0.449232	0.319713	0.221332	0.205004	0.316529	0.180424	4.4082	0.9849	0.189883	0.988196	1	0.821053	0.459148	0.250756	0.201991	0.196088	0.194723	0.240645	4.0555	0.9966	0.206651	0.967735	1	0.934426	0.512884	0.261753	0.19404	0.222458	0.196479	0.216892	4.4649	0.9939	0.19382	0.996238
P06616	ERA_ECOLI	era	GTPase Era	FMASEIIR	FMASEIIR	8	192	199	stabilized	2.3632	0.9636	0.0640628	1.00386	1	0.955425	1.10793	0.918581	0.946888	0.872287	0.493527	0.309529	2.3344	0.955	0.200521	0.975008	1	0.948348	0.993717	1.03646	0.850789	0.982949	0.554504	0.330841	2.3408	0.9848	0.119541	1.01744	1	0.978408	1.01417	1.03426	1.06496	0.918265	0.536619	0.308967	2.4423	0.9494	0.330316	1.02182
P0A9P6	DEAD_ECOLI	deaD	ATP-dependent RNA helicase DeaD	FMKEPQEVR	FMKEPQEVR	9	201	209	stabilized	3.4576	0.93	0.0206905	0.959446	1	0.805668	0.739824	0.651273	0.26256	0.416633	0.12155	0.116203	3.8446	0.9849	0.102547	0.964989	1	0.843706	0.665936	0.441761	0.264153	0.234966	0.163482	0.0969179	3.7315	0.9874	0.159753	0.96851	1	0.876946	0.73041	0.507029	0.407359	0.268824	0.180292	0.192835	3.7739	0.988	0.187824	1.05043
P17888	PRIA_ECOLI	priA	Primosomal protein N'	FNAPVEVLHSGLNDSER	FNAPVEVLHSGLNDSER	17	269	285	stabilized													3.5854	0.9645	0.179792	0.972498	1	0.902363	0.849309	0.529263	0.504433	0.302142	0.217836	0.187922	3.7716	0.9648	0.255066	1.12507	1	1.254	0.844566	0.648644	0.364908	0.316965	0.263555	0.238724	3.529	0.9793	0.111417	1.01456
P69441	KAD_ECOLI	adk	Adenylate kinase	FNPPKVEGK	FNPPKVEGK	9	137	145	stabilized	3.4277	0.9896	0.170864	1.03996	1	1.09607	0.923581	0.855895	0.482533	0.299127	0.220524	0.136607	3.4937	0.9954	0.174991	1.00016	1	0.976744	0.965116	0.755814	0.399225	0.28876	0.182062	0.150004	3.4632	0.9767	0.19697	1.09195	1	1.10616	1.16773	0.849257	0.462845	0.286624	0.220807	0.152382	3.5183	0.9894	0.166464	1.0026
P69441	KAD_ECOLI	adk	Adenylate kinase	FNPPKVEGKDDVTGEELTTR	FNPPKVEGKDDVTGEELTTR	20	137	156	stabilized	3.5627	0.995	0.218937	1.02585	1	1.06863	0.902941	0.776471	0.383333	0.267647	0.227451	0.219608	3.5303	0.9896	0.218779	1.01113	1	0.978587	1.02355	0.732334	0.420771	0.280514	0.213062	0.207709	3.4824	0.9845	0.262795	1.08279	1	1.16951	1.03537	0.917073	0.454878	0.337805	0.267073	0.240244	3.527	0.9895	0.218517	1.04033
P0A8N5	SYK2_ECOLI	lysU	Lysine--tRNA ligase, heat inducible	FQEQVNAK	FQEQVNAK	8	440	447	stabilized	3.4384	0.9899	0.0743962	0.998377	1	0.945205	1.02329	0.758904	0.379452	0.208219	0.078294	0.0534599	3.5141	0.9936	0.0698463	1.00142	1	0.970169	0.962387	0.674449	0.330739	0.19585	0.0640711	0.0577246	3.4571	0.9788	0.0883225	1.07301	1	1.05991	1.15549	0.788873	0.39515	0.212553	0.0809833	0.0682696	3.4815	0.9939	0.0737266	1.00557
P08192	FOLC_ECOLI	folC	Dihydrofolate synthase/folylpolyglutamate synthase	FQIVSESPR	FQIVSESPR	9	290	298	stabilized													2.9943	0.9662	0.466019	0.94639	1	0.894737	0.984211	0.9	0.921053	0.710526	0.50213	0.431707	3.1272	0.968	0.533701	1.04181	1	1.0163	1.04891	1.10326	0.929348	0.673913	0.586957	0.47976	2.7781	0.9411	0.354449	0.96446
P0AGJ9	SYY_ECOLI	tyrS	Tyrosine--tRNA ligase	FQQAGHKPVALVGGATGLIGDPSFK	FQQAGHKPVALVGGATGLIGDPSFK	25	61	85	stabilized	3.4725	0.9174	0.221006	1.00072	1	0.969107	0.687663	0.85285	0.443676	0.472661	0.334196	0.24686	3.5335	0.9512	0.24006	0.912544	1	0.780045	0.811253	0.629426	0.45289	0.393944	0.272175	0.249669	3.4354	0.9672	0.304071	1.08018	1	1.11784	1.07761	0.81216	0.566785	0.499986	0.340808	0.259858	3.4823	0.9814	0.254889	0.948272
P16659	SYP_ECOLI	proS	Proline--tRNA ligase	FRDEVRPR	FRDEVRPR	8	139	146	stabilized	3.5276	0.9623	0.505974	0.968045	1	0.913595	0.932933	0.746214	0.67275	0.594658	0.489069	0.527328	3.787	0.9543	0.485231	0.931193	1	0.852925	0.811441	0.659911	0.539148	0.507051	0.517806	0.454129	3.6551	0.9898	0.510697	1.00437	1	1.002	0.957142	0.782135	0.566009	0.547682	0.462946	0.534866	3.5316	0.9829	0.562172	1.04542
P0A6I3	COAA_ECOLI	coaA	Pantothenate kinase	FREGAFTDPDSYFHNYAK	FREGAFTDPDSYFHNYAK	18	247	264	stabilized	3.5314	0.9932	0.148447	1.07029	1	1.11624	1.0645	0.826977	0.321562	0.176829	0.166521	0.125623	3.7061	0.9885	0.162026	0.95491	1	0.887711	0.920391	0.53058	0.241116	0.16811	0.130802	0.145633	3.7731	0.976	0.191136	1.0679	1	1.11938	0.865769	0.496388	0.353103	0.256333	0.222448	0.111177	3.7511	0.9907	0.200901	0.962211
Q06065	ATOC_ECOLI	atoC	Regulatory protein AtoC	FSSENQR	FSSENQR	7	334	340	stabilized	3.4044	0.9971	0.113087	1.00325	1	0.993922	0.885259	0.760922	0.45522	0.337271	0.159919	0.102055	3.3645	0.9988	0.096028	1.0165	1	1.01967	0.916642	0.755787	0.507198	0.336181	0.138657	0.10232	3.4046	0.9987	0.13187	0.993525	1	0.977222	0.919885	0.76321	0.483975	0.293186	0.165326	0.119617	3.332	0.9932	0.0909028	0.947446
P0AEC3	ARCB_ECOLI	arcB	Aerobic respiration control sensor protein ArcB	FTQQGQVTVR	FTQQGQVTVR	10	413	422	stabilized	2.7009	0.9739	-0.206852	1.03263	1	1.08796	0.894061	0.772921	0.812323	0.566606	0.161469	0.0900703	3.1019	0.9606	0.0558933	1.01196	1	0.963704	1.04829	0.742423	0.578472	0.539775	0.183226	0.113884	3.1302	0.9837	0.100749	1.01205	1	0.955639	1.08656	0.909802	0.708471	0.433532	0.175889	0.0633115	3.0223	0.9846	0.075834	0.97781
P40719	QSEC_ECOLI	qseC	Sensor protein QseC	FTSDAAHELR	FTSDAAHELR	10	240	249	stabilized	3.6649	0.9309	0.146465	1.21083	1	1.39901	1.04905	0.597411	0.430207	0.275012	0.129542	0.117481	3.6614	0.9634	0.129945	1.00358	1	1.0059	0.97219	0.64548	0.13878	0.315062	0.0308097	0.0628809	3.5108	0.9841	0.0871214	0.91703	1	0.85143	0.807745	0.683001	0.335445	0.111689	0.121913	0.0847712	3.6551	0.9846	0.120052	1.05895
P33940	MQO_ECOLI	mqo	Malate:quinone oxidoreductase	FVFIGAGGAALK	FVFIGAGGAALK	12	263	274	stabilized													2.7584	0.9063	0.178202	1.00604	1	1.00556	1.07074	0.74583	0.82701	0.769355	0.326369	0.352685	3.7649	0.9504	0.249626	1.01916	1	0.946322	0.583707	0.641986	0.569833	0.46554	0.396873	0.278864	3.3337	0.987	0.261317	0.971035
P00452	RIR1_ECOLI	nrdA	Ribonucleoside-diphosphate reductase 1 subunit alpha	FYDAVSTFK	FYDAVSTFK	9	196	204	stabilized	2.6026	0.9852	-0.304521	0.969152	1	0.95	0.866667	0.756667	0.743333	0.593333	0.0960527	0.0433933	2.6318	0.981	-0.333267	1.01203	1	1.03279	0.862295	0.747541	0.711475	0.593443	0.0849751	0.0582449	3.0266	0.9875	0.0269024	0.962498	1	0.881356	1.00678	0.871186	0.701695	0.481356	0.082241	0.0485661	2.9894	0.9984	-0.028796	0.992643
P0AC55	GLNK_ECOLI	glnK	Nitrogen regulatory protein GlnK	GAEYSVNFLPK	GAEYSVNFLPK	11	48	58	stabilized	3.2841	0.971	0.17776	0.930652	1	0.828306	0.942559	0.750128	0.572798	0.378352	0.209976	0.174062	3.6503	0.9295	0.194416	1.19217	1	1.39869	0.910616	0.72786	0.496221	0.249431	0.237604	0.177724	3.4547	0.9947	0.14583	0.999061	1	0.988333	0.853001	0.694494	0.50344	0.326929	0.133203	0.200001	3.537	0.9928	0.163755	0.969454
P0AAI3	FTSH_ECOLI	ftsH	ATP-dependent zinc metalloprotease FtsH	GAGLGGGHDER	GAGLGGGHDER	11	261	271	stabilized	4.0423	0.9964	0.098657	0.966376	1	0.916667	0.504902	0.237664	0.140225	0.118782	0.107842	0.0806848	4.0911	0.9979	0.111843	1.02414	1	1.03627	0.469632	0.238693	0.1521	0.133016	0.103478	0.0903959	4.035	0.9857	0.126065	1.09157	1	1.18132	0.554945	0.257096	0.169413	0.131359	0.114525	0.10812	4.1619	0.9947	0.0830868	0.978456
P77649	SELO_ECOLI	selO	Protein adenylyltransferase SelO	GAGLTPYSR	GAGLTPYSR	9	108	116	stabilized	4.8673	0.9813	-0.126841	1.01358	1	0.437278	0.359345	0.28825	0.146033	0.0905071	0.0660211	0.0725922	3.8421	0.9763	0.0997514	0.902394	1	0.798315	0.648304	0.372953	0.133752	0.145883	0.09085	0.0986084	3.8833	0.9952	0.0961232	1.01021	1	0.985098	0.630544	0.418818	0.27218	0.158544	0.0618308	0.136818	4.0171	0.9905	0.112807	1.04734
P0A9T0	SERA_ECOLI	serA	D-3-phosphoglycerate dehydrogenase	GALDDEQLK	GALDDEQLK	9	40	48	stabilized	2.1945	0.9734	-0.566255	1.03328	1	1.05352	0.866417	0.97155	0.714659	0.636851	0.33442	0.100741	2.2277	0.9725	-0.611274	0.970053	1	0.839225	0.76053	0.750874	0.678704	0.413212	0.2202	0.0811442	2.1077	0.9761	-0.706625	0.99341	1	0.882649	0.735413	0.621208	0.565405	0.569	0.155521	0.122258	2.6077	0.9855	-0.249947	1.04638
P0A9T0	SERA_ECOLI	serA	D-3-phosphoglycerate dehydrogenase	GALDDEQLKESIR	GALDDEQLKESIR	13	40	52	stabilized	3.4203	0.9793	0.125608	0.977094	1	0.909746	0.969965	0.696916	0.44511	0.315391	0.173347	0.084446	3.1979	0.9202	0.0762068	0.968256	1	0.861717	1.02727	0.608709	0.551102	0.470099	0.187622	0.118724	2.1815	0.9801	-0.632628	0.969555	1	0.795601	0.728066	0.609007	0.586153	0.513346	0.176081	0.0992266	2.9167	0.9679	-0.0309647	1.07357
P0A8N5	SYK2_ECOLI	lysU	Lysine--tRNA ligase, heat inducible	GANEAIDFNDELRNR	GANEAIDFNDELRNR	15	8	22	stabilized	3.4648	0.9338	0.0286706	1.2237	1	1.46614	1.00089	0.819703	0.548724	0.198928	0.0609565	0.0470442	3.3269	0.9363	0.0987166	1.22611	1	1.38729	1.34637	0.959938	0.691519	0.217782	0.0922648	0.135113													3.5566	0.9625	0.312871	1.01978
P0A8N5	SYK2_ECOLI	lysU	Lysine--tRNA ligase, heat inducible	GANEAIDFNDELRNRR	GANEAIDFNDELRNRR	16	8	23	stabilized	3.6644	0.9286	0.152878	1.18343	1	1.35802	0.978272	0.58909	0.506685	0.196716	0.201426	0.114689	3.3655	0.9849	0.0967001	0.998567	1	0.955668	1.03254	0.781271	0.505779	0.224876	0.157394	0.0508191	3.6618	0.9677	0.232923	0.976364	1	0.936766	0.719732	0.652777	0.502106	0.262694	0.20937	0.313443	3.7116	0.9573	0.3595	1.0691
P0A9J6	RBSK_ECOLI	rbsK	Ribokinase	GANQAVAAGR	GANQAVAAGR	10	44	53	stabilized	3.2276	0.9999	0.192882	1.00187	1	1.00518	0.957582	0.882072	0.6573	0.430423	0.220015	0.199055	3.1761	0.9929	0.175534	1.06005	1	1.11049	1.02723	0.930515	0.702602	0.495749	0.215056	0.189733	3.2257	0.9889	0.194998	1.00628	1	0.983365	0.976217	0.954846	0.59854	0.473569	0.208449	0.194253	3.2518	0.9799	0.218303	0.991869
P03018	UVRD_ECOLI	uvrD	DNA helicase II	GAQVENIQR	GAQVENIQR	9	258	266	stabilized	2.5523	0.9826	0.0977862	1.06171	1	1.11538	1.05769	1.00962	1.04808	0.838393	0.406502	0.230285	2.7317	0.9922	0.182624	1.03873	1	1.05357	1.08036	0.973214	0.928571	0.792593	0.346258	0.251131	2.7181	0.9829	0.139606	0.960471	1	0.929134	0.889764	0.976378	0.913386	0.703976	0.313985	0.182137	2.7033	0.9858	0.151164	1.03419
P09980	REP_ECOLI	rep	ATP-dependent DNA helicase Rep	GARPQNLVLLSQDFPALK	GARPQNLVLLSQDFPALK	18	252	269	stabilized	3.9928	0.9944	0.0736825	0.961161	1	0.901088	0.524422	0.308836	0.0920407	0.0873414	0.0863015	0.0935228	3.9723	0.9975	0.082982	1.00651	1	0.971684	0.552833	0.380327	0.208109	0.108083	0.122297	0.06643	4.0441	0.984	0.0526205	0.953087	1	0.812329	0.543901	0.283752	0.12532	0.112025	0.0756867	0.0763817	3.9405	0.9991	0.107985	0.97906
P24230	RECG_ECOLI	recG	ATP-dependent DNA helicase RecG	GAVASHCVLLYK	GAVASHC(UniMod:4)VLLYK	12	588	599	stabilized	3.3958	0.9802	0.244017	0.992299	1	0.906274	0.800722	0.720658	0.520468	0.550346	0.379334	0.318669	2.3421	0.9058	-0.332027	0.975038	1	0.745761	0.722562	0.746274	0.430745	0.581239	0.316589	0.202234	3.3144	0.9228	0.29158	0.992736	1	0.907154	1.07016	0.822436	0.593054	0.4906	0.416842	0.179458	3.584	0.9309	0.381151	0.98521
P18843	NADE_ECOLI	nadE	NH(3)-dependent NAD(+) synthetase	GAVLASEQALR	GAVLASEQALR	11	113	123	stabilized	3.5074	0.9655	0.284962	1.0921	1	1.19888	1.02768	0.888721	0.493497	0.28188	0.380137	0.222286	3.6888	0.9506	0.332713	1.0718	1	1.10252	1.03671	0.629651	0.486414	0.410392	0.222517	0.354682	3.7895	0.9751	0.311772	1.02466	1	1.01069	0.779511	0.581432	0.459933	0.499109	0.305332	0.311585	3.844	0.9955	0.327225	0.987716
P28903	NRDD_ECOLI	nrdD	Anaerobic ribonucleoside-triphosphate reductase	GDEATFWK	GDEATFWK	8	422	429	stabilized													2.6748	0.9294	0.450733	1.09054	1	1.13752	1.16605	1.07844	0.955098	1.01481	0.5154	0.533601	2.7872	0.9232	0.454547	1.02568	1	0.922858	1.18522	0.995432	1.0151	0.932474	0.454848	0.468136	2.9286	0.9467	0.502105	0.946389
P77756	QUEC_ECOLI	queC	7-cyano-7-deazaguanine synthase	GDGCGHCAACNLR	GDGC(UniMod:4)GHC(UniMod:4)AAC(UniMod:4)NLR	13	194	206	stabilized	3.4745	0.9617	0.267706	0.924638	1	0.818563	0.910737	0.705934	0.477124	0.376312	0.296906	0.232755	3.1827	0.9758	0.0380171	0.973788	1	0.832609	0.748053	0.699345	0.513114	0.460993	0.20625	0.255424	3.638	0.984	0.336172	1.04927	1	1.07563	0.988092	0.695388	0.489423	0.382917	0.360286	0.290607	3.742	0.9691	0.36465	1.05994
P0A9C9	GLPX_ECOLI	glpX	Fructose-1,6-bisphosphatase 1 class 2	GDKNTADGAAVNAMR	GDKNTADGAAVNAMR	15	27	41	stabilized	2.6868	0.939	0.20527	1.00217	1	0.936117	1.01713	1.02467	0.732252	0.760062	0.473317	0.318799	2.9315	0.9589	0.408744	1.07472	1	1.04011	1.04887	1.17649	1.07461	0.808865	0.471586	0.356175	2.7776	0.9009	0.331432	1.09664	1	1.0193	1.25184	1.13922	0.874747	0.851842	0.513284	0.35954	3.0055	0.913	0.389972	1.09676
P28903	NRDD_ECOLI	nrdD	Anaerobic ribonucleoside-triphosphate reductase	GDPNYDIK	GDPNYDIK	8	343	350	stabilized	2.299	0.9403	0.163811	1.07195	1	0.965984	1.12938	1.1371	1.07227	0.98574	0.594621	0.433832													2.5768	0.9656	0.376359	0.997736	1	1.02026	0.921073	0.987948	1.0709	0.901067	0.506578	0.403006	2.6715	0.9177	0.408695	1.0111
P0A7E5	PYRG_ECOLI	pyrG	CTP synthase	GDYLGATVQVIPHITNAIK	GDYLGATVQVIPHITNAIK	19	106	124	stabilized	2.8243	0.9689	0.379392	1.03195	1	1.00052	1.08599	0.981386	0.901818	0.750832	0.552425	0.400608	3.0149	0.9812	0.364532	0.983619	1	0.980392	0.976499	0.861608	0.865661	0.639905	0.42084	0.387063	3.0477	0.9716	0.428216	1.0713	1	1.09436	1.09436	1.03299	0.856509	0.721533	0.527721	0.397332	2.9151	0.9943	0.414291	1.00256
P0ABU2	YCHF_ECOLI	ychF	Ribosome-binding ATPase YchF	GEGLGNQFLTNIRETEAIGHVVR	GEGLGNQFLTNIRETEAIGHVVR	23	83	105	stabilized	3.9829	0.9846	0.158039	0.965975	1	0.930188	0.587092	0.259879	0.207846	0.112916	0.227495	0.101209													3.9714	0.9874	0.296156	1.05735	1	1.1134	0.705477	0.431445	0.319128	0.288667	0.338805	0.25648	3.8803	0.9797	0.301179	0.984173
P0A8L1	SYS_ECOLI	serS	Serine--tRNA ligase	GEIIDEDDLPIK	GEIIDEDDLPIK	12	248	259	stabilized	3.7769	0.9779	0.329254	0.928339	1	0.861357	0.80531	0.566372	0.318584	0.356932	0.318584	0.345133	3.864	0.9965	0.389845	1.01646	1	0.996429	0.735714	0.642857	0.542857	0.467857	0.410714	0.389286	3.7649	0.9545	0.476341	1.05634	1	1.10938	1.04688	0.625	0.5625	0.527344	0.441406	0.374919	3.9734	0.987	0.329669	0.969927
P0AEE5	MGLB_ECOLI	mglB	D-galactose/methyl-galactoside binding periplasmic protein MglB	GEPGHPDAEAR	GEPGHPDAEAR	11	171	181	stabilized	2.2294	0.9056	0.302907	0.907749	1	0.848176	0.94538	0.905198	0.790247	0.957448	0.727573	0.339324	2.4004	0.9295	0.450964	0.962227	1	1.06099	0.910139	0.898305	0.93041	0.9598	0.629471	0.490129													2.0803	0.9707	0.16394	1.03461
P30850	RNB_ECOLI	rnb	Exoribonuclease 2	GETATRPQDEITVQMAER	GETATRPQDEITVQMAER	18	517	534	stabilized													1.5307	0.9483	-0.638699	0.96737	1	0.97669	0.864466	0.811018	0.893504	0.821765	0.559949	0.408954	1.2082	0.9376	-6.74021	1.02129	1	1.03974	1.12933	1.04212	0.864375	0.942236	0.717095	0.246063	1.0268	0.9183	-3.21389	0.977491
P12282	MOEB_ECOLI	moeB	Molybdopterin-synthase adenylyltransferase	GFDFDGQEALKDSR	GFDFDGQEALKDSR	14	20	33	stabilized	4.1271	0.9734	0.450774	1.01794	1	1.02556	0.641596	0.567223	0.437758	0.400861	0.437636	0.522047	3.9325	0.9746	0.3935	1.03548	1	1.03898	0.679296	0.661065	0.537574	0.479118	0.368033	0.417745	3.9084	0.9893	0.472095	1.00866	1	0.943089	0.729503	0.703946	0.619895	0.613443	0.509345	0.492919	3.9	0.9587	0.478147	0.963656
P0A972	CSPE_ECOLI	cspE	Cold shock-like protein CspE	GFGFITPEDGSK	GFGFITPEDGSK	12	16	27	stabilized	1.6253	0.9216	-1.4009	0.900848	1	0.833333	0.852941	0.921569	0.931373	0.779412	0.642157	0.310784													2.1916	0.9603	0.0705251	1.01095	1	0.935323	1.11443	1	0.99005	0.975124	0.641791	0.369652	1.5302	0.9125	-0.763338	0.961947
P0A6I3	COAA_ECOLI	coaA	Pantothenate kinase	GFPESYDMHR	GFPESYDMHR	10	146	155	stabilized													3.4125	0.9072	0.324408	1.34972	1	1.60595	1.40848	1.37641	0.463467	0.256169	0.321007	0.391054	3.8604	0.974	0.193949	0.911576	1	0.816994	0.655841	0.449854	0.207197	0.222346	0.20554	0.199572	3.8773	0.9971	0.0907115	1.01168
P21507	SRMB_ECOLI	srmB	ATP-dependent RNA helicase SrmB	GFTRPTAIQAAAIPPALDGR	GFTRPTAIQAAAIPPALDGR	20	23	42	stabilized	4.7828	0.9683	0.0262512	0.996249	1	0.540702	0.42137	0.200133	0.128277	0.077993	0.0900864	0.1018	4.4254	0.9929	0.0976006	0.995513	1	0.840664	0.334598	0.153188	0.135261	0.120802	0.145056	0.0620736	4.7012	0.9943	0.109221	0.998605	1	0.685246	0.31023	0.152063	0.165341	0.128966	0.120853	0.116035	4.4793	0.9969	0.0738938	0.995723
P76419	YEGV_ECOLI	yegV	Uncharacterized sugar kinase YegV	GGDCAPTREELLLAHK	GGDC(UniMod:4)APTREELLLAHK	16	304	319	stabilized	3.7392	0.9896	0.327	1.01469	1	1.02999	0.898318	0.632504	0.345004	0.403841	0.316006	0.290188	3.9708	0.9583	0.276767	1.10437	1	1.20393	0.66931	0.531241	0.393332	0.259741	0.221737	0.3285	3.5589	0.9833	0.298777	0.994267	1	0.952834	0.984311	0.71754	0.455519	0.393483	0.260154	0.301086	3.7688	0.9686	0.265623	0.973115
P0ABU2	YCHF_ECOLI	ychF	Ribosome-binding ATPase YchF	GGDKDAKAELAVLEK	GGDKDAKAELAVLEK	15	153	167	stabilized	4.8846	0.9888	0.146518	0.998707	1	0.61853	0.290513	0.210959	0.120522	0.15012	0.136259	0.205734	4.029	0.9545	0.239068	0.915689	1	0.828546	0.546633	0.346325	0.139739	0.273732	0.250454	0.28575	4.5199	0.9866	0.267818	0.998222	1	0.967185	0.300571	0.218336	0.241618	0.291728	0.239675	0.341111
P76658	HLDE_ECOLI	hldE	Bifunctional protein HldE	GGDYKPEEIAGSK	GGDYKPEEIAGSK	13	432	444	stabilized													2.5588	0.9206	0.393028	1.03991	1	1.04349	0.947874	1.13327	1.07493	0.859444	0.60413	0.455613	2.4237	0.9569	0.348506	1.09843	1	1.16919	1.12397	1.08478	1.02847	0.975764	0.661758	0.519625	2.6159	0.9851	0.281501	1.0417
P00452	RIR1_ECOLI	nrdA	Ribonucleoside-diphosphate reductase 1 subunit alpha	GGEAFHTGCIPFYK	GGEAFHTGC(UniMod:4)IPFYK	14	270	283	stabilized	4.052	0.9434	0.581904	1.01123	1	0.95443	0.764557	0.708861	0.691139	0.734177	0.594937	0.58481													4.0085	0.966	0.696548	0.994621	1	0.984536	0.837629	0.775773	0.708763	0.657216	0.739691	0.693299	4.0866	0.962	0.62963	1.00594
P0A825	GLYA_ECOLI	glyA	Serine hydroxymethyltransferase	GGSEELYK	GGSEELYK	8	243	250	stabilized	3.2012	0.9233	0.51387	0.934418	1	0.824102	0.999913	0.911067	0.830566	0.552956	0.551558	0.477966	2.7052	0.9824	0.398339	0.977381	1	0.97926	0.91075	0.980481	0.933542	0.79839	0.528763	0.443165													2.7449	0.994	0.325017	0.978693
P0A796	PFKA_ECOLI	pfkA	ATP-dependent 6-phosphofructokinase isozyme 1	GGSPVPYDR	GGSPVPYDR	9	254	262	stabilized	2.404	0.9152	0.267825	1.04342	1	0.988884	1.17535	0.861212	1.0866	1.14827	0.42311	0.271598	2.3237	0.9584	-0.110224	1.11344	1	1.11432	1.12621	1.07517	1.09883	0.998105	0.391082	0.303946													2.7438	0.9423	0.346918	1.13065
P25888	RHLE_ECOLI	rhlE	ATP-dependent RNA helicase RhlE	GGVDVLVATPGR	GGVDVLVATPGR	12	124	135	stabilized	3.373	0.9898	0.164535	1.03538	1	1.06014	0.859198	0.78578	0.536624	0.424507	0.271289	0.156947													3.3591	0.9677	0.287325	1.10145	1	1.16874	1.07881	0.947333	0.577392	0.526638	0.266319	0.295073	3.2925	0.9853	0.125793	0.996096
P42641	OBG_ECOLI	obgE	GTPase ObgE/CgtA	GGWHGLGNTR	GGWHGLGNTR	10	120	129	stabilized	1.7912	0.9088	-0.689065	0.921686	1	0.91411	0.711656	0.907975	0.791411	0.797546	0.414798	0.258752													2.3272	0.9448	-0.257587	1.00602	1	0.925287	0.833333	0.701149	0.541857	0.678161	0.367828	0.262408	1.9813	0.9292	-0.471021	0.949689
P22188	MURE_ECOLI	murE	UDP-N-acetylmuramoyl-L-alanyl-D-glutamate--2,6-diaminopimelate ligase	GHEDYQIVGNQR	GHEDYQIVGNQR	12	467	478	stabilized													2.3434	0.9502	0.119178	0.986822	1	0.869327	0.784506	0.746069	0.793698	0.663425	0.565804	0.455939	3.1488	0.9818	0.416438	1.02637	1	1.03509	0.947443	0.819865	0.770945	0.678353	0.553248	0.460463	3.1488	0.9636	0.469679	0.972734
P0ABF1	PCNB_ECOLI	pcnB	Poly(A) polymerase I	GHHEGNVSDR	GHHEGNVSDR	10	125	134	stabilized	3.1188	0.9855	0.138556	0.949202	1	0.974802	0.845669	0.938756	0.739135	0.409401	0.157063	0.131385	3.2053	0.9983	0.0854633	0.995497	1	0.975831	0.936749	0.82733	0.583388	0.424086	0.132277	0.114093	3.2282	0.9762	0.11873	0.998185	1	0.962891	1.06311	0.794264	0.67697	0.331363	0.162606	0.107793	3.3211	0.9914	0.0518383	1.00713
P37647	KDGK_ECOLI	kdgK	2-dehydro-3-deoxygluconokinase	GHLTASTVIQYR	GHLTASTVIQYR	12	287	298	stabilized	3.1196	0.9749	0.351581	1.00906	1	0.946517	1.07193	0.968413	0.750807	0.633315	0.354962	0.367675	3.171	0.9623	0.356568	1.04287	1	1.01946	1.00406	1.14686	0.769256	0.574676	0.372695	0.332806													3.0878	0.9497	0.364092	0.916517
P0A9Z1	GLNB_ECOLI	glnB	Nitrogen regulatory protein P-II 1	GHTELYR	GHTELYR	7	41	47	stabilized	3.4649	0.9949	0.106347	0.972006	1	0.924051	0.844937	0.68038	0.417722	0.294302	0.157645	0.0914225													3.4649	0.999	0.115252	1.00122	1	0.987421	0.852201	0.698113	0.446541	0.309168	0.164594	0.109816	3.4906	0.9965	0.112052	0.989754
P0ACB0	DNAB_ECOLI	dnaB	Replicative DNA helicase	GIAEIIIGK	GIAEIIIGK	9	432	440	stabilized	4.5264	0.9477	0.321709	1.00578	1	0.82884	0.436586	0.492212	0.387764	0.357168	0.413693	0.226836	4.4481	0.9478	0.325142	0.988823	1	0.7701	0.620229	0.440127	0.392056	0.280201	0.358678	0.391331	4.2508	0.9524	0.424239	1.08373	1	1.15773	0.559351	0.457079	0.391285	0.528371	0.394266	0.364199	3.9564	0.9817	0.366421	1.04663
P75838	YCAO_ECOLI	ycaO	Ribosomal protein S12 methylthiotransferase accessory factor YcaO	GICGLPFTR	GIC(UniMod:4)GLPFTR	9	152	160	stabilized	4.5227	0.9684	0.216627	0.993406	1	0.79133	0.442844	0.261241	0.260834	0.157265	0.312412	0.204407	4.3231	0.9267	0.291252	1.02349	1	0.97034	0.410985	0.500924	0.351763	0.289968	0.155837	0.386966	4.3782	0.9741	0.220848	1.01806	1	0.93946	0.337443	0.418676	0.260031	0.229671	0.18558	0.214706	4.2339	0.972	0.252325	1.0285
P0AB89	PUR8_ECOLI	purB	Adenylosuccinate lyase	GIFSEYGLLK	GIFSEYGLLK	10	25	34	stabilized	3.2166	0.9135	0.592079	1.01466	1	1.03246	0.906174	0.968961	0.755996	0.80663	0.602847	0.642865	2.5533	0.9288	0.312532	0.993439	1	0.946415	0.81451	0.855568	0.814028	0.757515	0.534322	0.598148	3.4337	0.9682	0.599012	1.02334	1	1.04051	0.899815	0.859575	0.813019	0.699282	0.674182	0.598066	3.2626	0.959	0.545099	1.01208
P0A7D4	PURA_ECOLI	purA	Adenylosuccinate synthetase	GIGPAYEDK	GIGPAYEDK	9	133	141	stabilized	3.8088	0.9877	0.480479	1.02686	1	1.05416	0.910172	0.656539	0.492734	0.479524	0.528402	0.438573	3.8061	0.9861	0.480216	1.02831	1	1.05517	0.870345	0.685517	0.532414	0.486897	0.526897	0.435862	3.8137	0.9869	0.463118	0.996513	1	0.993622	0.843112	0.66199	0.484694	0.470663	0.517857	0.418367	3.8031	0.9836	0.475354	0.987687
P0A7D4	PURA_ECOLI	purA	Adenylosuccinate synthetase	GIGPAYEDKVAR	GIGPAYEDKVAR	12	133	144	stabilized													4.0189	0.9593	0.301049	1.00473	1	1.00744	0.626286	0.432863	0.269536	0.207992	0.429806	0.294538	3.9382	0.9514	0.572015	1.00818	1	1.01756	0.82807	0.662966	0.525114	0.512408	0.651264	0.59487	4.1491	0.9169	0.537283	1.02329
P0A9H5	BTUR_ECOLI	btuR	Corrinoid adenosyltransferase	GIIIVFTGNGK	GIIIVFTGNGK	11	29	39	stabilized	4.2979	0.9779	0.143098	1.00836	1	0.854923	0.44819	0.293817	0.262827	0.296592	0.0879244	0.154319													4.4893	0.9602	0.110303	0.995562	1	0.683536	0.513887	0.23627	0.21529	0.216719	0.208585	0.101588	4.4501	0.9287	0.221702	1.01292
P00452	RIR1_ECOLI	nrdA	Ribonucleoside-diphosphate reductase 1 subunit alpha	GILPIDTYKK	GILPIDTYKK	10	576	585	stabilized	3.1119	0.981	0.256349	0.99824	1	0.891374	0.789137	0.741214	0.680511	0.559105	0.527157	0.41853	3.5731	0.9979	0.421476	1.00819	1	1.00641	0.846154	0.772436	0.61859	0.528846	0.432692	0.442308	3.4494	0.9597	0.429314	0.964988	1	0.895706	0.855828	0.803681	0.59816	0.588957	0.515337	0.41411	4.0162	0.992	0.329665	1.00618
P76014	DHAL_ECOLI	dhaL	PEP-dependent dihydroxyacetone kinase, ADP-binding subunit DhaL	GKAEPGDKTMCDVWVPVVESLR	GKAEPGDKTMC(UniMod:4)DVWVPVVESLR	22	121	142	stabilized	3.5091	0.969	0.179184	1.05343	1	1.10347	0.766832	0.70626	0.598084	0.336203	0.266835	0.197826	3.4506	0.9544	0.138959	1.01154	1	0.978752	0.637055	0.731941	0.587589	0.378311	0.233128	0.254348	3.2983	0.9531	0.230841	0.922632	1	0.873334	0.754322	0.860752	0.565621	0.404264	0.289663	0.223661	3.3946	0.9831	0.254314	1.00579
P77499	SUFC_ECOLI	sufC	Probable ATP-dependent transporter SufC	GKDLLALSPEDR	GKDLLALSPEDR	12	64	75	stabilized	3.8647	0.9541	0.633075	0.992537	1	0.984582	0.911246	0.697432	0.651345	0.660097	0.673842	0.550799	3.9092	0.953	0.482779	1.00552	1	0.990007	0.717373	0.754356	0.573721	0.460656	0.516005	0.499616	4.1573	0.9765	0.505643	0.999889	1	0.914705	0.743715	0.600994	0.606436	0.578622	0.485201	0.530547	4.0248	0.943	0.540928	1.00088
P42641	OBG_ECOLI	obgE	GTPase ObgE/CgtA	GKDVTIKVPVGTR	GKDVTIKVPVGTR	13	83	95	stabilized	2.9425	0.9011	0.361765	1.22248	1	1.40845	1.24883	1.15962	1.09859	0.798122	0.492958	0.329728	2.1903	0.9419	-0.292593	1.05206	1	1.1194	0.847015	0.876866	0.828358	0.630597	0.492537	0.263513	1.9818	0.9422	-0.436461	0.924242	1	0.76412	0.780731	0.734219	0.66113	0.657807	0.372093	0.216195	1.8801	0.9539	-0.504783	0.908086
P07395	SYFB_ECOLI	pheT	Phenylalanine--tRNA ligase beta subunit	GKGVAEGYK	GKGVAEGYK	9	746	754	stabilized	3.8551	0.9794	0.621547	0.983214	1	0.965534	0.917215	0.680231	0.672379	0.59595	0.596758	0.624668	4.0273	0.9766	0.538293	0.975795	1	0.951404	0.733932	0.582423	0.476428	0.553956	0.562592	0.555382													3.9226	0.9854	0.545009	1.02599
P0A7D4	PURA_ECOLI	purA	Adenylosuccinate synthetase	GKIVDLLTER	GKIVDLLTER	10	18	27	stabilized	4.7831	0.9584	0.325161	1.00001	1	0.747426	0.40853	0.408229	0.263543	0.39312	0.38842	0.261132	3.8874	0.9724	0.293518	0.953807	1	0.907729	0.77705	0.397236	0.293901	0.235166	0.391741	0.256328	4.0665	0.9267	0.526429	1.05034	1	1.10025	0.728453	0.580543	0.516763	0.402273	0.569253	0.612121	4.7564	0.995	0.297745	0.999316
P0A9H5	BTUR_ECOLI	btuR	Corrinoid adenosyltransferase	GKTTAAFGTATR	GKTTAAFGTATR	12	40	51	stabilized	4.4986	0.9828	0.249438	0.996137	1	0.940012	0.323804	0.177572	0.316046	0.246454	0.277441	0.221702	4.0534	0.968	0.252706	0.987884	1	0.975767	0.411823	0.208018	0.348022	0.328885	0.175239	0.20346	4.8425	0.9849	0.171359	0.999959	1	0.676236	0.249957	0.169631	0.2551	0.114392	0.18421	0.172375	4.2341	0.9815	0.100384	1.01475
P60906	SYH_ECOLI	hisS	Histidine--tRNA ligase	GLDYYNR	GLDYYNR	7	260	266	stabilized	3.5396	0.9624	0.0502157	0.886857	1	0.789185	0.673072	0.66217	0.282488	0.130505	0.0762906	0.0636917	3.5287	0.9774	0.0832506	0.896927	1	0.784776	0.866877	0.681562	0.242918	0.123275	0.0938266	0.0652749	3.4721	0.9758	0.0931214	1.12678	1	1.18125	1.18756	0.819838	0.412828	0.183692	0.101202	0.0728521	3.514	0.9857	0.0819484	0.91337
P0AG30	RHO_ECOLI	rho	Transcription termination factor Rho	GLIVAPPKAGK	GLIVAPPKAGK	11	174	184	stabilized	3.8301	0.9829	0.192911	1.10396	1	1.20721	1.02252	0.32445	0.212694	0.150508	0.218805	0.189721	3.8561	0.9984	0.161495	1.02835	1	1.05645	0.830645	0.342134	0.177988	0.150882	0.166496	0.159826	3.9983	0.9902	0.133054	0.963346	1	0.880137	0.554795	0.40411	0.16636	0.169696	0.152291	0.153243	4.0025	0.9954	0.152128	0.976587
P05852	TSAD_ECOLI	tsaD	tRNA N6-adenosine threonylcarbamoyltransferase	GLLANQLYSQVK	GLLANQLYSQVK	12	23	34	stabilized	3.9868	0.9523	-0.0312876	1.01801	1	0.592146	0.561992	0.495341	0.309231	0.357738	0.340026	0.225703	4.1165	0.994	0.336939	0.994084	1	0.97835	0.581229	0.396303	0.379568	0.359387	0.29483	0.342673	4.044	0.9618	0.386193	1.02771	1	1.05414	0.662319	0.437163	0.45185	0.36258	0.462544	0.281469	3.8764	0.9847	0.304276	1.04697
P0A7E5	PYRG_ECOLI	pyrG	CTP synthase	GLNVTIMK	GLNVTIMK	8	33	40	stabilized	2.9601	0.9677	0.350149	1.04359	1	1.05811	1.04342	0.890478	0.760521	0.748641	0.504483	0.415929	2.7789	0.9776	0.342026	0.9797	1	0.919066	1.01138	0.915454	0.837195	0.740463	0.506426	0.405601	3.0767	0.9497	0.382218	0.959857	1	0.868692	0.961463	0.976585	0.72031	0.65581	0.441808	0.363661	3.2078	0.9632	0.391045	0.947467
P0A8N7	EPMA_ECOLI	epmA	Elongation factor P--(R)-beta-lysine ligase	GLPQHPIDQNLIEALK	GLPQHPIDQNLIEALK	16	273	288	stabilized	4.068	0.9702	0.173085	0.985324	1	0.822742	0.540251	0.542061	0.320825	0.19439	0.232982	0.222456													3.7923	0.9963	0.137968	1.0268	1	1.04811	0.79421	0.474002	0.217983	0.193672	0.142056	0.102615	3.6804	0.9455	0.285427	1.05674
P77499	SUFC_ECOLI	sufC	Probable ATP-dependent transporter SufC	GLSLDVHPGEVHAIMGPNGSGK	GLSLDVHPGEVHAIMGPNGSGK	22	19	40	stabilized													4.0193	0.9721	0.523113	1.0502	1	1.0999	0.768073	0.561057	0.563572	0.465527	0.558151	0.510747	3.8881	0.9606	0.509505	1.03815	1	1.06058	0.741383	0.765499	0.619616	0.578465	0.501886	0.52182	4.7063	0.9312	0.534858	1.0019
P07604	TYRR_ECOLI	tyrR	HTH-type transcriptional regulatory protein TyrR	GMFREDLYYR	GMFREDLYYR	10	350	359	stabilized	4.1884	0.9711	0.370351	1.06415	1	1.12218	0.534192	0.477546	0.380294	0.308142	0.347262	0.41876	4.5167	0.9655	0.262361	0.992365	1	0.727184	0.557175	0.444756	0.278363	0.292261	0.289554	0.327195	4.5447	0.9684	0.279674	0.993478	1	0.778759	0.511004	0.346442	0.28438	0.297397	0.239997	0.36789	4.4224	0.9154	0.316276	0.975677
P13009	METH_ECOLI	metH	Methionine synthase	GMSVTEVER	GMSVTEVER	9	1208	1216	stabilized	2.9632	0.908	0.0424154	0.883988	1	0.764776	0.850797	0.653607	0.668544	0.523765	0.0711996	0.211484													2.8155	0.9885	0.090449	0.985261	1	0.92053	1.03096	0.922444	0.827385	0.653988	0.256152	0.139362	3.2289	0.9314	0.111631	1.04319
P0AG30	RHO_ECOLI	rho	Transcription termination factor Rho	GNGSTEDLTAR	GNGSTEDLTAR	11	150	160	stabilized	3.9037	0.9995	0.254342	1.00547	1	1.00383	0.701149	0.482759	0.313681	0.259645	0.265775	0.252624	3.8987	0.9982	0.257714	1.02247	1	1.03876	0.724806	0.476744	0.320903	0.283319	0.254512	0.246441	3.9312	0.9999	0.236192	0.996646	1	0.978648	0.66548	0.462633	0.298468	0.265842	0.239418	0.233273	3.9017	0.9917	0.245586	0.972501
P0A715	KDSA_ECOLI	kdsA	2-dehydro-3-deoxyphosphooctonate aldolase	GPGLEEGMK	GPGLEEGMK	9	71	79	stabilized													2.8837	0.9668	0.43741	0.927127	1	0.893717	0.879249	0.878821	0.85362	0.728912	0.481037	0.47266	3.027	0.9341	0.542793	1.03792	1	1.0891	1.10303	0.932509	1.06432	0.710805	0.600538	0.485066	2.5972	0.9828	0.324725	1.01088
P0AAI5	FABF_ECOLI	fabF	3-oxoacyl-[acyl-carrier-protein] synthase 2	GPSISIATACTSGVHNIGHAAR	GPSISIATAC(UniMod:4)TSGVHNIGHAAR	22	155	176	stabilized	3.9969	0.9649	0.280562	0.966702	1	0.933436	0.638417	0.253365	0.355125	0.162624	0.329013	0.30276													4.0468	0.9849	0.257133	0.99391	1	0.789289	0.644536	0.570078	0.47788	0.361901	0.354148	0.330076	4.3296	0.9761	0.225393	0.993888
P60546	KGUA_ECOLI	gmk	Guanylate kinase	GQDSEEVIAKR	GQDSEEVIAKR	11	139	149	stabilized	1.3701	0.9106	-3.49689	0.947791	1	1.02473	0.911771	0.943592	0.884449	0.88662	0.810971	0.51208	1.5583	0.9144	-0.141151	1.00797	1	0.992213	0.969445	0.947366	0.786888	0.828449	0.736532	0.536253	2.0446	0.9306	0.109055	0.94924	1	0.875661	0.861143	0.938812	0.813722	0.769537	0.632499	0.496444	1.7256	0.974	-0.0761154	0.994894
P60546	KGUA_ECOLI	gmk	Guanylate kinase	GRGQDSEEVIAK	GRGQDSEEVIAK	12	137	148	stabilized	3.2126	0.9948	0.102225	0.991604	1	0.955916	0.955355	0.832582	0.568736	0.434645	0.156007	0.114009	3.2704	0.9913	0.109826	0.997218	1	0.961381	0.933091	0.761452	0.527016	0.440465	0.189213	0.123407	3.2704	0.9936	0.153696	1.04826	1	1.06402	1.04158	0.902012	0.599572	0.41121	0.189637	0.138302	3.2267	0.9904	0.138365	0.996944
P60546	KGUA_ECOLI	gmk	Guanylate kinase	GRGQDSEEVIAKR	GRGQDSEEVIAKR	13	137	149	stabilized	3.1809	0.9931	0.134101	1.03963	1	1.0759	0.962522	0.830709	0.688965	0.458901	0.227651	0.158044	3.1841	0.9991	0.135444	1.00417	1	0.995659	0.959339	0.849584	0.645032	0.449609	0.200071	0.145975	3.1969	0.9803	0.152589	0.944206	1	0.868652	0.8968	0.882369	0.572584	0.438767	0.208357	0.135643	3.2051	0.9912	0.156551	1.01452
P28903	NRDD_ECOLI	nrdD	Anaerobic ribonucleoside-triphosphate reductase	GRLNQEIR	GRLNQEIR	8	96	103	stabilized													2.6176	0.9474	0.691104	1.00027	1	1.05127	1.02847	0.969339	0.944391	0.999882	0.70281	0.694665	2.4168	0.9273	0.528005	0.964857	1	0.923524	0.891704	1.03691	0.97481	0.93963	0.681037	0.569485	2.4731	0.9045	0.653	1.05957
P0ACN4	ALLR_ECOLI	allR	HTH-type transcriptional repressor AllR	GRPGQAEPVAQK	GRPGQAEPVAQK	12	8	19	stabilized	1.3609	0.9748	-1.77463	1.03069	1	1.05719	1.03272	0.981607	1.05348	0.97794	0.767207	0.550944													1.8686	0.9324	-0.885463	0.947164	1	0.953753	0.974778	0.874345	0.951437	0.928619	0.924058	0.562299	1.494	0.9719	-0.353513	0.964823
P31120	GLMM_ECOLI	glmM	Phosphoglucosamine mutase	GRVGDAPITPDFVLK	GRVGDAPITPDFVLK	15	14	28	stabilized													3.7233	0.9296	0.551283	1.0935	1	1.17486	1.10479	0.74828	0.454801	0.614859	0.634174	0.501342	2.5018	0.9094	0.0110306	0.992708	1	0.827815	0.697727	0.652022	0.717866	0.670776	0.382526	0.428328	3.024	0.9295	0.55974	1.02305
P0A6E9	BIOD2_ECOLI	bioD2	ATP-dependent dethiobiotin synthetase BioD 2	GSKETPEGLR	GSKETPEGLR	10	43	52	stabilized	4.8517	0.9686	0.160979	0.999705	1	0.695711	0.202497	0.174097	0.0991053	0.0670972	0.221878	0.245447	4.0546	0.9198	0.244711	1.01947	1	1.03892	0.422614	0.17577	0.123355	0.17416	0.286915	0.463497	4.0723	0.9554	0.227289	0.999014	1	0.998015	0.370986	0.197528	0.0989503	0.199288	0.273638	0.367343	4.7296	0.9672	0.224091	0.999862
P07118	SYV_ECOLI	valS	Valine--tRNA ligase	GSMWHIR	GSMWHIR	7	195	201	stabilized	3.4917	0.9732	0.189144	0.97092	1	0.949889	0.772391	0.796448	0.396932	0.354269	0.226413	0.176977	3.6267	0.9832	0.268259	0.98147	1	0.96936	0.910653	0.716999	0.317997	0.347578	0.303434	0.189089	3.4454	0.9708	0.2972	1.09681	1	1.20616	1.05646	0.987931	0.504625	0.3579	0.35324	0.226126	3.5246	0.925	0.16986	1.18454
P07118	SYV_ECOLI	valS	Valine--tRNA ligase	GSMWHIRYPLADGAK	GSMWHIRYPLADGAK	15	195	209	stabilized	3.531	0.9782	0.195449	0.910129	1	0.864454	0.848602	0.794318	0.261467	0.241653	0.132223	0.22682													3.6301	0.957	0.313116	1.1763	1	1.31264	1.17573	0.842109	0.414286	0.300954	0.295728	0.318531	3.7564	0.98	0.222706	0.942162
P0AG30	RHO_ECOLI	rho	Transcription termination factor Rho	GTGNMELHLSR	GTGNMELHLSR	11	337	347	stabilized	3.7361	0.9541	0.170291	0.890191	1	0.747913	0.922429	0.347535	0.181111	0.239358	0.1622	0.098528	3.7793	0.9753	0.191358	0.917044	1	0.821381	0.710191	0.495836	0.285623	0.224211	0.160939	0.229999	3.9061	0.9745	0.22778	1.00247	1	1.0015	0.747336	0.351865	0.336959	0.284006	0.168054	0.151203	3.8856	0.9884	0.172559	0.954392
P08312	SYFA_ECOLI	pheS	Phenylalanine--tRNA ligase alpha subunit	GTLHDFLR	GTLHDFLR	8	225	232	stabilized	1.8863	0.9916	-0.616479	0.981686	1	0.88761	0.841444	0.801728	0.659326	0.616952	0.375609	0.215151	3.0178	0.9966	0.13944	1.00851	1	0.965099	0.821413	0.725872	0.667976	0.574382	0.384453	0.319625	3.2932	0.9597	0.335977	1.02362	1	0.998418	1.09094	0.825927	0.715862	0.484945	0.404403	0.29249	3.3405	0.9541	0.414825	1.02856
P04425	GSHB_ECOLI	gshB	Glutathione synthetase	GTLIVNKPQSLR	GTLIVNKPQSLR	12	109	120	stabilized	4.0668	0.9781	0.192351	1.02544	1	0.952832	0.529034	0.455837	0.385835	0.358557	0.165763	0.208099	3.9062	0.9774	0.305645	1.06497	1	1.12534	0.701684	0.609982	0.3553	0.353216	0.300825	0.311813	4.133	0.9531	0.279966	1.07346	1	1.12627	0.515553	0.506282	0.334065	0.27981	0.347646	0.187287	3.8935	0.9707	0.289102	0.923163
P69441	KAD_ECOLI	adk	Adenylate kinase	GTQAQFIMEK	GTQAQFIMEK	10	14	23	stabilized	3.395	0.9878	0.142688	0.968951	1	0.909304	0.96638	0.858483	0.420641	0.265924	0.178577	0.0831632	3.4702	0.9962	0.0888149	0.963089	1	0.920053	0.847435	0.706862	0.382412	0.235195	0.115887	0.0776219	3.4251	0.958	0.151228	1.10862	1	1.06534	1.28127	0.912351	0.442231	0.273501	0.165588	0.0926598	3.4721	0.9854	0.0898128	0.925193
P0A9H5	BTUR_ECOLI	btuR	Corrinoid adenosyltransferase	GTWPNGER	GTWPNGER	8	67	74	stabilized	4.4312	0.9807	0.125358	1.0032	1	0.761683	0.438729	0.244446	0.296826	0.250753	0.129901	0.125925	4.1908	0.9702	0.167394	1.02454	1	0.94414	0.474465	0.348882	0.321545	0.286976	0.222354	0.0688259	4.582	0.985	0.110168	1.00262	1	0.719323	0.349839	0.207444	0.275325	0.178463	0.0989723	0.112014
P23538	PPSA_ECOLI	ppsA	Phosphoenolpyruvate synthase	GVALSAGVQR	GVALSAGVQR	10	185	194	stabilized	4.0129	0.9635	0.359902	0.936709	1	0.86875	0.6375	0.472361	0.329894	0.311987	0.383993	0.418739	4.6213	0.9424	0.467147	1.04647	1	1.09286	0.574776	0.507859	0.386204	0.390028	0.453833	0.490116	3.9997	0.9909	0.408219	0.993057	1	0.986111	0.701389	0.409026	0.430092	0.416058	0.435899	0.351753	4.4422	0.9281	0.428522	0.985923
P0A6T3	GAL1_ECOLI	galK	Galactokinase	GVAVVIINSNFK	GVAVVIINSNFK	12	204	215	stabilized	3.4815	0.9172	0.590678	1.11791	1	1.22349	1.08526	0.922872	0.778852	0.66858	0.645867	0.540226													3.5701	0.945	0.570263	1.03811	1	1.01892	1.09837	0.82614	0.69489	0.580918	0.598484	0.527725	2.6528	0.9841	0.214742	1.01678
P0A6T3	GAL1_ECOLI	galK	Galactokinase	GVAVVIINSNFKR	GVAVVIINSNFKR	13	204	216	stabilized													3.9135	0.9916	0.587952	1.02517	1	1.04976	0.86605	0.674271	0.607617	0.588963	0.562611	0.604514	3.629	0.9631	0.512198	0.968748	1	0.925877	0.890576	0.744389	0.647192	0.534581	0.574449	0.467117	3.8931	0.997	0.54939	1.01359
P05707	SRLD_ECOLI	srlD	Sorbitol-6-phosphate 2-dehydrogenase	GVDEIFGR	GVDEIFGR	8	74	81	stabilized	2.5421	0.9442	-0.271391	0.989314	1	0.66509	0.60049	0.677237	0.51237	0.469526	0.310405	0.210438	3.3571	0.9834	0.151886	1.01044	1	0.92796	0.713978	0.623246	0.574435	0.548819	0.315786	0.31295													3.3354	0.9841	0.313155	1.02518
P10408	SECA_ECOLI	secA	Protein translocase subunit SecA	GVHVVTVNDYLAQR	GVHVVTVNDYLAQR	14	125	138	stabilized	3.7832	0.9839	0.313507	0.998518	1	0.992424	0.772727	0.634554	0.346715	0.413536	0.313776	0.295722	3.779	0.9966	0.274731	1.00502	1	1	0.789062	0.579473	0.366291	0.350266	0.28198	0.250733	3.7019	0.9596	0.36587	0.936568	1	0.858333	0.95	0.642567	0.426746	0.415727	0.331147	0.290158	3.6193	0.9886	0.323188	1.04009
P0AAI3	FTSH_ECOLI	ftsH	ATP-dependent zinc metalloprotease FtsH	GVLMVGPPGTGK	GVLMVGPPGTGK	12	187	198	stabilized	4.1552	0.9963	0.0639433	1.03812	1	1.05962	0.370089	0.190873	0.0904484	0.0848362	0.0468206	0.0470028	4.2102	0.9958	0.0435922	0.979663	1	0.876964	0.400222	0.167351	0.0779927	0.0705151	0.0638407	0.0485443	4.0222	0.9993	0.0739502	0.991499	1	0.976996	0.509235	0.206992	0.112712	0.0836522	0.0701224	0.06046	4.1381	0.9993	0.0546578	0.985515
P0AAI3	FTSH_ECOLI	ftsH	ATP-dependent zinc metalloprotease FtsH	GVLMVGPPGTGKTLLAK	GVLMVGPPGTGKTLLAK	17	187	203	stabilized	3.9182	0.9918	0.0527775	1.07785	1	1.15618	0.727339	0.200568	0.0786744	0.0481544	0.0398192	0.0552584													4.092	0.992	0.0687934	1.07413	1	1.13548	0.460789	0.205809	0.0745004	0.0650569	0.0656107	0.0682801	4.0289	0.9983	0.0671364	1.01706
P0A6F3	GLPK_ECOLI	glpK	Glycerol kinase	GVNANHIIR	GVNANHIIR	9	371	379	stabilized	3.4574	0.9902	0.226246	1.04027	1	1.10448	0.932836	0.858209	0.496605	0.302922	0.215336	0.25156	3.4155	0.9938	0.231585	1.0192	1	1.06767	0.954887	0.894737	0.510393	0.278014	0.216461	0.261855	3.4025	0.9947	0.190524	0.951072	1	0.922581	0.896774	0.83871	0.467139	0.255168	0.17935	0.20846	3.4546	0.9983	0.184992	1.01943
P0A9P6	DEAD_ECOLI	deaD	ATP-dependent RNA helicase DeaD	GVNVVALYGGQR	GVNVVALYGGQR	12	103	114	stabilized	2.9108	0.9541	-0.450566	1.00082	1	0.600108	0.511024	0.557885	0.280937	0.33093	0.100443	0.0999781	3.5196	0.9677	0.111963	1.06245	1	1.11904	0.75126	0.732985	0.4647	0.322235	0.252492	0.0757522	3.454	0.9663	0.191415	1.01464	1	0.976783	1.02423	0.685553	0.482205	0.382271	0.246241	0.135327	3.4692	0.9754	0.136664	1.06814
P0A9J6	RBSK_ECOLI	rbsK	Ribokinase	GVWASVNGEGQR	GVWASVNGEGQR	12	228	239	stabilized													3.1267	0.9632	-0.0454401	1.08593	1	1.19132	0.824786	0.748901	0.678259	0.444539	0.148637	0.0916599	3.1779	0.9448	0.141848	1.24092	1	1.40853	1.30239	1.17338	0.828614	0.485375	0.108865	0.181187	3.2735	0.9737	0.0991221	1.0785
P0A9J6	RBSK_ECOLI	rbsK	Ribokinase	GVWASVNGEGQRVPGFR	GVWASVNGEGQRVPGFR	17	228	244	stabilized	3.4077	0.9832	0.0648533	0.981465	1	0.912312	0.790751	0.594023	0.550064	0.303077	0.157301	0.135239	3.3429	0.9723	0.217775	1.02278	1	0.964403	1.10645	0.849169	0.552613	0.410022	0.188427	0.231611	3.1422	0.9224	0.259203	1.12582	1	1.11503	1.2725	1.01527	0.721039	0.631798	0.389486	0.183994	3.1085	0.9693	0.937848	0.164686
P60752	MSBA_ECOLI	msbA	ATP-dependent lipid A-core flippase	GVYAQLHK	GVYAQLHK	8	570	577	stabilized	3.3361	0.9786	0.145069	1.09749	1	1.12143	1.14286	0.942857	0.526264	0.384984	0.158094	0.113899	3.3522	0.9925	0.131687	1.04504	1	1.06944	1	0.895833	0.491144	0.352013	0.139219	0.120235	3.3253	0.9791	0.149352	1.07229	1	1.04225	1.16197	0.957746	0.536607	0.352646	0.155804	0.118192	3.3511	0.9865	0.147036	1.08838
P17888	PRIA_ECOLI	priA	Primosomal protein N'	GYDAFAEQALAERR	GYDAFAEQALAERR	14	613	626	stabilized													3.8886	0.957	0.29298	1.05993	1	1.10636	0.729733	0.531649	0.518067	0.249205	0.306092	0.299847	3.7569	0.9644	0.361532	1.11047	1	1.21417	1.00613	0.647704	0.413366	0.432156	0.32255	0.32037	3.867	0.9732	0.431595	1.02477
P63284	CLPB_ECOLI	clpB	Chaperone protein ClpB	GYEIHISDEALK	GYEIHISDEALK	12	790	801	stabilized	3.6464	0.9926	0.235862	0.971667	1	0.907975	0.740286	0.656442	0.456033	0.341513	0.290389	0.243354	3.5832	0.9814	0.315672	1.06822	1	1.12861	0.889764	0.729659	0.551181	0.467192	0.351706	0.299213	3.4394	0.9879	0.295086	0.959238	1	0.900966	0.917874	0.7657	0.533816	0.413043	0.323671	0.272947	3.5571	0.9994	0.299823	0.988769
P0AAZ4	RARA_ECOLI	rarA	Replication-associated recombination protein A	GYGGQDIVLPDETRR	GYGGQDIVLPDETRR	15	184	198	stabilized	3.3571	0.9645	0.176752	0.948268	1	0.866311	0.961722	0.69889	0.575825	0.302947	0.232468	0.153352	3.5586	0.9959	0.184192	1.02737	1	1.03848	0.924877	0.689255	0.409429	0.306009	0.190553	0.170088	3.4905	0.9971	0.0886393	0.973431	1	0.911623	0.780237	0.629659	0.442094	0.292919	0.145084	0.117328	3.4999	0.9956	0.189506	1.01398
P0ACY3	YEAG_ECOLI	yeaG	Uncharacterized protein YeaG	HAAQGLEEK	HAAQGLEEK	9	94	102	stabilized													3.2889	0.9238	0.0844775	1.03894	1	1.06657	0.619448	0.74832	0.642037	0.4581	0.217831	0.249617	3.7397	0.9167	0.370129	1.17511	1	1.33877	1.16534	0.660892	0.462724	0.453024	0.360768	0.207446	3.6661	0.9953	0.166611	1.00735
P0ACY3	YEAG_ECOLI	yeaG	Uncharacterized protein YeaG	HAAQGLEEKK	HAAQGLEEKK	10	94	103	stabilized													4.5903	0.9045	0.208075	0.996495	1	0.66526	0.622821	0.264386	0.382974	0.297203	0.24287	0.277878	3.706	0.9695	0.198386	1.0345	1	1.01378	1.08963	0.572262	0.342688	0.0934709	0.193556	0.163844	3.9046	0.9837	0.236484	0.987473
P37903	USPF_ECOLI	uspF	Universal stress protein F	HAECSVLVVR	HAEC(UniMod:4)SVLVVR	10	135	144	stabilized	3.6438	0.9595	0.38788	0.97055	1	0.899408	0.976331	0.662722	0.515074	0.420249	0.335772	0.398185	3.7113	0.9683	0.335525	0.952649	1	0.863158	0.994737	0.584211	0.402397	0.36035	0.294866	0.284493	3.6465	0.992	0.401681	1.01598	1	1.00606	1	0.733333	0.496662	0.398925	0.411935	0.380064	3.5696	0.9854	0.345918	1.06527
P13000	BIOD1_ECOLI	bioD1	ATP-dependent dethiobiotin synthetase BioD 1	HAEYMTTLTR	HAEYMTTLTR	10	185	194	stabilized	4.7649	0.9618	0.265136	0.998165	1	0.733677	0.391623	0.276544	0.279379	0.185885	0.371952	0.250089	4.2508	0.9995	0.19051	1.0003	1	0.928491	0.441487	0.325408	0.216991	0.211736	0.189487	0.196472	4.6665	0.9707	0.266895	0.997516	1	0.83085	0.371243	0.175379	0.27727	0.29046	0.245357	0.323209	4.0703	0.9918	0.271668	1.00955
P23909	MUTS_ECOLI	mutS	DNA mismatch repair protein MutS	HAFQQLPELR	HAFQQLPELR	10	370	379	stabilized	4.8386	0.9098	0.399171	0.998507	1	0.733761	0.545285	0.476523	0.340255	0.437394	0.527121	0.325943	4.3697	0.9759	0.344493	0.997399	1	0.756643	0.621087	0.602252	0.512829	0.407752	0.408247	0.426254													4.9165	0.9052	0.383134	1.00054
P39177	USPG_ECOLI	uspG	Universal stress protein UP12	HANLPVLVVR	HANLPVLVVR	10	133	142	stabilized	3.2347	0.9899	0.171342	1.00009	1	1.08065	0.951613	0.948925	0.709677	0.25634	0.154562	0.194807	3.3628	0.9681	0.183309	1.15892	1	1.19126	1.26776	1.09016	0.535519	0.327869	0.182198	0.134341	3.2375	0.9119	0.164211	0.982312	1	0.874396	0.862319	1.20531	0.596618	0.359903	0.140166	0.143536
P0A9C9	GLPX_ECOLI	glpX	Fructose-1,6-bisphosphatase 1 class 2	HDAVIAEMQQLGVR	HDAVIAEMQQLGVR	14	167	180	stabilized	2.2876	0.9557	-0.104105	1.00949	1	0.988315	0.991445	0.838295	0.898135	0.65751	0.499416	0.310178	2.5245	0.9545	0.284191	0.944961	1	0.937436	0.938807	0.939478	0.806233	0.910363	0.467773	0.378092	2.2589	0.9426	0.0116551	1.02723	1	0.944104	1.03474	1.13731	1.0034	0.848826	0.571135	0.331261	2.4693	0.9514	0.208209	1.05501
P0ACY3	YEAG_ECOLI	yeaG	Uncharacterized protein YeaG	HDDFVDR	HDDFVDR	7	613	619	stabilized	3.6533	0.9732	0.352152	1.03279	1	1.04135	0.813791	0.711644	0.520738	0.528217	0.435512	0.308094	3.5723	0.9677	0.30913	1.03872	1	1.04824	0.959826	0.674202	0.517439	0.468287	0.365709	0.246822	3.6785	0.974	0.446042	1.05486	1	1.10133	0.923407	0.750314	0.540107	0.560471	0.453734	0.408801	3.6266	0.9267	0.393977	1.11469
P0A9C0	GLPA_ECOLI	glpA	Anaerobic glycerol-3-phosphate dehydrogenase subunit A	HDIATGATGR	HDIATGATGR	10	40	49	stabilized	2.4563	0.9862	0.567469	1.00822	1	1.0354	0.99115	0.973451	0.955752	0.938053	0.735084	0.676997	2.12	0.951	0.368527	0.9836	1	0.926829	0.95122	0.878049	0.829268	0.837398	0.731554	0.633944	2.2199	0.9884	0.318687	0.987269	1	0.95082	0.967213	0.942623	0.877049	0.827869	0.685239	0.589671	2.8455	0.98	0.681961	1.03405
P0A9C9	GLPX_ECOLI	glpX	Fructose-1,6-bisphosphatase 1 class 2	HDVKGDNEENR	HDVKGDNEENR	11	236	246	stabilized	2.9462	0.9194	0.188969	1.02715	1	1.062	0.839281	0.813235	0.870829	0.522109	0.435807	0.318699	2.5132	0.9258	-0.108075	0.944451	1	0.748548	0.830942	0.775072	0.659229	0.491934	0.372179	0.26555	3.4772	0.9243	0.448203	1.11165	1	1.22151	0.996887	0.897797	0.657824	0.600076	0.552599	0.365806	2.9909	0.9595	0.455666	1.0278
P15038	HELD_ECOLI	helD	DNA helicase IV	HELFIAEWR	HELFIAEWR	9	304	312	stabilized	3.8704	0.9909	0.255386	0.984583	1	0.970739	0.768431	0.43647	0.216431	0.310446	0.23047	0.272502	4.0742	0.979	0.228942	1.00292	1	0.992101	0.539247	0.411496	0.168257	0.260963	0.195868	0.294343													3.7649	0.9567	0.275773	1.04654
P10408	SECA_ECOLI	secA	Protein translocase subunit SecA	HFDVQLLGGMVLNER	HFDVQLLGGMVLNER	15	83	97	stabilized													3.6548	0.9727	0.195801	0.998579	1	0.988563	0.872101	0.589153	0.433513	0.1319	0.212619	0.229564	3.7159	0.9896	0.135746	1.03752	1	1.07047	0.767255	0.57756	0.354107	0.158484	0.190063	0.116426	3.7957	0.9805	0.143971	0.974117
P0AFB8	NTRC_ECOLI	glnG	DNA-binding transcriptional regulator NtrC	HFLQVAAR	HFLQVAAR	8	324	331	stabilized	3.3386	0.9128	0.533141	1.17658	1	1.18026	1.1857	1.33998	0.755638	0.61725	0.513223	0.473714	3.0857	0.9184	0.436885	1.12084	1	1.0911	1.2527	1.12704	0.825077	0.771718	0.468676	0.428543	2.9029	0.9846	0.11575	1.00627	1	0.968956	0.846496	0.72256	0.732278	0.572188	0.386506	0.325646	3.1744	0.9439	0.325023	1.02314
P00452	RIR1_ECOLI	nrdA	Ribonucleoside-diphosphate reductase 1 subunit alpha	HFQTAVKSCSQGGVR	HFQTAVKSC(UniMod:4)SQGGVR	15	284	298	stabilized	3.5571	0.9915	0.326288	1.01354	1	0.967819	0.771201	0.673583	0.613787	0.566739	0.409087	0.387115	3.8099	0.9329	0.491838	1.05523	1	1.09237	0.811556	0.673611	0.673161	0.647018	0.52761	0.454179	3.7858	0.971	0.338717	1.03635	1	1.0299	0.697145	0.637137	0.592014	0.507214	0.395997	0.339041	3.6293	0.9376	0.386076	1.04266
P0AGJ9	SYY_ECOLI	tyrS	Tyrosine--tRNA ligase	HFSVNQMINK	HFSVNQMINK	10	145	154	stabilized	3.2754	0.9731	-0.00154283	0.993997	1	0.858977	0.714964	0.674112	0.401891	0.456549	0.252903	0.165606	3.6617	0.9715	0.265876	1.10012	1	1.19456	0.895908	0.69091	0.451206	0.399168	0.288545	0.231172	3.6134	0.9677	0.292189	1.04977	1	1.03091	1.09325	0.686102	0.450608	0.35397	0.273036	0.248139	3.5487	0.9912	0.223517	1.0268
P17952	MURC_ECOLI	murC	UDP-N-acetylmuramate--L-alanine ligase	HGIAIAGTHGK	HGIAIAGTHGK	11	120	130	stabilized	1.9416	0.9831	-0.599983	0.939559	1	0.899467	0.893151	0.853605	0.825752	0.80456	0.40479	0.219937	1.8304	0.9927	-0.826321	1.03849	1	1.08302	0.987595	0.970052	0.892196	0.831797	0.469231	0.242321	1.9584	0.9894	-0.585623	0.962503	1	0.905178	0.929259	0.910153	0.869669	0.735612	0.433372	0.214577	2.2396	0.9962	-0.23882	0.990819
P0A6R0	FABH_ECOLI	fabH	Beta-ketoacyl-[acyl-carrier-protein] synthase III	HGNTSAASVPCALDEAVR	HGNTSAASVPC(UniMod:4)ALDEAVR	18	272	289	stabilized	1.8829	0.9825	-1.09081	1.08561	1	1.14286	1.10989	1.04762	1.0293	0.886447	0.501832	0.134268	2.5808	0.9754	0.0620261	1.01807	1	0.928315	1.09677	1.01075	1	0.795699	0.341315	0.157015	2.6407	0.9432	0.0634386	1.15228	1	1.12308	1.3	1.2	0.969231	0.869231	0.376876	0.168512	2.6203	0.9931	0.0561477	1.02428
P0A6R0	FABH_ECOLI	fabH	Beta-ketoacyl-[acyl-carrier-protein] synthase III	HGNTSAASVPCALDEAVRDGR	HGNTSAASVPC(UniMod:4)ALDEAVRDGR	21	272	292	stabilized													2.6631	0.9666	0.0445708	1.12617	1	1.18049	1.23847	1.03403	1.03264	0.850916	0.299531	0.14195	2.7717	0.9137	0.11344	0.993153	1	0.85271	1.0424	1.10498	0.718523	0.711946	0.329953	0.159068	2.2189	0.9751	-0.428884	1.10963
P0AD14	BTSS_ECOLI	btsS	Sensor histidine kinase BtsS	HGTSQLLDTGR	HGTSQLLDTGR	11	478	488	stabilized	2.0622	0.9048	-0.394374	0.95617	1	0.824309	0.952945	0.67672	0.794952	0.582949	0.386899	0.249137	2.5405	0.9872	-0.00258546	1.02138	1	1.01468	1.00749	0.887123	0.764359	0.736885	0.406698	0.274216	3.0484	0.9846	0.404721	1.02638	1	1.01105	1.0536	1.02514	0.911507	0.667044	0.47023	0.351456	3.0891	0.9926	0.354492	1.01623
P33919	RADD_ECOLI	radD	Putative DNA repair helicase RadD	HGYLTPPER	HGYLTPPER	9	193	201	stabilized													4.3846	0.9324	0.394568	0.998507	1	0.878104	0.541436	0.580438	0.397565	0.350669	0.506755	0.351593	3.8591	0.9362	0.292427	1.02805	1	0.981142	0.726132	0.505118	0.490177	0.556863	0.347599	0.272213	4.3739	0.9671	0.286452	1.01764
P0A6R0	FABH_ECOLI	fabH	Beta-ketoacyl-[acyl-carrier-protein] synthase III	HIAAPNETVSTMGFEAATR	HIAAPNETVSTMGFEAATR	19	43	61	stabilized	2.5951	0.9959	-0.0880177	1.03256	1	1.06283	0.952752	0.923264	0.807614	0.674945	0.325614	0.173385	2.5995	0.9769	0.921443	-0.0139678	1	0.825017	0.907076	0.889869	0.784141	0.681755	0.279454	0.144557	2.537	0.9951	-0.00638715	0.995612	1	0.956037	1.00822	0.970872	0.857469	0.765594	0.351	0.184616	2.5653	0.966	0.000183071	0.965785
P09980	REP_ECOLI	rep	ATP-dependent DNA helicase Rep	HIAAVTFTNK	HIAAVTFTNK	10	49	58	stabilized	4.1624	0.9358	0.0189936	0.970128	1	0.675208	0.574732	0.36635	0.0939268	0.0877974	0.109707	0.0980991	3.924	0.997	0.113173	1.04188	1	1.08237	0.676829	0.31296	0.139921	0.118613	0.11685	0.106185	3.9827	0.9976	0.0841524	1.01996	1	1.03489	0.576815	0.244577	0.145581	0.0968568	0.0718038	0.0642667	3.9784	0.9985	0.0984863	1.02103
P11868	TDCD_ECOLI	tdcD	Propionate kinase	HIAGHAASLR	HIAGHAASLR	10	307	316	stabilized	3.6595	0.9909	0.61846	1.0088	1	1.01639	0.959016	0.836066	0.65596	0.654311	0.587019	0.631797	3.6898	0.9919	0.567011	0.989506	1	0.977099	0.908397	0.78626	0.610385	0.613844	0.574966	0.543782	3.737	0.9851	0.450717	0.972974	1	0.921875	0.804688	0.71375	0.543518	0.536984	0.436677	0.477872	3.6795	0.9748	0.532145	1.02157
P39410	YJJJ_ECOLI	yjjJ	Toxin YjjJ	HIAQEMPEKIR	HIAQEMPEKIR	11	422	432	stabilized	3.4906	0.9324	-0.139674	1.00616	1	0.583616	0.63308	0.491784	0.419116	0.261895	0.218381	0.247185	3.758	0.99	0.229571	0.974589	1	0.930795	0.762919	0.53508	0.411053	0.245546	0.23558	0.245191	5.0822	0.9762	0.214059	1.00094	1	0.597338	0.34419	0.437677	0.297812	0.304945	0.224939	0.260267	4.6305	0.9018	0.347476	0.995093
P68191	SRA_ECOLI	sra	Stationary-phase-induced ribosome-associated protein	HILGLDHKISNQR	HILGLDHKISNQR	13	9	21	stabilized													2.9373	0.9506	0.230727	1.12562	1	1.18018	1.10826	1.21212	0.84357	0.762027	0.32278	0.242231	2.9774	0.951	0.31438	1.10082	1	1.09637	1.08545	1.25001	0.924623	0.753197	0.308837	0.337736	2.3139	0.9726	-0.0887537	1.06619
P0A6T3	GAL1_ECOLI	galK	Galactokinase	HILTENAR	HILTENAR	8	267	274	stabilized	3.4577	0.9906	0.641337	0.994362	1	0.981982	0.948949	0.858859	0.792793	0.708709	0.636637	0.660661	3.5165	0.9805	0.588939	0.997969	1	0.979769	0.872832	0.855491	0.748555	0.67052	0.656069	0.580925	3.4034	0.9923	0.627914	0.979178	1	0.953488	0.918605	0.883721	0.773256	0.712209	0.645349	0.633721	3.4921	0.9867	0.646613	0.998327
P15038	HELD_ECOLI	helD	DNA helicase IV	HILVDEFQDISPQR	HILVDEFQDISPQR	14	433	446	stabilized	3.6271	0.9621	0.12862	1.09429	1	1.14721	1.01406	0.575495	0.3484	0.307915	0.131566	0.0616096	3.7817	0.9927	0.132294	1.0369	1	1.06879	0.824661	0.479324	0.196098	0.211563	0.118047	0.0935724	3.8252	0.981	0.140582	1.06848	1	1.13179	0.814389	0.439972	0.19533	0.251139	0.11112	0.0810352	3.7567	0.9388	0.156838	1.21351
P0AG40	RIBF_ECOLI	ribF	Bifunctional riboflavin kinase/FMN adenylyltransferase	HIQVVLR	HIQVVLR	7	271	277	stabilized													2.9962	0.9289	0.0538203	0.907304	1	0.981308	0.75094	0.757515	1.04673	0.503942	0.0751803	0.0324647	2.9834	0.9453	0.0619389	1.01848	1	0.800357	1.08503	1.17013	1.03524	0.618161	0.0812515	0.0426154	2.9855	0.9132	0.0614257	1.02696
P0AG40	RIBF_ECOLI	ribF	Bifunctional riboflavin kinase/FMN adenylyltransferase	HIQVVLRK	HIQVVLRK	8	271	278	stabilized	2.8246	0.9948	0.0232231	1.00075	1	1.04711	0.940816	1.02519	0.949238	0.780323	0.0391907	0.0356011	2.6661	0.992	0.0080186	1.06275	1	1.15117	1.06155	1.05169	1.03554	0.981969	0.0745756	0.0176045	2.9598	0.9777	0.0517802	0.976321	1	0.882472	0.942526	0.952557	1.10387	0.726047	0.067081	0.0353304	2.9363	0.9774	0.0371289	0.958289
P0A8F0	UPP_ECOLI	upp	Uracil phosphoribosyltransferase	HKLGLMR	HKLGLM(UniMod:35)R	7	13	19	stabilized	2.1375	0.9499	-0.308896	0.893994	1	0.804549	0.811311	0.802021	0.795312	0.721526	0.352751	0.229471													2.5534	0.9082	0.224036	0.927149	1	0.745455	0.858508	0.953034	0.908275	1.09691	0.236944	0.227261	2.5988	0.9448	0.203012	1.06758
P33919	RADD_ECOLI	radD	Putative DNA repair helicase RadD	HKTPAVIVLPTGAGK	HKTPAVIVLPTGAGK	15	23	37	stabilized	4.2165	0.9695	0.184991	0.993204	1	0.735159	0.61111	0.47163	0.296628	0.35326	0.255308	0.255376	4.4294	0.9918	0.181988	1.0026	1	0.782063	0.456636	0.31941	0.329074	0.274329	0.186115	0.187707	3.6859	0.9791	0.258359	0.927781	1	0.856524	0.762649	0.63352	0.338047	0.313002	0.25487	0.268285	3.9954	0.9839	0.227481	1.00097
P00956	SYI_ECOLI	ileS	Isoleucine--tRNA ligase	HKTPIIFR	HKTPIIFR	8	409	416	stabilized													4.9351	0.962	0.246594	1.0005	1	0.638847	0.422161	0.45864	0.26184	0.391273	0.286674	0.265649	3.8261	0.9054	0.361568	0.973627	1	0.806674	0.784186	0.650415	0.518418	0.500074	0.332886	0.498889	3.4897	0.9604	0.308809	1.00305
P62768	YAEH_ECOLI	yaeH	UPF0325 protein YaeH	HLESVVTNK	HLESVVTNK	9	106	114	stabilized	3.6171	0.9983	0.364534	0.980555	1	0.967273	0.898182	0.749091	0.450909	0.389091	0.360966	0.370909	3.5915	0.9962	0.361208	1.00619	1	0.989324	0.992883	0.765125	0.469751	0.384342	0.349932	0.359431	3.5964	0.9831	0.300058	0.934037	1	0.88255	0.822148	0.724832	0.395973	0.345638	0.293827	0.309437	3.5919	0.999	0.367453	1.01048
P0A9M8	PTA_ECOLI	pta	Phosphate acetyltransferase	HLNATIINEGDINTRR	HLNATIINEGDINTRR	16	238	253	stabilized													1.6373	0.9291	-0.562479	1.03165	1	1.12291	0.893392	0.863751	0.904504	0.850634	0.568019	0.413422	2.1582	0.909	-0.159202	1.03299	1	1.06925	0.84599	1.05521	0.781339	0.731321	0.537455	0.349846	1.8914	0.9744	-0.415214	0.938142
P0A9F3	CYSB_ECOLI	cysB	HTH-type transcriptional regulator CysB	HLTQVTPAGQEIIR	HLTQVTPAGQEIIR	14	55	68	stabilized	2.2466	0.9277	0.415107	0.971113	1	0.979226	0.919849	0.992495	0.881714	1.05338	0.767871	0.457175	1.893	0.928	-0.194023	0.938158	1	0.96737	0.942166	0.85321	0.946244	0.910003	0.798766	0.510715	1.6995	0.9167	-0.31367	0.994065	1	1.06628	0.896278	0.92265	0.998554	0.920796	0.691226	0.537751
P00452	RIR1_ECOLI	nrdA	Ribonucleoside-diphosphate reductase 1 subunit alpha	HMDYGVQINK	HMDYGVQINK	10	332	341	stabilized	2.195	0.9893	-0.313449	0.997667	1	0.926141	0.813525	0.797913	0.697106	0.562945	0.420555	0.251577	3.0988	0.9708	0.145397	1.00291	1	0.964917	0.751595	0.826621	0.641533	0.499942	0.387807	0.272227	3.1028	0.9328	0.346112	1.12094	1	1.25343	1.00398	1.00956	0.767466	0.720259	0.459033	0.383231	2.9324	0.9722	0.170888	1.01521
P00452	RIR1_ECOLI	nrdA	Ribonucleoside-diphosphate reductase 1 subunit alpha	HMDYGVQINKLMYTR	HMDYGVQINKLMYTR	15	332	346	stabilized													3.9615	0.981	0.372581	0.991159	1	0.933271	0.728732	0.54192	0.489806	0.416641	0.433735	0.330401	3.9394	0.9653	0.42254	1.03985	1	1.07474	0.738741	0.646558	0.408291	0.506463	0.380735	0.442868	3.6805	0.9263	0.33207	1.00992
P0AAI3	FTSH_ECOLI	ftsH	ATP-dependent zinc metalloprotease FtsH	HMSDETAR	HMSDETAR	8	536	543	stabilized	4.1355	0.9938	0.290671	1.00521	1	0.993983	0.548744	0.372521	0.322342	0.338867	0.288547	0.246459	4.102	0.9982	0.297667	1.00299	1	0.995671	0.569311	0.382645	0.32439	0.325912	0.285582	0.280596	4.1359	0.9957	0.315482	1.02	1	1.01477	0.573151	0.43206	0.368957	0.348159	0.292617	0.301685	4.1528	0.9953	0.284566	0.99394
P05707	SRLD_ECOLI	srlD	Sorbitol-6-phosphate 2-dehydrogenase	HNSGYSAAK	HNSGYSAAK	9	150	158	stabilized													3.4999	0.9763	0.233458	0.933456	1	0.839302	0.786945	0.701099	0.467053	0.38406	0.286202	0.233381	3.3461	0.9029	0.310638	1.1729	1	1.22606	1.34282	0.879983	0.681191	0.548054	0.320825	0.288021	3.4239	0.9882	0.267134	1.04475
P0AAG0	DPPD_ECOLI	dppD	Dipeptide transport ATP-binding protein DppD	HPYTQALLR	HPYTQALLR	9	247	255	stabilized	4.0409	0.9334	0.197125	0.996088	1	0.834681	0.680753	0.348324	0.467884	0.298689	0.28169	0.200095	4.5348	0.9803	0.133046	0.993971	1	0.68464	0.468963	0.300211	0.223469	0.168867	0.137694	0.211998	3.8095	0.9689	0.243824	1.15038	1	1.26231	1.02447	0.550985	0.223657	0.218629	0.265848	0.244463	4.0222	0.9725	0.112869	0.987714
P06710	DPO3X_ECOLI	dnaX	DNA polymerase III subunit tau	HQLEHILNEEHIAHEPR	HQLEHILNEEHIAHEPR	17	185	201	stabilized	3.7306	0.9799	0.266436	0.969911	1	0.923959	0.83365	0.553528	0.394861	0.30648	0.317619	0.198693	3.4111	0.9933	0.284749	0.98845	1	1.00007	0.961799	0.958592	0.452094	0.293704	0.334749	0.234958	3.6332	0.9541	0.296488	0.962991	1	0.8403	1.04272	0.68427	0.400405	0.286538	0.260901	0.291875	3.7135	0.9401	0.257629	0.882103
P77756	QUEC_ECOLI	queC	7-cyano-7-deazaguanine synthase	HRAEIDVAR	HRAEIDVAR	9	39	47	stabilized	3.5787	0.989	0.156138	0.969378	1	0.905483	0.821046	0.594837	0.40166	0.318924	0.200372	0.140655	3.6056	0.9919	0.194108	0.969923	1	0.921886	0.844823	0.629046	0.369156	0.318429	0.190134	0.187264	3.6033	0.9869	0.196273	1.03924	1	1.05491	0.917332	0.616431	0.440335	0.328544	0.209919	0.17633	3.6854	0.992	0.193404	1.02015
P0A763	NDK_ECOLI	ndk	Nucleoside diphosphate kinase	HRDLLGATNPANALAGTLR	HRDLLGATNPANALAGTLR	19	86	104	stabilized	3.8323	0.9772	0.190465	1.06557	1	1.11083	0.767338	0.466338	0.380244	0.292353	0.203946	0.140593	3.7655	0.9943	0.15685	1.03382	1	1.05566	0.801686	0.502502	0.320044	0.199446	0.168621	0.134901	3.6796	0.9904	0.0501233	0.991018	1	0.879615	0.605956	0.597373	0.363996	0.257115	0.143344	0.118561	3.6866	0.987	0.198523	1.03365
P0A7E5	PYRG_ECOLI	pyrG	CTP synthase	HRYEVNNMLLK	HRYEVNNMLLK	11	469	479	stabilized	3.1122	0.9201	0.566648	1.1118	1	1.15357	1.21574	1.05626	1.11375	0.629787	0.482558	0.656611	3.184	0.9877	0.35052	0.987641	1	0.959886	1.02063	0.915915	0.780686	0.512092	0.397293	0.315387	3.2068	0.9776	0.457206	1.02891	1	1.10995	0.970555	1.02568	0.852279	0.540663	0.479182	0.435754
P04425	GSHB_ECOLI	gshB	Glutathione synthetase	HSDIILKPLDGMGGASIFR	HSDIILKPLDGMGGASIFR	19	154	172	stabilized	4.5566	0.9529	0.2643	1.00484	1	0.849195	0.382603	0.268273	0.409125	0.332999	0.198278	0.209376	3.9951	0.9675	0.369894	1.00873	1	1.0067	0.654848	0.605754	0.372849	0.317525	0.428857	0.386631													4.3717	0.9299	0.352448	1.00154
P37634	RLMJ_ECOLI	rlmJ	Ribosomal RNA large subunit methyltransferase J	HSFHAGNHADVLK	HSFHAGNHADVLK	13	6	18	stabilized	2.3678	0.9347	0.186983	0.954457	1	0.846189	1.03989	0.923694	0.846785	1.07012	0.400615	0.190975	2.2939	0.9521	-0.0810125	1.03468	1	1.06679	0.903195	1.05357	1.03358	1.03729	0.426955	0.249282	2.3385	0.942	-0.0222519	1.12403	1	1.08342	1.26618	1.07008	1.21363	1.00686	0.508592	0.211241	2.4807	0.9806	0.116169	1.06395
P0A8M0	SYN_ECOLI	asnS	Asparagine--tRNA ligase	HSIEYLR	HSIEYLR	7	116	122	stabilized	3.5635	0.9905	0.0828342	1.08541	1	1.12531	1.09429	0.755583	0.261787	0.117097	0.0756721	0.0728486	3.4891	0.9563	0.0510171	1.04507	1	1.19118	0.802696	0.898284	0.283088	0.119645	0.0605779	0.0586391	3.4664	0.999	0.0755234	1.00615	1	1.02434	0.985801	0.923935	0.225152	0.110548	0.0663586	0.0622366	3.4366	0.9817	0.0890355	1.03196
P27550	ACSA_ECOLI	acs	Acetyl-coenzyme A synthetase	HTIPANIADR	HTIPANIADR	10	7	16	stabilized	3.1503	0.9902	0.091145	0.942201	1	0.877856	0.904621	0.844937	0.631199	0.396013	0.1577	0.0809359	3.3089	0.9839	0.199712	1.03871	1	1.02173	1.0774	0.87426	0.587281	0.411678	0.255051	0.152355	3.2307	0.9935	0.200849	1.05073	1	1.09453	1.0189	0.997287	0.67765	0.424812	0.225125	0.184938	3.2071	0.9799	0.131467	0.968675
P0A8M0	SYN_ECOLI	asnS	Asparagine--tRNA ligase	HTLAQALHR	HTLAQALHR	9	142	150	stabilized	3.7575	0.9931	0.124701	1.03046	1	1.04853	0.942863	0.455199	0.209776	0.142655	0.0882145	0.087616	3.7726	0.9975	0.0941901	1.03129	1	1.06058	0.82495	0.467009	0.154593	0.137497	0.0837709	0.0804842	3.7052	0.9897	0.109662	1.08355	1	1.15999	0.929649	0.574622	0.220892	0.153747	0.10442	0.0900271	3.7293	0.9956	0.0909703	1.04319
P0AA73	YHBE_ECOLI	yhbE	Uncharacterized inner membrane transporter YhbE	HTTVVSQPR	HTTVVSQPR	9	310	318	stabilized	2.4794	0.9709	0.399236	0.95299	1	0.876351	0.938881	0.944066	1.00939	0.9447	0.487455	0.405465	2.42	0.9873	0.374757	1.00089	1	0.964748	0.998603	0.999583	0.973551	1.06885	0.451989	0.375366	2.5444	0.9781	0.330794	1.08768	1	1.08077	1.10338	1.1433	1.08169	0.983517	0.527199	0.402262	2.482	0.964	0.389495	1.0189
P23538	PPSA_ECOLI	ppsA	Phosphoenolpyruvate synthase	HVFASLFNDR	HVFASLFNDR	10	162	171	stabilized	3.8957	0.9511	0.338764	0.905614	1	0.808875	0.716966	0.457245	0.379462	0.323381	0.382335	0.290774	4.0934	0.9831	0.369074	0.980079	1	0.954792	0.600511	0.44199	0.362477	0.313196	0.371547	0.434696													4.2228	0.9931	0.376763	1.01924
P60560	GUAC_ECOLI	guaC	GMP reductase	HVMVSTGTSDADFEK	HVMVSTGTSDADFEK	15	98	112	stabilized	3.6213	0.9832	-0.161542	0.992659	1	0.706006	0.572263	0.440362	0.358273	0.170558	0.107919	0.0589952	3.5289	0.9497	-0.11539	0.983835	1	0.7292	0.573084	0.560026	0.435991	0.153516	0.0932233	0.130545	3.5199	0.9761	0.132452	1.04357	1	1.02605	1.08309	0.690488	0.414385	0.179826	0.17207	0.0920606	3.6254	0.9361	0.0363675	1.04164
P60560	GUAC_ECOLI	guaC	GMP reductase	HVMVSTGTSDADFEKTK	HVMVSTGTSDADFEKTK	17	98	114	stabilized	3.8541	0.9801	0.00550199	0.989509	1	0.806895	0.536026	0.485248	0.365884	0.132979	0.098416	0.101449	3.7709	0.992	0.111173	1.00543	1	0.971941	0.638166	0.553837	0.364458	0.188131	0.125963	0.152216	3.5574	0.9741	0.0829472	0.986581	1	0.976671	0.681125	0.705615	0.418602	0.168499	0.126912	0.117163	3.592	0.9837	0.0955489	0.96434
P0AG30	RHO_ECOLI	rho	Transcription termination factor Rho	HVQVAEMVIEK	HVQVAEMVIEK	11	239	249	stabilized	3.818	0.9936	0.259749	0.969498	1	0.929414	0.767463	0.500754	0.338894	0.304449	0.241965	0.250291	3.8564	0.9981	0.236583	1.01226	1	1.02383	0.781453	0.454825	0.253652	0.272318	0.224455	0.226537	3.7982	0.9966	0.254212	0.996074	1	0.986722	0.829689	0.506862	0.324959	0.262528	0.220104	0.266807	3.935	0.9966	0.235942	1.00286
P0AG30	RHO_ECOLI	rho	Transcription termination factor Rho	HVQVAEMVIEKAK	HVQVAEMVIEKAK	13	239	251	stabilized	3.9689	0.9815	0.0807773	1.11448	1	1.22618	0.646105	0.251179	0.137594	0.0797348	0.0678064	0.0652376	3.9407	0.9997	0.0727935	1.00607	1	1.01047	0.623721	0.244248	0.100018	0.0796201	0.0773368	0.057812	3.8962	0.9946	0.0994962	1.05641	1	1.11119	0.71895	0.326	0.144944	0.10702	0.0816174	0.102526	3.9983	0.9952	0.0867222	0.950833
P07109	HISP_ECOLI	hisP	Histidine/lysine/arginine/ornithine transport ATP-binding protein HisP	HVSTHVIFLHQGK	HVSTHVIFLHQGK	13	217	229	stabilized	3.9257	0.9031	0.439659	0.928402	1	0.852438	0.699153	0.635448	0.416116	0.365776	0.449627	0.535543													4.0516	0.9796	0.472536	0.973734	1	0.947138	0.674248	0.512725	0.407477	0.492864	0.482369	0.502847	3.9074	0.9862	0.450864	1.01603
P77718	THII_ECOLI	thiI	tRNA sulfurtransferase	HWDNIEVR	HWDNIEVR	8	46	53	stabilized													3.8269	0.9904	0.326772	1.04753	1	1.08961	0.823898	0.570637	0.42587	0.339224	0.341278	0.302086	3.9492	0.9804	0.291206	1.02333	1	1.00488	0.61816	0.612778	0.415822	0.362502	0.268939	0.327785	3.7679	0.9938	0.285625	0.973807
P11071	ACEK_ECOLI	aceK	Isocitrate dehydrogenase kinase/phosphatase	HWLCADPR	HWLC(UniMod:4)ADPR	8	520	527	stabilized	4.1025	0.9979	0.152088	1.00562	1	1.00016	0.472371	0.272155	0.161558	0.122962	0.171098	0.167925	4.0587	0.9636	0.172833	1.11152	1	1.21505	0.567157	0.32177	0.303715	0.187084	0.0863039	0.174219	4.0326	0.9886	0.156667	1.07997	1	1.13992	0.609529	0.267771	0.141147	0.14287	0.142448	0.185375	4.1349	0.9936	0.112591	0.97366
P77718	THII_ECOLI	thiI	tRNA sulfurtransferase	HYDETLAVVR	HYDETLAVVR	10	36	45	stabilized	4.0463	0.9974	0.302712	0.993952	1	0.856467	0.652984	0.561559	0.448357	0.396919	0.349334	0.333103	3.8661	0.9974	0.247962	1.01314	1	0.976214	0.663698	0.576983	0.417222	0.35072	0.279436	0.248681	3.8918	0.9782	0.302606	1.04159	1	1.06297	0.725179	0.536364	0.488718	0.325535	0.266507	0.335503	3.8907	0.9723	0.124543	1.00623
P0AEW6	INGK_ECOLI	gsk	Guanosine-inosine kinase	HYFPVNAR	HYFPVNAR	8	11	18	stabilized	3.2891	0.9458	0.147081	0.873649	1	0.753116	0.813642	0.694768	0.577406	0.298734	0.167464	0.173081	3.3191	0.9352	0.185	0.896358	1	0.741337	0.975357	0.741915	0.551533	0.283741	0.182289	0.198993													3.34	0.9647	0.19127	1.15292
P23538	PPSA_ECOLI	ppsA	Phosphoenolpyruvate synthase	HYGRPMDIEWAK	HYGRPMDIEWAK	12	312	323	stabilized	3.9859	0.9422	0.412951	0.963929	1	0.927954	0.704081	0.462221	0.365415	0.309637	0.489748	0.484117	4.3587	0.9521	0.403615	0.980371	1	0.855878	0.630731	0.464098	0.346704	0.404682	0.459653	0.433616													4.0245	0.9541	0.391206	0.943145
P27829	WECC_ECOLI	wecC	UDP-N-acetyl-D-mannosamine dehydrogenase	IACFGLAFKPNIDDLR	IAC(UniMod:4)FGLAFKPNIDDLR	16	323	338	stabilized	1.6718	0.9675	-2.14149	0.964822	1	0.924888	1.04325	0.914883	0.916163	0.965338	0.719768	0.289121	1.6425	0.9374	-0.693816	0.906652	1	0.882635	0.804605	0.799145	0.835222	0.78571	0.539951	0.316968	1.6229	0.9069	-1.78565	1.1568	1	1.20779	1.30207	1.1193	1.11774	1.11456	0.800821	0.427553	1.1781	0.9771	-5.24179	1.01525
P27550	ACSA_ECOLI	acs	Acetyl-coenzyme A synthetase	IAEAAVVGIPHNIK	IAEAAVVGIPHNIK	14	542	555	stabilized	3.0415	0.9737	0.130919	1.0057	1	0.905063	1.13291	0.962025	0.841772	0.517026	0.157423	0.119673	3.1057	0.993	0.122342	1.00727	1	0.963636	1.03636	0.939394	0.690909	0.494228	0.168791	0.122182	3.1035	0.9892	0.127262	1.00062	1	0.933333	1.06061	0.951515	0.727273	0.473754	0.161297	0.118945	3.1479	0.9586	0.148066	1.00435
P25745	MNMA_ECOLI	mnmA	tRNA-specific 2-thiouridylase MnmA	IAEDLGLVTAK	IAEDLGLVTAK	11	181	191	stabilized	3.587	0.9571	0.18278	0.960202	1	0.909321	0.664239	0.749724	0.41661	0.277869	0.224598	0.215229	3.5625	0.917	0.240569	1.1428	1	1.31421	0.812028	0.864347	0.521037	0.393571	0.323694	0.208595	3.4626	0.9207	0.274756	1.17222	1	1.2592	1.27028	0.788634	0.607229	0.430102	0.276432	0.250559	3.4614	0.9755	0.182287	0.92459
P43329	HRPA_ECOLI	hrpA	ATP-dependent RNA helicase HrpA	IAEELKTEPGGCIGYK	IAEELKTEPGGC(UniMod:4)IGYK	16	142	157	stabilized	3.8177	0.9942	0.19509	1.00617	1	0.988461	0.731231	0.500102	0.330671	0.285591	0.228087	0.154384	3.7187	0.9863	0.14676	0.965809	1	0.865114	0.738686	0.51061	0.362813	0.297825	0.194314	0.154208	3.7245	0.9894	0.155747	1.02174	1	1.01899	0.807045	0.516873	0.3361	0.296113	0.159393	0.130281	3.7689	0.9936	0.156844	0.999935
P0AGL7	RSME_ECOLI	rsmE	Ribosomal RNA small subunit methyltransferase E	IAIAACEQCGR	IAIAAC(UniMod:4)EQC(UniMod:4)GR	11	134	144	stabilized													2.8828	0.9093	0.441964	1.02337	1	1.03346	0.970649	0.773332	0.840463	0.796237	0.595774	0.580236	2.5647	0.9464	0.548597	0.947921	1	0.996083	0.944614	0.898384	0.885066	0.941814	0.603096	0.558196	2.3585	0.9744	0.0786224	0.985629
P0AAS7	YBCJ_ECOLI	ybcJ	Putative RNA-binding protein YbcJ	IAIAEGQVK	IAIAEGQVK	9	32	40	stabilized													1.6801	0.9152	-0.723732	0.911765	1	0.872519	0.898975	0.889501	0.765108	0.898614	0.602997	0.371518	1.3568	0.9346	-2.74369	1.10441	1	1.12715	1.19095	1.11652	1.09525	0.994563	0.817452	0.490661	2.1215	0.9389	0.0229564	1.03315
P36767	RDGC_ECOLI	rdgC	Recombination-associated protein RdgC	IAKLEAEQAR	IAKLEAEQAR	10	88	97	stabilized	2.8658	0.9104	0.187534	1.05335	1	1.28285	0.924252	0.910681	1.14899	0.967548	0.133766	0.241243	2.7627	0.9838	0.163014	0.950766	1	0.999471	0.983969	0.880385	0.88974	0.94613	0.143925	0.182142	2.6469	0.9312	0.137225	0.844164	1	0.742103	0.713375	0.875	0.859375	0.875	0.110905	0.163726	2.6473	0.9955	0.149542	0.964002
P0A7E5	PYRG_ECOLI	pyrG	CTP synthase	IALFCNVPEK	IALFC(UniMod:4)NVPEK	10	224	233	stabilized	2.9198	0.978	0.407795	0.998893	1	1.07576	0.939394	0.969697	0.939394	0.772727	0.405671	0.428573	3.2419	0.9116	0.488626	1.16925	1	1.344	1.128	1.112	0.864	0.665242	0.518031	0.470127	2.9787	0.9695	0.370698	0.955976	1	0.95092	0.883436	0.98773	0.944785	0.699387	0.430982	0.31072	3.1668	0.9496	0.418454	1.05987
P14081	SELB_ECOLI	selB	Selenocysteine-specific elongation factor	IALNIAGDAEKEQINR	IALNIAGDAEKEQINR	16	237	252	stabilized	3.6688	0.9344	0.323846	0.897118	1	0.815366	0.776321	0.66569	0.377074	0.278453	0.289096	0.420218	3.6531	0.9113	0.417773	1.0244	1	1.00055	0.843039	0.592978	0.708876	0.611964	0.479091	0.441728													3.771	0.9195	0.533661	1.06348
P0A9W3	ETTA_ECOLI	ettA	Energy-dependent translational throttle protein EttA	IANLSGGER	IANLSGGER	9	160	168	stabilized	3.647	0.9871	0.380626	0.961116	1	0.910931	0.889339	0.688259	0.483131	0.421053	0.39946	0.349528	3.6541	0.9974	0.304261	0.983965	1	0.926357	0.768734	0.669251	0.523256	0.419897	0.348837	0.322997	3.6772	0.9823	0.386748	1.04605	1	1.08097	0.924716	0.710227	0.491477	0.488636	0.397727	0.34233	3.666	0.9932	0.355318	1.00243
P0A8N5	SYK2_ECOLI	lysU	Lysine--tRNA ligase, heat inducible	IAPELYLK	IAPELYLK	8	238	245	stabilized	3.5349	0.9941	0.0435067	0.967824	1	0.911071	0.92559	0.662432	0.261343	0.132661	0.0304755	0.0373882	3.5378	0.9929	0.0439931	0.997986	1	0.95941	0.968635	0.656827	0.276753	0.152582	0.036179	0.0242827	3.4771	0.9852	0.0447645	1.1169	1	1.17143	1.16122	0.859184	0.32449	0.13034	0.0367849	0.0301624	3.5396	0.9951	0.031571	0.949337
P0A8N5	SYK2_ECOLI	lysU	Lysine--tRNA ligase, heat inducible	IAPELYLKR	IAPELYLKR	9	238	246	stabilized	3.4122	0.9707	0.0493145	1.06925	1	1.05057	1.15044	0.752212	0.420986	0.266751	0.048904	0.0269102	3.485	0.9948	0.0241093	1.05686	1	1.11782	0.943605	0.755287	0.362538	0.127895	0.031766	0.0324673	3.4121	0.9946	0.0503039	1.04521	1	1.03434	1.09261	0.886576	0.376691	0.14256	0.0373416	0.0481494	3.4337	0.9712	0.0249294	1.06696
P69441	KAD_ECOLI	adk	Adenylate kinase	IAQEDCR	IAQEDC(UniMod:4)R	7	72	78	stabilized	3.3965	0.9939	0.131084	0.993484	1	0.960784	0.973856	0.810458	0.452288	0.28366	0.169281	0.0895425	3.4428	0.9982	0.121414	1.01956	1	1.03289	0.934211	0.789474	0.426974	0.275	0.139474	0.107237	3.4131	0.9943	0.149441	1.05391	1	1.09934	1.00662	0.86755	0.474172	0.281457	0.174834	0.123179	3.4341	0.9905	0.134988	0.949103
P0AGJ2	TRMH_ECOLI	trmH	tRNA (guanosine(18)-2'-O)-methyltransferase	ICEMLAR	IC(UniMod:4)EMLAR	7	9	15	stabilized	2.4693	0.9724	-0.0868564	0.947735	1	0.975201	0.907559	0.81844	0.826948	0.81502	0.276942	0.165023	2.4982	0.9898	0.0599643	1.0334	1	1.08583	0.994785	1.05926	0.947817	0.918373	0.37352	0.196041	2.5714	0.9884	0.23029	0.962632	1	0.986244	0.919675	0.912042	0.996229	0.916665	0.333581	0.244971	2.3687	0.9286	-0.13957	0.877535
P0A9Z1	GLNB_ECOLI	glnB	Nitrogen regulatory protein P-II 1	IDAIIKPFKLDDVR	IDAIIKPFKLDDVR	14	4	17	stabilized	3.0172	0.934	0.312648	1.00793	1	1.01564	0.823568	1.10963	1.09066	0.578445	0.293308	0.332035	2.8872	0.9202	-0.0154048	0.967672	1	0.883736	0.767169	0.691389	0.786633	0.423999	0.229097	0.249824	3.0453	0.9844	0.172273	0.953142	1	0.989063	0.851535	0.939973	0.802332	0.512201	0.182901	0.17933	2.8796	0.9158	0.0174252	0.989982
P77718	THII_ECOLI	thiI	tRNA sulfurtransferase	IDDGQMGVILKR	IDDGQMGVILKR	12	255	266	stabilized	4.3293	0.9849	0.236453	0.996469	1	0.797463	0.544012	0.435573	0.283081	0.357117	0.266319	0.249114	4.0161	0.969	0.173175	0.983366	1	0.836991	0.573332	0.547277	0.244083	0.282626	0.24546	0.186476	3.8146	0.9859	0.321668	1.04758	1	1.09985	0.830376	0.603758	0.317491	0.369581	0.305697	0.336887	4.0988	0.9949	0.240005	1.00392
P63284	CLPB_ECOLI	clpB	Chaperone protein ClpB	IDEVVVFHPLGEQHIASIAQIQLK	IDEVVVFHPLGEQHIASIAQIQLK	24	757	780	stabilized	3.6756	0.978	0.480291	1.04293	1	1.07881	1.04972	0.836896	0.450306	0.534334	0.519206	0.417395	3.8513	0.9783	0.385543	1.01444	1	0.994692	0.700172	0.689159	0.564835	0.418061	0.417179	0.399537	3.7447	0.9963	0.450752	1.00303	1	1.00121	0.902197	0.682074	0.509612	0.465424	0.468299	0.420381	3.9644	0.9611	0.231642	0.991636
P63284	CLPB_ECOLI	clpB	Chaperone protein ClpB	IDMSEFMEK	IDMSEFMEK	9	632	640	stabilized	2.714	0.9126	0.170132	1.00015	1	0.889357	0.813943	0.731462	0.738978	0.546626	0.603524	0.411707	3.8573	0.9237	0.596617	1.06514	1	1.13268	0.848947	0.809655	0.637397	0.626235	0.667174	0.531745													3.6315	0.9362	0.525059	1.02781
P63284	CLPB_ECOLI	clpB	Chaperone protein ClpB	IDMSEFMEKHSVSR	IDMSEFMEKHSVSR	14	632	645	stabilized	3.7079	0.9592	0.0294899	0.965281	1	0.764769	0.726066	0.433577	0.361031	0.225091	0.13343	0.114718	3.6988	0.9926	0.136088	0.963624	1	0.92339	0.807701	0.554152	0.215621	0.219866	0.120481	0.120703	3.7161	0.979	0.0960945	0.967077	1	0.807995	0.71066	0.497116	0.38975	0.260997	0.171716	0.162156	3.7529	0.979	0.0670286	0.978627
P25519	HFLX_ECOLI	hflX	GTPase HflX	IDRDEENKPNR	IDRDEENKPNR	11	329	339	stabilized	3.8587	0.9292	0.364869	0.994384	1	0.988527	0.807754	0.538814	0.365518	0.410198	0.495113	0.209189	3.9577	0.9758	0.362526	1.04905	1	1.09719	0.743599	0.496641	0.375765	0.367317	0.437169	0.287649	3.8237	0.9677	0.36272	1.00544	1	1.01344	0.816151	0.594481	0.382403	0.335595	0.475671	0.29293	3.9231	0.9367	0.353179	0.971963
P0A9C0	GLPA_ECOLI	glpA	Anaerobic glycerol-3-phosphate dehydrogenase subunit A	IDYNEIDDNR	IDYNEIDDNR	10	273	282	stabilized													1.8621	0.9428	-0.527529	0.988523	1	0.917282	0.95821	0.835981	0.646408	0.73146	0.475153	0.259449	2.8065	0.9282	0.071662	1.04997	1	1.09417	0.862554	0.673915	0.735893	0.658866	0.444203	0.30789	2.0463	0.9354	-0.473537	1.07627
P04805	SYE_ECOLI	gltX	Glutamate--tRNA ligase	IEDTDLER	IEDTDLER	8	41	48	stabilized	2.6597	0.9226	0.359911	1.18907	1	1.21141	1.35056	1.183	1.1498	1.02316	0.511378	0.400083	2.9433	0.9863	0.392201	1.03783	1	1.10044	0.992506	1.05644	1.01368	0.794367	0.407895	0.378907	2.862	0.9656	0.351665	1.1031	1	1.1065	1.17798	1.09672	1.00243	0.797483	0.478617	0.335447	2.5928	0.9448	0.267397	1.06534
P23538	PPSA_ECOLI	ppsA	Phosphoenolpyruvate synthase	IEDVPQEQR	IEDVPQEQR	9	281	289	stabilized	4.0695	0.9151	0.508692	0.960336	1	0.920601	0.660944	0.523605	0.427039	0.435622	0.587983	0.581545	4.0913	0.9526	0.477377	0.988078	1	0.975104	0.655602	0.526971	0.408714	0.419087	0.504149	0.568465	4.0279	0.9575	0.489356	1.02052	1	1.04095	0.717672	0.510776	0.411638	0.4375	0.5625	0.543103	4.078	0.9422	0.463144	0.954067
P08312	SYFA_ECOLI	pheS	Phenylalanine--tRNA ligase alpha subunit	IENGGLHPVTR	IENGGLHPVTR	11	101	111	stabilized	3.1646	0.9633	0.219495	1.03331	1	1.04401	0.799281	0.753251	0.712315	0.544238	0.464666	0.308297	3.4825	0.9201	0.421994	1.11708	1	1.23556	1.01034	0.785342	0.774723	0.523509	0.439869	0.439057													3.496	0.9548	0.524976	1.00034
P00956	SYI_ECOLI	ileS	Isoleucine--tRNA ligase	IESMVANRPDWCISR	IESMVANRPDWC(UniMod:4)ISR	15	452	466	stabilized	3.8964	0.9962	0.322086	1.00235	1	0.966882	0.684419	0.613621	0.431035	0.383184	0.341525	0.328297	3.9061	0.9968	0.294328	0.974363	1	0.94573	0.724232	0.45138	0.337872	0.287415	0.287717	0.298135	3.7131	0.9567	0.408405	1.1335	1	1.17716	1.22237	0.71463	0.504453	0.396864	0.364071	0.368296	3.6038	0.9957	0.26768	1.02158
P0A6I9	COAE_ECOLI	coaE	Dephospho-CoA kinase	IFANPEEK	IFANPEEK	8	74	81	stabilized	2.0571	0.9491	-0.443482	1.10867	1	1.0651	1.2585	1.10618	1.09986	1.02339	0.633118	0.259144	1.9516	0.9837	-0.482247	1.00147	1	1.00938	0.916491	0.907633	0.791926	0.81869	0.424922	0.299182													2.4408	0.9795	0.154186	1.08216
P0AC55	GLNK_ECOLI	glnK	Nitrogen regulatory protein GlnK	IFVAELQR	IFVAELQR	8	91	98	stabilized													3.5232	0.9106	0.177408	1.17496	1	1.3927	0.86239	0.936875	0.446739	0.358416	0.168198	0.208686	3.8928	0.9328	0.213321	1.09476	1	1.1644	0.655	0.479477	0.500206	0.374983	0.261117	0.137042	3.5925	0.9877	0.163655	0.97142
P0A836	SUCC_ECOLI	sucC	Succinate--CoA ligase [ADP-forming] subunit beta	IGAGPWVVK	IGAGPWVVK	9	38	46	stabilized	3.5832	0.9562	0.235647	0.907801	1	0.787682	0.820097	0.601297	0.424635	0.335494	0.26094	0.218801	3.7089	0.9737	0.334858	1.04661	1	1.06961	1.06961	0.648557	0.398981	0.412564	0.268251	0.259762	3.543	0.916	0.361189	1.19081	1	1.24295	1.34707	0.885033	0.529284	0.479393	0.32538	0.303688	3.4796	0.9712	0.261303	1.07587
P0A9C9	GLPX_ECOLI	glpX	Fructose-1,6-bisphosphatase 1 class 2	IGEQELAR	IGEQELAR	8	248	255	stabilized	2.4234	0.9509	0.369531	0.996665	1	0.982353	1.05882	0.9	0.923529	0.905882	0.623529	0.534758	2.6155	0.9985	0.50955	1.00647	1	1	1.00613	0.993865	0.95092	0.877301	0.656442	0.57607	2.5059	0.9981	0.413795	0.989819	1	0.982857	0.971429	0.96	0.937143	0.857143	0.628571	0.536157	2.7094	0.9883	0.519521	1.04433
P08178	PUR5_ECOLI	purM	Phosphoribosylformylglycinamidine cyclo-ligase	IGIIKASDSEQR	IGIIKASDSEQR	12	330	341	stabilized	3.322	0.9147	0.0165408	1.1819	1	1.43675	0.941928	0.896787	0.723758	0.201279	0.0776013	0.0506213													3.2077	0.9319	0.0133728	0.913996	1	0.85001	0.741748	0.974821	0.434671	0.35218	0.0306237	0.0138413	3.2637	0.967	0.059828	1.03041
P0AGE9	SUCD_ECOLI	sucD	Succinate--CoA ligase [ADP-forming] subunit alpha	IGIQPGHIHKPGK	IGIQPGHIHKPGK	13	135	147	stabilized													3.555	0.9775	0.582971	1.01405	1	1.01852	0.907407	0.808642	0.777778	0.641975	0.623457	0.581178	3.1375	0.9885	0.595615	1.03747	1	1.06803	1.02721	0.986395	0.877551	0.761905	0.62953	0.590519	3.2418	0.9616	0.627843	1.04513
P03018	UVRD_ECOLI	uvrD	DNA helicase II	IGQLMGTSQGGMWVGTFHGLAHR	IGQLMGTSQGGMWVGTFHGLAHR	23	74	96	stabilized	2.5048	0.9835	-0.176599	1.01224	1	0.997836	0.916934	0.905451	0.6693	0.684535	0.32488	0.184876	3.1772	0.9767	0.089569	0.982908	1	0.913335	0.929162	0.697497	0.550587	0.497994	0.222012	0.159369	2.9621	0.9896	0.138125	1.03968	1	1.03911	1.03296	1.02149	0.836921	0.597313	0.273163	0.113968	2.9703	0.962	0.252136	1.03735
P0A9W3	ETTA_ECOLI	ettA	Energy-dependent translational throttle protein EttA	IGVLGLNGAGK	IGVLGLNGAGK	11	35	45	stabilized	3.7792	0.9707	0.159154	0.998927	1	0.850746	0.573881	0.656716	0.425373	0.379851	0.261194	0.257463	3.6263	0.9574	0.293073	0.942502	1	0.852713	0.891473	0.603876	0.431008	0.411628	0.272093	0.274419	3.7189	0.9918	0.271093	1.04054	1	1.06716	0.820896	0.624627	0.43209	0.385821	0.284328	0.250746	3.7194	0.9789	0.305909	1.05803
P0A9W3	ETTA_ECOLI	ettA	Energy-dependent translational throttle protein EttA	IGVLGLNGAGKSTLLR	IGVLGLNGAGKSTLLR	16	35	50	stabilized													3.6031	0.9388	0.272536	0.957981	1	0.846728	1.01215	0.617026	0.441974	0.309434	0.298269	0.206214	3.4084	0.9505	0.270785	0.90066	1	0.802551	0.811786	0.755759	0.514768	0.402662	0.2257	0.32776	3.3051	0.9512	0.339109	1.18235
P0A9W3	ETTA_ECOLI	ettA	Energy-dependent translational throttle protein EttA	IGYLPQEPQLNPEHTVR	IGYLPQEPQLNPEHTVR	17	71	87	stabilized	3.6741	0.9781	0.412976	1.02292	1	1.03125	0.819853	0.753676	0.542279	0.536765	0.476103	0.373162	3.821	0.9972	0.368002	1.0076	1	0.985173	0.738056	0.662273	0.499176	0.444811	0.39374	0.367381	3.7082	0.9656	0.458634	1.06846	1	1.11832	1.03053	0.734733	0.520992	0.520992	0.465649	0.370229	3.6448	0.9962	0.368987	0.98115
P24182	ACCC_ECOLI	accC	Biotin carboxylase	IGYPVIIK	IGYPVIIK	8	152	159	stabilized	4.1038	0.9222	0.544361	1.12157	1	1.19313	0.806867	0.742489	0.596567	0.515021	0.523605	0.527897	3.9162	0.9557	0.471763	1.08051	1	1.15179	0.790179	0.732143	0.5	0.455357	0.477679	0.491071	3.9227	0.9769	0.49854	1.02242	1	1.04405	0.832599	0.581498	0.53304	0.506608	0.54185	0.423805	4.0602	0.9884	0.418674	1.00167
P11071	ACEK_ECOLI	aceK	Isocitrate dehydrogenase kinase/phosphatase	IHLYDHHVGLVVEQLR	IHLYDHHVGLVVEQLR	16	51	66	stabilized	4.0894	0.9687	0.0824051	0.964589	1	0.770289	0.578452	0.350872	0.140192	0.17636	0.123933	0.123306	4.1916	0.9963	0.0654171	0.98595	1	0.860253	0.434861	0.276035	0.121278	0.0828569	0.100438	0.0788408	3.981	0.9839	0.0968425	1.07834	1	1.14601	0.564421	0.399943	0.157901	0.121926	0.0662757	0.125761	3.8678	0.9858	0.114493	1.09258
P0ABU2	YCHF_ECOLI	ychF	Ribosome-binding ATPase YchF	IHTDFEKGFIR	IHTDFEKGFIR	11	308	318	stabilized	4.5828	0.996	0.132615	0.99828	1	0.798134	0.290066	0.146763	0.163443	0.154488	0.12053	0.144383	3.956	0.9895	0.174588	1.05493	1	1.10946	0.796915	0.17309	0.230228	0.161931	0.195339	0.11768	4.6118	0.9853	0.119885	1.00102	1	0.731922	0.327125	0.170404	0.251919	0.146146	0.0980439	0.125052	4.3486	0.9683	0.144882	0.981851
P0AFB8	NTRC_ECOLI	glnG	DNA-binding transcriptional regulator NtrC	IIAATHQNLEQR	IIAATHQNLEQR	12	276	287	stabilized													3.2256	0.9631	0.461056	1.05977	1	0.986576	1.12898	1.11924	0.826194	0.570096	0.476325	0.433262	3.3247	0.9879	0.461518	1.0324	1	1.02804	1.04227	0.995814	0.696114	0.582797	0.434225	0.469528	3.3536	0.9319	0.452003	1.09499
P30850	RNB_ECOLI	rnb	Exoribonuclease 2	IIAVIHSEKER	IIAVIHSEKER	11	60	70	stabilized													1.4866	0.9656	-4.74867	0.958494	1	1.00255	0.970252	0.928747	0.925534	0.910843	0.833958	0.463663	1.8981	0.9362	0.162389	0.950239	1	0.899314	0.892604	0.962017	0.878346	0.846309	0.702723	0.583136	1.9874	0.996	0.290741	1.00837
P04079	GUAA_ECOLI	guaA	GMP synthase [glutamine-hydrolyzing]	IIDDAVAR	IIDDAVAR	8	213	220	stabilized													3.0201	0.9411	0.584173	1.09492	1	1.05259	1.1119	1.17322	1.12438	0.799377	0.63342	0.532198	2.636	0.98	0.530734	1.04347	1	1.04804	1.07435	1.07099	0.976803	0.968699	0.624614	0.565026	2.7244	0.9713	0.49687	1.03243
P0AAI3	FTSH_ECOLI	ftsH	ATP-dependent zinc metalloprotease FtsH	IIDQEVKALIER	IIDQEVKALIER	12	544	555	stabilized													4.5213	0.9787	0.244489	1.00123	1	0.856087	0.36913	0.320763	0.219721	0.338042	0.180099	0.261206	4.9619	0.9676	0.291891	0.999987	1	0.721695	0.247454	0.241343	0.33607	0.233109	0.318409	0.374933	3.9087	0.9468	0.308223	0.913569
P76423	THIM_ECOLI	thiM	Hydroxyethylthiazole kinase	IIGIHGGDPLMTK	IIGIHGGDPLMTK	13	183	195	stabilized													4.1865	0.9077	0.519038	1.05727	1	1.10323	0.666488	0.584152	0.608426	0.624185	0.413542	0.459332	2.8768	0.9394	-0.132227	0.999361	1	0.716506	0.63961	0.543302	0.53533	0.544115	0.229042	0.316951	3.8499	0.9461	0.304142	1.04721
P00956	SYI_ECOLI	ileS	Isoleucine--tRNA ligase	IIGNGHLHK	IIGNGHLHK	9	172	180	stabilized	3.5825	0.9676	0.168503	0.984184	1	0.786062	0.737357	0.617635	0.517366	0.381358	0.325135	0.313942	3.8776	0.9873	0.356794	0.994524	1	0.988545	0.803199	0.499191	0.386619	0.300471	0.416262	0.338589	3.7335	0.9121	0.420238	1.10195	1	1.03254	1.2733	0.611099	0.548906	0.461165	0.348026	0.323328	3.8978	0.9833	0.299519	1.02759
P0AG30	RHO_ECOLI	rho	Transcription termination factor Rho	IIHPMGEIDAMEFLINK	IIHPMGEIDAMEFLINK	17	386	402	stabilized	3.9035	0.9897	0.0905347	0.931444	1	0.862609	0.654823	0.24339	0.0874989	0.118532	0.0703271	0.0955759	3.9354	0.9994	0.0969869	1.00075	1	0.987307	0.607392	0.348384	0.183067	0.101549	0.105892	0.096654	3.8844	0.9939	0.122748	1.03875	1	1.07413	0.72935	0.34971	0.185926	0.146763	0.137871	0.070243	3.9147	0.9983	0.0798817	1.0265
P0A993	F16PA_ECOLI	fbp	Fructose-1,6-bisphosphatase class 1	IIHRDINK	IIHRDINK	8	35	42	stabilized	4.0959	0.9779	0.249439	1.00243	1	0.937722	0.54864	0.519886	0.270856	0.312357	0.305876	0.217059													4.7246	0.9408	0.311156	0.999034	1	0.811512	0.381241	0.279534	0.36282	0.183044	0.311604	0.418245	3.9321	0.9534	0.467774	1.05885
P0A7B1	PPK1_ECOLI	ppk	Polyphosphate kinase	IIISEEQGSNSHSR	IIISEEQGSNSHSR	14	61	74	stabilized	4.3062	0.9232	0.594708	1.0273	1	1.04143	0.650984	0.659725	0.677358	0.635426	0.52235	0.53259	3.8696	0.9751	0.578524	0.957801	1	0.915287	0.87534	0.637819	0.593592	0.609531	0.560186	0.553152	4.0513	0.918	0.623301	1.05812	1	1.11622	0.765793	0.616698	0.69609	0.654989	0.632401	0.519154
P42641	OBG_ECOLI	obgE	GTPase ObgE/CgtA	IIISELEK	IIISELEK	8	261	268	stabilized													3.1557	0.9506	0.024004	1.08045	1	1.16667	0.782201	0.701314	0.628281	0.528012	0.285663	0.146628	3.0877	0.9656	0.234637	1.0152	1	0.963636	1.04545	0.936364	0.672008	0.596213	0.371686	0.202356	3.1262	0.9261	0.194046	1.04954
P42641	OBG_ECOLI	obgE	GTPase ObgE/CgtA	IIISELEKYSQDLATKPR	IIISELEKYSQDLATKPR	18	261	278	stabilized	2.9515	0.9676	-0.322046	1.00265	1	0.723662	0.610706	0.516169	0.337831	0.356558	0.281509	0.0805878	3.0201	0.9638	-0.0975137	0.999878	1	0.889054	0.745687	0.723999	0.428949	0.468549	0.297901	0.116063	3.0139	0.9726	-0.0462634	1.01327	1	0.964336	0.676141	0.7246	0.624159	0.432858	0.299839	0.183464	3.1798	0.9813	0.0172603	1.02501
P69441	KAD_ECOLI	adk	Adenylate kinase	IILLGAPGAGK	IILLGAPGAGK	11	3	13	stabilized	3.3929	0.9403	0.133193	0.897528	1	0.732852	0.967509	0.714801	0.440433	0.221661	0.175812	0.0924188	3.366	0.9811	0.180077	0.991772	1	0.912134	1.02092	1.01255	0.439331	0.285774	0.166946	0.115481	3.3751	0.9387	0.197748	1.21242	1	1.23113	1.41038	1.09906	0.54717	0.358019	0.217925	0.118396	3.4258	0.9938	0.121737	1.0574
P05707	SRLD_ECOLI	srlD	Sorbitol-6-phosphate 2-dehydrogenase	IIQINSKSGK	IIQINSKSGK	10	136	145	stabilized													3.3227	0.9519	0.00107831	0.986022	1	0.985772	0.854299	0.641947	0.65165	0.155519	0.0599669	0.0458122	3.2188	0.9381	0.0874198	1.10756	1	1.34058	0.926583	1.018	0.738545	0.319611	0.109518	0.0958681	3.4225	0.9843	0.0994313	0.952399
P46889	FTSK_ECOLI	ftsK	DNA translocase FtsK	IKADVVNYSPGPVITR	IKADVVNYSPGPVITR	16	877	892	stabilized													2.9279	0.9898	0.11535	1.03552	1	1.06411	0.917625	0.864518	0.691358	0.642507	0.322846	0.257085	2.9322	0.9792	0.267653	1.08956	1	1.16129	1.11355	1.01456	0.94565	0.717024	0.355977	0.277197	3.0346	0.9631	0.325182	1.07985
P76226	YNJF_ECOLI	ynjF	Inner membrane protein YnjF	IKPLLHQCVR	IKPLLHQC(UniMod:4)VR	10	10	19	stabilized													3.2955	0.928	0.0942614	1.02926	1	1.00111	0.771618	0.524341	0.677244	0.47411	0.310311	0.224737	3.738	0.9561	0.181711	0.969121	1	0.851293	0.774339	0.491197	0.384031	0.344327	0.29334	0.146626	3.5809	0.9482	0.180242	1.04136
P0A8A4	PSRP_ECOLI	ppsR	Phosphoenolpyruvate synthase regulatory protein	ILDIMGLSR	ILDIMGLSR	9	266	274	stabilized													2.5673	0.9576	0.335015	0.960221	1	0.918156	0.882821	0.949994	1.06627	0.911233	0.421235	0.344408	2.2341	0.9147	-0.00757406	1.11847	1	1.04279	1.24903	1.05607	1.11226	1.21324	0.593596	0.319123	2.4679	0.9479	0.322978	1.09242
P0A8I8	RLMH_ECOLI	rlmH	Ribosomal RNA large subunit methyltransferase H	ILDKEGEQMLAAAGK	ILDKEGEQMLAAAGK	15	52	66	stabilized	3.9865	0.9858	0.29419	0.978652	1	0.954932	0.644129	0.430963	0.270062	0.272766	0.367412	0.274737	4.1337	0.9834	0.36687	1.04039	1	1.05556	0.594372	0.518966	0.444402	0.369339	0.381438	0.326207	4.463	0.9727	0.316144	0.999368	1	0.792149	0.508668	0.551674	0.349956	0.39045	0.324792	0.350782	3.9321	0.9792	0.38023	1.04602
P27550	ACSA_ECOLI	acs	Acetyl-coenzyme A synthetase	ILDWIKPYQK	ILDWIKPYQK	10	45	54	stabilized	3.0118	0.9125	0.227754	1.04585	1	1.01402	1.17784	0.792068	0.772309	0.634467	0.396073	0.246714													2.7237	0.91	0.11991	1.14875	1	1.1427	1.15388	1.18867	1.18123	0.669763	0.343482	0.251996	3.1245	0.9483	0.886981	0.184498
P0A9M0	LON_ECOLI	lon	Lon protease	ILEYLAVQSR	ILEYLAVQSR	10	334	343	stabilized	3.367	0.9286	0.432109	1.09753	1	1.19687	1.00625	0.796875	0.7875	0.640625	0.453125	0.471875	2.9747	0.9175	0.147453	1.01829	1	1.00789	0.702632	0.760526	0.689474	0.657895	0.328947	0.413158	3.4919	0.9598	0.358315	1.02394	1	1.00771	0.827763	0.712082	0.586118	0.658098	0.421594	0.411311	2.5598	0.9354	-0.0592696	0.980757
P0AG30	RHO_ECOLI	rho	Transcription termination factor Rho	ILFENLTPLHANSR	ILFENLTPLHANSR	14	131	144	stabilized	3.8969	0.9938	0.19727	0.964355	1	0.925234	0.700935	0.364979	0.260144	0.190823	0.175654	0.19864													3.9074	0.9872	0.235699	0.989248	1	0.971751	0.717514	0.391347	0.344731	0.219514	0.244004	0.19569	3.8122	0.9976	0.239617	1.00986
P21507	SRMB_ECOLI	srmB	ATP-dependent RNA helicase SrmB	ILILTPTR	ILILTPTR	8	79	86	stabilized	4.1203	0.9986	0.077796	0.991193	1	0.957934	0.431857	0.191928	0.133903	0.0850992	0.0792377	0.065338	4.309	0.9982	0.0650391	0.993693	1	0.898347	0.331522	0.140004	0.111275	0.079132	0.066224	0.0674429	4.6185	0.9959	0.0601669	0.997035	1	0.677494	0.322897	0.190015	0.102289	0.0948418	0.0781613	0.0894216	4.5947	0.9985	0.0551065	0.998744
P75957	LOLD_ECOLI	lolD	Lipoprotein-releasing system ATP-binding protein LolD	ILLQCDNLCK	ILLQC(UniMod:4)DNLC(UniMod:4)K	10	4	13	stabilized	3.823	0.9845	0.282099	1.00216	1	0.943139	0.741008	0.546786	0.479794	0.394702	0.359613	0.251347	3.8466	0.9949	0.305504	1.00368	1	0.943616	0.703122	0.598802	0.503924	0.39645	0.369191	0.300562	3.5148	0.9616	0.0630867	0.992956	1	0.751121	0.694851	0.572131	0.505015	0.331177	0.33612	0.255064	3.8301	0.9692	0.181554	1.02297
P0AG24	SPOT_ECOLI	spoT	Bifunctional (p)ppGpp synthase/hydrolase SpoT	ILSEIEGR	ILSEIEGR	8	216	223	stabilized	2.376	0.924	-0.248825	0.978199	1	0.979195	0.979612	0.811406	0.701343	0.871701	0.236392	0.181984	2.6876	0.9692	0.0567441	1.00976	1	1.09242	0.901089	0.918956	0.827587	0.77587	0.255494	0.23572	2.0947	0.9388	-0.533857	0.97038	1	0.979872	0.757954	0.800667	0.87439	0.671456	0.264482	0.198321	2.8188	0.9954	0.224241	1.02042
P0AEK4	FABI_ECOLI	fabI	Enoyl-[acyl-carrier-protein] reductase [NADH] FabI	ILVTGVASK	ILVTGVASK	9	9	17	stabilized	2.488	0.9521	0.331108	0.938573	1	0.857143	0.970443	0.891626	0.903941	0.817734	0.55665	0.448276	2.3651	0.9465	0.377131	1.07496	1	1.09259	1.01852	1.15432	1.10802	0.996914	0.682099	0.515432	2.8329	0.9645	0.56081	1.02861	1	1.10746	1.04776	0.976119	1.00896	0.973134	0.537313	0.585075	2.0745	0.9506	0.129528	0.996861
P30015	LHR_ECOLI	lhr	Probable ATP-dependent helicase Lhr	ILYISPIK	ILYISPIK	8	88	95	stabilized	3.4343	0.9729	0.31719	1.08899	1	1.1419	1.12739	0.903203	0.597501	0.332885	0.376766	0.283035	3.9918	0.9593	-0.0476627	1.01302	1	0.604671	0.465511	0.551026	0.35472	0.278306	0.264359	0.238233	3.4866	0.962	0.203263	0.987276	1	0.967067	0.908359	0.664366	0.576937	0.225485	0.273364	0.185105	3.9035	0.9907	0.210074	1.03633
P0A9W3	ETTA_ECOLI	ettA	Energy-dependent translational throttle protein EttA	IMAGIDKDIEGEAR	IMAGIDKDIEGEAR	14	51	64	stabilized	3.7529	0.9913	0.206899	0.959964	1	0.911791	0.770927	0.534481	0.304677	0.245237	0.245176	0.167001	3.6805	0.9952	0.19188	1.00968	1	1.00761	0.800584	0.620012	0.337795	0.316808	0.201306	0.175612	3.5555	0.921	0.316264	1.19201	1	1.31683	1.23012	0.779267	0.556744	0.444753	0.308231	0.272502	3.5689	0.9813	0.244133	1.05387
P0A9W3	ETTA_ECOLI	ettA	Energy-dependent translational throttle protein EttA	IMAGIDKDIEGEARPQPDIK	IMAGIDKDIEGEARPQPDIK	20	51	70	stabilized	3.7384	0.9974	0.271464	1.00763	1	1.00082	0.787901	0.608735	0.422662	0.340471	0.305933	0.246448	4.0888	0.9864	0.193012	0.994673	1	0.776387	0.580585	0.554988	0.368287	0.344936	0.266536	0.274504	3.7616	0.9905	0.325995	1.02372	1	1.0343	0.871405	0.584295	0.443708	0.379317	0.30515	0.309742	3.6717	0.9917	0.346692	0.99189
P07109	HISP_ECOLI	hisP	Histidine/lysine/arginine/ornithine transport ATP-binding protein HisP	IMQQLAEEGK	IMQQLAEEGK	10	194	203	stabilized	3.6536	0.9295	0.432579	0.935261	1	0.860374	0.893258	0.690969	0.552522	0.339695	0.488282	0.437526													3.6388	0.9402	0.381965	1.01738	1	0.962536	0.706607	0.664352	0.664388	0.640042	0.537523	0.41906	4.0543	0.9176	0.570166	1.0894
P00452	RIR1_ECOLI	nrdA	Ribonucleoside-diphosphate reductase 1 subunit alpha	INLDKIHR	INLDKIHR	8	17	24	stabilized													2.7912	0.9883	0.033925	1.03337	1	1.04069	1.12315	0.953702	0.94758	0.774306	0.108615	0.0654385	2.945	0.9959	0.0784717	0.984616	1	0.990291	1	0.931826	1	0.735212	0.104083	0.0534319	2.83	0.991	0.0470137	0.961214
P07118	SYV_ECOLI	valS	Valine--tRNA ligase	IPIVGDEHADMEK	IPIVGDEHADMEK	13	259	271	stabilized	3.5471	0.9516	0.191775	0.916343	1	0.808711	0.874007	0.591749	0.460563	0.204514	0.222316	0.188298	3.5633	0.969	0.198525	0.929074	1	0.909538	0.77239	0.753757	0.297298	0.250279	0.150797	0.252815													3.4545	0.9841	0.230789	1.00289
P36767	RDGC_ECOLI	rdgC	Recombination-associated protein RdgC	IQFVMCDDGSLKR	IQFVMC(UniMod:4)DDGSLKR	13	240	252	stabilized	2.8025	0.9145	0.125537	1.14143	1	1.31327	1.02131	1.30805	0.92752	0.92043	0.149689	0.18675													2.574	0.9307	0.183665	0.992501	1	1.06533	0.811407	0.936993	1.15683	0.973494	0.231393	0.184902	2.7414	0.9298	0.162498	1.01032
P0A8N5	SYK2_ECOLI	lysU	Lysine--tRNA ligase, heat inducible	IQLYVAR	IQLYVAR	7	95	101	stabilized	3.2677	0.9353	0.299031	1.18679	1	1.1908	1.18543	1.37183	0.78778	0.417784	0.344706	0.207365	3.3005	0.9002	0.309067	1.32535	1	1.31801	1.40715	1.5765	0.809711	0.410812	0.322165	0.214722	3.1232	0.9486	0.199508	1.15445	1	1.30214	1.15303	0.950235	0.853037	0.562854	0.277717	0.2142
P0AG30	RHO_ECOLI	rho	Transcription termination factor Rho	IRPPKEGER	IRPPKEGER	9	101	109	stabilized	3.8737	0.9746	0.3363	1.08023	1	1.16357	0.824919	0.559643	0.320038	0.298936	0.369309	0.372684	3.9653	0.973	0.296088	0.980387	1	0.960501	0.665838	0.43745	0.239642	0.294641	0.253822	0.396208	3.862	0.9529	0.384249	1.14451	1	1.2699	0.968537	0.576862	0.374801	0.351885	0.358886	0.438077	4.0647	0.9903	0.308775	1.02031
Q46927	TCDA_ECOLI	tcdA	tRNA threonylcarbamoyladenosine dehydratase	IRQINPECR	IRQINPEC(UniMod:4)R	9	93	101	stabilized	3.9448	0.9519	-4.98e-05	0.998418	1	0.717947	0.438788	0.576891	0.324598	0.271894	0.134538	0.189703													3.6785	0.963	0.146356	0.956424	1	0.88225	0.85937	0.490994	0.324569	0.236407	0.0497373	0.198215	3.748	0.9559	0.1359	1.13144
P0AC55	GLNK_ECOLI	glnK	Nitrogen regulatory protein GlnK	IRTGEADEAAL	IRTGEADEAAL	11	102	112	stabilized	3.5357	0.9731	0.189318	1.07478	1	1.16798	0.850524	0.8195	0.426235	0.332485	0.195881	0.200693	3.4386	0.9736	0.191713	0.999371	1	1.03397	0.785023	0.847753	0.493317	0.322077	0.194845	0.225555	3.6141	0.9855	0.0695891	0.988616	1	0.842866	0.647711	0.620809	0.367921	0.353917	0.196436	0.169368	3.5286	0.9812	0.194163	0.953749
P0A9Z1	GLNB_ECOLI	glnB	Nitrogen regulatory protein P-II 1	IRTGEEDDAAI	IRTGEEDDAAI	11	102	112	stabilized	3.1714	0.9501	0.381401	1.05465	1	1.18224	1.05196	0.953277	0.887052	0.517144	0.449692	0.322798													3.0453	0.9284	0.00401051	1.07581	1	1.15982	0.793945	0.68288	0.603315	0.640251	0.270744	0.198877	2.7895	0.9721	-0.15784	1.00212
P0ACB0	DNAB_ECOLI	dnaB	Replicative DNA helicase	IRTGQLDDEDWAR	IRTGQLDDEDWAR	13	284	296	stabilized	3.8683	0.9374	0.290651	0.926887	1	0.855925	0.760952	0.427456	0.225812	0.27076	0.229556	0.435626	4.1783	0.9812	0.234335	0.970349	1	0.871412	0.53803	0.371338	0.261281	0.193409	0.243629	0.301396	4.4432	0.9413	0.233853	0.987267	1	0.729336	0.595165	0.37554	0.229751	0.293352	0.242832	0.312278	4.6708	0.9671	0.297389	0.998391
P0AAZ4	RARA_ECOLI	rarA	Replication-associated recombination protein A	ISAVTSGVK	ISAVTSGVK	9	81	89	stabilized	3.8012	0.989	0.289529	0.990568	1	0.981372	0.793955	0.5591	0.353781	0.253281	0.262981	0.354014	3.7963	0.9897	0.271635	0.997777	1	0.987992	0.719555	0.622504	0.373505	0.301505	0.249218	0.320793	3.8248	0.9946	0.286867	1.02048	1	1.03171	0.773857	0.55917	0.379387	0.345181	0.247834	0.30801	3.8023	0.9946	0.290364	0.980936
P62768	YAEH_ECOLI	yaeH	UPF0325 protein YaeH	ISEIEADLEK	ISEIEADLEK	10	115	124	stabilized	3.7073	0.9984	0.351477	0.993775	1	0.982801	0.931204	0.658477	0.390663	0.375921	0.339066	0.339066	3.5542	0.9958	0.338159	0.97189	1	0.958869	0.884319	0.784062	0.470437	0.362468	0.33419	0.354756	3.5545	0.9824	0.291648	0.99801	1	1.04485	0.865435	0.831135	0.390501	0.337731	0.271768	0.313984	3.5296	0.9706	0.380599	1.10192
P62768	YAEH_ECOLI	yaeH	UPF0325 protein YaeH	ISEIEADLEKLTR	ISEIEADLEKLTR	13	115	127	stabilized													3.5915	0.98	0.392488	1.03912	1	1.08772	0.925439	0.79386	0.561404	0.393103	0.360888	0.451754	3.6207	0.9442	0.267929	0.879897	1	0.79697	0.751515	0.684848	0.321212	0.265752	0.241348	0.330303	3.5181	0.9867	0.312296	0.968608
P09980	REP_ECOLI	rep	ATP-dependent DNA helicase Rep	ISGGTSFFSRPEIK	ISGGTSFFSRPEIK	14	371	384	stabilized	4.2387	0.9619	0.137275	0.983598	1	0.738093	0.598658	0.35004	0.21659	0.235586	0.193771	0.182941	4.3026	0.9955	0.115196	1.00373	1	0.878236	0.37464	0.307609	0.19785	0.115041	0.1044	0.143051													4.4036	0.9858	0.139539	1.00595
P0ACB0	DNAB_ECOLI	dnaB	Replicative DNA helicase	ISGTMGILLEKR	ISGTMGILLEKR	12	297	308	stabilized	3.8711	0.943	0.450759	1.10806	1	1.213	0.942441	0.59092	0.404218	0.393267	0.446112	0.552832	4.0727	0.9849	0.440886	1.0393	1	1.07573	0.678221	0.514169	0.453698	0.470299	0.385579	0.46233	4.4337	0.9381	0.312026	0.986702	1	0.77645	0.616194	0.406581	0.334613	0.317702	0.280345	0.419641	4.4778	0.9779	0.315751	0.993066
P00452	RIR1_ECOLI	nrdA	Ribonucleoside-diphosphate reductase 1 subunit alpha	ISLPTPIMSGVR	ISLPTPIMSGVR	12	205	216	stabilized													2.8459	0.9929	-0.115347	0.966116	1	0.93848	0.876113	0.785762	0.722819	0.512995	0.102642	0.0517847	3.0456	0.9736	0.0363798	1.12081	1	1.2629	1.09235	0.993658	0.860926	0.511641	0.10706	0.0502384	3.0739	0.9928	0.0202324	0.969815
P0ACJ0	LRP_ECOLI	lrp	Leucine-responsive regulatory protein	ISNVELSK	ISNVELSK	8	29	36	stabilized	2.0028	0.9068	-0.62341	1.06596	1	1.01869	1.07477	1.03738	1.06542	1.09346	0.369062	0.326055	2.5549	0.9581	0.320698	1.07916	1	1.01281	1.0143	1.10778	1.18909	1.13827	0.373456	0.341533	2.5846	0.9523	0.367228	1.14554	1	1.10361	1.22974	1.1877	1.12463	1.20872	0.396761	0.400671	2.5889	0.9673	0.362637	1.10246
P0ACJ0	LRP_ECOLI	lrp	Leucine-responsive regulatory protein	ISNVELSKR	ISNVELSKR	9	29	37	stabilized	2.6079	0.9754	0.345005	1.09931	1	1.08633	1.14388	1.07194	1.15827	1.10072	0.382973	0.374373	2.4737	0.9898	0.316661	1.0033	1	0.980263	0.986842	0.967105	1.01316	1.07237	0.344109	0.316872	2.6199	0.9919	0.301556	1.02218	1	1.04403	1.01887	1.04403	0.968553	1	0.358653	0.332137	2.6265	0.9869	0.337243	1.04932
P0ABF1	PCNB_ECOLI	pcnB	Poly(A) polymerase I	ISPETAEPIPR	ISPETAEPIPR	11	223	233	stabilized	3.3337	0.9627	0.10521	0.923271	1	0.769629	0.979947	0.855269	0.442603	0.25296	0.1065	0.0784625	3.3079	0.9937	0.0543059	0.987066	1	0.946057	0.948233	0.818652	0.467467	0.327098	0.0704586	0.056087													3.3777	0.9766	0.06446	1.04017
P23874	HIPA_ECOLI	hipA	Serine/threonine-protein kinase toxin HipA	ISVAGAQEK	ISVAGAQEK	9	149	157	stabilized	3.9472	0.9978	0.0352633	0.967402	1	0.922669	0.561459	0.264913	0.089307	0.0545342	0.0434857	0.026738	3.9214	0.9998	0.0306256	1.01087	1	1.01682	0.610226	0.284316	0.0743462	0.0450498	0.0273266	0.0339994	3.8999	0.9978	0.0451047	0.96709	1	0.929981	0.629428	0.275706	0.0900088	0.0609693	0.0322276	0.0464324	3.914	0.9998	0.0364805	1.0112
P0A8F0	UPP_ECOLI	upp	Uracil phosphoribosyltransferase	ISVVGMYR	ISVVGMYR	8	96	103	stabilized	2.4636	0.9861	0.168666	0.970831	1	1.03656	0.954306	0.963093	0.888576	0.982074	0.24007	0.169772	2.5662	0.9939	0.144812	0.997748	1	1.02887	0.94225	0.985729	1.03385	0.960173	0.247594	0.155991	2.4451	0.979	0.15273	0.960482	1	0.860272	0.952207	1.02655	0.92466	0.999004	0.239296	0.153999
P07118	SYV_ECOLI	valS	Valine--tRNA ligase	ITPAHDFNDYEVGKR	ITPAHDFNDYEVGKR	15	278	292	stabilized	3.3658	0.969	0.243667	0.922138	1	0.839804	0.89902	0.942913	0.440336	0.304663	0.276738	0.157028	3.557	0.9742	0.237576	1.09136	1	1.16501	0.976384	0.700508	0.509866	0.383558	0.274141	0.20369	3.7197	0.9084	0.407292	1.15722	1	1.1865	1.28527	0.677373	0.585843	0.439388	0.314821	0.289564	3.5697	0.9779	0.253228	0.947983
P23837	PHOQ_ECOLI	phoQ	Sensor protein PhoQ	IVAGESMLGGAR	IVAGESMLGGAR	12	460	471	stabilized	3.1603	0.9731	0.366821	1.10281	1	1.17007	1.11037	1.03936	0.794534	0.648973	0.398273	0.364026	3.149	0.9927	0.107598	0.9949	1	0.940863	0.815865	0.697965	0.633423	0.503834	0.258991	0.262529	3.0236	0.9886	0.266071	1.07181	1	1.12473	1.06454	1.04567	0.870249	0.647546	0.326493	0.257409	3.2608	0.9875	0.969605	0.176148
P0A7D4	PURA_ECOLI	purA	Adenylosuccinate synthetase	IVDLLTER	IVDLLTER	8	20	27	stabilized	3.8928	0.9358	0.520233	0.962161	1	0.922794	0.797794	0.643382	0.568015	0.419118	0.575368	0.544118	3.935	0.9937	0.468357	1.02816	1	1.05536	0.791071	0.603571	0.471429	0.473214	0.491071	0.455357	3.7181	0.9527	0.563319	1.08611	1	1.17511	1.06962	0.793249	0.550633	0.537975	0.637131	0.529536	3.8062	0.9693	0.424716	0.946466
P76055	TTCA_ECOLI	ttcA	tRNA-cytidine(32) 2-sulfurtransferase	IVEENTYGIVK	IVEENTYGIVK	11	102	112	stabilized	3.7594	0.9865	0.362433	1.01042	1	1.0089	0.746501	0.70815	0.508806	0.398018	0.3992	0.364053	3.6776	0.988	0.332442	0.956763	1	0.885063	0.773528	0.671697	0.486368	0.415108	0.355254	0.344841	3.8033	0.9897	0.317472	0.978824	1	0.917256	0.758195	0.590252	0.428364	0.430935	0.333343	0.313869	3.8829	0.9669	0.333805	0.953426
P76055	TTCA_ECOLI	ttcA	tRNA-cytidine(32) 2-sulfurtransferase	IVEENTYGIVKEK	IVEENTYGIVKEK	13	102	114	stabilized	3.6434	0.9781	0.418323	0.942002	1	0.885277	0.878941	0.727566	0.465814	0.464477	0.385516	0.430523	3.8305	0.987	0.471003	0.978382	1	0.956469	0.863171	0.611734	0.495255	0.419974	0.505466	0.476337	3.9936	0.9895	0.201575	1.00208	1	0.802785	0.612987	0.502989	0.455844	0.457998	0.294592	0.293604
P25536	NTPPA_ECOLI	yhdE	dTTP/UTP pyrophosphatase	IVTGIEEQR	IVTGIEEQR	9	27	35	stabilized	3.0963	0.9722	0.527245	1.03183	1	1.06524	0.975078	1.02771	0.844405	0.736872	0.592171	0.507787	3.2286	0.9185	0.371538	1.01918	1	1.00295	0.869775	0.733877	0.664241	0.754771	0.452994	0.498376	3.2244	0.9704	0.441655	0.994276	1	1.00211	0.898119	0.875012	0.76085	0.647272	0.415128	0.520587	2.1635	0.9629	-0.0142878	0.993059
P06999	PFKB_ECOLI	pfkB	ATP-dependent 6-phosphofructokinase isozyme 2	IYAYLSR	IYAYLSR	7	303	309	stabilized	2.8474	0.9836	0.108933	0.928234	1	0.859425	0.926518	0.86901	0.84345	0.616613	0.212651	0.126548	2.9999	0.9829	0.135497	1.08561	1	1.18246	1.05965	0.989474	0.870175	0.596491	0.217144	0.153441	2.9752	0.9921	0.180138	0.963206	1	0.962963	0.952862	0.929293	0.929293	0.612795	0.228939	0.134027	2.9912	0.9855	0.172784	0.945841
P00452	RIR1_ECOLI	nrdA	Ribonucleoside-diphosphate reductase 1 subunit alpha	IYIQNVDHCNTHSPFDPAIAPVR	IYIQNVDHC(UniMod:4)NTHSPFDPAIAPVR	23	412	434	stabilized	3.7305	0.9826	0.494517	1.01842	1	1.02495	0.850312	0.721414	0.66736	0.517672	0.519751	0.492723	3.4362	0.9948	0.419154	0.992071	1	0.922912	0.841542	0.749465	0.674518	0.618844	0.496788	0.490364	3.727	0.9358	0.588336	1.08178	1	1.15525	0.977169	0.769406	0.719178	0.625571	0.618721	0.541096	3.636	0.9783	0.573488	1.00826
P37744	RMLA1_ECOLI	rfbA	Glucose-1-phosphate thymidylyltransferase 1	IYLEQGR	IYLEQGR	7	206	212	stabilized	4.7153	0.933	0.468817	0.997944	1	0.789744	0.646154	0.465026	0.548718	0.440974	0.533333	0.450946	3.5651	0.9086	0.579126	0.961309	1	0.895706	0.93865	0.766871	0.668712	0.699387	0.53947	0.603193	3.6131	0.9154	0.624295	1.05323	1	1.11111	0.896296	0.844444	0.82963	0.660864	0.678781	0.60827
P0A8M0	SYN_ECOLI	asnS	Asparagine--tRNA ligase	IYTFGPTFR	IYTFGPTFR	9	226	234	stabilized	3.5414	0.9383	0.107531	1.1945	1	1.45614	1.13158	0.833333	0.21861	0.179609	0.109726	0.157645	3.6701	0.9945	0.130857	1.05477	1	1.08642	1.00412	0.617284	0.230493	0.146805	0.110327	0.120863	3.615	0.9972	0.108578	1.00764	1	0.983051	1.00339	0.677966	0.205605	0.128573	0.0904281	0.102445	3.6502	0.985	0.119162	0.929924
P0A8M0	SYN_ECOLI	asnS	Asparagine--tRNA ligase	IYTFGPTFRAENSNTSR	IYTFGPTFRAENSNTSR	17	226	242	stabilized													3.5256	0.994	0.0401588	0.939193	1	0.878286	0.906512	0.727068	0.203606	0.0506237	0.0568793	0.0336898	3.3834	0.9798	0.0784043	0.892943	1	0.875792	0.780788	0.914595	0.184088	0.0954467	0.0525064	0.0862517	3.6361	0.9696	0.0610941	0.879488
P15038	HELD_ECOLI	helD	DNA helicase IV	KAAEEMDER	KAAEEMDER	9	252	260	stabilized	3.7961	0.9854	0.183223	0.977509	1	0.943713	0.819528	0.438129	0.271054	0.250762	0.126244	0.148958	3.8989	0.9865	0.159283	1.01363	1	1.01614	0.703893	0.362528	0.268823	0.209424	0.177132	0.0813352	3.8004	0.9811	0.192342	1.01675	1	1.02177	0.858598	0.445853	0.285495	0.277884	0.128372	0.135178	3.8576	0.9624	0.221175	1.12493
P06999	PFKB_ECOLI	pfkB	ATP-dependent 6-phosphofructokinase isozyme 2	KAAQEIVNSGK	KAAQEIVNSGK	11	207	217	stabilized	3.256	0.9863	0.092782	0.973422	1	0.999733	0.83929	0.871868	0.599486	0.292954	0.148393	0.0774487	3.3719	0.98	0.149667	0.94859	1	0.869641	0.91623	0.714361	0.509192	0.322322	0.215015	0.116322	3.4599	0.9674	0.242672	0.989257	1	0.991035	0.894499	0.818929	0.47305	0.353911	0.133041	0.346579	3.215	0.9662	-0.0131867	0.97696
P24182	ACCC_ECOLI	accC	Biotin carboxylase	KAGVPCVPGSDGPLGDDMDK	KAGVPC(UniMod:4)VPGSDGPLGDDMDK	20	125	144	stabilized													3.8966	0.9808	0.401606	1.02914	1	1.05845	0.80747	0.552484	0.412009	0.380379	0.479007	0.351697	3.5122	0.9516	0.440826	1.06681	1	1.13208	0.909855	0.754757	0.729025	0.60554	0.441364	0.482155	4.1296	0.9252	0.502375	1.08626
P24182	ACCC_ECOLI	accC	Biotin carboxylase	KAGVPCVPGSDGPLGDDMDKNR	KAGVPC(UniMod:4)VPGSDGPLGDDMDKNR	22	125	146	stabilized	3.7711	0.9798	0.45696	0.974409	1	0.952488	0.882103	0.657446	0.465953	0.406562	0.449897	0.522279	3.7575	0.9337	0.454603	0.934564	1	0.883261	0.808359	0.688503	0.447174	0.391585	0.453186	0.547241	3.9138	0.9912	0.464984	1.04228	1	1.08256	0.822665	0.595478	0.503204	0.469721	0.461958	0.452487	4.3266	0.9696	0.424152	0.992009
P0AEE5	MGLB_ECOLI	mglB	D-galactose/methyl-galactoside binding periplasmic protein MglB	KAIEQDAK	KAIEQDAK	8	45	52	stabilized													2.2538	0.9606	0.374272	0.965312	1	0.954929	0.954402	0.898836	0.976493	0.882494	0.68679	0.574843	1.9313	0.9101	0.0920757	1.06713	1	1.04752	1.17742	1.03949	1.04756	1.03327	0.825223	0.630763	2.3568	0.9166	0.544902	1.10239
P0A6P7	ENGB_ECOLI	engB	Probable GTP-binding protein EngB	KAQLNMVR	KAQLNMVR	8	156	163	stabilized	3.4565	0.9112	0.64037	0.944547	1	0.86921	0.970546	0.894876	0.718785	0.605965	0.695604	0.618227	3.6945	0.9473	0.676994	1.0207	1	1.05562	0.900463	0.905143	0.692353	0.689144	0.675633	0.699774													4.2861	0.944	0.644634	1.02883
P00452	RIR1_ECOLI	nrdA	Ribonucleoside-diphosphate reductase 1 subunit alpha	KAYGQFEPPALYDHVVK	KAYGQFEPPALYDHVVK	17	92	108	stabilized	2.9112	0.977	-0.299587	0.992412	1	0.885419	0.821058	0.55583	0.501404	0.432261	0.0629121	0.0279175	2.7642	0.9649	-0.408601	0.972331	1	0.798275	0.778052	0.519231	0.546596	0.392416	0.0479775	0.0314034	3.008	0.9803	-0.0485984	1.08742	1	1.16925	1.04926	0.845829	0.722427	0.539407	0.0869926	0.0548471	2.9169	0.9812	-0.23048	1.0411
P69441	KAD_ECOLI	adk	Adenylate kinase	KDDQEETVR	KDDQEETVR	9	157	165	stabilized	3.4258	0.9955	0.157115	1.02719	1	1.0302	1.01678	0.865772	0.432886	0.270434	0.180856	0.11627	3.4307	0.9982	0.139785	0.988619	1	0.97351	0.92053	0.798013	0.430464	0.270864	0.161286	0.119334	3.4368	0.995	0.164022	0.998988	1	0.969697	0.983165	0.791246	0.441077	0.293031	0.181955	0.136212	3.4534	0.995	0.162757	1.04598
P69441	KAD_ECOLI	adk	Adenylate kinase	KDDQEETVRK	KDDQEETVRK	10	157	166	stabilized	3.4234	0.9958	0.136956	0.988937	1	0.97684	0.897284	0.746865	0.495942	0.258408	0.188709	0.116944	3.591	0.9735	0.215423	1.00495	1	0.982022	0.930589	0.673206	0.344306	0.399386	0.18584	0.184544	3.4154	0.9861	0.174369	1.02569	1	1.00884	1.06356	0.81137	0.507048	0.244457	0.2252	0.136031	3.5269	0.9967	0.156015	1.01725
P0AG30	RHO_ECOLI	rho	Transcription termination factor Rho	KDVIILLDSITR	KDVIILLDSITR	12	258	269	stabilized	3.9451	0.9993	0.166362	1.00238	1	0.992908	0.631072	0.391798	0.217931	0.202614	0.170742	0.152148	3.9439	0.9972	0.179595	1.00618	1	1.00763	0.659356	0.342981	0.250528	0.176418	0.175839	0.162353	3.8714	0.9953	0.179707	1.02925	1	1.05303	0.749593	0.407382	0.260055	0.208912	0.153859	0.164323	3.8932	0.9961	0.185196	0.972329
P0AG30	RHO_ECOLI	rho	Transcription termination factor Rho	KEELLTTQEELQK	KEELLTTQEELQK	13	367	379	stabilized	3.9052	0.9982	0.119132	0.979017	1	0.950413	0.650076	0.343828	0.190592	0.124141	0.118338	0.114727	3.8519	0.9937	0.138757	0.971249	1	0.935185	0.726343	0.367873	0.232634	0.145042	0.120898	0.125624	3.7842	0.9917	0.156678	1.07208	1	1.14501	0.910394	0.479576	0.178884	0.166792	0.149211	0.16203	3.8361	0.991	0.136523	0.93677
P27550	ACSA_ECOLI	acs	Acetyl-coenzyme A synthetase	KEIGPLATPDVLHWTDSLPK	KEIGPLATPDVLHWTDSLPK	20	585	604	stabilized	3.135	0.9939	0.0952821	0.976192	1	0.930385	0.951705	0.943216	0.653306	0.427739	0.138027	0.0835348	3.114	0.9786	-0.0166849	0.991941	1	0.998347	0.774062	0.800574	0.669191	0.361584	0.128644	0.078919	3.1706	0.9862	0.159322	1.05533	1	1.03281	1.11896	1.0279	0.753493	0.411564	0.223507	0.101086	3.0839	0.9957	-0.00215914	0.981695
P0A8M0	SYN_ECOLI	asnS	Asparagine--tRNA ligase	KFENPVYWGVDLSSEHER	KFENPVYWGVDLSSEHER	18	326	343	stabilized	3.7642	0.9593	0.0388327	0.894473	1	0.777532	0.589202	0.508183	0.102166	0.095663	0.0602292	0.0612718	3.688	0.982	0.122058	1.09208	1	1.19903	0.900619	0.649104	0.211423	0.137245	0.101832	0.166242	3.8793	0.9969	0.0914703	1.01856	1	1.03262	0.712579	0.323951	0.16424	0.118169	0.0762593	0.0631967	3.8216	0.9845	0.0827457	0.916593
P37903	USPF_ECOLI	uspF	Universal stress protein F	KFKLPTDR	KFKLPTDR	8	78	85	stabilized													3.8659	0.9439	0.240605	1.07764	1	1.16057	0.849022	0.441059	0.132064	0.139562	0.302921	0.383034	3.5023	0.9172	0.208117	0.868615	1	0.705954	0.869937	0.627648	0.43054	0.24392	0.259209	0.168569	3.5097	0.9523	0.147619	1.08018
P28903	NRDD_ECOLI	nrdD	Anaerobic ribonucleoside-triphosphate reductase	KGDPNYDIK	KGDPNYDIK	9	342	350	stabilized	2.8391	0.9267	0.565903	1.02815	1	0.940562	1.00058	1.05259	1.14804	0.974946	0.560333	0.571899	2.8665	0.9682	0.440975	0.949468	1	0.926698	0.955849	0.86645	0.861216	0.7753	0.462984	0.493297	2.7871	0.985	0.462249	0.973287	1	0.948223	1.00658	0.934129	0.902834	0.845237	0.50005	0.491859	2.8644	0.9804	0.542053	1.03297
P0A9M0	LON_ECOLI	lon	Lon protease	KGELTVDDSAIIGIIR	KGELTVDDSAIIGIIR	16	518	533	stabilized													2.894	0.9132	0.0825282	1.03266	1	1.07173	0.793324	0.706786	0.827719	0.581856	0.304915	0.338525	3.2184	0.9934	0.331759	1.0017	1	0.974477	0.889219	0.795855	0.697809	0.583109	0.471125	0.371483	2.2219	0.9484	-0.265094	0.957952
P0A6I3	COAA_ECOLI	coaA	Pantothenate kinase	KGFPESYDMHR	KGFPESYDMHR	11	145	155	stabilized	4.0857	0.99	0.0765744	1.015	1	0.892407	0.459837	0.392276	0.308854	0.218754	0.0722998	0.110811	3.7384	0.9492	0.139752	0.888364	1	0.754183	0.676278	0.513652	0.23202	0.213378	0.209723	0.0912246	3.8768	0.9846	0.139107	0.958269	1	0.909839	0.666378	0.386283	0.19179	0.152265	0.213777	0.0686826	3.9279	0.9895	0.130148	0.957589
P0A9C9	GLPX_ECOLI	glpX	Fructose-1,6-bisphosphatase 1 class 2	KGNIATTETLLIR	KGNIATTETLLIR	13	297	309	stabilized	3.0953	0.9377	0.395144	1.05098	1	1.01955	1.16904	0.913198	0.785206	0.706656	0.452091	0.398397	2.6473	0.9841	0.264954	0.963934	1	0.924588	0.941411	0.867989	0.820131	0.767335	0.464305	0.42163													2.2607	0.9114	0.137705	1.16504
P0ACY3	YEAG_ECOLI	yeaG	Uncharacterized protein YeaG	KHDDFVDR	KHDDFVDR	8	612	619	stabilized	3.436	0.945	0.52283	1.01522	1	1	1	0.802025	0.694352	0.678188	0.59208	0.477613	3.4963	0.9929	0.511686	1.01136	1	1.01613	0.927419	0.814516	0.714231	0.588946	0.546356	0.503619	3.5746	0.9724	0.550659	0.975021	1	0.936508	0.920635	0.793651	0.65886	0.618099	0.594034	0.507754	3.3468	0.9484	0.601205	1.08202
P0ADG7	IMDH_ECOLI	guaB	Inosine-5'-monophosphate dehydrogenase	KHESGVVTDPQTVLPTTTLR	KHESGVVTDPQTVLPTTTLR	20	88	107	stabilized													2.9813	0.9964	0.126958	0.989874	1	0.953562	1.01309	0.981024	0.902509	0.581859	0.16538	0.100521	2.9702	0.9574	0.111016	0.921641	1	0.816576	0.985237	0.811711	0.994592	0.66581	0.0716067	0.150438	2.975	0.9707	0.157164	0.986866
P25745	MNMA_ECOLI	mnmA	tRNA-specific 2-thiouridylase MnmA	KIAEDLGLVTAK	KIAEDLGLVTAK	12	180	191	stabilized	3.6248	0.9724	0.268658	1.01028	1	1.02074	0.758307	0.756928	0.445855	0.358465	0.349937	0.231507	3.4098	0.9842	0.273511	0.992999	1	0.993781	0.880195	0.8598	0.522319	0.42329	0.332485	0.228932	3.2471	0.9354	0.320776	1.13898	1	1.26194	1.14774	0.889097	0.823397	0.544182	0.384657	0.31473	3.8766	0.9673	0.110726	0.982044
P31663	PANC_ECOLI	panC	Pantothenate synthetase	KIAPGLYK	KIAPGLYK	8	199	206	stabilized	4.2841	0.9936	-0.0542577	0.997882	1	0.629964	0.453122	0.313729	0.204794	0.171343	0.0771986	0.0590871	4.17	0.9989	0.0562698	1.00034	1	0.830082	0.462535	0.32953	0.201893	0.177617	0.0928656	0.0619753	3.8367	0.9866	0.109598	1.07217	1	1.13024	0.720873	0.457566	0.258207	0.215625	0.105349	0.0790228	3.8812	0.9943	0.101237	1.00987
P0AG30	RHO_ECOLI	rho	Transcription termination factor Rho	KIIHPMGEIDAMEFLINK	KIIHPMGEIDAMEFLINK	18	385	402	stabilized	3.9587	0.9956	0.0682569	0.958964	1	0.902765	0.563183	0.279435	0.136992	0.0657265	0.073758	0.0749205	3.9607	0.9994	0.0810763	1.00311	1	1.00264	0.593036	0.254401	0.124504	0.0744193	0.07002	0.0894175	3.9967	0.9969	0.0807277	1.03229	1	1.05285	0.556198	0.287974	0.159374	0.074138	0.0754643	0.0832654	4.0535	0.999	0.0800773	0.997598
P31120	GLMM_ECOLI	glmM	Phosphoglucosamine mutase	KIIIGKDTR	KIIIGKDTR	9	44	52	stabilized	3.789	0.9546	0.302999	1.07022	1	1.12003	0.711379	0.634764	0.510223	0.508925	0.332061	0.28125	3.6833	0.9813	0.290487	0.98733	1	0.893879	0.79422	0.602145	0.501452	0.472611	0.368384	0.307077	3.4339	0.9247	0.423594	1.01986	1	1.06599	0.876371	0.848543	0.717216	0.50076	0.333936	0.541161	3.5865	0.9805	0.339357	1.00233
P0A8L1	SYS_ECOLI	serS	Serine--tRNA ligase	KIILCTGDMGFGACK	KIILC(UniMod:4)TGDMGFGAC(UniMod:4)K	15	325	339	stabilized	3.8573	0.9907	0.269029	0.954253	1	0.901697	0.735126	0.471961	0.3337	0.283154	0.245109	0.280217	4.0427	0.9964	0.252611	1.01814	1	1.01875	0.592425	0.437696	0.272521	0.291699	0.256183	0.240165	3.8308	0.9563	0.371171	1.1222	1	1.24575	0.925124	0.599487	0.421516	0.303467	0.40144	0.391757	4.1297	0.9866	0.24146	0.9824
P62768	YAEH_ECOLI	yaeH	UPF0325 protein YaeH	KILDDLR	KILDDLR	7	99	105	stabilized	3.6229	0.9705	0.313634	0.999093	1	0.970954	0.825726	0.692946	0.452282	0.518672	0.288805	0.343699	3.4625	0.9821	0.350391	1.05163	1	1.12108	0.973094	0.865471	0.61435	0.376623	0.354106	0.37663	3.3605	0.9439	0.36957	0.937035	1	0.896396	0.810811	1.04054	0.490991	0.41036	0.341764	0.356825	3.5395	0.9782	0.354145	1.02922
P13458	SBCC_ECOLI	sbcC	Nuclease SbcCD subunit C	KINGLGYSK	KINGLGYSK	9	1032	1040	stabilized	2.4871	0.9617	0.122147	1.1064	1	1.25136	1.09012	1.07362	1.05786	1.00698	0.434914	0.248957													2.8061	0.9748	0.259843	0.958358	1	0.899981	0.893042	1.04457	0.928254	0.808101	0.286692	0.259198	2.6745	0.9031	0.0725473	1.02914
P0A8F0	UPP_ECOLI	upp	Uracil phosphoribosyltransferase	KITVVPILR	KITVVPILR	9	70	78	stabilized													2.5677	0.9691	0.14748	1.03465	1	1.07321	0.918469	1.13644	1.03161	0.93178	0.334443	0.193012	2.6213	0.9948	0.292205	1.02333	1	1.04502	1.00161	1.06592	0.998392	0.993569	0.342444	0.297428	2.5163	0.9572	0.22119	1.15604
P00452	RIR1_ECOLI	nrdA	Ribonucleoside-diphosphate reductase 1 subunit alpha	KKAYGQFEPPALYDHVVK	KKAYGQFEPPALYDHVVK	18	91	108	stabilized	2.2804	0.9502	-0.678973	0.988373	1	0.938053	0.610146	0.785258	0.59693	0.533512	0.10063	0.0478842	2.5498	0.9731	-0.45349	0.949604	1	0.795243	0.82079	0.65072	0.59833	0.449144	0.0820731	0.0450319	2.8715	0.9829	-0.197548	1.00998	1	1	0.913793	0.685548	0.672966	0.494963	0.0789818	0.0388725	2.3055	0.9566	-0.652199	0.965813
P0A6I3	COAA_ECOLI	coaA	Pantothenate kinase	KKGFPESYDMHR	KKGFPESYDMHR	12	144	155	stabilized	3.7788	0.9536	0.149272	0.968326	1	0.919983	0.627668	0.582083	0.364823	0.0969266	0.133728	0.245155	3.7123	0.9813	0.28783	0.967236	1	0.916798	0.984571	0.569089	0.346797	0.323883	0.209655	0.271054	3.878	0.966	0.258555	1.13801	1	1.27486	0.874691	0.454836	0.286597	0.279667	0.262948	0.224343	3.9468	0.9956	0.151672	1.036
P75957	LOLD_ECOLI	lolD	Lipoprotein-releasing system ATP-binding protein LolD	KKPAEINSR	KKPAEINSR	9	117	125	stabilized	3.6483	0.9574	0.373679	1.05429	1	1.10545	0.750632	0.787297	0.600063	0.509067	0.39749	0.396671	3.8121	0.9836	0.344386	0.99322	1	0.913886	0.751656	0.631009	0.469101	0.511725	0.376968	0.361327	3.6602	0.9717	0.300911	0.94445	1	0.854254	0.754294	0.6819	0.429232	0.422962	0.320967	0.317007	3.4375	0.9762	0.251785	0.994566
P0A836	SUCC_ECOLI	sucC	Succinate--CoA ligase [ADP-forming] subunit beta	KLADSGLNIIAAK	KLADSGLNIIAAK	13	360	372	stabilized	3.414	0.904	0.421048	1.10886	1	1.05615	1.32231	0.920644	0.678161	0.463687	0.442946	0.395759	3.3516	0.9658	0.361281	1.07098	1	1.06088	1.17222	0.908989	0.672925	0.482238	0.37834	0.339184													3.5485	0.9526	0.413697	1.06671
P16659	SYP_ECOLI	proS	Proline--tRNA ligase	KLASGLYTWLPTGVR	KLASGLYTWLPTGVR	15	34	48	stabilized	3.8767	0.9055	0.491669	0.945833	1	0.889401	0.829493	0.56682	0.576037	0.483871	0.366188	0.552995	3.6568	0.9916	0.459037	0.997133	1	0.990698	0.846512	0.762791	0.586047	0.516279	0.431744	0.497674	3.5365	0.9601	0.512793	0.945688	1	0.958716	0.87156	0.894495	0.53211	0.555046	0.453633	0.536697	3.6665	0.9671	0.478521	0.998618
P23003	TRMA_ECOLI	trmA	tRNA/tmRNA (uracil-C(5))-methyltransferase	KLDDEWR	KLDDEWR	7	127	133	stabilized	2.2775	0.9156	0.230901	0.913383	1	0.764627	0.885119	0.921471	0.989786	0.919992	0.613899	0.268207	3.0562	0.9658	0.22182	0.993331	1	0.941119	1.00438	0.796907	0.722055	0.557647	0.40005	0.238187													2.4511	0.9668	0.109346	1.08025
P13458	SBCC_ECOLI	sbcC	Nuclease SbcCD subunit C	KLGEEGATLR	KLGEEGATLR	10	541	550	stabilized	2.0757	0.9162	-0.126829	0.951442	1	0.919406	0.795022	0.887268	0.748351	0.830137	0.448557	0.398597													2.5642	0.9405	0.302341	0.891012	1	0.888484	0.888246	0.780679	0.870318	0.841569	0.423932	0.338615	2.3439	0.9836	0.163564	1.01174
P0A6R0	FABH_ECOLI	fabH	Beta-ketoacyl-[acyl-carrier-protein] synthase III	KLGMSMDNVVVTLDR	KLGMSMDNVVVTLDR	15	257	271	stabilized	2.478	0.9404	-0.00349444	1.0945	1	1.25904	0.967845	1.07687	0.969726	0.888051	0.409079	0.251133	2.99	0.947	0.278678	1.0171	1	0.980931	0.915597	1.10674	1.08079	0.689968	0.379159	0.178485	2.747	0.9508	0.29538	1.08377	1	0.984811	1.11014	1.21199	1.09297	0.888367	0.396192	0.282463
P10408	SECA_ECOLI	secA	Protein translocase subunit SecA	KLHYALVDEVDSILIDEAR	KLHYALVDEVDSILIDEAR	19	202	220	stabilized	3.702	0.9939	0.434129	1.04188	1	1.07331	1.05035	0.729056	0.440515	0.425812	0.456418	0.414277	3.4958	0.9881	0.41317	0.964082	1	0.927097	0.956407	0.868622	0.515762	0.406755	0.459144	0.381215	3.6827	0.9931	0.347069	0.97576	1	0.945172	0.883529	0.662336	0.43976	0.36103	0.314808	0.376632	3.6899	0.9497	0.326466	0.913654
P0AGJ9	SYY_ECOLI	tyrS	Tyrosine--tRNA ligase	KLNTEETVQEWVDK	KLNTEETVQEWVDK	14	90	103	stabilized	3.8896	0.9682	0.0165599	0.999754	1	0.757042	0.486546	0.565559	0.305456	0.287461	0.224608	0.12186	3.5107	0.9914	0.203487	0.997993	1	1.03884	0.880786	0.830507	0.371989	0.247976	0.201851	0.212015													3.4758	0.9779	0.219373	0.911899
P0AEK0	EXOX_ECOLI	exoX	Exodeoxyribonuclease 10	KLNVQTPPGLHHHR	KLNVQTPPGLHHHR	14	122	135	stabilized	1.4077	0.9289	-1.75045	0.947034	1	0.861608	0.984089	0.86742	0.664047	0.756274	0.468205	0.121738													1.8146	0.9718	-1.22836	0.915183	1	0.832248	0.881268	0.949889	0.85809	0.846067	0.480716	0.114914	1.8019	0.9252	-1.65317	1.06278
P0AG24	SPOT_ECOLI	spoT	Bifunctional (p)ppGpp synthase/hydrolase SpoT	KMIMAMVQDIR	KMIMAMVQDIR	11	121	131	stabilized	2.3915	0.9425	-0.180262	1.07759	1	1.12497	1.19549	0.966812	0.854569	0.959302	0.349302	0.163099	1.9292	0.9315	-0.979539	0.99031	1	1.04997	0.878249	0.749749	0.790209	0.852921	0.200207	0.100158	1.6941	0.9285	-1.35178	0.985588	1	1.05947	0.737108	0.895518	0.799263	0.820315	0.262042	0.110813	2.6763	0.922	0.0840832	0.844573
P0AEK4	FABI_ECOLI	fabI	Enoyl-[acyl-carrier-protein] reductase [NADH] FabI	KMLAHCEAVTPIRR	KMLAHC(UniMod:4)EAVTPIRR	14	205	218	stabilized	1.7004	0.9534	-0.390446	0.937321	1	0.867923	0.913369	0.840108	0.816239	0.773251	0.600659	0.387318	2.5758	0.9757	0.367303	1.01052	1	1.02695	0.97755	0.884242	0.919957	0.807044	0.595447	0.538712	1.9057	0.9493	0.0476492	0.947089	1	0.919643	0.87516	0.86288	0.901786	0.841743	0.625217	0.533958
P0A6L4	NANA_ECOLI	nanA	N-acetylneuraminate lyase	KPFGPVDEK	KPFGPVDEK	9	272	280	stabilized	3.7052	0.9757	0.638019	0.996332	1	0.989125	0.935606	0.802242	0.708422	0.615438	0.611485	0.679276	3.6744	0.9691	0.631013	1.04303	1	1.08661	0.912639	0.840512	0.757898	0.672668	0.615024	0.654843													3.5999	0.9725	0.608003	1.05345
P15038	HELD_ECOLI	helD	DNA helicase IV	KPLNSLTNGDKK	KPLNSLTNGDKK	12	525	536	stabilized	3.8482	0.9898	0.214819	1.02679	1	1.04223	0.778385	0.443275	0.341237	0.249547	0.197755	0.186501	3.9115	0.9951	0.173042	0.974875	1	0.94528	0.676677	0.349074	0.226245	0.20826	0.142278	0.159063	3.852	0.9931	0.183423	1.02784	1	1.05138	0.798344	0.400152	0.251925	0.222365	0.140313	0.160001	3.9395	0.9748	0.222421	1.08641
P36767	RDGC_ECOLI	rdgC	Recombination-associated protein RdgC	KQDLTSEEITNHIEAGK	KQDLTSEEITNHIEAGK	17	211	227	stabilized	2.6192	0.9877	0.152786	0.95484	1	0.93581	0.949536	1.00081	0.870348	0.972302	0.149106	0.15739	2.6779	0.9505	0.110101	1.09492	1	1.14097	0.98609	1.04162	1.28993	1.03475	0.108774	0.155771	2.5853	0.9674	0.14876	0.982384	1	1.06408	1.04416	0.852946	0.908533	1.0245	0.149429	0.154303	2.6375	0.9736	0.136142	1.03869
P0AE45	PAEA_ECOLI	paeA	Polyamine export protein	KQEHELIENVFELESR	KQEHELIENVFELESR	16	195	210	stabilized													3.8021	0.9821	0.373204	0.979549	1	0.952834	0.849466	0.567245	0.45144	0.350388	0.319627	0.41841	3.5765	0.9468	0.33774	1.09094	1	1.19452	0.886057	0.843836	0.518933	0.446421	0.429087	0.268299	3.7162	0.9541	0.269902	0.948799
P06989	HIS2_ECOLI	hisI	Histidine biosynthesis bifunctional protein HisIE	KSADPETSYTAK	KSADPETSYTAK	12	126	137	stabilized	3.6304	0.9972	0.481535	1.01193	1	1.00994	0.858366	0.760748	0.659529	0.563758	0.50737	0.48531	3.6363	0.9923	0.484377	0.992989	1	0.956545	0.839242	0.756478	0.653474	0.571709	0.544582	0.476288	3.4743	0.9716	0.432745	0.984045	1	0.88494	0.843208	0.77383	0.625908	0.623887	0.535023	0.492701	3.729	0.9787	0.505559	0.969797
P31120	GLMM_ECOLI	glmM	Phosphoglucosamine mutase	KSGTEPLIR	KSGTEPLIR	9	412	420	stabilized	3.4641	0.9671	0.316047	0.934069	1	0.836077	0.824714	0.731699	0.531142	0.470798	0.370998	0.315085													3.1327	0.9511	0.514162	1.04702	1	1.05502	1.09501	0.910616	0.804319	0.771194	0.550839	0.535994	3.3533	0.9403	0.442397	0.998288
P31660	PRPC_ECOLI	prpC	2-methylcitrate synthase	KSVALSGVPAGNTALCTVGK	KSVALSGVPAGNTALC(UniMod:4)TVGK	20	18	37	stabilized	4.4987	0.9566	0.304543	0.995527	1	0.927858	0.385487	0.295825	0.172917	0.39541	0.335436	0.326224	4.1735	0.9139	0.347175	1.08304	1	1.16345	0.518475	0.465826	0.167817	0.340319	0.475601	0.346491	4.5213	0.9377	0.253755	1.00013	1	0.96487	0.279466	0.278298	0.148	0.350674	0.124377	0.374013
P05852	TSAD_ECOLI	tsaD	tRNA N6-adenosine threonylcarbamoyltransferase	KTVPLIQAALK	KTVPLIQAALK	11	54	64	stabilized	4.0104	0.9703	0.461448	1.05918	1	1.11819	0.721255	0.409985	0.437074	0.466234	0.457972	0.535923	3.9702	0.9658	0.398228	1.09509	1	1.19304	0.799034	0.426898	0.45538	0.346777	0.378416	0.418624	4.0569	0.9813	0.368877	1.04988	1	1.0999	0.611472	0.38626	0.294371	0.388501	0.402585	0.38966	4.5382	0.9939	0.332706	1.00112
P62768	YAEH_ECOLI	yaeH	UPF0325 protein YaeH	KTVVADGVGQGYK	KTVVADGVGQGYK	13	55	67	stabilized	3.5556	0.9925	0.325163	0.979723	1	0.935922	0.966934	0.757696	0.456371	0.372753	0.327027	0.305377	3.6187	0.9963	0.348918	0.979006	1	0.945623	0.949742	0.736051	0.424794	0.372243	0.340798	0.341265	3.5916	0.997	0.333858	0.985391	1	0.970515	0.926514	0.761183	0.423755	0.386437	0.316301	0.331552	3.5564	0.9932	0.326834	1.0258
P62768	YAEH_ECOLI	yaeH	UPF0325 protein YaeH	KTVVADGVGQGYKEVQEISPNLR	KTVVADGVGQGYKEVQEISPNLR	23	55	77	stabilized	3.8675	0.9359	0.357779	1.05454	1	1.11115	0.775273	0.614627	0.440508	0.282039	0.278693	0.499637	3.7107	0.989	0.396147	0.97649	1	0.947405	0.981656	0.644068	0.440386	0.354725	0.369074	0.420435													3.4376	0.9874	0.44301	1.01145
P36879	YADG_ECOLI	yadG	Uncharacterized ABC transporter ATP-binding protein YadG	KTYPGGVQALR	KTYPGGVQALR	11	12	22	stabilized													4.3742	0.9979	0.062042	1.00089	1	0.825921	0.331804	0.229305	0.136528	0.100877	0.0361609	0.0923582	4.0771	0.9788	0.103665	1.06728	1	1.12123	0.46765	0.348183	0.109762	0.0641868	0.0831116	0.170086	4.1879	0.9713	-0.0549917	0.99217
P0A6Y8	DNAK_ECOLI	dnaK	Chaperone protein DnaK	KVAEFFGKEPR	KVAEFFGKEPR	11	352	362	stabilized	4.1509	0.915	0.484838	1.03362	1	1.0185	0.674034	0.57258	0.685394	0.530975	0.491274	0.428837	3.9917	0.9697	0.462919	0.956329	1	0.910871	0.711897	0.561681	0.404718	0.502766	0.471695	0.471769	4.2819	0.9491	0.463066	1.00681	1	0.96918	0.609869	0.520534	0.574437	0.37962	0.507347	0.43724
P0A9H5	BTUR_ECOLI	btuR	Corrinoid adenosyltransferase	KVGVVQFIK	KVGVVQFIK	9	58	66	stabilized	4.1642	0.957	0.291063	1.04526	1	1.08501	0.4997	0.346712	0.334259	0.381759	0.309106	0.145591	4.4325	0.9879	0.12709	0.998631	1	0.698711	0.488961	0.366712	0.252039	0.274781	0.228447	0.141483	4.0223	0.9589	0.239865	1.1091	1	1.21324	0.635392	0.421119	0.269684	0.353272	0.215675	0.164793	4.3604	0.9654	0.132262	1.01578
P07639	AROB_ECOLI	aroB	3-dehydroquinate synthase	KVLAGEMR	KVLAGEMR	8	324	331	stabilized	2.2492	0.9232	0.272931	1.02753	1	1.03457	1.05655	0.882421	0.851048	0.880249	0.668758	0.576587	2.1254	0.9858	0.14462	0.97769	1	0.925928	0.900833	0.873636	0.80892	0.799397	0.594224	0.529804													2.5488	0.9345	0.465175	1.00757
P15038	HELD_ECOLI	helD	DNA helicase IV	KVPIVSKLENDTAAR	KVPIVSKLENDTAAR	15	289	303	stabilized													3.6038	0.905	0.207887	1.14163	1	1.31408	0.746058	0.770573	0.579798	0.367037	0.163215	0.294916	5.3208	0.9116	0.173606	1.00112	1	0.518824	0.344568	0.135063	0.295743	0.36661	0.11708	0.180599	3.9511	0.9669	0.247034	1.11174
P10408	SECA_ECOLI	secA	Protein translocase subunit SecA	KVVNIINAMEPEMEK	KVVNIINAMEPEMEK	15	23	37	stabilized													3.2834	0.9541	0.167075	1.05148	1	1.08911	0.742379	0.774219	0.586901	0.544567	0.384396	0.231433	3.8214	0.9731	0.32134	0.945112	1	0.886334	0.847474	0.46849	0.398344	0.335761	0.311471	0.251556	3.7442	0.9471	0.348268	1.16147
P10408	SECA_ECOLI	secA	Protein translocase subunit SecA	KVVNIINAMEPEMEKLSDEELK	KVVNIINAMEPEMEKLSDEELK	22	23	44	stabilized	4.091	0.9279	0.21943	0.974952	1	0.814878	0.599844	0.524187	0.251398	0.25657	0.379119	0.16882	3.8576	0.9216	0.17864	0.962851	1	0.842368	0.733167	0.378558	0.464363	0.186484	0.258482	0.169271	3.9126	0.9444	0.228374	1.06186	1	1.11465	0.716536	0.472844	0.260002	0.374709	0.300349	0.0757873	3.8307	0.9338	0.144781	1.02216
P0AGE0	SSB_ECOLI	ssb	Single-stranded DNA-binding protein	KWTDQSGQDR	KWTDQSGQDR	10	88	97	stabilized													2.4925	0.9848	0.394561	0.962163	1	0.977059	0.922645	0.942743	0.910887	0.902298	0.578368	0.48194	2.8055	0.9405	0.482919	1.11932	1	1.14833	1.11282	1.21415	1.04227	0.899297	0.588675	0.477552	2.7005	0.9691	0.33948	1.01486
P31120	GLMM_ECOLI	glmM	Phosphoglucosamine mutase	KYFGTDGIR	KYFGTDGIR	9	5	13	stabilized	3.3763	0.9675	0.434212	1.04601	1	1.10274	0.887824	0.846758	0.75494	0.597399	0.446669	0.48811	3.2499	0.9085	0.407795	1.11156	1	1.21203	1.04751	0.864624	0.702892	0.745949	0.527228	0.406703	2.0825	0.989	-0.174812	1.00427	1	0.981366	0.890058	0.868357	0.737223	0.748043	0.493421	0.380496	2.8547	0.9754	0.323535	1.03795
P30850	RNB_ECOLI	rnb	Exoribonuclease 2	KYGDMINHR	KYGDMINHR	9	501	509	stabilized	2.2765	0.9111	0.337523	0.915018	1	0.909515	0.942563	0.834488	0.818852	0.984657	0.670977	0.354021	1.5523	0.945	-1.02295	0.931374	1	0.871889	0.941942	0.826953	0.756023	0.792494	0.545723	0.25986	2.0418	0.9194	-0.171608	1.06776	1	1.08587	1.16632	0.926263	1.00066	0.834064	0.626333	0.410479
P0A6F3	GLPK_ECOLI	glpK	Glycerol kinase	KYIVALDQGTTSSR	KYIVALDQGTTSSR	14	5	18	stabilized	3.4383	0.9674	0.298136	1.04103	1	0.967489	1.18292	0.930216	0.47711	0.304569	0.284249	0.325358	3.5737	0.9883	0.318782	1.00705	1	0.979175	1.01174	0.742513	0.471766	0.32257	0.297264	0.342042	3.5467	0.9756	0.28697	1.0992	1	1.20349	0.988898	0.819237	0.509374	0.343758	0.268165	0.316468	3.5205	0.9827	0.29769	1.08327
P0A8N5	SYK2_ECOLI	lysU	Lysine--tRNA ligase, heat inducible	KYRPETDMADLDNFDAAK	KYRPETDMADLDNFDAAK	18	335	352	stabilized	3.5459	0.9829	0.0379395	0.901791	1	0.819182	0.818545	0.673463	0.177335	0.108466	0.036898	0.0188657	3.5631	0.9969	0.0269034	0.955556	1	0.921669	0.849198	0.665587	0.202566	0.0784256	0.0331764	0.02302	3.5902	0.9545	0.0708918	1.17227	1	1.21039	1.30143	0.708355	0.293289	0.120835	0.0454847	0.0264148	3.5517	0.9983	0.0323634	1.00482
P0A8N3	SYK1_ECOLI	lysS	Lysine--tRNA ligase	KYRPETDMADLDNFDSAK	KYRPETDMADLDNFDSAK	18	335	352	stabilized	3.6446	0.9926	0.0359708	0.948009	1	0.892273	0.752907	0.562317	0.194475	0.132621	0.0217957	0.0493537	3.6476	0.9465	0.0686804	0.873534	1	0.712752	0.821342	0.466963	0.219532	0.138205	0.0560701	0.0373275	3.6343	0.9822	0.0873685	1.10237	1	1.13516	1.13488	0.671181	0.219671	0.135552	0.0609629	0.0382449	3.4843	0.9857	0.0657868	1.10363
P60240	RAPA_ECOLI	rapA	RNA polymerase-associated protein RapA	KYSSEQFR	KYSSEQFR	8	134	141	stabilized	4.1677	0.9954	0.291496	0.991627	1	0.960317	0.524404	0.395537	0.275887	0.279952	0.323758	0.299157	4.3059	0.9984	0.277741	0.994438	1	0.914729	0.485572	0.363085	0.29671	0.2735	0.28344	0.29785	4.3801	0.9937	0.265728	0.991781	1	0.863636	0.492244	0.332898	0.277222	0.278298	0.28927	0.277545	4.0881	0.9992	0.282939	0.989202
P08312	SYFA_ECOLI	pheS	Phenylalanine--tRNA ligase alpha subunit	LAAETIDVSLPGR	LAAETIDVSLPGR	13	87	99	stabilized	3.9629	0.9677	0.393224	1.08121	1	1.1616	0.767898	0.529559	0.398307	0.472565	0.37447	0.348817	3.8394	0.9942	0.275084	1.03264	1	1.05005	0.731054	0.583462	0.385559	0.354056	0.287612	0.258362	3.7929	0.9608	0.397909	1.08583	1	1.16157	0.993733	0.59911	0.510028	0.365743	0.327797	0.41356	3.9292	0.9824	0.391165	0.986175
P08312	SYFA_ECOLI	pheS	Phenylalanine--tRNA ligase alpha subunit	LAAETIDVSLPGRR	LAAETIDVSLPGRR	14	87	100	stabilized	3.9489	0.9385	0.324654	1.14941	1	1.29612	0.770478	0.521174	0.465779	0.309118	0.279357	0.33434	3.8336	0.9889	0.230089	0.961755	1	0.880275	0.702416	0.525877	0.347487	0.306033	0.27436	0.213588	3.8291	0.9784	0.398878	0.997533	1	0.990375	0.892737	0.535312	0.497762	0.365261	0.395935	0.352002	4.0783	0.9904	0.311134	0.985828
P0A9T0	SERA_ECOLI	serA	D-3-phosphoglycerate dehydrogenase	LAAGSFEAR	LAAGSFEAR	9	142	150	stabilized	3.3947	0.9988	0.0110162	1.01725	1	1.0087	0.806316	0.657355	0.474597	0.310346	0.100502	0.0539298	3.457	0.9925	0.00755951	1.04215	1	1.05455	0.778575	0.633328	0.420126	0.344637	0.0975127	0.0476669	2.8456	0.9806	-0.375918	0.97317	1	0.75283	0.692396	0.635099	0.417393	0.355385	0.0920202	0.0386561	3.3784	0.9801	-0.0179225	1.02569
P0A836	SUCC_ECOLI	sucC	Succinate--CoA ligase [ADP-forming] subunit beta	LADSGLNIIAAK	LADSGLNIIAAK	12	361	372	stabilized	3.4017	0.9203	0.326098	0.94646	1	0.797599	1.0625	0.80332	0.549793	0.405273	0.364083	0.273435	3.5336	0.9966	0.350297	1.01015	1	1.01802	0.936937	0.808127	0.497904	0.437897	0.341268	0.345476													3.4822	0.9844	0.357813	1.05803
P0AFL6	PPX_ECOLI	ppx	Exopolyphosphatase	LAHPQLEALLR	LAHPQLEALLR	11	354	364	stabilized	2.6503	0.9375	0.167095	0.937263	1	0.995783	1.04722	0.826052	0.785679	0.968721	0.125533	0.208963													2.8511	0.9303	-0.276044	0.991476	1	0.823091	0.637899	0.54709	0.628431	0.407375	0.0627603	0.192153	2.584	0.9531	-0.288417	1.03504
P00452	RIR1_ECOLI	nrdA	Ribonucleoside-diphosphate reductase 1 subunit alpha	LAIFHLR	LAIFHLR	7	84	90	stabilized	2.3416	0.96	-0.605179	0.960699	1	0.884	0.664	0.716	0.7	0.496	0.08426	0.0475516	2.8245	0.9776	-0.104428	0.926677	1	0.848606	0.864542	0.844622	0.625498	0.577689	0.0720323	0.0447339	2.8842	0.9692	-0.0581575	1.13097	1	1.27723	1.05941	1.0099	0.806931	0.658416	0.127408	0.058596	3.0092	0.978	-0.146066	1.03279
P00452	RIR1_ECOLI	nrdA	Ribonucleoside-diphosphate reductase 1 subunit alpha	LAIFHLRK	LAIFHLRK	8	84	91	stabilized													2.1756	0.9131	-0.738436	0.985999	1	0.941397	0.814657	0.650914	0.541276	0.740689	0.0888541	0.0644502	2.4985	0.9758	-0.50557	1.02292	1	1.05411	0.773409	0.747691	0.719322	0.539762	0.0952746	0.0328278	2.7643	0.9867	-0.234074	0.975487
P39410	YJJJ_ECOLI	yjjJ	Toxin YjjJ	LAISQATFSR	LAISQATFSR	10	22	31	stabilized	3.8764	0.9564	0.385911	1.03144	1	1.02294	0.699058	0.658644	0.578138	0.465495	0.48716	0.327156	3.6832	0.9213	0.391562	1.08932	1	1.17342	0.842815	0.66132	0.641056	0.604319	0.363286	0.418674	4.0254	0.9604	0.225216	0.974902	1	0.796357	0.648743	0.54712	0.307728	0.304401	0.316182	0.247453	3.846	0.9054	0.564514	1.1094
P36767	RDGC_ECOLI	rdgC	Recombination-associated protein RdgC	LALDWQQR	LALDWQQR	8	232	239	stabilized	2.7774	0.948	0.142473	1.12272	1	1.33838	1.12383	1.05231	1.03188	0.940023	0.180326	0.165936	2.6868	0.9504	0.147685	1.10049	1	0.931849	1.17704	1.20914	1.16634	1.03621	0.15237	0.193402	2.6083	0.9621	0.157774	0.968443	1	0.98011	0.900551	0.831302	1.04902	1.04902	0.141328	0.178746	2.9148	0.9819	0.149512	0.960567
P23003	TRMA_ECOLI	trmA	tRNA/tmRNA (uracil-C(5))-methyltransferase	LALFDQFPYTHHMECGVLLTAK	LALFDQFPYTHHMEC(UniMod:4)GVLLTAK	22	345	366	stabilized													0.8634	0.9473	-2.68644	0.999807	1	1.00791	1.04617	0.9442	0.920178	0.938055	0.800906	0.60524	1.2886	0.9604	-3.08979	1.04446	1	1.08263	1.02754	1.07736	1.05048	0.987801	0.877258	0.622892	1.1024	0.9564	-2.81032	1.02953
P08178	PUR5_ECOLI	purM	Phosphoribosylformylglycinamidine cyclo-ligase	LAMDLKR	LAM(UniMod:35)DLKR	7	73	79	stabilized	3.2844	0.9323	0.181886	1.21821	1	1.44722	1.20348	1.08022	0.749554	0.342926	0.262134	0.123284	3.2969	0.9836	0.176727	1.08172	1	1.12723	1.08479	0.878977	0.608805	0.441943	0.174725	0.196829	3.4973	0.987	0.15499	1.05255	1	1.01746	1.14153	0.8753	0.318485	0.205921	0.151506	0.126171	3.3255	0.9765	0.135609	1.03659
P0ABS8	HOLE_ECOLI	holE	DNA polymerase III subunit theta	LASVNLSRLPYEPKLK	LASVNLSRLPYEPKLK	16	61	76	stabilized	2.6185	0.9222	-0.425091	1.0274	1	1.01653	0.559062	0.622316	0.652881	0.468875	0.131575	0.106827	3.5257	0.9837	-0.0605781	0.978916	1	0.791236	0.688333	0.504059	0.363071	0.285084	0.072947	0.10173	2.9398	0.9883	-0.512251	1.02051	1	0.590947	0.467245	0.339019	0.328949	0.320046	0.116991	0.0793459
P0AFB8	NTRC_ECOLI	glnG	DNA-binding transcriptional regulator NtrC	LAWPGNVR	LAWPGNVR	8	351	358	stabilized													3.3282	0.9433	0.335915	0.934933	1	0.869187	0.80537	0.86621	0.578122	0.50416	0.418896	0.305527	3.3502	0.9859	0.439798	1.00288	1	0.957698	1.01695	1.02087	0.643676	0.510931	0.410322	0.425282	3.3197	0.9199	0.454401	1.13326
P09980	REP_ECOLI	rep	ATP-dependent DNA helicase Rep	LAYVGITR	LAYVGITR	8	595	602	stabilized	3.922	0.9985	0.0946326	0.974019	1	0.942873	0.623282	0.3047	0.139569	0.103839	0.0911409	0.0935055	4.0229	0.9909	0.0849746	1.07681	1	1.14689	0.548396	0.258553	0.113485	0.0815822	0.0784158	0.0888623	3.9458	0.9943	0.0828797	0.959446	1	0.911234	0.589825	0.263346	0.147695	0.0941664	0.0526092	0.0927856	3.9777	0.9987	0.0759849	0.989507
P03018	UVRD_ECOLI	uvrD	DNA helicase II	LAYVGVTR	LAYVGVTR	8	598	605	stabilized	2.4969	0.9697	0.0910487	0.976556	1	0.973921	0.894349	0.927215	0.948609	0.711312	0.448471	0.292227	2.9891	0.948	0.399498	1.10037	1	1.14657	1.04428	1.2156	0.99698	0.760491	0.465421	0.346472	2.9633	0.98	0.319825	0.984032	1	0.952749	0.941548	1.03304	0.918767	0.683083	0.386765	0.267372
P76330	DGCQ_ECOLI	dgcQ	Probable diguanylate cyclase DgcQ	LCQTHQHPFSVIQVDLDHFK	LC(UniMod:4)QTHQHPFSVIQVDLDHFK	20	422	441	stabilized													3.8763	0.9901	0.0947819	1.01964	1	1.03699	0.782649	0.254362	0.190827	0.0897812	0.0827793	0.0319026	3.7716	0.935	0.195907	1.21222	1	1.19971	1.43759	0.293438	0.271892	0.275043	0.189468	0.0490759	3.7074	0.9958	0.097313	1.00927
P06999	PFKB_ECOLI	pfkB	ATP-dependent 6-phosphofructokinase isozyme 2	LCSHDDTQK	LC(UniMod:4)SHDDTQK	9	294	302	stabilized	2.9279	0.9929	0.116838	1.03142	1	1.06439	1.05844	0.951739	0.921841	0.636739	0.179539	0.11758	2.9407	0.9966	0.0983545	1.01071	1	1.04869	0.977703	0.941595	0.858255	0.595274	0.172136	0.117513	2.9493	0.9947	0.124456	0.98437	1	0.964606	1.00685	0.933303	0.897035	0.601363	0.181675	0.100388	2.9533	0.9983	0.111079	0.982654
P23830	PSS_ECOLI	pssA	CDP-diacylglycerol--serine O-phosphatidyltransferase	LDDVNRPK	LDDVNRPK	8	200	207	stabilized													2.6352	0.9683	0.595576	1.03863	1	1.10542	1.01986	1.00095	1.06119	1.00729	0.631383	0.604461	2.7168	0.9204	0.567358	1.11463	1	1.18487	1.20163	1.05543	1.06871	0.99356	0.639809	0.601998	2.7444	0.9732	0.621889	1.01719
P60906	SYH_ECOLI	hisS	Histidine--tRNA ligase	LDEDCKR	LDEDC(UniMod:4)KR	7	192	198	stabilized	3.4104	0.9617	0.15565	0.948787	1	0.828792	0.989078	0.913927	0.351362	0.305884	0.110031	0.0998596	3.4446	0.9976	0.114484	0.975699	1	0.940403	0.909323	0.747282	0.411622	0.251155	0.122341	0.109933	3.4914	0.9768	0.157373	1.11936	1	1.21901	1.06826	0.866487	0.392637	0.307197	0.139009	0.139703	3.5214	0.9729	0.125812	1.1126
P0C0R7	RLME_ECOLI	rlmE	Ribosomal RNA large subunit methyltransferase E	LDEIQQSDK	LDEIQQSDK	9	39	47	stabilized	1.6449	0.9207	-2.15345	0.996848	1	0.840682	1.03994	0.968115	1.00084	1.057	0.428925	0.163325	2.4829	0.9861	0.0804127	0.981747	1	0.986032	1.02643	0.889966	0.974043	0.894336	0.362281	0.181476	2.3966	0.977	0.112895	1.058	1	1.02871	1.17654	1.01921	1.05193	1.04662	0.448072	0.187585
P0A8A4	PSRP_ECOLI	ppsR	Phosphoenolpyruvate synthase regulatory protein	LDPTPIAHR	LDPTPIAHR	9	106	114	stabilized	2.4534	0.9873	0.119552	0.956707	1	0.912409	0.905109	0.934307	0.839416	0.766423	0.465365	0.346022	2.7903	0.9777	0.285832	1.01257	1	1.00769	1.00769	0.938462	0.776923	0.792308	0.435232	0.397199	2.7664	0.9804	0.284424	0.953669	1	0.891304	0.963768	0.927536	0.811594	0.76087	0.397181	0.348888	2.6452	0.9899	0.241988	1.0185
P10408	SECA_ECOLI	secA	Protein translocase subunit SecA	LDTVVVPTNRPMIR	LDTVVVPTNRPMIR	14	407	420	stabilized	3.6254	0.9644	0.276685	0.919315	1	0.845538	0.830298	0.678713	0.340255	0.336911	0.32939	0.205658	3.8307	0.9964	0.27354	1.01995	1	1.01085	0.708514	0.595131	0.426169	0.35862	0.305645	0.259815	3.799	0.9872	0.332159	0.985778	1	0.962984	0.853198	0.540411	0.401587	0.386124	0.296282	0.295013	3.6991	0.9941	0.362841	1.01671
P10408	SECA_ECOLI	secA	Protein translocase subunit SecA	LDTVVVPTNRPMIRK	LDTVVVPTNRPMIRK	15	407	421	stabilized	3.7176	0.9174	0.368332	1.21199	1	1.34821	1.28715	0.701484	0.542115	0.316387	0.29677	0.319125	3.4537	0.9634	0.243535	1.04534	1	1.06066	1.09363	0.868035	0.508882	0.136536	0.262562	0.323605	3.6839	0.9479	0.0597458	0.970972	1	0.740562	0.711498	0.51444	0.400916	0.282126	0.12695	0.233626	3.385	0.9716	0.221345	0.953732
P0A7D4	PURA_ECOLI	purA	Adenylosuccinate synthetase	LDVLDGLKEVK	LDVLDGLKEVK	11	333	343	stabilized	4.7745	0.9114	0.437399	1.00251	1	0.791527	0.459737	0.610684	0.412939	0.501833	0.47146	0.380571	4.1096	0.9197	0.252961	0.988227	1	0.727986	0.726091	0.545277	0.382646	0.36472	0.388573	0.322781	3.6531	0.9697	0.370318	0.978246	1	0.931896	0.935683	0.672394	0.467044	0.44843	0.399587	0.290298	3.9775	0.9503	0.402387	1.09042
P0AAG0	DPPD_ECOLI	dppD	Dipeptide transport ATP-binding protein DppD	LDVYPHQLSGGMSQR	LDVYPHQLSGGMSQR	15	147	161	stabilized													3.9597	0.9447	0.204262	1.05448	1	1.0576	0.619638	0.422775	0.509851	0.286563	0.25473	0.14872	3.6172	0.9194	0.376076	1.12042	1	1.2379	1.00148	0.755963	0.633539	0.346568	0.486226	0.307453	4.0939	0.9552	0.131709	1.0085
P15038	HELD_ECOLI	helD	DNA helicase IV	LEEFDNCR	LEEFDNC(UniMod:4)R	8	146	153	stabilized	3.3659	0.9328	0.0622668	1.00103	1	0.862401	0.815314	0.508397	0.451953	0.508462	0.300533	0.194114	3.3902	0.9691	0.232607	1.04132	1	1.05908	0.875109	0.728746	0.538261	0.579325	0.276105	0.292843	3.4114	0.9485	0.277102	1.08078	1	1.13169	1.0123	0.735951	0.568774	0.57741	0.349213	0.257649	3.2096	0.9482	0.176997	1.07517
P0A9W3	ETTA_ECOLI	ettA	Energy-dependent translational throttle protein EttA	LEEIIQAHDGHNLNVQLER	LEEIIQAHDGHNLNVQLER	19	128	146	stabilized	3.6582	0.9699	0.557683	1.03838	1	0.991071	1.125	0.887671	0.553532	0.570835	0.529605	0.577673													3.5087	0.9743	0.549232	0.977955	1	0.925	1.00833	0.883333	0.632049	0.543171	0.517569	0.589701	3.7788	0.9549	0.556336	0.987874
P0AFX4	RSD_ECOLI	rsd	Regulator of sigma D	LEGNGQLAR	LEGNGQLAR	9	80	88	stabilized													2.3591	0.9321	0.549273	0.940601	1	0.892603	0.947876	0.918165	0.887515	0.997418	0.668368	0.551628	1.8215	0.9595	-0.221023	1.05043	1	1.05994	1.1188	1.02583	0.970973	0.988025	0.739542	0.545126	2.0929	0.9944	0.179751	0.99417
P0A836	SUCC_ECOLI	sucC	Succinate--CoA ligase [ADP-forming] subunit beta	LEGNNAELGAK	LEGNNAELGAK	11	349	359	stabilized	3.2498	0.9054	0.442375	1.03793	1	0.945525	1.20233	0.92607	0.731518	0.634241	0.459144	0.420233	3.4281	0.9752	0.426468	1.02148	1	1	1.03873	0.880282	0.59507	0.573944	0.401408	0.419014													3.3444	0.9805	0.429171	1.05321
P0A836	SUCC_ECOLI	sucC	Succinate--CoA ligase [ADP-forming] subunit beta	LEGNNAELGAKK	LEGNNAELGAKK	12	349	360	stabilized	3.4998	0.9683	0.227086	1.024	1	0.989472	1.06399	0.724023	0.469186	0.334157	0.151458	0.275739	3.6899	0.9416	0.262141	0.991816	1	0.85887	1.11657	0.679275	0.341689	0.333964	0.16496	0.207957	3.7046	0.9241	0.275231	1.21972	1	1.17958	1.47968	0.694645	0.346276	0.265164	0.268299	0.221228	3.4746	0.9973	0.222907	0.982885
P0AES6	GYRB_ECOLI	gyrB	DNA gyrase subunit B	LELVIQR	LELVIQR	7	130	136	stabilized													3.7934	0.9969	0.211394	0.98281	1	0.960352	0.748899	0.53304	0.275695	0.266576	0.221998	0.194288	3.4955	0.9461	0.339285	1.14144	1	1.18987	1.24051	0.873418	0.553468	0.439841	0.355527	0.281246	3.6532	0.9875	0.202394	1.05556
P0AAI3	FTSH_ECOLI	ftsH	ATP-dependent zinc metalloprotease FtsH	LESQISTLYGGR	LESQISTLYGGR	12	462	473	stabilized	4.0687	0.9963	0.325895	0.972187	1	0.944525	0.478971	0.308982	0.329777	0.316906	0.334809	0.339607	4.2869	0.9969	0.291979	1.0038	1	0.919063	0.506323	0.424121	0.324164	0.345763	0.279753	0.287976	4.0833	0.9828	0.394204	0.981901	1	0.963795	0.537326	0.396136	0.378993	0.328777	0.443194	0.427024	4.0206	0.9854	0.329109	1.00813
P63284	CLPB_ECOLI	clpB	Chaperone protein ClpB	LEVNEDR	LEVNEDR	7	846	852	stabilized	3.6119	0.9744	0.36877	1.07872	1	1.15385	0.920192	0.760577	0.560577	0.472115	0.4125	0.331731	3.6426	0.9965	0.319741	1.00544	1	0.991304	0.833043	0.670435	0.515652	0.426957	0.36087	0.301739	3.6485	0.9963	0.300596	0.987529	1	0.95	0.789167	0.676667	0.4875	0.411667	0.35	0.289167	3.6014	0.9959	0.310683	0.992634
P60240	RAPA_ECOLI	rapA	RNA polymerase-associated protein RapA	LFAGQIDR	LFAGQIDR	8	115	122	stabilized	4.1474	0.9855	0.304042	1.05621	1	1.10274	0.534247	0.424658	0.316024	0.302001	0.331386	0.26343	4.4793	0.9899	0.28473	0.996103	1	0.868902	0.435976	0.332317	0.291727	0.245394	0.341463	0.286443	4.0031	0.9783	0.293243	0.931641	1	0.862876	0.608696	0.351171	0.269149	0.317537	0.32641	0.261301	4.2047	0.9851	0.297706	1.07544
P60240	RAPA_ECOLI	rapA	RNA polymerase-associated protein RapA	LFAGQIDRMDR	LFAGQIDRMDR	11	115	125	stabilized	4.3314	0.9915	0.144038	0.98853	1	0.904996	0.362675	0.192236	0.134068	0.156994	0.208462	0.113107	4.1115	0.9938	0.201146	1.04626	1	1.092	0.437702	0.226876	0.209853	0.166091	0.201394	0.2271	4.3613	0.9963	0.158186	1.00034	1	0.862241	0.392238	0.3034	0.208171	0.16714	0.202844	0.133017	4.0276	0.9909	0.242253	1.0465
P0A9R7	FTSE_ECOLI	ftsE	Cell division ATP-binding protein FtsE	LFEEFNR	LFEEFNR	7	179	185	stabilized	3.8818	0.9841	0.532418	1.03248	1	1.06504	0.882324	0.638391	0.548222	0.481726	0.546126	0.56209	4.021	0.9332	0.463471	0.964535	1	0.883378	0.736141	0.596966	0.555609	0.418441	0.425032	0.55351	3.9912	0.9866	0.54598	0.995938	1	0.983303	0.76848	0.669872	0.578673	0.509167	0.579795	0.5496	4.2531	0.9749	0.474404	0.988545
P0A8A4	PSRP_ECOLI	ppsR	Phosphoenolpyruvate synthase regulatory protein	LFGLTIDPER	LFGLTIDPER	10	204	213	stabilized	1.7451	0.9352	-1.49576	1.04248	1	0.929461	1.06224	1.0166	1.14938	1.06639	0.643154	0.294679	2.4203	0.9476	0.331775	1.02787	1	0.928	0.968	1.04	1.1	1.128	0.508	0.34684													2.3959	0.9186	0.264164	1.07067
P37624	RBBA_ECOLI	rbbA	Ribosome-associated ATPase	LFHIPEAEIPAR	LFHIPEAEIPAR	12	376	387	stabilized	3.3641	0.9606	0.141069	0.989926	1	0.919514	0.830894	0.616543	0.620833	0.362465	0.318497	0.176874													3.5604	0.9376	0.286642	1.05535	1	1.12589	0.772046	0.786758	0.641632	0.324483	0.320426	0.323444	3.7187	0.9711	0.389404	0.97663
P11071	ACEK_ECOLI	aceK	Isocitrate dehydrogenase kinase/phosphatase	LFIFSSQPERR	LFIFSSQPERR	11	121	131	stabilized	3.9407	0.9942	0.137505	1.05016	1	1.09578	0.643623	0.382903	0.170809	0.165286	0.146489	0.1236	4.1114	0.9723	0.0904023	0.972393	1	0.757171	0.56701	0.396508	0.193545	0.154312	0.124766	0.164823	3.9635	0.9979	0.18002	0.998462	1	0.996023	0.643344	0.283398	0.219659	0.169762	0.153296	0.190093	3.8376	0.9926	0.153022	1.05618
P14081	SELB_ECOLI	selB	Selenocysteine-specific elongation factor	LFITAATEGR	LFITAATEGR	10	143	152	stabilized	3.4383	0.9622	0.587518	1.06127	1	1.10345	1.07759	0.991379	0.718238	0.606157	0.651537	0.523816	3.7351	0.9633	0.588174	1.06861	1	1.12821	0.991453	0.783082	0.651408	0.636537	0.549201	0.583732	3.3017	0.975	0.497266	0.987155	1	0.983333	0.941667	0.883333	0.755205	0.619993	0.447825	0.559704	3.6165	0.9494	0.609477	0.991838
P23538	PPSA_ECOLI	ppsA	Phosphoenolpyruvate synthase	LFIVQARPETVR	LFIVQARPETVR	12	330	341	stabilized	4.121	0.9209	0.527715	0.962716	1	0.913655	0.694779	0.594378	0.522088	0.427711	0.558233	0.608434	4.0198	0.9584	0.470175	0.958817	1	0.91716	0.696252	0.536489	0.418146	0.418146	0.518738	0.52071	3.9705	0.9492	0.5544	1.0134	1	1.02685	0.814318	0.595078	0.465324	0.527964	0.63311	0.58613
P77718	THII_ECOLI	thiI	tRNA sulfurtransferase	LFPEITIK	LFPEITIK	8	7	14	stabilized	3.7317	0.9888	0.211206	1.01064	1	0.965399	0.739802	0.539467	0.494879	0.348391	0.269953	0.217344	4.0231	0.9653	0.213997	1.07875	1	1.13705	0.553605	0.522137	0.294005	0.276976	0.242664	0.158033	3.7296	0.9855	0.281062	0.986253	1	0.960263	0.974968	0.565155	0.350751	0.30682	0.26866	0.203751	4.0332	0.979	0.176901	1.02679
P0A836	SUCC_ECOLI	sucC	Succinate--CoA ligase [ADP-forming] subunit beta	LGADGNALFRQPDLR	LGADGNALFRQPDLR	15	216	230	stabilized													3.8148	0.9761	0.445165	1.06515	1	1.13431	0.906419	0.664657	0.418452	0.490127	0.445093	0.443694	3.5579	0.9553	0.508472	1.0643	1	1.06632	1.12971	0.883263	0.622176	0.447587	0.487498	0.570218	3.7388	0.9658	0.468883	0.993779
P0A8F0	UPP_ECOLI	upp	Uracil phosphoribosyltransferase	LGLMREQDISTKR	LGLMREQDISTKR	13	15	27	stabilized	2.7834	0.951	0.0186344	0.911278	1	0.992505	0.720338	0.912853	0.842267	0.680782	0.0903077	0.0489863	2.1695	0.9462	-0.755365	1.02831	1	1.09117	0.816562	0.700953	0.723325	0.700585	0.133434	0.0660089													2.7399	0.9558	0.101894	1.09642
P77735	YAJO_ECOLI	yajO	1-deoxyxylulose-5-phosphate synthase YajO	LGMDYVDILQIHR	LGMDYVDILQIHR	13	116	128	stabilized	3.7693	0.9633	0.521431	1.02356	1	1.04857	0.865072	0.768364	0.521887	0.61681	0.504726	0.510329	3.9073	0.9325	0.609974	1.07476	1	1.14784	0.870645	0.751174	0.681347	0.637756	0.655555	0.54138	2.8831	0.986	0.294643	0.996227	1	0.889742	0.844338	0.741528	0.715764	0.67544	0.539807	0.518006	3.2766	0.9849	0.334838	1.00611
P07118	SYV_ECOLI	valS	Valine--tRNA ligase	LGNSVDWER	LGNSVDWER	9	132	140	stabilized	2.9644	0.9627	-0.193916	0.98591	1	0.702921	0.658173	0.653994	0.438216	0.381353	0.225215	0.193582	2.9176	0.9949	-0.17158	1.00091	1	0.780705	0.655876	0.544503	0.520335	0.419486	0.287642	0.227007													3.3567	0.9423	0.324129	1.07937
P75828	YBJD_ECOLI	ybjD	Uncharacterized protein YbjD	LGPSGLSTEDSR	LGPSGLSTEDSR	12	351	362	stabilized	2.874	0.922	0.379552	1.00499	1	0.892252	1.00292	1.15714	0.883717	0.797618	0.422462	0.378532													3.1643	0.9064	0.458868	1.121	1	1.27607	1.05427	1.01721	0.877449	0.712583	0.39934	0.548023	3.4437	0.9616	0.219702	0.990878
P27550	ACSA_ECOLI	acs	Acetyl-coenzyme A synthetase	LGTAEIESALVAHPK	LGTAEIESALVAHPK	15	527	541	stabilized	3.0136	0.9857	0.143327	0.980252	1	0.908497	1.05229	0.915033	0.803922	0.549569	0.1763	0.149086	3.012	0.9972	0.188196	1.02068	1	1.05263	0.992481	1.01504	0.879699	0.588423	0.219487	0.177926	2.9748	0.9958	0.104959	1.02315	1	1.02027	1	0.939189	0.722973	0.59584	0.235999	0.148552	2.9961	0.9851	0.0853053	0.926963
P0A6A3	ACKA_ECOLI	ackA	Acetate kinase	LGVLGFEVDHER	LGVLGFEVDHER	12	349	360	stabilized	3.7154	0.9464	0.526628	1.05957	1	1.05779	1.12072	0.736088	0.63717	0.534367	0.490097	0.44495	4.404	0.95	0.446173	1.00857	1	0.900248	0.599219	0.509246	0.539591	0.564086	0.38777	0.435301	3.5836	0.9421	0.395135	1.00803	1	0.978369	1.00328	0.655185	0.617644	0.450662	0.427841	0.356447	3.6594	0.9381	0.37539	1.00303
P0AFL6	PPX_ECOLI	ppx	Exopolyphosphatase	LGVLLNNQR	LGVLLNNQR	9	441	449	stabilized	2.7042	0.9801	0.0773447	0.923871	1	0.873699	0.997636	0.845445	0.893045	0.862321	0.101733	0.0829009	2.8899	0.9653	0.00116413	0.914944	1	0.806894	0.879091	0.855298	0.6134	0.572262	0.132315	0.101127	3.0322	0.9534	0.123601	0.915016	1	0.792726	0.919659	0.910749	0.642922	0.541349	0.105777	0.183629	2.9135	0.9889	0.0877123	0.926056
P04805	SYE_ECOLI	gltX	Glutamate--tRNA ligase	LGWSHGDQEIFTR	LGWSHGDQEIFTR	13	267	279	stabilized	2.3792	0.9258	0.192974	1.08971	1	0.998743	1.11973	1.11939	1.03513	1.25038	0.516505	0.299407	2.9526	0.9078	0.289827	1.09288	1	1.13129	1.15495	0.943767	0.702871	0.814503	0.430616	0.362845													3.2801	0.9059	0.573378	1.16296
P05852	TSAD_ECOLI	tsaD	tRNA N6-adenosine threonylcarbamoyltransferase	LHADYGGVVPELASR	LHADYGGVVPELASR	15	35	49	stabilized	3.9872	0.9553	0.387034	1.05201	1	1.10437	0.730105	0.481373	0.349768	0.282492	0.476991	0.435061	4.341	0.9428	0.372238	0.984778	1	0.892135	0.568298	0.413677	0.365814	0.35669	0.299762	0.502957	4.0129	0.974	0.388071	0.964781	1	0.929534	0.649213	0.39397	0.329914	0.382668	0.469415	0.369962	4.3175	0.988	0.360129	0.984655
P0A836	SUCC_ECOLI	sucC	Succinate--CoA ligase [ADP-forming] subunit beta	LHGGEPANFLDVGGGATK	LHGGEPANFLDVGGGATK	18	278	295	stabilized	3.3713	0.9256	0.370024	0.981701	1	0.872951	1.10246	0.79918	0.622951	0.495902	0.352241	0.374024	3.4331	0.9368	0.366229	0.991617	1	0.896	1.08	0.828	0.536	0.524	0.36231	0.319247													3.3775	0.9654	0.398394	1.08377
P0A836	SUCC_ECOLI	sucC	Succinate--CoA ligase [ADP-forming] subunit beta	LHGGEPANFLDVGGGATKER	LHGGEPANFLDVGGGATKER	20	278	297	stabilized	3.6612	0.9823	0.179329	0.965638	1	0.87811	0.786265	0.534505	0.418122	0.325091	0.223749	0.181043	3.7156	0.977	0.25093	1.04602	1	0.999127	1.13885	0.557929	0.287247	0.323417	0.19452	0.198518	3.5496	0.9389	0.242799	1.16601	1	1.2638	1.20674	0.738128	0.519553	0.338322	0.197577	0.253354	3.5983	0.9326	0.237702	1.14113
P15038	HELD_ECOLI	helD	DNA helicase IV	LHGTEWGETQR	LHGTEWGETQR	11	69	79	stabilized													2.5243	0.9591	-0.0455929	1.02783	1	1.02668	0.9713	0.796248	0.681016	0.741817	0.399474	0.300684	2.022	0.9618	-0.555897	1.04841	1	1.08348	1.03717	0.83468	0.768464	0.787497	0.410743	0.226881	2.5224	0.9312	-0.0601122	1.12435
P0AGJ9	SYY_ECOLI	tyrS	Tyrosine--tRNA ligase	LHQNQVFGLTVPLITK	LHQNQVFGLTVPLITK	16	215	230	stabilized	3.5454	0.9861	0.0162416	0.993308	1	0.812591	0.669195	0.540826	0.452019	0.300715	0.253272	0.137635	3.5338	0.9824	0.219142	0.96037	1	0.87568	0.82237	0.642666	0.457696	0.41027	0.274996	0.221709	3.5286	0.9567	0.305516	1.08893	1	1.11753	1.12024	0.755343	0.511035	0.456656	0.302682	0.259556	3.5684	0.9993	0.203251	1.01102
P15038	HELD_ECOLI	helD	DNA helicase IV	LHTEDITAR	LHTEDITAR	9	265	273	stabilized	3.7543	0.9887	0.223505	1.0352	1	1.06124	0.829562	0.57043	0.313592	0.332812	0.219509	0.183658	3.8203	0.9887	0.1978	1.02873	1	1.0415	0.766587	0.487673	0.306978	0.310702	0.186604	0.16171	3.8498	0.9777	0.196962	0.988477	1	0.958804	0.740977	0.431686	0.276241	0.331	0.164149	0.152619	3.8713	0.9774	0.243554	1.08097
P0A8M0	SYN_ECOLI	asnS	Asparagine--tRNA ligase	LIAYVTGVQNVR	LIAYVTGVQNVR	12	441	452	stabilized	3.7304	0.9968	0.0949494	1.04131	1	1.0838	0.865922	0.531212	0.161418	0.130645	0.0923793	0.0872989	3.6316	0.9925	0.0925493	1.01825	1	1.06471	0.858824	0.682353	0.175452	0.142945	0.0963771	0.0938371	3.695	0.9883	0.100722	0.938576	1	0.861878	0.834254	0.497923	0.215132	0.128094	0.0858983	0.0920735	3.6985	0.9944	0.136905	0.993895
P0A9R7	FTSE_ECOLI	ftsE	Cell division ATP-binding protein FtsE	LICGIERPSAGK	LIC(UniMod:4)GIERPSAGK	12	47	58	stabilized	4.6023	0.9237	0.466399	1.03523	1	1.07033	0.617677	0.518524	0.397738	0.418003	0.447717	0.398727	4.095	0.9692	0.519404	1.04349	1	1.07793	0.707176	0.660429	0.4993	0.494022	0.554033	0.521436	3.7883	0.9772	0.450874	0.980107	1	0.961735	0.780538	0.718932	0.515219	0.421561	0.46731	0.484288
P75821	YBJS_ECOLI	ybjS	Uncharacterized protein YbjS	LIDELNIDCR	LIDELNIDC(UniMod:4)R	10	249	258	stabilized	2.7657	0.9146	-0.00792355	1.14648	1	1.27429	1.08243	1.01316	0.675622	0.748854	0.407375	0.164526	2.3539	0.9337	-0.0575316	0.900597	1	0.921862	0.913061	0.717656	0.884184	0.841318	0.369011	0.157458	2.9764	0.9854	0.0576019	0.984609	1	0.943807	0.890101	0.877983	0.603067	0.569186	0.234606	0.155309
P0A7E5	PYRG_ECOLI	pyrG	CTP synthase	LIDSQDVETR	LIDSQDVETR	10	327	336	stabilized	3.1902	0.9899	0.53729	0.984934	1	0.948097	1	0.930796	0.802768	0.685121	0.546713	0.539792	3.2075	0.9788	0.564529	1.03307	1	1.06786	1.00714	0.907143	0.860714	0.717857	0.582143	0.589286	3.0964	0.9644	0.545779	0.981392	1	0.912892	1.03136	0.95122	0.836237	0.728223	0.567944	0.54007	3.2494	0.9871	0.565934	1.03015
P0ABF1	PCNB_ECOLI	pcnB	Poly(A) polymerase I	LIGNPETR	LIGNPETR	8	194	201	stabilized	3.3822	0.9769	0.0761649	0.93422	1	0.821212	0.958632	0.7619	0.405907	0.224746	0.102901	0.0403959	3.4014	0.9959	0.0803833	0.956091	1	0.90936	0.877118	0.751264	0.430736	0.232346	0.101485	0.0757471	3.3752	0.978	0.115157	1.07975	1	1.10699	1.09642	0.785089	0.509891	0.36478	0.12621	0.109476	3.4578	0.9908	0.0954657	1.01952
P75864	RLMKL_ECOLI	rlmL	Ribosomal RNA large subunit methyltransferase K/L	LIQADCLAWLR	LIQADC(UniMod:4)LAWLR	11	593	603	stabilized	1.8064	0.916	0.134365	0.950973	1	0.954864	0.888346	0.870578	0.867549	0.897025	0.731772	0.583827													2.1205	0.9516	0.475176	0.951865	1	0.918479	0.940335	0.958761	0.970059	0.920697	0.83891	0.625591	2.2389	0.9498	0.538089	0.943147
P76658	HLDE_ECOLI	hldE	Bifunctional protein HldE	LIVAVNSDASTKR	LIVAVNSDASTKR	13	370	382	stabilized													2.9415	0.9964	0.377282	0.993187	1	0.981774	0.930122	0.881782	0.79385	0.719379	0.481597	0.4682	3.3072	0.917	0.419041	0.94403	1	0.844518	0.992477	0.763533	0.673515	0.589175	0.394128	0.455922	2.4569	0.9504	0.507448	1.02456
P0AB89	PUR8_ECOLI	purB	Adenylosuccinate lyase	LKAMTPANYIGR	LKAMTPANYIGR	12	436	447	stabilized	3.1859	0.9695	0.0819414	1.03465	1	1.02565	0.773731	0.626948	0.612257	0.543428	0.336878	0.223291	3.3086	0.9848	0.0965567	1.00619	1	0.948809	0.81297	0.686569	0.492907	0.463169	0.303847	0.150189	3.1426	0.983	0.100168	1.01436	1	0.979346	0.758144	0.752112	0.61958	0.47713	0.37315	0.222458	3.3205	0.9872	0.0721974	1.00606
P60560	GUAC_ECOLI	guaC	GMP reductase	LKELTKR	LKELTKR	7	324	330	stabilized	3.6359	0.9808	0.0658185	0.998028	1	0.977372	0.658686	0.624937	0.404375	0.144688	0.106082	0.107988	3.6216	0.9818	0.0700474	0.992769	1	0.975198	0.672986	0.639983	0.391598	0.141081	0.111842	0.103972	3.5921	0.9836	0.0719773	0.980219	1	0.947634	0.677315	0.653341	0.394804	0.168899	0.105015	0.114535	3.6051	0.9852	0.0777838	0.982829
P0ACY3	YEAG_ECOLI	yeaG	Uncharacterized protein YeaG	LKEPENSSIYSK	LKEPENSSIYSK	12	373	384	stabilized													3.2719	0.9717	0.446376	1.08447	1	1.13757	1.11619	0.952651	0.790624	0.604592	0.470852	0.436146	3.3754	0.9727	0.460479	0.974046	1	0.909622	0.999579	0.912892	0.642907	0.544534	0.492158	0.410467	3.4582	0.9119	0.484586	1.13256
P0A7D4	PURA_ECOLI	purA	Adenylosuccinate synthetase	LKEVMEYHNFQLVNYYK	LKEVMEYHNFQLVNYYK	17	162	178	stabilized	3.7531	0.9522	0.301161	0.935708	1	0.806858	1.00021	0.378148	0.268144	0.333081	0.370062	0.233412	3.9618	0.9736	0.36246	1.03612	1	1.07062	0.748109	0.441201	0.454347	0.317631	0.397706	0.298505	3.7205	0.9681	0.368497	0.989876	1	0.914898	1.05461	0.583296	0.350996	0.384207	0.444953	0.293864	4.1664	0.9766	0.272916	0.992297
Q46927	TCDA_ECOLI	tcdA	tRNA threonylcarbamoyladenosine dehydratase	LKSDFGVVKNSK	LKSDFGVVKNSK	12	185	196	stabilized	3.2504	0.9418	0.156558	1.13274	1	1.27808	0.930064	0.864588	0.619202	0.569553	0.303772	0.18615	3.0844	0.9563	0.11781	1.12537	1	1.19672	1.16995	0.944341	0.684767	0.638337	0.183617	0.173404	2.2021	0.9662	-0.514677	0.941618	1	0.783801	0.731824	0.713802	0.658326	0.545822	0.198983	0.148545	2.975	0.9595	-0.117661	0.972943
P00547	KHSE_ECOLI	thrB	Homoserine kinase	LLALMGELEGR	LLALMGELEGR	11	123	133	stabilized	2.4939	0.9563	0.0751728	0.938243	1	0.857311	0.98696	0.854563	0.789889	0.797611	0.384131	0.280171	2.5991	0.9867	0.111257	1.04981	1	1.09026	1.06371	0.944681	0.901463	0.801566	0.415111	0.291592	2.9893	0.9886	0.357222	1.04131	1	1.03825	1.04248	1.07316	0.924266	0.704672	0.415756	0.322849	2.6498	0.969	0.156346	1.0566
P0AA41	TRUC_ECOLI	truC	tRNA pseudouridine synthase C	LLAQQFEQHQIQKR	LLAQQFEQHQIQKR	14	72	85	stabilized	2.2766	0.9362	0.022884	0.890501	1	0.903467	0.763672	0.878441	0.863627	0.841626	0.471514	0.262653	2.9871	0.932	0.429369	1.00711	1	1.02305	0.888854	1.12788	0.88797	0.735303	0.454577	0.419399	2.3462	0.9227	0.231082	0.93141	1	0.938248	0.806808	1.03837	0.830573	0.974446	0.478066	0.237889
P0A9P6	DEAD_ECOLI	deaD	ATP-dependent RNA helicase DeaD	LLDHLKR	LLDHLKR	7	136	142	stabilized													3.7047	0.9954	0.123329	1.02825	1	1.01708	0.703007	0.554863	0.408348	0.299469	0.144812	0.151074	3.77	0.9795	0.190195	1.08885	1	1.17123	0.810634	0.555329	0.389057	0.22669	0.209926	0.172027	3.5693	0.9946	0.0883537	1.00945
P21693	DBPA_ECOLI	dbpA	ATP-dependent RNA helicase DbpA	LLDHLQK	LLDHLQK	7	133	139	stabilized	3.7753	0.9807	0.104024	1.00494	1	0.705106	0.584128	0.591402	0.485254	0.395356	0.395625	0.320784	3.6109	0.9869	0.441032	0.994613	1	0.982201	0.86597	0.777058	0.553146	0.537961	0.480127	0.406993	3.2221	0.9782	0.348373	1.06946	1	1.14031	0.971395	0.905399	0.723287	0.631775	0.41327	0.376538
P60240	RAPA_ECOLI	rapA	RNA polymerase-associated protein RapA	LLDPNRFHDFAQFVEEQK	LLDPNRFHDFAQFVEEQK	18	330	347	stabilized	4.4226	0.9831	0.22105	0.990099	1	0.824689	0.478103	0.268156	0.252853	0.21505	0.275045	0.221821	4.2324	0.9948	0.213912	1.00145	1	0.952603	0.446925	0.343854	0.238741	0.177476	0.248483	0.218414	4.2256	0.9995	0.207748	0.99943	1	0.970874	0.425949	0.286254	0.212166	0.218403	0.220762	0.196521	4.0519	0.9982	0.236918	1.01322
P60240	RAPA_ECOLI	rapA	RNA polymerase-associated protein RapA	LLEIHSNGGEK	LLEIHSNGGEK	11	688	698	stabilized	4.5544	0.9295	0.259697	0.993636	1	0.686259	0.639118	0.403924	0.306092	0.326928	0.352712	0.293319	4.0794	0.9907	0.23303	0.947426	1	0.888392	0.520618	0.306423	0.224519	0.254303	0.235838	0.233641	4.1226	0.9964	0.249745	1.00218	1	1.00226	0.479706	0.288163	0.265552	0.280939	0.249712	0.208721	4.1711	0.9989	0.20989	0.984369
P0AGJ2	TRMH_ECOLI	trmH	tRNA (guanosine(18)-2'-O)-methyltransferase	LLFEGGYPVLAK	LLFEGGYPVLAK	12	186	197	stabilized													2.5637	0.9382	0.332212	0.883051	1	0.869337	0.912281	0.78666	0.835096	0.877193	0.392359	0.338208	2.4413	0.9717	0.387219	0.949498	1	0.954128	0.862118	0.963303	0.926606	0.990826	0.438119	0.387653	2.7609	0.9737	0.423814	1.0564
P04993	RECD_ECOLI	recD	RecBCD enzyme subunit RecD	LLGAQPGSQR	LLGAQPGSQR	10	243	252	stabilized	4.0249	0.9781	0.610619	1.0284	1	1.05688	0.765876	0.58573	0.609141	0.660188	0.581575	0.617347													3.0325	0.9166	0.653554	0.936822	1	0.965716	0.905715	0.86456	0.947104	0.749033	0.644565	0.662664	2.6191	0.9901	0.318558	1.00189
P33919	RADD_ECOLI	radD	Putative DNA repair helicase RadD	LLGLTATPFR	LLGLTATPFR	10	146	155	stabilized	3.9165	0.9396	0.42505	0.975292	1	0.950579	0.833744	0.456754	0.489261	0.530448	0.342544	0.339208	4.1654	0.9658	0.328696	1.02746	1	0.991247	0.590143	0.448221	0.455955	0.436017	0.335976	0.252284	3.9423	0.9797	0.195496	1.02596	1	0.963978	0.576771	0.496829	0.472244	0.351053	0.224964	0.211156	4.0957	0.9891	0.270772	1.02701
P25888	RHLE_ECOLI	rhlE	ATP-dependent RNA helicase RhlE	LLHNPLEIEVAR	LLHNPLEIEVAR	12	201	212	stabilized	3.4168	0.9809	0.24042	1.03341	1	1.0864	0.881517	0.876913	0.532931	0.387748	0.30156	0.20672	3.6688	0.9782	0.198055	1.00069	1	0.955402	0.792051	0.58249	0.376482	0.415121	0.255414	0.170649	3.5931	0.9551	0.263793	1.07198	1	1.07149	1.11789	0.673682	0.452498	0.37044	0.259251	0.197658	3.4718	0.9643	0.178695	1.09022
P0AFB8	NTRC_ECOLI	glnG	DNA-binding transcriptional regulator NtrC	LLHPETEAALTR	LLHPETEAALTR	12	339	350	stabilized													3.2205	0.916	0.378641	1.0075	1	0.900722	1.0876	0.996673	0.631571	0.642589	0.40298	0.346593	3.2149	0.9562	0.34086	0.919457	1	0.87229	0.823819	0.968908	0.693462	0.465216	0.343744	0.332053	3.3837	0.9644	0.410961	1.0955
P27828	WECB_ECOLI	wecB	UDP-N-acetylglucosamine 2-epimerase	LLKDENEYQAMSR	LLKDENEYQAMSR	13	339	351	stabilized	1.6298	0.9343	-2.02882	0.914226	1	0.994939	0.823137	0.894459	0.811277	0.896332	0.616159	0.219938	2.3072	0.9937	0.201329	0.98849	1	1.00856	0.964358	0.985142	0.934922	0.943396	0.587545	0.403228	1.7643	0.9826	-0.830573	1.03612	1	1.01221	1.10068	1.02376	0.999038	0.932184	0.653177	0.367531	1.8825	0.9861	-0.412311	0.961577
P0A717	KPRS_ECOLI	prs	Ribose-phosphate pyrophosphokinase	LLNDTDMAIIDKR	LLNDTDMAIIDKR	13	183	195	stabilized	4.1315	0.9949	0.224443	1.0341	1	1.05619	0.499846	0.333521	0.256613	0.233591	0.187883	0.23622	4.431	0.9997	0.183482	0.999532	1	0.849792	0.383335	0.286228	0.226349	0.192058	0.183954	0.193483	4.1592	0.9985	0.166913	0.989422	1	0.93893	0.472353	0.287182	0.20945	0.156662	0.184557	0.170605	4.3635	0.9994	0.17201	0.998769
P0ACY3	YEAG_ECOLI	yeaG	Uncharacterized protein YeaG	LLNHSELTHAPCAPGTLETLSR	LLNHSELTHAPC(UniMod:4)APGTLETLSR	22	345	366	stabilized	3.688	0.9833	0.474143	0.992858	1	0.978022	0.879121	0.741758	0.532641	0.571429	0.462908	0.458848	3.709	0.9201	0.474516	0.898772	1	0.793478	0.88587	0.673913	0.489494	0.495949	0.501511	0.417076													3.3731	0.977	0.575512	1.04048
P0ABU2	YCHF_ECOLI	ychF	Ribosome-binding ATPase YchF	LLNLQTYFTAGVKEVR	LLNLQTYFTAGVKEVR	16	276	291	stabilized	3.6821	0.9224	0.428829	1.09195	1	1.23524	1.0386	0.814451	0.275336	0.47203	0.465488	0.502523													4.1682	0.9621	0.268107	1.04672	1	1.07157	0.501919	0.407825	0.348142	0.238486	0.158411	0.352823	3.9749	0.9835	0.331181	0.950074
P33940	MQO_ECOLI	mqo	Malate:quinone oxidoreductase	LLQESGIPEAK	LLQESGIPEAK	11	275	285	stabilized	2.5049	0.9312	-0.0670437	0.980562	1	0.863746	0.6894	0.84225	0.691019	0.551051	0.370267	0.347819	3.1387	0.9818	0.329288	1.00088	1	1.01628	0.880471	0.947316	0.717717	0.603778	0.393301	0.353837	3.256	0.9071	0.418369	1.17075	1	1.34835	1.08723	1.02839	0.812289	0.649543	0.512325	0.383463	3.2671	0.925	0.420483	1.03082
P21507	SRMB_ECOLI	srmB	ATP-dependent RNA helicase SrmB	LLQYIKEENFDCR	LLQYIKEENFDC(UniMod:4)R	13	137	149	stabilized	4.4527	0.9921	0.0253872	0.99177	1	0.745245	0.340496	0.164368	0.0567486	0.0412206	0.0443511	0.0693588	4.6055	0.9975	0.039226	0.997609	1	0.697287	0.276942	0.15403	0.0830144	0.0490886	0.0695657	0.0519588	4.4571	0.9945	0.0288357	0.994843	1	0.738982	0.353217	0.156054	0.103632	0.0733598	0.0432065	0.0526519	4.5164	0.9949	0.0427933	0.99497
P08312	SYFA_ECOLI	pheS	Phenylalanine--tRNA ligase alpha subunit	LLRTQTSGVQIR	LLRTQTSGVQIR	12	165	176	stabilized													3.6664	0.984	0.0545913	0.919745	1	0.824434	0.810911	0.499337	0.185588	0.105475	0.0447383	0.0419147	3.6329	0.9846	0.0555783	1.10914	1	1.2232	0.982422	0.685655	0.181947	0.108269	0.0474259	0.0510046	3.7208	0.9687	0.0869544	0.887616
P63284	CLPB_ECOLI	clpB	Chaperone protein ClpB	LLSENGYDPVYGARPLK	LLSENGYDPVYGARPLK	17	802	818	stabilized	3.8297	0.9955	0.23827	1.00723	1	0.974459	0.66954	0.600141	0.401372	0.322451	0.274477	0.240621	3.7192	0.994	0.311511	1.00792	1	1.00657	0.884092	0.625622	0.391185	0.382415	0.286223	0.295635	3.7066	0.988	0.130306	0.97897	1	0.820491	0.695392	0.561837	0.406625	0.330986	0.215751	0.215285	3.6336	0.9928	0.286663	0.992131
P63284	CLPB_ECOLI	clpB	Chaperone protein ClpB	LLSENGYDPVYGARPLKR	LLSENGYDPVYGARPLKR	18	802	819	stabilized	3.6225	0.9893	0.382767	1.02261	1	1.02018	0.992434	0.730139	0.505675	0.419924	0.398487	0.344262	3.6266	0.9627	0.410078	0.968262	1	0.893099	0.990528	0.725304	0.488498	0.470907	0.40866	0.346414	3.4975	0.9888	0.384886	1.02804	1	1.0433	1.01397	0.886872	0.51676	0.453911	0.414804	0.326816	3.5278	0.9916	0.4188	1.01393
P0A9P4	TRXB_ECOLI	trxB	Thioredoxin reductase	LMDKVENGNIILHTNR	LMDKVENGNIILHTNR	16	191	206	stabilized	2.2266	0.9589	-0.268201	0.968292	1	0.852274	0.976838	1.04375	0.896437	0.774399	0.428665	0.164707	2.5992	0.9627	-0.0359407	1.04674	1	1.00534	1.06926	1.05332	0.815257	0.672928	0.409068	0.141879	1.6882	0.9712	-1.45505	1.06864	1	1.06795	1.14148	1.03937	1.0306	0.858226	0.574649	0.209655	2.7059	0.9411	0.122277	1.1724
P37744	RMLA1_ECOLI	rfbA	Glucose-1-phosphate thymidylyltransferase 1	LMEAAVNKESGATVFAYHVNDPER	LMEAAVNKESGATVFAYHVNDPER	24	122	145	stabilized	3.3047	0.9123	0.568109	1.03984	1	1.09842	0.861518	0.912217	0.85065	0.718774	0.590819	0.632319	4.0215	0.9066	0.523633	0.995459	1	0.864289	0.824406	0.664739	0.677049	0.579373	0.646424	0.522166													3.4041	0.9316	0.64652	0.968983
P24182	ACCC_ECOLI	accC	Biotin carboxylase	LMGDKVSAIAAMK	LMGDKVSAIAAMK	13	112	124	stabilized	3.802	0.9601	0.472764	0.988241	1	0.986304	0.791435	0.73681	0.476261	0.43667	0.479874	0.534736	3.9931	0.9877	0.357062	0.995445	1	0.89617	0.68214	0.592386	0.524202	0.428044	0.344998	0.418175	3.9878	0.9585	0.401558	0.954775	1	0.866263	0.69417	0.60805	0.420218	0.414231	0.377758	0.472358	3.6976	0.9823	0.4493	0.960109
P24182	ACCC_ECOLI	accC	Biotin carboxylase	LMGDKVSAIAAMKK	LMGDKVSAIAAMKK	14	112	125	stabilized	3.897	0.9613	0.450026	1.10618	1	1.19598	0.891335	0.633218	0.427704	0.424304	0.447885	0.488936	3.9072	0.9882	0.419397	1.0459	1	1.08936	0.773346	0.628416	0.47028	0.411315	0.428233	0.428449	3.7938	0.9629	0.399805	1.02091	1	1.01831	0.81251	0.605843	0.619502	0.437578	0.371053	0.438884	3.7856	0.9705	0.488426	1.06864
P21499	RNR_ECOLI	rnr	Ribonuclease R	LMGESSGQTYR	LMGESSGQTYR	11	691	701	stabilized													1.5924	0.9622	-1.03152	0.933253	1	0.955131	0.853222	0.850612	0.882386	0.839719	0.579091	0.32389	1.4729	0.9042	-2.45647	1.09101	1	1.08474	1.2095	1.15971	0.945117	1.05197	0.773061	0.411229	2.2697	0.926	0.387762	0.924119
P0A9T0	SERA_ECOLI	serA	D-3-phosphoglycerate dehydrogenase	LMHIHENRPGVLTALNK	LMHIHENRPGVLTALNK	17	340	356	stabilized	3.3015	0.9711	-0.0437981	1.04691	1	1.08405	0.706205	0.740231	0.542206	0.306246	0.161634	0.0195661	3.4297	0.9212	0.0160497	1.07549	1	1.13343	0.90284	0.49663	0.6526	0.255866	0.0831079	0.0770116	3.4756	0.9171	0.105427	1.12587	1	1.20367	1.06415	0.644228	0.38921	0.504975	0.156972	0.0603312	3.4471	0.9209	-0.018902	1.15376
P60906	SYH_ECOLI	hisS	Histidine--tRNA ligase	LMTNHGGGNFK	LMTNHGGGNFK	11	360	370	stabilized	3.4345	0.9969	0.0815742	0.971228	1	0.942771	0.903199	0.787116	0.373534	0.203166	0.103153	0.0574719	3.48	0.9756	0.0531386	0.910692	1	0.868307	0.728595	0.739897	0.310418	0.124641	0.0643333	0.069394	3.5833	0.9704	0.122367	1.14478	1	1.29075	0.998845	0.765009	0.33439	0.227245	0.116674	0.115671	3.5655	0.9898	0.134677	0.997413
P60906	SYH_ECOLI	hisS	Histidine--tRNA ligase	LMTNHGGGNFKK	LMTNHGGGNFKK	12	360	371	stabilized	3.3897	0.9965	0.130392	1.01212	1	0.985089	1.03594	0.877395	0.451534	0.23516	0.135697	0.113604	3.4113	0.9987	0.111047	0.997465	1	1.01112	0.925596	0.845568	0.428703	0.210075	0.122706	0.104447	3.4126	0.9994	0.129132	1.02031	1	1.03725	0.992037	0.867201	0.441128	0.212276	0.130754	0.128979	3.4327	0.9978	0.126432	0.983672
P15038	HELD_ECOLI	helD	DNA helicase IV	LMYVALTR	LMYVALTR	8	645	652	stabilized	3.73	0.9673	0.192455	1.11757	1	1.23249	0.849195	0.633189	0.328365	0.331322	0.177644	0.173326	3.6944	0.9564	0.208071	0.909583	1	0.79606	0.853262	0.533297	0.290117	0.289505	0.195627	0.141308	3.7633	0.9891	0.16387	1.02324	1	1.01663	0.737755	0.525264	0.358614	0.312962	0.121017	0.201954	3.6493	0.957	0.240349	1.14681
P33940	MQO_ECOLI	mqo	Malate:quinone oxidoreductase	LNGDVAATER	LNGDVAATER	10	498	507	stabilized	2.5157	0.9315	0.106799	0.990159	1	0.890827	0.84693	0.839325	0.608981	0.714035	0.50101	0.430335	2.6294	0.9445	0.307219	0.980876	1	0.949058	1.03634	0.850452	0.96389	0.776413	0.504634	0.399634													1.8988	0.9389	-0.250512	1.05451
P14375	ZRAR_ECOLI	zraR	Transcriptional regulatory protein ZraR	LNVVAIEVPSLR	LNVVAIEVPSLR	12	302	313	stabilized	3.5577	0.9934	0.317241	0.98966	1	0.962833	0.78517	0.752318	0.543146	0.44483	0.350617	0.338539	3.4689	0.9864	0.32869	0.965811	1	0.91394	0.856782	0.762561	0.542524	0.478261	0.383546	0.308411	3.5357	0.999	0.331005	0.995055	1	0.991459	0.911355	0.771662	0.521627	0.374354	0.334752	0.34051	3.7268	0.9972	0.378862	1.01855
P60906	SYH_ECOLI	hisS	Histidine--tRNA ligase	LPIVEQTPLFKR	LPIVEQTPLFKR	12	43	54	stabilized	3.4404	0.9886	0.0643307	0.986175	1	0.920401	1.02794	0.753296	0.379082	0.142945	0.057907	0.0703418	3.5873	0.9838	0.104069	0.908504	1	0.818997	0.854811	0.650779	0.20353	0.137426	0.105251	0.0916851	3.5391	0.9212	0.124075	1.3115	1	1.46308	1.48104	0.920925	0.356054	0.236619	0.124709	0.0364409	3.5099	0.9912	0.106897	0.999349
P60560	GUAC_ECOLI	guaC	GMP reductase	LPLRGPVENTAR	LPLRGPVENTAR	12	295	306	stabilized	3.4898	0.9782	0.121483	0.915178	1	0.827536	0.784017	0.651388	0.431622	0.205494	0.138256	0.142815	3.6687	0.952	0.06828	1.00287	1	0.924834	0.557456	0.625752	0.493294	0.200633	0.148613	0.15935	3.4339	0.9882	0.143778	0.957571	1	0.945003	0.823416	0.762705	0.484978	0.210038	0.162713	0.16355	3.4086	0.9821	0.142367	0.950291
P0AD14	BTSS_ECOLI	btsS	Sensor histidine kinase BtsS	LPWRDEA	LPWRDEA	7	555	561	stabilized	3.075	0.9558	0.284383	1.09353	1	1.17579	1.09643	0.919606	0.88247	0.596688	0.411523	0.272315	3.0327	0.9369	0.249873	0.974437	1	0.849156	1.12187	0.877488	0.811181	0.583901	0.293716	0.241263	3.2902	0.9656	0.303263	1.08323	1	1.18058	0.98572	1.00662	0.669069	0.506754	0.368233	0.259872	2.9747	0.953	0.328093	1.13434
P36938	PGM_ECOLI	pgm	Phosphoglucomutase	LQAAATSAQK	LQAAATSAQK	10	448	457	stabilized													2.6809	0.9006	0.580002	1.0655	1	1.16175	0.981076	1.02241	0.971024	0.898704	0.731574	0.675731	2.798	0.9681	0.592088	1.04315	1	1.07733	1.03141	1.03353	0.910422	0.902113	0.677657	0.64042	2.0598	0.9399	0.255138	0.982243
P0AG24	SPOT_ECOLI	spoT	Bifunctional (p)ppGpp synthase/hydrolase SpoT	LQEAGIPCR	LQEAGIPC(UniMod:4)R	9	224	232	stabilized	2.6941	0.9969	0.047205	0.98475	1	0.972125	0.974581	0.98464	0.860583	0.781176	0.210238	0.118054	2.8396	0.9897	0.113628	0.974289	1	0.970332	0.922514	1.00948	0.832627	0.716561	0.158235	0.153097	2.7266	0.9568	0.0918471	0.846813	1	0.807752	0.784285	0.775653	0.847872	0.729466	0.141301	0.098251	2.6492	0.9963	0.0485729	0.988939
P0A8I8	RLMH_ECOLI	rlmH	Ribosomal RNA large subunit methyltransferase H	LQLVAVGTK	LQLVAVGTK	9	3	11	stabilized	4.2509	0.9525	0.267401	1.0319	1	0.99271	0.454617	0.457853	0.323222	0.379411	0.299766	0.150225	4.0792	0.9844	0.186575	0.992094	1	0.877972	0.595325	0.399185	0.283942	0.288663	0.25896	0.142893	4.5089	0.9966	0.148814	1.00014	1	0.695083	0.445249	0.402388	0.283795	0.281826	0.225287	0.175273
P13033	GLPB_ECOLI	glpB	Anaerobic glycerol-3-phosphate dehydrogenase subunit B	LQNQLQR	LQNQLQR	7	258	264	stabilized	1.7277	0.9178	-0.144514	0.997423	1	0.936651	1.03432	0.99787	1.02695	0.875679	0.771687	0.597339	2.049	0.9251	0.31664	1.00366	1	0.991288	0.838179	0.864034	0.874542	0.802784	0.724789	0.625854													1.3814	0.9731	-0.109639	1.00906
P77649	SELO_ECOLI	selO	Protein adenylyltransferase SelO	LQQDEVSDSER	LQQDEVSDSER	11	400	410	stabilized	3.9322	0.9519	0.0380869	0.937924	1	0.769021	0.652768	0.261696	0.192362	0.153269	0.0337066	0.0788494	3.8172	0.977	0.134488	0.966301	1	0.917532	0.703834	0.453275	0.186826	0.269152	0.063326	0.156611													3.7393	0.9951	0.120069	0.986492
P0A6L4	NANA_ECOLI	nanA	N-acetylneuraminate lyase	LQTECNK	LQTEC(UniMod:4)NK	7	235	241	stabilized	2.7675	0.9619	0.253969	0.991691	1	0.83388	0.842643	0.772453	0.667686	0.649667	0.567637	0.505873	3.8644	0.9282	0.53297	0.934347	1	0.864084	0.772511	0.711014	0.506213	0.563616	0.522713	0.565263	3.5088	0.9231	0.609382	1.07492	1	1.13255	1.06372	0.837608	0.815864	0.655971	0.631476	0.59718
P39177	USPG_ECOLI	uspG	Universal stress protein UP12	LQTMVSHFTIDPSR	LQTMVSHFTIDPSR	14	70	83	stabilized	3.293	0.9698	0.190832	1.09527	1	0.991042	1.19255	1.19438	0.657551	0.254311	0.176367	0.170785	3.2665	0.9384	0.167349	1.01677	1	0.810064	1.14025	1.10948	0.624841	0.29625	0.149585	0.150229	3.3119	0.9323	0.180092	1.04029	1	0.89486	0.987714	1.27826	0.570378	0.26428	0.151338	0.134598
P60906	SYH_ECOLI	hisS	Histidine--tRNA ligase	LRDELPGVK	LRDELPGVK	9	351	359	stabilized	3.3509	0.9368	0.151241	0.859891	1	0.787356	0.726954	0.902638	0.404333	0.25488	0.0970047	0.144262	3.4334	0.9831	0.151775	0.939154	1	0.964555	0.829476	0.89668	0.322935	0.20837	0.131422	0.137852	3.4223	0.9831	0.165246	1.11577	1	1.17133	1.17387	0.948153	0.470457	0.236823	0.150672	0.171865	3.4623	0.9947	0.157878	1.03106
P0A6H5	HSLU_ECOLI	hslU	ATP-dependent protease ATPase subunit HslU	LREGQLDDK	LREGQLDDK	9	163	171	stabilized													2.3862	0.9026	0.16697	0.971567	1	0.792576	0.883271	0.766952	0.693565	0.712274	0.548913	0.486273	3.3177	0.938	0.56291	0.967259	1	0.927437	0.951541	0.858733	0.790416	0.628306	0.64403	0.51226	2.2005	0.9061	0.27335	1.03105
P0AES6	GYRB_ECOLI	gyrB	DNA gyrase subunit B	LRELSFLNSGVSIR	LRELSFLNSGVSIR	14	191	204	stabilized	5.0394	0.9897	0.222203	1.00102	1	0.606462	0.301523	0.321393	0.279582	0.286812	0.232809	0.188926	3.9685	0.9591	0.267853	0.911374	1	0.822742	0.673525	0.274209	0.179894	0.285164	0.284613	0.321965	4.1357	0.9122	0.310406	1.11323	1	1.2186	0.574029	0.376905	0.530559	0.303002	0.233506	0.224106	4.1725	0.932	0.282195	1.11252
P0A812	RUVB_ECOLI	ruvB	Holliday junction branch migration complex subunit RuvB	LRGDALDHLLIFGPPGLGK	LRGDALDHLLIFGPPGLGK	19	50	68	stabilized	4.5841	0.9856	0.215056	0.99639	1	0.7257	0.480494	0.3193	0.26881	0.24429	0.278044	0.210911	4.354	0.9914	0.256879	1.00293	1	0.816255	0.507228	0.460871	0.365472	0.34859	0.322624	0.230139	4.0004	0.9852	0.205475	0.991106	1	0.840638	0.662047	0.443363	0.399222	0.332849	0.247077	0.240893	4.0358	0.9589	0.35613	1.10875
P08178	PUR5_ECOLI	purM	Phosphoribosylformylglycinamidine cyclo-ligase	LRLAMDLK	LRLAMDLK	8	71	78	stabilized	3.6431	0.9683	0.255568	1.11229	1	1.21128	0.966133	0.674666	0.466876	0.365876	0.221802	0.265811	3.2918	0.9205	0.197052	1.0559	1	0.9636	1.28297	0.835682	0.664013	0.349383	0.216781	0.185025	3.4949	0.986	0.217742	1.01117	1	1.04995	0.838812	0.814214	0.471944	0.292753	0.258786	0.207873	3.3643	0.994	0.187633	0.955213
P10408	SECA_ECOLI	secA	Protein translocase subunit SecA	LSDEELKGK	LSDEELKGK	9	38	46	stabilized	3.7349	0.9992	0.325671	0.998864	1	1.00218	0.878523	0.634674	0.352965	0.336817	0.331874	0.328156	3.7369	0.9966	0.277958	0.983267	1	0.959595	0.780891	0.609843	0.417132	0.290693	0.292358	0.287806	3.8397	0.9854	0.318154	0.997483	1	0.996582	0.747423	0.597608	0.329764	0.336315	0.285366	0.377288	3.7257	0.9945	0.247049	0.968012
P25741	WAAP_ECOLI	waaP	Lipopolysaccharide core heptose(I) kinase WaaP	LSDVGVDTMK	LSDVGVDTMK	10	84	93	stabilized	3.4266	0.9598	0.512096	1.05137	1	1.07156	1.06303	0.828921	0.730667	0.639704	0.529692	0.498802													3.2015	0.9624	0.256204	1.03413	1	1.04852	0.763648	0.747081	0.683632	0.633646	0.43724	0.379715	2.7827	0.9509	0.406581	1.08084
P27829	WECC_ECOLI	wecC	UDP-N-acetyl-D-mannosamine dehydrogenase	LTENSFR	LTENSFR	7	213	219	stabilized	1.9232	0.901	-0.544729	0.866037	1	0.902343	0.761438	0.803371	0.87142	0.836722	0.640238	0.275272	1.5161	0.967	-1.15369	0.966897	1	0.959685	0.942542	0.909305	0.807672	0.902017	0.554378	0.338225													1.5178	0.9261	0.952243	-0.673863
P0ACB0	DNAB_ECOLI	dnaB	Replicative DNA helicase	LTFNGQWSR	LTFNGQWSR	9	451	459	stabilized													4.0681	0.9818	0.354851	0.992194	1	0.976283	0.613749	0.492311	0.294555	0.353616	0.398876	0.368285	4.0456	0.9847	0.396896	0.973194	1	0.936296	0.653875	0.521338	0.386054	0.359825	0.434378	0.421161	4.003	0.9897	0.351009	1.03392
P37647	KDGK_ECOLI	kdgK	2-dehydro-3-deoxygluconokinase	LTGGSAEDAAK	LTGGSAEDAAK	11	275	285	stabilized	3.143	0.9599	0.354313	1.03825	1	1.03889	0.976472	1.13079	0.768844	0.605681	0.384729	0.326177	3.0954	0.9352	0.396095	1.10465	1	1.17186	1.03039	1.22453	0.872044	0.689019	0.368577	0.425656	3.0395	0.9765	0.42181	1.08197	1	1.16582	1.08422	1.04818	0.948296	0.717638	0.435037	0.426797	3.1642	0.9676	0.378102	1.00515
P0A6I3	COAA_ECOLI	coaA	Pantothenate kinase	LTKEEAIK	LTKEEAIK	8	265	272	stabilized	3.6901	0.9553	0.274602	0.921127	1	0.818934	0.88593	0.582988	0.34834	0.333647	0.290928	0.187075	3.767	0.9981	0.204721	1.00629	1	0.996318	0.761962	0.539888	0.370044	0.26338	0.194293	0.219012	3.7232	0.9355	0.387215	1.18844	1	1.25015	1.31521	0.66035	0.499891	0.380706	0.368833	0.300056	3.7223	0.98	0.286414	1.06973
P03018	UVRD_ECOLI	uvrD	DNA helicase II	LTLTYAETR	LTLTYAETR	9	610	618	stabilized	2.0795	0.9567	-0.493032	0.959494	1	0.896791	0.936419	0.792105	0.900409	0.644421	0.373862	0.182632	2.8932	0.9444	0.263373	1.04988	1	1.01133	1.18789	0.967239	0.817569	0.78404	0.318523	0.322742	3.0264	0.9753	0.14799	1.01708	1	1.05503	0.857026	0.968714	0.703303	0.567324	0.274805	0.204957	2.9885	0.9701	0.324589	0.984537
P06999	PFKB_ECOLI	pfkB	ATP-dependent 6-phosphofructokinase isozyme 2	LTQLISAAQK	LTQLISAAQK	10	149	158	stabilized													3.3736	0.9767	0.333863	1.10099	1	1.18721	1.11091	0.991362	0.642317	0.397764	0.300153	0.373099	3.3557	0.9013	0.261319	1.16308	1	1.37196	0.93085	1.0604	0.61488	0.498676	0.310245	0.250883	3.3119	0.9825	0.196119	1.0304
P0A8M0	SYN_ECOLI	asnS	Asparagine--tRNA ligase	LTTGCSVIVTGK	LTTGC(UniMod:4)SVIVTGK	12	68	79	stabilized	3.7026	0.9882	0.0879621	0.950085	1	0.879442	0.957843	0.505754	0.158775	0.0928833	0.0560901	0.0488168	3.6624	0.9947	0.0798028	1.03572	1	1.03146	1.0367	0.613893	0.165485	0.0984463	0.0472071	0.0596349	3.6791	0.9952	0.0647738	0.961151	1	0.91062	0.850536	0.517315	0.190387	0.0764548	0.0676627	0.056903	3.634	0.9929	0.0390344	0.95132
P07821	FHUC_ECOLI	fhuC	Iron(3+)-hydroxamate import ATP-binding protein FhuC	LVDSLSGGER	LVDSLSGGER	10	144	153	stabilized	3.0664	0.9038	0.471617	1.10673	1	1.05242	1.31426	1.05041	1.02418	0.707107	0.503373	0.442457													2.9717	0.9851	0.374999	0.978157	1	0.960259	0.994624	0.944121	0.94341	0.703058	0.431956	0.324296	2.8727	0.9177	0.408746	1.07114
P0AG30	RHO_ECOLI	rho	Transcription termination factor Rho	LVEHKKDVIILLDSITR	LVEHKKDVIILLDSITR	17	253	269	stabilized	4.007	0.9964	0.109144	1.02989	1	1.05614	0.560975	0.24691	0.158051	0.0888856	0.0879897	0.128394	3.89	0.9876	0.088831	0.923684	1	0.845971	0.655059	0.267648	0.118447	0.0768715	0.0755287	0.105208	3.9221	0.9965	0.0829509	0.967053	1	0.895874	0.588897	0.382349	0.18652	0.11872	0.103586	0.0898677	4.0092	0.9848	0.116101	1.08951
P69441	KAD_ECOLI	adk	Adenylate kinase	LVEYHQMTAPLIGYYSK	LVEYHQMTAPLIGYYSK	17	168	184	stabilized	3.3995	0.9331	0.257753	1.26658	1	1.3983	1.40467	1.15401	0.572491	0.360595	0.279871	0.195344	3.3994	0.9739	0.171795	0.931835	1	0.826596	0.939932	0.83453	0.412543	0.298829	0.181584	0.128272	3.3948	0.9446	0.180636	1.06372	1	0.979821	1.2534	0.850213	0.51688	0.282111	0.218609	0.129157	3.4071	0.9754	0.158662	0.96414
P0AGJ9	SYY_ECOLI	tyrS	Tyrosine--tRNA ligase	LVHGEEGLQAAK	LVHGEEGLQAAK	12	310	321	stabilized	3.4959	0.914	0.474053	0.9143	1	0.862519	0.859207	0.848314	0.549083	0.497859	0.564452	0.376699	3.8523	0.9651	0.381242	1.04016	1	1.0511	0.694788	0.69975	0.515818	0.522245	0.417511	0.36015	3.6607	0.9045	0.523883	1.13438	1	1.25608	1.04557	0.828461	0.608993	0.648837	0.562098	0.430616	3.7754	0.9634	0.398482	1.07368
P0AGJ9	SYY_ECOLI	tyrS	Tyrosine--tRNA ligase	LVHGEEGLQAAKR	LVHGEEGLQAAKR	13	310	322	stabilized	3.5777	0.9841	0.381866	1.01928	1	1.03416	0.874717	0.774676	0.556633	0.473667	0.45347	0.331427	3.9104	0.9833	0.46802	1.04901	1	1.09219	0.785145	0.671476	0.520464	0.514073	0.474792	0.447229	3.7517	0.9356	0.509247	1.09914	1	1.19365	1.03987	0.734134	0.538239	0.610527	0.487789	0.418926	3.7245	0.9902	0.378568	1.01441
P0A8L1	SYS_ECOLI	serS	Serine--tRNA ligase	LVHTLNGSGLAVGR	LVHTLNGSGLAVGR	14	384	397	stabilized	4.2278	0.9424	0.20073	0.986321	1	0.714286	0.663004	0.457875	0.308135	0.296927	0.266626	0.28695	3.8002	0.9956	0.301388	0.96715	1	0.926606	0.775229	0.555046	0.379293	0.327217	0.299262	0.300408	3.7846	0.9971	0.315019	1.02226	1	1.04566	0.881279	0.575342	0.328852	0.344543	0.299573	0.317333	3.9288	0.9893	0.354605	1.05891
P0AG30	RHO_ECOLI	rho	Transcription termination factor Rho	LVKGEVVASTFDEPASR	LVKGEVVASTFDEPASR	17	222	238	stabilized	3.9179	0.9992	0.169897	1.00708	1	1.01198	0.688623	0.34742	0.212119	0.169075	0.155175	0.174649	3.9449	0.9967	0.179118	0.966141	1	0.929825	0.637427	0.326727	0.206166	0.178688	0.191433	0.164389	3.8963	0.9957	0.183217	1.04416	1	1.08537	0.707317	0.438287	0.236615	0.189633	0.182783	0.189195	3.8585	0.997	0.186846	1.03034
P21514	PDEL_ECOLI	pdeL	Cyclic di-GMP phosphodiesterase PdeL	LVLELTER	LVLELTER	8	229	236	stabilized	4.4748	0.9524	0.262546	0.98798	1	0.842876	0.448837	0.325804	0.151301	0.240154	0.306477	0.348991	4.1323	0.968	0.194533	1.02393	1	1.04763	0.373882	0.21092	0.0956279	0.167285	0.174653	0.336742													4.4359	0.9801	0.212078	0.99136
P05852	TSAD_ECOLI	tsaD	tRNA N6-adenosine threonylcarbamoyltransferase	LVMAGGVSANR	LVMAGGVSANR	11	263	273	stabilized	4.06	0.9956	0.232467	1.02262	1	1.00345	0.57497	0.445154	0.313025	0.299761	0.222581	0.218917	4.0431	0.9941	0.147363	0.999576	1	0.849268	0.586695	0.424351	0.320152	0.31527	0.196141	0.164163	4.1149	0.9856	0.21889	1.03762	1	1.02079	0.515877	0.443628	0.328377	0.299351	0.206518	0.186701	4.1454	0.9861	0.238677	1.02396
P0AAI3	FTSH_ECOLI	ftsH	ATP-dependent zinc metalloprotease FtsH	LVPEHDPVHK	LVPEHDPVHK	10	424	433	stabilized	4.1657	0.9971	0.354907	0.988167	1	0.974874	0.499643	0.368922	0.374763	0.33707	0.33824	0.375069	4.1816	0.9986	0.37811	0.998464	1	0.984211	0.563158	0.434859	0.378664	0.401015	0.363248	0.381298	4.117	0.9966	0.414521	1.00844	1	1.01639	0.579235	0.430337	0.446611	0.392868	0.405253	0.416449	4.451	0.9991	0.343148	1.00006
P0AAI3	FTSH_ECOLI	ftsH	ATP-dependent zinc metalloprotease FtsH	LVPEHDPVHKVTIIPR	LVPEHDPVHKVTIIPR	16	424	439	stabilized													4.3489	0.9743	0.31113	0.984596	1	0.916495	0.474714	0.327295	0.299917	0.237914	0.347594	0.384349	4.5964	0.9575	0.292573	0.997158	1	0.803097	0.430884	0.378208	0.321091	0.196252	0.275975	0.395146	4.7082	0.9188	0.408525	1.09135
P24230	RECG_ECOLI	recG	ATP-dependent DNA helicase RecG	LVQGDVGSGK	LVQGDVGSGK	10	293	302	stabilized	1.9761	0.9688	-0.407889	0.963918	1	0.879631	0.911166	0.783029	0.704291	0.725464	0.423913	0.273185	2.5389	0.9899	0.0408342	1.00179	1	0.971657	0.904192	0.873616	0.709051	0.703758	0.440912	0.341231	2.9595	0.9776	0.29862	0.989258	1	0.938477	1.01146	0.8997	0.735031	0.696392	0.399744	0.348548	2.5158	0.9956	0.079657	1.00947
P0A8F0	UPP_ECOLI	upp	Uracil phosphoribosyltransferase	LVSNIDER	LVSNIDER	8	117	124	stabilized													2.3123	0.9367	-0.143678	1.12329	1	1.10824	1.04353	1.16471	1.18824	1.07294	0.376471	0.261176	2.417	0.9842	0.241687	1.01479	1	1.07856	1.02245	0.936027	0.998878	1.05275	0.364759	0.243547	2.54	0.9882	0.218662	1.03368
P69441	KAD_ECOLI	adk	Adenylate kinase	LVTDELVIALVK	LVTDELVIALVK	12	58	69	stabilized	3.4096	0.9418	0.196042	1.09744	1	0.985898	1.29987	1.0488	0.416417	0.329045	0.187907	0.104701	3.516	0.9922	0.0815566	0.970805	1	0.950162	0.772749	0.701543	0.376519	0.185635	0.130052	0.0741683	3.4623	0.975	0.159154	1.11128	1	1.16901	1.13543	0.821565	0.466476	0.285073	0.200806	0.102993
P69441	KAD_ECOLI	adk	Adenylate kinase	LVTDELVIALVKER	LVTDELVIALVKER	14	58	71	stabilized	3.2494	0.9962	0.217733	1.00163	1	1.00569	0.929966	0.883603	0.64091	0.443214	0.281478	0.198022	3.267	0.9905	0.196669	1.03089	1	1.0278	1.02094	0.93808	0.603398	0.430995	0.25306	0.151579	3.3103	0.9736	0.198548	0.907338	1	0.845115	0.836583	0.840156	0.545302	0.31328	0.251042	0.157115	3.3283	0.9688	0.223069	1.08866
P0AC55	GLNK_ECOLI	glnK	Nitrogen regulatory protein GlnK	LVTVIIKPFKLEDVR	LVTVIIKPFKLEDVR	15	3	17	stabilized	3.2822	0.9037	0.262291	1.14249	1	1.00499	1.35755	1.18047	0.657851	0.474094	0.317805	0.153178	3.5008	0.9355	0.24925	1.08773	1	1.15113	1.00675	0.729427	0.506496	0.498617	0.133123	0.341058	3.6365	0.9967	0.110417	1.00501	1	0.896469	0.655516	0.583569	0.430905	0.404615	0.236327	0.188933	3.5331	0.9511	0.245599	1.13117
P0A8N5	SYK2_ECOLI	lysU	Lysine--tRNA ligase, heat inducible	LVVGGFER	LVVGGFER	8	247	254	stabilized	3.4817	0.9945	0.0537881	1.00107	1	0.966443	0.986577	0.718121	0.334899	0.169799	0.0572864	0.0360044	3.488	0.9876	0.048439	0.945791	1	0.861446	0.927711	0.668675	0.322892	0.134337	0.0445284	0.0492111	3.5004	0.9961	0.0423428	1.04006	1	1.05844	0.980519	0.707792	0.351299	0.151948	0.0444484	0.0397423	3.4709	0.996	0.0441391	1.05304
P22188	MURE_ECOLI	murE	UDP-N-acetylmuramoyl-L-alanyl-D-glutamate--2,6-diaminopimelate ligase	LWCVFGCGGDRDKGK	LWC(UniMod:4)VFGC(UniMod:4)GGDRDKGK	15	380	394	stabilized	3.2565	0.9818	0.41437	1.0167	1	1.00834	0.970481	0.853446	0.687386	0.653751	0.502572	0.409799													3.7625	0.9368	0.504535	1.02101	1	1.02888	0.808658	0.7966	0.535183	0.646771	0.523649	0.482064	3.6871	0.9602	0.366445	1.0627
P60906	SYH_ECOLI	hisS	Histidine--tRNA ligase	LWYIGPMFR	LWYIGPMFR	9	105	113	stabilized	3.4902	0.9781	0.0375413	0.893874	1	0.792135	0.779238	0.660195	0.295738	0.140272	0.0472426	0.0392288	3.4622	0.9974	0.0539413	0.987695	1	0.991085	0.871189	0.776561	0.341747	0.172216	0.0506768	0.0613065	3.4328	0.9969	0.066626	0.9911	1	0.954364	0.994792	0.810566	0.361708	0.153133	0.0444292	0.0807488	3.4531	0.9975	0.0905915	1.00731
P06989	HIS2_ECOLI	hisI	Histidine biosynthesis bifunctional protein HisIE	LYASGTKR	LYASGTKR	8	138	145	stabilized	4.125	0.9843	0.53454	1.01261	1	0.990857	0.72505	0.640533	0.573887	0.608063	0.514308	0.518971	3.6984	0.9768	0.511014	1.00024	1	0.930125	0.833643	0.738363	0.662993	0.655869	0.609621	0.518411	2.9371	0.9584	0.261667	1.0034	1	0.891283	0.791545	0.724949	0.675152	0.628217	0.614059	0.451014	3.6943	0.9732	0.545971	0.998124
P37744	RMLA1_ECOLI	rfbA	Glucose-1-phosphate thymidylyltransferase 1	LYPVTMAVSK	LYPVTMAVSK	10	17	26	stabilized	2.4542	0.946	0.541564	1.03747	1	1.09616	1.06118	0.97806	0.977247	0.990912	0.721222	0.64513													3.2534	0.9788	0.596196	0.967672	1	0.98103	0.923316	0.948055	0.818346	0.640906	0.625514	0.571475	3.1042	0.9133	0.611057	1.01571
P00452	RIR1_ECOLI	nrdA	Ribonucleoside-diphosphate reductase 1 subunit alpha	LYTKYEK	LYTKYEK	7	378	384	stabilized	2.9851	0.9901	0.223696	0.991155	1	0.914729	0.860465	0.772447	0.651481	0.632758	0.439876	0.395077	3.4931	0.9759	0.358539	1.0314	1	1.04545	0.818182	0.732201	0.695414	0.517604	0.441983	0.3829	3.322	0.938	0.3669	1.07269	1	1.15323	0.870968	0.77386	0.763142	0.625998	0.493198	0.403932	3.4105	0.9916	0.311605	1.02406
P00452	RIR1_ECOLI	nrdA	Ribonucleoside-diphosphate reductase 1 subunit alpha	LYTKYEKDDSIR	LYTKYEKDDSIR	12	378	389	stabilized	3.6914	0.982	0.328257	0.989051	1	0.875706	0.79096	0.621469	0.557749	0.511588	0.390293	0.39183	3.5292	0.9914	0.473855	1.02252	1	1.03333	0.906667	0.773333	0.693333	0.589597	0.49031	0.489197	3.4086	0.9876	0.331072	1.00259	1	0.904192	0.724551	0.730539	0.676647	0.588654	0.485081	0.468517	3.5956	0.9761	0.494001	1.0372
P0A717	KPRS_ECOLI	prs	Ribose-phosphate pyrophosphokinase	LYTSLGDAAVGR	LYTSLGDAAVGR	12	23	34	stabilized	4.2338	0.9927	0.267235	1.02522	1	1.03591	0.436569	0.332071	0.322459	0.250457	0.230567	0.267407	4.1841	0.9902	0.27026	1.03682	1	1.06054	0.484738	0.348231	0.340655	0.260133	0.244904	0.249127	4.5365	0.9917	0.230078	1.00073	1	0.824055	0.387277	0.282389	0.309641	0.233217	0.193177	0.253638	4.2482	0.9864	0.311769	1.03975
P05852	TSAD_ECOLI	tsaD	tRNA N6-adenosine threonylcarbamoyltransferase	MAAQGTAGR	MAAQGTAGR	9	186	194	stabilized	4.0084	0.9962	0.19919	1.0076	1	0.949977	0.604359	0.44194	0.315143	0.3008	0.220139	0.17758	3.8939	0.9913	0.198042	1.01599	1	0.986143	0.683516	0.461452	0.350502	0.327911	0.202129	0.182184	4.1274	0.9951	0.176179	1.0102	1	0.897627	0.505682	0.453726	0.31917	0.290179	0.198418	0.174901	4.1089	0.9903	0.214611	1.013
P0A9M0	LON_ECOLI	lon	Lon protease	MALGGVRDEAEIR	MALGGVRDEAEIR	13	380	392	stabilized	3.5456	0.9391	0.24222	1.0378	1	1.02568	0.754636	0.611983	0.524964	0.613409	0.366619	0.279601	3.1918	0.9395	-0.00140727	1.00746	1	0.865711	0.693611	0.483703	0.571056	0.539765	0.268579	0.27249	3.7019	0.9422	0.306089	1.08072	1	1.14885	0.778078	0.630582	0.560217	0.545332	0.29364	0.328823
P27550	ACSA_ECOLI	acs	Acetyl-coenzyme A synthetase	MAQVVDKHQVNILYTAPTAIR	MAQVVDKHQVNILYTAPTAIR	21	342	362	stabilized	3.2586	0.9445	0.214175	1.13936	1	1.27829	1.00629	0.942369	0.63347	0.573171	0.331205	0.203224	3.5197	0.9578	0.159751	0.969344	1	0.913437	0.820678	0.717091	0.314835	0.412398	0.194025	0.128678													2.9897	0.9205	0.187313	0.834312
P0AG30	RHO_ECOLI	rho	Transcription termination factor Rho	MDEVIYEEFK	MDEVIYEEFK	10	327	336	stabilized	4.1536	0.9925	0.148916	1.00551	1	0.889734	0.508151	0.379066	0.244187	0.279408	0.173351	0.12557	3.8611	0.9878	0.17069	0.93514	1	0.867879	0.703051	0.381216	0.194027	0.210452	0.156044	0.156778	3.7834	0.9889	0.222707	1.05121	1	1.0931	0.853214	0.522763	0.338477	0.255082	0.241846	0.172456	3.9005	0.9952	0.211632	1.00537
P0AES0	GSP_ECOLI	gss	Bifunctional glutathionylspermidine synthetase/amidase	MDFCMDER	MDFC(UniMod:4)MDER	8	317	324	stabilized													3.4609	0.9518	0.438897	0.908932	1	0.899749	0.818009	0.871894	0.524981	0.407453	0.429595	0.482506	3.8913	0.9916	0.258144	0.961619	1	0.917186	0.684799	0.491549	0.26994	0.289039	0.277347	0.250621	3.5566	0.9767	0.404897	1.00956
P03819	KEFC_ECOLI	kefC	Glutathione-regulated potassium-efflux system protein KefC	MDLLESAGAAK	MDLLESAGAAK	11	453	463	stabilized	4.5256	0.9559	0.334155	1.09372	1	1.18731	0.336827	0.41049	0.227152	0.295493	0.393731	0.341264	4.7531	0.974	0.259946	0.999716	1	0.798824	0.302793	0.253051	0.287234	0.153762	0.30593	0.305023													4.5554	0.9507	0.255861	1.00417
P60240	RAPA_ECOLI	rapA	RNA polymerase-associated protein RapA	MDRFALR	MDRFALR	7	123	129	stabilized	4.0188	0.99	0.206014	0.980467	1	0.960932	0.48086	0.166196	0.194843	0.280889	0.206134	0.182029	4.2159	0.9903	0.169299	1.01869	1	1.03684	0.255188	0.154191	0.10849	0.243099	0.174075	0.168001	4.45	0.9875	0.158374	0.990826	1	0.804421	0.417692	0.227432	0.146841	0.188438	0.19086	0.174931	4.5722	0.9752	0.127088	0.9932
P17443	MURG_ECOLI	murG	UDP-N-acetylglucosamine--N-acetylmuramyl-(pentapeptide) pyrophosphoryl-undecaprenol N-acetylglucosamine transferase	MEADLVPK	MEADLVPK	8	45	52	stabilized													1.5833	0.9539	-1.64757	0.901066	1	0.875211	0.868312	0.912384	0.803883	0.823964	0.602217	0.249172	2.2687	0.9436	0.216845	0.917675	1	0.842953	0.932976	0.932715	0.826211	0.97137	0.622892	0.262038	2.2153	0.9316	0.00811637	1.03399
P63284	CLPB_ECOLI	clpB	Chaperone protein ClpB	MEQELHHR	MEQELHHR	8	562	569	stabilized	3.6062	0.992	0.508352	1.00338	1	0.994757	0.872202	0.795753	0.644045	0.598572	0.554198	0.486131	3.6234	0.9784	0.46246	1.00248	1	0.971521	0.803892	0.781555	0.649615	0.563238	0.555425	0.450204	3.7096	0.9636	0.542774	1.04422	1	1.07549	0.905324	0.753425	0.651675	0.671905	0.548829	0.522052	3.4913	0.9841	0.452909	1.00465
P0AG30	RHO_ECOLI	rho	Transcription termination factor Rho	MERGNGSTEDLTAR	MERGNGSTEDLTAR	14	147	160	stabilized	4.0322	0.9981	0.0342408	1.02326	1	1.03556	0.486409	0.224998	0.0738976	0.0208392	0.057494	0.0262288	3.9556	0.9991	0.0357863	1.01215	1	1.01873	0.579192	0.242731	0.0929676	0.0300427	0.045933	0.0243512	3.9932	0.9984	0.0668768	0.988368	1	0.97167	0.539967	0.214283	0.116023	0.0652646	0.0434339	0.0773739	3.9791	0.9981	0.0654505	0.97932
P31120	GLMM_ECOLI	glmM	Phosphoglucosamine mutase	MFPQILVNVR	MFPQILVNVR	10	368	377	stabilized	3.581	0.947	0.396966	0.979197	1	0.924403	0.86344	0.726299	0.534888	0.545995	0.503104	0.330259	2.3586	0.9909	-0.143286	0.998493	1	0.904382	0.743719	0.77219	0.65636	0.58653	0.42147	0.327041	3.3557	0.9405	0.435367	1.12161	1	1.2366	1.07468	0.959764	0.744284	0.578536	0.521263	0.374172	3.5557	0.9635	0.371654	1.08304
P23909	MUTS_ECOLI	mutS	DNA mismatch repair protein MutS	MGEFAELR	MGEFAELR	8	397	404	stabilized	4.0428	0.9846	0.137206	1.00264	1	0.701364	0.609497	0.472073	0.480329	0.394617	0.351413	0.295544	4.2578	0.9869	0.297858	0.993905	1	0.778854	0.631358	0.533072	0.429018	0.373131	0.351224	0.354405	4.6218	0.9805	0.340078	1.00125	1	0.782221	0.473873	0.482726	0.401461	0.384958	0.289707	0.389672	4.406	0.9767	0.427842	1.00871
P0A6T3	GAL1_ECOLI	galK	Galactokinase	MGELMAESHASMR	MGELMAESHASMR	13	290	302	stabilized	2.9933	0.9179	0.297254	1.00351	1	0.899907	0.843699	0.708979	0.620316	0.725013	0.577617	0.477552	3.8273	0.9059	0.585555	1.00893	1	0.995136	0.896455	0.669432	0.739851	0.608399	0.638034	0.534929													3.6136	0.9663	0.618777	1.02377
P0AGE9	SUCD_ECOLI	sucD	Succinate--CoA ligase [ADP-forming] subunit alpha	MGHAGAIIAGGK	MGHAGAIIAGGK	12	245	256	stabilized	3.1757	0.9675	0.401433	1.02873	1	0.988636	1.12927	0.951211	0.827517	0.569015	0.444333	0.367167	3.2029	0.9843	0.313282	1.06023	1	1.1058	1.02454	0.884933	0.740825	0.579532	0.398006	0.310077													3.1474	0.9747	0.386657	1.0621
P0AGE9	SUCD_ECOLI	sucD	Succinate--CoA ligase [ADP-forming] subunit alpha	MGHAGAIIAGGKGTADEKFAALEAAGVK	MGHAGAIIAGGKGTADEKFAALEAAGVK	28	245	272	stabilized													3.7487	0.9083	0.216888	1.17845	1	1.37557	0.760763	0.747887	0.364483	0.389632	0.177819	0.234765	3.5259	0.9791	0.269141	1.02528	1	1.01022	1.01752	0.765461	0.430603	0.419288	0.227527	0.257408	3.6463	0.9404	0.247552	0.961706
P39342	YJGR_ECOLI	yjgR	Uncharacterized protein YjgR	MGPVTEDER	MGPVTEDER	9	387	395	stabilized	3.7128	0.9701	0.447669	1.00727	1	1.03046	0.894911	0.738829	0.473871	0.379709	0.448034	0.528738	3.6579	0.9472	0.463528	1.05084	1	1.10777	0.832668	0.792003	0.690963	0.469812	0.507438	0.465952	3.867	0.9906	0.429999	0.997565	1	0.981817	0.757389	0.668828	0.486175	0.461387	0.471698	0.406589	4.0954	0.9831	0.441483	0.994604
P08179	PUR3_ECOLI	purN	Phosphoribosylglycinamide formyltransferase	MHENAAWLDGQR	MHENAAWLDGQR	12	191	202	stabilized													3.0353	0.9479	0.552402	0.932761	1	0.895563	0.895108	0.897495	0.868675	0.705937	0.60049	0.532778	3.3959	0.9435	0.569873	0.99658	1	0.963833	0.997904	0.85221	0.723648	0.692617	0.639554	0.514632	3.8534	0.9582	0.649829	0.997644
P75828	YBJD_ECOLI	ybjD	Uncharacterized protein YbjD	MIDRPGGR	MIDRPGGR	8	253	260	stabilized	2.4599	0.9471	0.0799715	0.991575	1	0.843859	0.897325	1.14394	0.970676	1.09354	0.143621	0.080697	2.6068	0.964	0.121517	1.0014	1	0.848618	0.960913	1.08548	1.00868	1.10454	0.106809	0.137462	2.5648	0.9625	0.0489609	0.924333	1	0.907493	0.818247	0.807166	1.01188	1.00097	0.0507183	0.0513378
P0A8D0	NRDR_ECOLI	nrdR	Transcriptional repressor NrdR	MIGNLVMEQLK	MIGNLVMEQLK	11	107	117	stabilized	2.9795	0.9594	0.168872	1.00803	1	0.908779	0.957105	1.01923	1.15505	0.713713	0.23358	0.104174	2.6312	0.9857	0.100363	0.998926	1	0.933137	1.09199	0.951354	1.01471	0.939905	0.173607	0.108082	2.9431	0.9628	0.150337	0.923855	1	0.878762	0.799975	1.01358	0.922786	0.688238	0.179356	0.121414
P0A8D0	NRDR_ECOLI	nrdR	Transcriptional repressor NrdR	MIGNLVMEQLKK	MIGNLVMEQLKK	12	107	118	stabilized													2.8119	0.9519	0.0982512	1.12455	1	1.26616	1.21654	0.96814	1.08	0.827769	0.173599	0.116584	2.6843	0.9648	-0.0942711	0.88564	1	0.842677	0.751006	0.830772	0.742109	0.614803	0.127385	0.0661743	2.7372	0.9581	0.129477	1.15101
P0AG24	SPOT_ECOLI	spoT	Bifunctional (p)ppGpp synthase/hydrolase SpoT	MIMAMVQDIR	MIMAMVQDIR	10	122	131	stabilized	2.3409	0.9571	0.0443465	0.948306	1	0.967783	0.852876	0.985078	0.830213	1.05378	0.375643	0.052629													2.7214	0.9261	0.184948	1.04586	1	1.20327	0.870612	1.12708	0.934529	0.875451	0.28566	0.228904	2.4184	0.9163	0.133486	0.958019
P0A8N5	SYK2_ECOLI	lysU	Lysine--tRNA ligase, heat inducible	MIMLFTNSHTIR	MIMLFTNSHTIR	12	482	493	stabilized	3.5355	0.9918	0.0171197	0.952811	1	0.885314	0.861263	0.592737	0.30257	0.120285	0.0249194	0.0155546	3.5997	0.9899	0.0369577	1.05914	1	1.08615	0.983542	0.59885	0.27364	0.13154	0.0235976	0.0218065	3.6284	0.9921	0.0349775	1.06109	1	1.10354	0.918273	0.571433	0.27886	0.119854	0.0347371	0.0233933	3.5528	0.9935	0.0181313	1.02209
P12282	MOEB_ECOLI	moeB	Molybdopterin-synthase adenylyltransferase	MLAGYGKPASGK	MLAGYGKPASGK	12	211	222	stabilized	3.7365	0.9094	0.211451	0.969363	1	0.775798	0.660567	0.724852	0.433604	0.330235	0.276831	0.344903	4.059	0.9652	0.305042	1.01318	1	0.935955	0.568177	0.601291	0.485464	0.346149	0.383325	0.281309	3.7015	0.9451	0.457259	0.993992	1	0.938867	1.04293	0.716665	0.542149	0.461135	0.33519	0.490611	3.7484	0.9821	0.395639	1.07324
P25888	RHLE_ECOLI	rhlE	ATP-dependent RNA helicase RhlE	MLDMGFIHDIR	MLDMGFIHDIR	11	161	171	stabilized	3.4155	0.9346	0.184639	0.993519	1	0.934079	0.94415	0.708325	0.392534	0.526147	0.228664	0.170959	3.5461	0.9773	0.0946834	0.995706	1	0.881728	0.701349	0.634093	0.389274	0.392841	0.287205	0.137246	3.4468	0.9802	0.234367	0.92593	1	0.844585	0.864855	0.741875	0.477634	0.335636	0.264607	0.213717	3.7338	0.988	0.254409	1.02304
P25888	RHLE_ECOLI	rhlE	ATP-dependent RNA helicase RhlE	MLDMGFIHDIRR	MLDMGFIHDIRR	12	161	172	stabilized	3.8588	0.9589	0.181107	1.13728	1	1.27282	0.734292	0.547526	0.304129	0.287832	0.164023	0.15642													3.9841	0.9883	0.105711	0.997564	1	0.747554	0.59797	0.45061	0.436503	0.313613	0.234523	0.226901	3.3546	0.9551	0.327441	1.00623
P0A8M0	SYN_ECOLI	asnS	Asparagine--tRNA ligase	MLEMGLNK	MLEMGLNK	8	407	414	stabilized	3.5768	0.9872	0.048825	0.904133	1	0.847071	0.829375	0.686822	0.116418	0.0625576	0.0686815	0.0334435	3.4788	0.9788	0.0411372	1.04797	1	1.07536	1.00393	0.665644	0.462292	0.0938801	0.0685184	0.0507051	3.6911	0.9513	0.139947	1.0756	1	1.14698	0.974632	0.622381	0.156009	0.35605	0.0606567	0.0579556	3.6697	0.9966	0.0512783	0.971364
P0A8M0	SYN_ECOLI	asnS	Asparagine--tRNA ligase	MLEMGLNKEDYWWYR	MLEMGLNKEDYWWYR	15	407	421	stabilized	3.672	0.9943	0.116856	1.0541	1	1.11495	0.9531	0.635518	0.171981	0.140008	0.132847	0.0979806	3.6704	0.9997	0.115704	1.00966	1	1.01741	0.891781	0.595958	0.218444	0.13375	0.10562	0.125768	3.6679	0.9979	0.0979937	1.03235	1	1.06644	0.850574	0.604445	0.249638	0.134354	0.103515	0.102002	3.6724	0.9875	0.135183	0.945735
P0A6F3	GLPK_ECOLI	glpK	Glycerol kinase	MLEVLDIPR	MLEVLDIPR	9	204	212	stabilized	3.3239	0.979	0.250401	0.930917	1	0.83569	0.954333	0.861384	0.565865	0.335395	0.248177	0.251662	3.5181	0.9668	0.200422	0.917024	1	0.836766	0.783511	0.71889	0.377705	0.327836	0.158052	0.242242	3.3171	0.9925	0.272389	1.0347	1	0.990196	1.08896	1.05962	0.575286	0.2685	0.254224	0.294649	3.3991	0.9972	0.224954	0.97768
P0A763	NDK_ECOLI	ndk	Nucleoside diphosphate kinase	MLHLTVEQAR	MLHLTVEQAR	10	39	48	stabilized	3.1695	0.9906	-0.178279	0.995726	1	0.777964	0.631659	0.58302	0.430844	0.318415	0.224377	0.120273	3.6601	0.986	0.180602	1.05327	1	1.10437	0.805894	0.661833	0.392144	0.26726	0.247849	0.137589	3.5217	0.9835	0.199679	1.01546	1	0.99656	0.837168	0.673279	0.463157	0.430332	0.306111	0.166924	3.4837	0.9929	0.174326	1.03828
P23909	MUTS_ECOLI	mutS	DNA mismatch repair protein MutS	MLIITGPNMGGK	MLIITGPNMGGK	12	609	620	stabilized	4.232	0.9379	0.272063	1.0143	1	0.905247	0.442954	0.597354	0.399925	0.311055	0.323768	0.251488	3.7775	0.9922	0.275901	1.00431	1	0.986964	0.755752	0.583202	0.462069	0.310656	0.323083	0.257514	4.4082	0.9924	0.278805	1.00102	1	0.828197	0.500726	0.426079	0.345269	0.357202	0.246424	0.310348	4.0629	0.9676	0.383462	1.08046
P0AET8	HDHA_ECOLI	hdhA	7alpha-hydroxysteroid dehydrogenase	MLQHTPIR	MLQHTPIR	8	209	216	stabilized	3.0421	0.9171	0.14744	1.01046	1	0.823811	1.19205	1.00719	0.747137	0.553596	0.246933	0.0898946	3.0222	0.967	0.03767	0.966272	1	0.947586	0.841382	1.02871	0.652023	0.514935	0.0828456	0.0656867	3.1362	0.9374	0.103048	1.13631	1	1.20123	1.24589	0.836396	0.714915	0.564651	0.1842	0.132966	1.8593	0.9596	-1.06872	1.00402
P0AAI3	FTSH_ECOLI	ftsH	ATP-dependent zinc metalloprotease FtsH	MLTEDQIK	MLTEDQIK	8	141	148	stabilized	4.0529	0.9987	0.0635194	0.979498	1	0.944141	0.475246	0.206365	0.101325	0.0827269	0.0651268	0.0518123	4.1085	0.9995	0.0630133	0.989611	1	0.955306	0.430539	0.195245	0.102308	0.0724433	0.0684443	0.0570036	4.0345	0.9922	0.0839263	1.06717	1	1.13113	0.524818	0.21962	0.123541	0.0915815	0.0826609	0.059703	4.1294	0.9972	0.054444	0.97467
P0ABH9	CLPA_ECOLI	clpA	ATP-dependent Clp protease ATP-binding subunit ClpA	MLVFGQDK	MLVFGQDK	8	458	465	stabilized	2.3428	0.9867	0.21963	0.987459	1	0.966667	0.961111	1.03889	0.938889	0.938889	0.572222	0.381542	2.1503	0.9684	-0.0194169	0.960448	1	0.899497	0.954774	0.919598	0.939698	0.778894	0.562814	0.386387	2.743	0.9179	0.421216	0.953929	1	0.85641	0.933333	1.05128	0.841026	0.820513	0.508412	0.447741	2.7491	0.9533	0.4989	1.05266
P63284	CLPB_ECOLI	clpB	Chaperone protein ClpB	MMESEREK	MMESEREK	8	551	558	stabilized	3.7032	0.9957	0.386481	1.02911	1	1.0496	0.842482	0.701227	0.532129	0.462543	0.40006	0.378495	3.6962	0.9918	0.407012	1.01839	1	1.02313	0.846059	0.709249	0.531064	0.51293	0.434359	0.380863	3.5737	0.9918	0.307114	0.987457	1	0.910225	0.767541	0.717916	0.532494	0.497492	0.385503	0.348092	3.7337	0.9904	0.367077	0.995065
P46889	FTSK_ECOLI	ftsK	DNA translocase FtsK	MPHLLVAGTTGSGK	MPHLLVAGTTGSGK	14	984	997	stabilized	3.0603	0.9543	0.296704	1.13202	1	1.23385	1.18479	0.989201	0.909323	0.657548	0.364603	0.300924	3.0791	0.9869	0.252347	0.973603	1	0.971664	0.898236	1.01885	0.83138	0.522183	0.269746	0.238832	3.0255	0.9818	0.267434	1.02303	1	0.96967	1.09242	1.01713	0.836536	0.641287	0.245685	0.308059	2.1339	0.937	-0.354389	0.996725
[truncated: 555 more rows]
[truncated: 11 more columns]

## Sheet: Fig. 2c
LiP-MS							HT-PELSA
[truncated: 1,427 more rows]

## Sheet: Fig. 2d
Protein.Group	peptideID	start	end	mean_plddt	min_atom_distance_start	min_atom_distance_end	binding_site_id	atom_distance	is.changed
P15038	P15038_496_503	496	503	93.7201	17.8368	0	ATP_503-503	0	stabilized
[truncated: 5,817 more rows]

## Sheet: Fig. 2e,f
Protein.Ids	Protein.Names	Genes	First.Protein.Description	Stripped.Sequence	Modified.Sequence	peptide.length	from	to	Precursor.Charge	regulation	EC50_rep1	R2_rep1	lower_rep1	upper_rep1	Ratio_control_control_rep1	Ratio_10uM_control_rep1	Ratio_100uM_control_rep1	Ratio_200uM_control_rep1	Ratio_500uM_control_rep1	Ratio_1mM_control_rep1	Ratio_5mM_control_rep1	Ratio_10mM_control_rep1	EC50_rep2	R2_rep2	lower_rep2	upper_rep2	Ratio_control_control_rep2	Ratio_10uM_control_rep2	Ratio_100uM_control_rep2	Ratio_200uM_control_rep2	Ratio_500uM_control_rep2	Ratio_1mM_control_rep2	Ratio_5mM_control_rep2	Ratio_10mM_control_rep2	EC50_rep3	R2_rep3	lower_rep3	upper_rep3	Ratio_control_control_rep3	Ratio_10uM_control_rep3	Ratio_100uM_control_rep3	Ratio_200uM_control_rep3	Ratio_500uM_control_rep3	Ratio_1mM_control_rep3	Ratio_5mM_control_rep3	Ratio_10mM_control_rep3	EC50_rep4	R2_rep4	lower_rep4
[truncated: 4 more rows]
[truncated: 12 more columns]

[truncated: 2 more sheets: Fig. 2g,h, Fig. 2i,j]
