# Supplementary material for: High-throughput peptide-centric local stability assay extends protein–ligand identification to membrane proteins, tissues and bacteria
Source: Nat Struct Mol Biol. 2025 Nov 5;33(1):184–92. doi: 10.1038/s41594-025-01699-y (PMC12819154; doi:10.1038/s41594-025-01699-y)
Supplement: Supplementary file 16 — Statistical source data. [file 41594_2025_1699_MOESM16_ESM.xlsx]

## Sheet: Extended Data Fig. 1a
Log2FC	Log10P.Value	Log10adj.P.Val	P.Value	adj.P.Val	AveExpr	t	B	UID	Genes	name	sequence	length	start	end	control_1	control_2	control_3	control_4	D1_1	D1_2	D1_3	D1_4	is.kinase	is.contam	rank	kinase_count	TRP	type
-3.14626	14.4082	9.53792	3.90665e-15	2.89787e-10	18.3074	-42.1023	21.4026	P05771	PRKCB	NA	VMLSERK	7	356	362	19.8574	19.9392	19.8513	19.8742	16.6062	16.6731	16.7492	16.9085	yes	no	1	1	1	T37_1min
-2.50855	13.2778	9.04314	5.27449e-14	9.05441e-10	19.661	-34.3126	20.0613	Q96SB4	SRPK1	NA	IGDLFNGR	8	72	79	20.8651	20.8651	21.0359	20.895	18.4962	18.2177	18.3831	18.53	yes	no	2	2	1	T37_1min
-2.90236	13.2354	9.04314	5.81564e-14	9.05441e-10	18.0932	-34.0497	20.0055	P24941	CDK2	NA	SLLSQMLHYDPNKR	14	261	274	19.441	19.6266	19.6905	19.4195	16.5034	16.719	16.6026	16.7431	yes	no	3	3	1	T37_1min
-1.71589	12.6726	8.68018	2.12539e-13	2.08845e-09	20.6256	-30.7422	19.2271	Q13177	PAK2	NA	MTDEEIMEK	9	227	235	21.5129	21.3915	21.5589	21.4708	19.7302	19.7673	19.6973	19.8759	yes	no	4	4	1	T37_1min
-2.58845	12.6078	8.68018	2.46707e-13	2.08845e-09	17.4256	-30.3825	19.1331	Q9H2K8	TAOK3	NA	VLIDLIQR	8	285	292	18.6284	18.7481	18.823	18.6798	16.1744	15.9941	16.0958	16.2612	yes	no	5	5	1	T37_1min
-3.66479	12.5164	8.62559	3.04532e-13	2.36817e-09	16.3421	-29.8814	18.9988	P15735	PHKG2	NA	SLLEAVSFLHANNIVHR	17	136	152	18.1358	18.0614	18.3653	18.1356	14.281	14.7132	14.4211	14.6236	yes	no	6	6	1	T37_1min
-2.29187	12.4952	8.62559	3.19715e-13	2.36817e-09	18.5148	-29.7668	18.9676	O43318	MAP3K7	NA	DLKPPNLLLVAGGTVLK	17	156	172	19.5565	19.6691	19.6771	19.7402	17.3509	17.4615	17.1875	17.4755	yes	no	7	7	1	T37_1min
-1.47756	12.3378	8.58625	4.59408e-13	2.59268e-09	19.4447	-28.926	18.7316	O96013	PAK4	NA	AGPPASIVPLMR	12	575	586	20.1542	20.2424	20.1766	20.1604	18.7158	18.6922	18.7267	18.6888	yes	no	8	8	1	T37_1min
-2.26697	12.3144	8.58303	4.84867e-13	2.61198e-09	17.0857	-28.8029	18.696	O14976	GAK	NA	DLKVENLLLSNQGTIK	16	173	188	18.182	18.2814	18.2539	18.1595	15.9736	15.9571	15.9465	15.9317	yes	no	9	9	1	T37_1min
-4.10089	12.2268	8.527	5.93215e-13	2.97169e-09	17.2304	-28.3471	18.562	P49840	GSK3A	NA	LCDFGSAK	8	261	268	18.9142	19.276	19.5202	19.4128	15.1816	14.9856	15.0179	15.5346	yes	no	10	10	1	T37_1min
-4.73679	12.1735	8.51475	6.70588e-13	3.0567e-09	14.7187	-28.0734	18.4797	Q04759	PRKCQ	NA	TNQFFAIK	8	402	409	17.0308	17.1664	17.2162	16.9349	12.1441	12.2168	12.5658	12.4745	yes	no	11	11	1	T37_1min
-2.31039	11.9336	8.38732	1.16529e-12	4.09904e-09	19.2529	-26.8715	18.1018	Q16512	PKN1	NA	VLLSEFRPSGELFAIK	16	629	644	20.265	20.3857	20.5545	20.4273	18.1155	17.9583	17.9923	18.3249	yes	no	12	12	1	T37_1min
-2.37958	11.758	8.24052	1.74587e-12	5.7475e-09	16.6452	-26.0238	17.8179	O95835	LATS1	NA	TIDFSSDLR	9	1012	1020	17.7959	17.8526	17.9034	17.7881	15.3387	15.4699	15.4824	15.5307	yes	no	13	13	1	T37_1min
-2.63015	11.6074	8.1464	2.46952e-12	7.13836e-09	16.3194	-25.3173	17.5694	P43405	SYK	NA	YLEESNFVHR	10	484	493	17.7233	17.5114	17.7031	17.6003	15.0284	14.9592	14.9072	15.1226	yes	no	14	14	1	T37_1min
-3.03995	11.5804	8.12984	2.6281e-12	7.41587e-09	17.2523	-25.1925	17.5244	Q13043	STK4	NA	ATATQLLQHPFVR	13	270	282	18.4636	18.8614	18.8583	18.9057	15.8611	15.8973	15.4815	15.6893	yes	no	15	15	1	T37_1min
-3.02385	11.4243	8.00372	3.76464e-12	9.91472e-09	17.3965	-24.4832	17.2614	P17252	PRKCA	NA	GTEELYAIK	9	360	368	18.6316	18.9112	18.9559	19.1348	15.7817	15.6468	15.9901	16.1195	yes	no	16	16	1	T37_1min
-5.52422	11.4028	7.99275	3.95522e-12	1.01683e-08	15.3718	-24.3872	17.2249	Q00535	CDK5	NA	NRETHEIVALKR	12	23	34	18.1392	18.127	18.2074	18.0621	12.3816	11.9892	12.7845	13.2835	yes	no	17	17	1	T37_1min
-3.16699	11.3763	7.99275	4.2041e-12	1.01683e-08	17.6533	-24.2692	17.1797	Q13188	STK4	NA	AGNILLNTEGHAK	13	152	164	18.9077	19.3429	19.3629	19.3336	16.2651	15.9957	15.757	16.2613	yes	no	18	18	1	T37_1min
-2.4711	11.289	7.91989	5.13994e-12	1.20258e-08	16.7532	-23.8842	17.0298	P45983	MAPK8	NA	MLVIDASKR	9	301	309	18.1023	17.8843	18.1293	17.8393	15.5095	15.5138	15.3946	15.6529	yes	no	19	19	1	T37_1min
-1.38551	11.2861	7.91989	5.17505e-12	1.20258e-08	19.4875	-23.8713	17.0247	Q15418	RPS6KA1	NA	DKLPQSQLSHQDLQLVK	17	679	695	20.2056	20.1804	20.2314	20.1037	18.8181	18.8484	18.8291	18.6835	yes	no	20	20	1	T37_1min
-0.982581	11.2594	7.90161	5.5033e-12	1.25426e-08	21.8502	-23.7547	16.9786	Q9P289	STK26	NA	NNPPTLVGDFTK	12	234	245	22.3321	22.3778	22.3294	22.3266	21.343	21.3266	21.3645	21.4015	yes	no	21	21	1	T37_1min
-4.08613	11.2073	7.87462	6.20428e-12	1.33469e-08	17.4432	-23.529	16.8882	P49841	GSK3B	NA	LYMYQLFR	8	160	167	19.3899	19.5812	19.5323	19.4417	14.8594	15.5169	15.2728	15.9516	yes	no	22	22	1	T37_1min
-1.57148	11.0363	7.72933	9.19769e-12	1.86498e-08	18.6304	-22.8022	16.5879	Q8TBX8	PIP4K2C	NA	HGAGAEISTVHPEQYAKR	18	394	411	19.4168	19.5151	19.4487	19.284	17.8081	17.7897	17.9487	17.8322	no	no	23	22	0.956522	T37_1min
-3.18148	10.8764	7.60201	1.3291e-11	2.50027e-08	15.7443	-22.1421	16.3024	P00519	ABL1	NA	NCLVGENHLVK	11	368	378	17.1709	17.4036	17.4604	17.3051	14.3906	14.138	14.2567	13.8289	yes	no	24	23	0.958333	T37_1min
-3.83588	10.8155	7.56782	1.52928e-11	2.70509e-08	15.2819	-21.8954	16.1924	Q9UKI8	TLK2	NA	YLLLHLLGR	9	462	470	17.2728	17.2167	17.2469	17.0631	13.4464	12.9383	13.3022	13.7691	yes	no	25	24	0.96	T37_1min
-1.27009	10.7498	7.51489	1.77904e-11	3.05567e-08	19.1623	-21.6323	16.0731	P53350	PLK1	NA	HINPVAASLIQK	12	273	284	19.6923	19.8037	19.8369	19.8563	18.5745	18.4676	18.5471	18.5197	yes	no	26	25	0.961538	T37_1min
-3.30756	10.6552	7.4327	2.21199e-11	3.69229e-08	16.465	-21.2587	15.9	O96017	CHEK2	NA	ILGETSLMR	9	374	382	18.0015	18.1719	18.1025	18.1994	14.4987	15.3094	14.8407	14.5961	yes	no	27	26	0.962963	T37_1min
-1.50835	10.4048	7.25531	3.9373e-11	5.55506e-08	17.9207	-20.299	15.4345	Q15349	RPS6KA1	NA	SKRDPSEEIEILLR	14	452	465	18.6988	18.7003	18.7232	18.5772	17.1155	17.1495	17.0968	17.3042	yes	no	28	27	0.964286	T37_1min
-1.33092	10.3666	7.22729	4.29976e-11	5.92536e-08	18.7137	-20.1561	15.3625	P23443	RPS6KB1	NA	IRPECFELLR	10	86	95	19.3553	19.3656	19.3903	19.4055	18.1865	17.945	18.0746	17.9868	yes	no	29	28	0.965517	T37_1min
-1.88612	10.3567	7.22242	4.39876e-11	5.99213e-08	16.6852	-20.1193	15.3438	Q14289	PTK2B	NA	LGDFGLSR	8	565	572	17.5948	17.582	17.7404	17.5959	15.8379	15.7976	15.626	15.7072	yes	no	30	29	0.966667	T37_1min
-2.01509	10.3032	7.18371	4.9747e-11	6.5508e-08	17.85	-19.9216	15.2428	O14757	CHEK1	NA	DIKPENLLLDERDNLK	16	130	145	18.7231	18.9102	19.0158	18.7809	16.7722	16.6262	17.0668	16.9045	yes	no	31	30	0.967742	T37_1min
-2.38242	10.1619	7.08482	6.88809e-11	8.22588e-08	16.5414	-19.4073	14.9733	Q9Y2H1	STK38L	NA	FCIDSENR	8	361	368	17.6935	17.7464	17.7845	17.706	15.4631	14.9909	15.3925	15.5542	yes	no	32	31	0.96875	T37_1min
-0.921619	10.1562	7.08482	6.97923e-11	8.22588e-08	21.082	-19.3868	14.9624	O00506	STK26	NA	LADFGVAGQLTDTQIKR	17	160	176	21.5743	21.5042	21.4991	21.5937	20.6047	20.5915	20.5915	20.6971	yes	no	33	32	0.969697	T37_1min
-2.54451	10.1245	7.06773	7.5082e-11	8.55602e-08	17.7212	-19.2732	14.9014	P45984	MAPK8	NA	DLKPSNIVVK	10	151	160	19.0535	18.8734	19.1033	18.9434	16.4432	16.3002	16.1588	16.8935	yes	no	34	33	0.970588	T37_1min
-3.22448	10.0659	7.02153	8.5917e-11	9.51623e-08	14.8821	-19.0652	14.7886	Q9UL54	TAOK2	NA	ERPPTVIMDLIQR	13	284	296	16.3356	16.5066	16.5924	16.5428	13.5536	13.2093	12.9612	13.3555	yes	no	35	34	0.971429	T37_1min
-2.50269	10.056	7.01566	8.7901e-11	9.64583e-08	17.3564	-19.0302	14.7694	P19784	CSNK2A2	NA	HLVSPEALDLLDKLLR	16	292	307	18.4734	18.6889	18.598	18.6708	15.9396	15.8239	16.1301	16.5268	yes	no	36	35	0.972222	T37_1min
-3.58766	10.0427	7.00632	9.0644e-11	9.85558e-08	15.1263	-18.9832	14.7436	P11309	PIM1	NA	DIKDENILIDLNRGELK	17	167	183	16.8839	16.9619	16.9425	16.8921	13.2743	13.5872	12.7975	13.6706	yes	no	37	36	0.972973	T37_1min
-2.63803	10.0237	6.99135	9.46835e-11	1.02012e-07	18.6924	-18.9166	14.7069	Q9H2G2	SLK	NA	LADFGVSAK	9	171	179	19.4884	20.2535	20.1581	20.1457	17.4444	17.1813	17.4073	17.4606	yes	no	38	37	0.973684	T37_1min
-3.50503	9.95718	6.94032	1.10361e-10	1.14731e-07	18.8592	-18.6845	14.5776	Q13131	PRKAA1	NA	DLKPENVLLDAHMNAK	16	150	165	19.8369	20.8195	20.8318	20.9586	17.0089	17.108	17.1113	17.1986	yes	no	39	38	0.974359	T37_1min
-1.7913	9.89126	6.88567	1.28452e-10	1.30115e-07	16.9588	-18.4571	14.4488	O14965	AURKA	NA	ISRVEFTFPDFVTEGAR	17	341	357	17.7469	17.9302	17.9113	17.8292	15.8835	16.014	16.2093	16.1456	yes	no	40	39	0.975	T37_1min
-1.81641	9.81804	6.82706	1.5204e-10	1.48916e-07	16.4555	-18.2077	14.3051	Q16513	PKN2	NA	DLKLDNLLLDTEGFVK	16	782	797	17.277	17.2563	17.4982	17.4235	15.5564	15.5908	15.4685	15.5736	yes	no	41	40	0.97561	T37_1min
-1.00133	9.8099	6.82249	1.54917e-10	1.5049e-07	20.3907	-18.1801	14.2891	Q15759	MAPK14	NA	ILDFGLAR	8	166	173	20.895	20.895	20.8876	20.8876	19.9882	19.754	19.9022	19.9156	yes	no	42	41	0.97619	T37_1min
-2.49562	9.58187	6.64482	2.61895e-10	2.26556e-07	16.353	-17.4241	13.8363	Q6A1A2	PDPK1	NA	FYTAEIVSALEYLHGK	16	184	199	17.2639	17.7984	17.6581	17.6829	15.3495	15.1352	15.1224	14.8136	yes	no	43	42	0.976744	T37_1min
-2.02056	9.5304	6.59965	2.94848e-10	2.51393e-07	16.8519	-17.2576	13.7331	Q9Y6E0	STK24	NA	GEPPHSELHPMK	12	227	238	17.8473	17.6685	18.0636	17.8695	16.1238	15.7554	15.7623	15.7251	yes	no	44	43	0.977273	T37_1min
-6.18	9.52356	6.59592	2.99529e-10	2.5356e-07	15.8309	-17.2355	13.7194	Q05655	PRKCD	NA	DLKLDNVLLDRDGHIK	16	473	488	18.622	19.0836	18.996	18.9821	12.7017	12.3275	11.826	14.1084	yes	no	45	44	0.977778	T37_1min
-1.35751	9.48832	6.56554	3.24847e-10	2.71935e-07	17.5613	-17.1225	13.6485	Q9NWZ3	IRAK4	NA	MGEGGFGVVYK	11	192	202	18.1855	18.2507	18.2551	18.2689	16.8703	16.7302	16.9933	16.9364	yes	no	46	45	0.978261	T37_1min
-0.940427	9.40439	6.49226	3.94103e-10	3.21913e-07	18.8601	-16.8559	13.479	Q9BVS4	RIOK2	NA	NHEIVPGSLIASIASLK	17	29	45	19.3298	19.3287	19.3609	19.3017	18.3464	18.4284	18.359	18.4255	yes	no	47	46	0.978723	T37_1min
-1.19561	9.19697	6.33539	6.35371e-10	4.61966e-07	19.4685	-16.2135	13.0564	P22830	FECH	NA	LFLDRDLMTLPIQNK	15	92	106	19.9291	20.0821	20.1332	20.1206	18.6892	19.0016	18.9187	18.8731	no	no	48	46	0.958333	T37_1min
-3.06014	9.01767	6.18929	9.60135e-10	6.46715e-07	14.6568	-15.6763	12.6867	P50613	CDK7	NA	DKNTNQIVAIKK	12	31	42	16.261	16.1987	16.2545	16.0333	13.0446	12.6671	13.3807	13.4144	yes	no	49	47	0.959184	T37_1min
-1.20306	8.85085	6.04892	1.40978e-09	8.93469e-07	18.0345	-15.1911	12.3394	Q9H4L5	OSBPL3	NA	YWSTNAHEIEGTVFDR	16	727	742	18.5409	18.5866	18.6888	18.7278	17.584	17.3681	17.3186	17.4611	no	no	50	47	0.94	T37_1min
-1.5754	8.82997	6.03139	1.47921e-09	9.30266e-07	16.7928	-15.1313	12.2957	P50750	CDK9	NA	IGQGTFGEVFK	11	25	35	17.4392	17.5997	17.7232	17.56	16.1653	16.0619	15.9773	15.8161	yes	no	51	48	0.941176	T37_1min
-0.891091	8.78917	6.00095	1.62493e-09	9.97808e-07	20.9514	-15.0151	12.2101	O15021	RPS6KA1	NA	LTDFGLSK	8	203	210	21.3538	21.3752	21.4626	21.3962	20.6453	20.3645	20.4972	20.5165	yes	no	52	49	0.942308	T37_1min
-1.15935	8.75359	5.97022	1.76364e-09	1.07097e-06	17.8938	-14.9145	12.1354	Q9Y6R4	MAP3K4	NA	VGMGHKPPIPER	12	1558	1569	18.4631	18.5871	18.4598	18.3837	17.4307	17.282	17.3512	17.1925	yes	no	53	50	0.943396	T37_1min
-1.03117	8.71146	5.93872	1.94332e-09	1.15155e-06	18.6257	-14.7961	12.0467	P31751	AKT2	NA	FYGAEIVSALEYLHSR	16	254	269	19.2244	19.2157	19.0947	19.0303	18.0346	18.0537	18.1464	18.2058	yes	no	54	51	0.944444	T37_1min
-1.09437	8.68788	5.91946	2.05173e-09	1.20376e-06	18.6109	-14.7302	11.997	P22694	PRKACA	NA	TLGTGSFGR	9	49	57	19.1257	19.246	19.1142	19.1464	18.1674	17.8708	18.1008	18.1158	yes	no	55	52	0.945455	T37_1min
-1.12828	8.65636	5.89435	2.20617e-09	1.27542e-06	17.5734	-14.6425	11.9305	Q9Y5S2	CDC42BPA	NA	GAFGEVAVVK	10	86	95	18.0467	18.195	18.1923	18.1162	16.9834	17.0817	16.9073	17.0646	yes	no	56	53	0.946429	T37_1min
-1.37305	8.63468	5.88106	2.31911e-09	1.31506e-06	16.4719	-14.5824	11.8847	Q96GD4	AURKA	NA	FGNVYLAR	8	144	151	17.2124	17.1302	17.1569	17.1342	15.6829	15.8631	15.8326	15.7629	yes	no	57	54	0.947368	T37_1min
-1.2439	8.62446	5.87497	2.37432e-09	1.3336e-06	17.1567	-14.5542	11.863	Q5VT25	CDC42BPA	NA	LHREDFEILK	10	72	81	17.8218	17.8712	17.7069	17.7148	16.5291	16.4571	16.6638	16.489	yes	no	58	55	0.948276	T37_1min
-0.794305	8.49332	5.76395	3.21127e-09	1.72208e-06	20.2653	-14.1963	11.5846	P51812	RPS6KA3	NA	DILVEVNHPFIVK	13	120	132	20.6096	20.68	20.6886	20.6714	19.9882	19.82	19.8914	19.7729	yes	no	59	56	0.949153	T37_1min
-3.51235	8.45896	5.74503	3.47566e-09	1.79875e-06	16.3735	-14.1039	11.5114	Q15208	STK38	NA	DIKPDNLLLDSK	12	212	223	18.1028	18.2229	18.1883	18.0046	14.9027	14.2965	13.8727	15.3974	yes	no	60	57	0.95	T37_1min
-3.10375	8.42236	5.71221	3.78125e-09	1.93996e-06	14.7858	-14.006	11.4332	Q9P1W9	PIM2	NA	DIKDENILIDLR	12	163	174	16.1034	16.4326	16.3938	16.4208	13.5629	12.5973	13.1794	13.596	yes	no	61	58	0.95082	T37_1min
-3.91929	8.42045	5.71217	3.79794e-09	1.94013e-06	14.1385	-14.0009	11.4291	Q8N5S9	CAMKK1	NA	VYQEIAILK	9	196	204	15.1584	16.4912	16.4919	16.2512	12.1964	12.0869	12.1282	12.3039	yes	no	62	59	0.951613	T37_1min
-0.759545	8.37025	5.6657	4.26331e-09	2.15924e-06	20.2668	-13.8676	11.3217	Q8IW41	MAPKAPK5	NA	LCDFGFAK	8	167	174	20.6276	20.7223	20.654	20.5823	19.8454	19.8196	19.9882	19.8949	yes	no	63	60	0.952381	T37_1min
-1.77065	8.3503	5.64945	4.46372e-09	2.24158e-06	15.8013	-13.815	11.279	P42680	TEC	NA	NCLVSEAGVVK	11	494	504	16.7916	16.5383	16.7262	16.6904	15.056	14.8138	15.0662	14.7279	yes	no	64	61	0.953125	T37_1min
-2.14893	8.33479	5.63577	4.626e-09	2.31327e-06	15.2449	-13.7742	11.2457	O60674	JAK2	NA	VLPQDKEYYK	10	1000	1009	16.3388	16.4291	16.4872	16.0222	14.0513	14.3865	14.212	14.0318	yes	no	65	62	0.953846	T37_1min
-1.39955	8.25318	5.56857	5.58245e-09	2.7004e-06	16.2752	-13.5612	11.0703	P17612	PRKACA	NA	IKTLGTGSFGR	11	47	57	16.961	16.9557	16.8846	17.0986	15.6787	15.5164	15.496	15.6107	yes	no	66	63	0.954545	T37_1min
-1.32106	8.22359	5.54076	5.97595e-09	2.879e-06	17.8069	-13.4847	11.0065	Q9H9C1	VIPAS39	NA	LLLDLFR	7	239	245	18.2278	18.5757	18.5411	18.525	17.2388	17.0931	16.9694	17.2839	no	no	67	63	0.940299	T37_1min
-2.77159	8.16405	5.4934	6.85412e-09	3.21071e-06	14.8305	-13.3319	10.878	O95067	CCNB2	NA	FLQVQPVSR	9	197	205	16.3206	15.9852	16.2681	16.2914	13.5688	12.9894	13.2684	13.9522	no	no	68	63	0.926471	T37_1min
-0.971255	8.10084	5.44204	7.928e-09	3.61377e-06	18.7495	-13.1713	10.7411	Q9Y243	AKT2	NA	ITDFGLCK	8	291	298	19.3513	19.1442	19.2395	19.2054	18.3622	18.306	18.0927	18.2944	yes	no	69	64	0.927536	T37_1min
-1.17502	7.90982	5.27222	1.23077e-08	5.34299e-06	17.3926	-12.6963	10.3254	P14635	CCNB1	NA	ALNFGLGRPLPLHFLR	16	292	307	17.9796	18.0096	18.1547	17.7764	16.7506	16.8714	16.7232	16.875	no	no	70	64	0.914286	T37_1min
-1.92558	7.90366	5.26764	1.24837e-08	5.39959e-06	15.6388	-12.6813	10.312	Q05397	PTK2	NA	FLQEALTMR	9	468	476	16.5098	16.5623	16.6458	16.6884	14.5707	14.4443	14.5977	15.0914	yes	no	71	65	0.915493	T37_1min
-2.11891	7.87057	5.23928	1.34721e-08	5.76401e-06	15.1918	-12.6006	10.2396	O00311	CDC7	NA	HLIPTSHPIR	10	91	100	16.2191	16.6117	16.0369	16.1372	14.2789	13.8949	14.2937	14.0617	yes	no	72	66	0.916667	T37_1min
-1.88211	7.79804	5.18064	1.59205e-08	6.59721e-06	15.0315	-12.4253	10.0807	Q99759	MAP3K3	NA	SPSAPINWR	9	355	363	16.0542	15.7296	16.1576	15.949	14.1584	13.9755	14.138	14.0899	yes	no	73	67	0.917808	T37_1min
-2.36178	7.79646	5.18057	1.59787e-08	6.59824e-06	14.5735	-12.4215	10.0773	P27448	MARK3	NA	IIDKTQLNPTSLQK	14	86	99	15.5723	15.8132	15.7488	15.8835	13.1002	13.2477	13.4294	13.7932	yes	no	74	68	0.918919	T37_1min
-3.04955	7.67138	5.07328	2.13119e-08	8.44735e-06	16.2324	-12.1242	9.80221	Q13555	CAMK2G	NA	NLINQMLTINPAKR	14	247	260	16.9379	17.9012	18.0166	18.1732	14.3096	15.1413	14.4548	14.925	yes	no	75	69	0.92	T37_1min
-1.47845	7.65522	5.06002	2.21196e-08	8.70924e-06	16.0111	-12.0862	9.76659	Q6PHR2	ULK3	NA	LGSGTYATVYK	11	20	30	16.5858	17.0074	16.7375	16.6706	15.2592	15.1735	15.2846	15.3702	yes	no	76	70	0.921053	T37_1min
-3.0203	7.55992	4.97187	2.75475e-08	1.06691e-05	14.1246	-11.8644	9.55606	Q9NRH2	SNRK	NA	DLKPENVVFFEK	12	139	150	15.5581	15.5604	15.9155	15.5051	12.2411	13.0619	12.1083	13.0466	yes	no	77	71	0.922078	T37_1min
-1.32874	7.51885	4.93644	3.02797e-08	1.1576e-05	16.1959	-11.7698	9.46511	Q6P5Z2	PKN3	NA	TTNWQALLAR	10	820	829	16.884	16.878	16.8281	16.8511	15.5911	15.6912	15.5522	15.2917	yes	no	78	72	0.923077	T37_1min
-3.12284	7.50806	4.92844	3.10416e-08	1.17912e-05	15.039	-11.7451	9.4412	Q6DT37	CDC42BPG	NA	GAFGEVTVVR	10	80	89	16.3577	16.6468	16.5694	16.8277	12.8193	13.3744	14.3583	13.3582	yes	no	79	73	0.924051	T37_1min
-2.29129	7.47978	4.90301	3.31301e-08	1.25022e-05	14.6409	-11.6805	9.37848	P33981	TTK	NA	SIDPWERK	8	618	625	15.3816	15.8758	15.8266	16.062	13.6138	13.7553	13.2885	13.3232	yes	no	80	74	0.925	T37_1min
-1.17365	7.41105	4.84379	3.88105e-08	1.43289e-05	18.4409	-11.5247	9.22582	P30043	BLVRB	NA	VISKHDLGHFMLR	13	175	187	18.9646	19.1017	19.2229	18.8216	17.6948	17.7139	18.0402	17.9675	no	no	81	74	0.91358	T37_1min
-0.651264	7.37628	4.81706	4.20451e-08	1.52383e-05	18.989	-11.4466	9.14846	P13010	XRCC5	NA	RFFMGNQVLK	10	354	363	19.3599	19.3079	19.2697	19.3211	18.7408	18.6321	18.6155	18.6651	no	no	82	74	0.902439	T37_1min
-1.47276	7.27063	4.72577	5.36257e-08	1.8803e-05	15.2726	-11.2118	8.91284	Q9BZF2	OSBPL7	NA	AGCKPFNPVLGETYECERPDR	21	551	571	16.0298	15.9617	16.0277	16.0168	14.4147	14.566	14.6616	14.5027	no	no	83	74	0.891566	T37_1min
-0.931468	7.24678	4.71209	5.66528e-08	1.94051e-05	17.3651	-11.1594	8.85955	Q96GX5	MASTL	NA	DLKPDNMLISNEGHIK	16	156	171	17.8653	17.7016	17.9632	17.7931	16.903	16.8079	16.9347	16.9517	yes	no	84	75	0.892857	T37_1min
-1.87081	7.21404	4.68473	6.1089e-08	2.06666e-05	15.7812	-11.0877	8.78633	Q7KZI7	MARK3	NA	LFEVIETEK	9	118	126	16.319	16.7072	16.9663	16.8737	14.9035	14.8074	15.1343	14.5379	yes	no	85	76	0.894118	T37_1min
-1.00895	7.17563	4.65453	6.67379e-08	2.21551e-05	18.3428	-11.0041	8.70033	P19525	EIF2AK2	NA	IGDFGLVTSLK	11	430	440	18.8189	18.6353	19.0305	18.9044	17.895	17.6968	17.7815	17.98	yes	no	86	77	0.895349	T37_1min
-1.40333	7.12206	4.60579	7.54996e-08	2.47861e-05	15.4385	-10.8884	8.58023	Q8IYT8	ULK1	NA	IADFGFAR	8	163	170	16.1741	16.106	16.1258	16.1547	14.5459	14.8289	14.8316	14.7408	yes	no	87	78	0.896552	T37_1min
-2.49586	6.9927	4.48713	1.01696e-07	3.2574e-05	14.0889	-10.6132	8.28945	Q9HBH9	MKNK2	NA	EVEMLYQCQGHR	12	129	140	15.5487	15.2327	15.2404	15.3256	12.4018	12.7928	13.4395	12.7299	yes	no	88	79	0.897727	T37_1min
-0.943281	6.97909	4.47586	1.04932e-07	3.34299e-05	17.248	-10.5845	8.2588	P30291	WEE1	NA	DLLLQVGR	8	405	412	17.7697	17.5622	17.8737	17.6728	16.7715	16.8095	16.6842	16.8402	yes	no	89	80	0.898876	T37_1min
-0.824108	6.89952	4.41009	1.2603e-07	3.88968e-05	18.9995	-10.4184	8.07936	P41240	CSK	NA	IPLKDVVPR	9	390	398	19.5899	19.3305	19.4524	19.2735	18.6974	18.5219	18.6507	18.4798	yes	no	90	81	0.9	T37_1min
-0.447492	6.7987	4.32153	1.58965e-07	4.76952e-05	21.4856	-10.2109	7.85143	P12956	XRCC6	NA	CLEKEVAALCR	11	389	399	21.6929	21.6584	21.7471	21.7389	21.2184	21.2593	21.2707	21.2989	no	no	91	81	0.89011	T37_1min
-2.46391	6.77989	4.30381	1.66002e-07	4.96806e-05	15.2898	-10.1725	7.80884	Q9UQM7	CAMK2G	NA	DLKPENLLLASK	12	136	147	15.7555	16.6952	16.8126	16.8238	14.4793	13.8829	14.1222	13.747	yes	no	92	82	0.891304	T37_1min
-0.622199	6.68387	4.21433	2.07075e-07	6.10481e-05	18.8135	-9.97858	7.59114	Q9UHD2	TBK1	NA	VIGEDGQSVYK	11	144	154	19.0469	19.1882	19.1495	19.1137	18.4776	18.4786	18.4461	18.6072	yes	no	93	83	0.892473	T37_1min
-1.83756	6.6023	4.13919	2.49862e-07	7.25787e-05	15.1566	-9.8161	7.40579	P78362	SRPK2	NA	ASAGECLR	8	675	682	16.1049	15.8777	16.5177	15.8014	14.151	14.107	14.1181	14.5753	yes	no	94	84	0.893617	T37_1min
-1.03735	6.57189	4.11513	2.67982e-07	7.6714e-05	16.1113	-9.75607	7.33661	Q9Y2U5	MAP3K2	NA	LLGQGAFGR	9	361	369	16.6166	16.6342	16.7149	16.5541	15.6034	15.6136	15.6908	15.4626	yes	no	95	85	0.894737	T37_1min
-0.79555	6.47318	4.02369	3.36376e-07	9.46918e-05	17.3476	-9.56314	7.11166	Q504Q3	PAN2	NA	TALQLYR	7	1142	1148	17.9036	17.7414	17.6592	17.6772	16.9014	17.0318	16.9229	16.9431	no	no	96	85	0.885417	T37_1min
-1.34539	6.47187	4.02342	3.37386e-07	9.47511e-05	15.3525	-9.56062	7.10869	P20248	CCNA2	NA	KQPDITNSMR	10	202	211	16.0967	16.0216	16.188	15.7944	14.608	14.74	14.799	14.5722	no	no	97	85	0.876289	T37_1min
-1.34213	6.45792	4.01152	3.48398e-07	9.73823e-05	16.6822	-9.5336	7.07687	Q9NR50	EIF2B3	NA	VSTLGLYMEANRQVPK	16	313	328	16.896	17.4422	17.4454	17.6295	15.8939	15.9853	16.0752	16.0902	no	no	98	85	0.867347	T37_1min
-0.408661	6.442	3.99764	3.61409e-07	0.000100545	23.1261	-9.50283	7.04053	Q8IZL9	LYN	NA	IADFGLAR	8	383	390	23.2821	23.3376	23.3376	23.3645	22.9024	22.8557	22.9513	22.9777	yes	no	99	86	0.868687	T37_1min
-0.908965	6.3173	3.88994	4.81613e-07	0.000128844	17.4594	-9.26451	6.7555	Q9P2K8	EIF2AK4	NA	DLKPVNIFLDSDDHVK	16	848	863	17.9212	17.8941	18.0138	17.8264	17.2544	16.8133	16.9305	17.0215	yes	no	100	87	0.87	T37_1min
-2.22228	6.25567	3.83655	5.55047e-07	0.000145698	14.9679	-9.14841	6.61435	Q13470	TNK1	NA	VADFGLVRPLGGAR	14	261	274	16.0308	15.9206	16.2255	16.1393	14.1404	13.0203	13.9864	14.2799	yes	no	101	88	0.871287	T37_1min
-1.07087	6.23474	3.81994	5.82451e-07	0.000151379	16.0377	-9.10924	6.56638	P53667	LIMK1	NA	LNFITEYIK	9	409	417	16.4414	16.5521	16.7313	16.5678	15.5771	15.4341	15.642	15.3559	yes	no	102	89	0.872549	T37_1min
-1.60854	6.03394	3.64502	9.24827e-07	0.000226456	15.0629	-8.73973	6.10516	Q14680	MELK	NA	QIVSAVAYVHSQGYAHR	17	115	131	15.9433	15.7271	15.9486	15.8498	14.6865	13.8326	14.3367	14.1788	yes	no	103	90	0.873786	T37_1min
-1.03297	6.01172	3.62637	9.73368e-07	0.000236389	16.2139	-8.69954	6.05402	P11166	SLC2A1	NA	TFDEIASGFR	10	459	468	16.5883	16.8029	16.8884	16.6419	15.6257	15.923	15.6232	15.6177	no	no	104	90	0.865385	T37_1min
-0.579639	5.96577	3.58308	1.08202e-06	0.00026117	18.8349	-8.61683	5.94819	Q9BVG4	PBDC1	NA	LISSVDPQFLK	11	53	63	19.1767	19.1148	19.1879	19.0195	18.5517	18.4136	18.6094	18.6056	no	no	105	90	0.857143	T37_1min
-2.05326	5.95563	3.57791	1.10758e-06	0.000264298	17.5377	-8.59867	5.92482	Q96RR4	CAMKK2	NA	FYFQDLIK	8	291	298	17.5818	18.7897	18.968	18.9177	16.5622	16.5736	16.3399	16.5684	yes	no	106	91	0.858491	T37_1min
-2.27922	5.82646	3.46534	1.49123e-06	0.000342503	13.057	-8.3696	5.62686	O43293	DAPK3	NA	MTIAQSLEHSWIK	13	264	276	14.3727	14.1177	14.2436	14.0525	11.6315	11.5057	12.1897	12.3426	yes	no	107	92	0.859813	T37_1min
-1.4635	5.69907	3.34958	1.99953e-06	0.000447117	14.8558	-8.14801	5.33243	P49760	CLK2	NA	LTLGEALQHPFFAR	14	468	481	15.3421	15.9146	15.4582	15.6352	14.078	14.0447	13.9545	14.4189	yes	no	108	93	0.861111	T37_1min
-1.05553	5.65666	3.31286	2.20465e-06	0.000486559	16.0684	-8.07516	5.23427	O75385	ULK1	NA	TLVPTIPR	8	238	245	16.6324	16.7407	16.5083	16.5031	15.6681	15.3209	15.3931	15.7804	yes	no	109	94	0.862385	T37_1min
-0.584728	5.56195	3.22933	2.74187e-06	0.000589747	17.4241	-7.91411	5.01487	Q05823	RNASEL	NA	NVLSSIFK	8	463	470	17.6622	17.7242	17.7593	17.72	17.1191	17.0669	17.1408	17.1999	yes	no	110	95	0.863636	T37_1min
-0.64108	5.49597	3.17502	3.19173e-06	0.000668313	18.1485	-7.80323	4.86186	P43487	RANBP1	NA	FASENDLPEWKERGTGDVK	19	58	76	18.342	18.565	18.578	18.3912	17.7439	17.8725	17.9638	17.7317	no	no	111	95	0.855856	T37_1min
-1.33034	5.48722	3.1678	3.25672e-06	0.00067952	16.5433	-7.7886	4.84155	P55196	AFDN	NA	RLDIDEKPLVVQLNWNK	17	103	119	16.8633	17.2893	17.4785	17.2028	16.2513	15.6155	15.5588	16.0869	no	no	112	95	0.848214	T37_1min
-2.3601	5.45858	3.14448	3.47874e-06	0.000717007	13.3783	-7.74085	4.77508	Q96RG2	PASK	NA	HGSGLDLFAFIDRHPR	16	1084	1099	14.5084	14.5888	14.7062	14.4301	12.3546	12.462	11.2731	12.7034	yes	no	113	96	0.849558	T37_1min
-1.16302	5.42039	3.1108	3.79849e-06	0.000774826	15.2037	-7.6775	4.68641	Q10713	PMPCA	NA	FCPTENVAK	9	224	232	15.9726	15.8411	15.862	15.4651	14.7073	14.5428	14.6684	14.5702	no	no	114	96	0.842105	T37_1min
-1.37799	5.26098	2.96463	5.48308e-06	0.00108484	14.4054	-7.41679	4.31587	P51809	VAMP7	NA	LTYSHGNYLFHYICQDR	17	43	59	15.2671	15.1363	15.0884	14.8857	13.5381	14.0035	13.5484	13.7756	no	no	115	96	0.834783	T37_1min
-0.873795	5.2566	2.96159	5.53858e-06	0.00109247	16.0133	-7.40972	4.3057	P53671	LIMK2	NA	GFFGQAIK	8	340	347	16.4574	16.3195	16.4998	16.5241	15.7697	15.6198	15.4469	15.4693	yes	no	116	97	0.836207	T37_1min
-1.81543	5.25561	2.96143	5.55128e-06	0.00109286	14.3266	-7.40811	4.30338	Q96BR1	SGK3	NA	FYAAEIASALGYLHSIK	17	265	281	15.4312	15.0597	15.0918	15.3545	13.5887	12.6817	13.773	13.6321	yes	no	117	98	0.837607	T37_1min
-1.53223	5.22212	2.93382	5.99632e-06	0.0011646	13.8082	-7.35412	4.22545	Q15131	CDK10	NA	CIVLQVLR	8	142	149	14.5788	14.5137	14.7903	14.4143	13.3311	12.8583	12.9601	13.0187	yes	no	118	99	0.838983	T37_1min
-2.64193	5.19605	2.91045	6.36715e-06	0.00122898	13.9317	-7.31229	4.16478	Q05513	PRKCI	NA	KLPEEHAR	8	349	356	15.2516	15.1804	15.4121	15.1668	13.0378	13.0841	13.0671	11.2541	yes	no	119	100	0.840336	T37_1min
-0.619444	5.15431	2.87364	7.00947e-06	0.00133771	18.0862	-7.24562	4.06759	P25098	GRK2	NA	LGYLLFR	7	63	69	18.354	18.3706	18.545	18.314	17.8379	17.5931	17.7478	17.9269	yes	no	120	101	0.841667	T37_1min
-1.20893	5.1383	2.86041	7.27272e-06	0.00137907	16.2965	-7.22014	4.0303	Q9UBF8	PI4KB	NA	LISELSLLNHKLPAR	15	352	366	17.0631	17.0213	16.8843	16.6351	15.5684	15.7302	16.1603	15.309	no	no	121	101	0.834711	T37_1min
-0.526533	5.13486	2.85767	7.3306e-06	0.00138782	17.7728	-7.21467	4.02228	Q9H773	DCTPP1	NA	CRVDLPLAVLSK	12	110	121	18.0773	18.1138	17.9994	17.9536	17.52	17.47	17.4518	17.5961	no	no	122	101	0.827869	T37_1min
-1.58105	5.03814	2.77013	9.15932e-06	0.00169773	14.3715	-7.06206	3.79687	O00444	PLK4	NA	DLTLSNLLLTR	11	136	146	14.7106	15.1239	15.4041	15.4094	13.9897	13.2467	13.5788	13.5087	yes	no	123	102	0.829268	T37_1min
-0.404474	5.03748	2.77013	9.17309e-06	0.00169773	18.9627	-7.06104	3.79535	P43250	GRK6	NA	DLKPENILLDDHGHIR	16	311	326	19.2017	19.1665	19.1744	19.1171	18.7101	18.72	18.7744	18.8372	yes	no	124	103	0.830645	T37_1min
-0.495806	4.92222	2.66469	1.19614e-05	0.00216427	18.609	-6.88183	3.52647	Q8TD19	NEK9	NA	TLNIFLTK	8	179	186	18.8481	18.8882	18.9088	18.7823	18.5223	18.2269	18.3285	18.3666	yes	no	125	104	0.832	T37_1min
-0.832335	4.91531	2.6591	1.21533e-05	0.00219229	16.1581	-6.87118	3.51035	Q12851	MAP4K2	NA	ALLTQLLDK	9	280	288	16.5057	16.5628	16.537	16.6916	15.5724	15.7391	16.0148	15.6414	yes	no	126	105	0.833333	T37_1min
-0.783612	4.90836	2.65413	1.23493e-05	0.00221752	16.6099	-6.86048	3.49413	P62906	RPL10A	NA	VLCLAVAVGHVK	12	162	173	16.8896	16.8933	16.9448	17.2794	16.1838	16.1799	16.388	16.1209	no	no	127	105	0.826772	T37_1min
-1.34452	4.75445	2.51827	1.76013e-05	0.00303198	15.6762	-6.62598	3.13474	O43930	PRKX	NA	VMSIPDVIR	9	79	87	15.707	16.3231	16.6077	16.7562	15.2128	14.8085	14.9366	15.058	yes	no	128	106	0.828125	T37_1min
-0.567156	4.73982	2.50616	1.82044e-05	0.00311774	18.018	-6.60393	3.10056	P22612	PRKACA	NA	KVEAPFIPK	9	310	318	18.3728	18.2166	18.3924	18.2248	17.9111	17.5529	17.7553	17.7185	yes	no	129	107	0.829457	T37_1min
-0.585389	4.69966	2.46975	1.99683e-05	0.00339043	19.1051	-6.54364	3.0067	O95747	OXSR1	NA	CQTSMDELLK	10	53	62	19.554	19.3227	19.525	19.1898	18.8884	18.6297	18.8224	18.9093	yes	no	130	108	0.830769	T37_1min
-1.02215	4.59837	2.37647	2.52134e-05	0.00420273	15.2366	-6.393	2.76991	Q13164	MAPK7	NA	LTGQQVAIK	9	76	84	15.9007	15.571	15.657	15.8619	14.8725	14.8967	14.7434	14.3894	yes	no	131	109	0.832061	T37_1min
-0.683249	4.59615	2.37486	2.53423e-05	0.00421829	16.4767	-6.38973	2.76473	Q8N3U4	STAG2	NA	ANERLELLLQK	11	260	270	16.9454	16.7694	16.6832	16.8754	16.2885	15.9733	16.129	16.1495	no	no	132	109	0.825758	T37_1min
-0.678406	4.57875	2.3605	2.63786e-05	0.00436015	16.4882	-6.36405	2.72403	O75153	CLUH	NA	YLELLER	7	517	523	16.7378	16.7494	16.8972	16.9253	16.3563	16.0476	16.1281	16.0641	no	no	133	109	0.819549	T37_1min
-0.322508	4.51407	2.30124	3.06147e-05	0.00499763	20.2836	-6.26913	2.57276	P06493	CDK1	NA	MLIYDPAK	8	267	274	20.4157	20.4049	20.5269	20.4318	20.0747	20.0793	20.1811	20.1543	yes	no	134	110	0.820896	T37_1min
-1.50127	4.4884	2.27973	3.24791e-05	0.00525133	13.7859	-6.23167	2.5127	Q9BZF3	OSBPL6	NA	YGDYYVWNK	9	720	728	14.7435	14.4118	14.4344	14.5563	13.4066	13.01	12.4765	13.2479	no	no	135	110	0.814815	T37_1min
-0.40001	4.48721	2.27913	3.25682e-05	0.00525856	19.9266	-6.22994	2.50992	Q02543	RPL18A	NA	ARAHSIQIMKVEEIAASK	18	119	136	20.1883	19.9607	20.1872	20.1704	19.7177	19.8268	19.6974	19.6647	no	no	136	110	0.808824	T37_1min
-1.41161	4.47842	2.27152	3.32341e-05	0.00535151	14.7347	-6.21714	2.48935	Q13151	HNRNPA0	NA	FHPIQGHRVEVK	12	160	171	15.2881	15.8404	14.9173	15.716	13.8545	14.4181	13.7972	14.0456	no	no	137	110	0.80292	T37_1min
-0.695	4.45661	2.25207	3.49453e-05	0.00559663	16.494	-6.18546	2.43834	Q9Y4K4	MAP4K5	NA	LLTHTFVAQPGLSR	14	271	284	16.616	16.875	16.9106	16.9643	16.0385	16.0703	16.1486	16.3286	yes	no	138	111	0.804348	T37_1min
-0.833153	4.41242	2.21071	3.86887e-05	0.00615592	16.3371	-6.12152	2.33494	Q9UNN5	FAF1	NA	MLDFRVEYR	9	100	108	16.663	16.5918	16.7793	16.9805	15.8162	16.2758	15.8091	15.7809	no	no	139	111	0.798561	T37_1min
-0.646093	4.41232	2.21071	3.86972e-05	0.00615592	17.0932	-6.12138	2.33471	Q96KP1	EXOC2	NA	WILQLMHSCKEGYVK	15	380	394	17.2759	17.6257	17.3773	17.3861	16.864	16.5404	16.8661	16.81	no	no	140	111	0.792857	T37_1min
-0.801044	4.34575	2.15223	4.51072e-05	0.00704326	16.5374	-6.02574	2.17894	P31749	AKT1	NA	EVIVAKDEVAHTLTENR	17	184	200	16.9088	16.6096	17.2373	16.9962	16.3106	16.1739	16.0059	16.0574	yes	no	141	112	0.794326	T37_1min
-0.547413	4.33962	2.14724	4.57488e-05	0.00712466	19.9551	-6.01697	2.16458	P62277	RPS13	NA	MHAPGKGLSQSALPYRR	17	4	20	20.077	20.3552	20.1667	20.3164	19.4598	19.9201	19.7038	19.642	no	no	142	112	0.788732	T37_1min
-0.949704	4.21764	2.03708	6.05836e-05	0.0091816	15.1024	-5.84386	1.87909	O14578	CIT	NA	NSPPPFVPTLK	11	370	380	15.4845	15.4782	15.6326	15.7137	14.6044	14.2982	14.8961	14.7115	yes	no	143	113	0.79021	T37_1min
-1.2042	4.20383	2.02493	6.25414e-05	0.00944208	14.7304	-5.82442	1.84676	Q99986	VRK1	NA	YWGSGLHDKNGK	12	113	124	15.0299	15.1373	15.4789	15.684	14.3077	13.8354	13.9183	14.4519	yes	no	144	114	0.791667	T37_1min
-1.15271	4.10999	1.94202	7.76262e-05	0.0114283	13.8458	-5.69319	1.6271	O15015	ZNF646	NA	EGPFTCPHCPR	11	1758	1768	14.5189	14.3668	14.4418	14.361	13.532	13.0037	13.2614	13.2807	no	no	145	114	0.786207	T37_1min
-0.979696	4.00624	1.84734	9.85729e-05	0.014212	14.9975	-5.54977	1.38425	Q6XUX3	DSTYK	NA	LGSEIIDSSTRR	12	284	295	15.4857	15.6943	15.2707	15.4986	14.1907	14.4021	14.8443	14.5934	yes	no	146	115	0.787671	T37_1min
-0.72936	3.96304	1.80782	0.000108884	0.0155661	15.8717	-5.49055	1.28312	Q14004	CDK12	NA	EGFPITAIR	9	765	773	16.4337	16.1423	16.3038	16.0655	15.5921	15.3082	15.6886	15.439	yes	no	147	116	0.789116	T37_1min
-0.93633	3.94974	1.79612	0.000112269	0.015991	14.8675	-5.47238	1.252	Q8NBX0	SCCPDH	NA	SAIYGFGDQSNLRK	14	199	212	15.4794	15.3178	15.2265	15.319	14.6266	14.0246	14.4512	14.4949	no	no	148	116	0.783784	T37_1min
-0.548904	3.93311	1.78103	0.000116652	0.0165567	16.9001	-5.4497	1.21308	O75582	RPS6KA5	NA	VGIENFELLK	10	44	53	17.1729	17.1799	17.2167	17.1289	16.8412	16.4718	16.49	16.6998	yes	no	149	117	0.785235	T37_1min
-0.725927	3.91762	1.76762	0.000120886	0.0170759	16.4967	-5.42861	1.17684	O94776	MTA2	NA	GLGGIMVKR	9	552	560	16.7933	17.1273	16.653	16.8649	15.828	16.333	16.19	16.1839	no	no	150	117	0.78	T37_1min
-0.568961	3.91122	1.76276	0.000122682	0.0172679	16.1841	-5.4199	1.16185	Q9BWU1	CDK8	NA	DLKPANILVMGEGPER	16	151	166	16.3812	16.5168	16.3775	16.599	15.8346	15.9309	15.9491	15.8841	yes	no	151	118	0.781457	T37_1min
-0.375988	3.90778	1.76035	0.000123659	0.0173641	19.5976	-5.41522	1.15379	P17812	CTPS1	NA	IYQYVINKER	10	93	102	19.7248	19.8434	19.6399	19.9341	19.3063	19.4405	19.4621	19.4294	no	no	152	118	0.776316	T37_1min
-0.669631	3.84236	1.70259	0.000143759	0.0198341	16.2893	-5.32666	1.00074	P53779	MAPK8	NA	VIEQLGTPCPEFMKK	15	237	251	16.6932	16.4784	16.7063	16.6187	15.8722	16.271	15.9168	15.7581	yes	no	153	119	0.777778	T37_1min
-0.622881	3.82411	1.68484	0.000149931	0.0206615	16.476	-5.30205	0.958025	Q8NEV1	CSNK2A1	NA	GGPNIITLADIVKDPVSR	18	90	107	16.7318	16.8274	16.7391	16.8516	16.059	16.0495	16.4879	16.0618	yes	no	154	120	0.779221	T37_1min
-0.608792	3.81096	1.6732	0.000154541	0.0212228	16.2262	-5.28436	0.927251	P55795	HNRNPH2	NA	FFSDCKIQNGTSGIR	15	30	44	16.352	16.7516	16.4918	16.5268	15.9968	15.9967	15.8771	15.8166	no	no	155	120	0.774194	T37_1min
-0.665694	3.7569	1.62465	0.000175023	0.0237331	17.558	-5.21189	0.800814	P22570	FDXR	NA	ILLTPPEHLERTDITK	16	194	209	17.6721	17.6892	18.0481	18.1539	16.9386	17.2541	17.379	17.3288	no	no	156	120	0.769231	T37_1min
-0.709228	3.7516	1.62033	0.000177174	0.0239699	15.9119	-5.20481	0.788406	P29597	TYK2	NA	EITQLSHLGQGTR	13	588	600	16.0293	16.3936	16.3234	16.3197	15.6274	15.5044	15.7829	15.3143	yes	no	157	121	0.770701	T37_1min
-0.380928	3.73283	1.60354	0.000185001	0.024915	18.3812	-5.17975	0.744498	Q8TAQ2	SMARCC1	NA	ALPEFFNGKNK	11	470	480	18.5571	18.6434	18.4164	18.6698	18.1514	18.253	18.2449	18.1136	no	no	158	121	0.765823	T37_1min
-0.308274	3.71021	1.58486	0.000194889	0.0260102	19.8467	-5.14964	0.691617	Q8NEB9	PIK3C3	NA	SALMPAQLFFK	11	614	624	19.9494	20.0346	20.0049	20.0144	19.7034	19.8138	19.6947	19.5581	no	no	159	121	0.761006	T37_1min
-1.39931	3.69522	1.57133	0.000201733	0.0268329	12.9175	-5.12971	0.656565	O76094	SRP72	NA	VTGDSQPKEQGQGDLKK	17	537	553	13.1458	13.9734	13.6076	13.7417	12.0978	12.4089	12.3553	12.0093	no	no	160	121	0.75625	T37_1min
-1.07891	3.63433	1.51673	0.000232098	0.0304279	14.7029	-5.04909	0.514199	Q9Y2I7	PIKFYVE	NA	NALEELSK	8	1682	1689	15.6156	15.2907	14.8708	15.1923	14.3054	14.1105	13.7326	14.5052	no	no	161	121	0.751553	T37_1min
-0.67999	3.628	1.51088	0.000235505	0.0308404	15.5498	-5.04074	0.499407	Q9Y5K5	UCHL5	NA	KMIYEQK	7	228	234	15.9626	15.9725	15.9047	15.7192	15.4057	15.0102	15.2336	15.1897	no	no	162	121	0.746914	T37_1min
-0.521908	3.62389	1.50868	0.000237746	0.030997	17.9181	-5.03532	0.489789	P42338	PIK3CB	NA	LMDLLWK	7	822	828	18.1719	18.0166	18.2565	18.2711	17.6256	17.4035	17.6839	17.9155	no	no	163	121	0.742331	T37_1min
-0.652335	3.57695	1.46744	0.00026488	0.0340846	16.2344	-4.97359	0.380103	O95347	SMC2	NA	LQEELSENDKKIK	13	263	275	16.4717	16.7684	16.2492	16.753	15.8332	16.0094	15.9552	15.8351	no	no	164	121	0.737805	T37_1min
-0.94424	3.57349	1.4662	0.000267	0.0341823	14.3891	-4.96904	0.372011	Q9BSH4	TACO1	NA	HILNKNGGVMAVGAR	15	166	180	14.6062	14.9043	15.0348	14.8995	13.7241	13.8471	14.2495	13.8471	no	no	165	121	0.733333	T37_1min
-0.443954	3.55889	1.4536	0.00027613	0.0351884	19.0753	-4.9499	0.337894	P67809	YBX1	NA	FPPYYMR	7	193	199	19.1788	19.3427	19.2363	19.4314	18.8858	18.8735	19.0484	18.6058	no	no	166	121	0.728916	T37_1min
-0.80476	3.53543	1.43509	0.000291453	0.0367208	16.1127	-4.91922	0.283099	P51784	USP11	NA	NPLGMKGEIAEAYADLVK	18	350	367	16.4519	16.5786	16.4305	16.5995	15.4608	15.4212	15.731	16.2285	no	no	167	121	0.724551	T37_1min
-0.503904	3.53527	1.43509	0.000291563	0.0367208	16.6323	-4.919	0.282716	Q16644	MAPKAPK2	NA	LTDFGFAK	8	205	212	16.9381	16.8072	16.9707	16.821	16.5316	16.1913	16.4361	16.3624	yes	no	168	122	0.72619	T37_1min
-0.535773	3.53033	1.43107	0.0002949	0.0370623	18.9693	-4.91255	0.27117	Q13895	BYSL	NA	LQPHPQLSPEIRR	13	407	419	19.2009	18.9839	19.3244	19.4396	18.8028	18.554	18.9342	18.5146	no	no	169	122	0.721893	T37_1min
-1.02247	3.52963	1.43083	0.000295373	0.0370824	15.0407	-4.91164	0.269544	O00429	DNM1L	NA	KSVTDSIRDEYAFLQK	16	256	271	15.4431	15.4103	15.6318	15.7227	14.4969	14.5038	15.095	14.0223	no	no	170	122	0.717647	T37_1min
-0.549245	3.51398	1.41702	0.000306213	0.0382811	16.7768	-4.89121	0.232984	Q9NS37	CREBZF	NA	FSDLLQR	7	159	165	16.9034	17.0434	17.0445	17.2145	16.6748	16.2497	16.4919	16.5926	no	no	171	122	0.71345	T37_1min
-0.736732	3.51306	1.41656	0.000306857	0.0383212	15.9337	-4.89002	0.230852	Q9Y520	PRRC2C	NA	PVKPHSSFKPDNHVR	15	1298	1312	16.0619	16.3469	16.1889	16.6108	15.2682	15.6051	15.7801	15.608	no	no	172	122	0.709302	T37_1min
-0.317532	3.50502	1.41035	0.000312592	0.0388736	18.8105	-4.87954	0.212069	P15880	RPS2	NA	GTGIVSAPVPKK	12	201	212	19.0603	19.012	18.8796	18.9252	18.7038	18.5988	18.7206	18.5836	no	no	173	122	0.705202	T37_1min
-0.43196	3.49537	1.40115	0.000319619	0.0397058	17.5118	-4.86697	0.189522	P27708	CAD	NA	FLSSAAAVSKEHPVVISK	18	1110	1127	17.64	17.6374	17.9365	17.6974	17.4169	17.2788	17.2345	17.2532	no	no	174	122	0.701149	T37_1min
-1.04937	3.48206	1.39083	0.000329562	0.0406598	14.6137	-4.84966	0.158453	Q9NYV4	CDK12	NA	LYNSEESRPYTNK	13	883	895	15.2035	15.1913	15.0114	15.1473	14.6	13.5656	14.2537	13.9368	yes	no	175	123	0.702857	T37_1min
-1.25308	3.45854	1.37199	0.000347905	0.042463	13.3977	-4.81911	0.10353	Q14690	PDCD11	NA	SKVEDPEINSIQDIKEGQLLR	21	1308	1328	14.3674	13.545	14.0523	14.1324	12.7395	13.1794	12.5155	12.6503	no	no	176	123	0.698864	T37_1min
-0.324549	3.43039	1.34829	0.000371199	0.0448443	18.6271	-4.78265	0.0378276	P26583	HMGB2	NA	PPSAFFLFCSEHRPK	15	98	112	18.8318	18.9029	18.7387	18.6838	18.553	18.4535	18.4091	18.4435	no	no	177	123	0.694915	T37_1min
-0.579516	3.40684	1.32896	0.000391884	0.0468855	16.0304	-4.75222	-0.0171358	Q9NZM5	NOP53	NA	LFFVDTGSKEK	11	86	96	16.1787	16.4207	16.2002	16.4811	15.7515	15.9179	15.6573	15.6359	no	no	178	123	0.691011	T37_1min
-1.31532	3.40683	1.32896	0.000391894	0.0468855	12.9821	-4.7522	-0.0171602	Q9BYB4	GNB1L	NA	GSDEVQILEMPSKTSVCALKPK	22	136	157	13.4643	13.5643	13.3912	14.1394	12.6392	12.3805	12.3127	11.9655	no	no	179	123	0.687151	T37_1min
-0.477791	3.40036	1.32432	0.000397779	0.0473891	16.4533	-4.74385	-0.0322674	P62244	RPS15A	NA	IVVNLTGRLNK	11	61	71	16.8291	16.6298	16.5982	16.7118	16.1844	16.3156	16.2451	16.1127	no	no	180	123	0.683333	T37_1min
-0.602427	3.39695	1.32188	0.00040091	0.0476564	17.3859	-4.73946	-0.0402113	O43399	TPD52L2	NA	LGEWNEKVTQSDLYKK	16	113	128	17.5062	17.9341	17.4507	17.8576	16.8694	17.2609	17.2255	16.983	no	no	181	123	0.679558	T37_1min
-0.718552	3.37598	1.30533	0.000420743	0.0495076	14.8539	-4.71244	-0.0891368	Q96MH7	C5orf34	NA	YVTTVTSWCR	10	528	537	15.3131	15.2625	15.0845	15.1924	14.5187	14.5876	14.5644	14.3075	no	no	182	123	0.675824	T37_1min
-0.51524	3.37564	1.30533	0.000421078	0.0495076	16.4662	-4.712	-0.0899435	P04049	RAF1	NA	VVDPTPEQFQAFRNEVAVLRK	21	379	399	16.6125	16.8398	16.5281	16.9149	16.2135	16.1757	16.2183	16.2268	yes	no	183	124	0.677596	T37_1min
-0.654652	3.34222	1.27917	0.000454762	0.0525811	15.0305	-4.66904	-0.167899	P18124	RPL7	NA	KAGNFYVPAEPKLAFVIR	18	77	94	15.3172	15.4795	15.2742	15.3603	14.7626	14.6114	14.7136	14.725	no	no	184	124	0.673913	T37_1min
-0.511124	3.34009	1.27789	0.000456992	0.052736	16.0546	-4.66632	-0.172853	P42345	MTOR	NA	RLSLELLKDSSSPSLR	16	1286	1301	16.3417	16.3298	16.2652	16.304	15.931	15.6671	15.7232	15.875	yes	no	185	125	0.675676	T37_1min
-0.450192	3.30708	1.24867	0.000493082	0.0564065	16.9817	-4.62403	-0.249824	Q8WWN8	ARAP3	NA	SLMYFGSDKDPFPK	14	316	329	17.341	17.104	17.1309	17.2512	16.6822	16.6859	16.7066	16.9516	no	no	186	125	0.672043	T37_1min
-0.315007	3.30301	1.24544	0.000497721	0.0568275	19.7775	-4.61883	-0.259305	Q08J23	NSUN2	NA	MMGLEVLGEK	10	701	710	19.8527	20.0149	19.9118	19.9606	19.4333	19.7111	19.693	19.6426	no	no	187	125	0.668449	T37_1min
-0.349519	3.29046	1.23539	0.000512319	0.058158	18.2317	-4.60278	-0.28857	Q13148	TARDBP	NA	WCDCKLPNSK	10	172	181	18.4073	18.5466	18.3975	18.2747	17.9364	18.0814	18.0838	18.1263	no	no	188	125	0.664894	T37_1min
-0.988975	3.23505	1.19107	0.000582037	0.0644067	14.1069	-4.53217	-0.417684	Q460N5	PARP14	NA	LVEVKPSLVIDYLKTEK	17	674	690	14.3817	14.9472	14.268	14.8085	13.9085	13.4995	13.5537	13.4878	no	no	189	125	0.661376	T37_1min
-0.371656	3.23346	1.18989	0.000584171	0.0645825	17.8637	-4.53015	-0.421385	Q04637	EIF4G1	NA	TIDQIHKEAEMEEHR	15	1001	1015	18.0608	18.0057	18.009	18.1228	17.5119	17.6107	17.8023	17.7867	no	no	190	125	0.657895	T37_1min
-1.25629	3.23269	1.18952	0.000585213	0.0646374	12.6951	-4.52917	-0.423188	Q99683	MAP3K6	NA	ISDFGTSKR	9	788	796	13.4905	13.2162	13.6948	12.8917	11.9901	12.1261	12.0209	12.1309	yes	no	191	126	0.659686	T37_1min
-0.413509	3.22288	1.18082	0.000598578	0.0659441	17.645	-4.51671	-0.44603	Q9Y5T5	USP16	NA	AFGNSTEKLDEELKNK	16	326	341	17.931	17.9194	17.7612	17.7952	17.2256	17.4002	17.5782	17.5488	no	no	192	126	0.65625	T37_1min
-0.519203	3.21039	1.17365	0.000616043	0.067043	16.2559	-4.50086	-0.47512	P42224	STAT1	NA	GTGYIKTELISVSEVHPSR	19	698	716	16.5034	16.5583	16.3878	16.6126	15.8156	16.2008	15.9177	16.0513	no	no	193	126	0.65285	T37_1min
-1.18566	3.20893	1.17297	0.000618121	0.0671472	14.5462	-4.499	-0.478524	O75676	RPS6KA4	NA	IGPVAQDLLQR	11	265	275	15.1392	15.0295	15.0386	15.3488	14.4625	13.0928	14.269	13.9892	yes	no	194	127	0.654639	T37_1min
-0.431583	3.2036	1.16884	0.000625754	0.0677885	17.7046	-4.49224	-0.490937	P49915	GMPS	NA	AELIKTHHNDTELIR	15	385	399	17.8886	18.0014	17.7735	18.018	17.539	17.7026	17.3992	17.3144	no	no	195	127	0.651282	T37_1min
-0.565574	3.20163	1.16728	0.000628588	0.0680333	16.8477	-4.48975	-0.495506	P23246	SFPQ	NA	GFGFIKLESR	10	333	342	17.1562	17.1407	17.1141	17.1109	16.7162	16.2046	16.8488	16.4901	no	no	196	127	0.647959	T37_1min
-0.418449	3.1966	1.16304	0.000635918	0.0687012	17.2867	-4.48337	-0.50723	P62266	RPS23	NA	DQKWHDKQYK	10	19	28	17.2946	17.5224	17.5561	17.6108	16.9274	17.1521	17.1239	17.1067	no	no	197	127	0.64467	T37_1min
-1.26056	3.19238	1.16	0.000642124	0.0691824	14.0881	-4.47803	-0.517049	Q92945	KHSRP	NA	AKMMLDDIVSR	11	204	214	14.4792	15.0869	14.3004	15.007	12.8199	13.7065	14.0054	13.2995	no	no	198	127	0.641414	T37_1min
-0.707109	3.1915	1.15952	0.000643421	0.0692592	17.5504	-4.47692	-0.51909	P35579	MYH9	NA	ALEEAMEQKAELERLNK	17	1484	1500	17.5594	18.1255	17.6591	18.2717	16.9335	17.4891	17.1456	17.2191	no	no	199	127	0.638191	T37_1min
-0.338137	3.18167	1.15205	0.000658161	0.0704618	18.2132	-4.46446	-0.54199	P20810	CAST	NA	DKLGERDDTIPPEYR	15	605	619	18.2953	18.4526	18.2865	18.4947	17.9628	18.1015	18.1331	17.9792	no	no	200	127	0.635	T37_1min
-0.601395	3.16729	1.14079	0.000680317	0.0723113	15.567	-4.44628	-0.575461	Q9Y485	DMXL1	NA	LFFTTASAHLK	11	1857	1867	15.8538	16.0501	15.8364	15.7306	15.3956	15.3222	15.3088	15.0388	no	no	201	127	0.631841	T37_1min
-0.74714	3.16439	1.13868	0.000684871	0.0726649	14.7002	-4.44262	-0.582204	Q92681	RSC1A1	NA	EAVENVNFR	9	439	447	14.9388	15.179	15.2434	14.9337	14.5694	14.1904	14.2706	14.2761	no	no	202	127	0.628713	T37_1min
-0.489095	3.13946	1.11877	0.000725337	0.0760731	19.2927	-4.41114	-0.640219	P31943	HNRNPH1	NA	FFSDCKIQNGAQGIR	15	30	44	19.2449	19.7557	19.3957	19.7526	18.9049	19.2244	19.0344	19.0287	no	no	203	127	0.625616	T37_1min
-0.252996	3.13765	1.11734	0.000728366	0.0763232	19.8601	-4.40886	-0.644429	Q9UQ88	CDK11B	NA	TLMIQLLR	8	541	548	20.0747	19.9015	20.0301	19.9403	19.6714	19.731	19.7182	19.814	no	no	204	127	0.622549	T37_1min
-1.15035	3.13244	1.11367	0.000737155	0.0769719	14.2862	-4.40229	-0.656548	P17980	PSMC3	NA	EKFENLGIQPPKGVLMYGPPGTGK	24	210	233	14.4827	14.7424	15.327	14.8934	14.2342	13.0981	13.8401	13.6717	no	no	205	127	0.619512	T37_1min
-0.518355	3.12506	1.10781	0.000749794	0.0780167	16.6299	-4.39299	-0.673723	Q9HAU0	PLEKHA5	NA	GGNRPNTGPLYTEADRVIQR	20	388	407	16.7495	17.1064	16.8552	16.8453	16.1257	16.3806	16.5675	16.4092	no	no	206	127	0.616505	T37_1min
-1.39081	3.12122	1.10474	0.000756443	0.0785706	13.3229	-4.38816	-0.682642	Q9NUL3	STAU2	NA	NMPVSFEVIKESGPPHMK	18	220	237	13.6116	14.4866	13.9514	14.0235	11.9583	13.3337	12.7968	12.4212	no	no	207	127	0.613527	T37_1min
-0.513716	3.11888	1.10278	0.000760529	0.0789258	15.8161	-4.38521	-0.688084	Q9UGN5	PARP2	NA	NFSVWMR	7	144	150	16.0648	16.0004	16.096	16.1306	15.3866	15.5838	15.6846	15.5818	no	no	208	127	0.610577	T37_1min
-0.639134	3.11293	1.09834	0.00077103	0.0797364	19.0926	-4.37771	-0.701936	Q9GZV4	EIF5A	NA	GRPCKIVEMSTSK	13	35	47	19.0949	19.657	19.2634	19.6335	18.3619	19.0213	18.8976	18.8115	no	no	209	127	0.607656	T37_1min
-0.846893	3.10731	1.09424	0.000781068	0.0804935	14.0193	-4.37064	-0.715001	Q6P2E9	EDC4	NA	DILKLDRPAGGPSAESPR	18	18	35	14.2358	14.5677	14.4234	14.5441	13.4683	13.73	13.4469	13.7382	no	no	210	127	0.604762	T37_1min
-0.618553	3.10137	1.09018	0.000791829	0.0812491	15.9934	-4.36317	-0.72882	Q9H469	FBXL15	NA	QLKDEAIVYLAQRR	14	178	191	16.1124	16.3015	16.2272	16.5696	15.9994	15.6162	15.5434	15.5775	no	no	211	127	0.601896	T37_1min
-0.340655	3.08315	1.0754	0.000825749	0.0840616	18.4374	-4.34028	-0.771175	O75419	CDC45	NA	FKLWSVHGQKR	11	300	310	18.6236	18.7229	18.5458	18.5386	18.1546	18.458	18.2333	18.2223	no	no	212	127	0.599057	T37_1min
-0.874445	3.08311	1.0754	0.000825823	0.0840616	15.4271	-4.34023	-0.771266	Q9UGY1	NOL12	NA	MLAEREEALEEADELDRLVTAK	22	71	92	15.3936	15.8006	15.9279	16.3352	15.095	14.7233	14.8226	15.3185	no	no	213	127	0.596244	T37_1min
-0.425002	3.07977	1.0727	0.000832199	0.0845859	17.1739	-4.33604	-0.779031	P31946	YWHAB	NA	AVTEQGHELSNEERNLLSVAYK	22	30	51	17.2223	17.5114	17.2362	17.5756	16.938	16.932	16.9652	17.0103	no	no	214	127	0.593458	T37_1min
-0.8629	3.07872	1.07202	0.000834224	0.0847191	15.0188	-4.33471	-0.781484	O60231	DHX16	NA	LQDLEERDAFAER	13	172	184	15.0106	15.4726	15.3973	15.9207	14.3262	14.7908	14.5268	14.7056	no	no	215	127	0.590698	T37_1min
-0.215986	3.07231	1.06635	0.000846629	0.0858318	21.6883	-4.32667	-0.796386	O14773	TPP1	NA	ILSGRPPLGFLNPR	14	493	506	21.7955	21.8764	21.7098	21.8034	21.6141	21.5309	21.6453	21.5309	no	no	216	127	0.587963	T37_1min
-0.462673	3.07075	1.06516	0.000849676	0.0860671	18.542	-4.32471	-0.800013	Q13435	SF3B2	NA	IFEAFKLTDDVKK	13	389	401	18.6497	19.0505	18.5383	18.855	18.3435	18.488	18.2529	18.1584	no	no	217	127	0.585253	T37_1min
-0.332247	3.05947	1.055	0.000872028	0.0881054	17.4034	-4.31057	-0.826223	Q96EN8	MOCOS	NA	ELWTFAGSRDPSAPR	15	11	25	17.5323	17.4919	17.5809	17.6728	17.1909	17.2933	17.2604	17.2043	no	no	218	127	0.582569	T37_1min
-0.84016	3.05702	1.05366	0.00087696	0.0883776	18.2795	-4.3075	-0.831915	O60763	USO1	NA	LQTEKQELLQKTEAFAK	17	811	827	18.6189	18.7711	18.6394	18.7688	17.9091	17.5648	18.5934	17.3702	no	no	219	127	0.579909	T37_1min
-0.751431	3.05282	1.0502	0.000885475	0.0890842	15.8359	-4.30224	-0.841666	Q49B96	COX19	NA	LGFGDLTSGKSEAKK	15	76	90	16.0146	16.3373	16.1961	16.2983	15.1004	15.6433	15.9012	15.1958	no	no	220	127	0.577273	T37_1min
-0.639253	3.03684	1.03861	0.000918681	0.0914929	16.7268	-4.28222	-0.878816	Q8WUA2	PPIL4	NA	AFFKMDNVLIDDRR	14	297	310	16.8783	17.1556	16.9047	17.2472	16.0384	16.41	16.3775	16.8029	no	no	221	127	0.574661	T37_1min
-0.303279	3.03301	1.03515	0.000926807	0.0922247	20.0433	-4.27744	-0.8877	P61247	RPS3A	NA	NCLTNFHGMDLTRDK	15	95	109	20.0003	20.2963	20.1767	20.3066	19.7914	19.9525	19.932	19.8908	no	no	222	127	0.572072	T37_1min
-0.441829	3.02361	1.02884	0.000947097	0.093574	19.0257	-4.26568	-0.909547	P50914	RPL14	NA	MTDFDRFKVMK	11	104	114	19.0484	19.4551	19.1573	19.3257	18.5898	18.7456	19.047	18.8368	no	no	223	127	0.569507	T37_1min
-1.01147	3.02307	1.02884	0.000948262	0.093574	14.9865	-4.26501	-0.910788	Q9GZZ9	UBA5	NA	VQELERELAQER	12	12	23	15.0073	15.9015	15.1812	15.8791	14.0036	14.5585	14.6801	14.681	no	no	224	127	0.566964	T37_1min
-0.901071	3.02157	1.02771	0.000951539	0.0938193	14.2308	-4.26314	-0.914268	Q96S94	CCNL2	NA	KKPVPLLLDQDYVNLK	16	158	173	14.5666	14.6204	14.7339	14.8046	14.19	13.8049	13.32	13.8063	no	no	225	127	0.564444	T37_1min
-0.419889	3.01977	1.02626	0.000955506	0.094132	17.9783	-4.26088	-0.918464	P12270	TPR	NA	LSSQIEKLEHEISHLKK	17	837	853	18.1219	18.3907	17.9474	18.2927	17.8004	17.6773	17.908	17.6877	no	no	226	127	0.561947	T37_1min
-0.345128	3.0192	1.02606	0.000956754	0.0941767	17.9788	-4.26017	-0.919781	Q149N8	SHPRH	NA	ILWRSAKK	8	899	906	18.116	18.0401	18.3228	18.1267	17.7375	17.8376	17.9221	17.7279	no	no	227	127	0.559471	T37_1min
-0.61544	3.01661	1.02425	0.000962475	0.0945699	15.2227	-4.25694	-0.925794	Q7L8W6	DPH6	NA	VENVCKR	7	126	132	15.6234	15.4555	15.539	15.5039	14.7634	15.0311	14.7524	15.113	no	no	228	127	0.557018	T37_1min
-0.269757	3.01659	1.02425	0.000962523	0.0945699	19.6627	-4.25691	-0.925845	P18754	RCC1	NA	VVLSVSSGGQHTVLLVKDKEQS	22	400	421	19.708	19.7218	19.8146	19.9459	19.5328	19.5705	19.4476	19.5604	no	no	229	127	0.554585	T37_1min
-0.479215	3.01303	1.02205	0.000970436	0.0950498	16.9877	-4.25247	-0.934102	P57678	GEMIN4	NA	QVVSELAECVRDFLR	15	374	388	17.055	17.4285	17.3036	17.1221	16.7217	16.7574	16.5536	16.9598	no	no	230	127	0.552174	T37_1min
-0.554112	3.0023	1.01382	0.000994716	0.0968675	16.6857	-4.23907	-0.959024	Q9UI95	MAD2L2	NA	EVYPVGIFQKR	11	35	45	16.7025	16.7937	17.0737	17.2812	16.223	16.4596	16.4595	16.4926	no	no	231	127	0.549784	T37_1min
-0.422609	3.00008	1.01232	0.000999808	0.0972036	16.5872	-4.2363	-0.964173	Q8N392	ARHGAP18	NA	VMEKPPFDR	9	55	63	16.8045	16.7597	16.7039	16.926	16.2716	16.3281	16.3733	16.5307	no	no	232	127	0.547414	T37_1min
-0.324594	2.99322	1.00617	0.00101573	0.09859	18.9045	-4.22774	-0.980105	Q93008	USP9X	NA	HLSFVVRFPNQGR	13	885	897	18.956	19.2129	18.9377	19.1605	18.6311	18.7789	18.8254	18.7334	no	no	233	127	0.545064	T37_1min
-0.374465	2.9879	1.00297	0.00102826	0.099318	19.441	-4.2211	-0.992465	P06730	EIF4E	NA	WLITLNKQQR	10	113	122	19.4371	19.8112	19.5021	19.7625	19.1464	19.1715	19.3311	19.3661	no	no	234	127	0.542735	T37_1min
-0.5746	2.98618	1.00196	0.00103234	0.0995499	16.8659	-4.21896	-0.996457	Q01658	DR1	NA	ASSRLENLGIPEEELLR	17	104	120	16.8193	17.2097	17.3138	17.2699	16.3308	16.609	16.4994	16.8752	no	no	235	127	0.540426	T37_1min
-0.707848	2.98268	0.999519	0.00104069	0.100111	15.6705	-4.2146	-1.00458	Q32MK0	MYLK3	NA	MPPGAEAGSVVLDDSPAPPAPFEHR	25	476	500	16.0904	15.8751	16.1388	15.9933	14.9901	15.7569	15.4231	15.0962	yes	no	236	128	0.542373	T37_1min
-0.463094	2.98188	0.999071	0.00104261	0.100214	17.4976	-4.2136	-1.00644	O14602	EIF1AX	NA	SLKAYGELPEHAK	13	102	114	17.6035	17.9578	17.4594	17.8958	17.1951	17.2517	17.2363	17.3809	no	no	237	128	0.540084	T37_1min
-0.294755	2.97065	0.990298	0.00106993	0.102259	18.1116	-4.19961	-1.03251	Q8TAG9	EXOC6	NA	EISMSDLKDFLESIRK	16	194	209	18.2929	18.1566	18.3531	18.2332	17.9485	18.0421	17.8974	17.9688	no	no	238	128	0.537815	T37_1min
-0.567162	2.96868	0.989033	0.00107478	0.102557	17.4581	-4.19716	-1.03706	Q01813	PFKP	NA	VLPGKYLEEIATQMR	15	482	496	17.8769	17.4183	17.8122	17.8594	17.0549	16.8656	17.3663	17.4114	no	no	239	128	0.535565	T37_1min
-0.630221	2.96384	0.985593	0.00108681	0.103373	16.7582	-4.19114	-1.04829	Q9NQU5	PAK4	NA	RELLFNEVVIMR	12	360	371	17.5144	17.0836	16.9472	16.7481	16.2749	16.6437	16.5268	16.3269	yes	no	240	129	0.5375	T37_1min
-0.348542	2.96132	0.983608	0.00109316	0.103847	18.1372	-4.18799	-1.05415	P62280	RPS11	NA	AYQKQPTIFQNKK	13	9	21	18.1856	18.4521	18.2132	18.3951	17.9287	17.8432	17.992	18.0878	no	no	241	129	0.53527	T37_1min
-0.293833	2.96116	0.983608	0.00109355	0.103847	20.9413	-4.1878	-1.05451	P68366	TUBA4A	NA	EIIDPVLDRIR	11	113	123	20.9515	21.2501	20.9525	21.1988	20.7512	20.8428	20.8261	20.7575	no	no	242	129	0.533058	T37_1min
-0.692678	2.95709	0.980235	0.00110384	0.104656	15.1406	-4.18274	-1.06395	P42679	MATK	NA	NILVSEDLVAK	11	357	367	15.3346	15.2561	15.7894	15.5675	14.7805	14.5557	14.9389	14.9019	yes	no	243	130	0.534979	T37_1min
-0.61652	2.95244	0.976277	0.00111573	0.105614	15.3404	-4.17695	-1.07475	Q86WJ1	CHD1L	NA	KTEVVIYHGMSALQKK	16	273	288	15.4228	15.7307	15.7886	15.6525	15.1269	15.2151	14.8253	14.9612	no	no	244	130	0.532787	T37_1min
-1.17393	2.9352	0.961235	0.00116092	0.109336	12.9434	-4.15552	-1.11475	Q3V6T2	CCDC88A	NA	LKTQQMNNDLEKLTHELEK	19	916	934	13.7047	13.7067	13.7408	12.9694	12.1794	12.0773	12.6027	12.5665	no	no	245	130	0.530612	T37_1min
-1.44019	2.93479	0.961235	0.00116201	0.109336	14.1138	-4.15501	-1.1157	Q7KZF4	SND1	NA	DLKYTIENPR	10	175	184	14.5288	15.1837	14.9325	14.6906	12.3219	14.1716	13.9026	13.1786	no	no	246	130	0.528455	T37_1min
-0.26084	2.93188	0.95882	0.00116984	0.109946	19.1628	-4.15139	-1.12245	Q00839	HNRNPU	NA	KQMADTGKLNTLLQR	15	544	558	19.2792	19.2793	19.24	19.3744	18.8981	19.104	19.0759	19.0516	no	no	247	130	0.526316	T37_1min
-0.276981	2.92891	0.956885	0.00117786	0.110437	19.7048	-4.14771	-1.12934	O75526	RBMX	NA	IVEVLLMKDRETNK	14	34	47	19.805	19.899	19.8041	19.8649	19.7431	19.5809	19.4929	19.4482	no	no	248	130	0.524194	T37_1min
-0.549532	2.92291	0.95157	0.00119425	0.111797	15.8629	-4.14026	-1.14325	Q9P0T7	TMEM9	NA	ANTVLERVEGAQQR	14	150	163	16.0268	16.2241	16.0649	16.2347	15.5338	15.8527	15.6135	15.3523	no	no	249	130	0.522088	T37_1min
-0.378568	2.91854	0.948235	0.0012063	0.112659	18.3826	-4.13485	-1.15337	O75663	TIPRL	NA	IRVMPSSFFLLLR	13	172	184	18.5424	18.7866	18.4035	18.5552	18.0146	18.1783	18.3303	18.2502	no	no	250	130	0.52	T37_1min
-1.30542	2.9155	0.945876	0.00121479	0.113272	13.4166	-4.13107	-1.16043	Q6P2H3	CEP85	NA	QSQQLKDSELK	11	495	505	13.9766	14.2857	14.0933	13.9216	13.6059	12.6652	11.9605	12.824	no	no	251	130	0.517928	T37_1min
-0.675333	2.9091	0.940497	0.00123283	0.114684	15.8757	-4.12313	-1.17527	Q92973	TNPO1	NA	FLQFFKHSSPK	11	187	197	15.9713	16.4879	16.1207	16.2738	15.2508	15.6338	15.9039	15.3637	no	no	252	130	0.515873	T37_1min
-0.759569	2.90465	0.936731	0.00124552	0.115683	17.1586	-4.11762	-1.18558	P49589	CARS1	NA	LNETTDPDKKQMLER	15	140	154	17.2625	17.7883	17.2365	17.8662	16.2817	17.1499	16.8297	16.8538	no	no	253	130	0.513834	T37_1min
-0.434116	2.90188	0.934303	0.00125348	0.116331	18.9958	-4.11418	-1.192	Q9Y383	LUC7L2	NA	MDLGECLKVHDLALR	15	54	68	19.0801	19.4191	18.9876	19.3645	18.5882	18.9916	18.7533	18.7818	no	no	254	130	0.511811	T37_1min
-0.573347	2.89761	0.931034	0.00126588	0.11721	15.186	-4.10889	-1.2019	Q9NWT1	PAK1IP1	NA	ESLPPAAEPSPVSKEQSK	18	311	328	15.4349	15.528	15.3319	15.5961	14.9957	14.9805	14.7993	14.8219	no	no	255	130	0.509804	T37_1min
-0.547552	2.89576	0.929539	0.00127128	0.117615	16.1035	-4.1066	-1.20619	Q8WTS1	ABHD5	NA	MHPDIPVSVIFGAR	14	284	297	16.4697	16.4857	16.2464	16.3073	15.5186	15.81	16.0693	15.921	no	no	256	130	0.507812	T37_1min
-0.673848	2.88813	0.923263	0.00129381	0.119327	15.2877	-4.09715	-1.22387	P21964	COMT	NA	EWAMNVGDKKGK	12	87	98	15.6984	15.8247	15.2383	15.7369	14.9585	14.9707	15.1397	14.7341	no	no	257	130	0.505837	T37_1min
-0.393031	2.88423	0.920456	0.00130547	0.1201	17.9715	-4.09233	-1.2329	O15347	HMGB3	NA	MSAYAFFVQTCREEHKK	17	13	29	18.131	18.256	18.0428	18.2424	17.4949	17.8728	17.8355	17.8969	no	no	258	130	0.503876	T37_1min
-0.764785	2.88397	0.920456	0.00130625	0.1201	14.5776	-4.092	-1.2335	P08238	HSP90AB1	NA	KHLEINPDHPIVETLRQK	18	624	641	14.6562	14.8066	15.2308	15.1466	14.0794	14.1437	14.4159	14.1421	no	no	259	130	0.501931	T37_1min
-0.410175	2.87361	0.912449	0.00133778	0.122335	16.8145	-4.07918	-1.2575	Q03014	HHEX	NA	YLSPPER	7	161	167	16.9762	17.1309	17.0104	16.9607	16.7667	16.537	16.4286	16.7053	no	no	260	130	0.5	T37_1min
-1.21136	2.87138	0.911219	0.00134468	0.122682	14.1068	-4.07642	-1.26268	Q9H4A3	WNK1	NA	APGIDDIKTLEEK	13	1646	1658	14.0932	15.1659	14.3834	15.2075	13.1706	14.0436	13.6368	13.1536	yes	no	261	131	0.501916	T37_1min
-0.286655	2.87069	0.910867	0.00134681	0.122782	20.7631	-4.07557	-1.26427	P14618	PKM	NA	APIIAVTRNPQTAR	14	448	461	20.8576	20.9601	20.8269	20.9812	20.4375	20.6186	20.7955	20.6276	no	no	262	131	0.5	T37_1min
-0.216957	2.86899	0.909831	0.00135211	0.123075	21.5895	-4.07347	-1.26822	P40429	RPL13A	NA	AEVQVLVLDGRGHLLGR	17	2	18	21.7256	21.7453	21.7094	21.6118	21.5092	21.5888	21.4266	21.3996	no	no	263	131	0.498099	T37_1min
-0.471096	2.85852	0.901023	0.00138511	0.125596	16.2356	-4.06052	-1.29247	Q6PD62	CTR9	NA	KQDEEERELR	10	833	842	16.4664	16.4803	16.4702	16.4676	15.7779	16.0768	15.9199	16.2256	no	no	264	131	0.496212	T37_1min
-0.563211	2.85716	0.900331	0.00138945	0.125797	15.5991	-4.05884	-1.29562	Q8IVH8	MAP4K3	NA	IGSGTYGDVYK	11	22	32	15.6264	15.9696	16.1451	15.7816	15.3011	15.3787	15.3074	15.2828	yes	no	265	132	0.498113	T37_1min
-0.772986	2.85527	0.899653	0.00139549	0.125993	15.4315	-4.05651	-1.29998	P49792	RANBP2	NA	TSPENVQDRFALVTPK	16	1399	1414	15.413	16.1423	15.6203	16.0963	15.1447	15.299	15.0054	14.7308	no	no	266	132	0.496241	T37_1min
-0.427238	2.85482	0.89965	0.00139693	0.125994	16.595	-4.05596	-1.30103	O95163	ELP1	NA	FITVGWGRK	9	158	166	16.7483	16.9511	16.6303	16.9048	16.4496	16.4811	16.2836	16.3113	no	no	267	132	0.494382	T37_1min
-0.330865	2.85202	0.897172	0.001406	0.126715	17.0068	-4.05249	-1.30753	Q13347	EIF3I	NA	LWDCETGKQLALLK	14	78	91	17.1627	17.1854	17.1262	17.2147	16.8188	16.8015	16.8058	16.9394	no	no	268	132	0.492537	T37_1min
-0.4851	2.85057	0.896411	0.00141068	0.126937	16.393	-4.0507	-1.31088	Q92997	DVL3	NA	KYASNLLK	8	466	473	16.7024	16.7146	16.5846	16.5409	16.2065	16.1751	16.3609	15.8595	no	no	269	132	0.490706	T37_1min
-0.781059	2.84555	0.893014	0.00142708	0.127934	16.0735	-4.0445	-1.3225	P40222	TXLNA	NA	ALQTERNDLNKR	12	473	484	16.2022	16.8232	16.2687	16.5619	15.176	16.1165	15.654	15.7853	no	no	270	132	0.488889	T37_1min
-0.64686	2.83797	0.888706	0.00145221	0.129209	15.694	-4.03515	-1.34005	P15498	VAV1	NA	GQQGWWR	7	816	822	16.1982	16.0677	15.9493	15.8545	15.7911	15.3302	15.29	15.0709	no	no	271	132	0.487085	T37_1min
-0.833878	2.83022	0.884528	0.00147836	0.130459	16.4775	-4.02558	-1.35799	Q6P3X3	TTC27	NA	CDTQSNCWEKDITSFKEVVQR	21	743	763	16.6804	16.3849	17.1166	17.3958	16.0149	15.7409	15.9979	16.4886	no	no	272	132	0.485294	T37_1min
-0.244857	2.82847	0.883098	0.00148433	0.130889	19.4662	-4.02342	-1.36205	P09211	GSTP1	NA	PPYTVVYFPVR	11	2	12	19.7064	19.524	19.6011	19.523	19.2889	19.2938	19.3755	19.4168	no	no	273	132	0.483516	T37_1min
-0.77738	2.82794	0.882895	0.00148613	0.13095	16.5323	-4.02277	-1.36327	Q14C86	GAPVD1	NA	LPNFGSHVLTPAEMEAFKQR	20	871	890	16.4805	17.2284	16.6462	17.3289	15.738	16.1929	16.3203	16.3232	no	no	274	132	0.481752	T37_1min
-0.932652	2.82536	0.882229	0.00149501	0.131151	14.0674	-4.01958	-1.36925	Q96L34	MARK4	NA	DLKAENLLLDAEANIK	16	181	196	14.0951	14.4847	14.6391	14.916	13.5754	13.7663	13.8433	13.2194	yes	no	275	133	0.483636	T37_1min
-0.360163	2.82464	0.881845	0.00149749	0.131267	17.6073	-4.0187	-1.37092	O60716	CTNND1	NA	NISFGRDQDNK	11	434	444	17.7242	17.9764	17.6301	17.8189	17.3197	17.5401	17.4316	17.4177	no	no	276	133	0.481884	T37_1min
-0.568779	2.82115	0.879963	0.00150955	0.131837	15.8354	-4.0144	-1.37898	O15523	DDX3X	NA	VRPCVVYGGADIGQQIRDLER	21	295	315	16.2212	16.357	15.8933	16.0075	15.3779	15.792	15.4918	15.5422	no	no	277	133	0.480144	T37_1min
-0.505475	2.81938	0.879388	0.00151571	0.132012	15.8971	-4.01222	-1.38307	Q7KZ85	SUPT6H	NA	ELPGKFLLGYQPR	13	1467	1479	15.9632	16.1871	16.0921	16.3569	15.8211	15.5669	15.5948	15.5947	no	no	278	133	0.478417	T37_1min
-0.56303	2.81831	0.879041	0.00151945	0.132117	15.6041	-4.0109	-1.38555	Q9NQ29	LUC7L	NA	ASREESWESGR	11	331	341	15.5375	15.9863	15.9769	16.0416	15.3196	15.3853	15.3075	15.2778	no	no	279	133	0.476703	T37_1min
-1.30913	2.81686	0.878041	0.00152455	0.132422	12.7408	-4.00911	-1.38892	Q9NZ72	STMN3	NA	DTSLEELQKR	10	79	88	13.2735	13.6426	13.0103	13.655	12.6103	12.4658	11.8035	11.4653	no	no	280	133	0.475	T37_1min
-0.400442	2.81458	0.876898	0.00153256	0.132771	17.0041	-4.0063	-1.39419	Q8NFW8	CMAS	NA	GIPLKNIK	8	57	64	17.0539	17.4553	17.1659	17.1421	16.8223	16.8827	16.7541	16.7562	no	no	281	133	0.47331	T37_1min
-0.366874	2.81419	0.876827	0.00153393	0.132792	18.9231	-4.00582	-1.39509	Q8WUD4	CCDC12	NA	MEATTAGVGRLEEEALR	17	1	17	19.1308	19.0544	19.1048	19.1363	18.9668	18.4469	18.7574	18.7876	no	no	282	133	0.471631	T37_1min
-0.885244	2.81336	0.876308	0.00153689	0.132951	13.7591	-4.00479	-1.39703	Q9UL15	BAG5	NA	INFVMCEVNKAR	12	186	197	14.2403	14.3721	14.0358	14.1586	13.1868	13.1421	13.1826	13.7544	no	no	283	133	0.469965	T37_1min
-0.613107	2.80618	0.871028	0.0015625	0.134577	16.4806	-3.99595	-1.41363	Q9BQI3	EIF2AK1	NA	IIEQEKEIAELKK	13	597	609	16.3629	16.7709	16.7715	17.2433	16.1686	16.2336	16.2081	16.0858	yes	no	284	134	0.471831	T37_1min
-1.09526	2.80494	0.870107	0.00156696	0.134863	13.1257	-3.99442	-1.4165	Q07157	TJP1	NA	TAGGDRADFWR	11	593	603	13.8199	13.7599	13.4856	13.6281	12.8402	12.3996	12.0531	13.0197	no	no	285	134	0.470175	T37_1min
-0.293961	2.79705	0.863155	0.00159571	0.137039	18.4697	-3.9847	-1.43476	P62753	RPS6	NA	QGFPMKQGVLTHGR	14	59	72	18.5494	18.5319	18.5788	18.8068	18.2746	18.3937	18.3159	18.3067	no	no	286	134	0.468531	T37_1min
-0.202517	2.79642	0.862848	0.001598	0.137136	20.0812	-3.98394	-1.4362	Q9Y490	TLN1	NA	TLREQGVEEHETLLLR	16	179	194	20.1063	20.1673	20.1989	20.2575	19.9758	20.0131	19.947	19.984	no	no	287	134	0.466899	T37_1min
-0.568042	2.79415	0.861204	0.00160638	0.137656	15.9302	-3.98114	-1.44146	Q6UB35	MTHFD1L	NA	ILHENTQTDKALYNR	15	507	521	16.033	16.1927	16.0513	16.5799	15.5522	15.8376	15.6227	15.5723	no	no	288	134	0.465278	T37_1min
-0.471553	2.79195	0.859945	0.00161454	0.138056	18.2745	-3.97843	-1.44655	P52272	HNRNPM	NA	WQSLKDLVK	9	84	92	18.2135	18.7456	18.3494	18.7325	17.8402	18.1125	18.1133	18.0888	no	no	289	134	0.463668	T37_1min
-0.792937	2.77815	0.849889	0.00166666	0.14129	16.3003	-3.96145	-1.47846	Q13451	FKBP5	NA	ALGLDSANEKGLYR	14	343	356	16.3602	17.2332	16.2554	16.9382	15.6187	16.1598	15.951	15.8857	no	no	290	134	0.462069	T37_1min
-0.309862	2.77767	0.849723	0.0016685	0.141344	17.6439	-3.96087	-1.47957	Q9UKE5	TNIK	NA	KFQSFIESCLVK	12	261	272	17.6424	17.8844	17.7883	17.8801	17.5159	17.4823	17.4391	17.5185	yes	no	291	135	0.463918	T37_1min
-1.11224	2.77397	0.846324	0.00168281	0.142454	13.1742	-3.95631	-1.48814	Q6NW29	RWDD4	NA	DKKEQLSK	8	143	150	13.7328	13.915	13.2559	14.0178	13.1311	12.2289	12.5945	12.5179	no	no	292	135	0.462329	T37_1min
-0.28313	2.77324	0.846221	0.00168561	0.142488	19.3515	-3.95542	-1.48981	P18583	SON	NA	SMMSAYER	8	1032	1039	19.4262	19.5263	19.4482	19.5717	19.0104	19.2981	19.2911	19.2402	no	no	293	135	0.460751	T37_1min
-0.377797	2.77229	0.845574	0.00168933	0.142701	16.3254	-3.95424	-1.49203	Q9Y4B4	RAD54L2	NA	SHVLHSLLEGFVQRR	15	548	562	16.4589	16.5065	16.5845	16.5072	16.1118	16.1843	16.0956	16.1541	no	no	294	135	0.459184	T37_1min
-0.292785	2.76948	0.843382	0.0017003	0.143423	19.7968	-3.95079	-1.49852	P30085	CMPK1	NA	NKFLIDGFPR	10	87	96	19.864	20.0951	19.8397	19.9742	19.5735	19.7977	19.6992	19.5315	no	no	295	135	0.457627	T37_1min
-0.447615	2.76496	0.8407	0.00171808	0.144311	17.0989	-3.94523	-1.50897	Q12906	ILF3	NA	LFPDTPLALDANKKK	15	588	602	17.2267	17.5309	17.125	17.4082	16.7109	16.9311	17.0846	16.7738	no	no	296	135	0.456081	T37_1min
-0.364278	2.75823	0.836892	0.00174488	0.145582	17.6677	-3.93698	-1.52451	P57737	CORO7	NA	SDQQKKEELLNAMVAK	16	888	903	17.6774	17.9741	17.8938	17.854	17.3539	17.6107	17.6034	17.3742	no	no	297	135	0.454545	T37_1min
-0.575722	2.75807	0.836892	0.00174555	0.145582	15.5417	-3.93677	-1.5249	Q8TEU7	RAPGEF6	NA	HSIQHVPGDIEQTSQEKGSK	20	643	662	15.7987	15.8587	15.6905	15.9703	15.3456	15.3845	15.3768	14.9084	no	no	298	135	0.45302	T37_1min
-1.15689	2.7569	0.83634	0.00175023	0.145767	13.2392	-3.93534	-1.52758	Q9UER7	DAXX	NA	KCYKLENEK	9	57	65	13.472	14.3936	13.5509	13.8542	13.2494	12.542	12.394	12.4577	no	no	299	135	0.451505	T37_1min
-0.414081	2.75169	0.832955	0.00177136	0.146908	18.8231	-3.92894	-1.53963	P27635	RPL10	NA	SCGKDGFHIR	10	79	88	18.9237	19.2582	18.8691	19.0694	18.4508	18.8296	18.439	18.7447	no	no	300	135	0.45	T37_1min
-1.2752	2.74943	0.830996	0.00178062	0.147572	12.6132	-3.92616	-1.54486	Q9BY42	RTF2	NA	SLFTTHSSAKR	11	280	290	13.1555	12.7921	13.3199	13.7359	12.2374	12.0521	12.2843	11.3287	no	no	301	135	0.448505	T37_1min
-0.637655	2.74508	0.828546	0.00179856	0.148407	16.2567	-3.92082	-1.55492	Q7L1Q6	BZW1	NA	LMELFPANKQSVEHFTK	17	215	231	16.3419	16.5566	16.4664	16.9371	15.5068	16.1056	16.0348	16.1043	no	no	302	135	0.44702	T37_1min
-1.13079	2.74357	0.827561	0.0018048	0.148744	13.0672	-3.91898	-1.5584	O14686	KMT2D	NA	NTLRQEK	7	2698	2704	13.8835	13.5975	13.794	13.2556	12.5318	13.0491	12.4451	11.9815	no	no	303	135	0.445545	T37_1min
-0.578287	2.73219	0.819489	0.00185272	0.151534	15.4763	-3.90501	-1.58469	Q8WYQ5	DGCR8	NA	QETSDKSVIELQQYAK	16	708	723	15.5481	15.6716	16.1041	15.738	15.1215	15.117	15.3301	15.1801	no	no	304	135	0.444079	T37_1min
-0.454464	2.72997	0.818163	0.00186223	0.151998	17.0133	-3.90228	-1.58983	P49023	PXN	NA	VGEEEHVYSFPNKQK	15	111	125	17.0769	17.3864	17.0516	17.4472	16.7039	17.0007	16.7772	16.6625	no	no	305	135	0.442623	T37_1min
-0.491459	2.72387	0.814753	0.00188854	0.153196	17.1075	-3.89481	-1.60391	P68104	EEF1A2	NA	NGQTREHALLAYTLGVK	17	130	146	17.4666	17.4472	17.0413	17.4577	16.7651	16.6537	17.1429	16.8853	no	no	306	135	0.441176	T37_1min
-1.17228	2.7205	0.81227	0.00190328	0.154074	12.9855	-3.89068	-1.6117	P30533	LRPAP1	NA	MEKLNQLWEK	10	56	65	13.559	12.889	13.8497	13.9888	12.5616	12.1507	12.703	12.182	no	no	307	135	0.439739	T37_1min
-0.345412	2.71836	0.811023	0.00191266	0.154517	17.8125	-3.88806	-1.61663	P61927	RPL37	NA	STCGKCGYPAKR	12	32	43	17.9952	18.0818	17.8647	17.9993	17.5166	17.8468	17.6697	17.5261	no	no	308	135	0.438312	T37_1min
-0.306608	2.7171	0.810356	0.00191821	0.154755	17.9744	-3.88652	-1.61954	Q86XF0	DHFR	NA	TWFSIPEKNRPLK	13	57	69	18.1046	18.163	18.175	18.0685	17.9628	17.7753	17.6598	17.8867	no	no	309	135	0.436893	T37_1min
-0.49004	2.71553	0.809373	0.00192517	0.155105	16.7331	-3.88459	-1.62317	P08397	HMBS	NA	TLETLPEKSVVGTSSLRR	18	133	150	16.9311	17.2829	16.7866	16.9119	16.2372	16.635	16.5906	16.4895	no	no	310	135	0.435484	T37_1min
-0.328946	2.70805	0.80366	0.00195862	0.157159	19.4345	-3.87542	-1.64045	P26373	RPL13	NA	SKLILFPR	8	122	129	19.4867	19.781	19.4215	19.7069	19.1468	19.4091	19.2546	19.2698	no	no	311	135	0.434084	T37_1min
-0.740231	2.69667	0.796088	0.00201061	0.159923	14.8915	-3.86149	-1.66671	O95793	STAU1	NA	VQGFQVEYKDFPK	13	499	511	15.6694	15.317	15.1416	14.9183	14.6832	14.2951	14.3882	14.7188	no	no	312	135	0.432692	T37_1min
-0.434074	2.69603	0.795737	0.00201359	0.160053	16.0708	-3.86071	-1.6682	Q9NR09	BIRC6	NA	DQLMFDLLK	9	2916	2924	16.3762	16.3016	16.148	16.3257	15.9268	15.9702	15.797	15.7212	no	no	313	135	0.43131	T37_1min
-0.219113	2.69493	0.795218	0.0020187	0.160244	18.9196	-3.85936	-1.67074	P62633	CNBP	NA	SSNECFKCGR	10	2	11	19.0058	19.0955	19.0237	18.9917	18.751	18.8458	18.8295	18.8139	no	no	314	135	0.429936	T37_1min
-0.420011	2.69448	0.795057	0.0020208	0.160303	18.2277	-3.85881	-1.67178	O95071	UBR5	NA	VLLLPLERDSELLR	14	296	309	18.2364	18.6946	18.2248	18.5948	17.8764	18.0376	18.1468	18.0098	no	no	315	135	0.428571	T37_1min
-1.43335	2.69123	0.792683	0.00203596	0.161182	11.9833	-3.85484	-1.67927	Q9H0G5	NSRP1	NA	SRGFSNEVSSK	11	214	224	12.5839	12.2367	13.0373	12.942	10.5295	11.4429	11.2474	11.8467	no	no	316	135	0.427215	T37_1min
-0.178189	2.68659	0.790937	0.00205782	0.161832	21.5755	-3.84916	-1.68998	Q14152	EIF3A	NA	VSTVFWK	7	279	285	21.6186	21.6929	21.6584	21.6886	21.5117	21.3962	21.5069	21.5309	no	no	317	135	0.425868	T37_1min
-0.181249	2.68417	0.789381	0.00206931	0.162412	22.3088	-3.8462	-1.69556	B2RPK0	HMGB2	NA	MSSYAFFVQTCREEHKK	17	13	29	22.3141	22.4492	22.3654	22.469	22.2506	22.2232	22.166	22.2328	no	no	318	135	0.424528	T37_1min
-1.53594	2.68121	0.787853	0.00208348	0.162985	11.8193	-3.84258	-1.7024	O75886	STAM2	NA	NGTSSNKNKEDEDIAK	16	157	172	12.3585	12.0303	12.6877	13.2724	10.3407	11.4073	11.5027	10.9545	no	no	319	135	0.423197	T37_1min
-0.407349	2.67914	0.786817	0.00209346	0.163374	16.1546	-3.84004	-1.70718	Q96SN8	CDK5RAP2	NA	DKAIQGLTMALK	12	317	328	16.2767	16.4238	16.3225	16.4102	15.8665	16.0112	16.0608	15.8654	no	no	320	135	0.421875	T37_1min
-0.814895	2.67903	0.786817	0.00209397	0.163374	14.3667	-3.83991	-1.70743	Q9UMY4	SNX12	NA	MRTNLPIFK	9	54	62	14.6656	14.7354	14.6734	15.0224	13.4404	14.2213	14.1899	13.9856	no	no	321	135	0.420561	T37_1min
-0.609559	2.67809	0.786161	0.00209852	0.163621	15.1088	-3.83876	-1.7096	Q49AM3	TTC31	NA	SPGLSPLLHYPSCHR	15	464	478	15.3414	15.3975	15.5723	15.3429	14.679	15.0268	14.9713	14.5389	no	no	322	135	0.419255	T37_1min
-0.847116	2.6756	0.784242	0.00211059	0.164346	14.0555	-3.83571	-1.71535	Q8NG68	TTL	NA	LLLATGHWKR	10	20	29	14.9496	14.463	14.2763	14.2275	13.5012	13.6113	13.925	13.4904	no	no	323	135	0.417957	T37_1min
-0.336107	2.67293	0.782149	0.00212357	0.16514	17.2259	-3.83246	-1.72149	P40939	HADHA	NA	TILKDATLTALDRGQQQVFK	20	387	406	17.3167	17.4124	17.4164	17.4303	17.1487	16.8754	17.1545	17.0528	no	no	324	135	0.416667	T37_1min
-0.249532	2.67222	0.781806	0.00212706	0.16527	18.7511	-3.83158	-1.72314	Q9UBS0	RPS6KB2	NA	DLKPENIMLSSQGHIK	16	194	209	18.8435	18.9316	18.9407	18.7878	18.5283	18.6124	18.7099	18.6548	yes	no	325	136	0.418462	T37_1min
-0.361322	2.66873	0.780216	0.00214424	0.165876	17.6686	-3.82731	-1.7312	Q9UHB9	SRP68	NA	TVPVKIDKVR	10	302	311	17.8175	18.1084	17.7081	17.7632	17.478	17.5253	17.5695	17.379	no	no	326	136	0.417178	T37_1min
-0.343918	2.66533	0.777382	0.00216109	0.166962	18.4988	-3.82316	-1.73904	Q01780	EXOSC10	NA	REDESYGYVLPNHMMLK	17	523	539	18.6448	18.5507	18.589	18.8987	18.3553	18.1367	18.4392	18.3763	no	no	327	136	0.415902	T37_1min
-0.262705	2.66328	0.776753	0.00217128	0.167204	18.9328	-3.82066	-1.74375	Q86XI2	NCAPG2	NA	LYKPILWR	8	330	337	18.9857	19.1512	19.0419	19.0779	18.8939	18.7364	18.8947	18.6808	no	no	328	136	0.414634	T37_1min
-0.464055	2.66209	0.775837	0.00217728	0.167557	16.2238	-3.8192	-1.74652	O43172	PRPF4	NA	GESGILGKDGLK	12	46	57	16.4685	16.6162	16.1629	16.5758	15.8842	16.0302	16.0652	15.9876	no	no	329	136	0.413374	T37_1min
-0.856019	2.66	0.774897	0.00218776	0.16792	13.9458	-3.81665	-1.75133	Q5M775	SPECC1	NA	VEKDYSYLK	9	622	630	14.3679	14.6608	14.1923	14.2743	13.9349	13.3016	13.6106	13.2241	no	no	330	136	0.412121	T37_1min
-0.823026	2.65988	0.774897	0.00218834	0.16792	14.1001	-3.81651	-1.75159	Q9NSK0	KLC4	NA	RQGKLEAAETLEECALR	17	476	492	14.2705	14.7241	14.1474	14.9047	13.6917	13.5755	13.7603	13.727	no	no	331	136	0.410876	T37_1min
-0.306687	2.65974	0.774897	0.00218908	0.16792	17.9677	-3.81633	-1.75193	P62081	RPS7	NA	HVVFIAQRR	9	91	99	18.1098	18.2016	18.0431	18.1297	17.8621	17.9347	17.6252	17.8354	no	no	332	136	0.409639	T37_1min
-0.314184	2.65351	0.770074	0.00222069	0.169795	17.4112	-3.80873	-1.76629	Q14019	COTL1	NA	ATKIDKEACR	10	2	11	17.6836	17.6026	17.4725	17.5146	17.3385	17.2068	17.3104	17.1608	no	no	333	136	0.408408	T37_1min
-0.409126	2.65169	0.768532	0.00223003	0.170399	19.0997	-3.8065	-1.77049	Q16543	CDC37	NA	MEQFQKEKEELDR	13	40	52	19.1463	19.3813	19.1526	19.537	18.6158	18.9373	18.933	19.0945	no	no	334	136	0.407186	T37_1min
-0.494755	2.64865	0.767131	0.0022457	0.17095	18.3028	-3.80279	-1.7775	O95232	LUC7L3	NA	SDLGPCEKIHDENLR	15	53	67	18.5096	18.7634	18.2859	18.6418	17.7812	18.4253	18.055	17.9602	no	no	335	136	0.40597	T37_1min
-0.367398	2.64833	0.767131	0.00224733	0.17095	17.4946	-3.8024	-1.77823	P22234	PAICS	NA	DQITAGNAARK	11	37	47	17.5906	17.7645	17.7099	17.6483	17.1408	17.5705	17.2705	17.262	no	no	336	136	0.404762	T37_1min
-0.729509	2.64115	0.762065	0.0022848	0.172956	16.1521	-3.79363	-1.79479	O95816	BAG2	NA	TLQQNAESRFN	11	201	211	16.1587	16.7705	16.1455	16.9928	15.478	15.8131	15.8545	16.0037	no	no	337	136	0.403561	T37_1min
-0.526964	2.62946	0.754077	0.00234712	0.176166	15.5019	-3.77937	-1.82172	Q9Y5A9	YTHDF2	NA	GQGNKVQNGSVHQK	14	13	26	15.7188	15.8751	15.7081	15.7597	15.0197	15.4147	15.4103	15.1091	no	no	338	136	0.402367	T37_1min
-0.878704	2.62378	0.749767	0.00237804	0.177923	13.8247	-3.77244	-1.83482	O15143	ARPC1B	NA	TQIAICPNNHEVHIYEK	17	21	37	13.8884	14.7192	14.4502	13.9984	13.4736	13.2497	13.3553	13.4628	no	no	339	136	0.40118	T37_1min
-0.268144	2.6234	0.749655	0.00238015	0.177969	19.3592	-3.77197	-1.83571	Q9UQ80	PA2G4	NA	YKMGGDIANR	10	21	30	19.4599	19.5912	19.4636	19.4584	19.1185	19.2096	19.419	19.1533	no	no	340	136	0.4	T37_1min
-0.474992	2.62271	0.749356	0.00238392	0.178092	18.3292	-3.77113	-1.8373	P23193	TCEA1	NA	MTAEEMASDELKEMRK	16	223	238	18.442	18.6925	18.4429	18.6892	17.6598	18.3139	18.2112	18.1817	no	no	341	136	0.398827	T37_1min
-0.264684	2.61856	0.746462	0.00240679	0.179283	18.4592	-3.76608	-1.84685	P39023	RPL3	NA	SLLVQTKR	8	350	357	18.5752	18.7178	18.4836	18.5896	18.3218	18.429	18.2594	18.2974	no	no	342	136	0.397661	T37_1min
-0.238058	2.61171	0.741515	0.00244507	0.181336	19.9919	-3.75772	-1.86264	Q9UKY7	CDV3	NA	SLDNFFAKR	9	8	16	20.0292	20.1825	20.002	20.2302	19.8195	19.9228	19.9316	19.8178	no	no	343	136	0.396501	T37_1min
-0.667535	2.6098	0.740149	0.00245585	0.181908	14.7092	-3.7554	-1.86704	Q9Y232	CDYL	NA	ALVIGKDHESK	11	152	162	15.1351	14.7814	15.0936	15.1616	14.6829	14.2616	14.1583	14.3988	no	no	344	136	0.395349	T37_1min
-0.337527	2.6081	0.739292	0.00246545	0.182267	17.214	-3.75333	-1.87094	Q96Q11	TRNT1	NA	KVGISSGKEIGALLQQLR	18	395	412	17.2527	17.4416	17.367	17.4698	16.9199	16.9769	17.1652	17.1189	no	no	345	136	0.394203	T37_1min
-1.14899	2.60786	0.739292	0.00246685	0.182267	12.4269	-3.75303	-1.87151	P46934	NEDD4L	NA	TTTWEDPRLK	10	522	531	13.1702	13.0644	13.0974	12.6735	11.8713	11.4694	12.3724	11.6963	no	no	346	136	0.393064	T37_1min
-1.12172	2.60718	0.738943	0.0024707	0.182413	13.2758	-3.75221	-1.87307	Q9P2R3	ANKFY1	NA	HLMLLRQEYVK	11	12	22	14.1834	13.9697	13.7052	13.4885	12.2992	12.785	13.4267	12.3491	no	no	347	136	0.391931	T37_1min
-0.448551	2.60606	0.738603	0.00247706	0.182556	16.6247	-3.75085	-1.87564	Q49A26	GLYR1	NA	FFGTEDHAWIK	11	46	56	16.7735	16.6858	16.8887	17.0481	16.5603	16.3013	16.5553	16.185	no	no	348	136	0.390805	T37_1min
-0.518014	2.60503	0.738355	0.00248296	0.182661	15.9077	-3.74958	-1.87802	Q5VYS8	TUT7	NA	TLNSQPVFEYILHCLR	16	608	623	16.1356	16.1824	16.2206	16.1283	15.818	15.2635	15.719	15.7943	no	no	349	136	0.389685	T37_1min
-0.762946	2.60447	0.73825	0.00248616	0.182705	14.5822	-3.7489	-1.87931	Q9UBP9	GULP1	NA	KFLESGGKDVETR	13	151	163	14.8048	15.1706	14.975	14.9046	14.0917	14.3968	13.7488	14.5659	no	no	350	136	0.388571	T37_1min
-0.538083	2.60438	0.73825	0.00248665	0.182705	15.666	-3.7488	-1.87951	O15091	PRORP	NA	RFENFIK	7	393	399	15.826	15.6845	16.1772	16.0526	15.4173	15.2847	15.3001	15.5858	no	no	351	136	0.387464	T37_1min
-0.380014	2.60401	0.738144	0.0024888	0.18275	18.9509	-3.74834	-1.88037	Q7L2H7	EIF3M	NA	QQWQQLYDTLNAWKQNLNKVK	21	345	365	18.8481	19.3715	19.0251	19.3189	18.7739	18.7282	18.8332	18.7082	no	no	352	136	0.386364	T37_1min
-0.476392	2.60188	0.737355	0.00250105	0.183082	17.5117	-3.74574	-1.88528	Q13247	SRSF6	NA	CSWQDLKDFMR	11	121	131	17.6198	17.9676	17.5543	17.8579	16.9233	17.4928	17.3286	17.3493	no	no	353	136	0.385269	T37_1min
-0.733392	2.59975	0.735497	0.00251332	0.183867	13.8888	-3.74316	-1.89018	P04424	ASL	NA	WSHWILSHAVALTR	14	169	182	14.3231	14.197	14.1485	14.3535	13.4862	13.3485	13.511	13.7429	no	no	354	136	0.384181	T37_1min
-0.419464	2.59623	0.733285	0.00253379	0.184805	16.7707	-3.73887	-1.89829	Q7Z7A1	CNTRL	NA	AQFSEEKEQENSELHAK	17	758	774	16.8482	16.8986	17.0343	17.1406	16.714	16.636	16.5911	16.3028	no	no	355	136	0.383099	T37_1min
-0.650766	2.5962	0.733285	0.00253395	0.184805	14.6253	-3.73883	-1.89835	P15170	GSPT1	NA	AYFETEKKHFTILDAPGHK	19	145	163	14.768	15.1252	14.8884	15.0214	14.3234	14.5332	14.2897	14.0535	no	no	356	136	0.382022	T37_1min
-0.778305	2.59565	0.733197	0.0025372	0.184843	13.8457	-3.73815	-1.89963	P0C7P4	UQCRFS1	NA	VPDFSEYRR	9	85	93	14.0424	14.3279	14.0342	14.5348	13.5056	13.3453	13.3779	13.5972	no	no	357	136	0.380952	T37_1min
-1.1431	2.59558	0.733197	0.00253759	0.184843	12.6105	-3.73807	-1.89979	Q5TDH0	DDI2	NA	SAEDAERQKP	10	390	399	12.5744	13.3144	13.4627	13.3767	12.224	11.8249	11.7758	12.3311	no	no	358	136	0.379888	T37_1min
-0.421682	2.59485	0.733005	0.00254183	0.184925	16.325	-3.73719	-1.90146	Q96GM8	TOE1	NA	SILSLGLACFKR	12	96	107	16.5219	16.5796	16.4093	16.6326	15.9174	16.0862	16.3077	16.1453	no	no	359	136	0.37883	T37_1min
-0.584428	2.59403	0.732714	0.00254666	0.185049	15.2844	-3.73619	-1.90335	Q9UJX3	ANAPC7	NA	INMMLANLYKK	11	137	147	15.4834	15.5776	15.5602	15.6852	14.741	14.8021	15.2681	15.1574	no	no	360	136	0.377778	T37_1min
-0.669421	2.59309	0.73255	0.00255218	0.185119	15.112	-3.73504	-1.90552	Q96AE4	FUBP1	NA	DQGGFREVR	9	257	265	15.2226	15.6941	15.3665	15.5036	14.6846	14.9256	15.0841	14.4148	no	no	361	136	0.376731	T37_1min
-0.501812	2.58612	0.728251	0.00259347	0.18696	15.5306	-3.72655	-1.92157	O75821	EIF3G	NA	EDLNCQEEEDPMNKLK	16	135	150	15.8791	15.7358	15.7863	15.7247	15.1015	15.1426	15.4362	15.4384	no	no	362	136	0.375691	T37_1min
-0.547326	2.5854	0.727821	0.00259778	0.187145	15.5341	-3.72568	-1.92323	P05204	HMGN2	NA	ADAGKEGNNPAENGDAK	17	60	76	15.634	16.045	15.8957	15.6566	15.0097	15.3088	15.3345	15.3891	no	no	363	136	0.374656	T37_1min
-0.238904	2.5849	0.727821	0.00260078	0.187145	19.6259	-3.72507	-1.92438	Q8N9Q2	SREK1IP1	NA	AVPGCNKDSVR	11	2	12	19.6261	19.8885	19.6656	19.8014	19.5257	19.4581	19.5192	19.5229	no	no	364	136	0.373626	T37_1min
-0.308556	2.58339	0.726952	0.00260984	0.18752	21.1483	-3.72323	-1.92786	Q9UHD1	CHORDC1	NA	LWGVIDVKR	9	282	290	21.3045	21.3484	21.0359	21.5213	20.9672	20.9742	21.0886	20.9459	no	no	365	136	0.372603	T37_1min
-0.373357	2.58082	0.725873	0.00262528	0.187987	16.8325	-3.72011	-1.93375	Q9NP50	SINHCAF	NA	SGDICNACVLLVKR	14	49	62	16.9724	17.1069	17.1225	16.8748	16.6632	16.4612	16.7129	16.7459	no	no	366	136	0.371585	T37_1min
-0.902714	2.58063	0.725873	0.00262648	0.187987	13.9451	-3.71987	-1.93421	Q96KB5	PBK	NA	MEGISNFKTPSK	12	1	12	14.0854	14.168	14.4709	14.8613	13.1521	13.6609	13.8362	13.3256	yes	no	367	137	0.373297	T37_1min
-0.472996	2.5793	0.725117	0.0026345	0.188314	17.9374	-3.71826	-1.93726	O75400	PRPF40A	NA	LAFNSLLEKAEAR	13	719	731	17.9452	18.4486	17.8724	18.4294	17.5546	17.781	17.7319	17.7362	no	no	368	137	0.372283	T37_1min
-0.462837	2.57865	0.724722	0.00263849	0.188486	16.8412	-3.71746	-1.93877	P10809	HSPD1	NA	VGEVIVTKDDAMLLKGK	17	345	361	16.8628	16.9634	17.1518	17.3124	16.5432	16.5452	16.8915	16.4593	no	no	369	137	0.371274	T37_1min
-0.537714	2.57579	0.72259	0.0026559	0.189413	15.6304	-3.71398	-1.94535	Q9BW71	HIRIP3	NA	LLGSCCSHKER	11	445	455	15.9672	16.1525	15.8683	15.6089	15.3519	15.5496	15.3049	15.2396	no	no	370	137	0.37027	T37_1min
-0.719314	2.57344	0.720743	0.00267033	0.19022	14.6108	-3.71112	-1.95076	Q86XP3	DDX42	NA	MNWNKGGPGTKR	12	1	12	14.7516	15.2539	14.7888	15.0875	14.0165	14.4383	14.5031	14.0467	no	no	371	137	0.369272	T37_1min
-0.365016	2.57321	0.720743	0.00267173	0.19022	17.3662	-3.71084	-1.95129	Q4G0J3	LARP7	NA	SEWMDLKK	8	382	389	17.6159	17.3669	17.6886	17.5233	17.2016	17.3731	17.0395	17.1206	no	no	372	137	0.36828	T37_1min
-1.0382	2.57195	0.720196	0.00267947	0.19046	14.085	-3.70931	-1.95417	Q6ZRS2	SRCAP	NA	YLILDEAQNIKNFK	14	742	755	14.2616	14.8623	14.6732	14.6191	13.0227	14.1797	13.9531	13.108	no	no	373	137	0.367292	T37_1min
-0.519666	2.56837	0.717838	0.00270165	0.191497	15.9243	-3.70496	-1.96241	Q9Y4E5	ZNF451	NA	DHIDYQKDKVALTLAR	16	69	84	16.0597	16.3203	16.0236	16.333	15.4145	15.9414	15.7012	15.6009	no	no	374	137	0.36631	T37_1min
-1.22256	2.56702	0.717261	0.0027101	0.191752	14.7088	-3.70331	-1.96553	Q96SZ5	ADO	NA	SLLTQLRAEDLNIAPR	16	56	71	14.8318	15.8252	15.322	15.3011	14.3849	14.5944	12.9627	14.448	no	no	375	137	0.365333	T37_1min
-0.311691	2.56409	0.715633	0.00272839	0.192472	17.7574	-3.69976	-1.97226	P78332	RBM6	NA	MVAVNLATGK	10	732	741	17.9027	17.918	17.7561	18.0763	17.6789	17.6674	17.5058	17.5542	no	no	376	137	0.364362	T37_1min
-0.285034	2.56146	0.714028	0.00274501	0.193184	18.9971	-3.69655	-1.97832	P61158	ACTR3	NA	NIVLSGGSTMFRDFGR	16	318	333	19.105	19.1006	19.1564	19.1965	18.6623	18.8083	19.042	18.9057	no	no	377	137	0.363395	T37_1min
-0.38805	2.55794	0.711546	0.00276731	0.194292	16.5726	-3.69228	-1.98641	Q9H7T9	AUNIP	NA	QAPVLLQTYR	10	242	251	16.7613	16.6379	16.8937	16.7737	16.4606	16.2623	16.5313	16.2601	no	no	378	137	0.362434	T37_1min
-0.342197	2.55662	0.710737	0.00277575	0.194654	16.5896	-3.69067	-1.98945	Q99439	CNN2	NA	TKGLQSGVDIGVK	13	133	145	16.8181	16.7219	16.6793	16.8237	16.4216	16.4866	16.3247	16.4413	no	no	379	137	0.361478	T37_1min
-0.992686	2.555	0.709557	0.00278611	0.195184	13.7694	-3.6887	-1.99317	O00635	TRIM38	NA	GTGMKQEPQSGFWTLR	16	371	386	13.9335	14.2945	14.5845	14.2503	12.6079	13.2152	13.6905	13.5785	no	no	380	137	0.360526	T37_1min
-0.337002	2.55436	0.709249	0.00279022	0.195322	17.891	-3.68792	-1.99464	Q9H6T3	RPAP3	NA	QQAISEKDRGNGFFK	15	280	294	17.9726	18.1313	18.0218	18.1123	17.4683	17.8796	17.782	17.76	no	no	381	137	0.35958	T37_1min
-0.930286	2.55289	0.708291	0.00279969	0.195753	13.5123	-3.68613	-1.99803	O94986	CEP152	NA	TTQSALPLTSEMLIAVKK	18	1361	1378	14.1223	13.8168	14.0643	13.9064	12.5049	13.4963	13.1687	13.0187	no	no	382	137	0.358639	T37_1min
-0.317793	2.55041	0.707085	0.00281575	0.196298	18.2095	-3.68311	-2.00374	Q9UGI8	TES	NA	MGLGHEQGFGAPCLKCK	17	10	26	18.2082	18.467	18.4402	18.3583	17.8433	18.1501	18.1235	18.0855	no	no	383	137	0.357702	T37_1min
-1.06493	2.54735	0.705562	0.00283561	0.196987	14.149	-3.6794	-2.01076	P52630	STAT2	NA	GKTPSLDPHQTKEQK	15	183	197	14.4808	14.7746	14.9219	14.5487	13.2914	14.5563	13.5142	13.1043	no	no	384	137	0.356771	T37_1min
-0.428995	2.5462	0.704662	0.00284316	0.197396	16.3668	-3.678	-2.01342	O75380	NDUFS6	NA	VYINLDKETK	10	99	108	16.5254	16.5874	16.7813	16.4312	16.3098	16.2495	16.0414	16.0086	no	no	385	137	0.355844	T37_1min
-0.840692	2.54397	0.703709	0.00285776	0.19783	14.0705	-3.6753	-2.01853	Q8NI27	THOC2	NA	LFYKQQK	7	155	161	14.3552	14.4944	14.5435	14.5702	13.2339	13.9015	13.3657	14.0995	no	no	386	137	0.354922	T37_1min
-0.689631	2.54211	0.702228	0.00287002	0.198505	15.2418	-3.67304	-2.02281	P24666	ACP1	NA	SVLFVCLGNICRSPIAEAVFRK	22	8	29	15.3677	15.961	15.2009	15.817	14.8419	14.6667	14.9997	15.0797	no	no	387	137	0.354005	T37_1min
-1.46197	2.54173	0.702228	0.00287254	0.198505	12.3453	-3.67258	-2.02368	Q9Y4A5	TRRAP	NA	MLEVFVLK	8	448	455	13.2625	13.1602	12.7261	13.1565	10.4688	11.5821	12.1672	12.2392	yes	no	388	138	0.35567	T37_1min
-0.624478	2.53905	0.700497	0.00289034	0.199298	15.0907	-3.66932	-2.02985	Q15397	PUM3	NA	VFLDFFTYAPPKLR	14	331	344	15.6282	15.4184	15.1963	15.3688	14.5311	14.834	14.6364	15.1122	no	no	389	138	0.354756	T37_1min
-1.07487	2.53479	0.69731	0.00291881	0.200766	13.037	-3.66415	-2.03964	Q96LD4	TRIM47	NA	VCLCEACAAQEHR	13	198	210	13.661	14.0773	13.5037	13.0557	12.6506	12.7501	12.0181	12.5795	no	no	390	138	0.353846	T37_1min
-0.256711	2.53342	0.696941	0.00292807	0.200937	20.2842	-3.66247	-2.0428	P61978	HNRNPK	NA	QYSGKFF	7	457	463	20.2989	20.5638	20.3101	20.4775	20.0292	20.2302	20.2184	20.1457	no	no	391	138	0.352941	T37_1min
-0.426616	2.53278	0.696803	0.0029324	0.201001	17.2157	-3.6617	-2.04428	P42330	AKR1C3	NA	YKPVCNQVECHPYFNR	16	184	199	17.4806	17.477	17.466	17.2924	16.7689	16.885	17.0128	17.3428	no	no	392	138	0.352041	T37_1min
-0.316527	2.53149	0.695766	0.0029411	0.201481	18.4054	-3.66013	-2.04724	P62854	RPS26	NA	GHVQPIRCTNCAR	13	16	28	18.4941	18.7542	18.3412	18.6653	18.2277	18.3156	18.2204	18.2249	no	no	393	138	0.351145	T37_1min
-0.359062	2.52848	0.693508	0.00296156	0.202531	17.1355	-3.65648	-2.05416	Q96HA7	TONSL	NA	AIIHVSLATTLGDMKDHHGAVR	22	352	373	17.3084	17.435	17.0688	17.448	16.9126	16.9052	16.9771	17.0291	no	no	394	138	0.350254	T37_1min
-0.852229	2.52708	0.692362	0.0029711	0.203066	14.2929	-3.65478	-2.05737	O94979	SEC31A	NA	TGPQNGWNDPPALNRVPKK	19	989	1007	14.1451	15.1634	14.6329	14.9347	13.6457	13.9714	14.0688	13.7813	no	no	395	138	0.349367	T37_1min
-0.745895	2.52511	0.690895	0.00298459	0.203754	15.0777	-3.65239	-2.06189	Q13243	SRSF5	NA	IRDIDLKR	8	30	37	15.2654	15.5306	15.3722	15.6344	14.9188	15.1914	14.4066	14.3022	no	no	396	138	0.348485	T37_1min
-1.1056	2.52309	0.689868	0.00299855	0.204236	12.9719	-3.64993	-2.06654	O75665	OFD1	NA	RSLESEMYLEGLGR	14	744	757	12.9539	13.8889	13.4229	13.8329	12.222	12.4134	12.1096	12.9312	no	no	397	138	0.347607	T37_1min
-0.348109	2.52023	0.688257	0.00301834	0.204995	18.1282	-3.64646	-2.07311	P23919	DTYMK	NA	LVEALCAAGHRAELLR	16	26	41	18.2115	18.3982	18.2134	18.3858	17.6869	18.0731	18.1029	17.9535	no	no	398	138	0.346734	T37_1min
-0.310947	2.51846	0.687228	0.00303071	0.205481	20.3623	-3.64431	-2.07719	P62847	RPS24	NA	QMVIDVLHPGKATVPK	16	22	37	20.4348	20.6674	20.417	20.5521	19.9492	20.3666	20.2692	20.2424	no	no	399	138	0.345865	T37_1min
-0.176377	2.51801	0.687064	0.00303384	0.205559	21.7486	-3.64376	-2.07822	P46940	IQGAP1	NA	TCLDNLASK	9	1533	1541	21.9243	21.823	21.7348	21.8651	21.6453	21.6364	21.6757	21.6843	no	no	400	138	0.345	T37_1min
-1.29461	2.51627	0.686282	0.003046	0.205929	12.8899	-3.64165	-2.08221	Q9UHR6	ZNHIT2	NA	QAVAREERDHLYR	13	323	335	13.0652	13.9187	13.2673	13.8975	12.175	11.9498	11.6928	13.1527	no	no	401	138	0.34414	T37_1min
-0.547087	2.51536	0.685871	0.00305237	0.206124	16.4931	-3.64055	-2.0843	Q6NVV1	RPL13A	NA	MVVPAALKVVR	11	118	128	16.6355	16.9201	16.6424	16.8687	15.8302	16.4296	16.5322	16.0863	no	no	402	138	0.343284	T37_1min
-0.657138	2.51287	0.684856	0.00306997	0.206606	16.1136	-3.63752	-2.09003	P46060	RANGAP1	NA	LLVHMGLLKSEDKVK	15	516	530	16.2718	16.4246	16.2926	16.7798	15.3679	16.2801	15.7419	15.7503	no	no	403	138	0.342432	T37_1min
-0.445535	2.51143	0.684158	0.00308014	0.206939	17.2176	-3.63578	-2.09334	Q8NE71	ABCF1	NA	YGLVGPNGKGK	11	332	342	17.4371	17.5157	17.1035	17.7053	16.8713	17.0364	17.1714	16.9003	no	no	404	138	0.341584	T37_1min
-0.772664	2.51035	0.683903	0.00308783	0.20706	13.8259	-3.63447	-2.09582	Q9BSL1	UBAC1	NA	CLKHCAHGSLEDPKSITHHK	20	43	62	13.8907	14.5029	14.3987	14.0567	13.3975	13.493	13.3936	13.4742	no	no	405	138	0.340741	T37_1min
-0.413096	2.50744	0.682384	0.00310853	0.207786	16.4145	-3.63095	-2.10249	P49761	CLK3	NA	ILGPIPSHMIHR	12	537	548	16.718	16.5352	16.7218	16.5092	15.9732	16.3446	16.2994	16.2146	yes	no	406	139	0.342365	T37_1min
-0.259784	2.50689	0.68207	0.00311254	0.207936	18.4019	-3.63027	-2.10377	Q00532	PRKD2	NA	LCDFGFAR	8	693	700	18.5778	18.6065	18.4837	18.4593	18.3285	18.1193	18.3314	18.3089	yes	no	407	140	0.34398	T37_1min
-1.06354	2.50625	0.681767	0.00311711	0.208081	12.6892	-3.62949	-2.10524	Q70J99	UNC13D	NA	LVIGKLPAQLAWEALEQR	18	710	727	13.6867	12.6503	13.1232	13.4235	12.1737	12.1485	12.0825	12.2249	no	no	408	140	0.343137	T37_1min
-0.247693	2.50603	0.681767	0.00311867	0.208081	18.7767	-3.62923	-2.10574	P09429	HMGB1	NA	PPSAFFLFCSEYRPK	15	98	112	18.9917	18.9832	18.866	18.7612	18.6186	18.6363	18.621	18.7354	no	no	409	140	0.342298	T37_1min
-0.249714	2.50525	0.681767	0.00312429	0.208081	21.2046	-3.62828	-2.10754	P14314	PRKCSH	NA	LIELQAGKK	9	159	167	21.343	21.2302	21.391	21.3538	20.9951	21.1886	21.2184	20.9171	no	no	410	140	0.341463	T37_1min
-0.212976	2.50214	0.67981	0.00314674	0.209021	19.452	-3.62451	-2.11468	Q01844	EWSR1	NA	AAVEWFDGKDFQGSKLK	17	425	441	19.5091	19.5946	19.5456	19.5848	19.2365	19.3279	19.4467	19.371	no	no	411	140	0.340633	T37_1min
-0.613097	2.50116	0.67981	0.00315382	0.209021	17.8161	-3.62332	-2.11692	Q12874	SF3A3	NA	AMQDRYMEVSGNLR	14	45	58	17.8925	18.3802	17.8248	18.3929	17.0853	17.9081	17.586	17.4586	no	no	412	140	0.339806	T37_1min
-0.759923	2.50113	0.67981	0.00315403	0.209021	14.4487	-3.62329	-2.11699	Q9P0K7	RAI14	NA	ISQDADLKTPTKPK	14	241	254	14.8957	14.9269	14.9682	14.5238	13.6792	14.4492	14.2414	13.9051	no	no	413	140	0.338983	T37_1min
-0.398485	2.50109	0.67981	0.00315438	0.209021	16.7589	-3.62323	-2.1171	Q96D70	R3HDM4	NA	RKQHFINQAVR	11	46	56	16.9695	17.0366	16.7583	17.0681	16.4854	16.7787	16.5689	16.4056	no	no	414	140	0.338164	T37_1min
-0.902495	2.50031	0.679634	0.00316003	0.209106	15.3024	-3.62229	-2.11888	P62424	RPL7A	NA	AKELATKLG	9	258	266	15.4364	16.0308	15.2199	16.3277	14.4666	15.1532	15.1736	14.6114	no	no	415	140	0.337349	T37_1min
-0.848195	2.49411	0.67513	0.00320546	0.211286	13.3179	-3.61477	-2.13312	Q8N4C8	MINK1	NA	GLAHLHAHK	9	140	148	13.8899	13.559	13.8909	13.6283	13.0262	12.7886	12.6354	13.1252	yes	no	416	141	0.338942	T37_1min
-0.577444	2.49347	0.674921	0.00321016	0.211387	14.9595	-3.614	-2.13458	Q9H3U1	UNC45A	NA	ASQNLVVLAREDAGAEK	17	174	190	15.0949	15.2128	15.1385	15.5467	14.6171	14.5308	14.7623	14.773	no	no	417	141	0.338129	T37_1min
-0.448698	2.49209	0.673942	0.00322042	0.211864	15.7518	-3.61232	-2.13776	P58107	EPPK1	NA	LTAIIEEAEEAPGARPQLQDAWR	23	2571	2593	15.9514	15.9568	16.1035	15.8929	15.4429	15.4025	15.7307	15.5338	no	no	418	141	0.337321	T37_1min
-0.292895	2.49169	0.673942	0.00322334	0.211864	18.1407	-3.61184	-2.13867	Q96SB8	SMC6	NA	STDQSLEPERLER	13	394	406	18.3811	18.2024	18.3049	18.2601	17.8043	18.1285	17.9859	18.0583	no	no	419	141	0.336516	T37_1min
-0.763806	2.49003	0.672974	0.00323574	0.212337	14.5166	-3.60982	-2.14249	P35236	PTPN7	NA	GEVDILGIVCQLRLDR	16	315	330	14.3824	15.2362	14.9637	15.0117	14.412	14.1628	13.9528	14.0113	no	no	420	141	0.335714	T37_1min
-0.307326	2.48867	0.672225	0.00324586	0.212704	18.2098	-3.60818	-2.14561	A6NKT7	RANBP2	NA	LLVQHEINTLR	11	553	563	18.1637	18.506	18.3514	18.4329	17.9983	18.1034	18.1718	17.951	no	no	421	141	0.334917	T37_1min
-0.521867	2.48853	0.672225	0.00324692	0.212704	15.561	-3.608	-2.14593	Q5T011	SZT2	NA	SVLNAFSVVNRK	12	2069	2080	16.0783	15.8984	15.6221	15.6891	15.4874	15.1315	15.2911	15.2903	no	no	422	141	0.334123	T37_1min
-1.18873	2.48743	0.672225	0.00325513	0.212704	13.3273	-3.60667	-2.14845	Q9BZJ0	CRNKL1	NA	FVLVHPDVKNWIK	13	369	381	14.3689	14.206	13.3273	13.7846	12.8791	13.0099	11.8973	13.1454	no	no	423	141	0.333333	T37_1min
-0.214365	2.48732	0.672225	0.00325594	0.212704	20.4457	-3.60654	-2.1487	P62917	RPL8	NA	GIVKDIIHDPGR	12	43	54	20.4513	20.5268	20.5381	20.6953	20.2762	20.4125	20.3591	20.3061	no	no	424	141	0.332547	T37_1min
-1.10049	2.48607	0.672135	0.00326533	0.212748	14.1068	-3.60503	-2.15157	O43390	HNRNPR	NA	GFCFLEYEDHKSAAQAR	17	290	306	14.4296	15.189	13.9656	15.0441	14.1299	13.7387	13.1955	13.1622	no	no	425	141	0.331765	T37_1min
-0.671659	2.48079	0.669	0.00330526	0.214289	14.5489	-3.59863	-2.16369	P50336	PPOX	NA	RLGPEVASLAMDSLCR	16	153	168	14.6894	15.0268	14.8143	15.0086	13.8383	14.3349	14.2573	14.422	no	no	426	141	0.330986	T37_1min
-0.648575	2.48026	0.668706	0.00330932	0.214434	14.3777	-3.59798	-2.16491	O00541	PES1	NA	LFEGLKFFLNR	11	326	336	14.4574	14.9251	14.6697	14.7556	13.9294	13.997	14.0703	14.2169	no	no	427	141	0.330211	T37_1min
-0.912877	2.47938	0.668419	0.00331605	0.214576	13.6995	-3.59691	-2.16694	P50135	HNMT	NA	IGDTKSEIK	9	47	55	13.9717	14.5153	13.9086	14.2281	13.3028	13.6567	13.2982	12.7146	no	no	428	141	0.329439	T37_1min
-0.327164	2.47924	0.668419	0.00331711	0.214576	17.6896	-3.59674	-2.16726	Q9HAV0	GNB2	NA	SELEQLRQEAEQLR	14	2	15	17.7609	17.7806	17.8148	18.0566	17.4767	17.3817	17.5954	17.6503	no	no	429	141	0.328671	T37_1min
-0.792585	2.47875	0.668419	0.00332089	0.214576	14.7569	-3.59614	-2.16839	Q5T5C0	STXBP5	NA	SLAQHIPGPGGIEGVKGAASGVVGELAR	28	1076	1103	14.9185	15.5507	14.732	15.4116	14.1859	14.7191	14.087	14.4505	no	no	430	141	0.327907	T37_1min
-0.785807	2.47569	0.66674	0.00334432	0.215407	15.0804	-3.59244	-2.1754	Q9UJU6	DBNL	NA	DSFWAKAEKEEENR	14	177	190	15.5308	15.7571	15.3856	15.2196	14.6965	15.222	14.7183	14.1132	no	no	431	141	0.327146	T37_1min
-0.746024	2.47437	0.666076	0.00335452	0.215737	14.2758	-3.59084	-2.17843	P25205	MCM3	NA	TVLIACNVKQMSK	13	258	270	14.3626	14.6923	14.8213	14.7192	14.0505	13.4506	14.0138	14.0963	no	no	432	141	0.326389	T37_1min
-0.319809	2.47353	0.665522	0.00336101	0.216012	21.1042	-3.58982	-2.18036	P62857	RPS28	NA	VQPIKLAR	8	6	13	21.0359	21.3752	21.265	21.3805	20.7056	21.0224	21.0821	20.9672	no	no	433	141	0.325635	T37_1min
-0.747747	2.47237	0.664833	0.00337	0.216355	16.9568	-3.58842	-2.18302	P15311	EZR	NA	AQEEAERLEADRMAALR	17	382	398	16.8971	17.6197	17.1168	17.6892	16.0605	17.0334	16.4924	16.7454	no	no	434	141	0.324885	T37_1min
-0.591897	2.47062	0.664018	0.00338364	0.216762	14.9378	-3.58629	-2.18705	A4QPH2	PI4KA	NA	ISWQAAIFK	9	1842	1850	15.2338	15.2464	15.3322	15.1226	14.8457	14.4588	14.8633	14.3996	no	no	435	141	0.324138	T37_1min
-0.427585	2.46897	0.663388	0.00339651	0.217076	16.9617	-3.5843	-2.19083	O43395	PRPF3	NA	ELKEVFGDDSEISKESSGVK	20	90	109	16.883	17.1489	17.2216	17.4484	16.752	16.8063	16.5761	16.8571	no	no	436	141	0.323394	T37_1min
-0.864961	2.46894	0.663388	0.00339669	0.217076	13.6213	-3.58427	-2.19088	Q92598	HSPH1	NA	SVNEVMEWMNNVMNAQAKK	19	754	772	13.9693	14.0059	14.3702	13.8699	12.7831	13.5973	13.2695	13.1054	no	no	437	141	0.322654	T37_1min
-0.48791	2.46762	0.662429	0.00340706	0.217556	15.4105	-3.58266	-2.19392	O00459	PIK3R2	NA	DQYLVWLTQK	10	575	584	15.8064	15.4621	15.6861	15.6631	15.3279	15.0595	15.1336	15.1451	no	no	438	141	0.321918	T37_1min
-0.897963	2.46732	0.662382	0.00340942	0.21758	13.081	-3.5823	-2.19461	Q9BW19	KIFC1	NA	RPDQMEDGLEPEKK	14	38	51	13.386	13.4978	13.5276	13.7087	12.5924	12.2865	12.6782	12.9711	no	no	439	141	0.321185	T37_1min
-0.192202	2.46703	0.662382	0.00341166	0.21758	20.1477	-3.58195	-2.19527	P23588	EIF4B	NA	NRDSDKTDTDWR	12	189	200	20.1581	20.2764	20.2989	20.2419	19.9882	20.0156	20.0821	20.1206	no	no	440	141	0.320455	T37_1min
-0.712569	2.46592	0.66188	0.00342043	0.217831	14.2148	-3.5806	-2.19782	O95382	MAP3K6	NA	YLGSASQGGYLK	12	708	719	14.693	14.6545	14.6323	14.3047	13.88	13.9228	14.1112	13.5202	yes	no	441	142	0.321995	T37_1min
-0.628574	2.46288	0.659749	0.00344444	0.218902	14.7529	-3.57692	-2.2048	O60725	ICMT	NA	VPTGLPFIK	9	270	278	14.9041	14.9073	15.3169	15.1406	14.3	14.4255	14.2988	14.7303	no	no	442	142	0.321267	T37_1min
-0.670103	2.46178	0.659573	0.00345321	0.218991	14.6591	-3.57559	-2.20733	Q00341	HDLBP	NA	NGEKLQDLELK	11	169	179	14.9722	15.2406	14.6585	15.1051	14.1279	14.3486	14.6139	14.2056	no	no	443	142	0.320542	T37_1min
-0.561161	2.46155	0.659573	0.00345499	0.218991	15.0845	-3.57531	-2.20784	P51159	RAB27A	NA	SNGHASTDQLSEEKEKGACGC	21	201	221	15.088	15.3809	15.5644	15.4269	14.9972	14.805	14.6829	14.7304	no	no	444	142	0.31982	T37_1min
-0.411715	2.4613	0.659573	0.00345698	0.218991	16.6191	-3.57501	-2.20841	Q9H2V7	SPNS1	NA	STRVPVASVLI	11	518	528	16.6928	16.9785	16.8092	16.8195	16.1846	16.5322	16.6065	16.3299	no	no	445	142	0.319101	T37_1min
-0.566412	2.46007	0.658874	0.00346677	0.219344	16.4521	-3.57352	-2.21123	Q5BKZ1	ZNF326	NA	SKLRPGFMEDR	11	139	149	16.5278	16.964	16.6089	16.8408	15.7208	16.497	16.2408	16.2171	no	no	446	142	0.318386	T37_1min
-0.206251	2.45676	0.657913	0.00349331	0.21983	20.0155	-3.56951	-2.21883	P56182	RRP1	NA	FIDPFCR	7	193	199	20.0426	20.2302	20.0559	20.1457	19.8492	19.9882	19.9063	19.9058	no	no	447	142	0.317673	T37_1min
-0.838998	2.45656	0.657913	0.00349493	0.21983	14.8468	-3.56927	-2.21929	P41162	ETV3	NA	KTELSELEDGSAADWRR	17	188	204	15.2265	15.1518	15.2158	15.4709	14.8962	13.7163	14.3437	14.7529	no	no	448	142	0.316964	T37_1min
-0.598608	2.45602	0.657913	0.00349928	0.21983	14.9285	-3.56861	-2.22053	P78559	MAP1A	NA	SPPCEDFSVTGESEKRGEIIGK	22	909	930	15.2763	15.1685	15.3617	15.1046	14.343	14.5103	14.8963	14.7671	no	no	449	142	0.316258	T37_1min
-0.816509	2.45598	0.657913	0.00349957	0.21983	13.4756	-3.56857	-2.22062	Q9H5V9	STEEP1	NA	HAHKFCNTEDEETMYLR	17	64	80	13.9714	14.0204	13.7772	13.7666	13.1573	13.3739	12.7515	12.9867	no	no	450	142	0.315556	T37_1min
-0.374557	2.45422	0.657553	0.00351382	0.220012	16.9745	-3.56643	-2.22466	Q99460	PSMD1	NA	VLTMPETCR	9	891	899	16.8586	17.2267	17.2545	17.3075	16.786	16.7861	16.8069	16.77	no	no	451	142	0.314856	T37_1min
-0.971826	2.45386	0.657553	0.00351672	0.220012	14.0861	-3.566	-2.22548	P13667	PDIA4	NA	SPPIPLAKVDATAETDLAK	19	227	245	14.7069	14.822	14.5064	14.2528	13.1134	13.346	14.391	13.5504	no	no	452	142	0.314159	T37_1min
-0.507519	2.452	0.656989	0.00353179	0.220298	15.4053	-3.56375	-2.22974	P38398	BRCA1	NA	DLMLSGER	8	749	756	15.6724	15.5185	15.7553	15.69	14.9352	15.3609	15.2617	15.0484	no	no	453	142	0.313466	T37_1min
-0.58938	2.45149	0.656821	0.00353595	0.220384	15.6641	-3.56313	-2.23092	Q8N5I9	NOPCHAP1	NA	EMAAAPPGRFNIENIDGPHSK	21	89	109	16.0502	15.7961	15.693	16.296	15.3526	15.6244	15.0696	15.4311	no	no	454	142	0.312775	T37_1min
-0.282514	2.45001	0.656126	0.00354803	0.220736	17.6919	-3.56134	-2.23431	P82675	MRPS5	NA	SVWSNLKR	8	420	427	17.7809	17.8989	17.8001	17.8528	17.4986	17.7026	17.4296	17.5718	no	no	455	142	0.312088	T37_1min
-0.809576	2.45	0.656126	0.00354813	0.220736	13.6162	-3.56133	-2.23434	P17516	AKR1C1	NA	GVVVLAKSYNEQR	13	264	276	13.8926	14.2174	14.002	13.9718	13.3124	13.1583	12.8371	13.5377	no	no	456	142	0.311404	T37_1min
-0.609381	2.44897	0.655777	0.00355657	0.220914	14.9032	-3.56008	-2.23671	Q6ZTU2	EP400P1	NA	MQHVSSSQSSQR	12	1	12	14.9803	15.169	15.2726	15.4098	14.3443	14.6634	14.8707	14.5158	no	no	457	142	0.310722	T37_1min
-0.48532	2.44501	0.652957	0.00358913	0.222353	15.8767	-3.55529	-2.24578	Q9BZE4	GTPBP4	NA	VTRADVDVQPYAFTTK	16	188	203	16.2468	16.1979	16.0301	16.0027	15.5884	15.5382	15.9566	15.453	no	no	458	142	0.310044	T37_1min
-0.897732	2.44384	0.652242	0.00359879	0.222719	14.886	-3.55387	-2.24846	Q9HBM1	SPC25	NA	SINEFWNKFK	10	12	21	14.9516	15.8092	14.7642	15.8145	14.4764	14.2304	14.2539	14.7879	no	no	459	142	0.309368	T37_1min
-0.316952	2.44041	0.649968	0.00362735	0.223889	17.3364	-3.54972	-2.25633	P30622	CLIP1	NA	VIKEKENSLEAIR	13	702	714	17.4152	17.4941	17.4108	17.6596	17.266	17.2576	17.1418	17.0464	no	no	460	142	0.308696	T37_1min
-0.840544	2.43999	0.649968	0.00363085	0.223889	13.7882	-3.54921	-2.25729	Q5XUX1	FBXW9	NA	HQQLHSRPVLTLLADDR	17	302	318	14.0095	13.775	14.3445	14.705	13.2969	13.2907	13.4709	13.4134	no	no	461	142	0.308026	T37_1min
-0.544268	2.43949	0.649968	0.00363508	0.223889	15.8929	-3.5486	-2.25845	P61006	RAB8A	NA	ITPDQQKR	8	191	198	15.9525	16.045	16.1218	16.541	15.3332	15.7819	15.6647	15.7034	no	no	462	142	0.307359	T37_1min
-0.680762	2.43804	0.649376	0.00364721	0.224194	14.3135	-3.54685	-2.26177	Q6PI26	SHQ1	NA	LAALAEALKEVSLTK	15	398	412	14.4512	14.5589	14.8662	14.739	14.0713	13.7722	13.8135	14.2353	no	no	463	142	0.306695	T37_1min
-0.199588	2.4374	0.648963	0.00365258	0.224407	19.3531	-3.54607	-2.26323	O60264	SMARCA5	NA	STLHNWMSEFKR	12	239	250	19.4481	19.4907	19.4248	19.4479	19.1589	19.3383	19.2469	19.2691	no	no	464	142	0.306034	T37_1min
-0.631348	2.43057	0.644056	0.0037105	0.226957	14.9948	-3.5378	-2.27889	Q5T440	IBA57	NA	AGYAHFLNVQGR	12	94	105	15.2916	15.5171	15.3556	15.0777	15.0192	14.6883	14.682	14.327	no	no	465	142	0.305376	T37_1min
-0.625765	2.42885	0.643551	0.00372522	0.227221	15.1099	-3.53572	-2.28283	Q9BRZ2	TRIM56	NA	AHVEAAEEAARER	13	279	291	15.4593	15.5416	15.1086	15.5815	14.4527	14.7846	15.1068	14.8439	no	no	466	142	0.304721	T37_1min
-0.647485	2.42589	0.641993	0.00375064	0.228038	14.5493	-3.53215	-2.2896	P21283	ATP6V1C1	NA	ADKEEMNR	8	260	267	14.8315	14.8814	14.9239	14.8553	14.1394	14.442	13.8599	14.4609	no	no	467	142	0.304069	T37_1min
-0.743401	2.42351	0.641132	0.00377128	0.228491	14.9491	-3.52927	-2.29507	P23786	CPT2	NA	HSAGELQQMMVECSKYHGQLTK	22	523	544	15.2011	15.0751	15.3832	15.6239	14.1127	14.6422	15.0749	14.4799	no	no	468	142	0.303419	T37_1min
-0.846004	2.42343	0.641132	0.00377196	0.228491	14.0307	-3.52917	-2.29524	O60502	OGA	NA	CKISWIPFMQEK	12	793	804	14.2296	14.9914	14.2362	14.3578	13.1843	13.8558	13.7651	13.6258	no	no	469	142	0.302772	T37_1min
-0.801336	2.42016	0.639867	0.00380048	0.229157	14.8858	-3.52522	-2.30274	Q9NSI2	SLX9	NA	EQWLQKIEAIK	11	113	123	14.7847	15.4874	15.0903	15.7834	14.0623	14.6095	14.6517	14.6168	no	no	470	142	0.302128	T37_1min
-0.513908	2.41889	0.63937	0.00381159	0.229419	16.1295	-3.52368	-2.30564	Q9H501	ESF1	NA	TLDSGTSEIVKSPR	14	187	200	16.0892	16.7742	16.3117	16.3709	15.6785	15.9857	15.9252	15.901	no	no	471	142	0.301486	T37_1min
-0.53596	2.41658	0.637941	0.00383192	0.230175	15.0459	-3.52089	-2.31094	Q02447	SP3	NA	RVACTCPNCKEGGGR	15	597	611	15.1782	15.4204	15.1917	15.4652	14.7781	14.7953	14.5927	14.9456	no	no	472	142	0.300847	T37_1min
-0.585577	2.41368	0.635915	0.00385764	0.231252	16.1308	-3.51738	-2.31759	Q9UBN7	HDAC6	NA	IMCRLEELGLAGR	13	510	522	16.4329	16.6461	16.0634	16.5521	15.4506	15.9803	16.1448	15.7765	no	no	473	142	0.300211	T37_1min
-0.258589	2.41256	0.63513	0.00386761	0.23167	17.5932	-3.51602	-2.32016	Q49AR2	C5orf22	NA	WASNPGMESLVPLVQSLK	18	326	343	17.6417	17.6916	17.7696	17.7872	17.3933	17.4602	17.5113	17.4909	no	no	474	142	0.299578	T37_1min
-0.375224	2.41039	0.633972	0.00388699	0.232289	16.4878	-3.5134	-2.32513	Q13442	PDAP1	NA	EREEIEKQK	9	111	119	16.595	16.6729	16.6618	16.7718	16.1838	16.2117	16.2756	16.5295	no	no	475	142	0.298947	T37_1min
-0.889503	2.40976	0.633972	0.00389258	0.232289	14.031	-3.51264	-2.32656	Q96ME7	ZNF512	NA	RRQQPGIELPETELSLR	17	506	522	14.6867	14.7319	14.3726	14.112	13.6252	14.1298	13.0572	13.533	no	no	476	142	0.298319	T37_1min
-0.327453	2.40929	0.633933	0.00389685	0.232309	17.2804	-3.51207	-2.32765	Q9HBL8	NMRAL1	NA	MTPEDYEKLGFPGAR	15	241	255	17.3563	17.3785	17.5392	17.5024	17.0146	17.2919	17.1801	16.98	no	no	477	142	0.297694	T37_1min
-0.781082	2.40715	0.632674	0.00391603	0.232984	14.8444	-3.50949	-2.33254	Q9BRS2	RIOK1	NA	TSILVFKDRDK	11	212	222	14.9481	15.7526	14.9854	15.2537	14.5498	14.8304	14.0245	14.4107	yes	no	478	143	0.299163	T37_1min
-0.590933	2.40318	0.630222	0.00395204	0.234303	15.2562	-3.50468	-2.34164	P49917	LIG4	NA	MIIKDLK	7	189	195	15.8894	15.3617	15.3373	15.6183	14.7032	14.9525	15.0038	15.1835	no	no	479	143	0.298539	T37_1min
-0.197901	2.3991	0.627893	0.00398929	0.235563	18.8271	-3.49976	-2.35097	P33992	MCM5	NA	RFAIGSQVSEHSIIKDFTK	19	682	700	18.9038	18.8671	18.9683	18.9649	18.6968	18.7489	18.7368	18.73	no	no	480	143	0.297917	T37_1min
-0.470618	2.39825	0.627893	0.00399715	0.235563	15.6306	-3.49872	-2.35293	Q567U6	CCDC93	NA	TVVDLSEVYKPRR	13	168	180	15.7513	15.7129	15.9698	16.0294	15.2233	15.4105	15.5681	15.379	no	no	481	143	0.297297	T37_1min
-0.576298	2.39686	0.627757	0.00401	0.235637	16.8385	-3.49704	-2.35612	Q9NYL9	TMOD3	NA	SNDPVATAFAEMLKVNK	17	239	255	16.7348	17.4417	16.9128	17.4175	16.2597	16.7092	16.7339	16.4987	no	no	482	143	0.29668	T37_1min
-0.200985	2.39649	0.627757	0.00401342	0.235637	21.0771	-3.49659	-2.35697	Q13561	DCTN2	NA	LLHEVQELTTEVEKIK	16	106	121	21.1085	21.1057	21.2611	21.2349	21.0783	21.0093	20.8885	20.9302	no	no	483	143	0.296066	T37_1min
-0.388743	2.39494	0.627757	0.00402773	0.235637	16.8207	-3.49472	-2.36051	Q6ZN17	LIN28B	NA	SLKEGEPVEFTFK	13	76	88	16.7997	17.2633	16.9301	17.0674	16.5787	16.6479	16.5227	16.7562	no	no	484	143	0.295455	T37_1min
-0.50866	2.39334	0.626849	0.00404263	0.23613	15.0983	-3.49279	-2.36418	Q03468	ERCC6	NA	SVGDGLSTSAVGCASAAPR	19	49	67	15.2954	15.4989	15.3576	15.2587	14.8507	14.6435	14.9648	14.917	no	no	485	143	0.294845	T37_1min
-0.344431	2.39033	0.625335	0.00407072	0.236955	18.2958	-3.48915	-2.37106	Q99729	HNRNPAB	NA	MFVGGLSWDTSKKDLK	16	71	86	18.2848	18.6175	18.527	18.4428	17.8588	18.2333	18.2635	18.1387	no	no	486	143	0.294239	T37_1min
-0.355291	2.38572	0.621792	0.00411417	0.238896	17.2367	-3.48358	-2.38161	P98171	ARHGAP4	NA	ELLQELAEFMRR	12	44	55	17.311	17.5421	17.3437	17.4608	16.8155	17.1569	17.2204	17.0435	no	no	487	143	0.293634	T37_1min
-0.424184	2.38548	0.621762	0.00411646	0.238912	16.383	-3.48329	-2.38217	P17858	PFKL	NA	AMDDKRFDEATQLR	14	361	374	16.8089	16.6863	16.4554	16.4299	15.9574	16.2598	16.1875	16.2791	no	no	488	143	0.293033	T37_1min
-0.557008	2.383	0.620704	0.00413996	0.239495	15.4766	-3.4803	-2.38783	P32969	RPL9P9	NA	TILSNQTVDIPENVDITLKGR	21	3	23	15.3641	15.9822	15.6851	15.9889	15.1679	15.3508	15.1359	15.1377	no	no	489	143	0.292434	T37_1min
-1.14869	2.38224	0.620704	0.00414725	0.239495	13.9146	-3.47938	-2.38958	P16949	STMN1	NA	MAEEKLTHK	9	96	104	14.2297	14.9641	13.8746	14.8873	12.5092	13.9068	13.3037	13.6411	no	no	490	143	0.291837	T37_1min
-0.933184	2.37747	0.617776	0.00419307	0.241115	13.5572	-3.47361	-2.40049	P23677	ITPKA	NA	KADGSCSTDFKTTR	14	337	350	14.3902	14.2295	13.6565	13.8188	13.2058	13.5944	12.774	12.7881	no	no	491	143	0.291242	T37_1min
-0.477218	2.37655	0.61744	0.00420194	0.241302	16.0596	-3.4725	-2.40259	O75116	ROCK2	NA	KLYTLEEHLSNEMQAK	16	448	463	16.3497	16.133	16.6096	16.1004	15.6915	15.7162	15.8831	15.993	yes	no	492	144	0.292683	T37_1min
-0.352045	2.37571	0.61744	0.00421011	0.241302	17.0645	-3.47148	-2.40453	Q96QZ7	MAGI1	NA	TTSWLDPRCLNK	12	325	336	17.0455	17.446	17.1595	17.3109	16.9025	16.9751	16.908	16.7681	no	no	493	144	0.292089	T37_1min
-0.578181	2.37405	0.616862	0.0042262	0.241623	15.4159	-3.46948	-2.40832	O76021	RSL1D1	NA	KPKVPQST	8	483	490	15.6003	15.8842	15.7689	15.5667	14.7542	15.4908	15.1462	15.1162	no	no	494	144	0.291498	T37_1min
-0.575545	2.37403	0.616862	0.00422637	0.241623	17.108	-3.46946	-2.40836	P28340	POLD1	NA	IFEPILGEGRAEAVLLR	17	969	985	17.0762	17.6378	17.2245	17.6447	16.5933	17.2924	16.7371	16.6582	no	no	495	144	0.290909	T37_1min
-0.430977	2.37065	0.614526	0.00425942	0.242926	15.9208	-3.46538	-2.41609	Q8IWZ3	ANKHD1	NA	ITPLMSAFRK	10	1359	1368	16.2261	16.1314	16.1164	16.0713	15.6856	15.7797	15.8993	15.4567	no	no	496	144	0.290323	T37_1min
-0.36269	2.36977	0.614268	0.00426807	0.24307	18.1525	-3.46431	-2.41811	P83731	RPL24	NA	HKKGQSEEIQK	11	59	69	18.2882	18.4083	18.082	18.557	17.7569	17.989	18.039	18.0998	no	no	497	144	0.289738	T37_1min
-0.843054	2.36977	0.614268	0.0042681	0.24307	13.2801	-3.46431	-2.41812	Q86YA3	ZGRF1	NA	DTEAHISEPEDLGK	14	777	790	14.0571	13.535	13.3732	13.8411	12.9837	12.714	12.8162	12.9204	no	no	498	144	0.289157	T37_1min
-0.387895	2.36917	0.614014	0.00427398	0.243213	17.7733	-3.46359	-2.41949	P17844	DDX5	NA	LLQLVEDRGSGR	12	471	482	17.8618	18.1866	17.7761	18.0447	17.357	17.7774	17.6984	17.4847	no	no	499	144	0.288577	T37_1min
-0.217369	2.36658	0.612127	0.0042995	0.244272	19.5213	-3.46047	-2.4254	P58004	SESN2	NA	DVEALMER	8	257	264	19.5392	19.6439	19.6867	19.6503	19.2811	19.3937	19.502	19.4738	no	no	500	144	0.288	T37_1min
-0.425746	2.36407	0.610701	0.00432442	0.245075	19.8941	-3.45743	-2.43114	P84098	RPL19	NA	MPEKVTWMR	9	89	97	19.9656	20.2803	19.8376	20.3444	19.4165	19.9103	19.8264	19.5717	no	no	501	144	0.287425	T37_1min
-0.477916	2.36391	0.610701	0.00432605	0.245075	15.2613	-3.45724	-2.43151	O00458	IFRD1	NA	MYIDCWVKK	9	363	371	15.5515	15.4173	15.6293	15.4029	14.8522	15.1284	15.0185	15.0902	no	no	502	144	0.286853	T37_1min
-0.443185	2.36025	0.608699	0.00436266	0.246208	17.0859	-3.45282	-2.43988	Q14847	LASP1	NA	KTQDQISNIKYHEEFEK	17	112	128	17.2351	17.5724	17.0109	17.4116	16.6597	17.0795	16.7808	16.9372	no	no	503	144	0.286282	T37_1min
-0.273206	2.3599	0.608658	0.00436613	0.246231	19.6293	-3.4524	-2.44067	P52597	HNRNPF	NA	YIEVFKSSQEEVR	13	180	192	19.678	19.8501	19.6271	19.9082	19.4909	19.6451	19.3349	19.4997	no	no	504	144	0.285714	T37_1min
-0.686604	2.35979	0.608658	0.00436722	0.246231	14.2744	-3.45227	-2.44092	P61009	SPCS3	NA	YFFFDDGNGLKGNR	14	127	140	14.6985	14.7592	14.6488	14.3645	13.9325	13.9936	14.2185	13.5799	no	no	505	144	0.285149	T37_1min
-0.603082	2.35955	0.608615	0.00436973	0.246255	16.3855	-3.45197	-2.44149	Q9BRU9	UTP23	NA	AVESGQLVSVHEKESIK	17	160	176	16.6595	16.5357	16.7926	16.7603	16.4423	15.8263	15.6279	16.4392	no	no	506	144	0.284585	T37_1min
-0.445502	2.35902	0.608545	0.00437497	0.246294	17.7847	-3.45134	-2.44268	Q7Z2Z2	EFL1	NA	YMDSREDEQIR	11	56	66	17.7653	18.2577	17.7781	18.2287	17.305	17.5914	17.6301	17.7213	no	no	507	144	0.284024	T37_1min
-0.368724	2.35886	0.608545	0.00437666	0.246294	17.8129	-3.45114	-2.44307	A6NIH7	UNC119B	NA	AAAAASAAGPGGLVAGKEEKK	21	8	28	18.0372	18.0404	18.014	17.8974	17.6351	17.2895	17.8296	17.76	no	no	508	144	0.283465	T37_1min
-0.328098	2.35861	0.608509	0.00437911	0.246315	17.7414	-3.45084	-2.44362	O43823	AKAP8	NA	LAAEQFKK	8	510	517	17.9264	17.817	17.7362	18.1423	17.4581	17.5369	17.6404	17.6742	no	no	509	144	0.282908	T37_1min
-1.00427	2.35657	0.607606	0.0043998	0.246828	13.9216	-3.44837	-2.4483	Q70Z53	FRA10AC1	NA	FVNDYILYYGGKKEDFK	17	80	96	14.4825	14.7053	14.3251	14.1819	14.0235	13.4048	12.5654	13.6841	no	no	510	144	0.282353	T37_1min
-0.40678	2.35532	0.607438	0.00441249	0.246923	15.783	-3.44686	-2.45116	Q8TAK5	GABPB2	NA	MTALHWATER	10	105	114	15.9817	16.091	15.9973	15.8757	15.6107	15.4264	15.6379	15.6436	no	no	511	144	0.2818	T37_1min
-0.739714	2.35335	0.606735	0.00443252	0.247324	14.7393	-3.44449	-2.45566	Q15126	PMVK	NA	RVSDIQWFR	9	111	119	14.8668	14.9995	15.1796	15.3907	14.8806	14.0263	14.4888	14.0822	no	no	512	144	0.28125	T37_1min
-0.320168	2.35254	0.606133	0.00444075	0.247666	17.8892	-3.44352	-2.4575	Q5JNZ5	RPS26	NA	LHYCVSCAIHSKVVR	15	71	85	17.9085	18.1011	17.9374	18.2504	17.6	17.8343	17.8281	17.6542	no	no	513	144	0.280702	T37_1min
-1.07709	2.35123	0.60523	0.00445418	0.248182	12.8865	-3.44193	-2.4605	Q13464	ROCK1	NA	MEDEVKNLTLQLEQESNKR	19	765	783	13.6047	13.3282	13.4556	13.3117	11.7909	12.9936	12.673	11.9343	yes	no	514	145	0.282101	T37_1min
-0.26714	2.34775	0.602764	0.00449008	0.249595	18.5864	-3.43773	-2.46847	Q96IZ6	METTL2A	NA	LLKPGGMMLLR	11	281	291	18.7422	18.7026	18.7648	18.6701	18.2266	18.4925	18.5382	18.5538	no	no	515	145	0.281553	T37_1min
-0.444883	2.34603	0.601692	0.00450788	0.250212	17.3374	-3.43565	-2.4724	P09493	TPM1	NA	HIAEDADRKYEEVAR	15	153	167	17.3564	17.906	17.2765	17.7004	17.006	17.0384	17.2452	17.1702	no	no	516	145	0.281008	T37_1min
-0.280879	2.34375	0.600584	0.0045316	0.250851	17.2128	-3.4329	-2.47761	Q9UKN8	GTF3C4	NA	FKLFLLR	7	576	582	17.3255	17.4083	17.2532	17.4259	17.1611	17.0494	17.0778	17.0011	no	no	517	145	0.280464	T37_1min
-0.600403	2.34374	0.600584	0.00453172	0.250851	14.6033	-3.43289	-2.47763	Q13283	G3BP1	NA	QYYTLLNQAPDMLHRFYGK	19	18	36	15.0637	14.8337	14.7377	14.9787	14.2004	14.4411	14.0676	14.5031	no	no	518	145	0.279923	T37_1min
-0.449283	2.34296	0.600094	0.0045398	0.251134	17.0542	-3.43195	-2.4794	Q14CX7	NAA25	NA	SSRHLRGPHLAK	12	316	327	17.1425	17.3409	17.0921	17.5397	16.5444	17.0723	16.7436	16.9578	no	no	519	145	0.279383	T37_1min
-0.251154	2.34233	0.599784	0.00454643	0.251313	17.4312	-3.43119	-2.48085	P20700	LMNB1	NA	ALYETELADARR	12	80	91	17.5341	17.5364	17.5918	17.5648	17.2385	17.3764	17.3077	17.2998	no	no	520	145	0.278846	T37_1min
-0.5881	2.34116	0.598814	0.00455873	0.251876	15.0095	-3.42977	-2.48353	O14981	BTAF1	NA	LLCVFALDR	9	346	354	15.2036	15.1019	15.5389	15.3699	15.02	14.5085	14.5451	14.7884	no	no	521	145	0.278311	T37_1min
-0.747572	2.33488	0.59577	0.00462504	0.253647	14.3287	-3.4222	-2.49786	P35269	GTF2F1	NA	HRTLTAEEAEEEWERR	16	152	167	14.3984	14.9603	14.7543	14.6969	13.8179	13.5959	14.4255	13.9804	no	no	522	145	0.277778	T37_1min
-0.26601	2.33346	0.595146	0.00464026	0.254012	18.0445	-3.42048	-2.50112	Q9UKV3	ACIN1	NA	TTSPLEEEEREIK	13	363	375	18.0504	18.2223	18.1033	18.3338	17.8386	17.9743	17.9371	17.8958	no	no	523	145	0.277247	T37_1min
-0.304637	2.33124	0.593754	0.00466398	0.254828	17.413	-3.41781	-2.50618	Q13371	PDCL	NA	GVINDWR	7	61	67	17.447	17.5614	17.5046	17.7483	17.2328	17.3931	17.1759	17.2408	no	no	524	145	0.276718	T37_1min
-0.592487	2.3303	0.593185	0.00467417	0.255161	15.7968	-3.41667	-2.50835	O43615	TIMM44	NA	ESLHEVSKSDLGR	13	131	143	15.9736	16.2501	16.058	16.0906	14.9553	15.6386	15.8315	15.577	no	no	525	145	0.27619	T37_1min
-0.522068	2.32956	0.592847	0.00468213	0.25536	18.2265	-3.41578	-2.51004	Q8IX12	CCAR1	NA	LLLPTPTVKQESK	13	1004	1016	18.1675	18.7375	18.2486	18.7963	17.6794	18.2901	17.9037	17.9885	no	no	526	145	0.275665	T37_1min
-0.362626	2.32732	0.591263	0.00470627	0.256293	17.2547	-3.41308	-2.51514	Q9UNF1	MAGED2	NA	SDMLKDIIKEYTDVYPEIIER	21	303	323	17.2118	17.5814	17.4483	17.5025	16.9703	16.9781	17.3101	17.0352	no	no	527	145	0.275142	T37_1min
-0.788974	2.32717	0.591263	0.00470788	0.256293	14.3161	-3.4129	-2.51548	Q8IW35	CEP97	NA	AEWLYSQGK	9	246	254	14.6404	14.4743	14.93	14.7976	14.13	13.6286	14.4245	13.5033	no	no	528	145	0.274621	T37_1min
-0.370048	2.3243	0.590026	0.00473917	0.257024	16.741	-3.40943	-2.52205	O00425	IGF2BP1	NA	IDVHRKENAGAAEK	14	229	242	17.0048	17.1235	16.8276	16.7484	16.3949	16.6505	16.6235	16.5551	no	no	529	145	0.274102	T37_1min
-0.934847	2.32398	0.590026	0.00474266	0.257024	14.9717	-3.40905	-2.52278	Q99661	KIF2C	NA	MEGAEINKSLLALK	14	511	524	15.1617	15.6913	14.8042	16.0991	14.0285	14.7948	14.8594	14.3342	no	no	530	145	0.273585	T37_1min
-0.588812	2.32393	0.590026	0.00474315	0.257024	15.9391	-3.40899	-2.52288	Q12986	NFX1	NA	EMQARPPPPIPHHR	14	1079	1092	16.1406	16.6442	16.2769	15.8722	15.3736	15.9639	15.6612	15.5799	no	no	531	145	0.27307	T37_1min
-0.59247	2.32269	0.589559	0.00475678	0.2573	15.2132	-3.40749	-2.52573	Q8IWJ2	GCC2	NA	KQMMLIQK	8	36	43	15.6104	15.5715	15.4271	15.429	14.4256	15.1177	15.024	15.1007	no	no	532	145	0.272556	T37_1min
-0.751405	2.32143	0.588704	0.00477051	0.257808	14.2769	-3.40598	-2.52859	P07951	TPM4	NA	AADESERGMK	10	83	92	14.4165	15.2141	14.3769	14.6028	13.8967	14.0509	13.9925	13.6646	no	no	533	145	0.272045	T37_1min
-0.40607	2.32101	0.588672	0.00477521	0.257827	16.6131	-3.40546	-2.52956	Q9Y285	FARSA	NA	STKHWELTAEGEEIAREGSHEAR	23	57	79	16.5556	16.9485	16.8574	16.9031	16.493	16.579	16.3685	16.1998	no	no	534	145	0.271536	T37_1min
-0.158781	2.31828	0.586989	0.00480531	0.258828	20.3269	-3.40217	-2.53579	Q9H9T3	ELP3	NA	YGLSAQPR	8	49	56	20.4375	20.4375	20.3857	20.3645	20.2764	20.2184	20.2302	20.265	no	no	535	145	0.271028	T37_1min
-1.1214	2.31068	0.582484	0.00489009	0.261527	12.8953	-3.39301	-2.55314	Q9BW61	DDA1	NA	FHADSVCKASNR	12	19	30	13.763	13.5228	13.0982	13.4402	12.6629	11.484	12.3122	12.8796	no	no	536	145	0.270522	T37_1min
-2.90345	2.31024	0.58243	0.0048951	0.261559	18.7514	-3.39247	-2.55415	P24723	PRKCH	NA	LADFGMCK	8	495	502	18.8195	21.7368	18.5765	21.6797	18.0466	14.6266	18.0801	18.4453	yes	no	537	146	0.271881	T37_1min
-0.703688	2.30862	0.581796	0.00491338	0.261942	15.2972	-3.39052	-2.55785	Q9BZX2	UCK2	NA	TLKEITEGK	9	97	105	15.4797	16.0925	15.5998	15.4239	14.5638	15.4651	14.8829	14.8694	no	no	538	146	0.271375	T37_1min
-2.07894	2.30512	0.578877	0.00495312	0.263708	12.5701	-3.3863	-2.56583	P0DMU8	CT45A10	NA	KQGAGDSLIAGSAMSKEK	18	39	56	13.3645	14.1633	12.952	13.9585	9.50455	13.1239	12.1459	11.3481	no	no	539	146	0.270872	T37_1min
-0.880556	2.30113	0.576148	0.00499888	0.26537	13.714	-3.38149	-2.57495	Q9HCK8	CHD8	NA	NYSYLHCEWATISQLEKDKR	20	674	693	13.7479	14.4764	14.5927	13.8	13.5373	13.0389	13.0732	13.4454	no	no	540	146	0.27037	T37_1min
-0.430043	2.30103	0.576148	0.00500001	0.26537	17.4286	-3.38137	-2.57517	A0MZ66	SHTN1	NA	LTQQLEEERIQHQQK	15	272	286	17.3817	17.7121	17.6148	17.8659	16.9342	17.464	17.1175	17.3385	no	no	541	146	0.269871	T37_1min
-0.780254	2.29903	0.574728	0.00502313	0.266239	13.835	-3.37895	-2.57974	Q8N0W3	FCSK	NA	DYCQPHAPGALLK	13	785	797	14.2265	14.1172	14.2184	14.3384	13.9249	12.9924	13.4921	13.3699	no	no	542	146	0.269373	T37_1min
-0.173136	2.29822	0.574684	0.00503242	0.266266	22.0433	-3.37799	-2.58158	P33993	MCM7	NA	SQLLSYIDRLAPR	13	388	400	22.0756	22.2125	22.0983	22.1332	21.8764	22.0426	22.002	21.9061	no	no	543	146	0.268877	T37_1min
-0.317927	2.29566	0.573109	0.00506219	0.267234	16.8889	-3.3749	-2.58742	Q9GZR2	REXO4	NA	CVYDKYVKPTEPVTDYR	17	274	290	16.9998	17.179	16.8847	17.1281	16.6431	16.7254	16.7693	16.7821	no	no	544	146	0.268382	T37_1min
-0.138611	2.29501	0.572953	0.00506974	0.26733	23.5115	-3.37412	-2.5889	O75822	EIF3J	NA	VLTPEEQLADKLR	13	107	119	23.6209	23.5754	23.5285	23.5983	23.4041	23.48	23.4676	23.417	no	no	545	146	0.26789	T37_1min
-2.40011	2.29403	0.572618	0.00508128	0.267536	13.4877	-3.37293	-2.59115	Q9Y2K2	SIK3	NA	IPFFMSTECEHLIR	14	282	295	14.9856	14.5695	14.747	14.449	11.186	13.9534	10.0559	13.9555	yes	no	546	147	0.269231	T37_1min
-0.300845	2.29364	0.572618	0.00508577	0.267536	17.0097	-3.37247	-2.59203	Q9UBL3	ASH2L	NA	ISDDRLTVVGEK	12	394	405	17.1116	17.2542	17.259	17.0157	16.9025	16.7847	16.8947	16.8553	no	no	547	147	0.268739	T37_1min
-0.462548	2.29326	0.572618	0.00509021	0.267536	15.9381	-3.37201	-2.59289	Q8N8J0	PI4KA	NA	EFDFFNK	7	1734	1740	16.5151	16.1915	15.9427	16.0283	15.7212	15.7673	15.7356	15.6032	no	no	548	147	0.268248	T37_1min
-0.534472	2.2894	0.570058	0.00513576	0.269118	15.5297	-3.36734	-2.60172	Q96T21	SECISBP2	NA	TPHNPLDSSAPLMK	14	503	516	15.549	15.7272	15.7903	16.1214	15.1017	15.0865	15.3572	15.5045	no	no	549	147	0.26776	T37_1min
-0.75399	2.28876	0.570035	0.00514332	0.269132	15.2222	-3.36657	-2.60317	Q9UEY8	ADD3	NA	YFDRINENDPEYIRER	16	24	39	15.0894	15.7664	15.5765	15.9646	14.6363	15.3177	14.9819	14.445	no	no	550	147	0.267273	T37_1min
-0.538808	2.28698	0.569309	0.00516443	0.269582	15.4189	-3.36443	-2.60723	P42677	RPS27	NA	PLAKDLLHPSPEEEKR	16	2	17	15.6054	15.5924	15.7267	15.8286	15.1018	15.3285	15.4032	14.7644	no	no	551	147	0.266788	T37_1min
-0.307805	2.28559	0.568801	0.00518096	0.269897	18.7792	-3.36276	-2.6104	O14974	PPP1R12A	NA	SLLSSTSTTTK	11	585	595	19.1807	18.8187	18.8516	18.8815	18.6972	18.4694	18.5581	18.7765	no	no	552	147	0.266304	T37_1min
-0.308912	2.28481	0.5684	0.00519031	0.270147	17.3615	-3.36181	-2.61218	P19793	RXRA	NA	GKDRNENEVESTSSANEDMPVER	23	212	234	17.5265	17.5989	17.3482	17.5901	17.0415	17.2052	17.3398	17.2416	no	no	553	147	0.265823	T37_1min
-0.621227	2.28328	0.567446	0.00520858	0.270741	16.0257	-3.35997	-2.61566	P63313	TMSB10	NA	KTETQEKNTLPTK	13	20	32	15.836	16.7003	16.338	16.471	15.3548	15.9139	15.9211	15.6707	no	no	554	147	0.265343	T37_1min
-0.814917	2.28191	0.566764	0.00522504	0.271166	14.4777	-3.35832	-2.61879	Q9BXW9	FANCD2	NA	GQLNKEFTGKEEK	13	901	913	14.8238	15.0579	14.901	14.7578	13.3193	14.5361	14.1995	14.226	no	no	555	147	0.264865	T37_1min
-0.185076	2.28072	0.566554	0.00523933	0.271298	19.5904	-3.35689	-2.6215	P27816	MAP4	NA	HVPGGGNVQIQNKK	14	1016	1029	19.6495	19.7778	19.6583	19.6461	19.4322	19.491	19.5243	19.544	no	no	556	147	0.264388	T37_1min
-0.407598	2.27851	0.565336	0.00526609	0.27206	16.1407	-3.35423	-2.62654	Q96S15	WDR24	NA	DMAPGLGSETRLDR	14	489	502	16.2428	16.277	16.3285	16.5298	15.7234	16.0801	15.8849	16.0593	no	no	557	147	0.263914	T37_1min
-0.693452	2.2766	0.564129	0.00528932	0.272817	15.2619	-3.35192	-2.6309	Q13952	NFYC	NA	NLTVKDFR	8	32	39	15.3059	15.9854	15.2824	15.8606	14.7021	15.3296	14.9683	14.6604	no	no	558	147	0.263441	T37_1min
-0.395433	2.27228	0.560997	0.00534214	0.274791	16.6392	-3.34672	-2.64074	P49773	HINT1	NA	CAADLGLNKGYR	12	84	95	16.8258	16.7447	16.8631	16.9141	16.1886	16.7195	16.516	16.3418	no	no	559	147	0.26297	T37_1min
-0.278686	2.27102	0.560106	0.00535776	0.275355	17.8209	-3.3452	-2.64363	Q9UBB9	TFIP11	NA	ENIAYLTHTERR	12	729	740	17.9851	18.0272	17.9878	17.8409	17.5445	17.6795	17.643	17.8592	no	no	560	147	0.2625	T37_1min
-0.64677	2.26922	0.558772	0.00538001	0.276203	15.5373	-3.34303	-2.64773	Q96ST3	SIN3A	NA	AFLEILHTYQKEQR	14	327	340	15.774	16.1489	15.2787	16.2413	15.3199	15.0966	15.2985	15.1409	no	no	561	147	0.262032	T37_1min
-0.479254	2.26912	0.558772	0.00538124	0.276203	15.0521	-3.34291	-2.64796	P48382	RFX5	NA	SFSSIVEVAR	10	219	228	15.3607	15.2654	15.1353	15.4054	14.9204	14.7815	14.8301	14.7178	no	no	562	147	0.261566	T37_1min
-0.799792	2.26391	0.556633	0.00544616	0.277567	14.1581	-3.33663	-2.65983	Q9BV38	WDR18	NA	VATSSLDQTVK	11	189	199	14.1038	15.0697	14.3008	14.7579	13.8354	13.768	13.9705	13.4591	no	no	563	147	0.261101	T37_1min
-0.170398	2.26361	0.556633	0.00544997	0.277567	20.3943	-3.33627	-2.66052	Q9H4M9	EHD1	NA	ELVNNLGEIYQKIER	15	330	344	20.4375	20.5451	20.4676	20.4676	20.2535	20.3962	20.3101	20.2764	no	no	564	147	0.260638	T37_1min
-0.325914	2.26117	0.554942	0.00548063	0.278649	17.2574	-3.33333	-2.66607	Q06210	GFPT1	NA	REILETLIK	9	17	25	17.4806	17.4019	17.3478	17.451	17.2923	16.9369	17.2048	16.9437	no	no	565	147	0.260177	T37_1min
-0.400196	2.25989	0.554031	0.00549685	0.279234	16.4431	-3.33178	-2.669	Q9NUQ9	CYRIB	NA	AWGAVVPLVGKLK	13	79	91	16.6777	16.6315	16.5605	16.7031	15.997	16.4853	16.1183	16.3713	no	no	566	147	0.259717	T37_1min
-0.382576	2.25716	0.552796	0.00553141	0.28003	19.1796	-3.32851	-2.6752	Q9BXL5	HEMGN	NA	AHQEDAKDAYTFPQEMK	17	440	456	19.1296	19.6437	19.1576	19.5527	18.8231	19.122	19.0945	18.9137	no	no	567	147	0.259259	T37_1min
-0.333439	2.25232	0.550418	0.0055935	0.281567	17.7086	-3.32267	-2.68625	Q01804	OTUD4	NA	ESNYFGLSPEERR	13	436	448	17.8094	17.8042	17.8659	18.0219	17.4744	17.3102	17.7727	17.6103	no	no	568	147	0.258803	T37_1min
-0.76811	2.2507	0.54934	0.00561433	0.282267	14.2098	-3.32072	-2.68992	Q13740	ALCAM	NA	DLGNMEENKK	10	564	573	14.74	14.3473	14.791	14.4969	13.7619	14.4063	13.447	13.6876	no	no	569	147	0.258348	T37_1min
-0.74985	2.25047	0.54934	0.00561733	0.282267	14.6036	-3.32044	-2.69045	Q5U623	ATF7IP2	NA	MFSENEENVKR	11	286	296	15.0793	14.9361	14.7073	15.1913	14.3011	14.3878	14.6249	13.6008	no	no	570	147	0.257895	T37_1min
-1.14885	2.25038	0.54934	0.00561847	0.282267	15.0273	-3.32033	-2.69065	Q53H82	LACTB2	NA	IQQYISHR	8	210	217	15.7065	15.5337	15.5728	15.594	15.0967	14.3124	15.2075	13.195	no	no	571	147	0.257443	T37_1min
-0.351054	2.2486	0.548416	0.00564158	0.282868	17.9757	-3.31819	-2.69471	Q9Y5P4	CERT1	NA	EKLAEMETFRDILCR	15	159	173	18.1572	18.2851	17.9621	18.2004	17.5086	17.8457	17.8393	18.007	yes	no	572	148	0.258741	T37_1min
-0.870395	2.24837	0.548416	0.00564452	0.282868	14.1978	-3.31792	-2.69523	Q9UPN3	MACF1	NA	ATSSETKESTDIEK	14	1449	1462	14.5211	14.7835	14.3798	14.8474	13.5455	14.4052	13.9537	13.1458	no	no	573	148	0.25829	T37_1min
-0.214494	2.24738	0.547733	0.00565739	0.283313	19.5331	-3.31672	-2.69748	A3KN83	SBNO1	NA	MWINDMK	7	203	209	19.5894	19.6906	19.5662	19.7151	19.3229	19.5652	19.4279	19.3873	no	no	574	148	0.25784	T37_1min
-0.635874	2.24569	0.5474	0.00567952	0.283531	14.5863	-3.31468	-2.70134	Q6PJT7	ZC3H14	NA	SSDTNIFDSNVPSNK	15	85	99	14.9462	15.1097	14.8223	14.7389	14.3332	14.208	13.908	14.6244	no	no	575	148	0.257391	T37_1min
-0.798403	2.24429	0.546369	0.0056978	0.284204	13.4137	-3.313	-2.70452	P36508	ZNF76	NA	THTGERPYTCPEPHCGR	17	278	294	13.3875	14.0705	13.9994	13.7943	12.9775	12.9676	12.8534	13.2596	no	no	576	148	0.256944	T37_1min
-0.232907	2.24399	0.546336	0.00570179	0.284226	17.883	-3.31263	-2.70521	P49790	NUP153	NA	CHQGPIKPYQQGR	13	21	33	18.075	18.0002	17.9345	17.9882	17.8099	17.7643	17.6731	17.8189	no	no	577	148	0.256499	T37_1min
-0.366615	2.24341	0.546259	0.00570936	0.284277	16.8282	-3.31194	-2.70653	Q02539	H1-2	NA	GTGASGSFKLNKK	13	98	110	16.8697	17.1474	16.8412	17.1879	16.6137	16.593	16.5449	16.828	no	no	578	148	0.256055	T37_1min
-0.318895	2.24321	0.546259	0.00571206	0.284277	17.1859	-3.31169	-2.70699	P16333	NCK1	NA	LYDLNMPAYVK	11	104	114	17.1935	17.3769	17.3316	17.4794	17.0056	16.9176	16.9609	17.2218	no	no	579	148	0.255613	T37_1min
-0.151023	2.24272	0.546259	0.00571845	0.284277	22.879	-3.31111	-2.7081	P47914	RPL29	NA	LAYIAHPK	8	96	103	22.928	23.0002	23.0173	22.8727	22.7876	22.7756	22.8595	22.7915	no	no	580	148	0.255172	T37_1min
-1.42514	2.24237	0.546084	0.00572314	0.284391	12.2929	-3.31068	-2.70891	Q3MHD2	LSM12	NA	TIKDCKWQEK	10	123	132	13.2067	13.0176	12.3133	13.4844	10.5011	12.3962	12.0338	11.3904	no	no	581	148	0.254733	T37_1min
-0.481804	2.24172	0.545802	0.00573167	0.284576	19.3884	-3.3099	-2.71038	P06748	NPM1	NA	GPSSVEDIKAK	11	240	250	19.3665	19.9742	19.3479	19.8288	18.8925	19.4746	19.109	19.1141	no	no	582	148	0.254296	T37_1min
-0.821822	2.24041	0.545043	0.00574891	0.285074	14.7979	-3.30833	-2.71335	Q9NZJ4	SACS	NA	FYTSWNQEATSHKSER	16	4397	4412	15.1206	15.2257	15.2958	15.1933	14.6399	13.5671	14.931	14.41	no	no	583	148	0.253859	T37_1min
-0.214753	2.23955	0.54454	0.00576039	0.285404	19.8094	-3.30729	-2.71533	Q9Y613	FHOD1	NA	AEPIWELPTRAPR	13	526	538	19.8585	20.0559	19.8066	19.9459	19.663	19.8132	19.6522	19.6795	no	no	584	148	0.253425	T37_1min
-0.605196	2.23917	0.544522	0.00576544	0.285416	14.6206	-3.30683	-2.71619	O60684	KPNA6	NA	RLVELLMHNDYKVASPALR	19	298	316	14.7665	14.8687	14.8132	15.2443	14.4735	14.5036	14.2165	14.0785	no	no	585	148	0.252991	T37_1min
-0.60101	2.23718	0.543344	0.00579191	0.286191	14.5497	-3.30443	-2.72072	O95707	POP4	NA	EDQLQRK	7	48	54	14.9874	14.7478	14.9618	14.7039	14.0851	14.202	14.1098	14.6	no	no	586	148	0.25256	T37_1min
-0.278548	2.23435	0.541512	0.00582979	0.287401	19.7416	-3.30102	-2.72717	P04083	ANXA1	NA	TPAQFDADELRAAMK	15	114	128	19.7763	19.9277	19.8776	19.9417	19.3269	19.7501	19.6242	19.7079	no	no	587	148	0.252129	T37_1min
-0.576486	2.2335	0.541387	0.00584117	0.287484	15.1363	-3.3	-2.7291	P30876	POLR2B	NA	GNEVLYNGFTGRK	13	1024	1036	15.5605	15.5101	14.9551	15.6724	14.8376	14.9736	14.7123	14.8687	no	no	588	148	0.251701	T37_1min
-0.929558	2.23228	0.541325	0.00585763	0.287525	13.4319	-3.29853	-2.73188	O15047	SETD1A	NA	NLHLTSVMGNIIHAQLDIK	19	154	172	13.5533	13.6862	14.4593	13.8881	13.0819	12.6094	13.4629	12.7143	no	no	589	148	0.251273	T37_1min
-0.612035	2.2315	0.541004	0.00586817	0.287737	15.0722	-3.29759	-2.73365	Q68E01	INTS3	NA	HWCMKHDELLAEHIK	15	879	893	15.3682	15.5907	15.1725	15.3814	14.2754	14.9446	15.0158	14.829	no	no	590	148	0.250847	T37_1min
-0.814915	2.23089	0.540573	0.00587642	0.288023	15.8385	-3.29686	-2.73504	O94874	UFL1	NA	ADAWEEIRR	9	2	10	16.3556	16.4722	16.0877	16.0684	14.7806	15.0211	15.9299	15.9926	no	no	591	148	0.250423	T37_1min
-0.642256	2.23005	0.54019	0.00588774	0.288277	14.8504	-3.29585	-2.73695	P35612	ADD2	NA	EAETKSPLVSPSK	13	608	620	15.0027	15.3507	14.9641	15.3684	14.083	14.6368	14.5489	14.8482	no	no	592	148	0.25	T37_1min
-0.260523	2.22995	0.54019	0.00588907	0.288277	18.5322	-3.29573	-2.73717	Q9NZ52	GGA3	NA	NPVFDDEEKSK	11	166	176	18.5973	18.6242	18.5997	18.8287	18.4053	18.5669	18.3376	18.298	no	no	593	148	0.249578	T37_1min
-0.48852	2.22862	0.539914	0.00590722	0.28846	17.4874	-3.29412	-2.74021	Q9NYB9	ABI1	NA	EIGILTTNKNTSR	13	108	120	17.3514	17.8702	17.616	18.0889	16.9917	17.5032	17.1837	17.2939	no	no	594	148	0.249158	T37_1min
-0.401977	2.22861	0.539914	0.00590726	0.28846	16.5277	-3.29412	-2.74022	Q01130	SRSF2	NA	YGRPPDSHHSRR	12	92	103	16.5936	16.8002	16.626	16.895	16.1453	16.6077	16.2227	16.3312	no	no	595	148	0.248739	T37_1min
-0.21032	2.22621	0.539122	0.00593999	0.288987	18.6678	-3.29123	-2.74568	A6NHR9	SMCHD1	NA	NYFHLWTR	8	337	344	18.7179	18.6926	18.8351	18.8462	18.5859	18.591	18.4814	18.5922	no	no	596	148	0.248322	T37_1min
-0.366791	2.22259	0.53692	0.00598979	0.290456	18.469	-3.28686	-2.75393	Q96FV9	THOC1	NA	ILAPYLEMKDSEIR	14	587	600	18.362	18.8268	18.505	18.9159	18.2534	18.2102	18.4352	18.2437	no	no	597	148	0.247906	T37_1min
-0.917089	2.2217	0.536211	0.00600203	0.29093	13.8827	-3.2858	-2.75595	Q14153	FAM53B	NA	RAEPAAAWR	9	390	398	13.9419	14.4383	14.5173	14.4676	13.6994	12.6564	13.4276	13.9132	no	no	598	148	0.247492	T37_1min
-0.401689	2.21999	0.535787	0.00602578	0.291215	18.3582	-3.28373	-2.75985	Q15424	SAFB	NA	MQAQWEREER	10	633	642	18.3771	18.6228	18.5586	18.6777	17.7407	18.2088	18.297	18.3829	no	no	599	148	0.247078	T37_1min
-0.927719	2.21993	0.535787	0.00602653	0.291215	14.6826	-3.28367	-2.75997	O15226	NKRF	NA	LLTDGYACEVR	11	235	245	15.7184	14.7581	14.8109	15.2985	14.0506	14.7338	13.5402	14.5504	no	no	600	148	0.246667	T37_1min
-0.267247	2.21986	0.535787	0.00602756	0.291215	17.4137	-3.28358	-2.76014	P21580	TNFAIP3	NA	TFNGICSTCFKR	12	531	542	17.5435	17.5096	17.4567	17.6796	17.3132	17.305	17.1713	17.3308	no	no	601	148	0.246256	T37_1min
-0.519425	2.21836	0.535351	0.00604836	0.291507	15.4993	-3.28178	-2.76355	Q99613	EIF3C	NA	IRTCAILCHIYHHALHSR	18	564	581	15.7044	15.9914	15.6762	15.6641	15.1536	14.9064	15.508	15.3905	no	no	602	148	0.245847	T37_1min
-0.644739	2.21552	0.533917	0.00608811	0.292471	16.0094	-3.27835	-2.77002	Q9BXP5	SRRT	NA	NIAPNISRAEIISLCKR	17	427	443	16.3012	16.1504	16.2964	16.5791	15.8549	16.1983	15.1118	15.5831	no	no	603	148	0.245439	T37_1min
-0.827433	2.2151	0.533851	0.00609397	0.292515	14.2919	-3.27785	-2.77097	Q5T5U3	ARHGAP21	NA	APADDMFGVGNHKVNAETAK	20	1775	1794	14.4246	14.9589	14.7983	14.6404	13.3563	14.2386	14.3812	13.5364	no	no	604	148	0.245033	T37_1min
-0.541078	2.21436	0.533466	0.00610432	0.292775	16.1008	-3.27696	-2.77265	Q9P270	SLAIN2	NA	SLIHKLDQTMSALKR	15	169	183	16.2906	16.5403	16.3744	16.28	15.3228	16.128	16.0704	15.7999	no	no	605	148	0.244628	T37_1min
-0.835343	2.21204	0.532198	0.00613703	0.293631	13.3916	-3.27417	-2.77793	O60292	SIPA1L3	NA	GCQALTELLR	10	234	243	13.31	13.8303	14.1173	13.9794	13.2892	12.7291	12.984	12.8933	no	no	606	148	0.244224	T37_1min
-0.853503	2.21075	0.531594	0.00615535	0.29404	14.3296	-3.27261	-2.78087	Q00403	GTF2B	NA	TFSNDKATKDPSR	13	54	66	14.5597	14.5834	14.6892	15.1931	13.262	14.2607	14.3684	13.7203	no	no	607	148	0.243822	T37_1min
-0.624804	2.21074	0.531594	0.0061555	0.29404	15.0084	-3.27259	-2.78089	Q6IPR3	TYW3	NA	WKAQCLSK	8	10	17	15.3351	15.6265	15.3091	15.0125	14.833	14.2926	14.995	14.6633	no	no	608	148	0.243421	T37_1min
-0.47817	2.21025	0.531453	0.00616247	0.294136	15.9157	-3.272	-2.78201	Q9HD15	SRA1	NA	ERGWNDPPQFSYGLQTQAGGPRR	23	12	34	15.8042	16.2843	16.1433	16.3874	15.4976	15.5913	15.8156	15.8021	no	no	609	148	0.243021	T37_1min
-0.57303	2.20781	0.529817	0.00619716	0.295245	15.6435	-3.26907	-2.78756	Q0VDF9	HSPA14	NA	ARFELLCSPLFNKCIEAIR	19	298	316	15.8704	16.114	15.84	15.8957	15.5027	14.8447	15.7177	15.3628	no	no	610	148	0.242623	T37_1min
-0.190148	2.20728	0.529817	0.00620471	0.295245	18.9606	-3.26843	-2.78876	Q16539	MAPK14	NA	DLLIDEWK	8	331	338	19.0269	19.078	19.0913	19.0266	18.8432	18.8196	18.8356	18.9638	yes	no	611	149	0.243863	T37_1min
-0.306553	2.2069	0.529817	0.00621011	0.295245	17.2548	-3.26798	-2.78962	Q5VTL8	PRPF38B	NA	KTAGQTGMCGGVR	13	105	117	17.512	17.4549	17.2587	17.4066	16.9232	17.0747	17.1875	17.2205	no	no	612	149	0.243464	T37_1min
-0.490716	2.20669	0.529817	0.00621312	0.295245	15.4544	-3.26772	-2.7901	O43290	SART1	NA	DSGEKVVEIVKK	12	520	531	15.4835	15.8933	15.5323	15.8901	15.0495	15.1594	15.2295	15.3979	no	no	613	149	0.243067	T37_1min
-0.235637	2.20587	0.529649	0.00622487	0.295359	18.6234	-3.26674	-2.79196	P18077	RPL35A	NA	VIWGKVTR	8	69	76	18.8813	18.6768	18.5884	18.8184	18.482	18.494	18.5419	18.5043	no	no	614	149	0.242671	T37_1min
-0.305754	2.20583	0.529649	0.00622549	0.295359	18.5176	-3.26668	-2.79206	Q15233	NONO	NA	RQQEGFKGTFPDAR	14	365	378	18.4716	18.8306	18.5002	18.8796	18.363	18.3555	18.422	18.3185	no	no	615	149	0.242276	T37_1min
-0.529233	2.20498	0.529595	0.0062376	0.295396	17.2489	-3.26567	-2.79398	P49588	AARS1	NA	GLVVDMDGFEEERKLAQLK	19	433	451	17.1757	17.7796	17.1857	17.9131	16.7917	17.1938	17.0196	16.932	no	no	616	149	0.241883	T37_1min
-0.470342	2.20482	0.529595	0.00623998	0.295396	16.4196	-3.26547	-2.79436	Q8NBH2	KY	NA	YIFQLHR	7	511	517	16.9858	16.3072	16.673	16.6533	16.1299	16.153	16.4324	16.0225	no	no	617	149	0.241491	T37_1min
-0.605995	2.20388	0.529595	0.00625341	0.295396	14.843	-3.26434	-2.79648	Q96BF6	NACC2	NA	VKHEAMELPPAGPGLAPK	18	173	190	15.087	15.2115	15.1854	15.1001	14.6057	14.9962	14.3176	14.2406	no	no	618	149	0.2411	T37_1min
-0.381846	2.2026	0.528706	0.00627196	0.296001	16.4118	-3.2628	-2.79941	Q8WVY7	UBLCP1	NA	GKPAENDVKLGALK	14	52	65	16.6777	16.6713	16.3922	16.6698	16.2155	16.4429	16.0467	16.1785	no	no	619	149	0.240711	T37_1min
-0.437604	2.20228	0.528706	0.00627649	0.296001	15.9094	-3.26242	-2.80012	O94927	HAUS5	NA	AQFLQNLLLPQAKR	14	196	209	15.8685	16.1347	16.1664	16.3434	15.482	15.69	15.7829	15.8076	no	no	620	149	0.240323	T37_1min
-0.402099	2.20186	0.528459	0.00628256	0.29617	15.6861	-3.26191	-2.80107	Q9BWF3	RBM4	NA	TAPGMGDQSGCYRCGK	16	152	167	15.8004	15.9394	15.8534	15.9551	15.3594	15.6755	15.4553	15.4498	no	no	621	149	0.239936	T37_1min
-0.807605	2.19938	0.526652	0.00631865	0.297405	13.724	-3.25892	-2.80673	Q9NVM9	INTS13	NA	ITDFGEFMRENR	12	415	426	13.7141	14.2232	14.4114	14.1626	13.0313	13.7667	13.421	13.0618	no	no	622	149	0.23955	T37_1min
-0.632481	2.19881	0.526264	0.00632695	0.29767	14.3108	-3.25823	-2.80802	Q15154	PCM1	NA	VTNDISPESSPGVGRR	16	60	75	14.8745	14.6654	14.5359	14.4326	14.2367	13.6881	13.9832	14.0704	no	no	623	149	0.239165	T37_1min
-1.20727	2.19822	0.526027	0.00633544	0.297833	15.0327	-3.25753	-2.80935	P19338	NCL	NA	SISLYYTGEKGQNQDYRGGK	20	458	477	14.9625	16.1838	15.1176	16.2814	13.3796	15.0608	14.7595	14.5163	no	no	624	149	0.238782	T37_1min
-0.470003	2.19799	0.525962	0.00633889	0.297878	16.3914	-3.25725	-2.80989	Q9BWU0	SLC4A1AP	NA	AGKIDEKPETFESLVAK	17	489	505	16.3265	16.939	16.4295	16.8107	16.0885	16.3603	16.1392	16.0376	no	no	625	149	0.2384	T37_1min
-0.22621	2.1952	0.524031	0.00637976	0.299205	18.5674	-3.25389	-2.81623	Q8IXQ4	GPALPP1	NA	SIWTDTPADRER	12	221	232	18.6466	18.7171	18.6113	18.7473	18.3133	18.5536	18.446	18.5045	no	no	626	149	0.238019	T37_1min
-0.311949	2.19306	0.523778	0.00641126	0.299379	16.7862	-3.25131	-2.82109	C4AMC7	WASH6P	NA	LFDAPLSISKR	11	193	203	17.0131	16.8178	16.9346	17.0032	16.5418	16.5756	16.7983	16.6052	no	no	627	149	0.23764	T37_1min
-0.141422	2.19282	0.52371	0.0064148	0.299426	22.3391	-3.25102	-2.82164	Q92901	RPL3	NA	KVACIGAWHPAR	12	250	261	22.4849	22.3672	22.3725	22.4144	22.2419	22.3073	22.2506	22.2736	no	no	628	149	0.237261	T37_1min
-0.259024	2.19264	0.523699	0.00641748	0.299434	18.1131	-3.2508	-2.82205	Q7L2J0	MEPCE	NA	SCFPASLTASR	11	521	531	18.2064	18.3344	18.2489	18.1809	18.1352	17.8108	17.9637	18.0247	no	no	629	149	0.236884	T37_1min
-0.344796	2.18963	0.521564	0.00646201	0.30091	17.3551	-3.24719	-2.82887	P08237	PFKM	NA	AMNWMSGK	8	683	690	17.5226	17.6302	17.497	17.4601	16.8613	17.2388	17.3421	17.2886	no	no	630	149	0.236508	T37_1min
-0.33554	2.18926	0.521564	0.00646752	0.30091	16.966	-3.24675	-2.82972	P02549	SPTA1	NA	SYITKEDMK	9	2369	2377	17.0116	17.2604	17.0917	17.1715	16.6143	17.0181	16.7829	16.7778	no	no	631	149	0.236133	T37_1min
-0.294633	2.18845	0.521564	0.00647959	0.30091	17.7081	-3.24577	-2.83156	Q8IZP2	ST13	NA	LQKPNAAIRDCDR	13	161	173	17.6197	17.9274	17.847	18.0277	17.4794	17.5734	17.6111	17.5793	no	no	632	149	0.235759	T37_1min
-0.355514	2.18814	0.521419	0.00648428	0.30101	16.5187	-3.24539	-2.83227	Q9Y2V2	CARHSP1	NA	GVCKCFCR	8	65	72	16.4723	16.847	16.7524	16.7141	16.2766	16.3008	16.2893	16.4971	no	no	633	149	0.235387	T37_1min
-0.171912	2.18779	0.521242	0.00648947	0.301133	20.6881	-3.24497	-2.83306	P16989	YBX3	NA	NGYGFINRNDTK	12	102	113	20.68	20.8651	20.7634	20.7876	20.5451	20.6276	20.6628	20.5731	no	no	634	149	0.235016	T37_1min
-0.801343	2.1866	0.520797	0.00650724	0.301441	13.5362	-3.24354	-2.83576	Q96JN0	LCOR	NA	LLMADQDSPLDLTVRK	16	56	71	14.0454	13.8161	13.63	14.2561	13.4013	12.7449	13.0218	13.3741	no	no	635	149	0.234646	T37_1min
-0.673456	2.18554	0.520349	0.00652319	0.301752	14.1629	-3.24226	-2.83818	Q96BH1	RNF25	NA	ESLGLESKDGS	11	449	459	14.0614	14.764	14.5152	14.6581	13.7713	14.0169	13.8412	13.6755	no	no	636	149	0.234277	T37_1min
-0.72583	2.18513	0.520106	0.0065294	0.301922	14.5168	-3.24177	-2.83911	Q92541	RTF1	NA	KLTQIQESQVTSHNKER	17	251	267	15.0739	15.0463	14.3044	15.0942	14.3212	14.3088	14.2321	13.7534	no	no	637	149	0.233909	T37_1min
-0.246152	2.18442	0.519859	0.0065401	0.302093	17.557	-3.24091	-2.84073	Q14191	WRN	NA	LPVWFAK	7	1407	1413	17.6674	17.6461	17.6468	17.7598	17.4391	17.5331	17.4321	17.3312	no	no	638	149	0.233542	T37_1min
-0.837139	2.18398	0.519859	0.00654664	0.302093	18.7413	-3.24039	-2.84172	P26038	MSN	NA	AQMVQEDLEKTRAELK	16	449	464	18.5983	19.584	18.8166	19.6406	17.6412	18.8899	18.3901	18.3697	no	no	639	149	0.233177	T37_1min
-0.48435	2.18374	0.519859	0.00655023	0.302093	15.5227	-3.2401	-2.84226	O43353	RIPK2	NA	GASGTVSSAR	10	27	36	15.7267	15.8843	15.432	16.0163	15.3863	15.1886	15.1958	15.3512	yes	no	640	150	0.234375	T37_1min
-0.677812	2.18368	0.519859	0.00655123	0.302093	14.4134	-3.24002	-2.84241	O94762	RECQL5	NA	KQQLLATAAHKDSQSIAR	18	749	766	14.633	15.1111	14.9786	14.2864	14.2159	13.9064	14.0613	14.1141	no	no	641	150	0.234009	T37_1min
-0.869069	2.18251	0.519532	0.00656887	0.30232	14.6369	-3.23862	-2.84506	P51114	FXR1	NA	NEEATKHLECTK	12	202	213	14.5184	15.8207	14.5958	15.3507	14.4566	14.0624	14.155	14.1354	no	no	642	150	0.233645	T37_1min
-0.550953	2.18161	0.519057	0.00658247	0.302652	16.119	-3.23754	-2.8471	O94992	HEXIM1	NA	YHTESLQNMSKQELIK	16	274	289	16.17	16.7128	16.0992	16.5959	15.4598	16.0758	15.8859	15.9527	no	no	643	150	0.233281	T37_1min
-0.623129	2.1806	0.518689	0.00659787	0.302908	16.1877	-3.23631	-2.84941	Q6ZU65	UBN2	NA	SFMETEVKPLWPK	13	640	652	16.3896	16.3887	16.6674	16.5512	15.3363	16.4541	15.7334	15.9807	no	no	644	150	0.232919	T37_1min
-0.404878	2.17995	0.518689	0.0066077	0.302908	16.3551	-3.23554	-2.85087	O75717	WDHD1	NA	MLALSCKLER	10	768	777	16.4554	16.7675	16.4454	16.5618	16.0387	16.1912	16.4137	15.967	no	no	645	150	0.232558	T37_1min
-0.518247	2.17949	0.518689	0.00661463	0.302908	15.3599	-3.23499	-2.85191	Q86VM9	ZC3H18	NA	SVKKPAPPPAPPQATK	16	636	651	15.3696	15.9346	15.5986	15.5734	14.8575	15.2654	15.2346	15.0457	no	no	646	150	0.232198	T37_1min
-0.637875	2.17915	0.518636	0.00661994	0.302945	14.8209	-3.23457	-2.8527	P29474	NOS3	NA	TYVQDILR	8	1086	1093	15.1083	15.2712	14.9986	15.1813	14.6972	14.6118	13.9412	14.7579	no	no	647	150	0.231839	T37_1min
-0.186507	2.17732	0.517757	0.00664788	0.303559	20.5924	-3.23237	-2.85686	O00151	PDLIM1	NA	LVGGKDFEQPLAISR	15	18	32	20.6714	20.8113	20.7056	20.5545	20.5261	20.4874	20.5356	20.4476	no	no	648	150	0.231481	T37_1min
-1.03631	2.17716	0.517757	0.00665021	0.303559	13.6673	-3.23219	-2.8572	Q86V21	AACS	NA	KAYFSKFPGIWAHGDYCR	18	509	526	13.4668	14.7001	14.1821	14.3927	13.4912	12.4283	13.5861	13.0908	no	no	649	150	0.231125	T37_1min
-1.02129	2.17606	0.517264	0.00666714	0.303904	12.5704	-3.23086	-2.85971	Q9Y3U8	RPL36	NA	KRVGTHIR	8	75	82	12.4622	13.1844	13.5311	13.1465	11.91	11.7144	12.2549	12.3598	no	no	650	150	0.230769	T37_1min
-1.08408	2.17576	0.517222	0.0066717	0.303933	13.319	-3.2305	-2.86038	P07910	HNRNPC	NA	VSGNTSRR	8	161	168	13.8447	14.3134	13.4743	13.8116	13.4248	11.9273	12.5634	13.1922	no	no	651	150	0.230415	T37_1min
-0.400796	2.1755	0.517222	0.00667573	0.303933	18.0618	-3.23018	-2.86098	Q9Y6W5	WASF2	NA	DVVGNDVATILSRR	14	463	476	17.9656	18.4759	18.0625	18.5448	17.6976	17.9352	17.8392	17.9736	no	no	652	150	0.230061	T37_1min
-0.394003	2.17528	0.517222	0.00667911	0.303933	16.1792	-3.22992	-2.86148	Q8TCU4	ALMS1	NA	TLLMEAENMALKR	13	2264	2276	16.2529	16.5122	16.2485	16.4913	15.7847	16.0118	15.9559	16.1764	no	no	653	150	0.229709	T37_1min
-0.334997	2.17522	0.517222	0.00667998	0.303933	17.1356	-3.22985	-2.86161	Q5JSH3	WDR44	NA	VGLSTFKETENTAYK	15	31	45	17.2325	17.5672	17.1068	17.3059	16.9637	17.0276	16.8591	17.022	no	no	654	150	0.229358	T37_1min
-1.1973	2.17391	0.516776	0.0067003	0.304245	12.89	-3.22826	-2.8646	Q9UHY1	NRBP1	NA	AVFDNLIQLEHLNIVKFHK	19	116	134	13.6325	13.6363	13.2536	13.4322	12.3482	12.5688	11.1646	13.0837	yes	no	655	151	0.230534	T37_1min
-0.647906	2.17021	0.514925	0.00675752	0.305545	14.8437	-3.22382	-2.87299	Q2M3D2	EXOC3L2	NA	EMLPDTYISK	10	114	123	14.8911	14.8391	15.4749	15.4655	14.6976	14.6684	14.4992	14.2137	no	no	656	151	0.230183	T37_1min
-0.954694	2.16846	0.514925	0.00678481	0.305545	13.4122	-3.22171	-2.87696	O75191	XYLB	NA	ILSQTRGPPE	10	527	536	14.0208	14.3132	13.4456	13.7787	12.8156	13.2983	13.3382	12.2875	no	no	657	151	0.229833	T37_1min
-0.577652	2.16833	0.514925	0.00678688	0.305545	14.503	-3.22155	-2.87727	Q9UHH9	IP6K2	NA	YEVPCVLDLK	10	213	222	14.9143	14.9315	14.8218	14.4995	14.4009	14.0507	14.2808	14.1242	no	no	658	151	0.229483	T37_1min
-0.41653	2.1683	0.514925	0.00678741	0.305545	15.7191	-3.22151	-2.87734	P51957	NEK4	NA	QISFFLEATK	10	264	273	15.81	15.941	15.9172	16.041	15.7494	15.4996	15.3447	15.4495	yes	no	659	152	0.230653	T37_1min
-0.241947	2.16818	0.514925	0.00678929	0.305545	17.9326	-3.22137	-2.87762	P49756	RBM25	NA	CGLVLSWKR	9	110	118	17.9691	18.1665	18.0344	18.0441	17.7818	17.9376	17.792	17.7349	no	no	660	152	0.230303	T37_1min
-0.559561	2.16685	0.514183	0.00681007	0.306067	15.4022	-3.21977	-2.88063	Q9UK41	VPS28	NA	KFRLDCPLAMER	12	98	109	15.8745	15.6267	15.2407	15.9859	15.0245	15.2553	14.9595	15.2503	no	no	661	152	0.229955	T37_1min
-0.373259	2.16667	0.514183	0.00681288	0.306067	15.8298	-3.21955	-2.88104	Q9P2X3	IMPACT	NA	LLHLMEILNVK	11	248	258	16.0186	16.0388	16.0935	15.9148	15.6531	15.5819	15.7892	15.5485	no	no	662	152	0.229607	T37_1min
-0.45366	2.16559	0.513733	0.00682979	0.306385	15.817	-3.21826	-2.88348	P46734	MAP2K3	NA	DVKPSNVLINKEGHVK	16	190	205	15.9974	16.3948	15.9149	15.8681	15.4453	15.7007	15.6666	15.548	yes	no	663	153	0.230769	T37_1min
-0.599579	2.16311	0.513003	0.00686887	0.3069	15.2264	-3.21528	-2.88911	Q7Z478	DHX29	NA	VVINNKLEQR	10	88	97	15.4081	15.8951	15.0768	15.7249	14.9695	14.8415	15.1383	14.7573	no	no	664	153	0.230422	T37_1min
-0.430547	2.16287	0.513003	0.00687272	0.3069	17.8394	-3.21498	-2.88966	Q9Y5X1	SNX9	NA	ELLTVGQEHWKR	12	415	426	18.0107	18.2198	17.832	18.1562	17.232	17.835	17.8746	17.5549	no	no	665	153	0.230075	T37_1min
-0.550331	2.16263	0.512929	0.00687647	0.306952	15.1128	-3.2147	-2.8902	Q9UKD2	MRTO4	NA	MFFGKNK	7	65	71	15.034	15.3216	15.4266	15.7696	14.8594	14.9619	14.7347	14.7944	no	no	666	153	0.22973	T37_1min
-0.645883	2.16097	0.512416	0.00690294	0.307316	13.917	-3.21269	-2.89398	Q9UEE9	CFDP1	NA	QNEKEKPQANVPSALPSLPAGSGLK	25	195	219	14.2106	14.4026	14.0066	14.34	13.7442	13.4148	13.7256	13.4917	no	no	667	153	0.229385	T37_1min
-0.634242	2.15729	0.51136	0.00696168	0.308063	15.5935	-3.20826	-2.90234	Q9UPN4	CEP131	NA	SNLAQVIRQEFEDR	14	994	1007	15.7448	16.0357	15.8263	16.0359	14.6165	15.6053	15.4615	15.4224	no	no	668	153	0.229042	T37_1min
-1.07348	2.15683	0.51136	0.00696895	0.308063	13.0885	-3.20772	-2.90336	Q14203	DCTN1	NA	WVGVILDEAKGK	12	57	68	13.6636	13.8793	13.8726	13.0855	13.2599	11.8833	12.8403	12.2235	no	no	669	153	0.2287	T37_1min
-0.606417	2.15591	0.511085	0.00698377	0.308259	14.3943	-3.20661	-2.90546	Q7L1T6	CYB5R4	NA	SGKDLTGLK	9	43	51	14.6715	15.064	14.4538	14.6006	13.9931	14.0288	14.2687	14.0736	no	no	670	153	0.228358	T37_1min
-0.341131	2.15434	0.510415	0.00700899	0.308734	17.8779	-3.20472	-2.90901	Q9BSC4	NOL10	NA	SLPNILTDDRFK	12	475	486	18.1149	18.1987	17.8214	18.0588	17.7861	17.8342	17.7848	17.4242	no	no	671	153	0.228018	T37_1min
-0.264483	2.15427	0.510415	0.00701018	0.308734	17.4583	-3.20464	-2.90918	Q9UBP6	METTL1	NA	NFPAIFR	7	251	257	17.611	17.6445	17.6159	17.4909	17.4649	17.215	17.2638	17.3606	no	no	672	153	0.227679	T37_1min
-0.182503	2.15227	0.510055	0.00704262	0.30899	19.1926	-3.20222	-2.91373	Q9UG63	ABCF2	NA	ELEDFEMKK	9	59	67	19.3391	19.2162	19.3363	19.244	19.1426	19.1204	19.0397	19.1028	no	no	673	153	0.22734	T37_1min
-0.451189	2.15191	0.510055	0.00704834	0.30899	17.1321	-3.2018	-2.91453	Q01469	FABP5	NA	GFDEYMKELGVGIALRK	17	18	34	17.2035	17.3887	17.2856	17.553	16.4383	17.0106	17.0756	17.1016	no	no	674	153	0.227003	T37_1min
-0.44013	2.15123	0.509898	0.00705939	0.309102	15.6899	-3.20098	-2.91607	Q96JI7	SPG11	NA	EQESLNFLIGR	11	1874	1884	16.0544	15.8208	15.9659	15.7986	15.2743	15.3354	15.7091	15.5604	no	no	675	153	0.226667	T37_1min
-0.262549	2.15054	0.509898	0.00707059	0.309102	17.5413	-3.20015	-2.91764	P62491	RAB11A	NA	VVLIGDSGVGKSNLLSR	17	14	30	17.5065	17.6304	17.7565	17.797	17.4049	17.4185	17.3852	17.4316	no	no	676	153	0.226331	T37_1min
-0.389544	2.14992	0.509775	0.00708073	0.30919	17.2696	-3.1994	-2.91905	Q96PV6	LENG8	NA	ENGMETPMHENPEWEK	16	26	41	17.474	17.2525	17.6029	17.5281	16.7354	17.1571	17.0995	17.3073	no	no	677	153	0.225997	T37_1min
-1.3509	2.14975	0.509775	0.00708354	0.30919	13.9203	-3.1992	-2.91944	O00571	DDX3X	NA	SSFFSDRGSGSR	12	82	93	13.8753	14.7794	14.3225	15.4059	11.9088	13.8715	13.5899	13.6093	no	no	678	153	0.225664	T37_1min
-0.473271	2.1497	0.509775	0.00708428	0.30919	15.991	-3.19914	-2.91954	O95218	ZRANB2	NA	YAKLEER	7	93	99	15.9943	16.2212	16.1716	16.5236	15.4371	15.8979	15.9196	15.7629	no	no	679	153	0.225331	T37_1min
-0.243214	2.1496	0.509775	0.00708602	0.30919	19.1012	-3.19901	-2.91978	P47813	EIF1AX	NA	MLGNGRLEAMCFDGVK	16	41	56	19.0827	19.3845	19.1158	19.3081	18.8692	19.0231	19.0027	19.0233	no	no	680	153	0.225	T37_1min
-0.570823	2.14271	0.507277	0.00719921	0.310973	15.3248	-3.19073	-2.9354	Q01085	TIAL1	NA	MMEDDGQPR	9	1	9	15.7303	15.6906	15.3721	15.648	14.5615	15.0302	15.2844	15.2817	no	no	681	153	0.22467	T37_1min
-0.348444	2.14244	0.507277	0.00720379	0.310973	16.9736	-3.1904	-2.93602	Q02224	CENPE	NA	MKPLIIREDVNR	12	149	160	17.0289	17.0731	17.1326	17.3565	16.5691	16.9773	16.8314	16.8196	no	no	682	153	0.22434	T37_1min
-0.650801	2.13974	0.505616	0.00724874	0.312165	15.1774	-3.18715	-2.94215	Q13823	GNL2	NA	VWQYITLMRR	10	347	356	15.2573	15.6823	15.4398	15.6317	14.2433	15.1576	14.9124	15.0946	no	no	683	153	0.224012	T37_1min
-0.523279	2.13791	0.505172	0.00727937	0.312484	15.581	-3.18495	-2.9463	P53384	NUBP1	NA	KVKLPIIGVVENMSGFICPK	20	218	237	15.7346	15.977	15.949	15.7099	14.9635	15.5835	15.5811	15.1492	no	no	684	153	0.223684	T37_1min
-0.567451	2.13788	0.505172	0.00727989	0.312484	14.8692	-3.18491	-2.94637	O43251	RBFOX2	NA	QMFGQFGK	8	139	146	15.1283	15.3874	14.9985	15.0974	14.3796	14.7705	14.8619	14.3298	no	no	685	153	0.223358	T37_1min
-0.882361	2.13699	0.504761	0.0072947	0.31278	12.7209	-3.18385	-2.94837	Q8TER5	ARHGEF40	NA	ELQGCATHPLR	11	1144	1154	13.3265	13.1231	13.2259	12.9729	11.9803	12.5171	12.0113	12.6102	no	no	686	153	0.223032	T37_1min
-0.411191	2.13555	0.503986	0.00731901	0.313339	16.0003	-3.18211	-2.95165	O60930	RNASEH1	NA	LREPLDGDGHESAEPYAK	18	99	116	16.4861	16.1233	16.169	16.0451	15.7036	15.7196	15.7732	15.9823	no	no	687	153	0.222707	T37_1min
-0.312059	2.13543	0.503986	0.00732095	0.313339	17.7403	-3.18197	-2.95191	Q8NFF5	FLAD1	NA	SLGVQVCR	8	141	148	17.9976	17.9227	17.9178	17.7471	17.7855	17.3927	17.4652	17.6936	no	no	688	153	0.222384	T37_1min
-0.491023	2.13281	0.50268	0.0073653	0.314282	16.0186	-3.17881	-2.95786	Q12873	CHD3	NA	AGSMSKQELDDILK	14	1217	1230	15.9521	16.4363	16.2725	16.3957	15.996	15.8908	15.8064	15.3994	no	no	689	153	0.222061	T37_1min
-0.649742	2.13258	0.50268	0.00736913	0.314282	14.6372	-3.17854	-2.95837	Q9UII2	ATP5IF1	NA	GFGSDQSENVDRGAGSIR	18	24	41	14.6841	15.2777	14.8504	15.0361	14.0929	14.7572	14.0974	14.302	no	no	690	153	0.221739	T37_1min
-0.72613	2.13245	0.50268	0.0073714	0.314282	13.4288	-3.17838	-2.95867	Q9H6L4	ARMC7	NA	LRNLAQIFLEDFCSPR	16	156	171	14.0384	13.748	13.5418	13.839	13.2556	13.1238	12.8154	13.068	no	no	691	153	0.221418	T37_1min
-0.294804	2.13055	0.501606	0.00740371	0.31506	17.6275	-3.1761	-2.96298	Q8WU79	SMAP2	NA	TSNTLEKDLDLLASVPSPSSSGSRK	25	203	227	17.8087	17.8193	17.7397	17.7317	17.241	17.6605	17.5734	17.4454	no	no	692	153	0.221098	T37_1min
-0.270786	2.1301	0.501466	0.00741142	0.315162	17.3626	-3.17555	-2.964	Q86UW6	N4BP2	NA	ISISDSIK	8	1033	1040	17.4699	17.5315	17.602	17.3885	17.074	17.299	17.2775	17.2583	no	no	693	153	0.220779	T37_1min
-1.50352	2.12899	0.500823	0.00743039	0.315629	12.4868	-3.17422	-2.96652	Q5VIY5	ZNF468	NA	ELAGSTGQHDQR	12	118	129	13.2939	13.1956	13.041	13.4236	12.3119	12.2307	10.0236	12.3738	no	no	694	153	0.220461	T37_1min
-0.448514	2.12738	0.50014	0.00745804	0.316126	15.8556	-3.17228	-2.97018	Q5TAX3	TUT4	NA	FQPNKPFYTQDR	12	1613	1624	15.9789	16.377	15.9052	16.0583	15.6919	15.8015	15.6476	15.3844	no	no	695	153	0.220144	T37_1min
-0.685618	2.12721	0.50013	0.00746092	0.316133	15.4949	-3.17207	-2.97056	Q7Z6B0	CCDC91	NA	IKQDVESLMEKHNVLEK	17	155	171	15.5499	15.9966	15.5566	16.2478	14.6466	15.6291	15.1321	15.2005	no	no	696	153	0.219828	T37_1min
-0.394269	2.12679	0.500021	0.00746814	0.316213	15.6959	-3.17157	-2.97151	Q15047	SETDB1	NA	NMTGPMKR	8	1150	1157	15.9113	15.8061	15.9929	15.8619	15.2884	15.5462	15.576	15.5845	no	no	697	153	0.219512	T37_1min
-1.02671	2.12588	0.499868	0.00748384	0.316324	13.4996	-3.17047	-2.97358	Q8IZT6	ASPM	NA	MMHIAATLIQRR	12	2261	2272	14.1782	14.0883	13.6787	14.1067	12.4584	12.7609	12.7095	14.0162	no	no	698	153	0.219198	T37_1min
-0.448951	2.1254	0.499595	0.00749209	0.316523	16.1037	-3.1699	-2.97466	Q96EY9	ADAT3	NA	AHWPTSFHEDKQVTSALAGR	20	144	163	16.0582	16.6322	16.1526	16.4697	15.7511	15.8658	15.8475	16.0525	no	no	699	153	0.218884	T37_1min
-0.265553	2.12528	0.499595	0.00749417	0.316523	18.5713	-3.16975	-2.97494	Q5VTR2	RNF20	NA	RYDLEQGLGDLLTERK	16	110	125	18.7701	18.8151	18.5622	18.6691	18.3526	18.3942	18.6527	18.3548	no	no	700	153	0.218571	T37_1min
-0.693834	2.12432	0.499415	0.00751063	0.316654	14.3013	-3.1686	-2.97709	Q8IWE5	PLEKHM2	NA	VIDQLNGQLDPSTWCSR	17	413	429	14.8411	14.3068	14.4831	14.9617	14.1961	13.8782	13.5802	14.163	no	no	701	153	0.21826	T37_1min
-0.634338	2.12334	0.499215	0.00752764	0.3168	14.8361	-3.16742	-2.97932	Q496Y0	LONRF3	NA	VLLTQADALASR	12	69	80	15.2178	14.8735	15.232	15.2898	14.3513	14.1163	14.6528	14.9553	no	no	702	153	0.217949	T37_1min
-0.340035	2.12238	0.499215	0.00754438	0.3168	16.5071	-3.16626	-2.98151	Q15545	TAF7	NA	YIESPDVEKEVKR	13	156	168	16.613	16.7507	16.5808	16.7641	16.1485	16.5213	16.3432	16.3354	no	no	703	153	0.217639	T37_1min
-0.417757	2.12225	0.499215	0.00754658	0.3168	16.4128	-3.16611	-2.9818	P41227	NAA10	NA	HLELKEK	7	161	167	16.3732	16.937	16.7248	16.4517	16.1607	16.1212	16.1703	16.3634	no	no	704	153	0.21733	T37_1min
-0.977435	2.12212	0.499215	0.00754884	0.3168	13.1046	-3.16595	-2.98209	P51523	ZNF84	NA	IHTGEKPFECSECGK	15	648	662	13.195	13.9265	13.5428	13.7088	12.9254	11.8995	13.1048	12.5338	no	no	705	153	0.217021	T37_1min
-0.740389	2.12132	0.498877	0.00756274	0.317046	13.4663	-3.16499	-2.9839	Q7Z4S6	KIF21A	NA	LQQDVMEMKK	10	759	768	13.6564	13.955	13.6427	14.092	12.9308	13.4453	13.0061	13.0024	no	no	706	153	0.216714	T37_1min
-0.85629	2.1208	0.498535	0.00757177	0.317296	14.4531	-3.16437	-2.98507	Q9BYJ9	YTHDF1	NA	RLDSAFR	7	420	426	14.3127	15.0334	14.6887	15.4899	13.5989	14.1106	13.8554	14.5347	no	no	707	153	0.216407	T37_1min
-0.460105	2.11926	0.498047	0.00759865	0.317653	17.931	-3.16252	-2.98856	Q7Z422	SZRD1	NA	ISQPEDSRQPNNVIR	15	123	137	17.9008	18.4204	18.0811	18.2417	17.2438	17.9199	17.8849	17.755	no	no	708	153	0.216102	T37_1min
-0.31777	2.11905	0.497989	0.00760234	0.317695	18.5666	-3.16226	-2.98904	Q9HAU5	UPF2	NA	LIVDAFLQQLPNCVNR	16	566	581	18.7708	18.4982	18.9337	18.6995	18.3016	18.6468	18.3868	18.2958	no	no	709	153	0.215797	T37_1min
-0.404262	2.11804	0.497763	0.00762018	0.317861	17.6788	-3.16104	-2.99135	Q9NW13	RBM28	NA	VTKPVQIQKR	10	261	270	17.7503	17.9575	18.0932	17.7228	17.7478	17.1112	17.5583	17.4895	no	no	710	153	0.215493	T37_1min
-0.68782	2.11737	0.497763	0.00763184	0.317861	14.4472	-3.16024	-2.99285	Q86WB0	ZC3HC1	NA	SMGTGDTPGLEVPSSPLR	18	381	398	14.6461	14.6232	14.8513	15.0437	14.5908	13.9907	13.6622	14.1694	no	no	711	153	0.21519	T37_1min
-0.672598	2.11709	0.497763	0.00763684	0.317861	14.5978	-3.1599	-2.9935	Q96NW4	ANKRD27	NA	MSLLSQMTSSPTDCLFK	17	387	403	14.9349	14.9382	14.8055	15.0576	13.6301	14.4427	14.4823	14.4907	no	no	712	153	0.214888	T37_1min
-1.05789	2.11702	0.497763	0.00763794	0.317861	13.8849	-3.15982	-2.99364	Q96T60	PNKP	NA	HLVSAGYVHVNRDTLGSWQR	20	385	404	14.0312	14.5987	14.5464	14.4791	12.4164	13.928	14.0488	13.0305	no	no	713	153	0.214586	T37_1min
-0.192158	2.11702	0.497763	0.00763799	0.317861	19.1566	-3.15982	-2.99364	Q86Y56	DNAAF5	NA	MAAASTLVTWLQCVK	15	761	775	19.2242	19.16	19.2816	19.3449	18.9936	19.1318	19.072	19.0448	no	no	714	153	0.214286	T37_1min
-0.319135	2.11682	0.497763	0.00764151	0.317861	18.0004	-3.15958	-2.9941	Q13574	DGKZ	NA	TICHYIVEAGASLMK	15	872	886	18.1747	18.1163	18.0945	18.2542	17.9618	17.9975	17.8892	17.5148	no	no	715	153	0.213986	T37_1min
-0.551622	2.11654	0.497763	0.00764653	0.317861	15.2738	-3.15923	-2.99474	Q86VZ5	SGMS1	NA	IKPNGMPNGYRK	12	102	113	15.3659	15.484	15.735	15.6134	14.5627	15.2834	14.9814	15.1643	no	no	716	153	0.213687	T37_1min
-0.446247	2.11445	0.497029	0.00768331	0.318399	16.4042	-3.15673	-2.99946	Q5VU43	PDE4DIP	NA	MAALVEAEKECNLELSEKLK	20	126	145	16.4605	16.5576	16.5467	16.9447	15.8878	16.1405	16.2541	16.4421	no	no	717	153	0.213389	T37_1min
-0.37521	2.11348	0.496619	0.00770056	0.318699	17.0044	-3.15556	-3.00167	P48634	PRRC2A	NA	YSSLNLFDTYKGK	13	17	29	17.0546	17.5106	17.0643	17.1385	16.6953	17.0361	16.7405	16.7954	no	no	718	153	0.213092	T37_1min
-0.347336	2.11056	0.495818	0.00775248	0.319288	16.4833	-3.15204	-3.00828	Q9NQ48	LZTFL1	NA	VQEQLHMAEKELEK	14	250	263	16.7667	16.6266	16.6692	16.5654	16.0604	16.3918	16.441	16.3453	no	no	719	153	0.212796	T37_1min
-0.29372	2.11009	0.495818	0.0077608	0.319288	17.0562	-3.15148	-3.00934	Q9BTD8	RBM42	NA	AFSRFPSFLK	10	400	409	17.3663	17.1362	17.1735	17.1363	17.0387	16.7737	16.9359	16.8891	no	no	720	153	0.2125	T37_1min
-0.389713	2.10916	0.495386	0.0077775	0.319605	17.3581	-3.15036	-3.01145	Q8TCB7	METTL6	NA	FLKPPKNPSPVVLGLDPK	18	266	283	17.5482	17.7395	17.5719	17.3523	17.4151	16.9572	16.94	17.3406	no	no	721	153	0.212205	T37_1min
-0.82093	2.1088	0.495231	0.0077839	0.31972	13.3199	-3.14993	-3.01226	Q9Y5X3	SNX5	NA	TKALIDYENSNK	12	313	324	13.415	13.9318	13.7363	13.8385	12.4977	13.405	12.8749	12.8603	no	no	722	153	0.211911	T37_1min
-0.301288	2.1075	0.495002	0.00780728	0.319888	16.9988	-3.14836	-3.01521	O60268	KIAA0513	NA	IFSGGEDLDQEEKAK	15	106	120	17.1307	17.2367	16.9849	17.2454	16.8257	16.8609	16.7197	16.9862	no	no	723	153	0.211618	T37_1min
-0.487191	2.10659	0.495002	0.00782357	0.319888	15.6508	-3.14727	-3.01726	Q96BN8	OTULIN	NA	KKWAGLAEMR	10	197	206	15.7489	15.924	15.924	15.9805	15.4115	15.723	15.4784	15.0157	no	no	724	153	0.211326	T37_1min
-0.468172	2.10643	0.495002	0.00782649	0.319888	15.204	-3.14708	-3.01763	Q9NTX5	ECHDC1	NA	LLHQTGLSLYSTSHGFYEEEVKK	23	23	45	15.4683	15.56	15.2277	15.4963	14.8347	14.9101	15.2084	14.9263	no	no	725	153	0.211034	T37_1min
-0.282627	2.10629	0.495002	0.00782908	0.319888	17.3677	-3.14691	-3.01795	P14854	COX6B1	NA	TAPFDSRFPNQNQTR	15	14	28	17.48	17.6219	17.6175	17.3167	17.1233	17.2704	17.2771	17.2347	no	no	726	153	0.210744	T37_1min
-0.249195	2.10501	0.494837	0.00785214	0.32001	17.5377	-3.14537	-3.02084	Q8TBN0	RAB3IL1	NA	LKDEECERLSK	11	92	102	17.5428	17.7579	17.6453	17.7033	17.3322	17.4109	17.5087	17.4006	no	no	727	153	0.210454	T37_1min
-0.439009	2.1035	0.494458	0.00787944	0.320289	15.6021	-3.14356	-3.02426	P62195	PSMC5	NA	KIEFPPPNEEARLDILK	17	314	330	15.726	15.8665	15.78	15.9138	15.3589	15.2791	15.695	15.1972	no	no	728	153	0.210165	T37_1min
-0.249648	2.10303	0.494203	0.00788809	0.320477	20.4759	-3.14298	-3.02534	Q9H3K6	BOLA2B	NA	VLVVSAKFEGKPLLQR	16	37	52	20.5586	20.7636	20.4082	20.6723	20.2184	20.4816	20.4181	20.2861	no	no	729	153	0.209877	T37_1min
-0.455884	2.10249	0.49413	0.00789796	0.320531	15.5686	-3.14233	-3.02657	O94806	PRKD2	NA	LHGDMLEMILSSEK	14	630	643	15.6233	15.8052	16.064	15.6936	15.143	15.2615	15.5085	15.4496	yes	no	730	154	0.210959	T37_1min
-0.429641	2.10213	0.49413	0.00790437	0.320531	15.2845	-3.14191	-3.02736	Q9HAH7	FBRS	NA	WCAMHVR	7	86	92	15.5183	15.5294	15.3328	15.6167	14.9258	15.1758	15.0895	15.0875	no	no	731	154	0.21067	T37_1min
-0.726011	2.101	0.4938	0.00792503	0.320774	15.5746	-3.14054	-3.02993	Q5THK1	PRR14L	NA	TIPRPDPNLTPMGLPRPK	18	2018	2035	15.7723	16.1309	15.7295	16.1175	14.4783	15.3393	15.7903	15.2383	no	no	732	154	0.210383	T37_1min
-0.323066	2.10083	0.493776	0.00792819	0.320792	18.3668	-3.14033	-3.03032	Q13951	CBFB	NA	PRVVPDQR	8	2	9	18.2757	18.8289	18.5144	18.4942	18.323	18.2519	18.1413	18.1049	no	no	733	154	0.210095	T37_1min
-0.618484	2.09929	0.493129	0.00795627	0.321271	16.0539	-3.13849	-3.0338	Q9NVM4	PRMT7	NA	IRSPCGDCEGFDVHIMDDMIKR	22	530	551	16.1888	16.4695	16.2743	16.5199	15.0775	15.895	16.1802	15.826	no	no	734	154	0.209809	T37_1min
-0.482868	2.09872	0.493098	0.00796677	0.321293	15.9727	-3.1378	-3.0351	Q8TCG2	PI4K2B	NA	LVILDYIIR	9	293	301	16.4151	16.4648	15.833	16.1435	15.9148	15.5159	15.7859	15.7084	no	no	735	154	0.209524	T37_1min
-0.204827	2.09812	0.492902	0.0079777	0.321438	18.2456	-3.13708	-3.03644	Q16643	DBN1	NA	INREQFWEQAK	11	175	185	18.3119	18.3764	18.4177	18.2859	18.2102	18.1615	18.0872	18.1136	no	no	736	154	0.209239	T37_1min
-0.476112	2.09768	0.492902	0.00798576	0.321438	16.0031	-3.13655	-3.03744	Q9UHD8	SEPTIN9	NA	EMIPFAVVGSDHEYQVNGKR	20	493	512	15.7801	16.5312	16.2649	16.3884	15.7644	15.7481	15.8286	15.7191	no	no	737	154	0.208955	T37_1min
-0.48388	2.09729	0.492902	0.00799292	0.321438	16.0385	-3.13609	-3.03832	P11277	SPTB	NA	GLDAHLEQIFQEAHGMVARK	20	688	707	15.9396	16.3038	16.3543	16.5239	15.4416	15.8998	15.905	15.9396	no	no	738	154	0.208672	T37_1min
-0.650488	2.0964	0.492403	0.00800937	0.321808	14.83	-3.13501	-3.04034	A2A3K4	PTPDC1	NA	KVEMWQK	7	612	618	14.7917	14.8502	15.4215	15.5574	14.4845	14.2601	14.7519	14.5224	no	no	739	154	0.20839	T37_1min
-0.255528	2.09624	0.492403	0.00801236	0.321808	17.4854	-3.13482	-3.04071	Q12788	TBL3	NA	HCHEAQAVLGVLLRR	15	727	741	17.7694	17.544	17.632	17.5072	17.403	17.3257	17.3069	17.3948	no	no	740	154	0.208108	T37_1min
-0.359327	2.09599	0.492335	0.00801699	0.321858	16.0646	-3.13451	-3.04127	Q8TDX7	NEK7	NA	ALRPDMGYNTLANFRIEK	18	21	38	16.3024	16.2009	16.142	16.3316	15.7498	15.8745	15.8386	16.0766	yes	no	741	155	0.209177	T37_1min
-0.452373	2.09292	0.491189	0.00807377	0.322709	16.28	-3.13083	-3.04821	P27797	CALR	NA	VHVIFNYKGK	10	144	153	16.5205	16.5121	16.5836	16.4087	16.2491	15.7127	16.3796	15.874	no	no	742	155	0.208895	T37_1min
-0.344173	2.0922	0.491189	0.00808719	0.322709	17.2031	-3.12996	-3.04984	Q14738	PPP2R5D	NA	EREEMWQKIEELAR	14	501	514	17.319	17.4106	17.3294	17.4416	16.7041	17.1912	17.1952	17.0335	no	no	743	155	0.208614	T37_1min
-0.359853	2.09168	0.491071	0.00809698	0.322796	16.5184	-3.12933	-3.05103	P49721	PSMB2	NA	NGYELSPTAAANFTRR	16	71	86	16.6599	16.7523	16.6146	16.7665	16.5335	16.2545	16.0916	16.4742	no	no	744	155	0.208333	T37_1min
-0.559608	2.09008	0.49038	0.00812681	0.32331	15.1482	-3.12741	-3.05465	O75489	NDUFS3	NA	GILGASALTR	10	13	22	15.3637	15.3715	15.462	15.5148	14.9691	15.1174	15.036	14.3511	no	no	745	155	0.208054	T37_1min
-1.03234	2.08898	0.489837	0.00814744	0.323715	13.1766	-3.12608	-3.05714	Q9NXH9	TRMT1	NA	AADEAMEERR	10	571	580	13.4963	14.0101	14.0777	13.187	12.7064	12.2397	13.4586	12.237	no	no	746	155	0.207775	T37_1min
-0.353366	2.08788	0.489837	0.00816805	0.323715	16.3449	-3.12476	-3.05962	Q9NVU0	POLR3E	NA	EQLRVPAVPPGVR	13	484	496	16.427	16.6839	16.422	16.5536	16.1707	16.359	16.135	16.0084	no	no	747	155	0.207497	T37_1min
-0.451306	2.08738	0.489837	0.00817741	0.323715	15.5574	-3.12416	-3.06075	Q14181	POLA2	NA	SMFQKLPDIR	10	208	217	16.0006	15.7608	15.547	15.8239	15.32	15.4435	15.0975	15.466	no	no	748	155	0.207219	T37_1min
-0.919649	2.08718	0.489837	0.00818117	0.323715	12.7433	-3.12392	-3.0612	Q6P1N0	CC2D1A	NA	AQLEQGGVGIRR	12	892	903	13.143	13.3281	12.6128	13.7283	12.3048	12.187	12.3898	12.2521	no	no	749	155	0.206943	T37_1min
-0.690386	2.08672	0.489837	0.00818996	0.323715	15.2762	-3.12336	-3.06225	Q9NW68	BSDC1	NA	SWLQQSYQAVKEK	13	12	24	15.3742	15.9936	15.2817	15.836	14.59	15.4626	15.0217	14.6497	no	no	750	155	0.206667	T37_1min
-0.512708	2.08634	0.489837	0.00819708	0.323715	14.8862	-3.12291	-3.06311	Q8TDR2	STK35	NA	YSLLAEIGR	9	202	210	15.0446	15.16	15.0583	15.3072	14.4008	14.8853	14.5147	14.7186	yes	no	751	156	0.207723	T37_1min
-0.659197	2.08308	0.488335	0.00825882	0.324837	16.7824	-3.11899	-3.07048	A6NDU8	RIMOC1	NA	HCNLLGDELLECLSWRR	17	119	135	17.0335	17.0091	17.1614	17.2441	16.4244	15.6783	16.7715	16.9372	no	no	752	156	0.207447	T37_1min
-0.330603	2.08061	0.486848	0.0083059	0.325951	16.7121	-3.11602	-3.07606	Q8NBT2	SPC24	NA	LLGRHEQVVER	11	30	40	16.7027	17.0291	16.7916	16.9865	16.5764	16.6889	16.4366	16.4855	no	no	753	156	0.207171	T37_1min
-0.455907	2.08032	0.486848	0.00831145	0.325951	15.3602	-3.11567	-3.07672	P39687	ANP32A	NA	SLDLFNCEVTNLNDYRENVFK	21	117	137	15.3741	15.561	15.8332	15.5843	15.1199	14.9445	15.217	15.2476	no	no	754	156	0.206897	T37_1min
-0.26938	2.07987	0.48683	0.00832004	0.325964	21.7114	-3.11513	-3.07774	P50990	CCT8	NA	ALHVPKAPGFAQMLK	15	2	16	21.8307	21.8423	21.8423	21.8689	21.2477	21.7471	21.6276	21.6843	no	no	755	156	0.206623	T37_1min
-0.729003	2.07949	0.486592	0.00832736	0.326143	14.2805	-3.11467	-3.0786	Q8IZ21	PHACTR4	NA	RADKPWTK	8	659	666	14.9035	14.2232	15.0559	14.3975	14.2737	13.7377	13.9743	13.6784	no	no	756	156	0.206349	T37_1min
-0.274915	2.07836	0.486081	0.00834913	0.326527	16.8847	-3.1133	-3.08116	Q7Z333	SETX	NA	GAEGIEEHTRPR	12	1134	1145	17.0536	16.9378	17.0709	17.0264	16.6202	16.7985	16.8313	16.7391	no	no	757	156	0.206077	T37_1min
-0.379621	2.07617	0.485266	0.00839131	0.32714	16.3513	-3.11067	-3.08611	Q9UNZ2	NSFL1C	NA	RGEVPAELRR	10	215	224	16.686	16.5519	16.2901	16.6362	16.273	16.0531	16.3127	16.007	no	no	758	156	0.205805	T37_1min
-0.247685	2.07606	0.485266	0.00839346	0.32714	18.0662	-3.11054	-3.08637	O75808	CAPN15	NA	GAPQGSGWAGASR	13	273	285	18.2899	18.2514	18.1141	18.1047	17.8294	18.1021	17.9043	17.9334	no	no	759	156	0.205534	T37_1min
-0.400981	2.07456	0.485266	0.00842254	0.32714	15.973	-3.10873	-3.08976	Q99767	APBA2	NA	KLESVGSGMLDHR	13	5	17	16.2136	16.3568	15.9178	16.2058	15.8123	15.7912	15.9031	15.5834	no	no	760	156	0.205263	T37_1min
-0.250379	2.0737	0.485266	0.0084391	0.32714	19.1803	-3.1077	-3.09169	P83881	RPL36A	NA	HFELGGDKKR	10	90	99	19.1377	19.3207	19.2921	19.4716	19.0159	19.1454	19.1594	18.8999	no	no	761	156	0.204993	T37_1min
-0.47348	2.07368	0.485266	0.0084396	0.32714	15.1289	-3.10767	-3.09175	P82921	MRPS21	NA	ILTMDGLIEDIKHR	14	29	42	15.2951	15.4482	15.1295	15.5897	14.7524	14.9628	14.8624	14.991	no	no	762	156	0.204724	T37_1min
-0.595552	2.06926	0.482483	0.00852598	0.329244	15.0891	-3.10235	-3.10175	Q9HCG8	CWC22	NA	SKEVDKLIR	9	727	735	15.2123	15.51	15.4765	15.3489	14.994	15.0924	14.8387	14.2404	no	no	763	156	0.204456	T37_1min
-0.367914	2.06806	0.482057	0.0085494	0.329567	16.1934	-3.10092	-3.10444	Q9P031	CCDC59	NA	WRPGGIEAR	9	10	18	16.4334	16.2393	16.3727	16.4642	16.139	15.9838	16.1449	15.7702	no	no	764	156	0.204188	T37_1min
-0.346299	2.06772	0.481937	0.00855618	0.329658	16.3999	-3.1005	-3.10522	Q15648	MED1	NA	VTSLPAMTDRLESIAR	16	71	86	16.4437	16.587	16.7058	16.5556	16.178	16.2591	16.0485	16.4212	no	no	765	156	0.203922	T37_1min
-0.318476	2.06724	0.481734	0.00856573	0.329811	16.857	-3.09992	-3.10632	P56545	CTBP1	NA	ALAQALKEGR	10	274	283	16.8216	17.0779	17.042	17.1233	16.6788	16.8644	16.7012	16.5466	no	no	766	156	0.203655	T37_1min
-0.132112	2.06548	0.480821	0.00860051	0.330506	23.1626	-3.0978	-3.11029	P62263	RPS14	NA	IGRIEDVTPIPSDSTRR	17	126	142	23.1457	23.2578	23.2361	23.275	23.0658	23.1238	23.0999	23.0967	no	no	767	156	0.20339	T37_1min
-0.590995	2.06523	0.480732	0.0086053	0.330574	15.5614	-3.09751	-3.11084	O15355	PPM1G	NA	NAGGKVTMDGR	11	379	389	15.6011	16.1955	15.7017	15.9293	14.8933	15.4329	15.0582	15.6792	no	no	768	156	0.203125	T37_1min
-0.96238	2.06393	0.480394	0.00863116	0.330831	15.0828	-3.09594	-3.11379	Q99567	NUP88	NA	VLAETPDSFEKHIR	14	521	534	15.4815	15.7058	15.0651	16.0037	14.136	15.6744	14.2552	14.3409	no	no	769	156	0.202861	T37_1min
-0.564474	2.06285	0.479881	0.00865268	0.331222	17.0196	-3.09464	-3.11623	P09661	SNRPA1	NA	NAIANASTLAEVERLK	16	206	221	16.9708	17.6933	16.8639	17.6792	16.4812	16.7327	16.8224	16.9131	no	no	770	156	0.202597	T37_1min
-0.284568	2.06262	0.479787	0.00865735	0.331294	20.549	-3.09436	-3.11676	P49321	NASP	NA	EKIEDAKESQR	11	651	661	20.5162	20.8347	20.5605	20.8539	20.1792	20.5443	20.4448	20.4587	no	no	771	156	0.202335	T37_1min
-0.463444	2.06244	0.479747	0.00866093	0.331324	15.1387	-3.09415	-3.11717	Q9UBC1	NFKBIL1	NA	HDAPALCLLLR	11	76	86	15.4781	15.2274	15.4524	15.3238	14.8597	15.0957	14.9891	14.6834	no	no	772	156	0.202073	T37_1min
-1.15039	2.06133	0.479616	0.00868298	0.331424	13.5961	-3.09282	-3.11966	Q6ZNJ1	NBEAL2	NA	VLTCIMSDSPSAKEVFKER	19	387	405	13.6198	14.643	14.2124	14.21	12.8401	13.2584	12.0153	13.9699	no	no	773	156	0.201811	T37_1min
-1.21816	2.05942	0.478994	0.00872129	0.331899	12.6992	-3.09052	-3.12398	Q96PY6	NEK1	NA	KVWEEHLVAK	10	636	645	12.8464	13.7856	13.3897	13.2113	13.2288	11.4841	11.5673	12.0802	yes	no	774	157	0.202842	T37_1min
-0.231057	2.05926	0.478994	0.0087244	0.331899	17.4858	-3.09033	-3.12433	Q9Y5B0	CTDP1	NA	EGVPPTALFHPMPVLPK	17	748	764	17.6061	17.5687	17.6059	17.6248	17.3308	17.277	17.4315	17.4419	no	no	775	157	0.202581	T37_1min
-0.692054	2.05924	0.478994	0.00872486	0.331899	14.018	-3.0903	-3.12438	Q8N137	CNTROB	NA	GQLQTMLQTSR	11	104	114	14.4186	14.3109	14.7591	13.9676	13.5451	14.0017	13.6167	13.5245	no	no	776	157	0.20232	T37_1min
-0.158992	2.05886	0.478861	0.00873258	0.332001	20.2491	-3.08984	-3.12525	Q7Z6Z7	HUWE1	NA	YLQSNSNNWR	10	1609	1618	20.3645	20.3857	20.2764	20.2877	20.1946	20.2302	20.1457	20.1079	no	no	777	157	0.202059	T37_1min
-0.640659	2.05834	0.478861	0.00874301	0.332001	14.7229	-3.08922	-3.12642	O15360	FANCA	NA	VLPKVPDSR	9	592	600	14.7223	15.3523	14.9896	15.1086	14.3511	14.398	14.8403	14.0207	no	no	778	157	0.201799	T37_1min
-0.169708	2.05826	0.478861	0.00874459	0.332001	20.2074	-3.08912	-3.1266	P46781	RPS9	NA	QVVNIPSFIVRLDSQK	16	140	155	20.2764	20.3752	20.2989	20.2184	20.1079	20.1079	20.2184	20.0559	no	no	779	157	0.20154	T37_1min
-0.316092	2.05755	0.478635	0.00875882	0.332174	16.9553	-3.08827	-3.1282	P32019	INPP5B	NA	SEITDMVR	8	296	303	17.2286	17.0852	17.0822	17.0572	16.8245	17.0228	16.7382	16.6034	no	no	780	157	0.201282	T37_1min
-1.02189	2.05664	0.478393	0.00877726	0.332359	12.1381	-3.08717	-3.13026	Q9GZU8	PSME3IP1	NA	REEELKELK	9	105	113	12.2733	12.9893	12.6633	12.6703	11.9005	11.1848	11.4038	12.0198	no	no	781	157	0.201024	T37_1min
-0.783866	2.05638	0.478367	0.00878253	0.332379	15.9792	-3.08686	-3.13085	Q5FBB7	SGO1	NA	SFIAAPCQIITNTSTLLK	18	38	55	16.4776	16.1284	16.2773	16.6012	16.2266	14.7008	15.593	15.8287	no	no	782	157	0.200767	T37_1min
-0.768925	2.055	0.477881	0.00881054	0.332751	15.3687	-3.0852	-3.13397	Q96DV4	MRPL38	NA	IDIGLPPPKVSR	12	88	99	15.7272	15.4391	15.9608	15.8854	15.0429	14.153	15.538	15.2028	no	no	783	157	0.200511	T37_1min
-0.679106	2.05462	0.47775	0.00881819	0.332851	14.4525	-3.08474	-3.13483	Q92766	RREB1	NA	IKQEITEGELK	11	614	624	15.0493	15.0731	14.8096	14.2361	13.863	14.123	14.0749	14.3908	no	no	784	157	0.200255	T37_1min
-0.228038	2.05441	0.47775	0.00882248	0.332851	19.5212	-3.08449	-3.1353	Q9Y4L1	HYOU1	NA	KTPVIVTLKENER	13	67	79	19.6539	19.7463	19.4472	19.6933	19.2709	19.4987	19.4058	19.453	no	no	785	157	0.2	T37_1min
-0.302084	2.05348	0.47775	0.00884128	0.332851	17.1986	-3.08338	-3.13739	Q9NXZ1	SAGE1	NA	DQYATVNHHVHEAR	14	432	445	17.3279	17.1668	17.3805	17.5233	17.1782	16.9718	16.9284	17.112	no	no	786	157	0.199746	T37_1min
-0.252919	2.05199	0.476948	0.00887169	0.333466	18.3496	-3.08158	-3.14076	P42704	LRPPRC	NA	MNVKIPENIYR	11	614	624	18.2677	18.5688	18.4992	18.5684	18.1201	18.2889	18.3117	18.1719	no	no	787	157	0.199492	T37_1min
-0.76047	2.05169	0.476919	0.00887791	0.333489	14.0714	-3.08122	-3.14145	Q9H6S0	YTHDC2	NA	DGSETAHAMMTCNLTHNTK	19	106	124	14.2448	14.7259	14.1648	14.671	13.141	13.8087	14.141	13.6739	no	no	788	157	0.199239	T37_1min
-0.235607	2.05077	0.476872	0.00889668	0.333524	17.9075	-3.08011	-3.14352	Q17RY0	CPEB4	NA	SWMEDSLNR	9	359	367	17.9776	18.0975	18.059	17.9671	17.6329	17.8345	17.8081	17.8833	no	no	789	157	0.198986	T37_1min
-0.342258	2.05028	0.476872	0.0089068	0.333524	17.2625	-3.07952	-3.14463	Q01650	SLC7A5	NA	ALAAPAAEEKEEAREK	16	10	25	17.5237	17.3708	17.2985	17.5416	16.927	17.2177	16.8921	17.3287	no	no	790	157	0.198734	T37_1min
-1.29489	2.04921	0.476208	0.00892876	0.334035	11.9135	-3.07823	-3.14705	Q16204	CCDC6	NA	AELEQHLEQEQEFQVNKLMK	20	157	176	12.0166	12.8024	12.8615	12.5632	11.8487	10.4277	10.7976	11.9901	no	no	791	157	0.198483	T37_1min
-0.765153	2.04812	0.475959	0.00895118	0.334227	14.052	-3.07692	-3.14951	Q9H7E9	C8orf33	NA	AALGHLAGEAAAAPGPGTPCASR	23	2	24	14.2776	14.6817	14.2411	14.5381	13.1547	14.1164	14.0052	13.4015	no	no	792	157	0.198232	T37_1min
-0.3458	2.04776	0.475959	0.0089586	0.334227	16.203	-3.07649	-3.15032	Q9P2D1	CHD7	NA	TIQLYEMYFKDPQGR	15	1055	1069	16.5985	16.3349	16.1968	16.3733	16.0386	15.984	16.0277	16.07	no	no	793	157	0.197982	T37_1min
-1.03545	2.04668	0.47588	0.00898094	0.334287	13.959	-3.07519	-3.15277	Q6PFW1	PPIP5K1	NA	SSVYSPESSVRK	12	230	241	13.5646	15.0272	14.7052	14.6102	14.2175	13.184	13.3502	13.0135	no	no	794	157	0.197733	T37_1min
-0.860117	2.04631	0.475859	0.00898857	0.334304	12.7716	-3.07474	-3.1536	Q9Y237	PIN4	NA	AGKGGAASGSDSADKK	16	12	27	13.1092	13.1423	13.014	13.5412	12.5381	12.1072	12.0332	12.6877	no	no	795	157	0.197484	T37_1min
-1.20103	2.04619	0.475859	0.00899114	0.334304	12.1662	-3.07459	-3.15388	P48729	CSNK1A1	NA	ARHPQLLYESK	11	52	62	12.9253	13.0856	12.2014	12.8546	11.6941	11.9024	10.568	12.0982	yes	no	796	158	0.198492	T37_1min
-0.835043	2.04406	0.474861	0.00903529	0.335073	14.964	-3.07203	-3.15868	P05783	KRT18	NA	LASYLDRVR	9	91	99	14.7529	15.8551	15.0066	15.9115	14.1741	14.9227	14.3348	14.7543	no	no	797	158	0.198243	T37_1min
-0.295448	2.0433	0.474548	0.009051	0.335314	18.1418	-3.07113	-3.16039	Q96I25	RBM17	NA	TKQSTVLAPVIDLKR	15	45	59	18.2375	18.4827	18.1053	18.3326	17.8222	18.158	17.921	18.075	no	no	798	158	0.197995	T37_1min
-0.845106	2.04243	0.474464	0.00906932	0.335379	13.1868	-3.07007	-3.16237	Q14160	SCRIB	NA	NSLESISSIDRELSPEGPGKEK	22	1219	1240	13.5729	13.5964	13.4523	13.8157	12.8086	12.1086	13.0262	13.1135	no	no	799	158	0.197747	T37_1min
-0.484646	2.04016	0.473304	0.0091167	0.336276	15.2326	-3.06735	-3.16748	Q9NYF8	BCLAF1	NA	EKSTFREESPLR	12	523	534	15.4873	15.7535	15.4083	15.2505	14.9106	15.0045	15.2261	14.8198	no	no	800	158	0.1975	T37_1min
-0.827321	2.03849	0.472439	0.00915192	0.336947	15.0783	-3.06533	-3.17126	Q99541	PLIN2	NA	DAVTTTVTGAKDSVASTITGVMDKTK	26	117	142	15.1186	15.8402	15.0753	15.9339	14.9081	14.6301	15.1525	13.9681	no	no	801	158	0.197253	T37_1min
-0.519227	2.03795	0.472148	0.0091633	0.337172	14.5976	-3.06468	-3.17248	Q12980	NPRL3	NA	DLKEAYDSLCTSGVVR	16	203	218	14.6593	14.9469	15.0276	14.7949	14.2238	14.4869	14.2143	14.4267	no	no	802	158	0.197007	T37_1min
-0.163447	2.03523	0.471062	0.00922091	0.338016	21.1412	-3.06141	-3.17862	Q8TDN6	BRIX1	NA	HLMQDLR	7	76	82	21.1945	21.2017	21.2111	21.2843	21.0529	20.9977	21.191	20.9961	no	no	803	158	0.196762	T37_1min
-0.365187	2.03392	0.470675	0.00924864	0.338318	17.0845	-3.05984	-3.18157	Q99956	DUSP9	NA	IGGALSVALPALLLRR	16	38	53	16.9435	17.5666	17.2069	17.3513	16.8548	16.8389	16.9621	16.9518	no	no	804	158	0.196517	T37_1min
-0.570544	2.03388	0.470675	0.00924961	0.338318	14.7165	-3.05978	-3.18167	Q9ULQ0	STRIP2	NA	RAELGLPPLAEDSIQVVK	18	295	312	15.2949	14.7923	14.9207	14.9993	14.6495	14.5865	14.0794	14.4095	no	no	805	158	0.196273	T37_1min
-0.996657	2.03342	0.470675	0.00925926	0.338318	13.6539	-3.05924	-3.18269	P49750	YLPM1	NA	ISRPMDMYDR	10	1293	1302	14.4882	13.9036	14.0223	14.1947	12.388	14.1197	13.0207	13.0938	no	no	806	158	0.19603	T37_1min
-0.28768	2.03315	0.470675	0.00926504	0.338318	18.1546	-3.05891	-3.1833	Q6P1R4	DUS1L	NA	TFDPSLKPK	9	383	391	18.266	18.4899	18.2799	18.1581	18.1823	17.9677	18.0822	17.811	no	no	807	158	0.195787	T37_1min
-0.884204	2.03286	0.470675	0.00927139	0.338318	14.2445	-3.05855	-3.18397	Q96LJ7	DHRS1	NA	EEVLQDPVLK	10	208	217	14.3268	15.004	14.6821	14.7335	13.7601	12.9284	14.2853	14.236	no	no	808	158	0.195545	T37_1min
-0.408671	2.03221	0.470191	0.00928515	0.338695	15.5635	-3.05778	-3.18543	O60287	URB1	NA	AALQILKPEEHMYLK	15	1737	1751	15.851	15.5122	15.8376	15.8704	15.4145	15.2274	15.3536	15.4412	no	no	809	158	0.195303	T37_1min
-0.590217	2.02791	0.46765	0.00937761	0.340683	15.0958	-3.0526	-3.19514	Q6ZS17	RIPOR1	NA	DGAYNMVR	8	158	165	15.4205	15.8012	15.4547	14.8871	14.885	14.6068	14.9783	14.7325	no	no	810	158	0.195062	T37_1min
-0.795575	2.02734	0.46746	0.0093898	0.340832	14.0152	-3.05192	-3.19641	Q9UH92	MLX	NA	IMKVNYEQIVK	11	210	220	14.3144	14.6009	14.1326	14.6041	12.9675	13.5973	13.7107	14.1941	no	no	811	158	0.194821	T37_1min
-0.355368	2.02563	0.466529	0.00942689	0.341563	18.3428	-3.04986	-3.20027	Q9BVP2	GNL3	NA	NSLEFFTVLAQRR	13	360	372	18.3753	18.8927	18.2448	18.5691	18.0446	18.2037	18.2533	18.1589	no	no	812	158	0.194581	T37_1min
-0.374518	2.02218	0.465076	0.00950215	0.342708	16.1368	-3.0457	-3.20807	P62899	RPL31	NA	NEDEDSPNKLYTLVTYVPVTTFK	23	93	115	16.0458	16.4658	16.3891	16.3957	15.9467	15.8029	15.9907	16.0578	no	no	813	158	0.194342	T37_1min
-1.14449	2.02163	0.464799	0.00951426	0.342927	13.9749	-3.04504	-3.20931	Q9NS87	KIF15	NA	FREDQIIRLEK	11	462	472	14.104	15.0607	14.0648	14.9592	13.1089	13.9526	14.1416	12.4075	no	no	814	158	0.194103	T37_1min
-0.391061	2.02149	0.464799	0.00951726	0.342927	16.883	-3.04487	-3.20962	A7E2V4	ZSWIM8	NA	VGMLALEMLGRR	12	1670	1681	17.1012	17.0778	17.0788	17.0564	16.2814	16.9268	16.8765	16.6652	no	no	815	158	0.193865	T37_1min
-0.255813	2.02099	0.464677	0.00952824	0.343022	18.8577	-3.04427	-3.21075	Q99426	TBCB	NA	YTISQEAYDQRQDTVR	16	107	122	18.8139	19.1184	18.8653	19.1448	18.6174	18.7707	18.7167	18.8145	no	no	816	158	0.193627	T37_1min
-0.561595	2.01927	0.463492	0.0095659	0.34396	14.4228	-3.04221	-3.21462	Q8TF01	PNISR	NA	RTPNETTSVLEPK	13	484	496	15.0452	14.4643	14.6	14.7049	14.0489	14.1244	14.1072	14.2876	no	no	817	158	0.19339	T37_1min
-0.207596	2.01766	0.462878	0.00960144	0.344446	21.0095	-3.04027	-3.21825	O95757	HSPA4L	NA	MPNGSAGVK	9	94	102	21.0156	21.2361	21.1457	21.0559	20.7471	20.8727	21.0359	20.9672	no	no	818	158	0.193154	T37_1min
-0.481791	2.01745	0.462878	0.00960615	0.344446	15.4171	-3.04001	-3.21873	Q86UP2	KTN1	NA	QLTQEMMTEKER	12	357	368	15.8384	15.3862	15.6942	15.7133	14.9118	15.3834	15.3548	15.0549	no	no	819	158	0.192918	T37_1min
-0.15963	2.01708	0.462878	0.0096143	0.344446	19.8912	-3.03957	-3.21956	Q92888	ARHGEF1	NA	HLKAEVDAEKPGATDR	16	286	301	19.9169	20.0368	19.903	20.0273	19.7906	19.8	19.8191	19.8358	no	no	820	158	0.192683	T37_1min
-0.500367	2.01636	0.462845	0.00963024	0.344473	16.0674	-3.0387	-3.22118	P37108	SRP14	NA	FQMAYSNLLR	10	79	88	16.5083	16.3172	16.1782	16.2667	15.3622	16.031	16.1606	15.7151	no	no	821	158	0.192448	T37_1min
-0.528491	2.01605	0.462845	0.00963713	0.344473	15.6098	-3.03833	-3.22188	O95758	PTBP3	NA	VKIMFNKK	8	388	395	16.0997	16.1299	15.5903	15.6761	15.2199	15.5591	15.5667	15.0363	no	no	822	158	0.192214	T37_1min
-1.44741	2.01522	0.462541	0.00965567	0.344714	14.2173	-3.03733	-3.22376	O43426	SYNJ1	NA	QIIVNLLGSKEGEHMLSK	18	296	313	14.3932	16.0958	14.1728	15.1021	12.9185	14.4817	14.138	12.436	no	no	823	158	0.191981	T37_1min
-0.256057	2.01486	0.46236	0.00966361	0.344858	18.1791	-3.0369	-3.22457	O75157	TSC22D2	NA	NSLLERENALLK	12	723	734	18.0906	18.4461	18.2913	18.4004	17.9838	18.1168	17.9952	18.1084	no	no	824	158	0.191748	T37_1min
-0.441112	2.0144	0.462161	0.00967386	0.345016	15.3673	-3.03634	-3.22561	P21359	NF1	NA	KSMSLDMGQPSQANTK	16	2520	2535	15.7087	15.3838	15.5659	15.693	14.8976	15.2805	15.2348	15.1741	no	no	825	158	0.191515	T37_1min
-0.281512	2.01312	0.461663	0.00970245	0.345412	19.0048	-3.0348	-3.2285	Q1KMD3	HNRNPUL2	NA	YNVLGAETVLNQMR	14	481	494	19.0574	19.1303	19.1658	19.2288	18.5684	18.8537	18.9869	19.0472	no	no	826	158	0.191283	T37_1min
-0.285056	2.01291	0.461582	0.00970716	0.345476	18.0849	-3.03455	-3.22897	P04183	TK1	NA	KLFAPQQILQCSPAN	15	220	234	18.2315	18.0676	18.1362	18.4743	17.9	17.8227	17.9644	18.0823	no	no	827	158	0.191052	T37_1min
-0.742401	2.01147	0.460698	0.00973933	0.34618	14.4875	-3.03282	-3.23221	Q9Y2D8	SSX2IP	NA	IAMDILNYVGRADGK	15	224	238	14.7001	14.9543	14.8331	14.9474	13.8372	14.2181	13.5905	14.8195	no	no	828	158	0.190821	T37_1min
-0.283252	2.01091	0.460698	0.00975196	0.34618	18.138	-3.03214	-3.23348	P02786	TFRC	NA	SAFSNLFGGEPLSYTR	16	7	22	18.1221	18.4042	18.2504	18.3416	17.9623	17.8618	18.2418	17.9194	no	no	829	158	0.190591	T37_1min
-0.859974	2.01026	0.460698	0.00976662	0.34618	12.8094	-3.03135	-3.23495	Q6MZP7	LIN54	NA	IAISPLKSPNK	11	307	317	12.9791	13.3372	13.3607	13.2804	11.999	12.378	12.2203	12.9202	no	no	830	158	0.190361	T37_1min
-0.329015	2.0093	0.460698	0.00978805	0.34618	16.6502	-3.03021	-3.2371	Q53FT3	HIKESHI	NA	SGEGSQHPFGAMNIVR	16	89	104	16.7252	16.9484	16.7371	16.8481	16.4389	16.2854	16.5334	16.6852	no	no	831	158	0.190132	T37_1min
-0.432699	2.00927	0.460698	0.00978885	0.34618	15.6629	-3.03016	-3.23718	Q9ULR0	ISY1	NA	IRDLNDEINKLLR	13	70	82	15.8079	16.083	15.7398	15.8865	15.2667	15.7485	15.3534	15.4177	no	no	832	158	0.189904	T37_1min
-0.279645	2.00883	0.460698	0.00979862	0.34618	17.6725	-3.02964	-3.23816	Q9BTC0	DIDO1	NA	LKPEELVSK	9	757	765	17.9387	17.6762	17.6845	17.9498	17.5876	17.5675	17.6053	17.3703	no	no	833	158	0.189676	T37_1min
-0.278319	2.00865	0.460698	0.00980285	0.34618	17.3348	-3.02942	-3.23858	O94913	PCF11	NA	QLFQYQEGVREEQR	14	691	704	17.5554	17.5085	17.4301	17.4017	17.2314	17.0038	17.3735	17.1737	no	no	834	158	0.189448	T37_1min
-0.48247	2.00686	0.460598	0.00984328	0.34626	15.8475	-3.02727	-3.24261	Q99543	DNAJC2	NA	DWKNQDHYAVLGLGHVR	17	83	99	15.7579	16.2489	16.0488	16.2993	15.395	15.9032	15.4163	15.7105	no	no	835	158	0.189222	T37_1min
-0.30201	2.00643	0.460598	0.00985309	0.34626	17.9263	-3.02674	-3.24358	Q00688	FKBP3	NA	VIRGWDEALLTMSKGEK	17	171	187	18.0449	18.1451	18.0428	18.0763	17.471	18.001	17.8275	17.8016	no	no	836	158	0.188995	T37_1min
-0.730621	2.00636	0.460598	0.00985466	0.34626	13.7724	-3.02666	-3.24374	Q9UHA3	RSL24D1	NA	ELQKVQDIK	9	117	125	14.0939	14.2947	14.0766	14.0855	13.5517	13.9374	13.0977	13.0414	no	no	837	158	0.188769	T37_1min
-0.449264	2.00545	0.460482	0.00987531	0.346352	16.4705	-3.02557	-3.24579	O60749	SNX2	NA	NEIREWEAK	9	448	456	16.5155	16.8109	16.4025	17.0515	16.2388	16.4139	16.3415	15.9892	no	no	838	158	0.188544	T37_1min
-0.324866	2.0044	0.459906	0.0098993	0.346812	20.418	-3.0243	-3.24816	P62861	FAU	NA	RFVNVVPTFGK	11	115	125	20.4576	20.6364	20.4972	20.7307	20.3321	20.343	20.4676	19.8797	no	no	839	158	0.188319	T37_1min
-0.264989	2.00437	0.459906	0.0098998	0.346812	18.4943	-3.02427	-3.24821	O60568	PLOD3	NA	AVMNFVVR	8	648	655	18.6492	18.6544	18.6732	18.5305	18.4991	18.2531	18.5363	18.1588	no	no	840	158	0.188095	T37_1min
-1.15494	2.00386	0.459782	0.0099114	0.346911	14.0514	-3.02366	-3.24936	Q8WVK2	SNRNP27	NA	LMGFASFDSTKGK	13	106	118	13.9353	14.8595	14.4331	15.2878	12.2836	13.9397	13.7013	13.9712	no	no	841	158	0.187872	T37_1min
-0.474841	2.00303	0.459717	0.00993054	0.346963	15.3542	-3.02265	-3.25125	Q92597	NDRG1	NA	TASGSSVTSLDGTR	14	328	341	15.3307	15.6739	15.5955	15.7665	15.2571	15.0625	15.3118	14.8359	no	no	842	158	0.187648	T37_1min
-0.169653	2.0029	0.459717	0.0099335	0.346963	19.982	-3.0225	-3.25154	Q8N684	CPSF7	NA	DLLHNEDRHDDYFQER	16	440	455	19.9742	20.0156	20.1825	20.0951	19.8844	19.8675	19.9274	19.9095	no	no	843	158	0.187426	T37_1min
-0.450028	2.0019	0.459101	0.00995628	0.347455	17.3233	-3.0213	-3.25378	Q9H1E3	NUCKS1	NA	LKATVTPSPVKGK	13	174	186	17.2231	17.7953	17.3386	17.8363	16.8165	17.32	17.2091	17.0476	no	no	844	158	0.187204	T37_1min
-0.81739	2.00172	0.459058	0.00996041	0.34749	15.5332	-3.02108	-3.25419	Q9NRG0	CHRAC1	NA	ADVVVGKDKGGEQR	14	2	15	15.8042	16.1695	15.2778	16.5159	14.44	15.5257	15.1725	15.3597	no	no	845	158	0.186982	T37_1min
-0.751523	2.00028	0.458671	0.0099936	0.347799	13.4046	-3.01934	-3.25744	Q6ZW49	PAXIP1	NA	IEDVPPPTKK	10	851	860	14.2002	13.5371	13.743	13.6412	13.3389	12.6933	13.0181	13.0651	no	no	846	158	0.186761	T37_1min
-0.231512	1.99999	0.458671	0.0100002	0.347799	19.3869	-3.019	-3.25809	P30101	PDIA3	NA	FVMQEEFSRDGK	12	336	347	19.4601	19.6771	19.4804	19.3929	19.1105	19.3082	19.2647	19.4011	no	no	847	158	0.186541	T37_1min
-0.563079	1.99999	0.458671	0.0100003	0.347799	15.0619	-3.01899	-3.2581	Q8NBR6	MINDY2	NA	DSGLESPAAAEAPLRGQYK	19	89	107	15.5718	15.4242	15.5544	14.8233	14.7493	14.5953	14.8994	14.8774	no	no	848	158	0.186321	T37_1min
-0.302081	1.99953	0.458653	0.0100108	0.347814	17.7742	-3.01845	-3.25912	A0A1W2PR95	IGBP1	NA	AREWDDWKDTHPR	13	318	330	17.6613	17.9278	17.9618	18.1499	17.7042	17.4853	17.6601	17.6429	no	no	849	158	0.186101	T37_1min
-0.926741	1.9987	0.458446	0.01003	0.34798	12.8784	-3.01744	-3.261	P43246	MSH2	NA	IIQEFLSKVK	10	883	892	13.3419	13.333	12.7998	13.8922	12.5431	12.8273	12.2714	12.0181	no	no	850	158	0.185882	T37_1min
-0.282081	1.99836	0.45843	0.0100378	0.347992	19.2873	-3.01703	-3.26176	Q96DH6	MSI2	NA	ECMVMRDPTTKR	12	49	60	19.3931	19.482	19.5245	19.3137	18.8581	19.3466	19.2494	19.1309	no	no	851	158	0.185664	T37_1min
-0.993452	1.9973	0.457943	0.0100624	0.348383	14.3699	-3.01575	-3.26416	Q99622	C12orf57	NA	MDEARDNACNDMGK	14	36	49	14.2815	15.4423	14.5584	15.1841	13.0896	14.6508	13.9723	13.7797	no	no	852	158	0.185446	T37_1min
-0.304197	1.99597	0.457472	0.0100933	0.348761	17.7741	-3.01416	-3.26715	Q15118	PDK1	NA	LFNYMYSTAPRPR	13	331	343	17.8932	17.9906	17.9154	17.9053	17.4083	17.92	17.5115	17.648	yes	no	853	159	0.186401	T37_1min
-0.43879	1.995	0.457135	0.0101158	0.349032	15.7643	-3.01299	-3.26934	Q13200	PSMD2	NA	ELDIMEPKVPDDIYK	15	336	350	15.8983	16.1308	15.8471	16.0584	15.2133	15.5355	15.8086	15.6221	no	no	854	159	0.186183	T37_1min
-0.644402	1.99492	0.457135	0.0101177	0.349032	15.1565	-3.01289	-3.26952	Q96KM6	ZNF512B	NA	KFTGEQPSISGTFGLK	16	429	444	15.1411	15.9058	15.2846	15.5832	14.75	14.973	15.2344	14.3797	no	no	855	159	0.185965	T37_1min
-0.630137	1.99485	0.457135	0.0101193	0.349032	15.0894	-3.01281	-3.26967	Q8WVT3	TRAPPC12	NA	APPASGDGFEPQMVK	15	167	181	15.421	15.3551	15.527	15.3147	14.2864	15.3661	14.8807	14.564	no	no	856	159	0.185748	T37_1min
-0.301493	1.99413	0.456793	0.0101361	0.349307	16.591	-3.01194	-3.27129	P0C7T5	ATXN1L	NA	GTPDTDLEVQR	11	329	339	16.8201	16.594	16.6924	16.8606	16.3146	16.4748	16.4727	16.4989	no	no	857	159	0.185531	T37_1min
-0.754003	1.99198	0.456488	0.0101863	0.349552	14.5358	-3.00936	-3.27612	A1L020	MEX3A	NA	DRDPVFEITGAPGNVER	17	263	279	14.9802	14.6954	14.7889	15.1868	14.7436	14.4466	13.8711	13.5739	no	no	858	159	0.185315	T37_1min
-0.54933	1.99168	0.456488	0.0101933	0.349552	17.6456	-3.009	-3.2768	O43768	ENSA	NA	EGILPERAEEAKLK	14	25	38	17.5351	18.386	17.6149	18.145	16.9775	17.6295	17.4617	17.4149	no	no	859	159	0.185099	T37_1min
-0.558249	1.9901	0.455411	0.0102305	0.35042	14.3363	-3.00709	-3.28036	Q92625	ANKS1A	NA	DNHGLTALDTVR	12	277	288	14.6836	14.5519	14.5824	14.6437	13.7264	14.314	14.1469	14.0413	no	no	860	159	0.184884	T37_1min
-0.843458	1.98979	0.455346	0.0102379	0.350473	12.6808	-3.00671	-3.28107	P58511	SMIM11	NA	TLILCLTFAGVK	12	20	31	13.0236	13.388	13.0808	12.9177	12.3408	12.66	12.0766	11.9588	no	no	861	159	0.184669	T37_1min
-0.640611	1.98872	0.455342	0.0102632	0.350476	14.0832	-3.00542	-3.28348	Q96EW2	HSPBAP1	NA	TAENPQNTR	9	297	305	14.4522	14.3859	14.3789	14.3972	13.9404	14.1398	13.6354	13.336	no	no	862	159	0.184455	T37_1min
-0.177731	1.9887	0.455342	0.0102636	0.350476	20.7358	-3.00541	-3.28352	Q9NTZ6	RBM12	NA	SGPPPSSGMSSR	12	105	116	20.7876	20.9548	20.7695	20.7867	20.5331	20.7354	20.6647	20.6545	no	no	863	159	0.184241	T37_1min
-0.785675	1.98864	0.455342	0.010265	0.350476	13.4637	-3.00533	-3.28365	O94842	TOX4	NA	NSNTVVFVK	9	613	621	13.4912	13.7845	13.9132	14.2372	13.5611	12.8239	12.798	13.1005	no	no	864	159	0.184028	T37_1min
-0.377053	1.98841	0.455342	0.0102705	0.350476	16.4839	-3.00505	-3.28418	P30519	HMOX2	NA	YMGDLSGGQVLKK	13	157	169	16.5995	16.5089	16.7392	16.8419	16.3164	16.5435	16.2983	16.0231	no	no	865	159	0.183815	T37_1min
-0.917281	1.98768	0.454993	0.0102877	0.350758	13.5678	-3.00418	-3.28581	Q13492	PICALM	NA	KIKDSTAASR	10	289	298	13.7264	14.4679	13.3549	14.5566	13.0464	13.4471	12.6673	13.276	no	no	866	159	0.183603	T37_1min
-0.287895	1.98696	0.454524	0.0103047	0.351136	18.6509	-3.00331	-3.28743	O94906	PRPF6	NA	AAYFEKNHGTR	11	580	590	18.6098	18.9413	18.6231	19.005	18.4148	18.4846	18.4828	18.6455	no	no	867	159	0.183391	T37_1min
-0.247886	1.985	0.453372	0.0103513	0.352069	16.908	-3.00095	-3.29185	Q6UWE0	LRSAM1	NA	AAFEALQVKK	10	455	464	17.0161	17.0548	17.0755	16.9814	16.7362	16.8378	16.8192	16.743	no	no	868	159	0.18318	T37_1min
-0.4509	1.98494	0.453372	0.0103529	0.352069	18.9885	-3.00088	-3.29199	Q15020	SART3	NA	MDGMTIKENIIK	12	861	872	18.9318	19.4457	19.0214	19.4569	18.3332	19.0496	18.8737	18.7956	no	no	869	159	0.182969	T37_1min
-0.161115	1.98331	0.452574	0.0103919	0.352717	19.4289	-2.99891	-3.29567	Q99575	POP1	NA	GLVLLRPPASLQYR	14	1003	1016	19.5001	19.4805	19.4827	19.5744	19.3052	19.4133	19.3546	19.3201	no	no	870	159	0.182759	T37_1min
-0.463407	1.98328	0.452574	0.0103926	0.352717	15.5701	-2.99887	-3.29574	Q5VYK3	ECPAS	NA	FMNLANHHAMWNSRK	15	1085	1099	15.8387	15.717	15.6007	16.051	15.0765	15.4367	15.2362	15.6043	no	no	871	159	0.182549	T37_1min
-0.276085	1.98257	0.452574	0.0104094	0.352717	21.0041	-2.99803	-3.29732	Q15637	SF1	NA	LNGTLREDDNR	11	250	260	20.9466	21.3439	21.0312	21.2471	20.6543	20.909	21.0234	20.8777	no	no	872	159	0.182339	T37_1min
-0.452472	1.982	0.452574	0.0104232	0.352717	16.1313	-2.99734	-3.29861	Q14966	ZNF638	NA	QSQETEARPSIMKR	14	1489	1502	16.4146	16.6214	16.1597	16.2347	15.5237	15.9374	16.1196	16.0397	no	no	873	159	0.182131	T37_1min
-0.814323	1.98187	0.452574	0.0104262	0.352717	12.9499	-2.99718	-3.29889	Q5VVJ2	MYSM1	NA	VRDPWGNWCDAK	12	505	516	13.4211	13.4787	13.3642	13.1641	12.6644	13.0075	12.1348	12.3641	no	no	874	159	0.181922	T37_1min
-0.722549	1.98154	0.452462	0.0104341	0.352808	13.9684	-2.99679	-3.29964	O95625	ZBTB11	NA	RDLIEAAHLGPGGTHHTR	18	72	89	14.1436	14.7829	14.4163	13.9758	13.9958	13.5281	13.644	13.2604	no	no	875	159	0.181714	T37_1min
-0.865916	1.98106	0.452099	0.0104458	0.353102	13.3289	-2.9962	-3.30073	Q9UKM9	RALY	NA	VTVPLVRR	8	150	157	13.5097	13.7057	13.828	14.0042	12.9576	12.3407	13.5969	12.6888	no	no	876	159	0.181507	T37_1min
-0.489022	1.98075	0.451918	0.0104532	0.353249	16.5932	-2.99583	-3.30142	Q9NR46	SH3GLB2	NA	MDFNMKK	7	1	7	16.6279	16.9733	16.74	17.0095	15.8826	16.7568	16.4315	16.3237	no	no	877	159	0.1813	T37_1min
-0.522197	1.97917	0.451777	0.0104913	0.353365	15.5989	-2.99393	-3.30498	Q01082	SPTBN1	NA	LAEISDVWEEMKTTLK	16	1037	1052	15.6334	16.1372	15.7658	15.9038	14.9296	15.4758	15.6766	15.2693	no	no	878	159	0.181093	T37_1min
-0.709166	1.97701	0.450753	0.0105436	0.354199	14.6794	-2.99133	-3.30984	Q9H223	EHD4	NA	SISVIDSPGILSGEKQR	17	151	167	14.6788	15.1999	14.9596	15.2975	13.7892	14.4976	14.8664	14.1459	no	no	879	159	0.180887	T37_1min
-0.459753	1.97663	0.450753	0.0105529	0.354199	15.0259	-2.99087	-3.31071	O95721	SNAP29	NA	GVLERTEK	8	86	93	15.1277	15.2951	15.2578	15.3427	14.5138	14.852	14.9463	14.8722	no	no	880	159	0.180682	T37_1min
-0.403669	1.97662	0.450753	0.010553	0.354199	15.961	-2.99086	-3.31071	Q9Y3B1	PRELID3B	NA	TPMAAAAFAEK	11	184	194	16.0769	16.295	16.0735	16.2057	15.4242	15.7866	15.9223	15.9033	no	no	881	159	0.180477	T37_1min
-0.448222	1.97571	0.450265	0.0105752	0.354597	17.6361	-2.98977	-3.31276	Q9NVM6	DNAJC17	NA	GSVLSERDYESLVMMR	16	265	280	17.7604	17.79	17.7006	18.1899	16.9445	17.5014	17.5148	17.6872	no	no	882	159	0.180272	T37_1min
-0.721014	1.97554	0.450265	0.0105794	0.354597	13.4548	-2.98956	-3.31315	Q8IYN0	ZNF100	NA	SYKWEECGKDFNQSLSLIK	19	512	530	13.7916	13.5845	14.2379	13.6472	13.0295	13.0614	13.3948	12.8914	no	no	883	159	0.180068	T37_1min
-0.502665	1.97187	0.448942	0.0106691	0.355679	15.2384	-2.98514	-3.3214	Q13123	IK	NA	LTNEDFRK	8	31	38	15.2081	15.8634	15.3544	15.5332	15.1604	14.9102	14.8116	15.0662	no	no	884	159	0.179864	T37_1min
-0.283273	1.97154	0.44873	0.0106773	0.355852	17.3332	-2.98474	-3.32216	Q92551	IP6K1	NA	MIDFAHSTFK	10	397	406	17.4843	17.4938	17.5613	17.3598	16.9657	17.2196	17.2307	17.35	no	no	885	159	0.179661	T37_1min
-2.19469	1.97134	0.448654	0.0106822	0.355915	12.3958	-2.9845	-3.3226	Q7Z4V5	HDGFL2	NA	KEPSVEEKLQK	11	467	477	13.0871	13.8001	13.3178	13.7676	10.7742	13.4452	12.1408	8.83369	no	no	886	159	0.179458	T37_1min
-0.175507	1.97037	0.448046	0.0107062	0.356414	19.581	-2.98333	-3.32479	Q5SSJ5	HP1BP3	NA	NGWMEQISGK	10	394	403	19.7154	19.7719	19.5606	19.6269	19.5198	19.4416	19.5055	19.5059	no	no	887	159	0.179256	T37_1min
-0.374866	1.96943	0.447602	0.0107292	0.356778	16.1728	-2.9822	-3.32689	Q86WN1	FCHSD1	NA	LAGPFLKR	8	60	67	16.4345	16.36	16.488	16.1584	15.9507	16.2048	15.7603	16.0257	no	no	888	159	0.179054	T37_1min
-1.06981	1.96929	0.447592	0.0107328	0.356786	14.0594	-2.98203	-3.32722	Q9NPF5	DMAP1	NA	SSETLTFKRPEGMHR	15	41	55	14.0822	14.448	14.6665	15.1806	13.6352	13.3821	12.5822	14.4985	no	no	889	159	0.178853	T37_1min
-0.539506	1.96905	0.447592	0.0107386	0.356786	14.5099	-2.98174	-3.32775	Q7Z3E2	CCDC186	NA	EESGTLSSEASDFNKVHLSR	20	807	826	14.5098	14.6908	15.0293	14.8887	14.4208	14.1986	14.2523	14.0888	no	no	890	159	0.178652	T37_1min
-1.0232	1.9689	0.447592	0.0107425	0.356786	11.63	-2.98156	-3.3281	O00186	STXBP3	NA	LAQLVEKK	8	207	214	12.2827	11.7571	12.3358	12.1907	11.1488	10.8053	11.405	11.1144	no	no	891	159	0.178451	T37_1min
-0.283991	1.96804	0.447381	0.0107635	0.35696	16.9231	-2.98053	-3.33002	Q15942	ZYX	NA	LGHPEALSAGTGSPQPPSFTYAQQR	25	296	320	17.0163	17.045	17.0149	17.184	16.6311	16.7086	16.8764	16.9082	no	no	892	159	0.178251	T37_1min
-0.408363	1.9679	0.447381	0.0107671	0.35696	16.5992	-2.98036	-3.33033	Q7L2E3	DHX30	NA	IHMPEKTAVEFLSK	14	825	838	16.6446	16.9123	16.8271	16.8296	16.186	16.737	16.5331	16.1241	no	no	893	159	0.178052	T37_1min
-0.456262	1.96712	0.447019	0.0107864	0.357257	15.6111	-2.97942	-3.33209	P60484	PTEN	NA	TGVMICAYLLHR	12	131	142	16.0344	15.8548	15.6923	15.7755	15.3839	15.0436	15.6771	15.4274	no	no	894	159	0.177852	T37_1min
-0.175443	1.96554	0.446334	0.0108257	0.357821	19.0212	-2.97752	-3.33564	B7ZW38	HNRNPC	NA	KSDVEAIFSKYGK	13	30	42	19.0614	19.154	19.0297	19.1907	18.9487	18.898	18.9193	18.9679	no	no	895	159	0.177654	T37_1min
-0.732312	1.96448	0.445791	0.0108522	0.358269	13.837	-2.97624	-3.33802	Q14257	RCN2	NA	EALLGVQEDVDEYVKLGHEEQQK	23	42	64	13.9009	14.5356	13.9191	14.4569	13.4951	13.3946	13.8834	13.1101	no	no	896	159	0.177455	T37_1min
-0.228298	1.9634	0.445375	0.0108792	0.358612	18.1304	-2.97494	-3.34046	O15027	SEC16A	NA	SVFWASSPYRR	11	23	33	18.19	18.3505	18.1134	18.3245	18.022	18.003	18.1184	17.9217	no	no	897	159	0.177258	T37_1min
-0.73785	1.96234	0.445251	0.0109059	0.358715	14.0118	-2.97366	-3.34285	Q8WVS4	DYNC2I1	NA	HGHEEGSSVWWK	12	331	342	14.2607	14.5851	14.4465	14.2307	14.1886	13.7892	13.5389	13.0549	no	no	898	159	0.17706	T37_1min
-0.287542	1.96152	0.445251	0.0109265	0.358715	21.1987	-2.97267	-3.34469	Q9Y266	NUDC	NA	SMGLPTSDEQKKQEILK	17	298	314	21.2563	21.5533	21.1245	21.4359	20.8115	21.1705	21.0529	21.1849	no	no	899	159	0.176863	T37_1min
-0.518516	1.96139	0.445251	0.0109298	0.358715	15.8392	-2.97251	-3.34499	O94966	USP19	NA	PENLRLAEVIK	11	725	735	15.884	16.536	15.8008	16.1729	15.2387	15.7226	15.6903	15.668	no	no	900	159	0.176667	T37_1min
-0.482632	1.95897	0.443913	0.0109907	0.359822	18.9726	-2.96961	-3.35042	P26639	TARS1	NA	MGGEEKPIGAGEEKQK	16	13	28	18.8546	19.4461	19.0276	19.5274	18.3495	19.111	18.7614	18.7033	no	no	901	159	0.176471	T37_1min
-0.732121	1.95873	0.44388	0.010997	0.359849	13.3117	-2.96931	-3.35097	Q96GS4	BORCS6	NA	GMYTLLAR	8	317	324	13.4667	14.0347	13.5678	13.6418	12.9009	12.8867	13.3029	12.692	no	no	902	159	0.176275	T37_1min
-0.32267	1.95597	0.442646	0.011067	0.360873	16.5002	-2.96599	-3.35717	O60294	LCMT2	NA	AAVWEVDFPDVARR	14	108	121	16.4901	16.8532	16.535	16.7677	16.2622	16.3948	16.3601	16.3383	no	no	903	159	0.17608	T37_1min
-0.623603	1.95305	0.440708	0.0111416	0.362486	15.8915	-2.96247	-3.36373	Q93009	USP7	NA	DLLQFFKPRQPK	12	863	874	16.1622	16.6695	15.8681	16.1132	15.6038	15.8989	15.8276	14.9883	no	no	904	159	0.175885	T37_1min
-0.552241	1.95232	0.440482	0.0111605	0.362675	14.3232	-2.96159	-3.36539	Q8NBM4	UBAC2	NA	QQQGGMINWNR	11	267	277	14.5414	14.4896	14.716	14.6503	14.0001	14.3487	14.0612	13.7782	no	no	905	159	0.175691	T37_1min
-0.344404	1.95216	0.440465	0.0111646	0.36269	18.1902	-2.9614	-3.36574	Q96A00	PPP1R14A	NA	ARGPGGSPGGLQKR	14	20	33	18.1851	18.4632	18.1472	18.6539	17.7984	18.04	18.0321	18.2013	no	no	906	159	0.175497	T37_1min
-0.961369	1.95191	0.440434	0.0111709	0.362715	12.6236	-2.9611	-3.3663	O75427	LRCH4	NA	KDSLLKPGLR	10	430	439	12.7389	13.1272	12.9623	13.5885	12.6516	11.5747	11.9705	12.3746	no	no	907	159	0.175303	T37_1min
-0.377124	1.951	0.439908	0.0111945	0.363155	15.5974	-2.95999	-3.36835	Q8TED0	UTP15	NA	HLELYDRDLK	10	360	369	15.7729	15.8374	15.8192	15.7144	15.2303	15.4912	15.574	15.3398	no	no	908	159	0.17511	T37_1min
-0.292912	1.95067	0.439908	0.0112028	0.363155	17.003	-2.95961	-3.36908	O60825	PFKFB2	NA	NRENVMEDFLKR	12	182	193	17.1449	17.2798	17.0589	17.1141	16.6578	17.0078	16.8202	16.9402	no	no	909	159	0.174917	T37_1min
-0.288891	1.9506	0.439908	0.0112048	0.363155	19.6245	-2.95951	-3.36925	P07355	ANXA2	NA	IMVSRSEVDMLK	12	291	302	19.6395	19.8569	19.7272	19.8523	19.1605	19.53	19.537	19.6927	no	no	910	159	0.174725	T37_1min
-0.811031	1.95036	0.439908	0.011211	0.363155	13.0786	-2.95922	-3.36979	Q96L73	NSD1	NA	AALVMDLIDLTPR	13	2452	2464	13.7266	12.915	13.4635	13.8314	12.5678	12.9147	12.4983	12.7116	no	no	911	159	0.174533	T37_1min
-0.30474	1.95034	0.439908	0.0112113	0.363155	18.225	-2.95921	-3.36982	Q9BXW7	HDHD5	NA	MAFPLLDMVDLERR	14	162	175	18.3819	18.2957	18.5248	18.3072	17.7501	18.1918	18.2429	18.1059	no	no	912	159	0.174342	T37_1min
-0.268462	1.94937	0.439679	0.0112364	0.363347	19.4379	-2.95804	-3.372	Q13885	TUBB2A	NA	IREEYPDRIMNTFSVMPSPK	20	155	174	19.4442	19.7132	19.4082	19.7227	19.1428	19.2244	19.3821	19.4651	no	no	913	159	0.174151	T37_1min
-0.895854	1.94603	0.437755	0.0113232	0.36496	14.4452	-2.95401	-3.37951	A6NED2	RCCD1	NA	HGQLGHGTLEAELEPR	16	187	202	14.7553	14.9917	14.8338	14.9918	14.04	12.9295	14.5111	14.5086	no	no	914	159	0.173961	T37_1min
-0.260293	1.94227	0.436046	0.0114216	0.366399	18.2649	-2.94949	-3.38796	Q96RN5	MED15	NA	SLLDILTDPSKRCPLK	16	568	583	18.2996	18.6013	18.2476	18.4317	18.0973	18.2268	17.9965	18.2183	no	no	915	159	0.17377	T37_1min
-0.321177	1.94195	0.436046	0.0114302	0.366399	18.3247	-2.94909	-3.38869	P18615	NELFE	NA	SLYESFVSSSDRLR	14	131	144	18.2634	18.6506	18.3941	18.633	17.8833	18.2703	18.3019	18.201	no	no	916	159	0.173581	T37_1min
-0.316665	1.94103	0.436046	0.0114544	0.366399	18.8096	-2.94798	-3.39075	O43837	IDH3B	NA	NIANPTAMLLSASNMLR	17	318	334	18.9462	18.8392	18.9974	19.0888	18.3069	18.9113	18.7002	18.6864	no	no	917	159	0.173391	T37_1min
-0.388239	1.9398	0.435872	0.0114868	0.366545	15.7323	-2.94651	-3.39351	Q9H6R4	NOL6	NA	LQVEELLKEVR	11	86	96	15.8485	16.1745	15.7993	15.8835	15.3792	15.6597	15.4941	15.6199	no	no	918	159	0.173203	T37_1min
-0.418324	1.93897	0.435652	0.0115088	0.366731	16.7988	-2.94551	-3.39538	Q9UN37	VPS4A	NA	WLGESEKLVK	10	201	210	16.694	17.2538	16.7544	17.3296	16.6188	16.69	16.5128	16.5368	no	no	919	159	0.173014	T37_1min
-0.800107	1.93879	0.435652	0.0115136	0.366731	14.2462	-2.94529	-3.39578	Q3KQU3	MAP7D1	NA	AQAEQEEQERLQK	13	662	674	14.3158	15.0066	14.1059	15.1568	13.4216	13.8859	13.7922	14.2849	no	no	920	159	0.172826	T37_1min
-0.666998	1.93515	0.434381	0.0116105	0.367806	14.3746	-2.9409	-3.40396	Q6P0Q8	MAST2	NA	TPSEEDFETIK	11	506	516	14.5577	15.2742	14.7592	14.2413	14.1878	14.0667	14.102	13.8077	yes	no	921	160	0.173724	T37_1min
-0.746777	1.9349	0.434373	0.011617	0.367813	14.8504	-2.94061	-3.40451	Q08999	RBL2	NA	ICPENHSALLR	11	1117	1127	15.0331	15.1186	15.3275	15.416	14.2206	13.9586	15.3149	14.414	no	no	922	160	0.173536	T37_1min
-0.628423	1.93321	0.434018	0.0116625	0.368114	15.3495	-2.93856	-3.40831	Q6PII3	CCDC174	NA	LLKDSGVFGKPK	12	34	45	15.0688	15.7308	15.9081	15.9471	14.6218	15.3688	15.0859	15.0647	no	no	923	160	0.173348	T37_1min
-0.689506	1.93295	0.434018	0.0116695	0.368114	14.1442	-2.93825	-3.4089	Q13107	USP4	NA	LTLESLYQAVCDR	13	614	626	14.4609	14.3539	14.5357	14.6054	14.196	13.1944	14.0881	13.7195	no	no	924	160	0.17316	T37_1min
-0.298096	1.9313	0.433414	0.0117138	0.368626	17.1111	-2.93627	-3.41259	Q9NPQ8	RIC8A	NA	AQVLPPLRDVR	11	354	364	17.0262	17.3715	17.2121	17.4308	16.861	17.0204	17.0343	16.9325	no	no	925	160	0.172973	T37_1min
-0.474977	1.93021	0.432786	0.0117432	0.36916	15.7439	-2.93495	-3.41504	P46821	MAP1B	NA	TTKSPSDSGYSYETIGK	17	1912	1928	15.9919	16.1581	15.6945	16.0813	15.2682	15.8299	15.6565	15.2711	no	no	926	160	0.172786	T37_1min
-0.580918	1.92893	0.432047	0.0117781	0.369788	14.2764	-2.9334	-3.41793	Q2M296	MTHFSD	NA	RPKPMGITWFK	11	217	227	14.5133	14.7436	14.6733	14.3374	13.7614	14.2758	14.1249	13.7816	no	no	927	160	0.1726	T37_1min
-0.220047	1.92747	0.431479	0.0118177	0.370272	18.276	-2.93165	-3.4212	O60925	PFDN1	NA	EAEDNIREMLMAR	13	107	119	18.2628	18.5343	18.4098	18.3373	18.0618	18.1866	18.2297	18.1859	no	no	928	160	0.172414	T37_1min
-1.12805	1.92608	0.431366	0.0118556	0.370368	12.9182	-2.92997	-3.42433	P62913	RPL11	NA	NEKIAVHCTVR	11	65	75	13.2571	13.3045	12.9754	14.3921	11.9501	13.2925	12.1848	11.9894	no	no	929	160	0.172228	T37_1min
-0.210746	1.92605	0.431366	0.0118563	0.370368	20.3731	-2.92994	-3.42438	O75937	DNAJC8	NA	AFEAVDKAYK	10	99	108	20.4375	20.4375	20.4476	20.5915	20.2419	20.4576	20.2764	20.0951	no	no	930	160	0.172043	T37_1min
-0.251099	1.92533	0.431226	0.0118761	0.370488	17.1178	-2.92906	-3.42601	O43159	RRP8	NA	AQLSGLQLQPCLYK	14	441	454	17.2724	17.1422	17.1798	17.3791	16.9196	17.0253	17.0452	16.979	no	no	931	160	0.171858	T37_1min
-0.303764	1.92307	0.42954	0.011938	0.371929	17.5999	-2.92634	-3.43108	P04792	HSPB1	NA	DGVVEITGKHEERQDEHGYISR	22	115	136	17.4888	17.8425	17.7732	17.9028	17.2573	17.4299	17.5343	17.5707	no	no	932	160	0.171674	T37_1min
-0.256914	1.92272	0.429457	0.0119477	0.372	17.7286	-2.92592	-3.43187	P13984	GTF2F2	NA	GIHKNTWELKPEYR	14	227	240	17.7036	17.9146	17.8752	17.9349	17.4428	17.6147	17.7693	17.5737	no	no	933	160	0.17149	T37_1min
-1.04056	1.92264	0.429457	0.0119497	0.372	13.1682	-2.92583	-3.43203	P55201	BRPF1	NA	KSQFMQR	7	533	539	13.5111	13.4009	13.7016	14.1401	12.2273	12.8458	11.9162	13.6022	no	no	934	160	0.171306	T37_1min
-0.704156	1.9212	0.428605	0.0119893	0.37273	13.3954	-2.92409	-3.43526	Q8WYQ9	ZCCHC14	NA	VVHASTLDR	9	596	604	13.573	14.0103	13.5839	13.8226	12.8657	13.3171	13.2364	12.754	no	no	935	160	0.171123	T37_1min
-0.245919	1.92054	0.428605	0.0120077	0.37273	18.0762	-2.92329	-3.43675	Q9H5N1	RABEP2	NA	LLRAEELIQEIQR	13	170	182	18.1483	18.3946	18.0796	18.1741	17.9942	18.0712	17.9044	17.843	no	no	936	160	0.17094	T37_1min
-0.600264	1.91976	0.428083	0.0120293	0.373179	16.0088	-2.92235	-3.4385	Q13596	SNX1	NA	FSDFLGLYEKLSEK	14	187	200	16.156	16.7681	15.8186	16.4932	15.2385	15.7762	15.8769	15.9432	no	no	937	160	0.170758	T37_1min
-0.908047	1.91899	0.428083	0.0120505	0.373179	14.0404	-2.92143	-3.44022	Q16610	ECM1	NA	LLPAQLPAEKEVGPPLPQEAVPLQK	25	91	115	13.7861	14.5232	14.5663	15.1024	13.1373	14.2116	13.8025	13.1943	no	no	938	160	0.170576	T37_1min
-0.542161	1.91847	0.427864	0.012065	0.373367	15.1076	-2.9208	-3.44139	Q9NX74	DUS2	NA	KREAPDQDPGGPR	13	452	464	15.3085	15.5079	15.3632	15.3351	14.6617	15.1762	15.1096	14.3987	no	no	939	160	0.170394	T37_1min
-0.348899	1.91796	0.427739	0.0120792	0.373475	16.8063	-2.92019	-3.44254	Q99707	MTR	NA	NGPVEERLEYALVK	14	668	681	16.9342	17.1024	17.0866	16.7998	16.8542	16.7061	16.3494	16.6177	no	no	940	160	0.170213	T37_1min
-0.163105	1.91471	0.426397	0.0121701	0.374631	19.5241	-2.91626	-3.44984	P40337	VHL	NA	GHLWLFR	7	114	120	19.5767	19.6174	19.6325	19.5959	19.4151	19.5502	19.4423	19.3626	no	no	941	160	0.170032	T37_1min
-0.30693	1.91431	0.426223	0.0121813	0.37478	17.3286	-2.91578	-3.45074	Q01433	AMPD2	NA	QISQDVKLEPDILLR	15	166	180	17.3326	17.7432	17.4165	17.4359	16.9774	17.2436	17.1979	17.2814	no	no	942	160	0.169851	T37_1min
-0.346726	1.91316	0.426029	0.0122134	0.374948	16.0187	-2.9144	-3.4533	Q96RK4	BBS4	NA	TQFPVSTESQKPR	13	10	22	16.2084	16.3522	16.126	16.0815	15.8989	15.74	15.7264	16.0159	no	no	943	160	0.169671	T37_1min
-0.354223	1.91238	0.425539	0.0122353	0.375371	18.0507	-2.91346	-3.45505	Q96KR1	ZFR	NA	RMEEEQHHWDDRR	13	670	682	18.0858	18.3844	18.0931	18.3479	17.5294	18.13	18.0102	17.8247	no	no	944	160	0.169492	T37_1min
-0.718352	1.91145	0.425184	0.0122616	0.375678	13.6017	-2.91234	-3.45714	Q8NFH5	NUP35	NA	HVMSNTGNWMHIR	13	202	214	13.3981	14.3017	14.1115	14.0322	13.0736	13.2091	13.2129	13.4745	no	no	945	160	0.169312	T37_1min
-0.810622	1.91113	0.425073	0.0122707	0.375774	13.5924	-2.91195	-3.45786	Q9C073	FAM117A	NA	SASWGSTDHR	10	143	152	14.0417	13.6831	14.107	14.1588	12.7354	12.7288	13.6254	13.6586	no	no	946	160	0.169133	T37_1min
-0.54361	1.91094	0.424996	0.012276	0.375841	14.7565	-2.91172	-3.45828	Q9Y6D5	ARFGEF2	NA	RACQVALDEIKAEIEK	16	34	49	15.0107	14.9746	15.0577	15.0703	14.7952	14.0207	14.6557	14.4674	no	no	947	160	0.168955	T37_1min
-0.148514	1.90989	0.424392	0.0123058	0.376364	19.8991	-2.91045	-3.46064	P55010	EIF5	NA	MDEISDHAK	9	216	224	19.9889	19.9677	20.0275	19.9094	19.8634	19.8532	19.8085	19.7742	no	no	948	160	0.168776	T37_1min
-0.491199	1.90948	0.424341	0.0123174	0.376408	15.0113	-2.90996	-3.46156	Q15631	TSN	NA	EILTLLQGVHQGAGFQDIPKR	21	37	57	15.4976	15.3516	15.2206	14.9579	14.9365	14.5358	14.8849	14.7058	no	no	949	160	0.168599	T37_1min
-0.635594	1.909	0.424175	0.012331	0.376552	14.3199	-2.90938	-3.46264	Q9UNE7	STUB1	NA	ERELEECQRNHEGDEDDSHVR	21	174	194	14.6682	14.9779	14.3012	14.6035	13.6331	13.8477	14.276	14.2518	no	no	950	160	0.168421	T37_1min
-0.443503	1.90866	0.42402	0.0123408	0.376687	15.3823	-2.90896	-3.46341	Q6P1J9	CDC73	NA	GKEETEGFKIDTMGTYHGMTLK	22	300	321	15.3315	15.6635	15.6237	15.7974	15.067	15.206	14.9761	15.3931	no	no	951	160	0.168244	T37_1min
-0.900135	1.90642	0.423211	0.0124046	0.377388	12.542	-2.90627	-3.46843	Q86Y82	STX12	NA	VSEKEKESIAR	11	124	134	12.762	13.6471	12.7056	12.8536	12.1309	12.15	12.3189	11.7681	no	no	952	160	0.168067	T37_1min
-0.448266	1.90562	0.422988	0.0124275	0.377583	15.0898	-2.9053	-3.47022	P02794	FTH1	NA	YFLHQSHEEREHAEK	15	55	69	15.0626	15.4309	15.3852	15.3772	15.0438	14.8481	14.9023	14.6687	no	no	953	160	0.167891	T37_1min
-0.503696	1.90435	0.422673	0.0124639	0.377857	15.3051	-2.90377	-3.47308	O15013	ARHGEF10	NA	HLAVHPPESLAVVANAKPNK	20	722	741	15.5916	15.4566	15.3288	15.8507	15.1052	14.7892	15.4122	14.9062	no	no	954	160	0.167715	T37_1min
-0.436008	1.9015	0.422181	0.0125459	0.378285	15.1486	-2.90033	-3.47946	O60271	SPAG9	NA	ITALMVSCNR	10	1148	1157	15.3204	15.3108	15.4564	15.3786	14.6495	14.9042	15.0532	15.1152	no	no	955	160	0.167539	T37_1min
-0.564804	1.90075	0.421725	0.0125675	0.378683	14.6208	-2.89943	-3.48114	Q13136	PPFIA1	NA	KTLTDGVLDINHEQENTPSTSGKR	24	214	237	14.6179	14.8564	15.0742	15.0642	14.1859	14.6353	14.5138	14.0185	no	no	956	160	0.167364	T37_1min
-0.302908	1.90066	0.421725	0.0125701	0.378683	18.2299	-2.89932	-3.48134	O95081	AGFG2	NA	GSASTPVQGSIPEGKPLR	18	159	176	18.3234	18.4568	18.4102	18.335	17.8297	18.1263	18.395	17.9627	no	no	957	160	0.167189	T37_1min
-0.602479	1.89958	0.421516	0.0126014	0.378865	15.3064	-2.89802	-3.48376	Q6IN84	MRM1	NA	SEGLSMAQHPGLSSGPEKER	20	330	349	15.5042	15.3364	15.7047	15.8851	14.7836	14.7188	14.8856	15.6325	no	no	958	160	0.167015	T37_1min
-0.271134	1.89892	0.421382	0.0126207	0.378981	16.8699	-2.89722	-3.48525	Q96RS0	TGS1	NA	YLDEIVQESWRK	12	133	144	17.0396	17.1168	16.9169	16.9484	16.5936	16.7449	16.8575	16.7411	no	no	959	160	0.16684	T37_1min
-0.850703	1.89827	0.421292	0.0126394	0.37906	14.4268	-2.89645	-3.48669	Q6UX04	CWC27	NA	KGTSREDQTLALLNQFK	17	377	393	14.6663	14.759	14.7097	15.2737	14.0903	14.3973	14.4779	13.0404	no	no	960	160	0.166667	T37_1min
-0.486075	1.89574	0.420211	0.0127134	0.380005	15.2543	-2.89339	-3.49237	O14545	TRAFD1	NA	LAVCQHCDLELSILK	15	87	101	15.3562	15.5745	15.5985	15.46	14.6411	15.3527	14.9228	15.1283	no	no	961	160	0.166493	T37_1min
-0.36666	1.89526	0.42006	0.0127275	0.380137	16.2815	-2.89281	-3.49345	Q96SZ6	CDK5RAP1	NA	MVDILAGPDAYRDLPR	16	198	213	16.3331	16.6329	16.4043	16.4891	15.8152	16.1801	16.3183	16.079	no	no	962	160	0.16632	T37_1min
-0.564177	1.89116	0.418576	0.0128483	0.381438	16.3463	-2.88786	-3.50264	Q08752	PPID	NA	AVIETADRAK	10	258	267	16.2269	16.9354	16.4568	16.8943	15.748	16.5941	15.9309	15.9837	no	no	963	160	0.166147	T37_1min
-0.199131	1.89103	0.418561	0.012852	0.381452	18.3858	-2.88771	-3.50292	Q96A65	EXOC4	NA	KFLDTSHYSTAGSSSVR	17	240	256	18.503	18.465	18.4935	18.4798	18.2566	18.4052	18.3335	18.1495	no	no	964	160	0.165975	T37_1min
-0.187948	1.88973	0.418456	0.0128904	0.381543	18.3906	-2.88614	-3.50583	Q8TB03	CXorf38	NA	AGHCLLLLR	9	21	29	18.4696	18.5473	18.424	18.4976	18.3805	18.2095	18.2748	18.3219	no	no	965	160	0.165803	T37_1min
-0.357844	1.88923	0.418174	0.0129053	0.381791	19.6604	-2.88554	-3.50694	P67936	TPM4	NA	AMKDEEKMEIQEMQLK	16	98	113	19.7757	19.7884	19.8221	19.9711	19.01	19.6861	19.6952	19.5346	no	no	966	160	0.165631	T37_1min
-0.287475	1.88831	0.417783	0.0129326	0.382136	16.507	-2.88443	-3.509	Q13564	NAE1	NA	EHFQSYDLDHMEKK	14	194	207	16.7833	16.5856	16.6379	16.596	16.3446	16.4451	16.4335	16.2297	no	no	967	160	0.16546	T37_1min
-0.771047	1.88827	0.417783	0.012934	0.382136	13.0131	-2.88437	-3.50911	P78411	IRX5	NA	TGGPSPAGPAAAR	13	270	282	13.2489	13.5733	13.345	13.4275	12.322	13.0601	12.3163	12.812	no	no	968	160	0.165289	T37_1min
-0.374197	1.88814	0.417783	0.0129377	0.382136	16.3128	-2.88422	-3.50939	Q7Z5K2	WAPL	NA	ANSESSKDGLNQAK	14	325	338	16.3133	16.6305	16.4404	16.6155	15.9403	16.1707	16.4128	15.9791	no	no	969	160	0.165119	T37_1min
-0.243946	1.88783	0.417745	0.012947	0.382168	17.9418	-2.88385	-3.51009	Q86VP1	TAX1BP1	NA	LIAVLEKETAQLR	13	167	179	18.0141	18.0473	18.0352	18.1587	17.9122	17.5914	17.8837	17.8922	no	no	970	160	0.164948	T37_1min
-0.508726	1.88712	0.417361	0.0129682	0.382506	14.9085	-2.88299	-3.51167	Q8NDZ2	SIMC1	NA	AVMEGHVDR	9	88	96	15.3173	14.8941	15.3153	15.1248	14.6376	14.6127	14.3896	14.9766	no	no	971	160	0.164779	T37_1min
-0.427738	1.88679	0.417244	0.012978	0.38261	17.243	-2.88259	-3.51241	O95817	BAG3	NA	TTTWNDPRVPSEGPK	15	46	60	17.2592	17.8352	17.2526	17.4805	16.6935	17.2707	17.1941	16.9583	no	no	972	160	0.164609	T37_1min
-0.60816	1.88508	0.416615	0.0130293	0.383165	14.6258	-2.88053	-3.51625	Q8TF46	DIS3L	NA	AKGFFIDTR	9	726	734	15.042	14.8817	14.8666	14.9294	14.404	14.292	13.7821	14.8088	no	no	973	160	0.16444	T37_1min
-0.494777	1.88481	0.416454	0.0130374	0.383307	14.437	-2.8802	-3.51685	Q5SXM2	SNAPC4	NA	ALSGLLLHK	9	1313	1321	14.6762	14.5238	14.6417	14.8959	14.3283	14.0828	14.1877	14.1598	no	no	974	160	0.164271	T37_1min
-0.21298	1.88452	0.416327	0.0130462	0.383419	21.9754	-2.87985	-3.51751	P42766	RPL35	NA	VLTVINQTQKENLRK	15	57	71	21.9243	22.2184	22.0054	22.1795	21.7512	22.0054	21.9316	21.7876	no	no	975	160	0.164103	T37_1min
-0.386217	1.88385	0.416122	0.0130662	0.383599	17.2498	-2.87905	-3.519	Q99081	TCF12	NA	MEDRLDRLDDAIHVLR	16	400	415	17.2118	17.6133	17.2705	17.6762	16.7337	17.2698	17.1477	17.0756	no	no	976	160	0.163934	T37_1min
-0.622081	1.88288	0.416076	0.0130955	0.38364	14.5624	-2.87787	-3.52118	O43776	NARS1	NA	EQMKSESR	8	73	80	14.626	15.0683	14.788	15.0114	13.7861	14.6694	14.0863	14.4637	no	no	977	160	0.163767	T37_1min
-0.433121	1.88263	0.415993	0.013103	0.383714	15.2949	-2.87757	-3.52173	Q9BYN8	MRPS26	NA	KAEEVQAWAQRK	12	142	153	15.3299	15.4852	15.4274	15.8033	15.1979	15.0149	15.1799	14.9208	no	no	978	160	0.163599	T37_1min
-0.67505	1.88165	0.415919	0.0131327	0.383779	15.2851	-2.87639	-3.52393	Q6EKJ0	GTF2I	NA	QLREQVNDLFSR	12	867	878	14.8675	15.7674	15.7796	16.0761	14.7134	15.2563	15.0417	14.7789	no	no	979	160	0.163432	T37_1min
-0.425273	1.88034	0.415637	0.0131723	0.384028	17.1176	-2.87481	-3.52687	Q9H0L4	CSTF2T	NA	QSILILKEQIQK	12	600	611	17.2794	17.6905	16.8701	17.4809	16.7452	17.0021	17.0141	16.8585	no	no	980	160	0.163265	T37_1min
-0.865277	1.88033	0.415637	0.0131726	0.384028	13.3823	-2.87479	-3.52689	Q9UHB6	LIMA1	NA	LLANQQVFHISCFRCSYCNNK	21	403	423	14.0564	13.3256	13.7031	14.1746	13.5865	12.4297	12.7094	13.0729	no	no	981	160	0.163099	T37_1min
-0.528355	1.87964	0.415379	0.0131936	0.384257	15.1458	-2.87396	-3.52843	P23511	NFYA	NA	AKLEAEGKIPK	11	283	293	15.2947	15.3952	15.1592	15.7907	14.6397	14.9166	14.7336	15.2365	no	no	982	160	0.162933	T37_1min
-0.519444	1.87949	0.415379	0.0131982	0.384257	15.3498	-2.87378	-3.52877	Q2NKX8	ERCC6L	NA	IDGTVTHLLEREK	13	506	518	15.4946	16.0329	15.2382	15.6722	14.98	15.3462	14.9022	15.1317	no	no	983	160	0.162767	T37_1min
-0.508014	1.87869	0.415139	0.0132224	0.384469	14.7262	-2.87282	-3.53055	Q9Y4D8	HECTD4	NA	AVHYNGSSLLQWK	13	2044	2056	14.9621	15.0422	14.8645	15.0522	14.4833	14.3864	14.1835	14.8357	no	no	984	160	0.162602	T37_1min
-0.687266	1.87806	0.414733	0.0132417	0.384828	14.0995	-2.87205	-3.53197	Q15361	TTF1	NA	AVYVPFWQKK	10	809	818	14.2929	14.3349	14.5732	14.5716	14.3305	13.3155	13.8947	13.4828	no	no	985	160	0.162437	T37_1min
-0.870416	1.87713	0.414238	0.0132701	0.385267	13.3944	-2.87093	-3.53405	O75437	ZNF254	NA	SLEMGLLTFR	10	7	16	13.6728	14.1334	13.9414	13.5707	12.8555	13.6997	13.0087	12.2726	no	no	986	160	0.162272	T37_1min
-0.59085	1.87567	0.413726	0.0133148	0.385722	14.3177	-2.86917	-3.53732	P62328	TMSB4X	NA	MSDKPDMAEIEKFDK	15	1	15	14.765	14.6131	14.3645	14.7102	13.6746	14.288	13.8375	14.2891	no	no	987	160	0.162107	T37_1min
-0.43488	1.8745	0.413086	0.0133507	0.38629	15.649	-2.86776	-3.53994	O94804	STK10	NA	EQEMFFK	7	934	940	15.8115	15.9356	15.8516	15.867	15.2579	15.8066	15.1517	15.5101	yes	no	988	161	0.162955	T37_1min
-0.230822	1.87169	0.411127	0.0134373	0.388037	17.959	-2.86437	-3.54622	O95429	BAG4	NA	IQAILEKLEKK	11	445	455	18.0961	18.039	18.1	18.0626	17.9175	17.91	17.9219	17.625	no	no	989	161	0.162791	T37_1min
-0.196787	1.87135	0.411004	0.0134476	0.388147	17.8174	-2.86396	-3.54697	P09001	MRPL3	NA	ATSILEFYR	9	158	166	17.9256	17.9371	17.945	17.8557	17.7749	17.7309	17.6388	17.7316	no	no	990	161	0.162626	T37_1min
-0.24302	1.87039	0.410744	0.0134776	0.388379	20.1246	-2.8628	-3.54914	Q9Y5K6	CD2AP	NA	GIGFGDIFKEGSVK	14	213	226	20.1206	20.417	20.0821	20.3645	19.8655	20.1704	19.9882	19.9882	no	no	991	161	0.162462	T37_1min
-0.461886	1.86986	0.410744	0.0134938	0.388379	16.2367	-2.86217	-3.55031	Q96CT7	CCDC124	NA	EAPDTAEKAK	10	112	121	16.2509	16.8369	16.0858	16.697	15.8362	16.1567	15.9822	16.0481	no	no	992	161	0.162298	T37_1min
-0.63394	1.86963	0.41065	0.0135012	0.388463	14.3513	-2.86188	-3.55084	Q9UBP0	SPAST	NA	APSYSGLSMVSGVK	14	266	279	14.8422	14.5229	14.5454	14.7627	13.4466	14.2056	14.1053	14.3799	no	no	993	161	0.162135	T37_1min
-1.00113	1.86934	0.410629	0.0135101	0.388482	12.7805	-2.86153	-3.55148	Q8IVD9	NUDCD3	NA	FDPAMFNISPGAVQF	15	347	361	13.1089	13.0207	13.5651	13.4296	11.2843	12.7168	12.7492	12.3694	no	no	994	161	0.161972	T37_1min
-0.21544	1.8688	0.410629	0.0135269	0.388482	18.2631	-2.86088	-3.55268	Q9UH65	SWAP70	NA	LQTQVELQAR	10	377	386	18.4067	18.274	18.4475	18.355	18.0921	18.2911	18.2042	18.034	no	no	995	161	0.161809	T37_1min
-0.54546	1.86858	0.410629	0.0135337	0.388482	14.3527	-2.86062	-3.55317	A7MCY6	TBKBP1	NA	RLEEALEAAQGEAR	14	228	241	14.4627	14.9312	14.4245	14.6833	13.9165	14.0961	13.9996	14.3077	no	no	996	161	0.161647	T37_1min
-0.469607	1.86835	0.410626	0.0135411	0.388485	16.1218	-2.86033	-3.5537	Q14686	NCOA6	NA	SIVTTLVPSELISAVPTTK	19	1916	1934	16.2662	16.0119	16.5591	16.5891	15.5101	16.0791	16.0917	15.867	no	no	997	161	0.161484	T37_1min
-0.702064	1.86734	0.41033	0.0135724	0.38875	13.5047	-2.85912	-3.55595	Q15054	POLD3	NA	TQETNKETK	9	204	212	13.8737	13.4272	14.129	13.9932	13.0975	13.4674	13.2084	12.8416	no	no	998	161	0.161323	T37_1min
-0.444265	1.86695	0.41033	0.0135847	0.38875	16.5569	-2.85865	-3.55683	P38935	IGHMBP2	NA	MHQAIMR	7	444	450	16.7361	16.7687	16.7353	16.8761	15.8586	16.7301	16.2623	16.4881	no	no	999	161	0.161161	T37_1min
-0.366279	1.86625	0.41033	0.0136068	0.38875	15.7438	-2.8578	-3.5584	P16152	CBR1	NA	SETITEEELVGLMNKFVEDTKK	22	160	181	15.939	15.9728	15.9392	15.8567	15.3871	15.8199	15.4726	15.563	no	no	1000	161	0.161	T37_1min
-0.767449	1.86616	0.41033	0.0136096	0.38875	12.9347	-2.85769	-3.5586	Q86UE8	TLK2	NA	KAEPYETSQGKGTPR	15	66	80	13.234	13.7739	13.1414	13.1244	12.4916	12.2623	12.7367	12.7133	yes	no	1001	162	0.161838	T37_1min
-0.354722	1.86542	0.410011	0.0136327	0.389035	15.8693	-2.8568	-3.56025	Q9Y283	INVS	NA	KREEENK	7	596	602	16.0824	15.8628	16.0755	16.1658	15.6758	15.7551	15.5059	15.8309	no	no	1002	162	0.161677	T37_1min
-0.436427	1.86522	0.409915	0.013639	0.389122	15.4658	-2.85656	-3.5607	P50479	PDLIM4	NA	SWPSAPDDSKAQAHR	15	87	101	15.5498	15.8622	15.4058	15.9183	15.3528	15.0974	15.1739	15.3663	no	no	1003	162	0.161515	T37_1min
-0.883208	1.86458	0.409483	0.0136591	0.389509	12.725	-2.85578	-3.56214	Q9H0W7	THAP2	NA	MDAVPTIFDFCTHIK	15	73	87	12.7522	12.8795	13.4334	13.6012	12.0205	12.0378	12.3038	12.7714	no	no	1004	162	0.161355	T37_1min
-0.648633	1.86377	0.409196	0.0136846	0.389766	15.6256	-2.85481	-3.56395	Q5XPI4	RNF123	NA	VFSEKLDHLSRR	12	810	821	16.0819	16.1606	15.1469	16.4102	15.1378	15.4216	15.195	15.4506	no	no	1005	162	0.161194	T37_1min
-0.298662	1.86281	0.40886	0.0137149	0.390067	16.4709	-2.85365	-3.5661	Q58FG1	HSP90AA4P	NA	STYGWTANMER	11	290	300	16.6723	16.6013	16.4848	16.7228	16.3462	16.3776	16.4193	16.1433	no	no	1006	162	0.161034	T37_1min
-0.843652	1.86193	0.408188	0.0137428	0.390672	15.0098	-2.85258	-3.56807	Q9UKL0	RCOR1	NA	NFFVNYRR	8	422	429	15.6775	15.3081	15.2338	15.5071	15.5086	13.7139	14.4288	14.7005	no	no	1007	162	0.160874	T37_1min
-0.409855	1.86142	0.407889	0.0137588	0.390941	16.027	-2.85197	-3.5692	Q99856	ARID3A	NA	KAQPPQAFRGDGVPR	15	176	190	16.3034	16.3009	16.0063	16.3173	15.6765	16.0403	16.039	15.5327	no	no	1008	162	0.160714	T37_1min
-0.36854	1.86056	0.407586	0.0137861	0.391214	16.0255	-2.85093	-3.57112	Q8N371	KDM8	NA	GSLPEQPCTKK	11	157	167	16.2047	16.1007	16.1701	16.3635	15.8755	16.1198	15.6577	15.7118	no	no	1009	162	0.160555	T37_1min
-0.178722	1.85873	0.406904	0.0138444	0.391828	19.6149	-2.84872	-3.57522	Q14103	HNRNPD	NA	MFIGGLSWDTTKKDLK	16	99	114	19.6593	19.7978	19.5978	19.762	19.4516	19.6149	19.5604	19.4752	no	no	1010	162	0.160396	T37_1min
-0.144159	1.85866	0.406904	0.0138466	0.391828	21.2257	-2.84864	-3.57538	Q15717	ELAVL1	NA	NVALLSQLYHSPARR	15	192	206	21.2877	21.343	21.2115	21.3488	21.0801	21.2293	21.1599	21.1451	no	no	1011	162	0.160237	T37_1min
-0.417079	1.85803	0.406904	0.0138666	0.391828	16.609	-2.84788	-3.57678	Q9H8M2	BRD9	NA	NVPMKPPDEAK	11	464	474	16.9194	16.4822	17.0281	16.8403	16.5215	16.3793	16.6448	16.0561	no	no	1012	162	0.160079	T37_1min
-0.174776	1.85799	0.406904	0.0138679	0.391828	20.574	-2.84783	-3.57687	Q9UNH7	SNX6	NA	ISESAKQELIDFK	13	354	366	20.5451	20.8034	20.5915	20.7056	20.4067	20.4972	20.5165	20.5261	no	no	1013	162	0.159921	T37_1min
-0.373395	1.85748	0.406904	0.0138842	0.391828	16.4687	-2.84721	-3.57801	Q9BZE1	MRPL37	NA	KSEPPPLDRVYEIPGLEPITFAGK	24	40	63	16.5798	16.8473	16.4695	16.725	16.0474	16.4242	16.1339	16.5224	no	no	1014	162	0.159763	T37_1min
-0.502936	1.8565	0.406904	0.0139157	0.391828	15.0745	-2.84602	-3.58021	Q9UPN6	SCAF8	NA	GFGQEVHRDFDDR	13	1140	1152	15.4175	15.2794	14.9372	15.6699	14.636	14.9943	14.8386	14.8233	no	no	1015	162	0.159606	T37_1min
-0.409742	1.85642	0.406904	0.0139182	0.391828	15.0999	-2.84593	-3.58039	Q9Y2X0	MED16	NA	CRIDTEILPSLFMR	14	253	266	15.3571	15.2489	15.2333	15.3797	14.8391	14.884	14.7556	15.1013	no	no	1016	162	0.159449	T37_1min
-0.509211	1.85601	0.406904	0.0139314	0.391828	14.475	-2.84543	-3.5813	P55055	NR1H2	NA	ASTIEIMLLETARR	14	305	318	14.8267	14.8392	14.8021	14.4504	14.0913	14.4506	14.2055	14.1342	no	no	1017	162	0.159292	T37_1min
-0.993309	1.85374	0.405801	0.0140041	0.392825	13.5576	-2.8427	-3.58636	Q53GL7	PARP10	NA	LGCGGVLTFREPADAER	17	48	64	14.5924	14.1504	13.4455	14.0287	12.2277	13.2315	13.8823	12.9022	no	no	1018	162	0.159136	T37_1min
-0.667584	1.85349	0.405749	0.0140124	0.392872	14.4784	-2.84239	-3.58694	Q14687	GSE1	NA	ERLQAELDHLRK	12	1187	1198	15.0316	14.8763	15.142	14.1988	14.0113	14.1383	14.5399	13.8889	no	no	1019	162	0.158979	T37_1min
-0.894591	1.8528	0.405268	0.0140346	0.393307	13.6453	-2.84156	-3.58847	Q9C0D2	CEP295	NA	NYQHQLLQQNR	11	580	590	13.7587	13.8838	14.0073	14.7205	12.5067	13.0016	13.4387	13.8448	no	no	1020	162	0.158824	T37_1min
-0.301795	1.85237	0.405046	0.0140483	0.393508	16.6556	-2.84105	-3.58942	P98175	RBM10	NA	CGVPKSEAEQKLPLGTR	17	236	252	16.6124	16.8801	16.829	16.9044	16.5936	16.5344	16.5794	16.3113	no	no	1021	162	0.158668	T37_1min
-0.354342	1.85135	0.404739	0.0140816	0.393786	16.0256	-2.83981	-3.59172	Q8IY18	SMC5	NA	VVDEINQGMDPINERR	16	1017	1032	16.0122	16.2607	16.4054	16.1327	15.8453	15.709	15.8151	16.0241	no	no	1022	162	0.158513	T37_1min
-0.243925	1.85047	0.40468	0.0141101	0.39384	16.9932	-2.83875	-3.59368	Q96MW1	CCDC43	NA	MVSEEEKQR	9	119	127	17.0931	17.1876	17.126	17.0539	16.7776	16.8102	16.9333	16.9638	no	no	1023	162	0.158358	T37_1min
-0.420502	1.85006	0.40448	0.0141233	0.394022	16.9645	-2.83826	-3.59458	Q9P287	BCCIP	NA	TVMLIPGDK	9	292	300	17.3225	17.0592	17.1992	17.1182	16.7914	16.9411	17.0332	16.2514	no	no	1024	162	0.158203	T37_1min
-0.250151	1.84986	0.404465	0.01413	0.394035	18.4775	-2.83801	-3.59505	P15374	UCHL3	NA	FMERDPDELR	10	212	221	18.6184	18.6474	18.7151	18.4294	18.3478	18.1464	18.5181	18.3974	no	no	1025	162	0.158049	T37_1min
-0.430848	1.84961	0.404465	0.0141381	0.394035	16.5834	-2.83771	-3.5956	Q08170	SRSF4	NA	QAGEVTYADAHKGR	14	126	139	16.6589	17.1835	16.4834	16.8695	16.0697	16.5063	16.5055	16.3904	no	no	1026	162	0.157895	T37_1min
-0.644451	1.8493	0.404354	0.0141481	0.394136	15.0487	-2.83734	-3.59629	Q99996	AKAP9	NA	ICLSLVYSTHVDQVR	15	1118	1132	14.9356	15.5628	15.7914	15.194	14.425	14.5248	15.2674	14.6887	no	no	1027	162	0.157741	T37_1min
-0.898318	1.8483	0.403931	0.0141807	0.39452	14.1036	-2.83613	-3.59853	Q14249	ENDOG	NA	SYQNVYVCTGPLFLPR	16	189	204	15.062	14.2423	14.4638	14.4427	14.0334	12.6297	14.0623	13.8922	no	no	1028	162	0.157588	T37_1min
-0.87094	1.84823	0.403931	0.0141829	0.39452	12.991	-2.83605	-3.59868	Q00765	REEP5	NA	DKAKETADAITK	12	161	172	13.7688	13.4364	12.8322	13.6686	13.0604	12.4791	12.0606	12.6222	no	no	1029	162	0.157434	T37_1min
-0.446494	1.84735	0.403601	0.0142118	0.39482	15.7543	-2.83498	-3.60065	P00492	HPRT1	NA	VFIPHGLIMDRTER	14	35	48	15.8607	15.971	15.9745	16.104	15.147	15.7652	15.3986	15.8134	no	no	1030	162	0.157282	T37_1min
-0.572384	1.84705	0.403405	0.0142216	0.394998	15.1342	-2.83462	-3.60132	P62333	PSMC6	NA	MIMATNRPDTLDPALLR	17	275	291	15.7881	15.6353	15.3665	14.8917	14.7123	15.1179	14.6379	14.9239	no	no	1031	162	0.157129	T37_1min
-0.337938	1.84248	0.401326	0.0143721	0.396893	16.1635	-2.8291	-3.61153	Q76L83	ASXL2	NA	GEEGIFYKVPGR	12	66	77	16.181	16.5867	16.2198	16.3424	15.9524	15.8989	16.1013	16.0255	no	no	1032	162	0.156977	T37_1min
-0.717515	1.84152	0.401326	0.0144041	0.396893	13.5395	-2.82793	-3.61369	Q96GE4	CEP95	NA	VQENIGPLR	9	497	505	13.7633	13.6398	14.236	13.9541	12.7507	13.6048	13.3178	13.0499	no	no	1033	162	0.156825	T37_1min
-0.572165	1.84122	0.401326	0.0144137	0.396893	15.0423	-2.82758	-3.61434	P29353	SHC1	NA	LANPAGGRPGSK	12	70	81	15.2785	15.2896	15.5342	15.2112	15.2105	14.2606	14.5868	14.967	no	no	1034	162	0.156673	T37_1min
-0.265174	1.84064	0.401143	0.0144332	0.397061	16.6299	-2.82687	-3.61565	Q9BZI7	UPF3B	NA	RPEDESGRDYR	11	336	346	16.8113	16.6351	16.7718	16.832	16.5248	16.4227	16.459	16.583	no	no	1035	162	0.156522	T37_1min
-0.343722	1.83889	0.400764	0.0144913	0.397407	19.3075	-2.82476	-3.61954	Q9NSI8	SAMSN1	NA	SSSFGNFDRFR	11	21	31	19.2464	19.8306	19.2055	19.6351	18.996	19.2369	19.0874	19.2224	no	no	1036	162	0.156371	T37_1min
-1.15301	1.83811	0.400764	0.0145174	0.397407	12.1048	-2.82382	-3.62129	Q6IBS0	TWF2	NA	AHQTGIHATEELK	13	2	14	12.0178	12.4101	13.5141	12.783	12.0175	11.5666	11.7973	10.7316	no	no	1037	162	0.15622	T37_1min
-0.512393	1.83593	0.400764	0.0145904	0.397407	16.9832	-2.82119	-3.62616	O14979	HNRNPDL	NA	NQQDDGKMFIGGLSWDTSKK	20	143	162	16.8325	17.5237	17.1442	17.4573	16.1986	16.9524	16.8024	16.9549	no	no	1038	162	0.156069	T37_1min
-0.252354	1.83586	0.400764	0.0145928	0.397407	17.4501	-2.8211	-3.62632	Q9H320	VCX;VCX2;VCX3A;VCX3B	NA	ASGPPAK	7	7	13	17.6064	17.5884	17.607	17.5032	17.1475	17.4501	17.4608	17.2371	no	no	1039	162	0.155919	T37_1min
-0.67205	1.83476	0.400569	0.01463	0.397586	14.902	-2.81977	-3.62878	P62072	TIMM10	NA	KLTELSMQDEELMKR	15	68	82	14.6923	15.1905	15.2982	15.7709	14.1115	14.8758	14.8004	14.4761	no	no	1040	162	0.155769	T37_1min
-0.246903	1.83475	0.400569	0.0146301	0.397586	16.8822	-2.81976	-3.62879	Q8WW12	PCNP	NA	ADGKAGDEKPEK	12	2	13	16.9902	17.1034	17.0205	16.9087	16.6917	16.7179	16.7862	16.8394	no	no	1041	162	0.15562	T37_1min
-0.329195	1.83455	0.400466	0.0146369	0.39768	15.7524	-2.81952	-3.62924	P57772	EEFSEC	NA	GEATRQEESAER	12	557	568	15.8168	16.0146	15.9963	15.8404	15.61	15.6593	15.5244	15.5576	no	no	1042	162	0.15547	T37_1min
-0.528364	1.83441	0.400447	0.0146417	0.397698	14.4233	-2.81935	-3.62956	Q5K651	SAMD9	NA	FLQDMHTLLLTR	12	1027	1038	14.8586	14.8017	14.7431	14.3467	14.009	14.1025	14.3936	14.1316	no	no	1043	162	0.155321	T37_1min
-0.321011	1.83433	0.400447	0.0146443	0.397698	18.4336	-2.81925	-3.62973	P53677	AP3M1	NA	ELIKPPTILR	10	132	141	18.7868	18.2655	18.5059	18.8181	18.3018	18.0909	18.3499	18.3498	no	no	1044	162	0.155172	T37_1min
-0.549109	1.83423	0.400443	0.0146478	0.397701	15.169	-2.81913	-3.62996	O14730	RIOK3	NA	GGVKEALSER	10	453	462	15.121	15.5673	15.3801	15.706	14.4318	15.2509	14.9784	14.9168	yes	no	1045	163	0.155981	T37_1min
-1.01608	1.83339	0.4	0.0146762	0.398107	14.1635	-2.81811	-3.63184	Q53EZ4	CEP55	NA	ADVQHLEDDRHKTEK	15	289	303	14.6389	15.0659	15.4498	13.5315	13.9483	13.6729	13.0632	13.9373	no	no	1046	163	0.155832	T37_1min
-1.08384	1.8328	0.399813	0.0146959	0.398278	13.0141	-2.8174	-3.63314	Q12955	ANK1	NA	GFTPLHVAAKYGK	13	536	548	13.1451	14.0767	13.4655	13.5366	12.5272	11.5007	13.4857	12.3751	no	no	1047	163	0.155683	T37_1min
-0.375336	1.8324	0.3998	0.0147095	0.39829	16.2763	-2.81692	-3.63404	Q05209	PTPN12	NA	TPSQDSDYINANFIK	15	81	95	16.5964	16.3284	16.291	16.64	16.3295	15.8214	16.0752	16.1283	no	no	1048	163	0.155534	T37_1min
-0.541388	1.83239	0.3998	0.0147098	0.39829	14.8878	-2.81691	-3.63406	O96028	NSD2	NA	SVREECIPMKR	11	389	399	15.0847	15.1729	15.0356	15.341	14.2024	14.7387	15.0428	14.4848	no	no	1049	163	0.155386	T37_1min
-0.367996	1.83101	0.399379	0.0147568	0.398677	15.8073	-2.81524	-3.63715	Q15572	TAF1C	NA	FLLDHGDVAFAPLGK	15	110	124	15.9293	16.0177	15.8169	16.2012	15.6457	15.8154	15.5398	15.4923	no	no	1050	163	0.155238	T37_1min
-0.457313	1.83019	0.398984	0.0147846	0.39904	16.7932	-2.81425	-3.63898	O94832	MYO1D	NA	DNKDLIVCLFSKQPTHESR	19	923	941	16.7772	17.0278	17.2382	17.0442	16.0674	16.7277	16.5456	16.9175	no	no	1051	163	0.15509	T37_1min
-0.205066	1.82904	0.398621	0.0148237	0.399373	18.3756	-2.81286	-3.64154	Q9BQP7	MGME1	NA	QQVFLLER	8	144	151	18.4458	18.5344	18.4978	18.4343	18.0912	18.3415	18.3209	18.3384	no	no	1052	163	0.154943	T37_1min
-0.148525	1.82847	0.398503	0.0148432	0.399482	19.893	-2.81217	-3.64281	Q4V328	GRIPAP1	NA	MQAQLLELR	9	13	21	19.8988	20.0047	19.9597	20.006	19.7796	19.8984	19.8179	19.7791	no	no	1053	163	0.154796	T37_1min
-0.581509	1.82808	0.398465	0.0148568	0.399517	14.7812	-2.81169	-3.6437	Q01664	TFAP4	NA	SLEAHMYPEKLK	12	178	189	15.1043	14.6433	15.5451	14.9953	14.3884	14.7218	14.2375	14.6142	no	no	1054	163	0.154649	T37_1min
-0.917038	1.82745	0.3984	0.0148783	0.399577	13.2452	-2.81093	-3.6451	Q96EP0	RNF31	NA	HQFCSGCYNAFYAK	14	895	908	13.6437	13.2024	13.5906	14.3781	12.0612	13.2714	12.8846	12.9295	no	no	1055	163	0.154502	T37_1min
-0.214363	1.82711	0.398174	0.0148898	0.399785	18.5055	-2.81052	-3.64585	O60566	BUB1B	NA	AFEYEIR	7	61	67	18.6673	18.6192	18.7171	18.4471	18.494	18.3819	18.4414	18.2759	yes	no	1056	164	0.155303	T37_1min
-0.361167	1.82636	0.398115	0.0149154	0.399839	15.8178	-2.80962	-3.64752	Q16186	ADRM1	NA	GASNKYLVEFR	11	17	27	15.8545	16.0346	16.1444	15.9599	15.8517	15.6132	15.6379	15.446	no	no	1057	164	0.155156	T37_1min
-0.303317	1.82616	0.398007	0.0149225	0.399938	16.6817	-2.80937	-3.64798	Q96FS4	SIPA1	NA	AHSHEEASRPAATSTR	16	72	87	16.6987	16.7771	16.8305	17.0269	16.5175	16.4134	16.7291	16.4599	no	no	1058	164	0.155009	T37_1min
-0.330238	1.82535	0.39759	0.0149504	0.400323	17.3068	-2.80839	-3.64978	Q5F1R6	DNAJC21	NA	LIQAAYDVLSDPQER	15	48	62	17.6333	17.3643	17.5639	17.3264	17.4516	17.1694	16.9561	16.9897	no	no	1059	164	0.154863	T37_1min
-0.195629	1.82418	0.397404	0.0149907	0.400494	20.6517	-2.80698	-3.65239	Q13057	COASY	NA	LKGLGAFVIDSDHLGHR	17	378	394	20.6545	20.7825	20.7202	20.8409	20.4848	20.7188	20.6116	20.4004	no	no	1060	164	0.154717	T37_1min
-0.662762	1.82332	0.397296	0.0150204	0.400594	14.2999	-2.80594	-3.65431	Q9GZR7	DDX24	NA	TAKLDLLMQK	10	532	541	14.7972	14.5762	14.1117	15.04	13.5682	14.0689	14.2682	13.9687	no	no	1061	164	0.154571	T37_1min
-0.90209	1.82229	0.396694	0.0150561	0.401149	13.8289	-2.80469	-3.65662	O75586	MED6	NA	NVQQTVSAKGPPEKR	15	228	242	14.3779	14.6554	13.5601	14.5265	13.8052	13.4201	12.5404	13.7458	no	no	1062	164	0.154426	T37_1min
-0.493159	1.82201	0.396694	0.0150659	0.401149	14.9206	-2.80435	-3.65724	Q13017	ARHGAP5	NA	KDKYMANLPFTLILANQR	18	687	704	15.0491	15.4628	15.0684	15.0886	14.3724	14.5899	14.9164	14.8175	no	no	1063	164	0.15428	T37_1min
-0.677713	1.8189	0.3951	0.015174	0.402624	14.1804	-2.8006	-3.66417	O15049	N4BP3	NA	GLLGEAGGSEAR	12	451	462	14.5663	14.8787	14.2027	14.4293	14.0488	14.0184	13.2227	14.0762	no	no	1064	164	0.154135	T37_1min
-0.48123	1.8173	0.394667	0.0152299	0.403026	14.6645	-2.79867	-3.66774	Q3L8U1	CHD9	NA	ESNVGGIQQLSKK	13	1338	1350	15.166	14.8543	14.8058	14.7944	14.5078	14.1649	14.5225	14.5004	no	no	1065	164	0.153991	T37_1min
-0.177	1.81711	0.394667	0.0152365	0.403026	20.3847	-2.79844	-3.66816	Q07955	SRSF1	NA	VVVSGLPPSGSWQDLKDHMR	20	123	142	20.3642	20.583	20.3854	20.56	20.2168	20.3377	20.3688	20.2612	no	no	1066	164	0.153846	T37_1min
-0.5857	1.81662	0.394555	0.0152539	0.40313	15.7532	-2.79784	-3.66926	Q9BQ75	CMSS1	NA	LMKDYYSSRR	10	98	107	15.7658	16.5493	15.8945	15.9747	14.8968	15.7324	15.7134	15.499	no	no	1067	164	0.153702	T37_1min
-0.552735	1.81275	0.392478	0.0153905	0.405062	15.257	-2.79316	-3.6779	P17026	ZNF22	NA	SFFQSSNLIQHRR	13	91	103	15.1289	16.0027	15.3195	15.6826	15.0496	14.7413	15.2468	14.885	no	no	1068	164	0.153558	T37_1min
-0.489579	1.8124	0.392285	0.0154027	0.405243	15.5766	-2.79274	-3.67866	Q12824	SMARCB1	NA	TKPNTKDHGYTTLATSVTLLK	21	72	92	15.6804	15.8902	15.457	16.2578	15.1946	15.4787	15.1547	15.4991	no	no	1069	164	0.153414	T37_1min
-0.903857	1.81236	0.392285	0.0154043	0.405243	14.2483	-2.79269	-3.67876	Q9P215	POGK	NA	KLPPYIILR	9	410	418	14.6357	14.7545	14.5809	14.8299	14.2974	12.7384	13.6274	14.5223	no	no	1070	164	0.153271	T37_1min
-0.211806	1.81171	0.392077	0.0154273	0.405437	20.657	-2.7919	-3.68021	Q9UBQ5	EIF3K	NA	AMFEQMR	7	2	8	20.8015	20.7228	20.7355	20.7919	20.2834	20.635	20.6218	20.6643	no	no	1071	164	0.153128	T37_1min
-0.817912	1.8116	0.392077	0.0154312	0.405437	12.6996	-2.79177	-3.68045	Q5TC82	RC3H1	NA	ISMSEVASHGKPLPSAEREQLR	22	946	967	13.0221	13.2839	13.2815	12.8469	11.9962	12.5851	11.9027	12.6787	no	no	1072	164	0.152985	T37_1min
-1.72122	1.81121	0.392003	0.015445	0.405506	11.8713	-2.7913	-3.68132	Q9H257	CARD9	NA	HSLMKAEDDCK	11	215	225	12.6254	12.8324	12.945	12.525	9.41526	13.0854	10.367	11.1752	no	no	1073	164	0.152842	T37_1min
-0.265206	1.81091	0.391893	0.0154558	0.405608	18.7818	-2.79093	-3.68199	P61758	VBP1	NA	AAVKDSCGKGEMATGNGR	18	2	19	18.8086	19.066	18.7341	19.0487	18.4208	18.7645	18.6866	18.7248	no	no	1074	164	0.1527	T37_1min
-0.780805	1.80983	0.391297	0.0154942	0.406166	13.7931	-2.78963	-3.6844	Q96CV9	OPTN	NA	QLQMDEMK	8	441	448	14.1015	14.3086	14.0651	14.2588	12.7256	14.1398	13.5208	13.2246	no	no	1075	164	0.152558	T37_1min
-0.487341	1.8092	0.391051	0.0155167	0.406396	15.2293	-2.78887	-3.6858	O43435	TBX1	NA	NHRPGALPLMSAFAR	15	306	320	15.2196	15.7631	15.1903	15.719	14.8899	14.8341	15.0245	15.1941	no	no	1076	164	0.152416	T37_1min
-0.219008	1.80839	0.391021	0.0155456	0.406424	17.5709	-2.78789	-3.6876	Q8N6M0	OTUD6B	NA	HREELEQLK	9	63	71	17.6989	17.7278	17.7466	17.5482	17.5035	17.3846	17.54	17.4173	no	no	1077	164	0.152275	T37_1min
-1.06487	1.80798	0.391021	0.0155604	0.406424	13.518	-2.78739	-3.68853	P60174	TPI1	NA	VIADNVKDWSK	11	150	160	13.8153	14.3131	14.1568	13.9165	11.8642	14.0986	13.1206	12.8586	no	no	1078	164	0.152134	T37_1min
-0.687136	1.8075	0.391021	0.0155777	0.406424	14.4071	-2.78681	-3.6896	Q9HCD5	NCOA5	NA	DQRDPMYDRYR	11	101	111	14.1873	14.8355	15.0841	14.8959	13.5505	14.4422	14.0225	14.2392	no	no	1079	164	0.151993	T37_1min
-0.547765	1.80723	0.391021	0.0155873	0.406424	14.7629	-2.78648	-3.6902	Q9H7X7	IFT22	NA	LVHSNLEDDPEEIRMEFIK	19	145	163	14.6961	15.3947	15.0773	14.979	14.1458	14.7105	14.6567	14.443	no	no	1080	164	0.151852	T37_1min
-0.32508	1.8069	0.391021	0.015599	0.406424	18.2434	-2.78609	-3.69092	P46783	RPS10	NA	SAVPPGADKKAEAGAGSATEFQFR	24	130	153	18.2249	18.6598	18.2881	18.4509	17.754	18.2399	18.1743	18.155	no	no	1081	164	0.151711	T37_1min
-0.413841	1.80637	0.391021	0.0156181	0.406424	16.5058	-2.78545	-3.69211	Q6WCQ1	MPRIP	NA	STLWQEEMR	9	201	209	16.6901	16.6341	16.5756	16.951	16.0823	16.5361	15.988	16.5889	no	no	1082	164	0.151571	T37_1min
-0.207345	1.80622	0.391021	0.0156236	0.406424	19.7633	-2.78526	-3.69245	Q9Y606	PUS1	NA	GYAPESVLER	10	307	316	19.8853	19.719	20.0821	19.7813	19.6857	19.6333	19.7258	19.5935	no	no	1083	164	0.151431	T37_1min
-0.231967	1.80502	0.390785	0.0156668	0.406644	18.0168	-2.78381	-3.69512	P11498	PC	NA	SLPDLGLRQENIR	13	356	368	17.9793	18.3328	18.1217	18.0975	17.8874	17.8481	17.863	18.0049	no	no	1084	164	0.151292	T37_1min
-0.228008	1.80388	0.390539	0.0157078	0.406875	17.3017	-2.78244	-3.69765	Q9H7N4	SCAF11	NA	DITKEEYK	8	1399	1406	17.3711	17.4934	17.399	17.3994	17.2816	17.1613	17.2502	17.0578	no	no	1085	164	0.151152	T37_1min
-0.501263	1.80373	0.390539	0.0157132	0.406875	15.3343	-2.78225	-3.69799	O75330	HMMR	NA	FNDPSGCAPSPGAYDVK	17	11	27	15.6576	15.8312	15.0815	15.7696	14.8946	15.0478	15.3062	15.0862	no	no	1086	164	0.151013	T37_1min
-0.318859	1.80308	0.39042	0.0157369	0.406986	16.2836	-2.78146	-3.69945	Q12894	IFRD2	NA	QGALESLR	8	157	164	16.4636	16.4173	16.3759	16.5152	16.2721	15.8916	16.0656	16.2673	no	no	1087	164	0.150874	T37_1min
-0.2294	1.80308	0.39042	0.015737	0.406986	18.8768	-2.78146	-3.69945	Q9P000	COMMD9	NA	MAVPTCLLQMK	11	142	152	18.8985	19.047	18.9256	19.0949	18.5537	18.8732	18.8977	18.7238	no	no	1088	164	0.150735	T37_1min
-0.697761	1.80215	0.390093	0.0157708	0.407293	14.2232	-2.78033	-3.70153	P15976	GATA1	NA	ECVNCGATATPLWR	14	203	216	14.2431	14.6812	14.9234	14.4406	14.0572	13.3455	14.4	13.6947	no	no	1089	164	0.150597	T37_1min
-0.610018	1.80178	0.38997	0.0157841	0.407408	15.0818	-2.77989	-3.70234	Q8NF50	DOCK8	NA	LEEALLRGEGAR	12	1364	1375	15.2477	15.5954	14.8695	15.8346	14.3817	14.7687	15.0569	14.8998	no	no	1090	164	0.150459	T37_1min
-0.450331	1.79956	0.389102	0.0158651	0.408224	14.5566	-2.7772	-3.7073	Q9UKX7	NUP50	NA	MEVASEKK	8	251	258	14.7644	14.6394	14.8731	14.8502	14.2046	14.31	14.4359	14.3753	no	no	1091	164	0.150321	T37_1min
-0.245893	1.79929	0.389102	0.0158749	0.408224	18.8268	-2.77688	-3.70789	Q9BQC3	DPH2	NA	LGQTPVTEAVSGRR	14	464	477	18.7132	19.1184	18.9012	19.0662	18.5819	18.8126	18.6905	18.7305	no	no	1092	164	0.150183	T37_1min
-0.179124	1.79926	0.389102	0.0158758	0.408224	18.3652	-2.77685	-3.70795	P09496	CLTA	NA	KQEAEWKEK	9	130	138	18.4434	18.4056	18.4305	18.5397	18.2745	18.1923	18.3154	18.3206	no	no	1093	164	0.150046	T37_1min
-0.569333	1.7987	0.388913	0.0158965	0.408401	13.7724	-2.77616	-3.70921	Q5VV42	CDKAL1	NA	MEQVPAQVKK	10	405	414	14.2461	14.0407	14.0576	13.884	13.6386	13.6016	13.433	13.2778	no	no	1094	164	0.149909	T37_1min
-0.800754	1.79716	0.388698	0.015953	0.408603	13.0915	-2.7743	-3.71264	Q8IX07	ZFPM1	NA	KYYCSSHAAEHVK	13	994	1006	13.5771	13.2591	13.5444	13.5869	13.1067	13.0771	12.0583	12.5225	no	no	1095	164	0.149772	T37_1min
-0.580265	1.79707	0.388698	0.015956	0.408603	14.107	-2.7742	-3.71283	Q9P2M4	TBC1D14	NA	RKQSDSDLIPER	12	88	99	14.4559	14.6882	14.3773	14.0669	13.8206	13.6676	14.1258	13.6533	no	no	1096	164	0.149635	T37_1min
-0.349523	1.79603	0.388554	0.0159943	0.408739	18.0882	-2.77294	-3.71515	Q8WXX5	DNAJC9	NA	AQEEAKEAEMSRK	13	193	205	17.9943	18.435	18.1213	18.5012	17.6662	18.1715	17.9627	17.8532	no	no	1097	164	0.149499	T37_1min
-0.290588	1.79534	0.388554	0.01602	0.408739	16.3029	-2.77209	-3.71669	Q9P2T1	GMPR2	NA	KYAGGVAEYR	10	277	286	16.5443	16.4437	16.5036	16.3009	16.1705	16.2749	16.1195	16.0654	no	no	1098	164	0.149362	T37_1min
-0.235866	1.79513	0.38852	0.0160277	0.408771	17.5145	-2.77184	-3.71716	Q9H2J4	PDCL3	NA	GILPPKESLKELEEEAEEEQR	21	18	38	17.4916	17.666	17.6297	17.7425	17.2498	17.4827	17.4064	17.4474	no	no	1099	164	0.149227	T37_1min
-0.177065	1.79443	0.38849	0.0160535	0.4088	19.3676	-2.771	-3.71872	Q3YEC7	RABL6	NA	WSSIPASKPR	10	498	507	19.4151	19.5523	19.364	19.4931	19.315	19.3792	19.2343	19.1878	no	no	1100	164	0.149091	T37_1min
-0.588133	1.79408	0.38849	0.0160664	0.4088	14.4294	-2.77057	-3.7195	Q9Y3T9	NOC2L	NA	QVQQLLGKVQENSAYICSRR	20	569	588	15.0413	14.8964	14.2224	14.734	14.3132	14.0999	13.8703	14.2581	no	no	1101	164	0.148955	T37_1min
-0.19325	1.79398	0.38849	0.0160702	0.4088	18.5049	-2.77045	-3.71973	P48730	CSNK1D	NA	MMQGGVGIPTIR	12	58	69	18.7023	18.5985	18.6282	18.4771	18.4377	18.3088	18.401	18.4856	yes	no	1102	165	0.149728	T37_1min
-0.247137	1.79334	0.388465	0.016094	0.408823	17.6801	-2.76967	-3.72115	P63104	YWHAZ	NA	TEGAEKKQQMAR	12	69	80	17.7833	17.9498	17.6107	17.8709	17.483	17.693	17.4927	17.5575	no	no	1103	165	0.149592	T37_1min
-0.143998	1.79315	0.388465	0.016101	0.408823	19.2273	-2.76944	-3.72158	Q86VI3	IQGAP3	NA	TWLPAVIK	8	759	766	19.3007	19.3134	19.28	19.3032	19.1644	19.1958	19.1528	19.1084	no	no	1104	165	0.149457	T37_1min
-0.17072	1.79143	0.387816	0.0161647	0.409434	18.5093	-2.76737	-3.72539	P16150	SPN	NA	QGSLAMEELK	10	353	362	18.6242	18.5733	18.5318	18.6492	18.4756	18.4439	18.4211	18.355	no	no	1105	165	0.149321	T37_1min
-0.508613	1.7904	0.387513	0.0162033	0.409719	14.3345	-2.76611	-3.7277	Q8N1G1	REXO1	NA	YSLASLDRGQGR	12	180	191	14.5297	14.7779	14.5072	14.5405	13.8856	14.2186	14.2953	13.9212	no	no	1106	165	0.149186	T37_1min
-0.763165	1.79035	0.387513	0.0162049	0.409719	14.0132	-2.76606	-3.72779	O60307	MAST3	NA	IGLMSMATNLYEGHIEKDAR	20	514	533	14.8875	13.6455	14.7785	14.2676	13.7051	13.284	13.795	13.7422	yes	no	1107	166	0.149955	T37_1min
-0.493648	1.78992	0.387508	0.0162211	0.409725	15.3993	-2.76554	-3.72876	Q8IYK4	COLGALT2	NA	TIVAPMLESR	10	187	196	15.4036	15.5475	15.9041	15.7292	14.7144	15.4577	15.2607	15.1772	no	no	1108	166	0.149819	T37_1min
-0.290446	1.78978	0.387508	0.0162263	0.409725	17.097	-2.76537	-3.72907	Q9NRW3	APOBEC3C	NA	MNPQIRNPMK	10	1	10	17.0775	17.2801	17.2651	17.3463	16.8521	17.0292	17.1626	16.7633	no	no	1109	166	0.149684	T37_1min
-0.242957	1.78613	0.386144	0.0163632	0.411013	17.9063	-2.76095	-3.73719	Q9BWH6	RPAP1	NA	ARPSPGHCLPEDEDPEER	18	77	94	17.9459	17.9087	18.0293	18.2272	17.6675	17.7211	17.9012	17.8494	no	no	1110	166	0.14955	T37_1min
-0.643589	1.78481	0.385798	0.0164132	0.411341	14.0147	-2.75935	-3.74015	Q8N6T3	ARFGAP1	NA	RSSDSWEVWGSASTNR	16	359	374	14.2549	14.5412	13.9533	14.5966	14.1158	13.3855	13.5062	13.7642	no	no	1111	166	0.149415	T37_1min
-0.249784	1.78477	0.385798	0.0164146	0.411341	17.4064	-2.7593	-3.74023	Q14011	CIRBP	NA	QIRVDQAGK	9	76	84	17.5428	17.5072	17.5001	17.575	17.0933	17.1985	17.4315	17.4028	no	no	1112	166	0.149281	T37_1min
-0.21097	1.78391	0.385798	0.0164472	0.411341	20.5735	-2.75826	-3.74214	O00273	DFFA	NA	LQHTLQQVLDQREEVR	16	171	186	20.5534	20.86	20.5183	20.7845	20.3622	20.5397	20.4687	20.5016	no	no	1113	166	0.149146	T37_1min
-0.286763	1.78385	0.385798	0.0164493	0.411341	16.4709	-2.75819	-3.74227	Q9NUQ3	TXLNG	NA	EKVHLQSEHSK	11	190	200	16.6911	16.7297	16.5735	16.4627	16.2432	16.4437	16.247	16.376	no	no	1114	166	0.149013	T37_1min
-0.313298	1.78379	0.385798	0.0164516	0.411341	16.4644	-2.75812	-3.7424	Q9H9G7	AGO3	NA	VLPAPMLQYGGR	12	413	424	16.6873	16.7084	16.523	16.5655	16.1686	16.5459	16.1567	16.3598	no	no	1115	166	0.148879	T37_1min
-0.321899	1.78374	0.385798	0.0164537	0.411341	16.095	-2.75805	-3.74253	Q8NC60	NOA1	NA	TKKPPSLMYNVR	12	679	690	16.2924	16.3638	16.109	16.2584	15.8792	16.1392	15.9154	15.8023	no	no	1116	166	0.148746	T37_1min
-0.42533	1.78362	0.385798	0.0164582	0.411341	17.6585	-2.75791	-3.74279	Q9P016	THYN1	NA	LAGTSGSDKGLSGKR	15	8	22	17.6364	18.0971	17.607	18.1441	17.0209	17.5614	17.6472	17.5538	no	no	1117	166	0.148612	T37_1min
-0.34933	1.78323	0.385798	0.0164728	0.411341	16.6441	-2.75744	-3.74365	O75475	PSIP1	NA	DEGKKPEVK	9	330	338	16.8737	16.9743	16.5637	16.8631	16.1989	16.7106	16.4788	16.4892	no	no	1118	166	0.148479	T37_1min
-0.920309	1.7832	0.385798	0.016474	0.411341	13.8492	-2.7574	-3.74372	Q15276	RABEP1	NA	EIADLRR	7	153	159	14.7511	14.684	13.7627	14.0398	13.7935	13.903	13.3814	12.4784	no	no	1119	166	0.148347	T37_1min
-0.549069	1.78273	0.385712	0.016492	0.411422	14.6992	-2.75683	-3.74478	Q16637	SMN2	NA	HALKNGDICETSGKPK	16	52	67	14.8896	15.193	14.5521	15.2602	14.2457	14.7358	14.3657	14.3514	no	no	1120	166	0.148214	T37_1min
-0.673102	1.78227	0.385712	0.0165095	0.411422	14.3552	-2.75627	-3.7458	O95239	KIF4A	NA	SHAIFTISLEQRK	13	212	224	14.4466	14.6532	14.4533	15.2139	13.8201	14.4919	13.6029	14.1597	no	no	1121	166	0.148082	T37_1min
-0.849671	1.78154	0.385592	0.0165369	0.411536	12.662	-2.7554	-3.74741	Q96C34	RUNDC1	NA	QSLLTAIHMVLTEHDPFKR	19	514	532	13.2235	12.914	12.9086	13.3013	11.7156	12.6168	12.6734	11.943	no	no	1122	166	0.14795	T37_1min
-0.622639	1.78085	0.38553	0.0165636	0.411595	14.7551	-2.75455	-3.74896	O95848	NUDT14	NA	CAASPYLRPLTLHYR	15	12	26	15.3748	15.2376	15.0927	14.5607	14.2257	14.0554	14.7508	14.7434	no	no	1123	166	0.147818	T37_1min
-0.579292	1.78066	0.38553	0.0165708	0.411595	15.6326	-2.75432	-3.74938	Q8IV48	ERI1	NA	LSEFKLETR	9	88	96	15.9218	15.9332	15.8331	16.0007	14.7832	15.7724	15.7853	15.0307	no	no	1124	166	0.147687	T37_1min
-0.390988	1.78055	0.38553	0.0165749	0.411595	15.5357	-2.75419	-3.74962	Q96PK6	RBM14	NA	GRVIECDVVKDYAFVHMEK	19	103	121	15.7059	15.7254	15.7443	15.7492	15.0631	15.5492	15.2259	15.5226	no	no	1125	166	0.147556	T37_1min
-0.834853	1.77911	0.384877	0.0166299	0.412214	12.6243	-2.75245	-3.75282	Q9P0W2	HMG20B	NA	AYQQSEAYKMCTEKIQEK	18	136	153	12.8489	13.1594	13.034	13.1246	12.4688	12.3452	11.5145	12.4989	no	no	1126	166	0.147425	T37_1min
-0.399521	1.7789	0.384877	0.0166381	0.412214	15.5923	-2.75219	-3.7533	P37198	NUP62	NA	ILNAHMDSLQWIDQNSALLQR	21	477	497	15.7238	15.8756	15.8737	15.695	15.2839	15.1212	15.4885	15.6764	no	no	1127	166	0.147294	T37_1min
-0.254804	1.77877	0.384877	0.0166431	0.412214	17.3407	-2.75203	-3.75359	Q9H1K0	RBSN	NA	QCGRLDEVEVLTENLR	16	755	770	17.4813	17.5646	17.2653	17.5613	17.1318	17.2803	17.1247	17.3164	no	no	1128	166	0.147163	T37_1min
-0.260874	1.77762	0.384461	0.016687	0.41261	17.3216	-2.75065	-3.75613	Q15022	SUZ12	NA	LWNLHVMK	8	616	623	17.3868	17.502	17.4223	17.4969	16.9927	17.1943	17.4122	17.1653	no	no	1129	166	0.147033	T37_1min
-0.434541	1.77561	0.382818	0.0167645	0.414174	14.988	-2.74821	-3.76061	Q9BRL6	SRSF8	NA	VGDVYIPREPHTKAPR	16	40	55	15.0524	15.4895	15.0737	15.2054	14.6962	14.9309	14.7787	14.677	no	no	1130	166	0.146903	T37_1min
-0.515842	1.7745	0.382482	0.0168075	0.414494	15.7521	-2.74686	-3.76309	Q15750	TAB1	NA	FCPRHEDMTLLVR	13	351	363	15.585	16.4138	15.8433	16.1981	15.1592	15.7261	15.6434	15.4481	no	no	1131	166	0.146773	T37_1min
-0.789084	1.77133	0.381184	0.0169306	0.415735	13.1042	-2.74302	-3.77014	Q9C086	INO80B	NA	HHQEEDAGPTQPSPAKPQLK	20	51	70	12.9044	14.0374	13.4438	13.6093	12.5446	12.4979	12.9878	12.8082	no	no	1132	166	0.146643	T37_1min
-0.665865	1.77108	0.381184	0.0169402	0.415735	13.5099	-2.74272	-3.77068	Q13769	THOC5	NA	YNHPQGFFSHR	11	673	683	14.0982	13.6235	14.0252	13.6244	13.0709	13.2441	13.5404	12.8524	no	no	1133	166	0.146514	T37_1min
-0.313562	1.7705	0.381184	0.0169629	0.415735	17.2422	-2.74202	-3.77198	Q6P1K2	PMF1	NA	VKLLDTMVDTFLQK	14	35	48	17.2877	17.3881	17.4432	17.4771	16.8425	17.3534	17.2256	16.9203	no	no	1134	166	0.146384	T37_1min
-0.337816	1.76972	0.381184	0.0169932	0.415735	15.8326	-2.74108	-3.7737	P61313	RPL15	NA	KKQSDVMR	8	13	20	16.1425	15.8837	16.0348	15.9451	15.7683	15.7005	15.4591	15.727	no	no	1135	166	0.146256	T37_1min
-0.240407	1.76961	0.381184	0.0169979	0.415735	19.2365	-2.74093	-3.77397	Q9H910	JPT2	NA	SIPAGAEPGEKGSAR	15	132	146	19.1909	19.5336	19.2004	19.502	18.9771	19.1998	19.1598	19.1286	no	no	1136	166	0.146127	T37_1min
-0.86473	1.76903	0.381184	0.0170203	0.415735	13.7111	-2.74024	-3.77524	P55265	ADAR	NA	TMSCSDKILR	10	1033	1042	13.6503	14.3314	14.3393	14.2528	13.4311	12.3365	13.527	13.8202	no	no	1137	166	0.145998	T37_1min
-0.637311	1.76709	0.379853	0.0170966	0.41701	14.6204	-2.73789	-3.77956	P06396	GSN	NA	YIETDPANRDRR	12	730	741	14.4118	14.9362	15.1824	15.2258	14.1782	14.6579	14.5105	13.8605	no	no	1138	166	0.14587	T37_1min
-0.292246	1.76601	0.379853	0.017139	0.41701	17.104	-2.73658	-3.78195	Q16222	UAP1	NA	MNINDLK	7	1	7	17.3304	17.1064	17.3076	17.2561	16.7318	16.8921	17.0102	17.1973	no	no	1139	166	0.145742	T37_1min
-0.325749	1.7653	0.379853	0.0171673	0.41701	16.0063	-2.73572	-3.78354	Q92569	PIK3R1	NA	MNSIKPDLIQLR	12	563	574	16.2831	16.0187	16.2259	16.1492	15.968	15.6448	15.9078	15.8534	no	no	1140	166	0.145614	T37_1min
-0.75275	1.76527	0.379853	0.0171684	0.41701	15.3529	-2.73568	-3.7836	O14562	UBFD1	NA	HDVKFPLDSTGSELKQK	17	97	113	15.4821	16.0593	15.3346	16.0411	15.3801	15.4541	14.1165	14.9554	no	no	1141	166	0.145486	T37_1min
-0.468229	1.76516	0.379853	0.0171729	0.41701	15.1306	-2.73554	-3.78386	Q96F86	EDC3	NA	HDENILESEPIVYRR	15	246	260	15.2689	15.5227	15.1786	15.4888	14.6499	14.695	15.2291	15.012	no	no	1142	166	0.145359	T37_1min
-0.329416	1.76496	0.379853	0.0171805	0.41701	15.8212	-2.73531	-3.78429	O75874	IDH1	NA	QMWKSPNGTIR	11	90	100	16.0136	15.9788	16.0572	15.894	15.452	15.7717	15.6605	15.7417	no	no	1143	166	0.145232	T37_1min
-0.560933	1.76487	0.379853	0.0171841	0.41701	14.5	-2.7352	-3.78449	Q8NHP1	AKR7A2	NA	SQLETSLKR	9	121	129	15.1437	14.5977	14.652	14.7286	14.3937	14.5223	13.8632	14.0992	no	no	1144	166	0.145105	T37_1min
-0.778759	1.76466	0.379853	0.0171924	0.41701	13.645	-2.73495	-3.78495	Q6PJ69	TRIM65	NA	HGRPLELFCR	10	98	107	13.8709	14.2887	13.9012	14.0766	12.594	13.8483	13.5936	12.9865	no	no	1145	166	0.144978	T37_1min
-0.463027	1.76415	0.379853	0.0172128	0.41701	15.577	-2.73432	-3.7861	Q15758	SLC1A5	NA	HYRGPAGDATVASEKESVM	19	523	541	15.8146	15.964	15.5693	15.8863	14.8857	15.6294	15.4357	15.4314	no	no	1146	166	0.144852	T37_1min
-0.240932	1.76392	0.379853	0.0172219	0.41701	18.0588	-2.73404	-3.78661	Q6IN85	PPP4R3A	NA	LKGMSLLVR	9	35	43	18.1784	18.098	18.1993	18.2415	17.7005	17.9497	18.1209	17.9825	no	no	1147	166	0.144725	T37_1min
-0.535236	1.76368	0.379853	0.0172312	0.41701	14.4591	-2.73376	-3.78713	Q9NZQ3	NCKIPSD	NA	LEVIFADLARR	11	382	392	14.7456	15.025	14.5329	14.6035	14.2407	13.9055	14.1053	14.5147	no	no	1148	166	0.144599	T37_1min
-0.142986	1.76312	0.379853	0.0172537	0.41701	20.3046	-2.73307	-3.78839	Q6DKI1	RPL7L1	NA	IFSGVFVK	8	124	131	20.3101	20.3857	20.3211	20.4874	20.2302	20.2184	20.2535	20.2302	no	no	1149	166	0.144473	T37_1min
-0.808582	1.76261	0.379853	0.0172737	0.41701	12.2562	-2.73246	-3.78951	Q15050	RRS1	NA	KTNLVWDEVSGQWRR	15	128	142	12.7477	12.5402	12.7681	12.5859	11.7929	11.6648	11.6817	12.2682	no	no	1150	166	0.144348	T37_1min
-0.209557	1.76249	0.379853	0.0172786	0.41701	17.666	-2.73231	-3.78978	O60826	CCDC22	NA	ALRQENAGLLGR	12	612	623	17.6828	17.863	17.6854	17.852	17.5683	17.5899	17.5982	17.4886	no	no	1151	166	0.144222	T37_1min
-0.484444	1.7619	0.379853	0.017302	0.41701	16.4913	-2.7316	-3.79109	Q5TGY3	AHDC1	NA	ADKEPLEMARPPGPPR	16	1514	1529	16.697	16.7442	16.6914	16.8015	15.5846	16.3978	16.4878	16.5261	no	no	1152	166	0.144097	T37_1min
-0.433121	1.76175	0.379853	0.0173083	0.41701	15.1814	-2.73141	-3.79144	Q6PK04	CCDC137	NA	NQAIRQPEVQAAPK	14	142	155	15.2255	15.6021	15.3258	15.4383	14.7933	14.9136	14.8751	15.2771	no	no	1153	166	0.143972	T37_1min
-0.772616	1.76097	0.379782	0.0173393	0.417079	13.7814	-2.73047	-3.79317	Q9H5X1	CIAO2A	NA	VLWLSGLSEPGAAR	14	15	28	14.0886	14.1207	14.265	14.1965	12.7356	13.1219	13.5742	14.1486	no	no	1154	166	0.143847	T37_1min
-0.286894	1.76032	0.379623	0.0173651	0.417231	16.3839	-2.72969	-3.7946	Q9H7M9	VSIR	NA	VRHPLSYVAQR	11	259	269	16.5074	16.4775	16.444	16.6806	16.3909	16.2372	16.2025	16.1313	no	no	1155	166	0.143723	T37_1min
-0.538483	1.76026	0.379623	0.0173678	0.417231	14.5926	-2.7296	-3.79475	Q5VWG9	TAF3	NA	VPAMLPSLLPVLPEK	15	674	688	14.9324	14.8637	14.614	15.0373	13.958	14.1991	14.44	14.6964	no	no	1156	166	0.143599	T37_1min
-0.175413	1.75979	0.379623	0.0173864	0.417231	19.0039	-2.72904	-3.79579	Q9NZN4	EHD2	NA	LLEALDEMLTHDIAK	15	378	392	18.9797	19.0604	19.1288	19.1974	18.9036	18.9089	18.8546	18.9974	no	no	1157	166	0.143475	T37_1min
-0.395216	1.75969	0.379623	0.0173903	0.417231	16.3501	-2.72892	-3.796	Q9ULU4	ZMYND8	NA	ILMSKPVLSGGTGRR	15	409	423	16.6097	16.5188	16.5523	16.5102	15.6962	16.1697	16.4388	16.3053	no	no	1158	166	0.143351	T37_1min
-0.575649	1.75933	0.379623	0.0174048	0.417231	14.8494	-2.72848	-3.7968	O60942	RNGTT	NA	LLDLKPYK	8	283	290	15.4945	14.9645	15.1289	14.9608	14.9451	14.1878	14.2854	14.8279	no	no	1159	166	0.143227	T37_1min
-0.645548	1.75925	0.379623	0.0174082	0.417231	15.1803	-2.72838	-3.797	Q8WTW3	COG1	NA	FGLLPLSMTSTRK	13	911	923	15.1488	15.7649	15.2746	15.8241	15.0404	14.9962	15.2227	14.1709	no	no	1160	166	0.143103	T37_1min
-0.704859	1.75865	0.379486	0.0174321	0.417363	15.8242	-2.72766	-3.79832	P15153	RAC2	NA	AKWFPEVR	8	95	102	16.2721	15.8886	16.4069	16.1389	16.0951	15.4666	15.7509	14.5744	no	no	1161	166	0.14298	T37_1min
-0.469038	1.75826	0.379481	0.0174479	0.417368	16.519	-2.72718	-3.79919	Q96JH7	VCPIP1	NA	ELFWHALRENLK	12	232	243	16.5917	16.9912	16.7311	16.7001	15.712	16.5105	16.5905	16.3248	no	no	1162	166	0.142857	T37_1min
-0.606476	1.7582	0.379481	0.0174501	0.417368	15.297	-2.72711	-3.79932	Q9BV73	CEP250	NA	LQEMLMGLEAK	11	524	534	15.5926	15.6816	15.3103	15.8163	14.6792	14.4791	15.5143	15.3023	no	no	1163	166	0.142734	T37_1min
-0.447873	1.75786	0.379481	0.017464	0.417368	16.1068	-2.7267	-3.80008	P20618	PSMB1	NA	LVKDVFISAAERDVYTGDALR	21	202	222	16.5024	16.4971	15.9078	16.4157	16.2589	15.8165	15.7772	15.6789	no	no	1164	166	0.142612	T37_1min
-0.537189	1.75678	0.378853	0.0175073	0.417972	15.0119	-2.72539	-3.80247	P42356	PI4KA	NA	LTAMLISSK	9	1196	1204	15.3649	15.2668	15.1977	15.2925	14.5994	15.1613	14.9777	14.2347	no	no	1165	166	0.142489	T37_1min
-0.277003	1.75607	0.378728	0.0175361	0.418093	16.8011	-2.72452	-3.80406	Q9UK76	JPT1	NA	SSGGREDLESSGLQRR	16	70	85	16.9884	17.0733	16.7844	16.9124	16.4854	16.6847	16.7917	16.6885	no	no	1166	166	0.142367	T37_1min
-0.16199	1.75574	0.378567	0.0175494	0.418247	19.8357	-2.72413	-3.80479	Q9BPX3	NCAPG	NA	HLLQGWLR	8	268	275	19.8947	19.9459	19.9089	19.9171	19.8582	19.7323	19.8131	19.6151	no	no	1167	166	0.142245	T37_1min
-0.615855	1.75539	0.378489	0.0175635	0.418322	13.8617	-2.7237	-3.80556	Q9BX66	SORBS1	NA	TYIELLPPAEKAQPK	15	845	859	14.0126	14.567	14.0651	14.0338	13.8719	13.3828	13.6677	13.2926	no	no	1168	166	0.142123	T37_1min
-0.706045	1.75339	0.377742	0.0176446	0.419043	12.7378	-2.72128	-3.81001	O95391	SLU7	NA	KGACENCGAMTHK	13	117	129	13.1693	13.0641	12.9615	13.1686	12.669	12.2189	12.4261	12.2253	no	no	1169	166	0.142002	T37_1min
-0.2862	1.75282	0.377671	0.0176678	0.419111	18.8309	-2.72059	-3.81128	P50552	VASP	NA	ATQVGEKTPKDESANQEEPEAR	22	277	298	18.7499	19.1268	18.8679	19.1512	18.4503	18.8078	18.8382	18.6549	no	no	1170	166	0.14188	T37_1min
-0.305426	1.75257	0.377671	0.017678	0.419111	16.3841	-2.72028	-3.81183	Q99829	CPNE1	NA	SYKNSGTIR	9	254	262	16.5362	16.7266	16.3809	16.5036	16.0686	16.3377	16.325	16.1943	no	no	1171	166	0.141759	T37_1min
-0.479561	1.75196	0.377671	0.0177028	0.419111	14.9349	-2.71954	-3.81319	P14316	IRF2	NA	HGWDVEKDAPLFR	13	44	56	15.0747	15.2631	15.1721	15.189	14.3912	14.8585	15.0449	14.4861	no	no	1172	166	0.141638	T37_1min
-0.482969	1.75133	0.377531	0.0177283	0.419246	15.4354	-2.71879	-3.81457	Q9H0W8	SMG9	NA	SESGHSQPGLYGIERR	16	2	17	15.5018	15.5505	15.73	15.9251	15.1527	14.8715	15.6555	15.0959	no	no	1173	166	0.141517	T37_1min
-0.484102	1.75117	0.377501	0.0177348	0.419275	16.0691	-2.71859	-3.81493	Q8N3D4	EHBP1L1	NA	LGPSIEDKGSGDPFGR	16	358	373	16.0668	16.7843	16.0552	16.3384	15.48	16.1163	15.824	15.8879	no	no	1174	166	0.141397	T37_1min
-0.453125	1.75022	0.377419	0.0177736	0.419354	16.129	-2.71744	-3.81704	Q13356	PPIL2	NA	IIDPDEEKAKQDPSYYLK	18	181	198	15.9422	16.5511	16.3562	16.5726	15.5229	15.9914	15.9588	16.1365	no	no	1175	166	0.141277	T37_1min
-0.425489	1.7496	0.377404	0.0177991	0.419368	16.261	-2.71669	-3.81842	O95926	SYF2	NA	QIKPDMETYER	11	141	151	16.1587	16.3462	16.6567	16.7332	15.7182	16.0086	16.1834	16.2826	no	no	1176	166	0.141156	T37_1min
-0.266869	1.74945	0.377404	0.0178053	0.419368	16.7688	-2.7165	-3.81876	Q8N6N3	C1orf52	NA	RLPGPDELFR	10	55	64	16.9394	16.7823	16.7944	17.093	16.7168	16.5858	16.6046	16.6344	no	no	1177	166	0.141037	T37_1min
-0.47231	1.74935	0.377404	0.0178096	0.419368	15.5735	-2.71638	-3.81899	O14647	CHD1	NA	QYQIVER	7	387	393	15.8359	15.6683	15.8872	15.8473	15.0593	15.7768	15.5045	15.0091	no	no	1178	166	0.140917	T37_1min
-0.342223	1.7492	0.377348	0.0178154	0.419423	15.8383	-2.7162	-3.8193	Q92900	UPF1	NA	NMDSMPELQK	10	578	587	16.0323	15.9336	16.0444	16.0273	15.8917	15.7387	15.5807	15.4575	no	no	1179	166	0.140797	T37_1min
-0.639605	1.74862	0.377132	0.0178395	0.419631	14.9787	-2.71549	-3.82061	Q15506	SPA17	NA	TNFDPAEWGSKVEDR	15	53	67	15.71	15.0109	14.8901	15.5832	14.291	15.198	14.5582	14.5885	no	no	1180	166	0.140678	T37_1min
-0.308681	1.74694	0.377132	0.0179084	0.419631	16.2292	-2.71346	-3.82433	Q15853	USF2	NA	IIPDCNADNSK	11	261	271	16.3828	16.5561	16.2653	16.3301	15.958	16.0317	16.2634	16.0466	no	no	1181	166	0.140559	T37_1min
-0.253435	1.74636	0.377132	0.0179324	0.419631	17.6647	-2.71276	-3.82562	P25685	DNAJB1	NA	SIRNEDKILTIEVK	14	196	209	17.602	17.93	17.7368	17.8967	17.3941	17.6805	17.5244	17.5528	no	no	1182	166	0.14044	T37_1min
-0.22284	1.74587	0.377132	0.0179527	0.419631	18.0355	-2.71216	-3.82671	P26358	DNMT1	NA	VARPLPAEEPERAK	14	213	226	18.0012	18.2742	18.0441	18.2682	17.8502	17.9985	17.9572	17.8905	no	no	1183	166	0.140321	T37_1min
-0.618055	1.74581	0.377132	0.0179552	0.419631	15.2917	-2.71209	-3.82684	Q9HAW0	BRF2	NA	RPASPALLLPPCMLKSPK	18	350	367	15.2875	16.0087	15.4325	15.6742	14.8377	15.1945	15.4799	14.4184	no	no	1184	166	0.140203	T37_1min
-0.580106	1.74425	0.376343	0.0180199	0.420395	14.558	-2.71019	-3.83031	Q00613	HSF1	NA	HNNMASFVR	9	63	71	14.8607	14.4126	15.1606	14.9581	13.9034	14.2898	14.6299	14.2485	no	no	1185	166	0.140084	T37_1min
-0.444083	1.74063	0.37557	0.0181707	0.421144	15.224	-2.7058	-3.83834	Q8N8D1	PDCD7	NA	KGVCPPASADETFTHHLQR	19	336	354	15.5844	15.0676	15.6092	15.5231	14.9503	14.8603	15.2326	14.9649	no	no	1186	166	0.139966	T37_1min
-0.146996	1.74057	0.37557	0.0181732	0.421144	19.8021	-2.70573	-3.83847	Q96ST2	IWS1	NA	LTLLPAVVMHLK	12	588	599	19.849	19.8837	19.8513	19.9183	19.7194	19.6496	19.8304	19.7149	no	no	1187	166	0.139848	T37_1min
-0.12511	1.74026	0.37557	0.018186	0.421144	22.0727	-2.70536	-3.83915	Q99447	PCYT2	NA	ELAFLEAAR	9	367	375	22.1143	22.1488	22.1047	22.1734	22.0723	22.0625	21.9707	21.9352	no	no	1188	166	0.139731	T37_1min
-0.85648	1.73961	0.37557	0.0182133	0.421144	13.9954	-2.70457	-3.8406	Q7Z7L9	ZSCAN2	NA	EQMLTMLPK	9	96	104	14.3377	14.7144	14.3544	14.288	12.5663	14.1569	14.0856	13.4598	no	no	1189	166	0.139613	T37_1min
-0.280111	1.73918	0.37557	0.0182314	0.421144	16.839	-2.70404	-3.84156	Q5VUA4	ZNF318	NA	SDYSPHISCHDELLR	15	234	248	17.2077	16.9659	16.8523	16.8902	16.7056	16.6307	16.8409	16.6183	no	no	1190	166	0.139496	T37_1min
-0.20308	1.73839	0.37557	0.0182645	0.421144	18.1672	-2.70309	-3.84331	Q15404	RSU1	NA	KLVEESR	7	7	13	18.2691	18.175	18.2437	18.3872	18.0501	17.9628	18.0505	18.1993	no	no	1191	166	0.139379	T37_1min
-0.67297	1.73764	0.37557	0.0182963	0.421144	15.1964	-2.70217	-3.84498	Q9Y2L5	TRAPPC8	NA	WFSGSKVPEK	10	392	401	15.2376	15.5349	15.7382	15.6209	15.3373	14.7401	15.2823	14.0801	no	no	1192	166	0.139262	T37_1min
-0.37672	1.73747	0.37557	0.0183032	0.421144	15.3837	-2.70197	-3.84534	Q8IWI9	MGA	NA	VVNANQNASPNVPGKR	16	599	614	15.5616	15.4612	15.5463	15.7191	15.3405	15.3069	15.1565	14.9774	no	no	1193	166	0.139145	T37_1min
-0.191587	1.73741	0.37557	0.0183059	0.421144	17.8043	-2.70189	-3.84549	Q13576	IQGAP2	NA	HTDNTVQWLR	10	109	118	17.8965	17.969	17.8142	17.9206	17.7346	17.7391	17.7365	17.6236	no	no	1194	166	0.139028	T37_1min
-0.609759	1.73737	0.37557	0.0183075	0.421144	14.3602	-2.70185	-3.84557	O95219	SNX4	NA	KHELMQYDLEMAAQDLASK	19	320	338	14.8639	14.5334	14.4549	14.8083	13.8927	13.8249	13.8352	14.6687	no	no	1195	166	0.138912	T37_1min
-0.247724	1.73659	0.375389	0.0183403	0.421319	16.835	-2.70091	-3.8473	Q96HW7	INTS4	NA	AKELYSSGEFSSGR	14	339	352	16.9253	16.8341	16.9639	17.1122	16.6533	16.7651	16.7398	16.6863	no	no	1196	166	0.138796	T37_1min
-0.209282	1.73646	0.375341	0.0183459	0.421365	20.0277	-2.70075	-3.84759	Q9Y5U2	TSSC4	NA	VIFTKPVR	8	213	220	20.0821	20.1332	19.9601	20.3538	19.8881	19.9025	20.0426	19.8589	no	no	1197	166	0.13868	T37_1min
-0.551052	1.73502	0.374536	0.0184071	0.422147	14.4343	-2.69899	-3.8508	Q9UKA4	AKAP11	NA	LSPLTGQACRYCDLK	15	1579	1593	14.7542	14.8387	14.4841	14.7623	14.4096	14.4819	13.9461	13.7974	no	no	1198	166	0.138564	T37_1min
-0.754357	1.73385	0.374284	0.0184564	0.422392	13.7736	-2.69758	-3.85338	Q13049	TRIM32	NA	AVLQEYGHEER	11	183	193	14.5256	14.1284	13.6253	14.324	12.8104	13.2747	13.6486	13.8521	no	no	1199	166	0.138449	T37_1min
-0.683072	1.73374	0.374284	0.0184613	0.422392	13.5588	-2.69744	-3.85363	Q5VT06	CEP350	NA	KPDKITANEDPPVISK	16	572	587	13.7267	13.9973	14.0725	13.805	13.8088	12.8356	13.0386	13.1863	no	no	1200	166	0.138333	T37_1min
-0.444993	1.73325	0.374284	0.0184822	0.422392	15.7334	-2.69684	-3.85472	Q9BRR8	GPATCH1	NA	MQIDEREEFGPR	12	822	833	16.1396	16.0717	15.5898	16.0226	15.4045	15.4397	15.8911	15.3084	no	no	1201	166	0.138218	T37_1min
-0.519814	1.73264	0.373959	0.0185078	0.422709	14.3995	-2.69611	-3.85606	Q9UPW5	AGTPBP1	NA	STFMDLAK	8	492	499	14.9686	14.7408	14.5513	14.3769	13.92	14.137	14.3516	14.1498	no	no	1202	166	0.138103	T37_1min
-0.408214	1.7324	0.373849	0.0185184	0.422816	15.4374	-2.69581	-3.85661	P86791	CCZ1;CCZ1B	NA	AMSDYWVVGKK	11	433	443	15.8023	15.5085	15.7443	15.5108	14.9038	15.3722	15.3026	15.3544	no	no	1203	166	0.137988	T37_1min
-0.339382	1.73183	0.373514	0.0185424	0.423141	16.6391	-2.69513	-3.85786	Q86SX3	TEDC1	NA	GPVPEQMLAQAR	12	121	132	16.7633	16.8254	16.896	16.7505	16.089	16.5038	16.6147	16.6702	no	no	1204	166	0.137874	T37_1min
-0.36007	1.73085	0.373514	0.0185845	0.423141	15.5365	-2.69393	-3.86004	P82094	TMF1	NA	SIMAEELVK	9	1015	1023	15.6744	15.7468	15.8837	15.5611	15.1827	15.3396	15.5065	15.397	no	no	1205	166	0.137759	T37_1min
-0.516835	1.73055	0.373514	0.0185972	0.423141	16.7954	-2.69357	-3.8607	Q9Y3B9	RRP15	NA	DKRLEWEMMCR	11	137	147	16.877	17.2845	17.0041	17.0498	15.8231	16.8116	16.7081	16.8053	no	no	1206	166	0.137645	T37_1min
-0.484607	1.73035	0.373514	0.0186058	0.423141	14.7348	-2.69333	-3.86114	O14867	BACH1	NA	YSAADCPLSFLISEKDK	17	641	657	14.9318	15.0648	14.9422	14.9695	14.4355	14.8457	14.1278	14.5609	no	no	1207	166	0.137531	T37_1min
-0.741693	1.72975	0.373237	0.0186315	0.423412	14.7373	-2.6926	-3.86247	Q96JK2	DCAF5	NA	MMAFFDSLVRR	11	415	425	15.147	15.3513	14.7463	15.1879	13.4515	14.8944	14.5106	14.6092	no	no	1208	166	0.137417	T37_1min
-0.754988	1.72922	0.373053	0.0186543	0.423591	13.2285	-2.69196	-3.86365	P14927	UQCRB	NA	LGLMRDDTIYEDEDVKEAIR	20	30	49	13.1189	13.8052	13.7896	13.7103	12.3513	13.318	12.8929	12.8418	no	no	1209	166	0.137304	T37_1min
-0.166939	1.72827	0.37282	0.0186951	0.423819	18.735	-2.69081	-3.86576	P12829	MYL4	NA	NKEQGTYEDFVEGLR	15	126	140	18.7157	18.8301	18.8324	18.8954	18.6189	18.6718	18.6083	18.707	no	no	1210	166	0.13719	T37_1min
-0.13743	1.72821	0.37282	0.0186976	0.423819	19.9398	-2.69073	-3.86588	Q6NXE6	ARMC6	NA	EACWALR	7	241	247	19.9742	20.0292	20.0426	19.9882	19.7939	19.8873	19.8716	19.9316	no	no	1211	166	0.137077	T37_1min
-0.622381	1.728	0.372729	0.018707	0.423908	15.1501	-2.69047	-3.86637	Q969S9	GFM2	NA	QVLEPLMNLEVTVAR	15	684	698	15.3392	15.6698	15.3946	15.4417	14.0453	15.1854	14.9561	15.169	no	no	1212	166	0.136964	T37_1min
-0.394352	1.72652	0.37241	0.0187708	0.424219	16.7677	-2.68867	-3.86965	Q99471	PFDN5	NA	QAVMEMMSQK	10	129	138	16.8973	17.0256	16.8512	17.0856	16.1102	16.5928	16.9199	16.6593	no	no	1213	166	0.136851	T37_1min
-0.816488	1.72631	0.372341	0.0187797	0.424286	15.0297	-2.68842	-3.8701	Q9NZN5	ARHGEF12	NA	LQLLQEDYNRTPAQR	15	220	234	14.989	15.1776	15.4855	16.0994	14.4873	15.3907	14.7382	13.8696	no	no	1214	166	0.136738	T37_1min
-0.797715	1.72599	0.372341	0.0187937	0.424286	13.4092	-2.68803	-3.87082	Q8IUD2	ERC1	NA	AKLSSTQQSLAEKETHLTNLR	21	893	913	13.8687	14.4147	13.4141	13.5348	13.5617	12.543	13.0442	12.8926	no	no	1215	166	0.136626	T37_1min
-0.408751	1.72567	0.37214	0.0188075	0.424483	15.2026	-2.68764	-3.87153	Q9NUQ6	SPATS2L	NA	EWNMTGK	7	58	64	15.3882	15.3257	15.4132	15.5008	14.7963	15.1668	15.2196	14.8101	no	no	1216	166	0.136513	T37_1min
-0.407324	1.72522	0.371859	0.0188269	0.424757	15.0961	-2.6871	-3.87252	Q9H2G4	TSPYL2	NA	LQEETEAAQVLADMR	15	48	62	15.1479	15.1249	15.4624	15.4637	14.8629	14.76	14.9745	14.9723	no	no	1217	166	0.136401	T37_1min
-0.289575	1.72432	0.371203	0.0188661	0.4254	16.409	-2.686	-3.87452	Q9NX61	TMEM161A	NA	WANGLSEEKPLSVPR	15	64	78	16.654	16.5245	16.6234	16.4133	16.0782	16.382	16.2787	16.318	no	no	1218	166	0.136289	T37_1min
-0.310456	1.72418	0.371149	0.0188721	0.425453	16.5319	-2.68584	-3.87483	P53602	MVD	NA	VYGVESDLSEVARR	14	141	154	16.6651	16.6766	16.7079	16.6988	16.2078	16.2061	16.4258	16.667	no	no	1219	166	0.136177	T37_1min
-0.336469	1.72276	0.37056	0.0189338	0.42603	15.7891	-2.68412	-3.87797	Q9Y678	COPG1	NA	ILHLLGQEGPKTTNPSK	17	455	471	15.9179	16.1759	15.9635	15.7719	15.5984	15.6995	15.664	15.5215	no	no	1220	166	0.136066	T37_1min
-0.814577	1.72231	0.37056	0.0189537	0.42603	15.1307	-2.68356	-3.87898	Q15645	TRIP13	NA	VVLLHGPPGTGKTSLCK	17	174	190	15.4323	15.759	15.2512	15.7096	14.7019	15.3656	15.1695	13.6566	no	no	1221	166	0.135954	T37_1min
-0.343103	1.72203	0.37056	0.0189657	0.42603	15.9934	-2.68323	-3.87959	P78563	ADARB1	NA	SFVQFPNASEAHLAMGR	17	141	157	16.4184	16.0916	15.9825	16.1672	15.8472	15.9929	15.7189	15.7282	no	no	1222	166	0.135843	T37_1min
-0.434131	1.72117	0.370169	0.0190032	0.426413	15.5014	-2.68219	-3.88149	Q9HD33	MRPL47	NA	FFALPYVDHFLRLER	15	199	213	15.7184	15.6415	15.5581	15.9559	15.1697	15.0082	15.6561	15.3033	no	no	1223	166	0.135732	T37_1min
-0.364762	1.72114	0.370169	0.0190046	0.426413	16.0705	-2.68215	-3.88157	Q9UBU9	NXF1	NA	KYDKAWLLSMIQSK	14	129	142	15.9931	16.503	16.3875	16.128	15.713	15.8496	15.9882	16.0019	no	no	1224	166	0.135621	T37_1min
-0.231535	1.72072	0.370028	0.019023	0.426552	17.8636	-2.68164	-3.8825	Q13825	AUH	NA	LAIIPGGGGTQRLPR	15	212	226	17.8752	17.9798	17.9422	18.1203	17.5615	17.8727	17.7417	17.8154	no	no	1225	166	0.13551	T37_1min
-0.23645	1.71984	0.369972	0.0190615	0.426607	17.0431	-2.68057	-3.88444	O14641	DVL2	NA	FSSSTEQSSASR	12	220	231	17.0507	17.19	17.1249	17.2797	16.8199	16.9513	17.0157	16.9127	no	no	1226	166	0.1354	T37_1min
-0.376228	1.71953	0.369854	0.0190752	0.426723	15.0835	-2.68019	-3.88514	Q5T1R4	HIVEP1	NA	SNEEYVYVR	9	2073	2081	15.2261	15.3868	15.2266	15.247	14.8944	14.8379	14.8058	15.0435	no	no	1227	166	0.135289	T37_1min
-0.189675	1.71898	0.36977	0.0190992	0.426806	18.5506	-2.67953	-3.88635	Q2VPB7	AP5B1	NA	GLLPSLLHDPMALLAR	16	400	415	18.5961	18.5418	18.6661	18.778	18.3517	18.5318	18.4711	18.4687	no	no	1228	166	0.135179	T37_1min
-0.288206	1.7187	0.36977	0.0191116	0.426806	17.285	-2.67919	-3.88697	O43148	RNMT	NA	INKLVCTDIADVSVK	15	220	234	17.2601	17.613	17.2387	17.6048	17.092	17.298	17.0854	17.0882	no	no	1229	166	0.135069	T37_1min
-0.597595	1.71835	0.36977	0.0191269	0.426806	14.0035	-2.67876	-3.88774	Q92833	JARID2	NA	EQASANHPAAAPSTGSSAK	19	263	281	14.0769	14.3355	14.0752	14.7218	13.4129	13.7053	14.0011	13.6997	no	no	1230	166	0.134959	T37_1min
-0.870125	1.71812	0.36977	0.0191371	0.426806	12.8223	-2.67848	-3.88825	Q9UJ04	TSPYL4	NA	AGQEDAPPSTK	11	88	98	13.6525	13.4286	13.2174	12.7309	11.9207	13.0928	12.2689	12.2666	no	no	1231	166	0.13485	T37_1min
-0.538533	1.71789	0.36977	0.0191475	0.426806	13.897	-2.67819	-3.88878	P35712	SOX6	NA	NLDTFEHGGGHSYNHK	16	349	364	14.4173	14.115	14.0869	14.0459	13.6739	13.8276	13.4464	13.5631	no	no	1232	166	0.13474	T37_1min
-0.735598	1.71752	0.36977	0.0191638	0.426806	14.1927	-2.67775	-3.88959	Q8WVM8	SCFD1	NA	RLIDLHTNVATAVLEHIK	18	397	414	14.5955	14.4384	14.541	14.6671	14.6951	13.6722	13.716	13.2163	no	no	1233	166	0.134631	T37_1min
-0.374577	1.71733	0.36977	0.0191721	0.426806	16.4525	-2.67752	-3.89001	Q6PI48	DARS2	NA	GHDLMSNTPDSVPPEELKPYHIR	23	610	632	16.4108	16.6729	16.6645	16.8111	16.0051	16.6318	16.261	16.163	no	no	1234	166	0.134522	T37_1min
-0.301614	1.7173	0.36977	0.0191734	0.426806	16.5638	-2.67748	-3.89008	Q6P4I2	WDR73	NA	GLFPERDFK	9	67	75	16.6811	16.8323	16.6264	16.7188	16.1723	16.6185	16.3671	16.4943	no	no	1235	166	0.134413	T37_1min
-0.332843	1.71721	0.36977	0.0191773	0.426806	17.7848	-2.67738	-3.89027	Q99459	CDC5L	NA	SGTTPKPVINSTPGRTPLR	19	427	445	17.6741	18.14	17.7821	18.2086	17.4386	17.5362	17.6853	17.8133	no	no	1236	166	0.134304	T37_1min
-0.365697	1.71501	0.36903	0.0192746	0.427533	15.8938	-2.67471	-3.89514	Q9NXG2	THUMPD1	NA	TLGIEPEKLVHHILQDMYK	19	132	150	15.9625	16.2422	15.856	16.2459	15.5899	15.6581	15.9497	15.6461	no	no	1237	166	0.134196	T37_1min
-0.467363	1.71337	0.368403	0.0193479	0.428151	15.5156	-2.6727	-3.89879	Q99747	NAPG	NA	TIAQVLVHLHRNDYVAAER	19	197	215	15.5198	16.2035	15.4863	15.7877	15.0424	15.3749	15.4668	15.2437	no	no	1238	166	0.134087	T37_1min
-0.411974	1.7132	0.368403	0.0193554	0.428151	15.3865	-2.6725	-3.89917	Q6ZSS7	MFSD6	NA	AQPVPCETHSDPSR	14	738	751	15.7347	15.5399	15.485	15.6106	15.1076	15.545	14.9533	15.1163	no	no	1239	166	0.133979	T37_1min
-0.748841	1.71278	0.368336	0.0193741	0.428217	14.1701	-2.67199	-3.90009	O95478	NSA2	NA	AGKWEVPLPK	10	114	123	13.7826	14.4748	14.9539	14.9669	13.8489	13.3122	14.0143	14.0075	no	no	1240	166	0.133871	T37_1min
-0.287185	1.71241	0.368265	0.0193904	0.428287	16.4907	-2.67155	-3.9009	Q9UHQ1	NARF	NA	GTHSLDIKW	9	448	456	16.5906	16.5636	16.6244	16.7585	16.3291	16.3677	16.5348	16.1568	no	no	1241	166	0.133763	T37_1min
-0.703106	1.71238	0.368265	0.0193919	0.428287	14.029	-2.6715	-3.90098	Q86VS8	HOOK3	NA	YIVSAWYNMGMTLHKK	16	664	679	14.4991	14.3724	14.0551	14.5956	13.2811	13.5363	14.4341	13.4583	no	no	1242	166	0.133655	T37_1min
-0.247046	1.71142	0.367875	0.019435	0.428672	18.2614	-2.67033	-3.90311	Q9H840	GEMIN7	NA	MQTPVNIPVPVLRLPR	16	1	16	18.3051	18.5155	18.2536	18.4653	17.9689	18.3345	18.2124	18.0354	no	no	1243	166	0.133548	T37_1min
-0.34096	1.71126	0.367875	0.0194418	0.428672	17.4203	-2.67015	-3.90345	Q969U7	PSMG2	NA	SLNWEEMEKSR	11	157	167	17.3744	17.761	17.4997	17.728	16.9025	17.4524	17.4142	17.2301	no	no	1244	166	0.133441	T37_1min
-0.490338	1.71085	0.367731	0.0194603	0.428814	15.2438	-2.66965	-3.90436	P23497	HMGB1	NA	FEDMAKADK	9	60	68	15.2193	15.6545	15.5758	15.5064	14.5867	15.3127	14.8599	15.2352	no	no	1245	166	0.133333	T37_1min
-1.13758	1.70964	0.367731	0.0195146	0.428814	14.5426	-2.66818	-3.90704	Q9Y6D9	MAD1L1	NA	EAGAEEKMQEQLER	14	117	130	15.0642	15.2302	14.982	15.169	13.4594	15.1311	12.6034	14.7012	no	no	1246	166	0.133226	T37_1min
-0.531855	1.70932	0.367604	0.0195291	0.428939	16.6334	-2.66778	-3.90776	O15372	EIF3H	NA	QSRGEPPLPEEDLSK	15	289	303	16.6154	17.4237	16.4636	17.0946	16.1166	16.7606	16.4008	16.192	no	no	1247	166	0.133119	T37_1min
-0.39224	1.70846	0.367495	0.0195675	0.429047	14.9113	-2.66675	-3.90965	P30281	CCND3	NA	YLSCVPTR	8	88	95	15.0811	15.2464	15.0361	15.0662	14.855	14.6495	14.667	14.6893	no	no	1248	166	0.133013	T37_1min
-0.528176	1.70768	0.367348	0.0196029	0.429192	16.6613	-2.66579	-3.91139	O14737	PDCD5	NA	TKAVENYLIQMAR	13	67	79	16.7425	17.0171	16.6643	17.2777	15.7551	16.522	16.5389	16.7729	no	no	1249	166	0.132906	T37_1min
-0.244829	1.70653	0.366857	0.0196547	0.429678	17.3808	-2.6644	-3.91392	O95671	ASMTL	NA	ALMQSLNMLVQTEGKER	17	569	585	17.5024	17.6217	17.4958	17.3929	17.0493	17.301	17.376	17.3072	no	no	1250	166	0.1328	T37_1min
-0.571993	1.70571	0.366856	0.019692	0.429679	13.6555	-2.6634	-3.91575	Q03013	GSTM4	NA	VCYSPDFEK	9	114	122	14.1105	13.753	14.063	13.8395	13.5223	13.4744	13.1023	13.3791	no	no	1251	166	0.132694	T37_1min
-0.546202	1.70513	0.366856	0.0197184	0.429679	13.8321	-2.66269	-3.91704	Q9Y4C1	KDM3A	NA	SSENNGTLVSK	11	264	274	14.0916	14.0079	14.2935	14.028	13.5197	13.5296	13.8403	13.3465	no	no	1252	166	0.132588	T37_1min
-0.341399	1.70506	0.366856	0.0197214	0.429679	16.212	-2.66261	-3.91719	Q6AI39	BICRAL	NA	CLLLEDAMR	9	776	784	16.4233	16.2376	16.2532	16.6165	15.7872	16.1167	16.0778	16.1834	no	no	1253	166	0.132482	T37_1min
-0.539566	1.70493	0.366856	0.0197274	0.429679	14.866	-2.66245	-3.91747	Q68D10	SPTY2D1	NA	YKDESDYALR	10	630	639	15.4271	15.0233	14.89	15.2028	14.4833	14.7435	14.9924	14.1656	no	no	1254	166	0.132376	T37_1min
-0.551544	1.70487	0.366856	0.01973	0.429679	14.2686	-2.66238	-3.9176	Q9UGR2	ZC3H7B	NA	TSFVGSYYLCK	11	476	486	14.5895	14.4425	14.5912	14.5545	14.3375	13.8587	13.5622	14.2131	no	no	1255	166	0.132271	T37_1min
-0.331327	1.7034	0.366856	0.0197972	0.429679	17.0918	-2.66058	-3.92087	Q01081	U2AF1	NA	REEDAEKAVIDLNNR	15	119	133	17.0642	17.4793	16.9893	17.4971	16.8039	17.0555	16.9596	16.8855	no	no	1256	166	0.132166	T37_1min
-0.878884	1.70054	0.365954	0.0199276	0.430572	14.1145	-2.65712	-3.92718	Q9UHC7	MKRN1	NA	YFMHGVCKEGDNCR	14	63	76	14.7443	14.4604	14.8261	14.1849	12.5437	14.2349	14.0553	13.8662	no	no	1257	166	0.13206	T37_1min
-0.161096	1.69992	0.365954	0.0199563	0.430572	18.4294	-2.65636	-3.92856	Q9ULW3	ABT1	NA	NLLSAYGEVGR	11	64	74	18.4447	18.5091	18.5456	18.5403	18.4021	18.3364	18.3183	18.3385	no	no	1258	166	0.131955	T37_1min
-0.190372	1.69953	0.365954	0.0199743	0.430572	19.5814	-2.65588	-3.92943	P52895	AKR1C2	NA	LLEMILNKPGLK	12	172	183	19.7635	19.5662	19.6952	19.6815	19.6556	19.3342	19.456	19.4991	no	no	1259	166	0.131851	T37_1min
-0.306534	1.69941	0.365954	0.0199799	0.430572	16.7144	-2.65574	-3.9297	Q8N1G0	ZNF687	NA	THGMAFIR	8	1221	1228	17.0293	16.6502	17.0188	16.7724	16.5033	16.741	16.4151	16.5852	no	no	1260	166	0.131746	T37_1min
-0.332755	1.69921	0.365954	0.0199889	0.430572	16.4476	-2.6555	-3.93014	Q7Z7K6	CENPV	NA	CGVQSFYTPR	10	219	228	16.4658	16.5774	16.8094	16.6034	16.4908	15.99	16.3574	16.2867	no	no	1261	166	0.131642	T37_1min
-0.468433	1.69863	0.365942	0.0200158	0.430584	15.1025	-2.65479	-3.93143	Q16352	VIM	NA	HLREYQDLLNVK	12	379	390	15.3925	15.3968	15.3054	15.2519	14.5506	15.0842	14.6176	15.2206	no	no	1262	166	0.131537	T37_1min
-0.511935	1.69817	0.365942	0.020037	0.430584	15.3312	-2.65423	-3.93245	O95714	HERC2	NA	MSSFGPDSLLLPHRVWK	17	4451	4467	15.4463	15.6714	15.4279	15.8032	15.0888	15.2797	14.5211	15.4114	no	no	1263	166	0.131433	T37_1min
-0.271795	1.69764	0.365742	0.0200615	0.430782	17.9772	-2.65358	-3.93362	Q12830	BPTF	NA	SLAGVSLMLR	10	1902	1911	18.0519	18.1235	18.1147	18.1623	17.9822	17.5952	17.6972	18.0906	no	no	1264	166	0.131329	T37_1min
-0.474632	1.69652	0.365308	0.0201132	0.431214	15.1017	-2.65222	-3.93609	Q9HB20	PLEKHA3	NA	MELIIPGEQHFYMK	14	61	74	15.4214	15.1115	15.5594	15.2638	14.5585	15.1242	14.6671	15.1079	no	no	1265	166	0.131225	T37_1min
-0.530961	1.69612	0.365045	0.0201318	0.431474	13.8538	-2.65174	-3.93698	Q9HCM1	RESF1	NA	IQNENMLLLALLSQAR	16	577	592	14.3158	14.0773	14.1092	13.975	13.5059	13.8228	13.5461	13.4786	no	no	1266	166	0.131122	T37_1min
-0.424142	1.69609	0.365045	0.0201331	0.431474	15.2298	-2.6517	-3.93704	Q96D53	COQ8B	NA	EFGTEFTDHYIEVVK	15	392	406	15.7011	15.4294	15.1107	15.5261	15.0692	14.8225	15.1332	15.0459	yes	no	1267	167	0.131807	T37_1min
-0.402298	1.69436	0.364099	0.0202135	0.432415	16.7891	-2.6496	-3.94087	Q86XL3	ANKLE2	NA	LLNPDDLREEIVK	13	74	86	16.7998	17.1767	16.9886	16.9958	16.5739	17.0744	16.3533	16.3501	no	no	1268	167	0.131703	T37_1min
-0.578083	1.69422	0.364038	0.02022	0.432476	14.2547	-2.64943	-3.94118	Q6WKZ4	RAB11FIP1	NA	KATAEGSAGRVENFGK	16	1129	1144	14.673	14.4699	14.6575	14.3746	14.1025	14.2475	14.1105	13.4021	no	no	1269	167	0.1316	T37_1min
-0.595897	1.69199	0.3633	0.0203238	0.433211	15.3999	-2.64672	-3.9461	Q8NDI1	EHBP1	NA	RMNQLSLLEKEHDLER	16	1132	1147	15.782	15.9811	15.3003	15.7282	14.6835	15.7738	14.881	15.0697	no	no	1270	167	0.131496	T37_1min
-0.195174	1.69029	0.362739	0.020404	0.433772	17.8323	-2.64464	-3.94988	Q96C12	ARMC5	NA	EGPALLLLSR	10	522	531	17.8549	17.8981	17.9125	18.054	17.7474	17.7211	17.8108	17.6595	no	no	1271	167	0.131393	T37_1min
-0.793245	1.68968	0.362618	0.0204326	0.433893	13.9386	-2.6439	-3.95123	P46199	MTIF2	NA	SPVVTIMGHVDHGKTTLLDKFR	22	180	201	14.645	14.7094	13.4237	14.563	13.4981	13.9038	13.1051	13.6611	no	no	1272	167	0.131289	T37_1min
-0.297533	1.68836	0.362063	0.0204948	0.434448	16.0712	-2.64229	-3.95415	Q9H9E3	COG4	NA	YLCLDKSVIELSR	13	161	173	16.2164	16.1517	16.2235	16.2884	15.8543	15.7565	16.0199	16.0591	no	no	1273	167	0.131186	T37_1min
-0.383253	1.68821	0.362009	0.0205016	0.434501	15.796	-2.64212	-3.95447	Q15910	EZH2	NA	EQSLHSFHTLFCRR	14	275	288	16.0152	16.0529	15.9166	15.9656	15.5794	15.8843	15.7197	15.2339	no	no	1274	167	0.131083	T37_1min
-0.673788	1.68611	0.360819	0.0206009	0.435694	15.2226	-2.63957	-3.95911	P47736	RAP1GAP	NA	SPHPDAGKLGDPACPEIK	18	631	648	15.7367	15.961	14.9964	15.5437	15.0502	15.2042	15.1428	14.1454	no	no	1275	167	0.13098	T37_1min
-0.394066	1.68451	0.360819	0.020677	0.435694	15.4745	-2.63762	-3.96265	Q9H3H1	TRIT1	NA	VDDMLAAGLLEELR	14	244	257	15.4287	15.6523	15.7021	15.9031	15.0677	15.5051	15.2908	15.2464	no	no	1276	167	0.130878	T37_1min
-0.172842	1.68399	0.360755	0.0207021	0.435758	18.7114	-2.63698	-3.96381	Q14247	CTTN	NA	SAVGFDYQGKTEK	13	172	184	18.8406	18.8717	18.7301	18.7487	18.5731	18.6459	18.5503	18.7305	no	no	1277	167	0.130775	T37_1min
-0.609984	1.68386	0.360755	0.020708	0.435758	14.2624	-2.63683	-3.96408	Q9BTV7	CABLES2	NA	FLYPTNALVTHK	12	245	256	14.7776	14.7434	14.0739	14.6747	14.076	14.2406	13.4829	14.0301	no	no	1278	167	0.130673	T37_1min
-0.255949	1.68358	0.360702	0.0207215	0.43581	22.1876	-2.63648	-3.96471	P61254	RPL26	NA	SMPIRKDDEVQVVR	14	46	59	22.2621	22.3962	22.1363	22.4676	21.7876	22.2764	22.1795	21.9951	no	no	1279	167	0.130571	T37_1min
-0.275885	1.68282	0.360431	0.0207576	0.436083	16.3847	-2.63556	-3.96638	Q96MK2	RIPOR3	NA	EVTLIEELHCAGQAK	15	787	801	16.5491	16.5411	16.5444	16.4559	16.1194	16.1907	16.4502	16.2266	no	no	1280	167	0.130469	T37_1min
-0.525857	1.68227	0.3604	0.0207838	0.436114	14.4283	-2.63489	-3.96759	Q15669	RHOH	NA	GVQQVFECAVR	11	158	168	14.9394	14.7113	14.58	14.534	14.0793	14.3693	14.4308	13.7819	no	no	1281	167	0.130367	T37_1min
-0.867696	1.68029	0.359292	0.0208789	0.437228	13.0795	-2.63248	-3.97198	Q14667	BLTP2	NA	SDLNMQQQEEEEKAR	15	2199	2213	13.4688	13.1946	13.3309	14.0589	12.2956	13.4869	12.1992	12.6007	no	no	1282	167	0.130265	T37_1min
-0.328452	1.68006	0.359179	0.0208903	0.437342	17.1362	-2.63219	-3.9725	O75347	TBCA	NA	EKVMYEKEAK	10	22	31	17.2633	17.2919	17.2155	17.4312	16.7701	17.36	16.777	16.9809	no	no	1283	167	0.130164	T37_1min
-0.303499	1.67788	0.35817	0.0209951	0.438359	17.0431	-2.62955	-3.9773	Q9H8W4	PLEKHF2	NA	SFAVYAATATEKSEWMNHINK	21	108	128	17.1394	17.0266	17.0966	17.5169	17.047	16.747	16.9052	16.8664	no	no	1284	167	0.130062	T37_1min
-0.422717	1.6774	0.35817	0.0210183	0.438359	15.6531	-2.62896	-3.97836	Q96S55	WRNIP1	NA	KTILFIDEIHRFNK	14	322	335	16.0315	15.8402	15.7175	15.8686	15.5085	15.0538	15.8033	15.4013	no	no	1285	167	0.129961	T37_1min
-0.51507	1.67736	0.35817	0.0210203	0.438359	16.276	-2.62891	-3.97845	Q9NRL2	BAZ1A	NA	IQSAIACTNIFPLGR	15	793	807	16.3334	16.5767	16.765	16.4591	16.2733	15.3185	16.2063	16.2757	yes	no	1286	168	0.130638	T37_1min
-0.224676	1.67614	0.358019	0.0210794	0.438512	16.8805	-2.62743	-3.98114	Q5T200	ZC3H13	NA	LEGEHERDLESTSR	14	1394	1407	16.9383	17.0245	16.9169	17.0918	16.7812	16.7959	16.7817	16.7139	no	no	1287	168	0.130536	T37_1min
-0.389369	1.67387	0.357062	0.0211898	0.439479	15.6481	-2.62467	-3.98616	Q5C9Z4	NOM1	NA	LSEPNMASISGQLEELYMAHSRK	23	372	394	15.7266	15.6665	16.0347	15.9434	15.2253	15.7395	15.4976	15.3513	no	no	1288	168	0.130435	T37_1min
-0.197351	1.67241	0.357062	0.0212615	0.439479	18.0249	-2.62288	-3.9894	Q8IZX4	TAF1	NA	IFDLQNK	7	1069	1075	17.968	18.2546	18.155	18.1168	17.8845	17.9722	17.9496	17.8987	yes	no	1289	169	0.131109	T37_1min
-0.921278	1.67232	0.357062	0.0212659	0.439479	13.8518	-2.62277	-3.9896	Q9BYW2	SETD2	NA	CPNGDYCSNRR	11	1533	1543	14.4933	14.6622	13.8163	14.2778	13.4402	13.6363	14.1834	12.3047	no	no	1290	169	0.131008	T37_1min
-0.534118	1.67226	0.357062	0.0212686	0.439479	15.1036	-2.6227	-3.98972	Q13547	HDAC1	NA	MTHNLLLNYGLYRK	14	37	50	15.3185	15.5861	15.325	15.2529	14.8717	14.3454	15.3835	14.7455	no	no	1291	169	0.130906	T37_1min
-0.985324	1.67212	0.357062	0.0212754	0.439479	12.5046	-2.62253	-3.99002	Q9BTW9	TBCD	NA	HLHLISSHSR	10	713	722	13.0289	13.2995	12.7878	12.8731	12.3525	11.8641	12.8006	11.0308	no	no	1292	169	0.130805	T37_1min
-0.341672	1.67149	0.356858	0.0213062	0.439685	17.6599	-2.62177	-3.99141	Q9BY66	KDM5C	NA	MMGLGLMAK	9	245	253	17.8881	17.6058	17.9986	17.8305	17.156	17.5466	17.4173	17.8365	no	no	1293	169	0.130704	T37_1min
-0.263504	1.66975	0.355801	0.0213918	0.440756	16.4571	-2.61965	-3.99526	Q15036	SNX17	NA	VRYSQLLGLHEQLRK	15	35	49	16.5167	16.7444	16.4942	16.6002	16.3917	16.3813	16.28	16.2485	no	no	1294	169	0.130603	T37_1min
-0.231277	1.6692	0.355567	0.0214193	0.440994	17.5151	-2.61897	-3.99649	Q8IWY9	CDAN1	NA	GLEEGVSGESLPGAGGRR	18	135	152	17.5236	17.5932	17.6121	17.794	17.4145	17.5271	17.2493	17.4069	no	no	1295	169	0.130502	T37_1min
-0.579869	1.66793	0.355186	0.0214815	0.441381	14.4004	-2.61743	-3.99927	Q6NSJ2	PHLDB3	NA	RLQGQQLEALTR	12	100	111	14.1325	14.6685	14.9412	15.0191	13.9992	14.3063	13.901	14.2353	no	no	1296	169	0.130401	T37_1min
-0.765112	1.66712	0.354745	0.0215218	0.44183	13.3104	-2.61644	-4.00107	Q96NB3	ZNF830	NA	GDASKPLSDAQGKEHSVSSSR	21	178	198	13.0831	13.6753	13.9658	14.0477	12.9674	13.397	12.4583	12.8888	no	no	1297	169	0.130301	T37_1min
-0.175752	1.66612	0.354314	0.0215714	0.442268	19.9691	-2.61522	-4.00328	P41223	BUD31	NA	KVESLWPIFR	10	42	51	20.1704	19.9459	20.0426	20.0691	19.806	20.0426	19.8115	19.8648	no	no	1298	169	0.1302	T37_1min
-0.257407	1.66497	0.353805	0.0216286	0.442787	16.8138	-2.61382	-4.00582	Q9Y2X3	NOP58	NA	HFEKFQDTAEALAAFTALMEGK	22	46	67	16.8983	17.0987	16.8558	16.9172	16.5703	16.5897	16.7996	16.7807	no	no	1299	169	0.1301	T37_1min
-0.311718	1.66483	0.353735	0.0216358	0.442859	18.3172	-2.61365	-4.00614	P50570	DNM2	NA	MEFDEKDLRR	10	377	386	18.3318	18.6973	18.4733	18.39	18.1017	18.5299	18.0887	17.9252	no	no	1300	169	0.13	T37_1min
-0.473905	1.66395	0.35356	0.0216795	0.443037	14.5652	-2.61258	-4.00807	Q9H6R7	WDCP	NA	KLIESLSPDFCHQNK	15	462	476	14.9015	14.962	14.7424	14.6027	14.6153	14.4081	14.1626	14.127	no	no	1301	169	0.1299	T37_1min
-0.221325	1.66392	0.35356	0.021681	0.443037	18.5443	-2.61254	-4.00813	P20042	EIF2S2	NA	TGFQAVTGKR	10	316	325	18.5193	18.7794	18.5877	18.7336	18.3404	18.5776	18.2894	18.5273	no	no	1302	169	0.1298	T37_1min
-0.220257	1.66373	0.35356	0.0216905	0.443037	20.2344	-2.61231	-4.00855	Q9UI10	EIF2B4	NA	RLPEYPQVDDLLLRR	15	143	157	20.3092	20.3031	20.1456	20.62	20.0262	20.154	20.177	20.1397	no	no	1303	169	0.129701	T37_1min
-0.317949	1.66353	0.35356	0.0217005	0.443037	19.0617	-2.61207	-4.009	O15042	U2SURP	NA	LYSILQGDSPTKWR	14	477	490	18.9727	19.4899	19.068	19.352	18.7467	19.2191	18.8316	18.8134	no	no	1304	169	0.129601	T37_1min
-0.73629	1.66283	0.353239	0.0217354	0.443365	14.1217	-2.61122	-4.01054	Q8N9N8	EIF1AD	NA	VLRTPGNNLHEVETAQGQR	19	30	48	13.9951	15.2136	14.1832	14.5674	13.7897	14.2533	13.4518	13.5193	no	no	1305	169	0.129502	T37_1min
-0.131179	1.66228	0.353156	0.0217631	0.44345	19.747	-2.61054	-4.01176	Q5U5X0	LYRM7	NA	IGSDVELLLR	10	58	67	19.8419	19.7594	19.8287	19.8202	19.6956	19.6261	19.7131	19.6908	no	no	1306	169	0.129403	T37_1min
-0.568067	1.66208	0.353156	0.0217732	0.44345	14.4437	-2.6103	-4.0122	Q9H582	ZNF644	NA	ASQHQVLFLLSDVAHAKNPTHSNK	24	169	192	14.9889	14.5447	14.7112	14.6662	14.3765	13.5741	14.3639	14.3242	no	no	1307	169	0.129304	T37_1min
-0.549842	1.66155	0.352998	0.0217997	0.443611	13.879	-2.60965	-4.01337	P35659	DEK	NA	LCEIERIHFFLSK	13	88	100	14.2255	14.1522	14.3473	13.8905	13.4971	13.8311	13.3481	13.7399	no	no	1308	169	0.129205	T37_1min
-0.518484	1.66016	0.352505	0.0218694	0.444114	13.8843	-2.60796	-4.01643	Q9C0G0	ZNF407	NA	GHGLEDLK	8	1288	1295	14.0899	14.2005	13.9723	14.3114	13.4415	13.7331	13.7737	13.5518	no	no	1309	169	0.129106	T37_1min
-0.801577	1.65954	0.352296	0.021901	0.444328	14.207	-2.6072	-4.01781	Q13601	KRR1	NA	EASTETKIDVASIK	14	334	347	14.3998	14.9365	14.6206	14.4743	14.1734	13.5713	12.9285	14.5516	no	no	1310	169	0.129008	T37_1min
-0.509501	1.65944	0.352296	0.021906	0.444328	17.5424	-2.60708	-4.01803	P36578	RPL4	NA	LRVDKAAAAAAALQAK	16	349	364	17.5066	18.1985	17.4946	17.989	16.9384	17.864	17.2319	17.1165	no	no	1311	169	0.128909	T37_1min
-0.4967	1.65935	0.352296	0.0219105	0.444328	15.6843	-2.60697	-4.01823	Q9HAV4	XPO5	NA	EVMDLITVCCVSK	13	968	980	16.2051	15.6347	15.8771	16.0138	15.4199	14.9055	15.6475	15.771	no	no	1312	169	0.128811	T37_1min
-0.159702	1.65847	0.351934	0.0219546	0.444699	19.4326	-2.6059	-4.02016	O43175	PHGDH	NA	AFANLRK	7	2	8	19.4003	19.5756	19.5133	19.5607	19.4536	19.3302	19.3492	19.2782	no	no	1313	169	0.128713	T37_1min
-0.607714	1.65763	0.35161	0.0219972	0.445031	14.2272	-2.60488	-4.02201	O95249	GOSR1	NA	ERENLMGSVRK	11	134	144	14.3387	14.758	14.5918	14.4358	13.7616	13.3974	14.3773	14.1572	no	no	1314	169	0.128615	T37_1min
-0.475305	1.65739	0.35161	0.0220097	0.445031	14.3638	-2.60458	-4.02256	Q8N157	AHI1	NA	SMMALQEEK	9	549	557	14.6152	14.5932	14.7557	14.4415	14.0031	14.2226	14.3633	13.9155	no	no	1315	169	0.128517	T37_1min
-0.291216	1.65626	0.351143	0.0220667	0.445509	17.2995	-2.60321	-4.02503	P50502	ST13	NA	FLREWVESMGGKVPPATQK	19	30	48	17.259	17.6319	17.2974	17.5922	16.9289	17.1814	17.2952	17.2102	no	no	1316	169	0.128419	T37_1min
-0.397805	1.6553	0.350764	0.0221154	0.445898	15.9565	-2.60204	-4.02715	Q9NXV6	CDKN2AIP	NA	GISSSNEGVEEPSKKR	16	129	144	16.1875	16.488	15.8264	16.1197	15.5302	15.9509	15.8634	15.6861	no	no	1317	169	0.128322	T37_1min
-0.483954	1.65433	0.350493	0.0221651	0.446177	14.7737	-2.60085	-4.0293	Q9H8U3	ZFAND3	NA	LLENTERSEETSR	13	136	148	15.0575	15.2879	14.6443	15.0733	14.2792	14.7614	14.6221	14.4643	no	no	1318	169	0.128225	T37_1min
-0.251222	1.65388	0.350444	0.0221882	0.446227	17.8334	-2.6003	-4.03029	P30260	CDC27	NA	LFTSDSSTTKENSK	14	381	394	17.7764	18.0819	17.8742	18.1036	17.5204	17.6886	17.8271	17.7952	no	no	1319	169	0.128127	T37_1min
-0.463517	1.65323	0.350016	0.0222214	0.446667	15.4759	-2.59951	-4.03173	Q8IYU8	MICU2	NA	IISKQDDLMTVK	12	203	214	15.5357	16.2138	15.3732	15.7078	15.3448	15.2385	15.0518	15.3413	no	no	1320	169	0.12803	T37_1min
-0.659581	1.65279	0.349807	0.022244	0.446882	13.9952	-2.59897	-4.0327	O14733	MAP2K7	NA	GQIKLCDFGISGR	13	255	267	14.0409	14.7352	13.991	14.5328	14	13.9144	13.5691	13.178	yes	no	1321	170	0.12869	T37_1min
-0.239106	1.65257	0.349807	0.0222552	0.446882	17.6033	-2.5987	-4.03318	P41229	KDM5C	NA	EALASLPSSPGLLQSLLER	19	889	907	17.5369	17.7496	17.7491	17.8558	17.3373	17.6152	17.4269	17.5556	no	no	1322	170	0.128593	T37_1min
-0.251639	1.65211	0.349629	0.0222789	0.447065	17.3906	-2.59814	-4.0342	Q96GA3	LTV1	NA	NEQLTLHDERFEK	13	253	265	17.6221	17.6454	17.4341	17.364	17.4558	17.2474	17.1397	17.2162	no	no	1323	170	0.128496	T37_1min
-0.27422	1.6501	0.349099	0.0223819	0.447611	16.6876	-2.5957	-4.03862	Q6KC79	NIPBL	NA	ITEMCVK	7	1885	1891	16.8848	16.6611	16.8893	16.8637	16.5817	16.5095	16.7374	16.3736	no	no	1324	170	0.128399	T37_1min
-0.231092	1.65002	0.349099	0.022386	0.447611	17.0278	-2.5956	-4.0388	Q9Y2H9	MAST2	NA	DLKPDNLLITSMGHIK	16	635	650	17.1144	17.2109	16.98	17.2681	16.8991	16.9092	16.8807	16.9601	yes	no	1325	171	0.129057	T37_1min
-0.530648	1.64854	0.348771	0.0224628	0.447949	14.9692	-2.59379	-4.04208	P46013	MKI67	NA	LDLLGNLPGSKR	12	1928	1939	15.2334	15.1721	15.2961	15.2363	14.2273	14.9598	15.1775	14.4507	no	no	1326	171	0.128959	T37_1min
-0.68442	1.64831	0.348694	0.0224744	0.448029	15.1328	-2.59351	-4.04257	P35610	SOAT1	NA	IKLTAEAEELKPFFMK	16	52	67	15.8126	15.5272	14.9385	15.6215	14.5552	15.0717	15.3936	14.1416	no	no	1327	171	0.128862	T37_1min
-0.338601	1.64823	0.348688	0.0224785	0.448035	16.8076	-2.59342	-4.04274	Q9UL40	ZNF346	NA	RLWEAVSGAQPVGREEVEHMIQK	23	43	65	16.8114	16.9831	17.0657	17.0473	16.2653	16.7743	16.6135	16.9	no	no	1328	171	0.128765	T37_1min
-0.32046	1.64732	0.348225	0.022526	0.448513	17.346	-2.5923	-4.04476	O15212	PFDN6	NA	LLGPVLVKQELGEAR	15	59	73	17.554	17.6973	17.2387	17.535	16.8957	17.3794	17.3433	17.1247	no	no	1329	171	0.128668	T37_1min
-0.317462	1.6467	0.348225	0.0225581	0.448513	19.0129	-2.59154	-4.04613	P46776	RPL27A	NA	NKTGAAPIIDVVR	13	93	105	18.9184	19.463	18.9435	19.3617	18.613	18.9472	18.9489	18.9077	no	no	1330	171	0.128571	T37_1min
-0.448463	1.64534	0.347968	0.0226285	0.448779	14.7679	-2.58989	-4.04911	Q1MSJ5	CSPP1	NA	NKEYNQFLR	9	180	188	15.1714	14.8659	14.9576	14.9737	14.6556	14.2874	14.8248	14.4069	no	no	1331	171	0.128475	T37_1min
-0.219622	1.64414	0.347617	0.0226914	0.449141	17.6871	-2.58842	-4.05177	O94763	URI1	NA	AFVDVVNGEYVPRK	14	394	407	17.6337	17.9291	17.7545	17.8703	17.5323	17.6869	17.4949	17.595	no	no	1332	171	0.128378	T37_1min
-0.142063	1.64387	0.347617	0.0227056	0.449141	21.3802	-2.58809	-4.05237	Q04323	UBXN1	NA	LPDGTSLTQTFR	12	220	231	21.4869	21.4828	21.3596	21.4755	21.2877	21.4284	21.3114	21.2091	no	no	1333	171	0.128282	T37_1min
-0.302842	1.64384	0.347617	0.022707	0.449141	16.6334	-2.58806	-4.05243	Q8TB72	PUM2	NA	FWEPDDSTK	9	24	32	16.8198	16.9316	16.7352	16.6525	16.705	16.2165	16.5215	16.4847	no	no	1334	171	0.128186	T37_1min
-1.21553	1.64343	0.347489	0.0227282	0.449274	11.4833	-2.58756	-4.05332	Q9NZ43	USE1	NA	HQNLQEK	7	165	171	11.6704	12.3022	12.8033	11.5883	11.6594	10.8758	9.79696	11.17	no	no	1335	171	0.12809	T37_1min
-0.273783	1.64341	0.347489	0.0227298	0.449274	16.691	-2.58753	-4.05338	P14317	HCLS1	NA	SAVGHEYVAEVEKHSSQTDAAK	22	97	118	16.7759	16.7309	16.7314	17.0732	16.4294	16.5455	16.6257	16.6157	no	no	1336	171	0.127994	T37_1min
-0.567786	1.64339	0.347489	0.0227303	0.449274	15.4749	-2.58752	-4.05341	Q68CZ6	HAUS3	NA	NKCQLMASVTSHK	13	121	133	15.7024	15.9632	15.2723	16.0971	15.0623	15.6001	14.6943	15.4073	no	no	1337	171	0.127898	T37_1min
-0.202188	1.64201	0.347107	0.0228028	0.449669	17.6988	-2.58583	-4.05645	Q6P9B9	INTS5	NA	HTAAVPGPGGIWSVFHAGVIGR	22	735	756	17.7939	17.841	17.6575	17.9072	17.5548	17.5634	17.5832	17.6894	no	no	1338	171	0.127803	T37_1min
-0.308699	1.64172	0.347107	0.0228184	0.449669	16.6246	-2.58547	-4.05711	Q9BZL1	UBL5	NA	MIEVVCNDRLGKK	13	1	13	16.6668	16.8946	16.7081	16.8464	16.3833	16.4078	16.3001	16.7899	no	no	1339	171	0.127707	T37_1min
-0.60766	1.64153	0.347107	0.0228283	0.449669	15.149	-2.58524	-4.05752	Q96P11	NSUN5	NA	GLSTFPGAEHCLR	13	394	406	14.934	15.6403	15.5404	15.6967	14.7203	14.5123	15.5085	14.6397	no	no	1340	171	0.127612	T37_1min
-0.791741	1.64097	0.346945	0.0228574	0.449837	12.2813	-2.58456	-4.05874	Q9NPI1	BRD7	NA	EDSGDAEAHAFK	12	277	288	13.0598	12.3097	12.9241	12.4153	11.8031	12.0261	11.9679	11.7447	no	no	1341	171	0.127517	T37_1min
-0.900545	1.64088	0.346926	0.0228621	0.449856	13.5574	-2.58445	-4.05894	Q9H814	PHAX	NA	QSETYNYLLAKK	12	148	159	13.8073	14.0439	13.7417	14.4378	13.3101	13.766	11.9936	13.3589	no	no	1342	171	0.127422	T37_1min
-0.640158	1.6408	0.34692	0.0228663	0.449863	14.047	-2.58435	-4.05911	Q8WXE9	STON2	NA	EFKLEICHEISEPR	14	473	486	14.7076	14.3402	14.0635	14.3572	13.432	13.763	13.3884	14.3243	no	no	1343	171	0.127327	T37_1min
-0.30586	1.64	0.346606	0.0229089	0.450189	16.8116	-2.58337	-4.0609	Q8TDJ6	DMXL2	NA	AMGIGWWVR	9	1632	1640	16.8689	17.1194	16.9843	16.8856	16.3277	16.7215	16.7782	16.8074	no	no	1344	171	0.127232	T37_1min
-0.26302	1.6398	0.346606	0.022919	0.450189	18.0839	-2.58313	-4.06132	Q92917	GPKOW	NA	ENAGVDPTLAIPMIQK	16	120	135	18.3438	17.9777	18.3833	18.1568	17.9493	17.7565	18.1141	17.9896	no	no	1345	171	0.127138	T37_1min
-0.422485	1.6394	0.346595	0.0229404	0.4502	16.1659	-2.58264	-4.06221	P63208	SKP1	NA	GLLDVTCKTVANMIK	15	114	128	15.9529	16.5066	16.376	16.6732	15.6754	16.1102	16.175	15.8581	no	no	1346	171	0.127043	T37_1min
-0.386734	1.63869	0.346177	0.0229776	0.450633	15.7119	-2.58178	-4.06376	O43361	ZNF749	NA	KSHLVQHQK	9	450	458	15.619	16.1574	15.9209	15.9239	15.3237	15.79	15.4724	15.4882	no	no	1347	171	0.126949	T37_1min
-0.77154	1.63845	0.3461	0.0229906	0.450713	13.0987	-2.58148	-4.0643	Q96E35	ZMYND19	NA	IFAYAFDKNR	10	51	60	13.1521	13.404	14.0543	13.3276	12.8243	13.2322	12.2637	12.5317	no	no	1348	171	0.126855	T37_1min
-0.335898	1.63814	0.346071	0.0230071	0.450743	19.2752	-2.5811	-4.06499	P46778	RPL21	NA	KGDIVDIKGMGTVQK	15	36	50	19.182	19.7128	19.212	19.6657	18.8484	19.3189	19.0479	19.2137	no	no	1349	171	0.126761	T37_1min
-0.361571	1.63761	0.345959	0.0230349	0.450859	16.0599	-2.58046	-4.06614	Q7L3B6	CDC37L1	NA	SFINQDKR	8	139	146	16.4586	16.2517	15.8691	16.3834	15.764	16.0403	15.8638	15.8483	no	no	1350	171	0.126667	T37_1min
-0.555641	1.63683	0.345731	0.0230766	0.451096	14.8272	-2.5795	-4.06788	Q96RT7	TUBGCP6	NA	QELIAHAR	8	670	677	14.7114	15.0997	15.3423	15.2668	14.141	14.642	15.0251	14.3896	no	no	1351	171	0.126573	T37_1min
-0.242956	1.63553	0.345538	0.0231458	0.451296	17.1131	-2.57791	-4.07074	Q8WXE1	ATRIP	NA	LSDGDMTSALR	11	517	527	17.3301	17.2997	17.2284	17.08	16.876	17.1154	17.0765	16.8985	no	no	1352	171	0.126479	T37_1min
-0.558981	1.63527	0.345538	0.0231598	0.451296	14.6361	-2.57759	-4.07132	P32780	GTF2H1	NA	AKLQESIEYEDLGKNNSVK	19	352	370	14.6512	15.0636	14.6214	15.326	13.995	14.2192	14.5921	14.62	no	no	1353	171	0.126386	T37_1min
-0.573583	1.63494	0.345504	0.023177	0.451331	14.9431	-2.5772	-4.07203	Q9NWU5	MRPL22	NA	DKMWYLAK	8	79	86	15.2205	15.0394	15.3487	15.3109	14.0616	15.1795	14.9057	14.4783	no	no	1354	171	0.126292	T37_1min
-0.313003	1.63471	0.345484	0.0231893	0.451352	16.3852	-2.57692	-4.07254	Q14241	ELOA	NA	HLGEPHGK	8	255	262	16.4682	16.4904	16.6275	16.5809	15.9959	16.3121	16.1095	16.4976	no	no	1355	171	0.126199	T37_1min
-0.267637	1.63441	0.345401	0.0232054	0.451439	16.591	-2.57655	-4.0732	P51610	HCFC1	NA	VAGINACGRGPFSEISAFK	19	1866	1884	16.7897	16.7613	16.6392	16.7091	16.4254	16.6275	16.5164	16.2594	no	no	1356	171	0.126106	T37_1min
-0.170381	1.63388	0.345101	0.0232339	0.45175	19.1765	-2.5759	-4.07437	Q96IJ6	GMPPA	NA	HTPGGPWIR	9	276	284	19.1649	19.2892	19.2766	19.3163	19.0178	19.0225	19.0826	19.2426	no	no	1357	171	0.126013	T37_1min
-0.875365	1.63307	0.345017	0.023277	0.451838	12.586	-2.57492	-4.07615	Q9H875	PRKRIP1	NA	LDAEFQKR	8	105	112	12.4211	12.8819	13.2696	13.522	11.6871	12.7511	12.1331	12.0218	no	no	1358	171	0.12592	T37_1min
-0.549106	1.63281	0.344867	0.0232912	0.451994	14.6543	-2.57459	-4.07673	Q7L5Y1	ENOSF1	NA	QLCAQALKDGWTR	13	206	218	14.8471	15.2965	14.4311	15.1408	14.5872	14.5364	14.2959	14.0995	no	no	1359	171	0.125828	T37_1min
-0.361963	1.63272	0.344852	0.0232958	0.45201	17.3509	-2.57449	-4.07692	Q86V81	ALYREF	NA	ADKMDMSLDDIIK	13	2	14	17.4986	17.5288	17.4088	17.6915	16.9179	16.8616	17.3518	17.5485	no	no	1360	171	0.125735	T37_1min
-0.153605	1.63181	0.344678	0.023345	0.452191	19.742	-2.57337	-4.07893	P84101	SERF2	NA	DSEIMQQK	8	40	47	19.7458	19.8357	19.7329	19.9607	19.6372	19.692	19.6539	19.6775	no	no	1361	171	0.125643	T37_1min
-0.462843	1.63057	0.344491	0.0234116	0.452386	15.1113	-2.57186	-4.08166	P16402	H1-3	NA	KAGATAGKR	9	26	34	15.6473	14.8971	15.3655	15.461	14.9305	15.085	14.77	14.7339	no	no	1362	171	0.125551	T37_1min
-0.271783	1.62956	0.344024	0.0234661	0.452872	16.1435	-2.57063	-4.08388	Q93033	CD101	NA	LGPKAFSLK	9	355	363	16.2355	16.3792	16.1488	16.3542	15.9804	15.9558	16.0627	16.0316	no	no	1363	171	0.125459	T37_1min
-0.51396	1.62873	0.343698	0.0235107	0.453212	14.6232	-2.56962	-4.0857	O75147	OBSL1	NA	HSPPGPPILAEMFK	14	515	528	14.626	15.0816	15.0454	14.7679	14.2895	14.265	14.0947	14.8157	no	no	1364	171	0.125367	T37_1min
-0.405813	1.62824	0.343546	0.0235377	0.453371	16.4822	-2.56901	-4.0868	Q8IZD2	KMT2E	NA	SSTMLTLGPFR	11	973	983	16.5218	16.956	16.4675	16.7952	15.8656	16.5368	16.4762	16.2387	no	no	1365	171	0.125275	T37_1min
-0.485708	1.62816	0.343546	0.0235418	0.453371	15.561	-2.56892	-4.08696	Q99653	CHP1	NA	EDFQRIPELAINPLGDR	17	49	65	15.8098	15.4408	16.0148	15.9501	14.9912	15.7395	15.0627	15.4792	no	no	1366	171	0.125183	T37_1min
-0.453641	1.62652	0.343179	0.0236308	0.453755	14.5566	-2.56692	-4.09057	Q9HAJ7	SAP30L	NA	CVRPAGNASFSK	12	38	49	14.6654	14.5912	14.8517	15.0252	14.141	14.5296	14.3298	14.3186	no	no	1367	171	0.125091	T37_1min
-0.981835	1.62613	0.343044	0.0236524	0.453895	13.5246	-2.56643	-4.09144	Q9BZ68	FRMD8	NA	EKLDSFLPAHLCKR	14	195	208	14.1627	14.7061	13.3694	13.824	12.139	13.81	13.5024	12.6834	no	no	1368	171	0.125	T37_1min
-0.445504	1.62527	0.342628	0.0236991	0.45433	19.0038	-2.56539	-4.09333	P62829	RPL23	NA	GRLNRLPAAGVGDMVMATVK	20	47	66	19.2848	19.4593	19.0012	19.161	18.1714	19.1757	18.7449	19.0322	no	no	1369	171	0.124909	T37_1min
-0.164759	1.62512	0.342546	0.0237074	0.454417	19.0199	-2.5652	-4.09366	Q9UQC2	GAB2	NA	DSTYDLPR	8	263	270	19.006	19.0784	19.0899	19.2348	18.9203	18.8661	18.9842	18.9794	no	no	1370	171	0.124818	T37_1min
-0.300635	1.62447	0.342163	0.0237425	0.454817	15.9658	-2.56441	-4.09508	Q96LT9	RNPC3	NA	SDDPVEDDKEKK	12	121	132	16.1671	16.0795	16.0275	16.1903	15.69	15.6932	15.9735	15.9051	no	no	1371	171	0.124726	T37_1min
-0.454738	1.62424	0.342093	0.0237555	0.45489	15.0614	-2.56412	-4.0956	Q2KHM9	KIAA0753	NA	KKPVTENVPFR	11	494	504	15.4424	15.0466	15.3338	15.332	14.8787	14.4204	15.1174	14.9194	no	no	1372	171	0.124636	T37_1min
-0.359682	1.6234	0.342093	0.0238012	0.45489	17.0332	-2.5631	-4.09744	Q9UDY2	TJP2	NA	DNAGDRADFWR	11	677	687	16.8088	17.2919	17.2078	17.5438	16.6693	16.854	16.8363	17.0538	no	no	1373	171	0.124545	T37_1min
-0.678857	1.62332	0.342081	0.0238057	0.454903	13.0111	-2.563	-4.09762	P21912	SDHB	NA	WDPDKAGDKPHMQTYEVDLNK	21	47	67	13.1511	13.1727	13.763	13.3155	12.8721	12.5227	12.3943	12.8977	no	no	1374	171	0.124454	T37_1min
-0.533087	1.62073	0.341524	0.0239479	0.455487	15.4548	-2.55984	-4.10331	Q96FF9	CDCA5	NA	ISFFLEKENEPPGR	14	82	95	16.348	15.3416	15.7731	15.4227	15.0222	15.251	15.4413	15.0387	no	no	1375	171	0.124364	T37_1min
-0.294243	1.62045	0.341524	0.0239636	0.455487	17.1688	-2.5595	-4.10393	A6NKD9	CCDC85C	NA	VGLMLEHGGLMR	12	43	54	17.2256	17.2295	17.2111	17.5976	16.8514	17.2397	17.0796	16.9161	no	no	1376	171	0.124273	T37_1min
-0.570992	1.62012	0.341524	0.0239817	0.455487	14.0237	-2.55909	-4.10466	Q96B23	C18orf25	NA	SESETSTMAAKK	12	145	156	14.1314	14.7144	13.913	14.4779	13.9231	13.7391	13.7656	13.525	no	no	1377	171	0.124183	T37_1min
-0.478548	1.6194	0.34143	0.0240214	0.455586	14.9634	-2.55822	-4.10624	P35658	NUP214	NA	IFDSPEELPKER	12	27	38	14.8498	15.1986	15.3097	15.4527	14.8932	14.8123	14.3281	14.863	no	no	1378	171	0.124093	T37_1min
-0.38693	1.61877	0.341325	0.0240566	0.455695	16.0666	-2.55744	-4.10763	Q9NZI8	IGF2BP1	NA	MILEIMHKEAKDTK	14	259	272	16.1844	16.2184	16.1964	16.4408	15.6045	16.3131	15.7309	15.8438	no	no	1379	171	0.124003	T37_1min
-0.486429	1.61866	0.341325	0.0240625	0.455695	14.8147	-2.55731	-4.10787	Q8IWU2	LMTK2	NA	EHINDLQTELK	11	740	750	14.7688	15.321	15.0796	15.0622	14.6834	14.3571	14.3213	14.9241	yes	no	1380	172	0.124638	T37_1min
-0.663074	1.61647	0.340407	0.0241842	0.45666	13.6034	-2.55463	-4.11269	O15530	PDPK1	NA	TYYLMDPSGNAHKWCR	16	522	537	13.9259	14.2128	14.2531	13.348	13.5986	13.326	13.1452	13.0176	yes	no	1381	173	0.125272	T37_1min
-0.401228	1.61625	0.340374	0.0241962	0.456695	14.8815	-2.55437	-4.11316	O00330	PDHX	NA	GLLTPIIKDAAAK	13	372	384	15.1524	14.8386	15.0299	15.3077	14.686	14.6982	14.6217	14.7177	no	no	1382	173	0.125181	T37_1min
-0.455866	1.61572	0.340153	0.0242258	0.456927	14.5242	-2.55372	-4.11433	P16591	FER	NA	GNFGEVYK	8	572	579	14.7778	14.6651	14.7581	14.8076	14.2599	13.9642	14.5257	14.4354	yes	no	1383	174	0.125813	T37_1min
-0.22738	1.61488	0.34011	0.0242726	0.456972	17.2188	-2.5527	-4.11617	Q8IUR7	ARMC8	NA	RLDHDLK	7	346	352	17.3055	17.2796	17.3014	17.4435	17.1833	17.0888	16.9333	17.2151	no	no	1384	174	0.125723	T37_1min
-0.190018	1.6133	0.339561	0.0243612	0.457551	17.5355	-2.55076	-4.11965	Q13158	FADD	NA	VSDTKIDSIEDRYPR	15	121	135	17.5648	17.6971	17.553	17.7071	17.4366	17.4131	17.4393	17.4729	no	no	1385	174	0.125632	T37_1min
-0.85268	1.61286	0.339327	0.0243859	0.457797	12.2307	-2.55022	-4.12062	Q15751	HERC1	NA	HESEEKGDVEQKPESESALDMR	22	2420	2441	12.2006	12.5157	12.9216	12.9901	11.895	12.2869	11.6953	11.3401	no	no	1386	174	0.125541	T37_1min
-0.552329	1.61213	0.339319	0.0244271	0.457806	14.3767	-2.54933	-4.12223	Q86YR5	GPSM1	NA	TLSAIYSQLGNAYFYLKEHGR	21	64	84	14.3264	14.9693	14.9906	14.3252	13.9349	14.3086	14.201	13.9577	no	no	1387	174	0.125451	T37_1min
-0.400853	1.61064	0.339241	0.0245111	0.457887	17.2617	-2.5475	-4.12551	Q99961	SH3GL1	NA	QAVQILDELAEKLKR	15	228	242	17.1252	17.7787	17.3186	17.6259	16.6671	17.3233	17.179	17.0756	no	no	1388	174	0.12536	T37_1min
-0.994238	1.61015	0.339241	0.0245387	0.457887	12.1571	-2.5469	-4.12658	O00257	CBX4	NA	AADERHPPADR	11	298	308	12.5572	13.3242	12.2174	12.5181	12.4618	11.0046	11.3651	11.8085	no	no	1389	174	0.12527	T37_1min
-0.180526	1.6101	0.339241	0.0245414	0.457887	18.6769	-2.54685	-4.12669	A2RRP1	NBAS	NA	LLGLAELLR	9	1262	1270	18.5818	18.8498	18.8218	18.8152	18.5306	18.5783	18.6098	18.6277	no	no	1390	174	0.12518	T37_1min
-0.392914	1.60923	0.338937	0.0245909	0.458208	15.7981	-2.54578	-4.12861	O60869	EDF1	NA	NTAKLDRETEELHHDR	16	57	72	15.977	16.2567	15.7234	16.0214	15.5677	15.9195	15.3457	15.5737	no	no	1391	174	0.12509	T37_1min
-0.465824	1.60899	0.338937	0.0246041	0.458208	15.1385	-2.54549	-4.12912	O15315	RAD51B	NA	VGLSQELCDRLSR	13	9	21	15.4617	15.2632	15.3376	15.4232	14.452	15.341	14.9139	14.9156	no	no	1392	174	0.125	T37_1min
-0.427212	1.60807	0.338691	0.0246566	0.458468	14.8321	-2.54436	-4.13116	Q8N7K0	ZNF124	NA	DVMQETFR	8	40	47	15.0654	14.9792	15.2791	14.8591	14.5643	14.4677	14.8914	14.5507	no	no	1393	174	0.12491	T37_1min
-0.704252	1.60799	0.338691	0.0246607	0.458468	14.0513	-2.54427	-4.13132	Q01167	FOXK2	NA	NSSQGSVDVSMGHSSFISRR	20	59	78	14.1214	14.3828	14.5466	14.5629	13.2802	13.8771	14.4521	13.1873	no	no	1394	174	0.124821	T37_1min
-0.304667	1.60798	0.338691	0.0246615	0.458468	16.1732	-2.54425	-4.13135	Q13505	MTX1	NA	LLPVLVHTFWIDTK	14	253	266	16.1717	16.5965	16.1728	16.361	16.0734	16.0016	16.031	15.9774	no	no	1395	174	0.124731	T37_1min
-0.610228	1.60767	0.338653	0.0246791	0.458508	14.2145	-2.54387	-4.13203	Q9H707	ZNF552	NA	DILSQHER	8	225	232	14.0387	14.7014	14.3761	14.9623	14.0029	13.6924	13.6587	14.2835	no	no	1396	174	0.124642	T37_1min
-0.633815	1.6074	0.338524	0.0246942	0.458644	14.1643	-2.54355	-4.13261	Q9NW38	FANCL	NA	MQHSPDLMSFMMELK	15	74	88	14.6187	14.4856	14.3449	14.4758	13.1277	13.9619	13.9446	14.3554	no	no	1397	174	0.124553	T37_1min
-0.254693	1.60731	0.338522	0.0246993	0.458646	18.9803	-2.54344	-4.13281	O75175	CNOT3	NA	TWVASNEIKDKR	12	64	75	18.8216	19.3073	19.0201	19.2817	18.7816	18.976	18.7714	18.8831	no	no	1398	174	0.124464	T37_1min
-0.439197	1.60727	0.338522	0.0247021	0.458646	15.7259	-2.54338	-4.13292	O43502	RAD51C	NA	IDRNQALLVPALGESWGHAATIR	23	290	312	16.0699	15.567	16.1724	15.9727	15.1397	15.806	15.4522	15.6273	no	no	1399	174	0.124375	T37_1min
-0.350624	1.6059	0.33763	0.02478	0.459589	15.5611	-2.54171	-4.13592	P60510	PPP4C	NA	AEISDLDRQIEQLRR	15	2	16	15.5157	15.9329	15.6394	15.8576	15.2428	15.3896	15.4923	15.4184	no	no	1400	174	0.124286	T37_1min
-0.311407	1.60346	0.336986	0.0249193	0.460272	16.1029	-2.53873	-4.14127	Q92797	SYMPK	NA	VVKTESVLIK	10	481	490	16.0783	16.4839	16.1394	16.3326	15.842	15.9929	15.8842	16.0696	no	no	1401	174	0.124197	T37_1min
-0.422968	1.60286	0.336986	0.0249538	0.460272	14.9612	-2.53799	-4.14259	Q96B97	SH3KBP1	NA	TGMFPSNFIK	10	144	153	15.3257	15.2519	14.8187	15.2943	14.5746	14.7642	14.7535	14.9064	no	no	1402	174	0.124108	T37_1min
-0.313408	1.60279	0.336986	0.0249577	0.460272	16.4564	-2.53791	-4.14274	Q9H869	YY1AP1	NA	LKPVADRFPK	10	438	447	16.6177	16.6244	16.726	16.4843	16.4058	16.5591	16.1906	16.0434	no	no	1403	174	0.12402	T37_1min
-0.627236	1.60267	0.336986	0.0249649	0.460272	13.6041	-2.53776	-4.14302	O15269	SPTLC1	NA	LLQEIVDQCMNR	12	411	422	13.4053	14.065	13.846	14.3547	13.1092	13.2275	13.3594	13.466	no	no	1404	174	0.123932	T37_1min
-0.391443	1.60168	0.336558	0.0250216	0.460725	14.6064	-2.53655	-4.14518	Q9UKG1	APPL1	NA	QIALHAELDRR	11	624	634	14.8195	14.8472	14.809	14.7328	14.4545	14.4526	14.3947	14.3409	no	no	1405	174	0.123843	T37_1min
-0.375377	1.60054	0.336396	0.0250877	0.460897	15.1954	-2.53515	-4.1477	Q86UE4	MTDH	NA	LSSQISAGEEKWNSVSPASAGKR	23	293	315	15.4464	15.2442	15.2395	15.6024	14.9428	15.1899	14.9635	14.9348	no	no	1406	174	0.123755	T37_1min
-0.507959	1.6	0.336323	0.0251191	0.460974	14.4689	-2.53448	-4.14889	Q9C0F1	CEP44	NA	IQIVCDILNCVMKK	14	106	119	14.7691	14.8226	14.7573	14.5428	14.3064	14.6194	14.1222	13.8118	no	no	1407	174	0.123667	T37_1min
-0.137593	1.59816	0.33586	0.0252255	0.461466	21.6572	-2.53224	-4.15292	P33240	CSTF2	NA	GGPLPEPRPLMAEPR	15	374	388	21.6337	21.8307	21.669	21.7707	21.5036	21.623	21.5864	21.6408	no	no	1408	174	0.12358	T37_1min
-0.634018	1.59735	0.33586	0.0252728	0.461466	13.6328	-2.53124	-4.15471	Q8WYA0	IFT81	NA	ESHGPNMK	8	627	634	14.3908	13.8703	13.9282	13.6098	13.1419	13.7121	13.0035	13.4055	no	no	1409	174	0.123492	T37_1min
-0.619466	1.59707	0.33586	0.0252891	0.461466	14.2443	-2.5309	-4.15533	P0DTL6	ZFTRAF1	NA	QLQLQEAAGDPDAPPK	16	63	78	14.4065	14.2336	14.6037	14.9722	13.8796	13.6052	14.5297	13.7237	no	no	1410	174	0.123404	T37_1min
-0.27699	1.59695	0.33586	0.0252958	0.461466	18.1609	-2.53076	-4.15557	Q96QC0	PPP1R10	NA	SVTWPEEGKLR	11	398	408	17.983	18.365	18.3229	18.5269	18.0558	17.9904	18.1889	17.8547	no	no	1411	174	0.123317	T37_1min
-0.414498	1.5968	0.33586	0.0253048	0.461466	15.4753	-2.53057	-4.15591	Q7Z2W4	ZC3HAV1	NA	SSLGSLQTPEAVTTR	15	386	400	15.3178	15.8211	15.6143	15.977	15.0703	15.3126	15.2216	15.4676	no	no	1412	174	0.123229	T37_1min
-0.56994	1.59644	0.335717	0.0253256	0.461618	14.3132	-2.53013	-4.1567	Q86YN6	PPARGC1B	NA	ELLAQDVLCDVSKPYR	16	345	360	14.1607	15.0002	14.4283	14.8034	14.0708	14.0743	13.6912	14.2766	no	no	1413	174	0.123142	T37_1min
-1.01508	1.59588	0.335359	0.0253582	0.461999	14.9619	-2.52945	-4.15793	Q9H3K2	GHITM	NA	EAALEPSMEK	10	64	73	15.5636	15.5535	15.3745	15.3861	13.9885	13.1544	15.608	15.0666	no	no	1414	174	0.123055	T37_1min
-0.364211	1.59533	0.335137	0.0253907	0.462236	15.3701	-2.52877	-4.15915	P30825	SLC7A1	NA	KVVDCSREETR	11	17	27	15.3943	15.8406	15.5783	15.3957	15.2371	15.1987	15.2288	15.0874	no	no	1415	174	0.122968	T37_1min
-0.71957	1.5947	0.334711	0.025427	0.462689	13.1992	-2.52801	-4.16051	O75843	AP1G2	NA	DGPQADEEAKESK	13	591	603	13.1599	13.8766	13.2997	13.8997	12.4583	12.6278	13.2462	13.0252	no	no	1416	174	0.122881	T37_1min
-0.273746	1.59455	0.334623	0.0254363	0.462782	16.4417	-2.52781	-4.16086	Q8IZM8	ZNF654	NA	VIFPFMK	7	334	340	16.5663	16.6415	16.454	16.6525	16.0817	16.4146	16.3516	16.3714	no	no	1417	174	0.122795	T37_1min
-0.173649	1.59406	0.334516	0.0254645	0.462897	18.9651	-2.52722	-4.16191	Q68CQ4	UTP25	NA	MWSLNNWSK	9	518	526	19.0792	19.0196	19.1232	18.9859	18.7101	18.9098	18.9229	18.9705	no	no	1418	174	0.122708	T37_1min
-0.279253	1.59398	0.334516	0.0254694	0.462897	16.1609	-2.52712	-4.1621	P30405	PPIF	NA	SIYGSRFPDENFTLK	15	119	133	16.5033	16.1575	16.299	16.2425	15.9603	16.037	16.0272	16.0607	no	no	1419	174	0.122622	T37_1min
-0.295637	1.5939	0.334516	0.0254739	0.462897	16.7629	-2.52703	-4.16227	O60885	BRD4	NA	HHKSDPYSTGHLR	13	1048	1060	16.8287	17.1858	16.6499	16.9783	16.5071	16.6213	16.6161	16.7157	yes	no	1420	175	0.123239	T37_1min
-1.03703	1.59381	0.334487	0.0254795	0.462927	12.4124	-2.52691	-4.16247	O00461	GOLIM4	NA	GREEHYEEEEEEEEDGAAVAEK	22	668	689	12.8622	12.6113	13.3682	12.8821	11.999	12.1356	12.7366	10.7044	no	no	1421	175	0.123153	T37_1min
-0.220779	1.59327	0.334416	0.0255109	0.463003	19.9813	-2.52626	-4.16365	Q8IYD1	GSPT1	NA	KGEFETGFEKGGQTR	15	187	201	19.9459	20.2764	19.9742	20.1704	19.6858	20.0292	19.8229	19.9459	no	no	1422	175	0.123066	T37_1min
-0.374763	1.59326	0.334416	0.0255115	0.463003	16.0979	-2.52624	-4.16367	Q15366	PCBP1	NA	LLMHGKEVGSIIGKK	15	18	32	16.1526	16.5095	16.1152	16.3638	15.6422	16.2748	15.844	15.8811	no	no	1423	175	0.12298	T37_1min
-0.234765	1.59221	0.334064	0.0255734	0.463379	17.2309	-2.52495	-4.16598	Q15527	SURF2	NA	SFSSCKQPG	9	248	256	17.2538	17.4849	17.3075	17.3468	16.9318	17.254	17.1566	17.1116	no	no	1424	175	0.122893	T37_1min
-0.149433	1.59069	0.333867	0.0256631	0.463589	18.6918	-2.52309	-4.16932	Q8IYT2	CMTR2	NA	CLLVGFSTLR	10	580	589	18.8061	18.8126	18.6849	18.7624	18.6565	18.5886	18.629	18.5941	no	no	1425	175	0.122807	T37_1min
-0.535097	1.58981	0.333595	0.0257154	0.463879	14.8893	-2.52201	-4.17126	P27540	ARNT	NA	FLRCDDDQMSNDKER	15	59	73	15.244	14.7011	15.4827	15.1997	14.49	14.4034	14.4825	15.1111	no	no	1426	175	0.122721	T37_1min
-0.468455	1.58956	0.333528	0.0257298	0.463951	14.9186	-2.52171	-4.1718	Q96MH2	HEXIM2	NA	DYLELEKR	8	216	223	15.4333	14.8071	15.353	15.0177	14.8987	14.5137	14.4989	14.8261	no	no	1427	175	0.122635	T37_1min
-0.581707	1.58934	0.333528	0.0257433	0.463951	13.7659	-2.52143	-4.17229	Q9UJA3	MCM8	NA	VLQDFYLELRK	11	688	698	14.1603	14.2777	14.1254	13.6636	13.8097	13.3973	13.1702	13.5231	no	no	1428	175	0.122549	T37_1min
-0.766896	1.58895	0.333521	0.025766	0.463958	13.0967	-2.52096	-4.17313	P29374	ARID4A	NA	TSLCLKGER	9	104	112	13.6362	13.8323	13.0508	13.4012	12.7458	12.013	12.973	13.1211	no	no	1429	175	0.122463	T37_1min
-0.475551	1.58802	0.333317	0.0258217	0.464176	14.1427	-2.51982	-4.17519	Q8N573	OXR1	NA	THTMQQTK	8	509	516	14.4143	14.4023	14.3953	14.31	13.6519	14.1522	13.9978	13.8178	no	no	1430	175	0.122378	T37_1min
-0.202265	1.5875	0.333204	0.0258526	0.464297	18.3512	-2.51918	-4.17633	Q13206	DDX10	NA	CFVSYVR	7	471	477	18.3004	18.4778	18.4056	18.6253	18.2061	18.2034	18.3821	18.2084	no	no	1431	175	0.122292	T37_1min
-0.445592	1.58694	0.333023	0.0258857	0.46449	15.8651	-2.5185	-4.17755	Q14BN4	SLMAP	NA	LFLPDGMEAR	10	127	136	15.7684	16.2542	15.8588	16.4703	15.9059	15.7857	15.5223	15.3555	no	no	1432	175	0.122207	T37_1min
-0.582845	1.58645	0.332918	0.0259151	0.464603	15.4096	-2.51789	-4.17863	Q14254	FLOT2	NA	SAFSEEVNIK	10	224	233	15.4355	15.8486	15.6502	15.87	15.5082	15.6259	14.4923	14.8465	no	no	1433	175	0.122121	T37_1min
-0.564198	1.58595	0.332918	0.0259447	0.464603	14.96	-2.51729	-4.17972	Q01518	CAP1	NA	ADMQNLVERLER	12	2	13	15.0758	15.3687	15.0887	15.4353	14.0854	14.4879	15.0285	15.1098	no	no	1434	175	0.122036	T37_1min
-0.319672	1.58576	0.332918	0.0259559	0.464603	16.4366	-2.51706	-4.18013	O43719	HTATSF1	NA	KFEKTEDGGEFEEGASENNAK	21	430	450	16.2451	16.7078	16.7011	16.7315	16.1383	16.333	16.2306	16.4049	no	no	1435	175	0.121951	T37_1min
-0.303391	1.585	0.332481	0.0260016	0.465071	17.8614	-2.51612	-4.18181	Q9BUT9	MCRIP2	NA	MYTITKGPSK	10	1	10	17.9887	18.2776	17.8374	17.9487	17.3784	17.8569	17.8875	17.7161	no	no	1436	175	0.121866	T37_1min
-0.352036	1.58455	0.332232	0.0260283	0.465337	15.6795	-2.51557	-4.18279	Q8NI60	COQ8A	NA	AMFEEAYSNYCKR	13	631	643	16.1053	15.9086	15.7476	15.6606	15.3145	15.6154	15.63	15.4541	yes	no	1437	176	0.122477	T37_1min
-0.268724	1.58399	0.331935	0.0260619	0.465656	16.7525	-2.51489	-4.18401	Q9H7B2	RPF2	NA	ITEDHEK	7	292	298	16.8448	16.8254	16.9722	16.9052	16.8716	16.4442	16.52	16.6369	no	no	1438	176	0.122392	T37_1min
-0.712558	1.58383	0.331932	0.0260717	0.465659	13.2221	-2.51469	-4.18437	Q6NSW5	DENND10P1	NA	IVVYHPKIEAVQEFTR	16	183	198	13.5318	13.8597	13.701	13.2212	13.4595	12.3701	12.7841	12.8498	no	no	1439	176	0.122307	T37_1min
-0.299865	1.58337	0.331834	0.0260994	0.465764	17.086	-2.51412	-4.18538	Q7Z6J9	TSEN54	NA	SHGPKDFLPDGSAAQAER	18	37	54	17.1572	17.2728	17.0966	17.4172	16.6175	17.1212	17.0819	16.9237	no	no	1440	176	0.122222	T37_1min
-0.318013	1.58311	0.331809	0.0261147	0.465791	16.9917	-2.51381	-4.18594	Q15019	SEPTIN2	NA	VIPGAAEKIER	11	67	77	17.3883	17.3415	16.961	16.912	16.8128	16.8611	17.0135	16.6434	no	no	1441	176	0.122137	T37_1min
-0.679924	1.58308	0.331809	0.0261166	0.465791	13.0263	-2.51377	-4.18601	Q9Y2K6	USP20	NA	FSEQDSPPPSHPLK	14	107	120	13.2206	13.3359	13.4583	13.4501	12.9211	12.3583	12.3356	13.1302	no	no	1442	176	0.122053	T37_1min
-0.315642	1.58226	0.331693	0.0261663	0.465916	16.8502	-2.51276	-4.18782	Q96K21	ZFYVE19	NA	QDQMIAER	8	173	180	17.1933	17.0586	16.8827	16.8977	16.3368	16.8675	16.7865	16.7789	no	no	1443	176	0.121968	T37_1min
-0.597803	1.58225	0.331693	0.0261668	0.465916	14.44	-2.51275	-4.18784	Q12933	TRAF2	NA	TLLGTKLEAK	10	22	31	14.7815	14.6944	14.8547	14.6249	13.4947	14.6637	14.3917	14.0142	no	no	1444	176	0.121884	T37_1min
-0.152003	1.5816	0.331503	0.0262058	0.466119	20.302	-2.51196	-4.18926	P29692	EEF1D	NA	GVVQELQQAISKLEAR	16	96	111	20.2877	20.4576	20.2989	20.4676	20.1206	20.265	20.2419	20.2764	no	no	1445	176	0.121799	T37_1min
-0.184472	1.58117	0.331276	0.0262318	0.466363	18.4233	-2.51143	-4.1902	P27144	AK4	NA	WIHPPSGR	8	127	134	18.4588	18.5135	18.591	18.4989	18.4435	18.2591	18.1957	18.426	no	no	1446	176	0.121715	T37_1min
-0.219585	1.58084	0.331276	0.0262521	0.466363	16.8342	-2.51102	-4.19094	O95801	TTC4	NA	KCADPDLNAVLYTNR	15	109	123	17.0059	16.9653	16.8373	16.9676	16.755	16.7988	16.6773	16.6667	no	no	1447	176	0.121631	T37_1min
-0.438725	1.57991	0.331021	0.0263084	0.466636	16.5389	-2.50988	-4.19298	Q9NSE2	CISH	NA	SLQHLCR	7	222	228	16.7306	16.2092	16.845	17.2483	16.4228	16.1875	16.267	16.4008	no	no	1448	176	0.121547	T37_1min
-0.589808	1.57861	0.331021	0.0263872	0.466636	14.1843	-2.50829	-4.19583	Q96EI5	TCEAL4	NA	EGESEMEGGSER	12	79	90	14.6892	14.1703	14.4254	14.6319	13.3013	13.9168	14.1581	14.1813	no	no	1449	176	0.121463	T37_1min
-0.507741	1.57832	0.331021	0.0264047	0.466636	14.9256	-2.50793	-4.19646	Q15560	TCEA2	NA	GMPLPTSSR	9	93	101	15.3777	15.0479	15.4414	14.8508	14.2924	14.5696	15.0718	14.7531	no	no	1450	176	0.121379	T37_1min
-0.190903	1.57682	0.330408	0.0264963	0.467296	18.8539	-2.50609	-4.19975	P56645	PER3	NA	EVVLKEDLEKLESMR	15	1127	1141	18.8523	18.9823	18.922	19.041	18.5884	18.8624	18.8771	18.706	no	no	1451	176	0.121296	T37_1min
-0.410935	1.57557	0.330364	0.0265723	0.467343	15.2302	-2.50456	-4.20248	Q6P6C2	ALKBH5	NA	AAASGYTDLREK	12	2	13	15.209	15.505	15.2583	15.7706	14.9552	15.2025	15.0958	14.8456	no	no	1452	176	0.121212	T37_1min
-0.174755	1.57536	0.330364	0.0265853	0.467343	18.1552	-2.5043	-4.20295	Q7Z739	YTHDF3	NA	SATSVDQRPK	10	2	11	18.2979	18.3195	18.209	18.144	17.9979	18.0708	18.0508	18.1519	no	no	1453	176	0.121129	T37_1min
-0.328749	1.57354	0.329948	0.0266969	0.467792	17.1187	-2.50207	-4.20694	Q9NVZ3	NECAP2	NA	QAQNPDQGPKLDLGFK	16	138	153	17.2087	17.5896	16.9812	17.3526	16.7038	17.1342	17.0358	16.9433	no	no	1454	176	0.121045	T37_1min
-0.549465	1.57272	0.329948	0.0267472	0.467792	14.6484	-2.50107	-4.20873	Q96E09	PABIR1	NA	RSQSPINCIRPSVLGPLK	18	186	203	15.1207	15.2012	14.6023	14.7681	14.3544	14.2997	13.971	14.8693	no	no	1455	176	0.120962	T37_1min
-0.474274	1.57118	0.329411	0.0268421	0.46837	14.9274	-2.49918	-4.2121	Q12849	GRSF1	NA	RGDALIEMESEQDVQKALEK	20	193	212	14.7861	15.2115	15.196	15.4644	15.0409	14.4748	14.7012	14.5441	no	no	1456	176	0.120879	T37_1min
-0.213127	1.57103	0.329387	0.0268515	0.468396	17.6362	-2.499	-4.21243	Q9P0L0	VAPA	NA	LMEECKR	7	175	181	17.741	17.8134	17.8036	17.6131	17.3849	17.5538	17.4963	17.6836	no	no	1457	176	0.120796	T37_1min
-0.492017	1.56991	0.329085	0.0269209	0.468722	14.5227	-2.49762	-4.21489	O43809	NUDT21	NA	YIQQTKPLTLER	12	24	35	14.8811	14.7462	14.7933	14.6542	14.1913	14.7489	14.2255	13.941	no	no	1458	176	0.120713	T37_1min
-0.95138	1.56961	0.329085	0.0269397	0.468722	14.5697	-2.49725	-4.21555	P51955	NEK2	NA	DLKPANVFLDGK	12	141	152	14.2615	15.2663	14.453	16.2006	13.3923	14.3497	14.5522	14.0816	yes	no	1459	177	0.121316	T37_1min
-0.410853	1.56907	0.329085	0.0269729	0.468722	14.8623	-2.49659	-4.21672	Q8IWT3	CUL9	NA	AAFMLALR	8	1520	1527	15.2282	15.2384	14.935	14.8694	14.4787	14.8415	14.6255	14.6819	no	no	1460	177	0.121233	T37_1min
-0.44989	1.56787	0.328886	0.0270475	0.468936	14.5286	-2.49512	-4.21935	P54368	OAZ1	NA	WCSDAPHPPLKIPGGR	16	66	81	14.9069	14.7538	14.7231	14.6304	13.9535	14.3826	14.5015	14.3771	no	no	1461	177	0.12115	T37_1min
-0.272072	1.56729	0.328886	0.027084	0.468936	16.8049	-2.4944	-4.22063	Q9C0E8	LNPK	NA	LPEFSFEKR	9	317	325	17.0135	17.1027	16.9021	16.7454	16.5471	16.757	16.8277	16.5436	no	no	1462	177	0.121067	T37_1min
-0.470595	1.56689	0.328686	0.0271087	0.469153	14.5492	-2.49392	-4.2215	P41247	PNPLA4	NA	WVDGGLTNALPILPVGR	17	161	177	14.7123	14.5343	14.9047	14.9865	14.2814	14.0037	14.3842	14.5861	no	no	1463	177	0.120984	T37_1min
-0.43645	1.56652	0.328629	0.0271318	0.469214	14.6809	-2.49346	-4.22231	Q96F85	CNRIP1	NA	SLMWVNK	7	154	160	14.8563	14.8644	14.7432	15.1328	14.2996	14.3782	14.772	14.401	no	no	1464	177	0.120902	T37_1min
-0.462913	1.56644	0.328629	0.0271367	0.469214	14.4421	-2.49337	-4.22248	Q9UPU7	TBC1D2B	NA	RPLKDIIGSYK	11	302	312	14.5292	14.7104	14.8397	14.6149	14.162	14.5693	14.0362	14.075	no	no	1465	177	0.120819	T37_1min
-0.329589	1.56634	0.328629	0.0271433	0.469214	18.0086	-2.49324	-4.22272	P82979	SARNP	NA	ATETVELHKLK	11	2	12	17.9768	18.4482	17.9994	18.2692	17.5549	18.1784	17.8229	17.819	no	no	1466	177	0.120737	T37_1min
-0.255107	1.56599	0.328614	0.0271647	0.46923	16.6098	-2.49282	-4.22346	Q8TB52	FBXO30	NA	CPLAYYGCTYSQRR	14	555	568	16.7406	16.8261	16.5756	16.8071	16.4237	16.5544	16.6017	16.3491	no	no	1467	177	0.120654	T37_1min
-0.806738	1.56509	0.328553	0.0272213	0.469296	14.4977	-2.49171	-4.22544	Q9UBD5	ORC3	NA	AVSELELLGFIKPTKQK	17	683	699	14.6417	14.6221	15.0467	15.2936	13.9129	15.0952	14.1129	13.2562	no	no	1468	177	0.120572	T37_1min
-0.240432	1.56457	0.328477	0.0272542	0.469379	17.1613	-2.49106	-4.22659	Q99536	VAT1	NA	CLVLTGFGGYDKVK	14	50	63	17.304	17.3247	17.1551	17.3422	17.1016	16.8229	17.1929	17.047	no	no	1469	177	0.12049	T37_1min
-0.644928	1.56358	0.328156	0.0273162	0.469725	13.5436	-2.48985	-4.22875	Q9BY77	POLDIP3	NA	SRVGIQQGLLSQSTR	15	32	46	13.6332	13.9241	14.2902	13.6166	12.7132	13.4519	13.2468	13.4725	no	no	1470	177	0.120408	T37_1min
-0.459723	1.56333	0.328076	0.0273321	0.469812	14.3468	-2.48954	-4.2293	Q08495	DMTN	NA	TSLPHFHHPETSRPDSNIYK	20	123	142	14.6755	14.3827	14.6662	14.5822	14.2598	14.0653	14.3018	13.8408	no	no	1471	177	0.120326	T37_1min
-0.508864	1.56245	0.328076	0.0273872	0.469812	15.8671	-2.48847	-4.23122	Q9BZL4	PPP1R12C	NA	SYQMPVRDEESESQRK	16	532	547	15.5377	16.2391	16.3738	16.3355	15.4914	15.9345	15.8147	15.2101	no	no	1472	177	0.120245	T37_1min
-0.608987	1.56227	0.328076	0.0273987	0.469812	15.076	-2.48825	-4.23162	P26374	CHML	NA	NLESPEKHLQN	11	646	656	15.1925	15.8418	15.073	15.4146	14.2584	15.4075	14.8852	14.5348	no	no	1473	177	0.120163	T37_1min
-0.56206	1.56218	0.328076	0.0274045	0.469812	14.6766	-2.48813	-4.23182	Q8IY63	AMOTL1	NA	HFAMNAAATAAAERDTTIINHSR	23	699	721	14.8482	15.3358	14.4507	15.1959	13.9574	14.4968	14.6319	14.4962	no	no	1474	177	0.120081	T37_1min
-1.10666	1.5606	0.327688	0.0275043	0.470232	12.8826	-2.4862	-4.23528	Q9NWX5	ASB6	NA	TALLHALASSDGVQIHNTENIR	22	173	194	13.3633	12.6602	13.5833	14.1368	12.298	12.8939	11.0512	13.0738	no	no	1475	177	0.12	T37_1min
-0.760377	1.55991	0.32755	0.0275483	0.470381	13.2666	-2.48534	-4.2368	O94964	SOGA1	NA	GLRAEMDDMKDHGGGCGGPEAR	22	235	256	13.6733	13.4348	13.209	14.2702	12.4	13.2015	12.6397	13.3046	no	no	1476	177	0.119919	T37_1min
-0.514071	1.55845	0.327269	0.0276409	0.470685	14.9167	-2.48355	-4.23999	Q9NQR1	KMT5A	NA	KGPLVPFPNQK	11	162	172	15.5219	14.9471	15.2275	14.9984	14.3236	15.1721	14.6035	14.5395	no	no	1477	177	0.119838	T37_1min
-0.835649	1.5579	0.327269	0.0276755	0.470685	13.2487	-2.48289	-4.24118	Q8WVM7	STAG1	NA	RVEDESLDNTWLNR	14	1088	1101	13.835	12.7163	14.2663	13.8483	12.575	12.6326	13.3402	12.7756	no	no	1478	177	0.119756	T37_1min
-0.305364	1.55777	0.327269	0.0276841	0.470685	16.5379	-2.48272	-4.24147	Q9Y3Z3	SAMHD1	NA	SRVQLFKDDPM	11	616	626	16.5506	16.7325	16.6073	16.8718	16.0734	16.4678	16.5051	16.4943	no	no	1479	177	0.119675	T37_1min
-0.282466	1.55706	0.327269	0.0277294	0.470685	17.4239	-2.48185	-4.24303	Q96NA2	RILP	NA	HKLAAMQTQLR	11	160	170	17.498	17.7078	17.379	17.6757	16.9858	17.4093	17.2789	17.4567	no	no	1480	177	0.119595	T37_1min
-0.265638	1.55679	0.327269	0.0277465	0.470685	16.3986	-2.48152	-4.24361	Q8TAP8	PPP1R35	NA	SEPQPAVPQELEMPVLK	17	91	107	16.3678	16.4822	16.6353	16.6402	16.2863	16.3896	16.1509	16.2363	no	no	1481	177	0.119514	T37_1min
-0.174135	1.55654	0.327182	0.0277628	0.47078	18.5043	-2.48121	-4.24417	O95819	MAP4K4	NA	NYMQRPSTEQLLK	13	273	285	18.5784	18.5727	18.5675	18.6468	18.2704	18.5303	18.3812	18.4871	yes	no	1482	178	0.120108	T37_1min
-0.200602	1.55484	0.326765	0.0278718	0.471232	18.4454	-2.47912	-4.24789	P18054	ALOX12	NA	TDLEKLEK	8	629	636	18.3637	18.6035	18.5046	18.7108	18.2852	18.458	18.3451	18.2919	no	no	1483	178	0.120027	T37_1min
-0.207364	1.5546	0.326765	0.0278869	0.471232	17.5417	-2.47883	-4.24841	P17275	JUNB	NA	LLKPSLAVNLADPYR	15	34	48	17.6792	17.7128	17.5764	17.6129	17.3068	17.542	17.3514	17.5516	no	no	1484	178	0.119946	T37_1min
-0.613259	1.55452	0.326765	0.0278919	0.471232	14.0312	-2.47873	-4.24858	Q86XP1	DGKH	NA	TLCETVKDFVAK	12	514	525	14.6084	14.6378	14.1623	13.9428	13.5985	13.3888	14.2494	13.6616	no	no	1485	178	0.119865	T37_1min
-0.493803	1.55395	0.326765	0.0279286	0.471232	15.6004	-2.47803	-4.24983	Q9BZD4	NUF2	NA	LSVVSLKEIQESLK	14	228	241	15.4145	15.97	15.7235	16.2811	15.3333	15.7151	14.9737	15.3918	no	no	1486	178	0.119785	T37_1min
-0.594286	1.5532	0.326392	0.0279772	0.471637	14.5876	-2.4771	-4.25148	Q6AI12	ANKRD40	NA	KIMGVEEEDDDDDDDDNLPQLKK	23	91	113	14.8101	14.9691	15.0648	14.6948	13.5602	14.7373	14.535	14.3293	no	no	1487	178	0.119704	T37_1min
-0.265316	1.55235	0.32621	0.0280319	0.471835	16.1237	-2.47606	-4.25334	P10244	MYBL2	NA	VVVTTPLHR	9	483	491	16.2034	16.2737	16.2888	16.2594	15.8682	16.084	15.9105	16.1014	no	no	1488	178	0.119624	T37_1min
-0.486092	1.55212	0.326205	0.0280464	0.47184	14.5591	-2.47579	-4.25383	P24534	EEF1B2	NA	SYEKEKASLPGVK	13	61	73	14.8901	15.0246	14.4878	14.806	14.5377	14.3338	13.9279	14.4647	no	no	1489	178	0.119543	T37_1min
-0.428933	1.5515	0.32619	0.0280868	0.471857	15.4793	-2.47502	-4.25519	Q7Z4Q2	HEATR3	NA	NISQCMTPDQLMTLCK	16	530	545	15.6197	15.6805	15.8658	15.609	15.378	15.3649	14.7571	15.5593	no	no	1490	178	0.119463	T37_1min
-0.336725	1.55121	0.32619	0.0281057	0.471857	17.6456	-2.47466	-4.25583	P28289	TMOD1	NA	SNDPVAYALAEMLKENK	17	236	252	17.5326	17.8989	17.7891	18.0352	17.112	17.7404	17.6201	17.4364	no	no	1491	178	0.119383	T37_1min
-0.320434	1.55049	0.326021	0.0281522	0.47204	16.1741	-2.47378	-4.2574	Q7Z569	BRAP	NA	IVRIEKDTAEEINNMK	16	427	442	16.2599	16.18	16.4827	16.4146	15.705	16.1491	16.1391	16.0622	no	no	1492	178	0.119303	T37_1min
-0.810091	1.55	0.325896	0.0281838	0.472176	12.1164	-2.47318	-4.25847	Q6PCB5	RSBN1L	NA	LHSKYELQQIK	11	743	753	12.2824	12.5938	12.6489	12.5605	11.8704	11.9173	11.9966	11.061	no	no	1493	178	0.119223	T37_1min
-0.771115	1.54988	0.32587	0.0281915	0.472205	12.829	-2.47303	-4.25873	Q9H1K6	TLNRD1	NA	DLAQHPDGGAK	11	308	318	13.0626	13.3145	13.203	13.2782	12.9467	12.879	12.1729	11.7751	no	no	1494	178	0.119143	T37_1min
-0.275845	1.54924	0.325545	0.028233	0.472558	16.8324	-2.47225	-4.26012	Q9HCU9	BRMS1	NA	LRLEEVGAERAPEYTEPLGGLQR	23	88	110	16.9679	17.0269	16.7082	17.1783	16.6673	16.7305	16.8206	16.5597	no	no	1495	178	0.119064	T37_1min
-0.653345	1.54596	0.325	0.0284473	0.473151	13.9749	-2.46821	-4.26731	Q9NWZ5	UCKL1	NA	QAEKSETACEDRSNAESLDR	20	27	46	14.2471	14.4079	14.5129	14.0384	12.9094	13.9128	13.6572	14.1136	no	no	1496	178	0.118984	T37_1min
-0.20022	1.54525	0.325	0.028494	0.473151	17.4224	-2.46734	-4.26886	P82664	MRPS10	NA	FTLLQSVHIYKK	12	118	129	17.5139	17.6727	17.4313	17.472	17.4026	17.2953	17.2773	17.3139	no	no	1497	178	0.118904	T37_1min
-0.712784	1.54497	0.325	0.0285124	0.473151	14.0748	-2.46699	-4.26948	Q9BYC8	MRPL32	NA	ETAEIRR	7	133	139	14.9527	13.893	14.7652	14.1139	13.131	13.9808	13.6491	14.1127	no	no	1498	178	0.118825	T37_1min
-0.35386	1.54475	0.325	0.0285269	0.473151	16.0207	-2.46672	-4.26996	O00470	MEIS1	NA	FHLLELEKVHELCDNFCHR	19	154	172	15.9733	16.4664	16.2229	16.1278	15.7801	15.7563	16.1577	15.6809	no	no	1499	178	0.118746	T37_1min
-0.261827	1.54469	0.325	0.0285308	0.473151	17.1204	-2.46665	-4.27009	Q9Y6A5	TACC3	NA	QKEVIEGYR	9	732	740	17.5354	17.107	17.2691	17.0939	17.0945	16.9605	16.9844	16.9186	no	no	1500	178	0.118667	T37_1min
-0.535938	1.5443	0.324778	0.0285565	0.473393	13.7548	-2.46617	-4.27094	Q9BSB4	ATG101	NA	IINIVEVMNRHEYLPK	16	152	167	13.9642	13.8984	14.3484	13.8799	13.5195	13.7181	13.2168	13.4928	no	no	1501	178	0.118588	T37_1min
-0.453236	1.54419	0.324778	0.0285636	0.473393	14.9141	-2.46603	-4.27118	Q9NXC5	MIOS	NA	MIVVTPNR	8	338	345	15.028	14.8662	15.5448	15.1238	14.4699	14.9423	14.6421	14.6956	no	no	1502	178	0.118509	T37_1min
-0.769781	1.5432	0.32422	0.0286288	0.474002	12.9644	-2.46482	-4.27334	Q96EF0	MTMR8	NA	QSMLESLLEIKK	12	511	522	13.6258	12.9346	14.0058	12.8308	12.6251	12.4568	12.8782	12.3577	no	no	1503	178	0.11843	T37_1min
-0.538506	1.54299	0.324202	0.0286425	0.474022	14.7677	-2.46456	-4.2738	Q6TFL4	KLHL24	NA	YHILGNEMMSPR	12	291	302	14.9605	14.7309	15.3696	15.0868	14.0426	14.8598	14.7963	14.2951	no	no	1504	178	0.118351	T37_1min
-0.601126	1.54227	0.324202	0.0286902	0.474022	13.8547	-2.46367	-4.27538	Q9P1Z2	CALCOCO1	NA	ATLLGEELASAAAAR	15	359	373	13.9805	14.3186	13.8027	14.5192	13.16	13.4086	13.8275	13.8204	no	no	1505	178	0.118272	T37_1min
-0.299097	1.5421	0.324202	0.0287014	0.474022	16.6058	-2.46346	-4.27575	P43897	TSFM	NA	TGYSFVNCKK	10	57	66	16.6116	16.7954	16.965	16.6493	16.3957	16.5293	16.6759	16.224	no	no	1506	178	0.118194	T37_1min
-0.137054	1.54195	0.324202	0.0287111	0.474022	19.7156	-2.46328	-4.27607	Q5T6F2	UBAP2	NA	SQPSSLQPK	9	1095	1103	19.8091	19.7733	19.7194	19.8348	19.648	19.5612	19.7347	19.6445	no	no	1507	178	0.118115	T37_1min
-0.587796	1.5397	0.323583	0.0288601	0.474697	14.8072	-2.46052	-4.28098	Q9NRF2	SH2B1	NA	TTTALEMPDRENTFVVK	17	331	347	15.1315	14.9228	15.2465	15.1037	15.1152	14.044	14.0681	14.826	no	no	1508	178	0.118037	T37_1min
-0.135739	1.5394	0.323583	0.02888	0.474697	19.3652	-2.46015	-4.28164	Q9Y3Q8	TSC22D4	NA	NAALEQENGLLR	12	355	366	19.4099	19.4328	19.4854	19.404	19.2278	19.2915	19.3792	19.2906	no	no	1509	178	0.117959	T37_1min
-0.497715	1.53929	0.323583	0.0288876	0.474697	15.2652	-2.46001	-4.28189	Q9HCC9	ZFYVE28	NA	ELESMAMRPLAK	12	118	129	15.7109	15.6124	15.2255	15.5076	14.5918	15.2976	14.7417	15.4344	no	no	1510	178	0.117881	T37_1min
-0.618546	1.53778	0.323274	0.0289881	0.475035	14.1848	-2.45815	-4.28518	O94888	UBXN7	NA	AQLMLRYPDGKR	12	413	424	14.8194	14.2091	14.5003	14.4475	13.7561	14.4888	13.9239	13.3333	no	no	1511	178	0.117803	T37_1min
-0.890986	1.53746	0.323219	0.0290097	0.475095	13.5729	-2.45776	-4.28589	Q8NCE2	MTMR14	NA	FGMNVTSSEKVDKAQR	16	223	238	13.2979	14.1672	13.9467	14.6617	12.4302	13.6363	12.6659	13.7772	no	no	1512	178	0.117725	T37_1min
-0.18069	1.53697	0.323056	0.0290424	0.475274	18.7057	-2.45715	-4.28696	Q9NUD5	ZCCHC3	NA	MGWAQVVK	8	38	45	18.6871	18.8706	18.7263	18.9002	18.5006	18.7403	18.5939	18.6266	no	no	1513	178	0.117647	T37_1min
-0.429502	1.53407	0.32154	0.0292365	0.476936	14.6654	-2.4536	-4.29328	Q2M2Z5	KIZ	NA	QMSAILSMR	9	163	171	14.7436	14.9698	15.1354	14.6717	14.2973	14.4228	14.41	14.6724	no	no	1514	178	0.117569	T37_1min
-0.528485	1.53399	0.321518	0.0292421	0.47696	15.4635	-2.45349	-4.29346	Q9Y592	CEP83	NA	LVVLQDEKLELENR	14	391	404	15.8494	15.5152	15.6651	15.8811	15.7011	14.5215	15.209	15.3653	no	no	1515	178	0.117492	T37_1min
-0.475392	1.53351	0.321371	0.0292745	0.477121	16.217	-2.4529	-4.29451	Q14151	SAFB2	NA	DILSFDKIKEQR	12	610	621	16.3364	16.2674	16.1843	17.0306	16.2207	15.5477	15.9967	16.1521	no	no	1516	178	0.117414	T37_1min
-0.340289	1.53351	0.321371	0.0292748	0.477121	15.8001	-2.4529	-4.29452	Q96ED9	HOOK2	NA	QRPAAGAPPELHSLR	15	618	632	15.8186	15.9577	16.0986	16.0061	15.6527	15.7344	15.8255	15.3073	no	no	1517	178	0.117337	T37_1min
-0.272176	1.53191	0.320949	0.0293824	0.477585	16.234	-2.45094	-4.298	O43149	ZZEF1	NA	AVHEEIRPVDFK	12	2009	2020	16.5891	16.2719	16.3471	16.2725	16.0587	16.0337	16.1987	16.1007	no	no	1518	178	0.11726	T37_1min
-0.785875	1.53066	0.320461	0.0294676	0.478122	13.7207	-2.44939	-4.30074	Q9NXW2	DNAJB12	NA	YFGDTDMYHR	10	345	354	14.2093	14.2261	14.3309	13.6883	13.369	14.0866	13.4464	12.4091	no	no	1519	178	0.117182	T37_1min
-0.270456	1.53046	0.320461	0.0294806	0.478122	16.4731	-2.44915	-4.30116	Q8WXA9	SREK1	NA	DHISERR	7	424	430	16.5946	16.5831	16.4529	16.8027	16.2099	16.4032	16.2603	16.4781	no	no	1520	178	0.117105	T37_1min
-0.296818	1.53025	0.320457	0.0294951	0.478127	16.8809	-2.44889	-4.30163	Q96PU8	QKI	NA	KDMYNDTLNGSTEKR	15	54	68	17.0458	17.1419	16.9718	16.9577	16.5998	16.8995	16.4456	16.985	no	no	1521	178	0.117028	T37_1min
-0.679998	1.52978	0.320302	0.0295271	0.478297	13.1964	-2.44831	-4.30266	Q9HC77	CENPJ	NA	NKELCADNPILKK	13	428	440	13.3679	13.5543	13.5737	13.6499	12.2038	13.2141	12.7894	13.2184	no	no	1522	178	0.116951	T37_1min
-0.155552	1.52949	0.320302	0.0295471	0.478297	18.4139	-2.44795	-4.3033	Q96G74	OTUD5	NA	KKPPPPDADPANEPPPPGPMPPAPR	25	7	31	18.5476	18.5017	18.4778	18.4396	18.2589	18.4046	18.3753	18.3056	no	no	1523	178	0.116875	T37_1min
-1.47592	1.5294	0.320302	0.0295528	0.478297	10.9852	-2.44785	-4.30348	Q9UQN3	CHMP2B	NA	DRAALEKQEK	10	31	40	12.0363	11.1407	11.3521	12.3634	10.5456	11.7461	10.0048	8.69227	no	no	1524	178	0.116798	T37_1min
-0.214404	1.52928	0.320302	0.0295609	0.478297	17.0995	-2.4477	-4.30374	Q9BYG5	PARD6B	NA	YGTEKPLGFYIR	12	163	174	17.2523	17.234	17.1698	17.1705	16.9925	17.0703	17.0858	16.8204	no	no	1525	178	0.116721	T37_1min
-0.189024	1.52913	0.320302	0.0295711	0.478297	18.0209	-2.44751	-4.30407	Q9H2P0	ADNP	NA	QLLPSGNGR	9	368	376	18.0877	18.2134	18.0182	18.1425	17.8147	18.0663	17.8793	17.9454	no	no	1526	178	0.116645	T37_1min
-0.592809	1.52911	0.320302	0.0295728	0.478297	14.9516	-2.44748	-4.30412	Q9Y2S6	TMA7	NA	EMDEEDKAFKQK	12	21	32	14.7224	15.6275	15.032	15.61	14.1976	15.0146	14.5122	14.8962	no	no	1527	178	0.116568	T37_1min
-0.216646	1.52898	0.320302	0.0295816	0.478297	17.1704	-2.44732	-4.30441	Q9UGV2	NDRG3	NA	DLEIERPILGQNDNKSK	17	234	250	17.3986	17.2038	17.2463	17.2662	16.9482	17.0977	16.9998	17.2026	no	no	1528	178	0.116492	T37_1min
-0.285979	1.52887	0.320302	0.0295888	0.478297	15.7143	-2.44719	-4.30464	Q13228	SELENBP1	NA	TKLVLPSLISSR	12	92	103	15.9015	15.8381	15.8463	15.8433	15.5068	15.7288	15.5233	15.5264	no	no	1529	178	0.116416	T37_1min
-0.350804	1.52865	0.320302	0.0296038	0.478297	16.0779	-2.44692	-4.30511	P69905	HBA2	NA	LRVDPVNFK	9	92	100	16.4121	16.5133	15.9759	16.1119	15.9933	15.6713	15.8973	16.0481	no	no	1530	178	0.11634	T37_1min
-0.59752	1.52844	0.320302	0.029618	0.478297	14.0618	-2.44667	-4.30557	Q9UGU5	HMGXB4	NA	KASSSEGSMKVK	12	478	489	14.0226	14.849	14.0296	14.5409	14.0246	13.431	13.6325	13.9639	no	no	1531	178	0.116264	T37_1min
-0.467319	1.52756	0.320302	0.0296782	0.478297	15.1588	-2.44558	-4.3075	Q92733	PRCC	NA	RKHQITYLIHQAK	13	453	465	15.3443	15.5626	15.3163	15.3467	14.8444	15.4658	14.8658	14.5247	no	no	1532	178	0.116188	T37_1min
-0.151879	1.52726	0.320302	0.0296992	0.478297	18.7786	-2.4452	-4.30817	P49642	PRIM1	NA	LFPYSQYYR	9	20	28	18.8553	18.9612	18.8206	18.7812	18.7496	18.6399	18.6975	18.7238	no	no	1533	178	0.116112	T37_1min
-0.372569	1.52662	0.320091	0.0297425	0.47853	15.3009	-2.44442	-4.30955	P31350	RRM2	NA	LIGMNCTLMK	10	312	321	15.5159	15.2174	15.6945	15.5208	14.8804	15.142	15.1969	15.2389	no	no	1534	178	0.116037	T37_1min
-0.496887	1.52646	0.320091	0.0297537	0.47853	15.4753	-2.44422	-4.3099	Q92599	SEPTIN8	NA	QMFVNKVK	8	346	353	15.3554	16.3535	15.6068	15.5794	14.9235	15.2561	15.3378	15.3901	no	no	1535	178	0.115961	T37_1min
-0.666148	1.52545	0.319502	0.0298229	0.47918	15.1542	-2.44298	-4.31211	P49675	STAR	NA	KRLESHPASEAR	12	273	284	16.1292	15.4754	15.2268	15.1176	14.9625	15.2908	14.0532	14.9778	no	no	1536	178	0.115885	T37_1min
-0.555026	1.52496	0.319405	0.0298568	0.479287	14.2692	-2.44237	-4.31318	Q7L3S4	ZNF771	NA	EVPGEAPAPSADPARPHACPDCGR	24	47	70	14.3027	14.5048	14.3457	15.0337	13.9974	13.5669	14.2364	14.166	no	no	1537	178	0.11581	T37_1min
-0.423818	1.52448	0.319405	0.0298893	0.479287	14.8379	-2.44179	-4.31421	Q9NVK5	FGFR1OP2	NA	KDDPGIIMK	9	117	125	15.2623	15.151	14.6802	15.1055	14.5949	14.8187	14.5893	14.5008	no	no	1538	178	0.115735	T37_1min
-0.410541	1.52413	0.319405	0.0299139	0.479287	14.9496	-2.44135	-4.31499	Q16181	SEPTIN7	NA	RQFEDEKANWEAQQR	15	402	416	15.017	15.1332	15.0326	15.4369	14.6311	14.9931	14.8129	14.5404	no	no	1539	178	0.11566	T37_1min
-0.728123	1.52395	0.319405	0.0299258	0.479287	13.0926	-2.44114	-4.31537	Q13315	ATM	NA	QSSQLDEDRTEAANR	15	2590	2604	13.3414	13.6703	12.9105	13.9046	12.1814	12.9908	12.9096	12.8325	yes	no	1540	179	0.116234	T37_1min
-0.27573	1.52391	0.319405	0.0299291	0.479287	16.5771	-2.44108	-4.31547	Q9UHR5	SAP30BP	NA	TKIEFVTGTKK	11	219	229	16.627	16.7758	16.5625	16.8944	16.4501	16.6417	16.2872	16.3778	no	no	1541	179	0.116158	T37_1min
-0.541713	1.52316	0.319282	0.0299806	0.479422	13.9565	-2.44016	-4.3171	Q13625	TP53BP2	NA	KLSNAPRPLK	10	724	733	14.4545	13.7672	14.1593	14.5285	13.7301	13.5504	13.8659	13.5962	no	no	1542	179	0.116083	T37_1min
-0.453353	1.5231	0.319282	0.0299845	0.479422	14.3542	-2.44009	-4.31723	Q96Q42	ALS2	NA	AWDNIAVALTTSRR	14	1317	1330	14.7468	14.6526	14.5558	14.3682	14.1656	14.2968	14.2138	13.8338	no	no	1543	179	0.116008	T37_1min
-0.626946	1.52269	0.319282	0.0300132	0.479422	13.6166	-2.43958	-4.31813	Q9UQQ2	SH2B3	NA	VQHLHFPSVVDMLHHFQR	18	426	443	14.124	13.9056	13.5176	14.1729	12.7454	13.5275	13.4385	13.501	no	no	1544	179	0.115933	T37_1min
-0.227822	1.52268	0.319282	0.030014	0.479422	17.3642	-2.43956	-4.31816	Q8NFZ5	TNIP2	NA	VASLLHQVSWR	11	331	341	17.498	17.5725	17.3135	17.5283	17.382	17.0655	17.2426	17.311	no	no	1545	179	0.115858	T37_1min
-0.280695	1.5223	0.319282	0.0300402	0.479422	17.6718	-2.4391	-4.31899	Q15459	SF3A1	NA	EVLDQVCYRVEWAK	14	238	251	18.0257	17.9517	17.5804	17.6909	17.2778	17.554	17.6764	17.6176	no	no	1546	179	0.115783	T37_1min
-0.166629	1.52114	0.319156	0.0301203	0.479561	20.1354	-2.43767	-4.32151	Q8IWX8	CHERP	NA	LGEENKGHQMLVK	13	839	851	20.1496	20.2404	20.1642	20.3205	19.9202	20.2272	20.05	20.0107	no	no	1547	179	0.115708	T37_1min
-0.825511	1.52104	0.319156	0.0301276	0.479561	13.7135	-2.43754	-4.32174	O00512	BCL9	NA	SSTPSHGQTTATEPTPAQK	19	153	171	13.9892	14.4987	13.9055	14.1118	13.7423	13.4977	12.1632	13.8	no	no	1548	179	0.115633	T37_1min
-0.620685	1.52101	0.319156	0.0301295	0.479561	13.6661	-2.43751	-4.3218	Q96T37	RBM15	NA	RSLHLDK	7	96	102	14.2743	13.4368	14.2543	13.9405	13.1855	13.12	13.3926	13.725	no	no	1549	179	0.115558	T37_1min
-0.707042	1.52083	0.319111	0.0301419	0.479611	13.2112	-2.43729	-4.32219	Q9Y3B2	EXOSC1	NA	SSENGALPVVSVVR	14	44	57	13.4977	13.3246	13.5366	13.9001	12.2232	13.0849	12.7383	13.3845	no	no	1550	179	0.115484	T37_1min
-0.547746	1.52065	0.319037	0.0301543	0.479692	14.4137	-2.43707	-4.32258	Q9ULW0	TPX2	NA	DLEQKEK	7	129	135	14.302	15.1379	14.3302	14.9801	13.9973	14.0569	14.3452	14.1598	no	no	1551	179	0.115409	T37_1min
-0.495168	1.51952	0.318812	0.0302332	0.479941	15.3527	-2.43567	-4.32505	Q76N32	CEP68	NA	AHQPQASDANREPVAER	17	78	94	15.8023	15.4196	15.9443	15.2348	15.212	15.0098	15.503	14.6956	no	no	1552	179	0.115335	T37_1min
-0.243641	1.5192	0.318812	0.0302553	0.479941	16.7781	-2.43528	-4.32575	Q71F23	CENPU	NA	TLLGAESHLR	10	396	405	17.0016	16.76	17.069	16.7689	16.5949	16.6689	16.7198	16.6413	no	no	1553	179	0.115261	T37_1min
-0.290523	1.51893	0.318812	0.0302739	0.479941	15.99	-2.43495	-4.32633	Q6NT16	SLC18B1	NA	SQNILSTEEER	11	438	448	16.0307	16.2169	16.005	16.2886	15.8624	15.9588	15.8719	15.6859	no	no	1554	179	0.115187	T37_1min
-0.49225	1.51872	0.318812	0.0302886	0.479941	15.0588	-2.43469	-4.32679	Q7L266	ASRGL1	NA	MNPIVVVHGGGAGPISK	17	1	17	15.3716	15.0466	15.114	15.6873	14.5106	15.0783	15.1237	14.5379	no	no	1555	179	0.115113	T37_1min
-0.435345	1.5187	0.318812	0.0302901	0.479941	15.5063	-2.43467	-4.32683	O43482	OIP5	NA	AIVNASEMDIQNVPLSEK	18	178	195	15.9845	16.0288	15.3659	15.5168	15.0925	15.5804	15.1903	15.2914	no	no	1556	179	0.115039	T37_1min
-0.442979	1.51868	0.318812	0.0302917	0.479941	14.9653	-2.43464	-4.32688	P11216	PYGB	NA	GLAGLGDVAEVRK	13	18	30	15.1824	15.2766	14.9207	15.3676	14.7194	15.1609	14.5527	14.5425	no	no	1557	179	0.114965	T37_1min
-0.620581	1.51802	0.31865	0.0303378	0.48012	13.1096	-2.43382	-4.32832	P46087	NOP2	NA	GISAGAVQTAGKK	13	80	92	13.6871	13.3766	13.3388	13.277	12.568	12.5163	13.0644	13.0484	no	no	1558	179	0.114891	T37_1min
-0.587055	1.51725	0.318313	0.0303912	0.480493	14.085	-2.43288	-4.32999	Q7L3V2	RTL10	NA	FLEGLALDMGTAPR	14	219	232	14.993	14.1908	14.14	14.1902	13.9054	13.5965	13.5629	14.101	no	no	1559	179	0.114817	T37_1min
-0.438381	1.51709	0.318207	0.0304026	0.48061	15.9971	-2.43268	-4.33035	O95628	CNOT4	NA	YPWMAFPR	8	498	505	16.1665	16.4149	16.0698	16.2138	15.1773	16.0581	16.0172	15.8589	no	no	1560	179	0.114744	T37_1min
-0.374092	1.51583	0.317872	0.030491	0.480981	15.7153	-2.43113	-4.33309	Q8WY36	BBX	NA	LWAFPSDSSR	10	170	179	15.7296	16.1623	16.0275	15.6901	15.8243	15.5251	15.4298	15.3338	no	no	1561	179	0.11467	T37_1min
-0.486871	1.51564	0.317863	0.0305041	0.480991	15.0672	-2.4309	-4.3335	Q9ULX6	AKAP8L	NA	QTADFLQEYVTNKTK	15	427	441	14.9629	15.6884	15.0904	15.5008	14.5144	15.168	14.8672	14.7454	no	no	1562	179	0.114597	T37_1min
-0.564512	1.51514	0.317863	0.0305395	0.480991	17.1896	-2.43028	-4.3346	O15371	EIF3D	NA	DMPYQPFSKGDRLGK	15	27	41	17.1299	17.8813	17.2098	17.6663	16.2667	17.5401	17.0558	16.7666	no	no	1563	179	0.114523	T37_1min
-0.149541	1.51489	0.317863	0.0305567	0.480991	20.7521	-2.42998	-4.33513	Q15056	EIF4H	NA	TVATPLNQVANPNSAIFGGARPR	23	217	239	20.8191	20.7471	20.7955	20.9459	20.6364	20.6276	20.8269	20.6186	no	no	1564	179	0.11445	T37_1min
-0.425924	1.51404	0.317705	0.0306171	0.481166	15.1898	-2.42892	-4.337	Q99967	CITED2	NA	FPDGTNGLHHHPAHR	15	13	27	15.2347	15.3463	15.3684	15.6615	15.3358	15.0714	14.6465	14.8535	no	no	1565	179	0.114377	T37_1min
-0.4737	1.51303	0.317145	0.0306881	0.481787	14.7679	-2.42768	-4.3392	Q8N531	FBXL6	NA	GCPQLQVLR	9	326	334	15.0047	14.5498	15.2054	15.2592	14.6426	14.4703	14.7334	14.2781	no	no	1566	179	0.114304	T37_1min
-0.325842	1.51038	0.316184	0.0308758	0.482854	16.4992	-2.42441	-4.34497	Q9UK97	FBXO9	NA	RAMQLVPDIEFK	12	119	130	16.4215	16.6717	16.8298	16.7253	16.1925	16.6876	16.2907	16.1742	no	no	1567	179	0.114231	T37_1min
-0.53101	1.51028	0.316184	0.0308827	0.482854	15.3798	-2.42429	-4.34518	Q92539	LPIN2	NA	GYLHWVNDKGTILPR	15	746	760	15.8134	15.385	15.6875	15.6951	14.4245	15.6196	15.2066	15.2063	no	no	1568	179	0.114158	T37_1min
-0.226973	1.50917	0.316043	0.0309619	0.483012	16.5215	-2.42292	-4.3476	Q9H269	VPS16	NA	NELNRGDFFMTLR	13	583	595	16.5745	16.6503	16.7016	16.6136	16.419	16.3992	16.5011	16.3128	no	no	1569	179	0.114085	T37_1min
-0.762632	1.50804	0.315683	0.0310431	0.483412	13.1739	-2.42152	-4.35008	Q5VT97	SYDE2	NA	ERPHMLNLSGTDSSGVLRPR	20	1057	1076	14.1315	13.2417	13.4059	13.4417	12.1784	13.4498	12.8353	12.7067	no	no	1570	179	0.114013	T37_1min
-0.404716	1.50801	0.315683	0.0310448	0.483412	15.1927	-2.42149	-4.35013	Q9H825	METTL8	NA	MHCPTVPDEKNHYEK	15	144	158	15.3427	15.3632	15.2365	15.6379	14.7361	15.3411	15.0129	14.8714	no	no	1571	179	0.11394	T37_1min
-0.116022	1.50704	0.315645	0.0311146	0.483454	22.2045	-2.42029	-4.35226	P16401	H1-5	NA	ATGPPVSELITK	12	38	49	22.2736	22.2066	22.2214	22.3484	22.1111	22.1856	22.0886	22.2006	no	no	1572	179	0.113868	T37_1min
-0.468278	1.50644	0.315645	0.0311574	0.483454	15.7053	-2.41955	-4.35356	A6NFQ2	TCAF2	NA	APVVTHQCWMDRTER	15	590	604	15.921	15.7839	15.7473	16.3058	15.4269	15.9176	15.5594	14.981	no	no	1573	179	0.113795	T37_1min
-0.814448	1.50603	0.315645	0.0311869	0.483454	13.136	-2.41904	-4.35445	Q8N2K0	ABHD12	NA	KRTEPVALEHER	12	3	14	12.9304	13.7502	13.5524	13.9398	12.215	12.219	13.2402	13.2409	no	no	1574	179	0.113723	T37_1min
-0.229943	1.50592	0.315645	0.0311948	0.483454	17.3892	-2.41891	-4.3547	Q9P0U4	CXXC1	NA	RFHELEAIILR	11	450	460	17.6987	17.4242	17.4725	17.4211	17.4302	17.1252	17.3206	17.2208	no	no	1575	179	0.113651	T37_1min
-0.205993	1.50587	0.315645	0.0311983	0.483454	17.7171	-2.41885	-4.3548	O60488	ACSL4	NA	MMLSGGAPLSPQTHR	15	438	452	17.841	17.8476	17.6526	17.9391	17.4667	17.7068	17.6397	17.643	no	no	1576	179	0.113579	T37_1min
-0.453047	1.5057	0.315645	0.0312104	0.483454	14.3278	-2.41864	-4.35517	Q9NYK5	MRPL39	NA	IGDFIDVSEGPLIPR	15	257	271	14.7362	14.6821	14.6293	14.1698	14.1228	14.0592	14.0821	14.1411	no	no	1577	179	0.113507	T37_1min
-0.63101	1.50565	0.315645	0.0312142	0.483454	14.2939	-2.41857	-4.35528	Q9BRF8	CPPED1	NA	TLAAFPAEK	9	17	25	15.0897	14.2002	14.6045	14.5434	14.4103	13.3442	14.1995	13.9597	no	no	1578	179	0.113435	T37_1min
-0.81241	1.5056	0.315645	0.0312176	0.483454	13.6691	-2.41852	-4.35538	Q6P4R8	NFRKB	NA	ITVPLSVISQPMKGK	15	1184	1198	13.6615	14.068	13.9214	14.6502	12.2911	13.6912	13.772	13.2972	no	no	1579	179	0.113363	T37_1min
-0.2022	1.50496	0.315645	0.0312636	0.483454	17.3213	-2.41773	-4.35678	Q9Y2R9	MRPS7	NA	WMITECR	7	186	192	17.3307	17.4892	17.3412	17.5283	17.1964	17.319	17.1414	17.2238	no	no	1580	179	0.113291	T37_1min
-0.696779	1.5049	0.315645	0.0312683	0.483454	14.6914	-2.41765	-4.35692	P55036	PSMD4	NA	NAMGSLASQATKDGK	15	354	368	14.3181	15.511	15.1127	15.2173	13.9282	14.0987	14.2633	15.0818	no	no	1581	179	0.113219	T37_1min
-0.235476	1.50461	0.315623	0.0312886	0.483478	18.847	-2.4173	-4.35754	Q9H270	VPS11	NA	ILMHHIPEQTTQLLK	15	551	565	18.8058	18.9771	18.9695	19.1068	18.5211	18.8863	18.9218	18.588	no	no	1582	179	0.113148	T37_1min
-0.4879	1.50376	0.315067	0.0313503	0.484098	14.3768	-2.41624	-4.3594	P32856	STX2	NA	QALNEIESR	9	189	197	14.483	14.432	15.098	14.4702	13.9963	14.2338	14.0153	14.2862	no	no	1583	179	0.113076	T37_1min
-0.184548	1.50263	0.314686	0.0314318	0.484523	22.0132	-2.41485	-4.36185	P06753	TPM4	NA	HIAEEADRKYEEVAR	15	117	131	21.8897	22.2155	22.0691	22.2477	21.7788	21.9882	21.9148	22.002	no	no	1584	179	0.113005	T37_1min
-0.315993	1.50255	0.314686	0.0314375	0.484523	15.8405	-2.41475	-4.36203	Q9H4B6	SAV1	NA	EGLPPGWER	9	234	242	16.1537	16.0176	15.7782	16.0444	15.8225	15.4657	15.6849	15.7567	no	no	1585	179	0.112934	T37_1min
-0.19707	1.50179	0.314446	0.0314924	0.48479	17.9842	-2.41382	-4.36368	O75348	ATP6V1G1	NA	LKQAKEEAQAEIEQYR	16	33	48	17.9209	18.0439	18.1181	18.2481	17.8755	17.9351	17.9439	17.7882	no	no	1586	179	0.112863	T37_1min
-0.401554	1.50157	0.314446	0.0315085	0.48479	16.6334	-2.41355	-4.36416	Q8IXJ6	SIRT2	NA	NLFSQTLSLGSQKER	15	43	57	16.3986	16.9019	17.1502	16.886	16.3624	16.5913	16.0781	16.6986	no	no	1587	179	0.112791	T37_1min
-0.434967	1.50072	0.314074	0.0315707	0.485205	15.2436	-2.41249	-4.36602	Q6VY07	PACS1	NA	DANKLQIMLQR	11	186	196	15.2939	15.7253	15.1	15.7252	15.0987	14.8881	15.2774	14.8402	no	no	1588	179	0.11272	T37_1min
-0.520245	1.50062	0.314074	0.0315776	0.485205	14.8277	-2.41237	-4.36623	P48200	IREB2	NA	EGIPLIILAGKK	12	837	848	15.5485	14.6883	15.1297	14.9848	14.6166	14.5447	14.1803	14.9286	no	no	1589	179	0.112649	T37_1min
-0.424605	1.50045	0.314073	0.0315901	0.485207	15.059	-2.41216	-4.36661	Q6UB99	ANKRD11	NA	AQMLANQSK	9	2341	2349	15.0954	15.095	15.4391	15.4559	14.5172	15.0581	15.0635	14.7482	no	no	1590	179	0.112579	T37_1min
-0.370671	1.49922	0.313574	0.0316796	0.485765	15.5976	-2.41064	-4.36928	Q9UJA5	TRMT6	NA	LSETWLR	7	425	431	15.9896	15.7599	15.9257	15.4567	15.5798	15.2791	15.5587	15.2316	no	no	1591	179	0.112508	T37_1min
-0.169056	1.49717	0.312829	0.0318295	0.486599	18.1468	-2.40811	-4.37374	O43709	BUD23	NA	AWVLEKK	7	250	256	18.2522	18.329	18.246	18.0982	18.044	18.0294	18.0514	18.1243	no	no	1592	179	0.112437	T37_1min
-0.575652	1.49552	0.312228	0.0319506	0.487272	14.1283	-2.40608	-4.37733	Q8IUH3	RBM45	NA	SSGSHRDVEDEELTR	15	108	122	13.8619	14.905	14.3477	14.5499	13.9089	13.5893	14.0799	13.7838	no	no	1593	179	0.112367	T37_1min
-0.332277	1.49501	0.312128	0.0319879	0.487385	15.7054	-2.40545	-4.37844	Q9H0C8	ILKAP	NA	TSEEEKNGSEELVEKK	16	81	96	15.9358	15.6887	16.0643	15.7972	15.5163	15.6767	15.6654	15.2986	no	no	1594	179	0.112296	T37_1min
-0.151185	1.4947	0.312128	0.0320113	0.487385	19.8468	-2.40506	-4.37913	Q8WUI4	HDAC7	NA	TVHPNSPGIPYR	12	104	115	20.014	19.9796	19.8912	19.8049	19.7499	19.8859	19.7555	19.6937	no	no	1595	179	0.112226	T37_1min
-0.526269	1.49397	0.312128	0.0320647	0.487385	14.3325	-2.40417	-4.3807	O00764	PDXK	NA	LNNMNKYDYVLTGYTR	16	71	86	14.1209	14.5605	15.045	14.6563	13.9908	14.3358	13.9011	14.0499	no	no	1596	179	0.112155	T37_1min
-0.692143	1.4937	0.31208	0.0320849	0.487438	13.5251	-2.40383	-4.3813	Q9HC52	CBX8	NA	VFAAEALLKR	10	10	19	14.246	13.6987	13.5807	13.9591	12.5705	13.5875	12.9247	13.6333	no	no	1597	179	0.112085	T37_1min
-0.344286	1.49346	0.311997	0.0321028	0.487531	17.2386	-2.40353	-4.38182	P26640	VARS1	NA	SLRADYNLTR	10	1120	1129	17.0132	17.5343	17.4697	17.6258	16.7141	17.1984	17.178	17.1754	no	no	1598	179	0.112015	T37_1min
-0.230052	1.49326	0.311997	0.0321175	0.487531	17.0617	-2.40328	-4.38226	Q71RC2	LARP4	NA	TFQGKPIMAR	10	261	270	17.0931	17.2018	17.2509	17.161	17.0042	16.773	17.1307	16.8787	no	no	1599	179	0.111945	T37_1min
-0.661938	1.49293	0.311997	0.0321415	0.487531	13.4366	-2.40288	-4.38296	Q9BZH6	WDR11	NA	VYISSPHSSPAHNK	14	201	214	13.6885	14.0711	13.2076	14.1031	12.9526	12.7228	13.3297	13.4174	no	no	1600	179	0.111875	T37_1min
-0.445126	1.49173	0.3116	0.0322304	0.487977	14.1492	-2.4014	-4.38557	Q9BPX6	MICU1	NA	KTADLAPHPEEK	12	88	99	14.5355	14.4866	14.1844	14.2805	13.9783	14.0158	13.7709	13.9415	no	no	1601	179	0.111805	T37_1min
-0.365615	1.4911	0.311355	0.0322773	0.488253	15.0022	-2.40062	-4.38695	Q9H2C0	GAN	NA	LKEVISLEKLNVGNER	16	178	193	15.2186	15.0357	15.2947	15.191	14.9503	14.8063	14.5883	14.9327	no	no	1602	179	0.111735	T37_1min
-0.176485	1.4896	0.311045	0.0323895	0.488601	17.7092	-2.39876	-4.39023	Q658P3	STEAP3	NA	VGILGSGDFAR	11	31	41	17.6848	17.8296	17.8052	17.8703	17.694	17.566	17.6173	17.6066	no	no	1603	179	0.111666	T37_1min
-0.276006	1.48915	0.310866	0.0324227	0.488803	16.1069	-2.39821	-4.39119	Q08379	GOLGA2	NA	QILETMQNDR	10	523	532	16.2106	16.0696	16.4288	16.2705	15.926	16.0458	16.0376	15.8661	no	no	1604	179	0.111596	T37_1min
-0.359807	1.48876	0.310692	0.0324517	0.488999	15.6439	-2.39773	-4.39204	P30038	ALDH4A1	NA	NFHFVHR	7	319	325	15.9399	15.8966	15.4863	15.9724	15.6729	15.5082	15.4313	15.2435	no	no	1605	179	0.111526	T37_1min
-0.90522	1.48848	0.310575	0.0324731	0.489131	12.7098	-2.39737	-4.39266	O15541	RNF113A	NA	KGPIRAPEHLR	11	180	190	13.1938	12.734	13.0978	13.6242	11.9967	13.0673	12.6139	11.351	no	no	1606	179	0.111457	T37_1min
-0.306226	1.48705	0.310085	0.0325797	0.489683	15.5048	-2.39562	-4.39576	Q15742	NAB2	NA	SVGHIFEMDDNDSQKEEEIR	20	277	296	15.6757	15.5043	15.6817	15.77	15.2672	15.2746	15.45	15.415	no	no	1607	179	0.111388	T37_1min
-0.298035	1.48673	0.310059	0.0326037	0.489712	16.2221	-2.39522	-4.39645	Q8IY37	DHX37	NA	LFAKPPPVIKVESR	14	422	435	16.0793	16.5288	16.4285	16.4478	15.9385	16.0634	16.0588	16.2315	no	no	1608	179	0.111318	T37_1min
-0.491006	1.48511	0.309792	0.0327261	0.490013	14.3205	-2.39321	-4.39999	Q6ZRI6	C15orf39	NA	TWLPSCRK	8	440	447	14.457	14.8818	14.358	14.5674	14.1781	14.0558	14.3607	13.7054	no	no	1609	179	0.111249	T37_1min
-0.770823	1.48433	0.309774	0.032785	0.490034	14.1761	-2.39224	-4.40169	Q9UIC8	LCMT1	NA	AMFINYEQVNMGDR	14	223	236	14.8582	14.2606	14.5439	14.5833	13.0201	13.3444	14.0836	14.7145	no	no	1610	179	0.11118	T37_1min
-0.782418	1.48385	0.309713	0.0328208	0.490102	12.5728	-2.39166	-4.40272	O43296	ZNF264	NA	IGQEQVSPGDR	11	171	181	13.1967	12.9618	12.5541	13.1433	11.5723	12.1204	12.2003	12.8333	no	no	1611	179	0.111111	T37_1min
-0.4626	1.48384	0.309713	0.0328216	0.490102	14.2283	-2.39164	-4.40274	Q9Y2K3	MYH15	NA	SLGQLQIQIK	10	1654	1663	14.7391	14.1933	14.2589	14.6469	14.0204	14.0342	13.9527	13.9805	no	no	1612	179	0.111042	T37_1min
-0.22388	1.48313	0.309482	0.032875	0.490363	17.655	-2.39077	-4.40428	Q8NFD5	ARID1B	NA	DIVTPEAWR	9	1700	1708	17.8202	17.7384	17.8476	17.6617	17.539	17.3125	17.5925	17.7283	no	no	1613	179	0.110973	T37_1min
-0.566123	1.48264	0.309296	0.0329122	0.490574	13.7368	-2.39017	-4.40534	Q9NS56	TOPORS	NA	YKWEYTYYSR	10	700	709	14.0606	14.0688	14.2054	13.7447	13.8353	13.4232	12.9872	13.5693	no	no	1614	179	0.110905	T37_1min
-0.544807	1.48243	0.309245	0.0329284	0.490631	14.024	-2.3899	-4.40581	O14526	FCHO1	NA	SVEKYNSAR	9	178	186	14.3085	14.6328	14.1215	14.1228	13.5813	13.7446	13.4535	14.2269	no	no	1615	179	0.110836	T37_1min
-0.18498	1.48223	0.309163	0.0329437	0.490723	17.6236	-2.38965	-4.40624	Q5T447	HECTD3	NA	LEGTDPEVLYRR	12	396	407	17.6428	17.7363	17.686	17.799	17.6037	17.5799	17.5402	17.4005	no	no	1616	179	0.110767	T37_1min
-0.174284	1.48127	0.309163	0.0330165	0.490723	18.1831	-2.38847	-4.40833	P18887	XRCC1	NA	AIGSTSKPQESPK	13	231	243	18.3056	18.2616	18.2891	18.2248	17.9469	18.2292	18.125	18.0829	no	no	1617	179	0.110699	T37_1min
-0.435206	1.48119	0.309163	0.0330224	0.490723	14.826	-2.38837	-4.4085	O43805	SSNA1	NA	CIEELCQKR	9	18	26	15.3276	15.1276	14.8264	14.893	14.7198	14.6055	14.2805	14.8279	no	no	1618	179	0.11063	T37_1min
-0.605953	1.47957	0.309163	0.0331461	0.490723	13.3598	-2.38636	-4.41203	Q8IWY8	ZSCAN29	NA	QESVEPQPR	9	135	143	13.772	13.5201	13.7689	13.5902	13.4539	13.3298	12.7261	12.7176	no	no	1619	179	0.110562	T37_1min
-0.305161	1.47936	0.309163	0.0331621	0.490723	16.0557	-2.3861	-4.41248	Q16600	ZNF239	NA	LFVMEESTER	10	95	104	16.348	16.0685	16.2187	16.1981	15.6665	16.1539	15.8543	15.9379	no	no	1620	179	0.110494	T37_1min
-0.621829	1.47859	0.308835	0.0332206	0.491095	13.7114	-2.38516	-4.41415	Q9BTA9	WAC	NA	KSFDANGASTLSKLPTPTSSVPAQK	25	278	302	14.2188	13.9081	13.9005	14.0618	13.874	13.7209	12.8119	13.195	no	no	1621	179	0.110426	T37_1min
-0.466987	1.47693	0.308415	0.0333481	0.49157	15.0357	-2.3831	-4.41776	Q16656	NRF1	NA	SDVRTEEQK	9	245	253	15.2148	15.2977	15.2373	15.3271	14.8719	15.2361	14.8588	14.2421	no	no	1622	179	0.110358	T37_1min
-0.554508	1.47652	0.308298	0.0333795	0.491702	13.8881	-2.38259	-4.41865	Q8NB16	MLKL	NA	EIKKEQLSGSPWILLR	16	195	210	13.8611	14.4577	13.8275	14.5153	13.5744	13.587	13.8595	13.4226	yes	no	1623	180	0.110906	T37_1min
-0.277775	1.4762	0.308116	0.0334043	0.491908	20.1104	-2.38219	-4.41935	Q15365	PCBP1	NA	LSSEKGMGCS	10	347	356	20.1457	20.4067	20.1457	20.2989	19.5759	20.2419	20.1079	19.9601	no	no	1624	180	0.110837	T37_1min
-0.489022	1.47577	0.308056	0.0334371	0.491976	14.4191	-2.38167	-4.42028	A4D0V7	CPED1	NA	LQTFFETFLR	10	307	316	14.69	14.9249	14.7184	14.3212	14.2185	13.7868	14.2431	14.4501	no	no	1625	180	0.110769	T37_1min
-0.950666	1.47571	0.308056	0.0334421	0.491976	12.2823	-2.38159	-4.42042	Q96FB5	METTL25B	NA	GLSHEGRK	8	8	15	12.7717	13.0971	12.2723	12.8893	12.1261	12.1247	10.6604	12.3165	no	no	1626	180	0.110701	T37_1min
-0.609863	1.47534	0.307979	0.0334703	0.492063	14.4426	-2.38113	-4.42121	Q16877	PFKFB4	NA	VWTSQMKR	8	299	306	14.6081	14.97	14.5947	14.8173	14.1521	14.2231	14.7668	13.4087	no	no	1627	180	0.110633	T37_1min
-0.127958	1.47453	0.307979	0.0335328	0.492063	19.4717	-2.38013	-4.42297	Q9NXW9	ALKBH4	NA	SLLVLTGAAR	10	240	249	19.5676	19.5128	19.5675	19.4948	19.4674	19.3343	19.427	19.4022	no	no	1628	180	0.110565	T37_1min
-0.404336	1.47446	0.307979	0.0335382	0.492063	16.8587	-2.38004	-4.42312	Q9NXH8	TOR4A	NA	LVLYPETSR	9	99	107	17.2745	17.1291	17.0231	16.8168	16.1186	16.6377	17.0313	16.8386	no	no	1629	180	0.110497	T37_1min
-0.36483	1.47434	0.307979	0.0335478	0.492063	14.9161	-2.37989	-4.42339	O00560	SDCBP	NA	ITSIVKDSSAAR	12	218	229	15.0953	15.1748	15.0945	15.0295	14.9107	14.5137	14.8314	14.6789	no	no	1630	180	0.110429	T37_1min
-0.202803	1.47401	0.307968	0.0335733	0.492075	17.6093	-2.37948	-4.42411	Q9Y3D8	AK6	NA	TTLGKELASK	10	17	26	17.5631	17.7527	17.7737	17.7535	17.4094	17.677	17.4808	17.4645	no	no	1631	180	0.110362	T37_1min
-0.445451	1.47396	0.307968	0.0335769	0.492075	15.0745	-2.37943	-4.42421	Q13064	MKRN3	NA	GFFEAERDNADR	12	178	189	15.4982	15.145	15.3594	15.1865	14.6732	15.0574	14.4587	15.218	no	no	1632	180	0.110294	T37_1min
-0.320438	1.47378	0.307855	0.0335905	0.492204	15.986	-2.37921	-4.42459	Q8N587	ZNF562	NA	EPICPFEEK	9	14	22	16.083	16.1453	16.0855	16.2711	15.9208	16.089	15.7718	15.5217	no	no	1633	180	0.110227	T37_1min
-0.221112	1.47366	0.307837	0.0335997	0.492224	16.894	-2.37906	-4.42485	Q96IU4	ABHD14B	NA	TPALIVYGDQDPMGQTSFEHLK	22	152	173	16.9794	17.0288	16.9012	17.1089	16.8805	16.6367	16.8515	16.7651	no	no	1634	180	0.110159	T37_1min
-0.687374	1.47349	0.307837	0.0336131	0.492224	14.2421	-2.37885	-4.42523	Q14689	DIP2A	NA	QKQPEVGPASMIVGNLVAGKR	21	943	963	14.6927	15.0707	13.8903	14.6896	14.2143	13.7571	14.331	13.2915	no	no	1635	180	0.110092	T37_1min
-0.330044	1.47338	0.307837	0.0336214	0.492224	17.1472	-2.37871	-4.42546	Q8WUX1	SLC38A5	NA	MNGALPSDAVGYRQER	16	8	23	17.2744	17.2743	17.1875	17.5127	16.5162	17.1323	17.1076	17.1725	no	no	1636	180	0.110024	T37_1min
-0.437826	1.47334	0.307837	0.0336247	0.492224	14.5048	-2.37866	-4.42555	Q674X7	KAZN	NA	MKELEAELAMAK	12	233	244	14.6857	14.6584	14.5598	14.9911	14.0477	14.2096	14.3342	14.5522	no	no	1637	180	0.109957	T37_1min
-0.650949	1.47266	0.307678	0.0336775	0.492404	14.7741	-2.37782	-4.42703	Q8ND24	RNF214	NA	AWKAEILSLESRK	13	348	360	15.2912	15.6873	14.3248	15.0951	14.0516	14.9334	14.3742	14.4354	no	no	1638	180	0.10989	T37_1min
-0.316781	1.47171	0.307338	0.0337511	0.49279	15.4709	-2.37664	-4.42909	Q9Y6K9	IKBKG	NA	AQADIYKADFQAER	14	303	316	15.5024	15.7494	15.5568	15.7086	15.2504	15.3039	15.1983	15.4974	no	no	1639	180	0.109823	T37_1min
-0.718711	1.46813	0.306104	0.0340306	0.494192	13.8742	-2.37221	-4.43687	Q96MX3	ZNF48	NA	ARPPPPSTLLRPHNPPGPVPMAPR	24	506	529	14.4023	14.196	14.1121	14.224	12.9811	13.2236	13.3283	14.5265	no	no	1640	180	0.109756	T37_1min
-0.267772	1.46762	0.306031	0.0340709	0.494275	16.7215	-2.37157	-4.43798	Q5T1M5	FKBP15	NA	YVEQSNLMMEKR	12	605	616	16.8721	16.7413	16.8942	16.9142	16.2769	16.7199	16.659	16.6947	no	no	1641	180	0.109689	T37_1min
-0.1781	1.46682	0.305798	0.0341337	0.49454	17.9959	-2.37058	-4.43972	Q6P6B7	ANKRD16	NA	NLGVIQELVEHGANPLLK	18	116	133	18.0121	18.1119	18.0743	18.1414	18.0317	17.8363	17.9652	17.7941	no	no	1642	180	0.109622	T37_1min
-0.535316	1.46356	0.304998	0.0343909	0.495453	13.8581	-2.36655	-4.44679	P51530	DNA2	NA	ESNSIEHR	8	304	311	14.0378	14.0017	14.2811	14.1824	14.0703	13.2316	13.4744	13.5855	no	no	1643	180	0.109556	T37_1min
-0.280154	1.46353	0.304998	0.0343933	0.495453	17.0494	-2.36651	-4.44686	P52566	ARHGDIB	NA	SLKELQEMDKDDESLIK	17	31	47	17.0299	17.4179	17.1085	17.2015	16.6452	16.9068	17.1409	16.9442	no	no	1644	180	0.109489	T37_1min
-0.480199	1.46333	0.304854	0.0344089	0.495616	14.8739	-2.36626	-4.44729	Q99549	MPHOSPH8	NA	LTPEEKNDVSENNR	14	453	466	14.6112	15.3614	15.2831	15.2001	14.5185	14.9784	14.6532	14.3849	no	no	1645	180	0.109422	T37_1min
-0.420123	1.46271	0.304525	0.0344576	0.495992	14.4406	-2.3655	-4.44862	Q969Q0	RPL36AL	NA	KGKDSLYAQGR	11	28	38	14.6004	14.9047	14.585	14.5126	14.2064	14.4092	14.0471	14.2595	no	no	1646	180	0.109356	T37_1min
-0.220291	1.46173	0.304189	0.0345358	0.496376	17.1063	-2.36428	-4.45076	O95999	BCL10	NA	KILSREDTEEISCR	14	45	58	17.1479	17.364	17.1871	17.1667	17.1011	16.895	16.882	17.1065	no	no	1647	180	0.10929	T37_1min
-0.232806	1.46089	0.303841	0.0346024	0.496774	19.9472	-2.36325	-4.45257	Q96G46	DUS3L	NA	GALLKPWLFTEIKEQR	16	522	537	19.7917	20.2015	19.9434	20.3176	19.8633	19.7749	19.9394	19.7454	no	no	1648	180	0.109223	T37_1min
-0.22546	1.46003	0.303772	0.034671	0.496853	18.195	-2.36218	-4.45444	Q96T51	RUFY1	NA	LLEKDTHEKQDTLVALR	17	437	453	18.0683	18.2848	18.2929	18.5849	18.111	18.0906	18.01	18.1174	no	no	1649	180	0.109157	T37_1min
-0.419933	1.4583	0.303349	0.0348095	0.497337	15.837	-2.36004	-4.45819	Q9Y4P3	TBL2	NA	AMVEEMQGHLKR	12	407	418	15.924	16.2129	16.2579	15.7931	15.1986	16.0466	15.6964	15.5666	no	no	1650	180	0.109091	T37_1min
-0.193204	1.45808	0.303334	0.0348275	0.497354	17.3159	-2.35976	-4.45868	Q5TA50	CPTP	NA	TSALCADSYNASLAAYHPWVVRR	23	134	156	17.2727	17.5188	17.4006	17.4578	17.1613	17.2452	17.2659	17.2048	no	no	1651	180	0.109025	T37_1min
-0.565141	1.45777	0.303333	0.0348523	0.497356	15.0033	-2.35937	-4.45935	Q9NVU7	SDAD1	NA	TLNPQMLQKK	10	441	450	15.4687	15.4996	15.1472	15.028	14.3476	15.4476	14.769	14.3188	no	no	1652	180	0.108959	T37_1min
-0.420566	1.45759	0.303333	0.0348662	0.497356	14.8082	-2.35916	-4.45973	Q6PJ21	SPSB3	NA	AWHFVLSAAR	10	10	19	15.0197	14.9683	15.1621	14.9238	14.9618	14.253	14.595	14.5819	no	no	1653	180	0.108893	T37_1min
-0.337538	1.45679	0.303227	0.0349307	0.497477	16.2014	-2.35816	-4.46147	Q13643	FHL3	NA	SFVPDKGAHYCVPCYENKFAPR	22	140	161	16.3831	16.5008	16.3926	16.2043	15.6895	16.3496	16.1566	15.9349	no	no	1654	180	0.108827	T37_1min
-0.702013	1.45664	0.303227	0.0349428	0.497477	12.7282	-2.35798	-4.46179	Q7Z2E3	APTX	NA	DGMPELLKLPLR	12	321	332	12.9909	13.351	13.1701	12.8051	12.9323	12.3795	11.9032	12.294	no	no	1655	180	0.108761	T37_1min
-0.694634	1.45631	0.303038	0.0349696	0.497693	13.6763	-2.35756	-4.46251	P22557	ALAS2	NA	GHCPFMLSELQDGK	14	68	81	13.9782	13.5606	14.1404	14.4153	12.6488	13.3205	13.9615	13.3852	no	no	1656	180	0.108696	T37_1min
-0.411856	1.45616	0.303038	0.0349814	0.497693	14.4958	-2.35738	-4.46283	Q7Z4L5	TTC21B	NA	RVQMEQPDAVPAQK	14	867	880	14.7871	14.6261	14.8096	14.5842	14.0023	14.3957	14.3508	14.4108	no	no	1657	180	0.10863	T37_1min
-0.420132	1.45503	0.302597	0.0350728	0.498199	14.9683	-2.35598	-4.46529	Q05084	ICA1	NA	SLQDPMKK	8	269	276	14.9993	15.184	15.2704	15.2598	14.5893	14.473	14.7979	15.1728	no	no	1658	180	0.108565	T37_1min
-0.425218	1.45463	0.302495	0.0351052	0.498316	15.0816	-2.35548	-4.46616	P55263	ADK	NA	SLIANLAAANCYKK	14	150	163	15.1526	15.3455	15.4442	15.2347	15.2144	14.5316	14.6422	15.0881	no	no	1659	180	0.108499	T37_1min
-0.552336	1.45404	0.302221	0.0351525	0.498631	14.2757	-2.35476	-4.46742	P29375	KDM5A	NA	SDAFNMQMR	9	272	280	14.9441	14.5605	14.5294	14.1734	13.9565	14.4583	13.5655	14.0179	no	no	1660	180	0.108434	T37_1min
-0.417218	1.45393	0.302207	0.0351621	0.498646	14.4774	-2.35461	-4.46768	Q13427	PPIG	NA	KFDHESSPGTDEDKSG	16	739	754	14.4507	14.8446	14.6337	14.8149	14.359	14.415	14.2184	14.0825	no	no	1661	180	0.108368	T37_1min
-0.599569	1.45322	0.3021	0.0352196	0.498769	14.4733	-2.35373	-4.46922	Q8IVF7	FMNL3	NA	ECSIHDNSVLR	11	861	871	14.3741	14.9115	14.6778	15.129	14.7407	14.4011	13.6735	13.8789	no	no	1662	180	0.108303	T37_1min
-0.779633	1.45321	0.3021	0.0352197	0.498769	12.2689	-2.35373	-4.46922	Q6ZN06	ZNF813	NA	NSHEAPMTEIKK	12	107	118	12.4527	12.7153	12.5171	12.9497	11.4597	11.5338	12.5086	12.0142	no	no	1663	180	0.108238	T37_1min
-0.343329	1.45089	0.301395	0.0354091	0.49958	15.855	-2.35084	-4.47427	Q9UJ83	HACL1	NA	FSARPSSIEAIPFVIEK	17	137	153	16.3005	16.0365	15.8869	15.8826	15.838	15.3927	15.6404	15.8621	no	no	1664	180	0.108173	T37_1min
-0.205026	1.44837	0.300119	0.0356147	0.50105	17.1809	-2.34772	-4.47972	Q15554	TERF2	NA	YGEGNWAAISK	11	507	517	17.1762	17.3353	17.2282	17.3943	16.957	17.1775	17.0943	17.085	no	no	1665	180	0.108108	T37_1min
-0.773038	1.44787	0.299898	0.0356558	0.501305	12.4111	-2.3471	-4.4808	Q9NYP3	DONSON	NA	EAMRNEGIEFSLPLIK	16	316	331	12.9343	12.4285	13.0687	12.7589	12.1665	12.6282	11.4739	11.8295	no	no	1666	180	0.108043	T37_1min
-0.369344	1.44679	0.299721	0.0357447	0.50151	15.9156	-2.34576	-4.48314	Q9BRT2	UQCC2	NA	FAPKGPEEDHKA	12	115	126	16.0596	16.019	16.2828	16.0396	15.9605	15.3043	15.9983	15.6607	no	no	1667	180	0.107978	T37_1min
-0.578798	1.44553	0.299595	0.0358482	0.501654	13.8768	-2.3442	-4.48586	O00148	DDX39A	NA	KFMQDPMEVFVDDETK	16	240	255	14.5013	14.1219	14.2186	13.8229	13.8665	13.911	13.4908	13.0812	no	no	1668	180	0.107914	T37_1min
-0.278822	1.44504	0.299566	0.0358892	0.501688	15.8035	-2.34358	-4.48694	O60524	NEMF	NA	KYYDHKR	7	475	481	15.9489	15.9329	15.9204	15.9693	15.6271	15.4745	15.7635	15.7911	no	no	1669	180	0.107849	T37_1min
-1.10443	1.44434	0.299556	0.0359471	0.5017	10.9615	-2.34271	-4.48846	Q92636	NSMAF	NA	IGKHGENGANR	11	85	95	11.7205	11.8501	11.6022	10.8819	11.1754	10.8113	9.56002	10.0904	no	no	1670	180	0.107784	T37_1min
-0.208718	1.44394	0.299556	0.0359803	0.5017	16.7527	-2.34222	-4.48933	Q9P0M9	MRPL27	NA	NTEAVDLITRLPK	13	110	122	16.7396	16.9336	16.8717	16.8834	16.7023	16.6361	16.672	16.583	no	no	1671	180	0.10772	T37_1min
-0.498447	1.4437	0.299556	0.0359996	0.5017	14.0493	-2.34193	-4.48983	Q14CS0	UBXN2B	NA	FYSSEHEYSGLNIVRPSTGK	20	64	83	14.5016	14.4028	13.8758	14.4139	13.7634	13.6508	14.0835	13.7026	no	no	1672	180	0.107656	T37_1min
-0.144481	1.44362	0.299556	0.0360065	0.5017	20.62	-2.34182	-4.49001	Q9NZN8	CNOT2	NA	GILPMNPR	8	130	137	20.6295	20.6784	20.7097	20.7515	20.3768	20.6534	20.5953	20.5655	no	no	1673	180	0.107591	T37_1min
-0.223611	1.443	0.299547	0.0360582	0.50171	16.5038	-2.34105	-4.49136	Q9NPB8	GPCPD1	NA	SCLCPTVSR	9	639	647	16.6364	16.4798	16.6285	16.7179	16.3569	16.4406	16.3691	16.4015	no	no	1674	180	0.107527	T37_1min
-0.536774	1.44282	0.299542	0.0360727	0.501716	14.3303	-2.34083	-4.49174	Q8TBY9	CFAP251	NA	TPATPPTEK	9	552	560	14.7683	14.7055	14.0717	14.8491	14.0343	14.4597	14.0328	13.7207	no	no	1675	180	0.107463	T37_1min
-0.603032	1.44221	0.299489	0.0361234	0.501777	13.6462	-2.34008	-4.49306	Q68DK7	MSL1	NA	HKLFQGYETEEREETELSEK	20	280	299	13.8963	13.8363	13.8292	14.2292	12.7959	13.6514	13.764	13.1675	no	no	1676	180	0.107399	T37_1min
-0.363107	1.44204	0.299481	0.0361379	0.501787	18.1643	-2.33986	-4.49344	Q8IVM0	CCDC50	NA	LLMAEEKK	8	208	215	18.4817	18.4077	18.4141	18.0798	17.5679	18.4677	18.042	17.8533	no	no	1677	180	0.107335	T37_1min
-0.347437	1.44131	0.299193	0.0361983	0.502119	16.5759	-2.33896	-4.49501	Q4LE39	ARID4B	NA	LSKPPFQTNPSPEMVSK	17	665	681	16.5885	16.7041	16.8851	16.8208	15.9928	16.2992	16.579	16.7377	no	no	1678	180	0.107271	T37_1min
-0.434055	1.44109	0.299136	0.0362167	0.502186	14.5028	-2.33869	-4.49548	Q9NR48	ASH1L	NA	TLFIPENSFR	10	2959	2968	14.8689	14.6154	14.4116	14.9836	14.124	14.2912	14.4578	14.2701	no	no	1679	180	0.107207	T37_1min
-0.399555	1.441	0.299116	0.0362246	0.502209	14.7918	-2.33857	-4.49569	Q14469	HES1	NA	TLILDALKK	9	59	67	14.7305	15.1017	15.0713	15.063	14.3519	14.6931	14.8085	14.5147	no	no	1680	180	0.107143	T37_1min
-0.347462	1.44092	0.299116	0.036231	0.502209	17.3268	-2.33847	-4.49585	Q8IWS0	PHF6	NA	GKLHIFNAK	9	226	234	17.6531	17.713	17.5616	17.0746	16.8573	17.3712	17.3383	17.0455	no	no	1681	180	0.107079	T37_1min
-0.573489	1.44051	0.298863	0.0362649	0.502501	14.6681	-2.33797	-4.49673	Q8IYR2	SMYD4	NA	SCAESAVSRDHLVSR	15	639	653	14.8656	15.2944	14.7068	14.9527	13.6442	14.694	14.7558	14.4316	no	no	1682	180	0.107015	T37_1min
-0.389463	1.4401	0.298741	0.0362994	0.502643	14.9066	-2.33746	-4.49763	Q9H9A6	LRRC40	NA	LKILPEEITNLR	12	140	151	15.0458	14.9296	15.0235	15.4065	14.7633	14.6476	14.5301	14.9067	no	no	1683	180	0.106952	T37_1min
-0.236792	1.43951	0.298741	0.0363492	0.502643	17.5194	-2.33672	-4.49892	Q5JPI9	EEF1AKMT2	NA	EHWDAVYER	9	36	44	17.6211	17.7092	17.6897	17.5314	17.6661	17.3932	17.3721	17.1728	no	no	1684	180	0.106888	T37_1min
-0.588176	1.43797	0.298497	0.0364776	0.502925	14.6057	-2.33481	-4.50223	Q93073	SECISBP2L	NA	NNSQVGFR	8	342	349	14.8564	15.3771	15.2684	14.0972	14.261	14.3539	14.4126	14.2188	no	no	1685	180	0.106825	T37_1min
-0.242341	1.43787	0.298497	0.0364866	0.502925	16.4048	-2.33468	-4.50246	Q96GQ7	DDX27	NA	KSVFDEELTNTSKK	14	745	758	16.3932	16.6985	16.5493	16.463	16.3691	16.2989	16.2203	16.2464	no	no	1686	180	0.106762	T37_1min
-0.104036	1.43726	0.298441	0.0365373	0.502989	20.5393	-2.33393	-4.50377	Q9UNI6	DUSP12	NA	AGPGVEDLWR	10	68	77	20.5545	20.5915	20.6006	20.6186	20.4775	20.5165	20.4874	20.4676	no	no	1687	180	0.106698	T37_1min
-0.703921	1.43707	0.298441	0.0365536	0.502989	13.1424	-2.33369	-4.50419	Q9H6F5	CCDC86	NA	GSSSQAPASK	10	216	225	13.6215	13.5931	13.1298	13.6328	12.1313	13.1223	12.5816	13.3264	no	no	1688	180	0.106635	T37_1min
-0.157911	1.43683	0.298441	0.0365737	0.502989	19.2903	-2.33339	-4.5047	P25398	RPS12	NA	DVIEEYFKCKK	11	122	132	19.2619	19.4487	19.3102	19.4563	19.1388	19.3422	19.1619	19.2027	no	no	1689	180	0.106572	T37_1min
-0.22239	1.43666	0.298441	0.0365882	0.502989	17.2027	-2.33318	-4.50507	Q02818	NUCB1	NA	LLERLPEVEVPQHL	14	448	461	17.1468	17.4799	17.2268	17.402	16.9695	17.1156	17.1733	17.1076	no	no	1690	180	0.106509	T37_1min
-0.468738	1.4357	0.298145	0.0366689	0.503332	14.6165	-2.33199	-4.50715	Q69YN2	CWF19L1	NA	SSPHPKQPR	9	311	319	15.0893	15.1768	14.6768	14.4605	14.6344	14.2006	14.3462	14.3473	no	no	1691	180	0.106446	T37_1min
-0.786672	1.43557	0.298123	0.0366802	0.503358	13.4455	-2.33183	-4.50744	Q8TD26	CHD6	NA	KIHWSCVIIDEAHR	14	589	602	12.8739	13.8622	14.3207	14.2985	13.4295	13.2326	12.5343	13.0123	no	no	1692	180	0.106383	T37_1min
-0.243543	1.43376	0.29757	0.0368331	0.503999	20.4392	-2.32958	-4.51134	A0AVF1	TTC26	NA	ASKSRLQNR	9	117	125	20.7715	20.8191	20.3211	20.3321	20.3645	20.3538	20.2302	20.3211	no	no	1693	180	0.10632	T37_1min
-0.313587	1.43368	0.29757	0.03684	0.503999	15.4866	-2.32948	-4.51152	Q4G0N4	NADK2	NA	VATQAVEDVLNIAKR	15	326	340	15.7346	15.6108	15.4658	15.7624	15.4244	15.1952	15.4563	15.2433	no	no	1694	180	0.106257	T37_1min
-0.278744	1.43353	0.29757	0.0368524	0.503999	16.37	-2.3293	-4.51184	Q99700	ATXN2	NA	AVTPSSEAKDSR	12	739	750	16.4166	16.4253	16.5095	16.686	16.1175	16.2682	16.0589	16.4777	no	no	1695	180	0.106195	T37_1min
-0.234577	1.4329	0.297495	0.0369067	0.504086	16.9328	-2.3285	-4.51322	Q8N3X1	FNBP4	NA	IEEWKQQQLVSGMAER	16	978	993	16.9408	17.1968	16.9605	17.1024	16.6636	16.9362	16.9269	16.7355	no	no	1696	180	0.106132	T37_1min
-0.489207	1.43274	0.297392	0.0369197	0.504206	14.4003	-2.32831	-4.51355	P98179	RBM3	NA	QIRVDHAGK	9	76	84	14.3891	14.6585	14.4016	15.1304	14.3769	14.2425	13.9708	14.0326	no	no	1697	180	0.10607	T37_1min
-0.477051	1.43139	0.297081	0.0370345	0.504567	15.2452	-2.32664	-4.51647	Q5VWQ0	RSBN1	NA	TQPIPVLKVESR	12	774	785	15.3746	15.193	15.2563	16.1111	15.3079	14.9176	14.8695	14.9318	no	no	1698	180	0.106007	T37_1min
-0.5791	1.43072	0.296668	0.0370921	0.505048	14.7682	-2.3258	-4.51793	Q00537	CDK17	NA	ASLSEIGFGK	10	179	188	15.5334	14.5575	14.9237	15.2164	14.5304	15.0113	13.9991	14.3738	yes	no	1699	181	0.106533	T37_1min
-0.318078	1.43054	0.296649	0.0371071	0.50507	17.5959	-2.32558	-4.51831	Q8WVC0	LEO1	NA	KMTLSLADRCSK	12	503	514	17.898	17.9047	17.6268	17.59	17.2411	17.7638	17.619	17.1234	no	no	1700	181	0.106471	T37_1min
-0.437873	1.43005	0.296649	0.037149	0.50507	14.867	-2.32497	-4.51936	Q9Y5Q9	GTF3C3	NA	MAMDGYRR	8	269	276	15.0639	15.3378	15.0543	14.8876	14.2277	14.5964	14.9051	14.8629	no	no	1701	181	0.106408	T37_1min
-0.703389	1.43	0.296649	0.0371533	0.50507	16.3107	-2.32491	-4.51947	P52298	NCBP2	NA	SGGQVRDEYRQDYDAGR	17	130	146	16.7138	17.269	15.7822	16.8845	15.5101	16.1784	15.5016	16.6458	no	no	1702	181	0.106345	T37_1min
-0.166834	1.42972	0.296614	0.0371777	0.50511	18.108	-2.32455	-4.52009	P50583	NUDT2	NA	ELNYVAR	7	79	85	18.1828	18.3044	18.2147	18.0637	18.0763	18.038	18.0302	17.9536	no	no	1703	181	0.106283	T37_1min
-0.610029	1.42723	0.295563	0.0373917	0.506334	13.0941	-2.32146	-4.52548	O94761	RECQL4	NA	MGVHCFLGLTATATRR	16	632	647	13.6572	13.532	12.963	13.4441	13.1267	12.5617	12.8097	12.6582	no	no	1704	181	0.106221	T37_1min
-0.571825	1.42702	0.295556	0.0374094	0.506342	14.1105	-2.3212	-4.52592	Q53GS7	GLE1	NA	KVQALSEMASEQLKR	15	157	171	14.3394	14.1376	14.9757	14.1328	13.4415	14.0118	14.1481	13.6968	no	no	1705	181	0.106158	T37_1min
-1.15482	1.42617	0.29529	0.0374827	0.506653	12.0604	-2.32014	-4.52776	O95229	ZWINT	NA	ATYREHVEAIKIGLTK	16	101	116	12.2252	11.527	14.2731	12.5259	11.4823	11.5558	11.6718	11.222	no	no	1706	181	0.106096	T37_1min
-0.655307	1.42585	0.29529	0.0375103	0.506653	13.5321	-2.31974	-4.52845	P51649	ALDH5A1	NA	ILLHHAANSVKR	12	291	302	13.9924	13.8494	13.4675	14.13	12.4591	13.3944	13.4362	13.5282	no	no	1707	181	0.106034	T37_1min
-0.234301	1.42549	0.29529	0.0375417	0.506653	16.9819	-2.31929	-4.52924	P09017	HOXB4	NA	QQVLELEKEFHYNR	14	172	185	17.1657	17.2758	16.9618	16.9931	16.7143	16.9068	16.8484	16.9896	no	no	1708	181	0.105972	T37_1min
-0.460772	1.42526	0.295129	0.0375616	0.50684	15.3381	-2.31901	-4.52974	O75127	PTCD1	NA	NFELNLK	7	242	248	15.7871	14.9104	15.8272	15.7493	15.0496	15.2115	15.1976	14.9722	no	no	1709	181	0.10591	T37_1min
-0.361776	1.42497	0.295099	0.0375862	0.506875	16.6328	-2.31865	-4.53035	P48507	GCLM	NA	ARTLHLQTGNLLNWGR	16	15	30	16.5283	17.089	16.5477	17.0896	16.4456	16.7212	16.4356	16.2052	no	no	1710	181	0.105848	T37_1min
-0.312625	1.42495	0.295099	0.0375877	0.506875	16.1652	-2.31863	-4.53039	P23327	HRC	NA	SHEEDDNDDDDVSTEYGHQAHR	22	299	320	16.0961	16.3741	16.2272	16.5886	15.9454	16.2634	15.8726	15.9541	no	no	1711	181	0.105786	T37_1min
-0.196529	1.42471	0.295075	0.037609	0.506903	19.2142	-2.31832	-4.53092	E9PAV3	NACA	NA	IEDLSQQAQLAAAEKFK	17	1991	2007	19.1792	19.3182	19.2573	19.4952	18.9099	19.2322	19.2111	19.1105	no	no	1712	181	0.105724	T37_1min
-0.439115	1.42422	0.294831	0.0376516	0.507188	14.0335	-2.31771	-4.53198	P86452	ZBED6	NA	GRPGSHLGTSTLQR	14	295	308	14.3697	14.216	14.3695	14.057	13.8783	13.8374	13.9005	13.6395	no	no	1713	181	0.105663	T37_1min
-0.278033	1.42388	0.29465	0.0376804	0.5074	15.8909	-2.3173	-4.5327	Q86Y91	KIF18B	NA	SHAIFQIFVK	10	224	233	16.0083	16.1323	15.8792	16.1	15.7574	15.8943	15.7671	15.5889	no	no	1714	181	0.105601	T37_1min
-0.147177	1.42332	0.294626	0.0377297	0.507427	19.5661	-2.31659	-4.53393	P46109	CRKL	NA	HGMFLVR	7	33	39	19.6288	19.607	19.7469	19.576	19.4811	19.3672	19.525	19.5967	no	no	1715	181	0.105539	T37_1min
-0.277363	1.42309	0.294626	0.0377494	0.507427	17.2587	-2.31631	-4.53442	P60520	GABARAPL2	NA	MKWMFKEDHSLEHR	14	1	14	17.3395	17.5849	17.2479	17.4174	16.8892	17.4062	17.2224	16.9625	no	no	1716	181	0.105478	T37_1min
-0.204748	1.42275	0.294626	0.0377787	0.507427	19.7788	-2.31589	-4.53515	Q9ULV4	CORO1C	NA	NILDSKPTANK	11	408	418	19.8975	19.9601	19.7357	19.9316	19.7962	19.7252	19.7965	19.388	no	no	1717	181	0.105416	T37_1min
-0.447287	1.42272	0.294626	0.0377812	0.507427	14.1358	-2.31586	-4.53521	Q9BUB4	ADAT1	NA	DKWPHSLR	8	452	459	14.183	14.2062	14.5914	14.4573	14.0513	14.0308	13.828	13.7386	no	no	1718	181	0.105355	T37_1min
-0.3985	1.42241	0.294552	0.0378085	0.507514	15.4482	-2.31547	-4.53589	Q9BRJ2	MRPL45	NA	EFMQHAR	7	55	61	15.9157	15.6057	15.4419	15.6267	15.2282	15.4977	14.8285	15.4415	no	no	1719	181	0.105294	T37_1min
-0.613708	1.42229	0.294547	0.037819	0.507519	14.7618	-2.31532	-4.53615	Q96EY4	TMA16	NA	FSSELEQIELHNSIRDR	17	85	101	14.4485	15.4613	14.7267	15.6381	14.1013	14.8336	14.3787	14.5063	no	no	1720	181	0.105233	T37_1min
-0.614366	1.42153	0.294547	0.0378853	0.507519	14.8014	-2.31437	-4.53779	Q6SPF0	SAMD1	NA	AAAAAATAPPSPGPAQPGPR	20	151	170	15.236	15.2704	15.6218	14.306	14.4017	14.9436	14.4743	14.1571	no	no	1721	181	0.105171	T37_1min
-0.165962	1.42137	0.294547	0.0378993	0.507519	18.6663	-2.31417	-4.53814	P35270	SPR	NA	AVCLLTGASR	10	8	17	18.5903	18.7741	18.8216	18.8111	18.5236	18.507	18.6281	18.6746	no	no	1722	181	0.10511	T37_1min
-0.732031	1.42129	0.294547	0.0379059	0.507519	12.9718	-2.31408	-4.5383	Q9BXS6	NUSAP1	NA	SAHVTVSGGTPKGEAVLGTHK	21	305	325	13.2269	13.9091	12.9811	13.2342	12.3187	12.9075	13.1103	12.0867	no	no	1723	181	0.105049	T37_1min
-0.815172	1.42081	0.294547	0.0379479	0.507519	13.0765	-2.31348	-4.53934	P51178	PLCD1	NA	ALCKGCR	7	332	338	12.8574	13.4606	13.9064	13.7119	12.7066	13.4669	11.8968	12.6053	no	no	1724	181	0.104988	T37_1min
-0.475553	1.42055	0.294547	0.037971	0.507519	15.0602	-2.31315	-4.53991	Q3T8J9	GON4L	NA	LTWLASER	8	1497	1504	15.5549	15.3996	14.7228	15.5147	14.8643	15.1404	14.6092	14.676	no	no	1725	181	0.104928	T37_1min
-0.670423	1.42025	0.294547	0.0379968	0.507519	15.3408	-2.31278	-4.54055	P17483	HOXB4	NA	ESSFQPEAGFGR	12	45	56	15.8118	15.6668	15.6678	15.5575	15.4823	15.4534	15.2053	13.8812	no	no	1726	181	0.104867	T37_1min
-0.21138	1.41997	0.294547	0.0380212	0.507519	16.9949	-2.31244	-4.54115	Q14669	TRIP12	NA	ADLGLWRGEEVTLSNPK	17	1645	1661	16.9491	17.0633	17.1391	17.2507	16.8649	16.9114	16.9614	16.819	no	no	1727	181	0.104806	T37_1min
-0.884997	1.41985	0.294547	0.0380316	0.507519	12.0232	-2.31229	-4.54141	Q9Y2H2	INPP5F	NA	EKEHEALHKENQR	13	581	593	12.7523	11.96	12.4401	12.7103	11.6682	10.7099	11.7567	12.188	no	no	1728	181	0.104745	T37_1min
-0.165942	1.41985	0.294547	0.038032	0.507519	19.1051	-2.31228	-4.54141	Q66PJ3	ARL6IP4	NA	IQAMKPMTKEEWDAR	15	166	180	19.0792	19.2777	19.1217	19.2736	18.8779	19.1302	19.0497	19.0305	no	no	1729	181	0.104685	T37_1min
-0.747529	1.41922	0.294547	0.0380876	0.507519	12.9335	-2.31149	-4.54279	O15050	TRANK1	NA	SLFHYASR	8	1439	1446	12.8548	13.7195	13.123	13.5318	12.0533	13.2139	12.7194	12.2523	no	no	1730	181	0.104624	T37_1min
-0.657269	1.41848	0.294284	0.0381521	0.507827	13.4231	-2.31058	-4.54437	Q9BS31	ZNF649	NA	ADDHLQQPLQNQK	13	84	96	13.1071	13.5439	14.014	14.3421	13.1926	13.1879	12.8396	13.1579	no	no	1731	181	0.104564	T37_1min
-0.3604	1.41842	0.294284	0.0381575	0.507827	15.7221	-2.3105	-4.54451	P61457	PCBD1	NA	LSAEERDQLLPNLR	14	8	21	15.8439	16.2031	15.7683	15.7939	15.2782	15.4876	15.8806	15.5212	no	no	1732	181	0.104503	T37_1min
-0.513912	1.41717	0.294033	0.0382679	0.508121	14.0484	-2.30894	-4.54721	Q9C0B5	ZDHHC5	NA	SEGTTSTSYK	10	448	457	13.9044	14.5255	14.5573	14.2344	13.7788	13.8598	13.4621	14.0652	no	no	1733	181	0.104443	T37_1min
-0.412436	1.41691	0.293994	0.0382902	0.508166	15.5881	-2.30862	-4.54776	Q9BZF1	OSBPL8	NA	EGKEHDLSVSSDSTHVTFYGLLR	23	277	299	15.3727	15.726	15.9946	16.0839	15.7079	15.3475	15.3454	15.1267	no	no	1734	181	0.104383	T37_1min
-0.806949	1.41667	0.293956	0.0383117	0.50821	13.386	-2.30832	-4.54829	Q8N5C7	DTWD1	NA	IIFIDSTWNQTNK	13	202	214	13.5769	13.703	13.9449	13.9329	13.6075	13.0085	11.8504	13.4635	no	no	1735	181	0.104323	T37_1min
-0.369104	1.41608	0.293926	0.0383638	0.508246	15.1257	-2.30759	-4.54956	O95340	PAPSS1	NA	GGFRGCTVWLTGLSGAGK	18	48	65	15.0817	15.511	15.3542	15.2941	15.1229	14.972	14.6592	15.0105	no	no	1736	181	0.104263	T37_1min
-0.231166	1.41575	0.293926	0.0383932	0.508246	16.9995	-2.30717	-4.55028	P58005	SESN1	NA	MQAELLYALR	10	476	485	17.242	17.042	17.208	16.9684	16.7882	16.9629	17.0264	16.7582	no	no	1737	181	0.104203	T37_1min
-0.357383	1.4152	0.293926	0.0384419	0.508246	14.8663	-2.30649	-4.55147	Q96AY2	EME1	NA	SVLDHQNNEGASCDWK	16	121	136	14.9992	14.825	15.2166	15.1393	14.6185	14.6929	14.774	14.665	no	no	1738	181	0.104143	T37_1min
-0.637521	1.41516	0.293926	0.038445	0.508246	13.1633	-2.30644	-4.55155	Q96GM5	SMARCD1	NA	RLDIQEALK	9	165	173	13.153	13.216	13.939	13.6203	12.8118	12.9009	12.4579	13.2076	no	no	1739	181	0.104083	T37_1min
-0.376558	1.415	0.293926	0.0384588	0.508246	17.5656	-2.30625	-4.55188	O75150	RNF40	NA	ALQGSLGGVEKELTLR	16	837	852	17.4441	18.0659	17.4767	18.0287	17.2883	17.7398	17.0935	17.3875	no	no	1740	181	0.104023	T37_1min
-0.778843	1.41407	0.29385	0.0385417	0.508334	12.2204	-2.30508	-4.5539	Q3KQV3	ZNF792	NA	HNKCCESGDAFNNK	14	253	266	12.4506	12.5972	12.405	12.9864	11.9925	11.882	12.3027	11.1466	no	no	1741	181	0.103963	T37_1min
-0.274303	1.414	0.29385	0.0385477	0.508334	15.7382	-2.305	-4.55405	Q15007	WTAP	NA	EQEMQECTTQIQYLK	15	84	98	15.8677	15.7611	16.0117	15.861	15.5356	15.5477	15.6006	15.7204	no	no	1742	181	0.103904	T37_1min
-0.300722	1.41396	0.29385	0.0385516	0.508334	16.1156	-2.30494	-4.55414	O14508	SOCS2	NA	IEYQDGKFR	9	97	105	16.1174	16.2204	16.1891	16.5368	16.093	15.746	16.0992	15.9225	no	no	1743	181	0.103844	T37_1min
-0.258261	1.41326	0.293633	0.0386139	0.508589	17.3971	-2.30407	-4.55565	Q13608	PEX6	NA	VLETRPALQGLLGPGTR	17	138	154	17.4934	17.5798	17.4554	17.5762	16.9961	17.5803	17.3217	17.1736	no	no	1744	181	0.103784	T37_1min
-0.408901	1.41158	0.293279	0.0387632	0.509004	16.9211	-2.30198	-4.55927	P56524	HDAC4	NA	NYQASMEAAGIPVSFGGHRPLSR	23	607	629	17.2748	17.0066	17.219	17.0017	17.3413	16.5139	16.3212	16.6901	no	no	1745	181	0.103725	T37_1min
-0.55797	1.41141	0.293279	0.0387785	0.509004	14.5618	-2.30177	-4.55964	Q9BYG3	NIFK	NA	KKVSGTLDTPEK	12	215	226	14.8976	14.8227	14.9123	14.7305	14.3032	14.8094	14.4835	13.5352	no	no	1746	181	0.103666	T37_1min
-0.515242	1.41123	0.293187	0.0387943	0.509111	15.8679	-2.30155	-4.56002	Q9NRW7	VPS45	NA	MIEDSGPGMK	10	14	23	16.3851	15.9536	16.0179	16.1454	14.8008	15.9783	15.8057	15.8562	no	no	1747	181	0.103606	T37_1min
-0.424384	1.40957	0.292933	0.0389426	0.509409	15.2635	-2.29948	-4.5636	Q6ZSC3	RBM43	NA	IPSLSFSPLK	10	136	145	15.3046	15.659	15.4658	15.4732	14.5672	15.3652	14.9716	15.301	no	no	1748	181	0.103547	T37_1min
-0.177474	1.40846	0.292571	0.0390427	0.509835	18.2688	-2.2981	-4.56601	Q86YP4	GATAD2A	NA	SGAIMCENCMTTNQKK	16	433	448	18.2948	18.4562	18.2885	18.3907	18.1662	18.3103	18.2234	18.0204	no	no	1749	181	0.103488	T37_1min
-0.358724	1.40697	0.292313	0.0391766	0.510137	15.9859	-2.29624	-4.56921	Q9NVE7	PANK4	NA	HEGYLGAIGAFLK	13	355	367	15.9904	16.2923	16.2341	16.1443	15.3293	15.9981	15.9657	15.933	no	no	1750	181	0.103429	T37_1min
-1.03646	1.40697	0.292313	0.039177	0.510137	11.2391	-2.29624	-4.56922	Q9UMY1	NOL7	NA	VQKVQSVSQNK	11	160	170	11.6277	12.3524	10.7349	12.3145	10.5534	10.3608	11.1529	10.8164	no	no	1751	181	0.10337	T37_1min
-0.423011	1.40683	0.292313	0.0391895	0.510137	16.3212	-2.29606	-4.56952	Q969S3	ZNF622	NA	LQWFEQQAKK	10	180	189	16.2223	16.9631	16.2869	16.6585	15.9137	16.4446	16.2961	15.7843	no	no	1752	181	0.103311	T37_1min
-0.233025	1.40561	0.292026	0.0393	0.510474	17.4128	-2.29454	-4.57216	P55008	AIF1	NA	MILMYEEK	8	120	127	17.5498	17.4237	17.6439	17.4996	17.0366	17.3303	17.3136	17.5045	no	no	1753	181	0.103252	T37_1min
-0.406764	1.40547	0.292026	0.0393126	0.510474	15.146	-2.29437	-4.57246	Q9HCS7	XAB2	NA	DLFEQALDGCPPK	13	578	590	15.2034	15.3147	15.0974	15.7819	14.8495	14.7682	14.9758	15.1769	no	no	1754	181	0.103193	T37_1min
-0.407026	1.40513	0.291922	0.0393436	0.510597	15.9586	-2.29394	-4.5732	Q9UDY4	DNAJB4	NA	NIPMSVNDIVKPGMR	15	276	290	16.2543	16.1286	16.2684	15.997	15.2204	15.8729	15.7395	16.1873	no	no	1755	181	0.103134	T37_1min
-0.299904	1.40467	0.291872	0.0393852	0.510656	16.8305	-2.29337	-4.57419	O76070	SNCG	NA	TKENVVQSVTSVAEKTK	17	44	60	16.7396	17.1735	16.7809	17.228	16.7119	16.8138	16.7429	16.4537	no	no	1756	181	0.103075	T37_1min
-0.356675	1.40432	0.291872	0.0394166	0.510656	15.4768	-2.29294	-4.57494	P10242	MYB	NA	SILESSPR	8	458	465	15.4975	15.8492	15.805	15.4688	15.1315	15.5863	15.1337	15.3422	no	no	1757	181	0.103017	T37_1min
-0.353703	1.40418	0.291872	0.0394289	0.510656	16.0377	-2.29277	-4.57523	Q6AW86	ZNF324	NA	KPTGVSVIYWER	12	135	146	15.9286	16.446	16.3004	16.1834	16.0629	16.0439	15.8385	15.4982	no	no	1758	181	0.102958	T37_1min
-0.241598	1.40335	0.291872	0.0395049	0.510656	17.1749	-2.29172	-4.57703	Q9NYZ3	GTSE1	NA	APGPPHSAHALPR	13	183	195	17.507	17.376	17.1936	17.1061	17.2167	17.0475	17.0364	16.9158	no	no	1759	181	0.102899	T37_1min
-0.629432	1.40211	0.29171	0.0396174	0.510846	16.8156	-2.29018	-4.57969	Q92879	CELF1	NA	TWSEKDLR	8	26	33	17.2602	17.3825	17.3846	16.4942	16.5838	16.6791	17.1274	15.6135	no	no	1760	181	0.102841	T37_1min
-0.378658	1.40118	0.29171	0.039703	0.510846	14.693	-2.28902	-4.58171	Q7Z7F0	KHDC4	NA	QLMPPPAFPVTGIK	14	519	532	14.7472	14.9285	15.0389	14.8148	14.7218	14.3155	14.4561	14.5214	no	no	1761	181	0.102783	T37_1min
-0.176679	1.40068	0.29171	0.0397482	0.510846	17.3089	-2.2884	-4.58278	Q9UBW7	ZMYM2	NA	SPQNLNQR	8	1314	1321	17.4388	17.3127	17.3516	17.4859	17.2289	17.2065	17.2027	17.2442	no	no	1762	181	0.102724	T37_1min
-0.233598	1.39846	0.29123	0.0399526	0.511411	17.0992	-2.28562	-4.58758	O60783	MRPS14	NA	ILQDVADEEIAALPR	15	66	80	17.239	17.0625	17.1395	17.4229	16.9885	17.0729	16.8011	17.067	no	no	1763	181	0.102666	T37_1min
-0.421606	1.3983	0.29123	0.0399665	0.511411	14.3283	-2.28543	-4.58791	Q16621	NFE2	NA	GEAGSRDER	9	220	228	14.4459	14.6086	14.4779	14.624	14.3812	13.8415	14.194	14.0532	no	no	1764	181	0.102608	T37_1min
-0.240854	1.39829	0.29123	0.0399673	0.511411	16.67	-2.28542	-4.58793	Q9ULG1	INO80	NA	QTSAIFNR	8	37	44	16.9978	16.7697	16.7466	16.6475	16.5464	16.5212	16.4335	16.6971	no	no	1765	181	0.10255	T37_1min
-0.805361	1.39821	0.291189	0.0399754	0.511459	14.0279	-2.28531	-4.58812	Q96PM5	RCHY1	NA	EGYRCPLCMHSALDMTR	17	179	195	14.4543	14.7364	14.5467	13.9848	12.388	13.9169	14.0556	14.1401	no	no	1766	181	0.102492	T37_1min
-0.446171	1.39747	0.291076	0.0400429	0.511593	15.213	-2.2844	-4.5897	O00748	CES2	NA	IQELEEPEER	10	546	555	14.9136	15.6633	15.4561	15.7114	15.0221	14.6634	15.189	15.0852	no	no	1767	181	0.102434	T37_1min
-0.171253	1.39631	0.291076	0.0401501	0.511593	18.377	-2.28295	-4.5922	Q96Q05	TRAPPC9	NA	SPFIYSPIIAHNRGEER	17	569	585	18.3183	18.5955	18.3773	18.5594	18.3139	18.2987	18.2394	18.3135	no	no	1768	181	0.102376	T37_1min
-0.61804	1.3961	0.291002	0.0401696	0.511679	13.3502	-2.28268	-4.59265	Q8N5P1	ZC3H8	NA	NSGSQEEDGKPKEK	14	162	175	13.5289	13.945	13.3482	13.8147	12.5682	12.8727	13.2053	13.5184	no	no	1769	181	0.102318	T37_1min
-0.312519	1.39598	0.290922	0.0401813	0.511773	15.4735	-2.28253	-4.59292	Q8N5G2	MACO1	NA	IKLDLFSALGDAKR	14	578	591	15.6783	15.7903	15.4721	15.5783	15.2258	15.2217	15.5297	15.2917	no	no	1770	181	0.10226	T37_1min
-0.378985	1.39568	0.290917	0.0402089	0.511779	15.0222	-2.28215	-4.59357	Q96MG8	PCMTD1	NA	NFINDEMQAK	10	257	266	15.1543	15.3165	15.274	15.102	14.5912	14.6272	15.112	15.0004	no	no	1771	181	0.102202	T37_1min
-0.521605	1.39498	0.290682	0.0402734	0.512056	13.5998	-2.28129	-4.59507	Q92665	MRPS31	NA	HFMELVTCGLSKNPYLSVK	19	349	367	13.8496	13.4264	14.1087	14.0579	13.2918	13.2083	13.419	13.4371	no	no	1772	181	0.102144	T37_1min
-0.481143	1.39446	0.290682	0.0403214	0.512056	14.7165	-2.28064	-4.59618	Q96MU7	YTHDC1	NA	MLGGVFKIDWICRR	14	438	451	15.2455	14.9674	14.6585	14.957	14.5381	13.9719	14.8616	14.5322	no	no	1773	181	0.102087	T37_1min
-0.81876	1.39432	0.290664	0.0403349	0.512078	12.2612	-2.28046	-4.59649	Q9BX10	GTPBP2	NA	IHAKDKLR	8	541	548	12.4248	12.9076	13.0406	12.3094	12.4257	11.3098	11.4251	12.2469	no	no	1774	181	0.102029	T37_1min
-0.279098	1.39354	0.290401	0.0404069	0.512388	15.5799	-2.27949	-4.59816	Q8IZ40	RCOR2	NA	EVQVSQYR	8	242	249	15.7639	15.7929	15.6058	15.715	15.4383	15.4699	15.3195	15.5335	no	no	1775	181	0.101972	T37_1min
-0.553433	1.39349	0.290393	0.0404119	0.512397	13.4755	-2.27942	-4.59828	P51148	RAB5C	NA	GGAARPNGPAAGNK	14	5	18	13.6782	13.723	13.8209	13.7864	12.7598	13.3003	13.6474	13.0874	no	no	1776	181	0.101914	T37_1min
-0.258523	1.39336	0.290384	0.0404237	0.512408	16.5696	-2.27927	-4.59855	Q92784	DPF3	NA	LLEIKPEVELPLKK	14	95	108	16.4418	16.7902	16.8433	16.7202	16.4357	16.2914	16.4579	16.5764	no	no	1777	181	0.101857	T37_1min
-0.164168	1.39246	0.290108	0.0405079	0.512734	19.2758	-2.27814	-4.6005	Q8N3F8	MICALL1	NA	LQELASPPAGRPTPAPR	17	290	306	19.4466	19.3852	19.3506	19.2491	19.1612	19.0394	19.2303	19.344	no	no	1778	181	0.1018	T37_1min
-0.529613	1.39236	0.290108	0.0405177	0.512734	13.8262	-2.27801	-4.60072	Q9BTF0	THUMPD2	NA	DDNQLKR	7	129	135	14.2739	13.892	14.3594	13.8389	13.6516	13.836	13.1306	13.6276	no	no	1779	181	0.101743	T37_1min
-0.145963	1.39173	0.290108	0.0405765	0.512734	18.8617	-2.27722	-4.60208	O15479	MAGEB2	NA	SVTKGEMLK	9	131	139	19.0411	18.9813	18.8229	18.8935	18.7417	18.7654	18.8259	18.8221	no	no	1780	181	0.101685	T37_1min
-0.20235	1.39162	0.290108	0.0405864	0.512734	18.456	-2.27709	-4.60231	P51857	AKR1D1	NA	SLGVSNFNRR	10	165	174	18.4239	18.6734	18.4081	18.7234	18.1949	18.4134	18.4516	18.3595	no	no	1781	181	0.101628	T37_1min
-0.274838	1.39104	0.290108	0.0406407	0.512734	16.1136	-2.27636	-4.60356	Q9NWY4	HPF1	NA	VAGQLLPLAYNLLKR	15	308	322	16.3036	16.1944	16.2696	16.2363	15.689	16.1415	16.0572	16.017	no	no	1782	181	0.101571	T37_1min
-0.245818	1.3908	0.290009	0.0406631	0.512851	16.4194	-2.27606	-4.60407	Q9NY65	TUBA1C	NA	PTYTNLNR	8	222	229	16.6553	16.4612	16.4499	16.6029	16.1312	16.2647	16.4659	16.3241	no	no	1783	181	0.101514	T37_1min
-0.489369	1.39015	0.289953	0.0407243	0.512917	15.1165	-2.27525	-4.60548	Q3B7T1	EDRF1	NA	LGPAGTTILGNSKK	14	87	100	15.4873	15.4188	15.2666	15.272	15.1292	14.5972	14.3497	15.4111	no	no	1784	181	0.101457	T37_1min
-0.276857	1.38964	0.289855	0.0407715	0.513032	16.0374	-2.27462	-4.60656	Q96CN9	GCC1	NA	EGANLEYLK	9	716	724	16.2631	16.1786	16.1156	16.1459	15.7173	15.9907	15.7679	16.1198	no	no	1785	181	0.101401	T37_1min
-0.347859	1.38936	0.289855	0.0407983	0.513032	15.6911	-2.27426	-4.60718	Q96EB6	SIRT1	NA	YKVDCEAVRGDIFNQVVPR	19	376	394	16.1525	15.594	15.8106	15.9032	15.7389	15.5977	15.4655	15.2668	no	no	1786	181	0.101344	T37_1min
-0.28908	1.38849	0.289832	0.0408797	0.513059	16.7133	-2.27318	-4.60904	Q9UHI6	DDX20	NA	NKVIEQR	7	633	639	16.7248	16.8498	16.7123	17.1446	16.327	16.626	16.7952	16.527	no	no	1787	181	0.101287	T37_1min
-0.397564	1.38846	0.289832	0.0408828	0.513059	15.0162	-2.27314	-4.60911	Q9ULH7	MRTFB	NA	HPAPAVQQPFINK	13	807	819	15.3218	15.1296	15.0579	15.3507	14.5277	15.2039	14.6893	14.8488	no	no	1788	181	0.10123	T37_1min
-0.373711	1.3884	0.289832	0.0408881	0.513059	16.0558	-2.27307	-4.60923	P48454	PPP3CC	NA	VFSILRQESESVLTLK	16	403	418	16.5433	16.0434	16.3761	16.0078	15.9689	15.8858	16.1388	15.4823	no	no	1789	181	0.101174	T37_1min
-0.193597	1.38836	0.289832	0.0408919	0.513059	17.5283	-2.27302	-4.60932	Q9Y576	ASB1	NA	GSPGCVMDAVLR	12	234	245	17.4999	17.7567	17.58	17.6636	17.3148	17.5519	17.4536	17.4056	no	no	1790	181	0.101117	T37_1min
-0.149045	1.38633	0.28926	0.0410841	0.513736	19.1461	-2.27048	-4.61371	Q92828	CORO2A	NA	SWHPQYR	7	2	8	19.0862	19.2737	19.2394	19.2833	18.9566	19.0827	19.1348	19.1123	no	no	1791	181	0.101061	T37_1min
-0.261501	1.38545	0.288914	0.0411673	0.514145	18.8973	-2.26938	-4.6156	P84243	H3-3B	NA	SAPSTGGVKKPHR	13	29	41	18.8722	19.2703	18.8118	19.1579	18.4831	18.9328	18.7636	18.8867	no	no	1792	181	0.101004	T37_1min
-0.19667	1.38503	0.288694	0.0412071	0.514406	20.6491	-2.26885	-4.6165	P49593	PPM1F	NA	LMEPHRPERQDEK	13	288	300	20.6214	20.9481	20.6927	20.7274	20.3188	20.7197	20.5476	20.6168	no	no	1793	181	0.100948	T37_1min
-0.470158	1.38479	0.288694	0.0412295	0.514406	14.7168	-2.26856	-4.61701	Q99590	SCAF11	NA	SGWTSASSWAVRK	13	1140	1152	14.5721	15.345	14.6322	15.2583	14.454	14.4743	14.6512	14.3474	no	no	1794	181	0.100892	T37_1min
-0.63991	1.38381	0.288694	0.0413229	0.514406	13.7227	-2.26733	-4.61912	Q0P651	ABHD18	NA	FQFIVPK	7	94	100	13.8617	14.0156	13.9944	14.2991	13.3411	13.8811	13.7724	12.6165	no	no	1795	181	0.100836	T37_1min
-0.210345	1.38357	0.288694	0.0413459	0.514406	16.6623	-2.26703	-4.61964	P35711	SOX5	NA	ASVPAALASPSAR	13	431	443	16.6668	16.6961	16.8356	16.8716	16.6253	16.5336	16.5418	16.5279	no	no	1796	181	0.10078	T37_1min
-0.460317	1.38294	0.288694	0.0414061	0.514406	14.5245	-2.26624	-4.621	O15160	POLR1C	NA	RILLAEVPTMAVEK	14	78	91	14.6469	14.8378	14.7871	14.7469	13.8922	14.3917	14.7619	14.1316	no	no	1797	181	0.100723	T37_1min
-0.304637	1.38291	0.288694	0.0414081	0.514406	17.6447	-2.26621	-4.62105	Q96C57	CUSTOS	NA	EAAMPAWGLEQRPHVAGKPR	20	28	47	17.8807	17.8443	17.7914	17.6715	17.0102	17.7441	17.5764	17.6387	no	no	1798	181	0.100667	T37_1min
-0.412181	1.38178	0.288391	0.0415168	0.514765	14.9219	-2.26479	-4.6235	Q9H7Z6	KAT8	NA	LDEWVDKNR	9	100	108	14.9847	15.196	15.0328	15.2985	14.7883	15.0594	14.7057	14.31	no	no	1799	181	0.100611	T37_1min
-0.389692	1.38111	0.288382	0.0415802	0.514776	14.9354	-2.26396	-4.62492	Q9Y222	DMTF1	NA	YTPEEIEKLK	10	227	236	14.9643	15.3147	15.0465	15.1955	15.0067	14.6088	14.8919	14.4548	no	no	1800	181	0.100556	T37_1min
-1.06905	1.38073	0.288382	0.0416165	0.514776	11.4557	-2.26349	-4.62574	P61601	NCALD	NA	QMDTNRDGK	9	155	163	12.2157	12.2227	11.8154	11.707	10.6822	10.793	12.2262	9.98335	no	no	1801	181	0.1005	T37_1min
-0.587681	1.38071	0.288382	0.0416192	0.514776	15.0615	-2.26345	-4.6258	P36551	CPOX	NA	CSSFMAPPVTDLGELR	16	127	142	15.2647	15.3684	15.5249	15.2635	14.2006	14.2773	15.0699	15.523	no	no	1802	181	0.100444	T37_1min
-0.585013	1.37919	0.288382	0.0417646	0.514776	14.7003	-2.26156	-4.62906	Q92750	TAF4B	NA	VAPVSAPPK	9	73	81	15.1848	14.9295	14.6564	15.2003	15.0448	14.7207	13.9306	13.9349	no	no	1803	181	0.100388	T37_1min
-0.431285	1.37813	0.288382	0.0418666	0.514776	15.7949	-2.26023	-4.63133	P49916	LIG3	NA	FCVDYAKR	8	93	100	15.8907	15.8899	15.8124	16.4491	15.6681	15.7822	15.8088	15.0578	no	no	1804	181	0.100333	T37_1min
-0.174935	1.37788	0.288382	0.0418909	0.514776	18.0354	-2.25992	-4.63188	Q9BS16	CENPK	NA	NKVETFSESR	10	148	157	18.111	18.1347	18.2019	18.0439	18.0631	18.0317	17.8909	17.806	no	no	1805	181	0.100277	T37_1min
-0.874905	1.3774	0.288382	0.0419375	0.514776	14.2459	-2.25931	-4.63292	Q9H4E7	DEF6	NA	ASMQAEMELK	10	408	417	15.3679	14.0306	14.4524	14.8824	13.9799	13.462	14.8885	12.9033	no	no	1806	181	0.100221	T37_1min
-0.31749	1.37725	0.288382	0.0419522	0.514776	16.3033	-2.25912	-4.63324	Q15773	MLF2	NA	FRQQRPLEFR	10	203	212	16.4058	16.3544	16.2981	16.79	16.1595	16.2461	16.3275	15.8453	no	no	1807	181	0.100166	T37_1min
-0.127465	1.37705	0.288326	0.0419715	0.514842	20.5138	-2.25887	-4.63367	P49585	PCYT1A	NA	EAGMFAPTQR	10	187	196	20.6096	20.5147	20.525	20.6608	20.3829	20.5114	20.5273	20.3786	no	no	1808	181	0.100111	T37_1min
-0.539845	1.37703	0.288326	0.0419731	0.514842	15.0416	-2.25885	-4.63371	Q9Y3C1	NOP16	NA	QKFGYSVNR	9	11	19	15.193	15.4544	15.3381	15.2607	15.3184	14.3128	15.2016	14.254	no	no	1809	181	0.100055	T37_1min
-0.441052	1.37687	0.288209	0.0419888	0.514981	14.4072	-2.25865	-4.63406	Q9P2D0	IBTK	NA	EDLKPWEKSPILK	13	1075	1087	14.5312	14.7337	14.4156	14.8303	13.8929	14.1105	14.5256	14.2176	no	no	1810	181	0.1	T37_1min
-0.315964	1.3765	0.288202	0.0420247	0.514989	15.7449	-2.25819	-4.63485	Q9BRT6	LLPH	NA	KTLLDQHGQYPIWMNQR	17	84	100	15.7907	15.9971	15.6609	16.1629	15.5309	15.772	15.5286	15.5162	no	no	1811	181	0.0999448	T37_1min
-0.631753	1.37642	0.288202	0.0420316	0.514989	13.8589	-2.2581	-4.63501	Q659A1	ICE2	NA	QPSVSEQLSGPSDSSSWPK	19	676	694	14.5442	14.3822	13.7502	14.0224	13.0989	13.6855	13.2075	14.18	no	no	1812	181	0.0998896	T37_1min
-0.693589	1.37626	0.288202	0.0420478	0.514989	13.5654	-2.25789	-4.63537	Q9C037	TRIM4	NA	VMHLQDVEVK	10	174	183	14.1949	14.3873	13.2891	13.7776	13.0349	12.6957	13.3301	13.8139	no	no	1813	181	0.0998345	T37_1min
-1.66459	1.37578	0.288183	0.0420942	0.515012	15.5756	-2.25729	-4.6364	Q86YT6	MIB1	NA	VLLSKLPRPWIVDEK	15	614	628	17.0596	17.1021	14.2837	17.1863	13.566	14.478	13.8697	17.0598	no	no	1814	181	0.0997795	T37_1min
-0.589609	1.37546	0.288044	0.0421246	0.515177	12.8629	-2.2569	-4.63707	Q8N3R9	PALS1	NA	IHNAITVHMNK	11	165	175	13.2625	13.1516	13.1833	13.0336	12.311	12.9733	12.4137	12.5745	no	no	1815	181	0.0997245	T37_1min
-0.755354	1.37388	0.287742	0.0422786	0.515534	12.3401	-2.25491	-4.64048	B2RTY4	MYO9A	NA	LRETKPEVGLVNIK	14	1166	1179	12.1823	12.9638	12.489	13.2358	11.5114	12.2825	11.9712	12.0845	no	no	1816	181	0.0996696	T37_1min
-0.621593	1.37375	0.287742	0.0422911	0.515534	15.0373	-2.25475	-4.64075	P78509	RELN	NA	ITIPLPNAALTR	12	635	646	14.9985	15.6093	15.0169	15.7676	14.3344	14.1969	15.4596	14.9149	no	no	1817	181	0.0996147	T37_1min
-0.293776	1.37339	0.287742	0.042326	0.515534	15.9552	-2.2543	-4.64152	O60493	SNX3	NA	CLHMFLQDEIIDKSYTPSK	19	140	158	15.9961	16.2787	16.0195	16.114	15.7595	16.025	15.8818	15.5668	no	no	1818	181	0.09956	T37_1min
-0.578823	1.37332	0.287742	0.0423326	0.515534	13.9551	-2.25422	-4.64167	Q8NA54	IQUB	NA	QYAMQRPNDDSLAFLDKIK	19	98	116	13.8097	14.7646	13.9052	14.4986	13.473	13.4434	14.0037	13.7426	no	no	1819	181	0.0995052	T37_1min
-0.662879	1.37323	0.287709	0.0423417	0.515574	14.8624	-2.2541	-4.64187	P54098	POLG	NA	LDDPAWTPGPSLLSLQMR	18	580	597	15.1354	14.9615	15.2067	15.4717	13.6747	14.7446	14.3122	15.3922	no	no	1820	181	0.0994505	T37_1min
-1.41343	1.37258	0.287702	0.0424049	0.515583	13.6037	-2.25329	-4.64326	A8MW92	PHF20L1	NA	IAQDTVNREEK	11	826	836	14.3415	14.3286	14.5787	13.9929	14.2726	11.765	14.4638	11.0867	no	no	1821	181	0.0993959	T37_1min
-0.763969	1.3721	0.287702	0.0424524	0.515583	12.0413	-2.25268	-4.64431	Q96F44	TRIM11	NA	SLEHLRK	7	142	148	12.1393	12.2768	12.7272	12.5498	12.0525	11.1663	11.4245	11.9939	no	no	1822	181	0.0993414	T37_1min
-0.292865	1.37189	0.287702	0.0424732	0.515583	16.0532	-2.25242	-4.64476	Q8N5C6	SRBD1	NA	HIGVGMYQHDVSQTLLK	17	676	692	16.0651	16.4547	16.1888	16.0897	16.0881	15.7429	15.7973	15.9986	no	no	1823	181	0.0992869	T37_1min
-0.140259	1.37172	0.287702	0.0424896	0.515583	19.0313	-2.25221	-4.64512	Q6PJG6	BRAT1	NA	ATWAVPTVR	9	112	120	19.0686	19.1496	19.045	19.1424	19.0284	18.8339	18.9925	18.9898	no	no	1824	181	0.0992325	T37_1min
-0.301201	1.37135	0.287702	0.0425251	0.515583	16.8733	-2.25175	-4.6459	Q53H54	TRMT12	NA	MLSPATKPEWQR	12	383	394	17.1934	16.7788	16.9166	17.2066	16.3918	16.8801	16.7336	16.8851	no	no	1825	181	0.0991781	T37_1min
-0.239446	1.37114	0.287662	0.0425464	0.51563	16.5515	-2.25148	-4.64637	P42684	ABL2	NA	LLSEHQVTSSGDKDRPR	17	960	976	16.5827	16.501	16.7663	16.8349	16.549	16.4115	16.4252	16.3415	yes	no	1826	182	0.0996714	T37_1min
-0.274219	1.37017	0.287469	0.0426416	0.515858	17.4818	-2.25027	-4.64846	O00629	KPNA4	NA	DLETMRR	7	21	27	17.4342	17.7119	17.7094	17.6204	16.9833	17.4907	17.3259	17.579	no	no	1827	182	0.0996169	T37_1min
-0.27789	1.36994	0.287469	0.0426641	0.515858	16.7466	-2.24998	-4.64895	Q6UWU4	C6orf89	NA	LMSLPIAKK	9	106	114	16.8923	16.6802	16.9095	17.06	16.5836	16.7481	16.3094	16.7895	no	no	1828	182	0.0995624	T37_1min
-0.70028	1.3699	0.287469	0.0426679	0.515858	13.6731	-2.24993	-4.64903	Q6PJ61	FBXO46	NA	CLDPTKAPPDPGGR	14	137	150	13.8774	13.9014	14.6412	13.6728	12.6282	13.6206	13.9185	13.1245	no	no	1829	182	0.0995079	T37_1min
-0.37861	1.36966	0.287469	0.0426916	0.515858	15.223	-2.24963	-4.64955	P51398	DAP3	NA	ELLFLSNANPSLLER	15	379	393	15.2713	15.2377	15.5643	15.576	15.2533	15.0715	14.6554	15.1548	no	no	1830	182	0.0994536	T37_1min
-0.482023	1.36961	0.287469	0.0426961	0.515858	15.0496	-2.24957	-4.64965	P61923	COPZ1	NA	EQIKWSLLR	9	169	177	15.2241	15.4696	14.7707	15.698	14.628	15.0221	15.0777	14.5064	no	no	1831	182	0.0993992	T37_1min
-0.347455	1.36953	0.287469	0.042704	0.515858	16.3908	-2.24947	-4.64982	Q15398	DLGAP5	NA	YRPDMPCFLLSNQNAVKAEPK	21	123	143	16.3788	16.8609	16.3222	16.6962	15.9079	16.4451	16.1001	16.4151	no	no	1832	182	0.099345	T37_1min
-0.31648	1.36937	0.287402	0.0427199	0.515939	15.8447	-2.24927	-4.65017	Q15032	R3HDM1	NA	MEAEKLFGELFK	12	999	1010	15.7692	16.2844	16.0073	15.951	15.6099	15.917	15.542	15.6771	no	no	1833	182	0.0992908	T37_1min
-0.60297	1.36921	0.287288	0.0427355	0.516074	13.7575	-2.24907	-4.65051	O00443	PIK3C2A	NA	LVQLLGGVAEKVR	13	1052	1064	14.3596	13.9817	13.8424	14.0521	13.4136	12.8076	14.0277	13.5751	no	no	1834	182	0.0992366	T37_1min
-0.804116	1.36908	0.287199	0.0427485	0.516179	13.6075	-2.2489	-4.65079	Q9BVJ7	DUSP23	NA	TGTMLACYLVK	11	102	112	13.3734	14.2725	13.8517	14.5405	13.9532	13.0292	12.3142	13.525	no	no	1835	182	0.0991826	T37_1min
-0.246766	1.36842	0.287042	0.0428136	0.516366	16.3525	-2.24808	-4.65221	Q9P2E9	RRBP1	NA	SILAETEGMLR	11	1133	1143	16.3534	16.3964	16.6087	16.545	16.1982	16.1488	16.1545	16.4149	no	no	1836	182	0.0991285	T37_1min
-0.892023	1.36826	0.287042	0.0428293	0.516366	12.2819	-2.24788	-4.65256	O43422	THAP12	NA	GKDIELPSTIYEALHLPDIK	20	653	672	12.9372	12.4832	12.2918	13.1993	12.1342	12.486	10.805	11.9182	no	no	1837	182	0.0990746	T37_1min
-0.56385	1.36792	0.286882	0.042863	0.516556	13.694	-2.24745	-4.65329	Q8IXQ3	C9orf40	NA	RKIDAGTMAEPSASPSK	17	56	72	14.1493	13.7577	13.8525	14.144	12.9455	13.2959	13.4544	13.9523	no	no	1838	182	0.0990207	T37_1min
-0.600974	1.36771	0.286882	0.0428831	0.516556	14.1562	-2.24719	-4.65373	Q7Z5W3	BCDIN3D	NA	LGLHDFDHFHSLAIR	15	213	227	14.375	14.8617	14.9153	13.6749	13.8466	13.9541	13.9967	13.6257	no	no	1839	182	0.0989668	T37_1min
-0.756524	1.36733	0.286785	0.0429211	0.516673	14.6061	-2.24671	-4.65455	Q9HC98	NEK6	NA	CSLADFQIEKK	11	40	50	15.3389	15.041	14.8924	14.6652	14.8379	13.0043	14.4419	14.6273	yes	no	1840	183	0.0994565	T37_1min
-0.687302	1.36674	0.286756	0.0429798	0.516707	13.5808	-2.24597	-4.65583	A6H8Y1	BDP1	NA	MNTLDILR	8	660	667	13.8345	13.9061	13.8451	14.1121	12.2888	13.2696	13.7486	13.6417	no	no	1841	183	0.0994025	T37_1min
-0.179659	1.36594	0.286623	0.0430583	0.516865	17.5782	-2.24498	-4.65753	O43747	AP1G1	NA	AVEYNALFK	9	563	571	17.6562	17.732	17.6627	17.6214	17.3831	17.5107	17.6421	17.4177	no	no	1842	183	0.0993485	T37_1min
-0.120178	1.36577	0.286615	0.0430754	0.516875	21.191	-2.24476	-4.6579	Q9NUU7	DDX19A	NA	SMTNLQIKEEK	11	19	29	21.1825	21.2886	21.2345	21.2987	21.0179	21.2181	21.1147	21.1728	no	no	1843	183	0.0992946	T37_1min
-0.692585	1.36531	0.286551	0.0431212	0.516951	13.8554	-2.24418	-4.65889	Q9NWT8	AURKAIP1	NA	AGLKEAPEGWQTPK	14	180	193	14.2323	14.5442	13.2873	14.7431	13.2522	13.4158	13.975	13.3937	no	no	1844	183	0.0992408	T37_1min
-0.625746	1.36422	0.286524	0.0432293	0.516983	16.3165	-2.24282	-4.66122	Q8N999	C12orf29	NA	KMPCVFVTEVKEEPSSK	17	10	26	16.4174	16.5683	16.6328	16.899	16.2437	16.2556	16.5977	14.9176	no	no	1845	183	0.099187	T37_1min
-0.183501	1.36405	0.286485	0.0432465	0.517029	16.9968	-2.2426	-4.6616	O14593	RFXANK	NA	FLLEWGADPHILAK	14	142	155	17.0845	17.0929	17.1168	17.0599	17.0091	16.8856	16.8816	16.8439	no	no	1846	183	0.0991333	T37_1min
-0.657986	1.36392	0.286404	0.0432589	0.517126	12.885	-2.24245	-4.66186	Q7Z4F1	LRP10	NA	QDMTPGGGPGAR	12	534	545	12.7382	13.3994	13.2207	13.4978	12.0787	12.6454	12.5238	12.9764	no	no	1847	183	0.0990796	T37_1min
-0.831233	1.36371	0.286341	0.0432802	0.517201	12.7555	-2.24218	-4.66232	Q7Z406	MYH9	NA	LQLEKVTTEAK	11	962	972	12.9454	13.621	12.5422	13.576	11.9547	13.1662	11.7757	12.4631	no	no	1848	183	0.099026	T37_1min
-0.579691	1.36296	0.286175	0.0433553	0.517398	13.2767	-2.24124	-4.66394	Q8NEY1	NAV1	NA	AHYSHTMPMR	10	352	361	13.3003	13.3931	13.7605	13.8123	12.5242	13.2849	13.1086	13.0298	no	no	1849	183	0.0989724	T37_1min
-0.648309	1.36291	0.286175	0.04336	0.517398	14.5226	-2.24118	-4.66404	Q13889	GTF2H3	NA	SQLILPPPVHVDYR	14	239	252	15.1292	14.6049	14.9629	14.6899	15.0438	14.3252	13.9807	13.4439	no	no	1850	183	0.0989189	T37_1min
-0.591003	1.362	0.285751	0.0434507	0.517904	13.7207	-2.24004	-4.66599	Q8N0Z3	SPICE1	NA	HEIHKSK	7	53	59	13.5497	14.272	14.2518	13.9912	13.1044	13.9402	13.0998	13.5563	no	no	1851	183	0.0988655	T37_1min
-0.517225	1.36099	0.285477	0.0435523	0.518231	14.2126	-2.23877	-4.66816	Q9H3R0	KDM4C	NA	FSTASDMR	8	998	1005	14.6914	14.7446	14.0873	14.3616	13.6138	14.3491	14.1213	13.7317	no	no	1852	183	0.0988121	T37_1min
-0.542154	1.36019	0.285155	0.0436329	0.518615	14.99	-2.23776	-4.66989	O15230	LAMA5	NA	AGALLPAIHEQLR	13	2181	2193	15.5514	15.3907	15.2817	14.8205	14.9812	14.8024	15.0916	14.0004	no	no	1853	183	0.0987588	T37_1min
-0.112977	1.35986	0.284988	0.0436655	0.518814	20.2338	-2.23736	-4.67058	Q8WUE5	CT55	NA	VNVVVEEDKPHYGLR	15	76	90	20.2879	20.2701	20.2362	20.367	20.1463	20.1354	20.2273	20.2002	no	no	1854	183	0.0987055	T37_1min
-0.265567	1.35936	0.284971	0.0437162	0.518834	15.9041	-2.23672	-4.67167	Q9H7E2	TDRD3	NA	MGTLNVEEPK	10	281	290	16.1076	15.9358	15.9832	16.1211	15.5931	15.7435	15.8992	15.8496	no	no	1855	183	0.0986523	T37_1min
-0.427705	1.35866	0.284757	0.0437865	0.519091	14.6107	-2.23585	-4.67316	Q9NR33	POLE4	NA	AAELFVETIAKDAYCCAQQGKR	22	70	91	15.1482	14.9771	14.5848	14.588	14.3417	14.3778	14.6549	14.213	no	no	1856	183	0.0985991	T37_1min
-0.290255	1.35852	0.284757	0.0438005	0.519091	16.5291	-2.23568	-4.67346	Q96BK5	PINX1	NA	ASAQDAGDHVQPPEGR	16	272	287	16.569	16.6362	16.4775	17.0142	16.2233	16.3061	16.4412	16.5653	no	no	1857	183	0.098546	T37_1min
-0.584438	1.35769	0.284486	0.0438842	0.519414	13.9052	-2.23464	-4.67524	Q8N543	OGFOD1	NA	KILFEDFR	8	117	124	13.8908	14.5674	13.9317	14.3998	13.6219	13.2172	14.2019	13.4109	no	no	1858	183	0.098493	T37_1min
-0.684211	1.35658	0.284243	0.0439965	0.519705	13.2707	-2.23324	-4.67762	Q9NV79	PCMTD2	NA	KILAVSFAPLIQPCHSESGK	20	210	229	13.3882	14.2603	13.1149	13.6878	13.4424	12.5383	12.6943	13.0394	no	no	1859	183	0.09844	T37_1min
-0.453369	1.35543	0.283655	0.0441132	0.520409	14.0585	-2.2318	-4.68009	Q6P1X5	TAF2	NA	NKFSDNYYR	9	787	795	14.0554	14.2605	14.3627	14.4621	14.1268	13.6133	13.9152	13.6719	no	no	1860	183	0.0983871	T37_1min
-0.545894	1.35457	0.283652	0.0442011	0.520413	14.441	-2.23072	-4.68194	Q8TD31	CCHCR1	NA	AALAGAEVVRK	11	148	158	14.6841	14.9156	14.5737	14.6826	13.9746	13.6721	14.1246	14.9011	no	no	1861	183	0.0983342	T37_1min
-0.499914	1.35346	0.283452	0.0443139	0.520652	14.5968	-2.22933	-4.68432	Q9BPW8	NIPSNAP1	NA	LKPGTMIEWGNNWAR	15	192	206	14.87	14.6187	14.7774	15.1208	14.136	14.2669	14.0092	14.9751	no	no	1862	183	0.0982814	T37_1min
-0.618967	1.35291	0.283202	0.0443702	0.520952	13.16	-2.22864	-4.6855	Q96S21	RAB40C	NA	SIRPPQSPPQNCSR	14	262	275	13.4326	13.6034	13.4686	13.3733	12.6834	13.4871	12.3536	12.8778	no	no	1863	183	0.0982287	T37_1min
-1.30203	1.35271	0.283201	0.0443908	0.520954	10.9626	-2.22838	-4.68593	Q9P0L1	ZKSCAN7	NA	STFNHHQR	8	732	739	12.0045	11.1151	11.8097	11.5252	11.5415	10.0884	8.65146	10.965	no	no	1864	183	0.098176	T37_1min
-0.171865	1.35225	0.283107	0.0444374	0.521067	17.6437	-2.22781	-4.68691	Q96C19	EFHD2	NA	VFNPYTEFKEFSR	13	79	91	17.7441	17.8217	17.6791	17.6736	17.6274	17.5718	17.6036	17.4283	no	no	1865	183	0.0981233	T37_1min
-0.176005	1.35224	0.283107	0.0444389	0.521067	19.7534	-2.22779	-4.68694	Q6NZY4	ZCCHC8	NA	LFPADTSPSTATK	13	643	655	19.7681	19.9226	19.8653	19.8098	19.5808	19.8582	19.753	19.4698	no	no	1866	183	0.0980707	T37_1min
-0.297989	1.35122	0.28301	0.0445429	0.521183	15.8789	-2.22652	-4.68912	Q6UWZ7	ABRAXAS1	NA	ALDLDDRWQFKR	12	348	359	16.1093	15.9557	15.9073	16.139	15.9461	15.6221	15.4874	15.8639	no	no	1867	183	0.0980182	T37_1min
-0.105153	1.351	0.28301	0.0445658	0.521183	20.0196	-2.22624	-4.6896	O00139	KIF2A	NA	FTARPLVETIFER	13	292	304	20.0426	20.0559	20.0951	20.0951	20.002	19.9459	19.9742	19.9459	no	no	1868	183	0.0979657	T37_1min
-0.349051	1.35081	0.28301	0.0445853	0.521183	14.6072	-2.226	-4.69	P05166	PCCB	NA	AYGGAYDVMSSK	12	434	445	14.8219	14.7425	14.8069	14.7554	14.3528	14.3866	14.5828	14.4083	no	no	1869	183	0.0979133	T37_1min
-0.656578	1.3508	0.28301	0.044586	0.521183	13.6925	-2.22599	-4.69002	Q9Y2K5	R3HDM2	NA	VAAYFGMDHNVDQTGK	16	207	222	14.6421	13.2071	14.1854	14.0486	13.0904	13.6957	13.3311	13.3396	no	no	1870	183	0.097861	T37_1min
-0.522632	1.35078	0.28301	0.0445882	0.521183	13.3003	-2.22597	-4.69006	O75449	KATNA1	NA	RGTSEEHEASRR	12	317	328	13.3686	13.5649	13.4945	13.8182	13.1252	12.8107	12.9466	13.2733	no	no	1871	183	0.0978087	T37_1min
-0.275213	1.3506	0.28301	0.0446068	0.521183	16.0349	-2.22574	-4.69045	O14653	GOSR2	NA	VHNGMDDLILDGHNILDGLR	20	133	152	16.3883	15.9542	16.256	16.0915	15.8257	16.0235	15.8917	15.8483	no	no	1872	183	0.0977564	T37_1min
-0.635073	1.35057	0.28301	0.0446093	0.521183	15.1692	-2.22571	-4.6905	O95834	EML2	NA	LLASADDFGK	10	587	596	15.5203	15.1933	15.7816	15.4518	15.0731	13.8119	15.1716	15.3502	no	no	1873	183	0.0977042	T37_1min
-0.207379	1.35034	0.28301	0.044633	0.521183	17.6092	-2.22542	-4.691	Q5TA45	INTS11	NA	LFIPWTNQK	9	281	289	17.5743	17.8399	17.5589	17.8785	17.6041	17.542	17.4356	17.4404	no	no	1874	183	0.0976521	T37_1min
-0.563383	1.35031	0.28301	0.0446361	0.521183	14.8602	-2.22538	-4.69106	Q8WV41	SNX33	NA	SGVEAFILGDVPMMAK	16	192	207	15.072	14.8722	15.2825	15.3408	13.7243	14.7619	14.8752	14.9526	no	no	1875	183	0.0976	T37_1min
-0.230073	1.35022	0.282993	0.044646	0.521203	17.1961	-2.22526	-4.69127	Q8TD55	PLEKHO2	NA	MEEEGVKEAGEKPR	14	1	14	17.2224	17.3491	17.2698	17.4034	16.8104	17.0875	17.2691	17.1573	no	no	1876	183	0.097548	T37_1min
-0.31525	1.34895	0.282655	0.0447766	0.521609	15.3031	-2.22367	-4.69399	O00308	WWP2	NA	AGVALPFEKSQLTLK	15	9	23	15.3197	15.6632	15.4543	15.4057	15.1582	15.2218	15.2455	14.9564	no	no	1877	183	0.097496	T37_1min
-0.400156	1.34876	0.282646	0.044796	0.52162	14.3937	-2.22343	-4.69439	Q15059	BRD3	NA	KAKVAPPAK	9	520	528	14.5237	14.5802	14.5136	14.7579	14.2502	14.2102	14.3997	13.9145	yes	no	1878	184	0.0979766	T37_1min
-0.682103	1.34772	0.282163	0.0449039	0.5222	13.5399	-2.22212	-4.69663	Q8ND90	PNMA1	NA	LEQVIAGANHSGAIRR	16	291	306	14.5682	13.9794	13.2134	13.7628	13.6632	13.3476	12.9204	12.8641	no	no	1879	184	0.0979244	T37_1min
-0.45292	1.34726	0.28213	0.0449514	0.522239	15.3379	-2.22154	-4.69762	O00178	GTPBP1	NA	KGMVMVSPR	9	475	483	15.1889	15.5376	15.7532	15.7777	14.7827	14.895	15.6562	15.1118	no	no	1880	184	0.0978723	T37_1min
-0.368113	1.34589	0.281527	0.0450933	0.522966	15.4265	-2.21982	-4.70055	Q8NDH2	CCDC168	NA	KIETQKANEK	10	3520	3529	15.7436	15.5631	15.4134	15.7223	15.1104	15.0084	15.1777	15.6734	no	no	1881	184	0.0978203	T37_1min
-0.357787	1.34492	0.281428	0.0451944	0.523085	14.9807	-2.2186	-4.70263	O43491	EPB41L2	NA	QAKGDAEEMAQK	12	124	135	15.1508	15.3332	14.9768	15.1778	14.6579	15.0708	14.6381	14.8406	no	no	1882	184	0.0977683	T37_1min
-0.207449	1.34322	0.281176	0.045371	0.523388	17.9833	-2.21647	-4.70626	Q9Y676	MRPS18B	NA	ARDHGLLIYHIPQVEPR	17	157	173	18.0078	18.2227	17.8869	18.2309	17.8621	17.897	18.02	17.7393	no	no	1883	184	0.0977164	T37_1min
-0.435393	1.34306	0.281176	0.0453881	0.523388	14.9997	-2.21627	-4.70661	Q06546	GABPA	NA	YYYDGDMICKVQGKR	15	380	394	14.9344	15.2453	15.2736	15.4161	14.2533	14.8564	14.979	15.0391	no	no	1884	184	0.0976645	T37_1min
-0.357544	1.34257	0.281176	0.0454391	0.523388	17.2306	-2.21566	-4.70766	P07437	TUBB	NA	MAVTFIGNSTAIQELFKR	18	363	380	17.3005	17.1542	17.5089	17.6739	16.7376	16.7674	17.2664	17.4359	no	no	1885	184	0.0976127	T37_1min
-0.593968	1.34187	0.281176	0.0455125	0.523388	12.7567	-2.21478	-4.70916	Q8WUX9	CHMP7	NA	LRDLQEAFQRK	11	74	84	13.0075	13.1961	12.8152	13.1959	12.4608	12.5171	12.1198	12.7411	no	no	1886	184	0.097561	T37_1min
-0.666832	1.34113	0.281	0.0455898	0.5236	13.6689	-2.21385	-4.71074	Q8N1W2	ZNF710	NA	TPRPELNVAPYDPHFPAPAR	20	177	196	14.5609	14.0771	13.6488	13.7226	13.0796	13.4059	14.0357	12.821	no	no	1887	184	0.0975093	T37_1min
-1.0312	1.3404	0.280743	0.0456672	0.52391	10.9511	-2.21292	-4.71231	Q6ZWJ1	STXBP4	NA	SEENEEDCSR	10	537	546	10.6805	11.5327	12.1242	11.5293	10.6173	10.1496	9.85197	11.1231	no	no	1888	184	0.0974576	T37_1min
-0.369369	1.34026	0.280742	0.0456811	0.523912	15.0883	-2.21276	-4.7126	Q8N4S0	CCDC82	NA	TMQIDNFMSHDKQVFTVGR	19	448	466	15.2367	15.2871	15.1854	15.3827	14.723	14.9229	15.2962	14.6724	no	no	1889	184	0.097406	T37_1min
-0.498797	1.3402	0.280742	0.0456878	0.523912	14.4555	-2.21268	-4.71273	Q9H7Z3	NRDE2	NA	AWMHQQER	8	540	547	14.4647	14.853	14.9471	14.5548	13.711	14.0459	14.4597	14.6078	no	no	1890	184	0.0973545	T37_1min
-0.720331	1.34003	0.280694	0.045706	0.52397	12.5663	-2.21246	-4.7131	Q92839	HAS1	NA	RRTGGYR	7	569	575	12.9535	12.4954	13.0516	13.2052	12.1946	11.5638	12.7744	12.2915	no	no	1891	184	0.097303	T37_1min
-0.118698	1.33963	0.280623	0.0457481	0.524055	19.4091	-2.21196	-4.71396	Q9UK45	LSM7	NA	QLGLVVCR	8	70	77	19.4537	19.4908	19.4006	19.5287	19.302	19.3782	19.3633	19.3554	no	no	1892	184	0.0972516	T37_1min
-0.356298	1.33958	0.280623	0.0457532	0.524055	15.7349	-2.2119	-4.71406	Q9GZN1	ACTR6	NA	NIVLTGGNSLFPGFRDR	17	316	332	16.0038	15.8822	15.9379	15.8283	15.0815	15.8708	15.6546	15.6202	no	no	1893	184	0.0972002	T37_1min
-0.352338	1.33835	0.280204	0.0458829	0.524561	15.0665	-2.21035	-4.7167	Q9BUP3	HTATIP2	NA	GEVEAKVEELKFDR	14	148	161	15.3909	15.2976	15.2101	15.0721	14.887	15.1944	14.7529	14.7271	no	no	1894	184	0.0971489	T37_1min
-0.355635	1.33814	0.280204	0.0459055	0.524561	16.18	-2.21008	-4.71715	P52907	CAPZA1	NA	IGKEMQNA	8	279	286	16.1028	16.5988	16.3057	16.4239	15.6347	16.3999	15.9752	15.9989	no	no	1895	184	0.0970976	T37_1min
-0.302646	1.33811	0.280204	0.045908	0.524561	15.8855	-2.21005	-4.7172	Q8IXT5	RBM12B	NA	YAFVMFK	7	326	332	16.3361	15.9943	15.972	15.8448	15.5818	15.7347	15.6888	15.9313	no	no	1896	184	0.0970464	T37_1min
-0.242773	1.33707	0.279878	0.0460178	0.524955	16.7436	-2.20875	-4.71943	Q9HA47	UCK1	NA	TFSEPGDHPGMLTSGKR	17	251	267	16.7514	16.742	16.9373	17.0292	16.4754	16.7429	16.7716	16.4989	no	no	1897	184	0.0969953	T37_1min
-0.250599	1.33667	0.279728	0.0460603	0.525136	16.3131	-2.20824	-4.72028	Q9BUJ2	HNRNPUL1	NA	GYFEHREDR	9	182	190	16.4773	16.1866	16.4739	16.6158	16.1401	16.1414	16.2108	16.2589	no	no	1898	184	0.0969442	T37_1min
-0.234822	1.33555	0.279268	0.04618	0.525692	17.0058	-2.20683	-4.7227	O14745	SLC9A3R1	NA	APQMDWSK	8	343	350	17.1932	16.9975	17.1831	17.1189	16.6192	17.0372	16.8764	17.0206	no	no	1899	184	0.0968931	T37_1min
-0.229184	1.33426	0.279134	0.0463173	0.525855	16.9619	-2.2052	-4.72545	Q92851	CASP10	NA	SQGQHWYSSSDKNCK	15	3	17	17.019	17.1241	17.0455	17.1172	16.778	16.8202	17.1206	16.6703	no	no	1900	184	0.0968421	T37_1min
-0.249629	1.33424	0.279134	0.0463188	0.525855	16.4577	-2.20519	-4.72548	Q1L5Z9	LONRF2	NA	YLPDELSDR	9	512	520	16.5039	16.6852	16.4521	16.6888	16.5332	16.2728	16.1517	16.3737	no	no	1901	184	0.0967912	T37_1min
-0.737254	1.33373	0.278953	0.0463733	0.526074	13.4321	-2.20455	-4.72658	Q9HBF4	ZFYVE1	NA	VCFNCNKKPGDL	12	766	777	14.2496	14.1583	13.5032	13.2919	12.8234	13.8718	12.4534	13.1055	no	no	1902	184	0.0967403	T37_1min
-0.151443	1.33306	0.278615	0.0464451	0.526484	17.9837	-2.2037	-4.72801	P62306	SNRPF	NA	LKWGMEYK	8	23	30	18.0515	17.9919	18.0784	18.1157	17.8568	17.9592	17.8428	17.973	no	no	1903	184	0.0966894	T37_1min
-0.412708	1.33285	0.27855	0.0464676	0.526562	15.6179	-2.20344	-4.72846	Q6R327	RICTOR	NA	SGPIKDKNSFPFFASSK	17	1076	1092	15.5508	16.1326	15.4817	16.1318	15.1411	15.7426	15.3593	15.403	no	no	1904	184	0.0966387	T37_1min
-0.146026	1.33241	0.278249	0.0465151	0.526928	19.2694	-2.20288	-4.72941	O00479	HMGN2	NA	VKDEPQRR	8	17	24	19.3928	19.3403	19.2775	19.359	19.1908	19.1715	19.0693	19.354	no	no	1905	184	0.0965879	T37_1min
[truncated: 9,646 more rows]

## Sheet: Extended Data Fig. 1b
X	ID	Log2FC	Log10P.Value	Log10adj.P.Val	P.Value	adj.P.Val	AveExpr	t	B	Protein.Ids	Genes	name	sequence	length	start	end	control_1	control_2	control_3	control_4	D1_1	D1_2	D1_3	D1_4	UID	is.kinase.x	is.contam	Protein.kinase	domain	location	D_start	D_end	D_start2	D_end2	in.kinase.domain
[truncated: 4,977 more rows]

[truncated: 1 more sheets: Extended Data Fig. 1c]
