# Supplementary material for: High-throughput peptide-centric local stability assay extends protein–ligand identification to membrane proteins, tissues and bacteria
Source: Nat Struct Mol Biol. 2025 Nov 5;33(1):184–92. doi: 10.1038/s41594-025-01699-y (PMC12819154; doi:10.1038/s41594-025-01699-y)
Supplement: Supplementary file 17 — Statistical source data. [file 41594_2025_1699_MOESM17_ESM.xlsx]

## Sheet: SourceData_Fig. 2a
Protein.Group	Protein.Ids	Protein.Names	Genes	First.Protein.Description	Proteotypic	Stripped.Sequence	Modified.Sequence	from	length	end	rep1	rep2	rep3	rep4	total_count	is.kinase.domain	mean_Ratio_0nM_0nM_log2	mean_Ratio_02nM_0nM_log2	mean_Ratio_2nM_0nM_log2	mean_Ratio_20nM_0nM_log2	mean_Ratio_200nM_0nM_log2	mean_Ratio_2uM_0nM_log2	mean_Ratio_20uM_0nM_log2	mean_Ratio_100uM_0nM_log2	pep
O14976	O14976	GAK_HUMAN	GAK	Cyclin-G-associated kinase	1	LLSNEEEKNR	LLSNEEEKNR	71	10	80	1	1	0	1	3	in	0	-0.146347	-0.174806	0.0933063	-0.675734	-2.50318	-3.41333	-3.36252	71_80
O14976	O14976	GAK_HUMAN	GAK	Cyclin-G-associated kinase	1	AIIQEVCFMKK	AIIQEVC(UniMod:4)FMKK	81	11	91	1	1	1	1	4	in	0	0.0219424	-0.133856	-0.0320323	-0.73065	-2.59489	-3.76224	-3.64816	81_91
O14976	O14976	GAK_HUMAN	GAK	Cyclin-G-associated kinase	1	GPLSCDTVLK	GPLSC(UniMod:4)DTVLK	141	10	150	1	1	1	1	4	in	0	-0.075581	-0.209553	-0.177074	-0.916393	-1.98512	-2.41342	-2.3488	141_150
O14976	O14976	GAK_HUMAN	GAK	Cyclin-G-associated kinase	1	IFYQTCR	IFYQTC(UniMod:4)R	151	7	157	1	1	1	1	4	in	0	-0.0131619	-0.259157	-0.292111	-0.933971	-2.08957	-2.62117	-2.84889	151_157
O14976	O14976	GAK_HUMAN	GAK	Cyclin-G-associated kinase	1	DLKVENLLLSNQGTIK	DLKVENLLLSNQGTIK	173	16	188	1	1	1	0	3	in	0	0.0869248	-0.156208	-0.175577	-0.646521	-2.40058	-3.0927	-2.93544	173_188
O14976	O14976	GAK_HUMAN	GAK	Cyclin-G-associated kinase	1	RALVEEEITR	RALVEEEITR	211	10	220	1	1	1	1	4	in	0	-0.688854	-0.878933	-0.7683	-0.303935	-0.365227	-0.582301	-0.940577	211_220
O14976	O14976	GAK_HUMAN	GAK	Cyclin-G-associated kinase	1	ALVEEEITR	ALVEEEITR	212	9	220	1	1	1	1	4	in	0	0.0290246	-0.237521	-0.221581	-0.0791758	-0.0346011	-0.214607	0.0459377	212_220
O14976	O14976	GAK_HUMAN	GAK	Cyclin-G-associated kinase	1	NTTPMYR	NTTPMYR	221	7	227	1	1	1	1	4	in	0	0.0263295	-0.0509274	-0.106918	-0.0158936	0.0650686	0.00742414	0.00433601	221_227
O14976	O14976	GAK_HUMAN	GAK	Cyclin-G-associated kinase	1	AMLQVNPEER	AMLQVNPEER	294	10	303	1	1	1	1	4	in	0	-0.0648098	-0.213438	-0.228294	-1.0442	-2.05116	-2.33308	-2.42302	294_303
O14976	O14976	GAK_HUMAN	GAK	Cyclin-G-associated kinase	1	VIQSVANYAK	VIQSVANYAK	396	10	405	1	1	1	1	4	out	0	-0.0172697	-0.090321	-0.15677	-0.0975509	0.0123636	-0.00535752	-0.0256495	396_405
O14976	O14976	GAK_HUMAN	GAK	Cyclin-G-associated kinase	1	GDLDISYITSR	GDLDISYITSR	406	11	416	1	1	1	1	4	out	0	-0.0298086	-0.220568	-0.127979	-0.0830825	-0.0658116	-0.191754	-0.104551	406_416
O14976	O14976	GAK_HUMAN	GAK	Cyclin-G-associated kinase	1	NNIEDVR	NNIEDVR	433	7	439	1	1	1	1	4	out	0	-0.100384	-0.245762	-0.233677	-0.167634	-0.180959	-0.243942	-0.257669	433_439
O14976	O14976	GAK_HUMAN	GAK	Cyclin-G-associated kinase	1	LFLDSKHPGHYAVYNLSPR	LFLDSKHPGHYAVYNLSPR	440	19	458	1	1	1	1	4	out	0	-0.198688	-0.16242	-0.068862	0.0907601	0.182692	0.230935	0.125088	440_458
O14976	O14976	GAK_HUMAN	GAK	Cyclin-G-associated kinase	1	HPGHYAVYNLSPR	HPGHYAVYNLSPR	446	13	458	1	1	1	1	4	out	0	-0.00236892	-0.21262	-0.156904	-0.123985	-0.0765578	-0.174987	-0.0682133	446_458
O14976	O14976	GAK_HUMAN	GAK	Cyclin-G-associated kinase	1	VSECGWAAR	VSEC(UniMod:4)GWAAR	469	9	477	1	1	1	1	4	out	0	0.00201791	-0.136039	-0.134829	0.00308322	0.0618632	0.0875009	0.0319424	469_477
O14976	O14976	GAK_HUMAN	GAK	Cyclin-G-associated kinase	1	APHLHTLYNICR	APHLHTLYNIC(UniMod:4)R	479	12	490	1	1	1	1	4	out	0	-0.0141526	-0.249832	-0.337523	-0.133823	-0.135126	-0.370817	-0.103336	479_490
O14976	O14976	GAK_HUMAN	GAK	Cyclin-G-associated kinase	1	NMHAWLR	NMHAWLR	491	7	497	1	1	1	1	4	out	0	0.0536576	-0.0325266	-0.0381853	0.128922	0.11322	0.0247141	0.078476	491_497
O14976	O14976	GAK_HUMAN	GAK	Cyclin-G-associated kinase	1	NVCVVHCMDGR	NVC(UniMod:4)VVHC(UniMod:4)MDGR	502	11	512	1	1	1	1	4	out	0	-0.00476691	-0.234692	-0.126163	-0.0628066	0.112268	-0.0139648	-0.116582	502_512
O14976	O14976	GAK_HUMAN	GAK	Cyclin-G-associated kinase	1	RCPPGIWPSHKR	RC(UniMod:4)PPGIWPSHKR	543	12	554	1	0	1	1	3	out	0	-0.17596	-1.24174	0.0451247	-0.318566	-0.400505	-0.515115	-0.591547	543_554
O14976	O14976	GAK_HUMAN	GAK	Cyclin-G-associated kinase	1	CPPGIWPSHKR	C(UniMod:4)PPGIWPSHKR	544	11	554	1	1	1	1	4	out	0	-0.0382401	-0.157054	-0.219297	-0.0274857	-0.219721	-0.248104	-0.150577	544_554
O14976	O14976	GAK_HUMAN	GAK	Cyclin-G-associated kinase	1	AVVMTPVPLFSK	AVVMTPVPLFSK	579	12	590	1	1	1	1	4	out	0	-0.129889	-0.628332	-0.839354	-0.432412	-0.630895	-0.276556	-0.384936	579_590
O14976	O14976	GAK_HUMAN	GAK	Cyclin-G-associated kinase	1	SGCRPFCEVYVGDER	SGC(UniMod:4)RPFC(UniMod:4)EVYVGDER	593	15	607	1	1	1	1	4	out	0	0.00655366	-0.245868	-0.227597	-0.0932597	-0.11367	-0.0811529	-0.0339732	593_607
O14976	O14976	GAK_HUMAN	GAK	Cyclin-G-associated kinase	1	VASTSQEYDK	VASTSQEYDK	608	10	617	1	1	1	1	4	out	0	-0.0849022	0.1044	-0.236794	-0.153876	0.0511634	-0.107233	0.212782	608_617
O14976	O14976	GAK_HUMAN	GAK	Cyclin-G-associated kinase	1	VASTSQEYDKMR	VASTSQEYDKMR	608	12	619	1	1	1	1	4	out	0	0.0485246	-0.0953224	-0.141529	0.0396234	0.121984	0.0781754	0.110485	608_619
O14976	O14976	GAK_HUMAN	GAK	Cyclin-G-associated kinase	1	DFKIEDGK	DFKIEDGK	620	8	627	1	1	1	1	4	out	0	-0.296288	-0.304187	-0.211887	0.019628	-0.0653887	-0.201415	-0.0983579	620_627
O14976	O14976	GAK_HUMAN	GAK	Cyclin-G-associated kinase	1	MFQIQFHTGFVPR	MFQIQFHTGFVPR	664	13	676	1	1	1	1	4	out	0	-0.0457726	0.282914	0.169138	0.144948	0.185058	-0.0434049	-0.0166079	664_676
O14976	O14976	GAK_HUMAN	GAK	Cyclin-G-associated kinase	1	EAPPWENSSMR	EAPPWENSSMR	718	11	728	1	1	1	1	4	out	0	0.139355	0.0142184	0.132443	0.182508	0.216284	0.106457	0.143615	718_728
O14976	O14976	GAK_HUMAN	GAK	Cyclin-G-associated kinase	1	ILFSSREEQQDILSK	ILFSSREEQQDILSK	734	15	748	1	1	1	1	4	out	0	-0.1379	-0.0447094	-0.145651	0.19217	0.0574992	0.0646981	-0.123343	734_748
O14976	O14976	GAK_HUMAN	GAK	Cyclin-G-associated kinase	1	EEQQDILSK	EEQQDILSK	740	9	748	1	1	1	1	4	out	0	0.0407868	-0.035127	-0.21649	0.017231	0.149815	0.0521775	-0.110559	740_748
O14976	O14976	GAK_HUMAN	GAK	Cyclin-G-associated kinase	1	FGKPELPR	FGKPELPR	749	8	756	1	1	1	1	4	out	0	0.087225	-0.341452	-0.084602	-0.0565477	-0.00180668	0.0722088	0.133458	749_756
O14976	O14976	GAK_HUMAN	GAK	Cyclin-G-associated kinase	1	FLHTLDWQEEK	FLHTLDWQEEK	791	11	801	1	1	1	0	3	out	0	-0.592461	-0.452926	-0.0607402	-0.170423	-0.258236	-0.399243	-0.108088	791_801
O14976	O14976	GAK_HUMAN	GAK	Cyclin-G-associated kinase	1	FLHTLDWQEEKEAETGAENASSK	FLHTLDWQEEKEAETGAENASSK	791	23	813	1	1	1	1	4	out	0	0.0447843	-0.179722	-0.0405483	-0.0318108	0.051264	0.0899365	0.062766	791_813
O14976	O14976	GAK_HUMAN	GAK	Cyclin-G-associated kinase	1	APSFAQKPK	APSFAQKPK	1166	9	1174	1	1	1	1	4	out	0	0.0267101	-0.142733	-0.1802	-0.00084163	0.0279058	-0.0558675	-0.0245841	1166_1174
O14976	O14976	GAK_HUMAN	GAK	Cyclin-G-associated kinase	1	DTDPLKLK	DTDPLKLK	1212	8	1219	1	1	1	1	4	out	0	0.0102125	-0.0759017	-0.0771325	-0.0494581	-0.0863622	0.0969047	0.13675	1212_1219
O14976	O14976	GAK_HUMAN	GAK	Cyclin-G-associated kinase	1	LLDWIEGK	LLDWIEGK	1220	8	1227	1	1	1	1	4	out	0	-0.0854404	-0.232927	-0.234606	-0.365592	-0.244106	-0.296272	-0.0137078	1220_1227
O14976	O14976	GAK_HUMAN	GAK	Cyclin-G-associated kinase	1	ALLSTLHTVLWDGESR	ALLSTLHTVLWDGESR	1233	16	1248	1	1	1	1	4	out	0	0.0267486	0.143897	-0.121633	-0.173766	-0.206939	-0.541423	0.0709069	1233_1248
O14976	O14976	GAK_HUMAN	GAK	Cyclin-G-associated kinase	1	AVLAVHPDK	AVLAVHPDK	1270	9	1278	1	1	1	1	4	out	0	0.391172	-0.0233321	-0.177917	-0.124973	0.243747	-0.0643233	-0.189178	1270_1278
O14976	O14976	GAK_HUMAN	GAK	Cyclin-G-associated kinase	1	AVLAVHPDKAAGQPYEQHAK	AVLAVHPDKAAGQPYEQHAK	1270	20	1289	1	1	0	1	3	out	0	0.214075	0.243658	-0.65952	-0.0524258	-0.0205949	0.0151435	0.190543	1270_1289
O14976	O14976	GAK_HUMAN	GAK	Cyclin-G-associated kinase	1	AAGQPYEQHAK	AAGQPYEQHAK	1279	11	1289	1	1	1	1	4	out	0	-0.113695	-0.525678	-0.187726	-0.188722	0.00893595	-0.195245	0.11199	1279_1289

## Sheet: Extended Data Fig. 2b
Protein.Group	Protein.Ids	Protein.Names	Genes	First.Protein.Description	peptide.length	start	quantified.in.rep1.?	quantified.in.rep2.?	quantified.in.rep3.?	quantified.in.rep4.?	Nr.of.replicates.(quantified)	stabilized.in.rep1.?	stabilized.in.rep2.?	stabilized.in.rep3.?	stabilized.in.rep4.?	Nr.of.replicates.(stabilized)	destabilized.in.rep1.?	destabilized.in.rep2.?	destabilized.in.rep3.?	destabilized.in.rep4.?	Nr.of.replicates.(destabilized)	regulation	CV_pEC50	mean_pEC50	is.kinase	end	location	in.domain
P28482	P28482	MK01_HUMAN	MAPK1	Mitogen-activated protein kinase 1	14	2	1	1	1	1	4	1	1	1	1	4	0	0	0	0	0	stabilized	0.0607453	4.7567	yes	15	25-313;	near
Q15418	Q15418	KS6A1_HUMAN	RPS6KA1	Ribosomal protein S6 kinase alpha-1	10	57	1	1	1	1	4	1	1	0	1	3	0	0	0	0	0	stabilized	0.0938459	7.2079	yes	66	62-321;418-675;	yes
P51812	Q15349;P51812	KS6A3_HUMAN	RPS6KA3	Ribosomal protein S6 kinase alpha-3	10	63	1	1	1	1	4	1	1	1	1	4	0	0	0	0	0	stabilized	0.0122716	6.72773	yes	72	68-327;422-679;	yes
Q13546	Q13546	RIPK1_HUMAN	RIPK1	Receptor-interacting serine/threonine-protein kinase 1	10	106	1	1	1	1	4	0	1	1	1	3	0	0	0	0	0	stabilized	0.0196909	5.05457	yes	115	17-289;	yes
Q13188	Q13188;Q13043	STK3_HUMAN	STK3	Serine/threonine-protein kinase 3	13	149	1	1	1	1	4	1	1	1	1	4	0	0	0	0	0	stabilized	0.00870405	7.86832	yes	161	27-278;	yes
O96013	O96013	PAK4_HUMAN	PAK4	Serine/threonine-protein kinase PAK 4	12	575	1	1	1	1	4	1	1	1	1	4	0	0	0	0	0	stabilized	0.0111693	6.63103	yes	586	321-572;	near
Q15418	Q15418	KS6A1_HUMAN	RPS6KA1	Ribosomal protein S6 kinase alpha-1	15	52	1	1	1	1	4	1	1	0	1	3	0	0	0	0	0	stabilized	0.00792732	6.36497	yes	66	62-321;418-675;	yes
O14976	O14976	GAK_HUMAN	GAK	Cyclin-G-associated kinase	11	81	1	1	1	1	4	1	1	1	1	4	0	0	0	0	0	stabilized	0.0226501	6.5886	yes	91	40-314;	yes
P31751	P31751	AKT2_HUMAN	AKT2	RAC-beta serine/threonine-protein kinase	12	145	1	1	1	1	4	1	1	1	1	4	0	0	0	0	0	stabilized	0.0706773	5.41113	yes	156	152-409;	yes
O14976	O14976	GAK_HUMAN	GAK	Cyclin-G-associated kinase	10	294	1	1	1	1	4	1	1	1	1	4	0	0	0	0	0	stabilized	0.0144444	6.88875	yes	303	40-314;	yes
P50613	P50613	CDK7_HUMAN	CDK7	Cyclin-dependent kinase 7	9	180	1	1	1	1	4	1	1	1	1	4	0	0	0	0	0	stabilized	0.0180109	5.68917	yes	188	12-295;	yes
Q05397	Q05397	FAK1_HUMAN	PTK2	Focal adhesion kinase 1	17	674	1	1	1	1	4	1	1	0	1	3	0	0	0	0	0	stabilized	0.0158264	6.8606	yes	690	422-680;	yes
O96013	O96013	PAK4_HUMAN	PAK4	Serine/threonine-protein kinase PAK 4	14	561	1	1	1	1	4	1	1	1	1	4	0	0	0	0	0	stabilized	0.0410903	6.29815	yes	574	321-572;	yes
Q13043	Q13043	STK4_HUMAN	STK4	Serine/threonine-protein kinase 4	13	270	1	1	1	1	4	1	1	1	1	4	0	0	0	0	0	stabilized	0.0075703	7.78193	yes	282	30-281;	yes
O14757	O14757	CHK1_HUMAN	CHEK1	Serine/threonine-protein kinase Chk1	10	45	1	1	1	1	4	1	1	1	1	4	0	0	0	0	0	stabilized	0.0261921	7.03905	yes	54	9-265;	yes
P50613	P50613	CDK7_HUMAN	CDK7	Cyclin-dependent kinase 7	9	168	1	0	1	1	3	1	0	1	1	3	0	0	0	0	0	stabilized	0.00488775	5.7206	yes	176	12-295;	yes
P53350	P53350	PLK1_HUMAN	PLK1	Serine/threonine-protein kinase PLK1	10	67	1	1	1	1	4	1	1	1	1	4	0	0	0	0	0	stabilized	0.0116957	5.93042	yes	76	53-305;	yes
P53350	P53350	PLK1_HUMAN	PLK1	Serine/threonine-protein kinase PLK1	16	67	1	1	1	1	4	1	1	1	1	4	0	0	0	0	0	stabilized	0.0341547	5.74693	yes	82	53-305;	yes
Q13177	Q13177;Q13153	PAK2_HUMAN	PAK2	Serine/threonine-protein kinase PAK 2	8	480	1	1	1	1	4	1	1	1	1	4	0	0	0	0	0	stabilized	0.0201628	6.8067	yes	487	249-499;	yes
Q13177	Q13177;Q13153	PAK2_HUMAN	PAK2	Serine/threonine-protein kinase PAK 2	9	480	1	1	1	1	4	1	1	1	1	4	0	0	0	0	0	stabilized	0.0234333	6.80218	yes	488	249-499;	yes
Q13523	Q13523	PRP4B_HUMAN	PRPF4B	Serine/threonine-protein kinase PRP4 homolog	19	809	1	1	1	1	4	1	1	1	0	3	0	0	0	0	0	stabilized	0.0553831	4.73003	yes	827	687-1006;	yes
P16591	P16591	FER_HUMAN	FER	Tyrosine-protein kinase Fer	11	796	1	1	1	1	4	1	1	0	1	3	0	0	0	0	0	stabilized	0.0338546	6.92777	yes	806	563-816;	yes
O43318	O43318	M3K7_HUMAN	MAP3K7	Mitogen-activated protein kinase kinase kinase 7	17	266	1	1	1	1	4	1	1	1	1	4	0	0	0	0	0	stabilized	0.0147052	5.51978	yes	282	36-291;	yes
Q9Y6R4	Q9Y6R4	M3K4_HUMAN	MAP3K4	Mitogen-activated protein kinase kinase kinase 4	12	1576	1	1	1	1	4	1	1	1	1	4	0	0	0	0	0	stabilized	0.0433574	5.03045	yes	1587	1343-1601;	yes
P19525	P19525	E2AK2_HUMAN	EIF2AK2	Interferon-induced, double-stranded RNA-activated protein kinase	11	500	1	1	1	1	4	1	1	1	1	4	0	0	0	0	0	stabilized	0.0107446	5.62897	yes	510	267-538;	yes
O14757	O14757	CHK1_HUMAN	CHEK1	Serine/threonine-protein kinase Chk1	16	130	1	1	1	1	4	1	1	1	1	4	0	0	0	0	0	stabilized	0.0220929	7.01757	yes	145	9-265;	yes
Q9UHD2	Q9UHD2;Q14164	TBK1_HUMAN	TBK1	Serine/threonine-protein kinase TBK1	9	135	1	1	1	1	4	1	1	1	1	4	0	0	0	0	0	stabilized	0.0190182	7.00865	yes	143	9-310;	yes
Q8N5S9	Q8N5S9	KKCC1_HUMAN	CAMKK1	Calcium/calmodulin-dependent protein kinase kinase 1	16	275	1	1	0	1	3	1	1	0	1	3	0	0	0	0	0	stabilized	0.00718699	8.27243	yes	290	128-409;	yes
Q96RR4	Q96RR4	KKCC2_HUMAN	CAMKK2	Calcium/calmodulin-dependent protein kinase kinase 2	16	312	1	1	1	1	4	1	1	1	1	4	0	0	0	0	0	stabilized	0.00912608	8.29523	yes	327	165-446;	yes
Q13177	Q13177	PAK2_HUMAN	PAK2	Serine/threonine-protein kinase PAK 2	16	368	1	1	1	1	4	1	1	1	1	4	0	0	0	0	0	stabilized	0.0098313	6.79068	yes	383	249-499;	yes
Q15418	Q15418	KS6A1_HUMAN	RPS6KA1	Ribosomal protein S6 kinase alpha-1	13	114	1	1	1	1	4	1	0	1	1	3	0	0	0	0	0	stabilized	0.123479	7.36883	yes	126	62-321;418-675;	yes
Q99986	Q99986	VRK1_HUMAN	VRK1	Serine/threonine-protein kinase VRK1	8	322	1	0	1	1	3	1	0	1	1	3	0	0	0	0	0	stabilized	0.09673	5.36897	yes	329	37-317;	near
P51812	P51812;Q9UK32	KS6A3_HUMAN	RPS6KA3	Ribosomal protein S6 kinase alpha-3	13	120	1	1	1	1	4	1	1	1	1	4	0	0	0	0	0	stabilized	0.0372026	6.5849	yes	132	68-327;422-679;	yes
Q15418	Q15418	KS6A1_HUMAN	RPS6KA1	Ribosomal protein S6 kinase alpha-1	17	679	1	1	1	1	4	1	1	0	1	3	0	0	0	0	0	stabilized	0.111622	4.88257	yes	695	62-321;418-675;	near
P50613	P50613	CDK7_HUMAN	CDK7	Cyclin-dependent kinase 7	11	31	1	1	1	1	4	1	1	1	1	4	0	0	0	0	0	stabilized	0.0152121	5.85998	yes	41	12-295;	yes
P50613	P50613	CDK7_HUMAN	CDK7	Cyclin-dependent kinase 7	12	31	1	1	1	1	4	1	1	1	1	4	0	0	0	0	0	stabilized	0.0182743	5.80525	yes	42	12-295;	yes
Q13043	Q13043	STK4_HUMAN	STK4	Serine/threonine-protein kinase 4	10	292	1	1	1	1	4	1	1	1	1	4	0	0	0	0	0	stabilized	0.01019	7.81985	yes	301	30-281;	no
P05771	P05771;P17252	KPCB_HUMAN	PRKCB	Protein kinase C beta type	16	466	1	1	1	1	4	1	1	1	1	4	0	0	0	0	0	stabilized	0.00585012	7.05187	yes	481	342-600;	yes
Q96GX5	Q96GX5	GWL_HUMAN	MASTL	Serine/threonine-protein kinase greatwall	16	156	1	1	1	1	4	1	1	0	1	3	0	0	0	0	0	stabilized	0.0856924	5.2078	yes	171	35-835;	yes
P43250	P43250	GRK6_HUMAN	GRK6	G protein-coupled receptor kinase 6	16	311	1	1	1	1	4	1	1	1	1	4	0	0	0	0	0	stabilized	0.0118334	6.79218	yes	326	186-448;	yes
Q15418	Q15349;Q15418;P51812	KS6A1_HUMAN	RPS6KA1	Ribosomal protein S6 kinase alpha-1	16	187	1	1	1	1	4	1	1	1	1	4	0	0	0	0	0	stabilized	0.00582759	6.86008	yes	202	62-321;418-675;	yes
P23443	P23443	KS6B1_HUMAN	RPS6KB1	Ribosomal protein S6 kinase beta-1	16	218	1	1	1	1	4	1	1	0	1	3	0	0	0	0	0	stabilized	0.0224907	5.8848	yes	233	91-352;	yes
Q9UBS0	Q9UBS0	KS6B2_HUMAN	RPS6KB2	Ribosomal protein S6 kinase beta-2	16	194	1	1	1	1	4	1	1	1	0	3	0	0	0	0	0	stabilized	0.0730762	4.74353	yes	209	67-328;	yes
Q14680	Q14680	MELK_HUMAN	MELK	Maternal embryonic leucine zipper kinase	14	132	1	1	1	1	4	0	1	1	1	3	0	0	0	0	0	stabilized	0.0215146	6.9886	yes	145	11-263;	yes
Q13131	Q13131;P54646	AAPK1_HUMAN	PRKAA1	5'-AMP-activated protein kinase catalytic subunit alpha-1	16	150	1	1	1	1	4	1	1	1	1	4	0	0	0	0	0	stabilized	0.00657185	8.07812	yes	165	27-279;	yes
P06493	P06493	CDK1_HUMAN	CDK1	Cyclin-dependent kinase 1	12	128	1	1	1	1	4	0	1	1	1	3	0	0	0	0	0	stabilized	0.113602	5.69887	yes	139	4-287;	yes
Q00535	Q00535	CDK5_HUMAN	CDK5	Cyclin-dependent kinase 5	11	126	1	1	1	1	4	1	1	1	1	4	0	0	0	0	0	stabilized	0.00323046	6.75265	yes	136	4-286;	yes
P19525	P19525	E2AK2_HUMAN	EIF2AK2	Interferon-induced, double-stranded RNA-activated protein kinase	13	414	1	1	1	1	4	1	1	1	1	4	0	0	0	0	0	stabilized	0.0356312	5.22703	yes	426	267-538;	yes
P45983	P45984;P53779;P45983	MK08_HUMAN	MAPK8	Mitogen-activated protein kinase 8	10	151	1	1	1	1	4	1	1	1	1	4	0	0	0	0	0	stabilized	0.00257815	5.76213	yes	160	26-321;	yes
Q9P2K8	Q9P2K8	E2AK4_HUMAN	EIF2AK4	eIF-2-alpha kinase GCN2	16	848	1	1	1	1	4	1	1	1	1	4	0	0	0	0	0	stabilized	0.048224	5.42703	yes	863	296-539;590-1001;	yes
O14976	O14976	GAK_HUMAN	GAK	Cyclin-G-associated kinase	16	173	1	1	1	0	3	1	1	1	0	3	0	0	0	0	0	stabilized	0.0148431	6.6064	yes	188	40-314;	yes
P30291	P30291	WEE1_HUMAN	WEE1	Wee1-like protein kinase	8	405	1	1	1	0	3	1	1	1	0	3	0	0	0	0	0	stabilized	0.0348766	5.3216	yes	412	299-569;	yes
Q8TBX8	Q8TBX8	PI42C_HUMAN	PIP4K2C	Phosphatidylinositol 5-phosphate 4-kinase type-2 gamma	7	242	1	0	1	1	3	1	0	1	1	3	0	0	0	0	0	stabilized	0.0287406	5.211	yes	248	NA	no
Q9H2G2	Q9H2G2	SLK_HUMAN	SLK	STE20-like serine/threonine-protein kinase	7	209	1	1	1	1	4	1	1	1	1	4	0	0	0	0	0	stabilized	0.0150724	7.99667	yes	215	34-292;	yes
Q9UHD2	Q9UHD2	TBK1_HUMAN	TBK1	Serine/threonine-protein kinase TBK1	10	118	1	1	1	1	4	1	1	1	1	4	0	0	0	0	0	stabilized	0.0182837	7.15367	yes	127	9-310;	yes
P43250	P43250	GRK6_HUMAN	GRK6	G protein-coupled receptor kinase 6	8	52	1	1	1	1	4	1	1	1	1	4	0	0	0	0	0	stabilized	0.0265797	7.01345	yes	59	186-448;	no
P30291	P30291	WEE1_HUMAN	WEE1	Wee1-like protein kinase	13	400	1	1	1	1	4	1	1	1	1	4	0	0	0	0	0	stabilized	0.0748989	5.07878	yes	412	299-569;	yes
Q15418	Q15418	KS6A1_HUMAN	RPS6KA1	Ribosomal protein S6 kinase alpha-1	8	211	1	1	1	1	4	1	1	1	1	4	0	0	0	0	0	stabilized	0.0286342	6.9282	yes	218	62-321;418-675;	yes
P41240	P41240	CSK_HUMAN	CSK	Tyrosine-protein kinase CSK	14	338	1	1	1	1	4	1	1	1	1	4	0	0	0	0	0	stabilized	0.110694	5.79745	yes	351	195-449;	yes
Q13177	Q13177	PAK2_HUMAN	PAK2	Serine/threonine-protein kinase PAK 2	17	351	1	1	1	1	4	1	1	1	1	4	0	0	0	0	0	stabilized	0.0141759	6.77083	yes	367	249-499;	yes
P43250	P43250	GRK6_HUMAN	GRK6	G protein-coupled receptor kinase 6	11	69	1	1	1	1	4	1	1	1	1	4	0	0	0	0	0	stabilized	0.00980542	6.95113	yes	79	186-448;	no
Q9UHD2	Q9UHD2	TBK1_HUMAN	TBK1	Serine/threonine-protein kinase TBK1	7	55	1	1	1	1	4	1	1	1	1	4	0	0	0	0	0	stabilized	0.0280746	7.08847	yes	61	9-310;	yes
Q9P289	Q9P289	STK26_HUMAN	STK26	Serine/threonine-protein kinase 26	18	249	1	1	1	1	4	0	1	1	1	3	0	0	0	0	0	stabilized	0.0101631	6.23467	yes	266	24-274;	yes
P50750	P50750	CDK9_HUMAN	CDK9	Cyclin-dependent kinase 9	9	57	1	0	1	1	3	1	0	1	1	3	0	0	0	0	0	stabilized	0.0236395	6.9482	yes	65	19-315;	yes
P31751	P31751	AKT2_HUMAN	AKT2	RAC-beta serine/threonine-protein kinase	10	299	1	1	1	1	4	1	1	1	1	4	0	0	0	0	0	stabilized	0.0166833	5.55823	yes	308	152-409;	yes
Q9P2K8	Q9P2K8	E2AK4_HUMAN	EIF2AK4	eIF-2-alpha kinase GCN2	12	831	1	1	1	1	4	1	1	1	1	4	0	0	0	0	0	stabilized	0.103716	5.1518	yes	842	296-539;590-1001;	yes
Q9P289	Q9P289;Q9Y6E0	STK26_HUMAN	STK26	Serine/threonine-protein kinase 26	13	127	1	1	1	1	4	1	1	1	1	4	0	0	0	0	0	stabilized	0.0848336	5.7321	yes	139	24-274;	yes
P53350	P53350	PLK1_HUMAN	PLK1	Serine/threonine-protein kinase PLK1	10	39	0	1	1	1	3	0	1	1	1	3	0	0	0	0	0	stabilized	0.0216548	6.0518	yes	48	53-305;	near
P05771	P05771	KPCB_HUMAN	PRKCB	Protein kinase C beta type	9	612	1	1	0	1	3	1	1	0	1	3	0	0	0	0	0	stabilized	0.0391572	7.1725	yes	620	342-600;	no
P53350	P53350	PLK1_HUMAN	PLK1	Serine/threonine-protein kinase PLK1	11	96	1	1	1	1	4	1	1	1	1	4	0	0	0	0	0	stabilized	0.111051	5.8296	yes	106	53-305;	yes
P42680	P42680	TEC_HUMAN	TEC	Tyrosine-protein kinase Tec	11	375	1	0	1	1	3	1	0	1	1	3	0	0	0	0	0	stabilized	0.0241914	5.04523	yes	385	370-623;	yes
Q13177	Q13177;O75914	PAK2_HUMAN	PAK2	Serine/threonine-protein kinase PAK 2	9	493	1	1	1	1	4	1	1	1	1	4	0	0	0	0	0	stabilized	0.00669957	6.71495	yes	501	249-499;	yes
P24941	P24941	CDK2_HUMAN	CDK2	Cyclin-dependent kinase 2	9	57	1	1	1	1	4	1	1	1	1	4	0	0	0	0	0	stabilized	0.0415686	6.9271	yes	65	4-286;	yes
P06493	P06493	CDK1_HUMAN	CDK1	Cyclin-dependent kinase 1	19	57	1	1	1	1	4	1	1	1	1	4	0	0	0	0	0	stabilized	0.0534059	6.25488	yes	75	4-287;	yes
P16591	P16591	FER_HUMAN	FER	Tyrosine-protein kinase Fer	7	813	1	1	1	1	4	1	1	0	1	3	0	0	0	0	0	stabilized	0.0514411	7.1213	yes	819	563-816;	yes
P49841	P49840;P49841	GSK3B_HUMAN	GSK3B	Glycogen synthase kinase-3 beta	10	283	0	1	1	1	3	0	1	1	1	3	0	0	0	0	0	stabilized	0.0123861	6.88203	yes	292	56-340;	yes
P49841	P49840;P49841	GSK3B_HUMAN	GSK3B	Glycogen synthase kinase-3 beta	15	283	1	1	1	1	4	1	1	1	1	4	0	0	0	0	0	stabilized	0.00987167	6.8328	yes	297	56-340;	yes
P05771	P05771	KPCB_HUMAN	PRKCB	Protein kinase C beta type	10	490	1	1	1	1	4	1	1	1	1	4	0	0	0	0	0	stabilized	0.0156938	7.04135	yes	499	342-600;	yes
P41240	P41240	CSK_HUMAN	CSK	Tyrosine-protein kinase CSK	7	438	1	1	1	1	4	1	1	1	1	4	0	0	0	0	0	stabilized	0.0264249	6.10757	yes	444	195-449;	yes
P31749	Q9Y243;P31749	AKT1_HUMAN	AKT1	RAC-alpha serine/threonine-protein kinase	8	242	1	1	1	1	4	0	1	1	1	3	0	0	0	0	0	stabilized	0.0766289	5.26593	yes	249	150-408;	yes
P31751	P31751	AKT2_HUMAN	AKT2	RAC-beta serine/threonine-protein kinase	8	244	1	1	1	1	4	1	1	1	1	4	0	0	0	0	0	stabilized	0.0341811	5.58135	yes	251	152-409;	yes
P51812	P51812	KS6A3_HUMAN	RPS6KA3	Ribosomal protein S6 kinase alpha-3	8	217	1	1	1	1	4	1	1	1	1	4	0	0	0	0	0	stabilized	0.00881946	6.6514	yes	224	68-327;422-679;	yes
Q9Y4K4	Q9Y4K4	M4K5_HUMAN	MAP4K5	Mitogen-activated protein kinase kinase kinase kinase 5	12	123	1	1	1	0	3	1	1	1	0	3	0	0	0	0	0	stabilized	0.0225464	6.65763	yes	134	20-277;	yes
Q15418	Q15418	KS6A1_HUMAN	RPS6KA1	Ribosomal protein S6 kinase alpha-1	8	269	1	1	1	1	4	1	1	1	1	4	0	0	0	0	0	stabilized	0.0203753	6.87103	yes	276	62-321;418-675;	yes
P51812	P51812	KS6A3_HUMAN	RPS6KA3	Ribosomal protein S6 kinase alpha-3	8	275	1	1	1	1	4	1	1	1	1	4	0	0	0	0	0	stabilized	0.0346329	6.79082	yes	282	68-327;422-679;	yes
Q9H2G2	Q9H2G2	SLK_HUMAN	SLK	STE20-like serine/threonine-protein kinase	9	55	0	1	1	1	3	0	1	1	1	3	0	0	0	0	0	stabilized	0.043271	8.07157	yes	63	34-292;	yes
P31751	P31751	AKT2_HUMAN	AKT2	RAC-beta serine/threonine-protein kinase	17	186	1	1	1	1	4	1	1	1	1	4	0	0	0	0	0	stabilized	0.0218238	5.43042	yes	202	152-409;	yes
P31749	P31749	AKT1_HUMAN	AKT1	RAC-alpha serine/threonine-protein kinase	17	184	1	1	1	1	4	1	1	1	1	4	0	0	0	0	0	stabilized	0.0487048	4.97058	yes	200	150-408;	yes
O14965	O14965	AURKA_HUMAN	AURKA	Aurora kinase A	21	376	1	1	1	1	4	0	1	1	1	3	0	0	0	0	0	stabilized	0.0107342	7.2174	yes	396	133-383;	yes
Q15418	Q15349;Q15418;P51812	KS6A1_HUMAN	RPS6KA1	Ribosomal protein S6 kinase alpha-1	10	156	1	1	1	1	4	1	1	1	1	4	0	0	0	0	0	stabilized	0.0420171	7.106	yes	165	62-321;418-675;	yes
P30291	P30291	WEE1_HUMAN	WEE1	Wee1-like protein kinase	16	346	1	1	1	1	4	1	1	1	1	4	0	0	0	0	0	stabilized	0.0730226	5.03315	yes	361	299-569;	yes
P42338	P42338	PK3CB_HUMAN	PIK3CB	Phosphatidylinositol 4,5-bisphosphate 3-kinase catalytic subunit beta isoform	8	621	1	1	1	1	4	1	1	1	1	4	0	0	0	0	0	stabilized	0.0291318	4.62362	yes	628		no
P49674	P49674;P48730	KC1E_HUMAN	CSNK1E	Casein kinase I isoform epsilon	11	260	1	1	1	1	4	1	1	1	1	4	0	0	0	0	0	stabilized	0.0377341	4.67692	yes	270	9-277;	yes
P23443	P23443	KS6B1_HUMAN	RPS6KB1	Ribosomal protein S6 kinase beta-1	14	72	1	1	1	1	4	1	1	1	1	4	0	0	0	0	0	stabilized	0.0375161	5.59767	yes	85	91-352;	near
P31749	P31749	AKT1_HUMAN	AKT1	RAC-alpha serine/threonine-protein kinase	13	407	1	1	1	1	4	1	0	1	1	3	0	0	0	0	0	stabilized	0.0125497	5.4574	yes	419	150-408;	yes
O14965	Q96GD4;Q9UQB9;O14965	AURKA_HUMAN	AURKA	Aurora kinase A	8	144	1	1	1	1	4	1	1	1	1	4	0	0	0	0	0	stabilized	0.0108273	7.28765	yes	151	133-383;	yes
Q9NWZ3	Q9NWZ3	IRAK4_HUMAN	IRAK4	Interleukin-1 receptor-associated kinase 4	10	165	1	1	1	1	4	1	1	1	1	4	0	0	0	0	0	stabilized	0.0125744	6.8307	yes	174	186-454;	no
Q16512	Q16512	PKN1_HUMAN	PKN1	Serine/threonine-protein kinase N1	11	837	1	1	0	1	3	1	1	0	1	3	0	0	0	0	0	stabilized	0.00602701	7.51443	yes	847	615-874;	yes
Q9Y6R4	Q9Y6R4	M3K4_HUMAN	MAP3K4	Mitogen-activated protein kinase kinase kinase 4	7	1376	1	1	1	1	4	1	1	1	1	4	0	0	0	0	0	stabilized	0.0414811	4.9049	yes	1382	1343-1601;	yes
Q96RR4	Q96RR4	KKCC2_HUMAN	CAMKK2	Calcium/calmodulin-dependent protein kinase kinase 2	8	291	1	1	1	1	4	1	1	1	1	4	0	0	0	0	0	stabilized	0.00572845	8.39563	yes	298	165-446;	yes
Q13523	Q13523	PRP4B_HUMAN	PRPF4B	Serine/threonine-protein kinase PRP4 homolog	11	854	1	1	1	1	4	1	1	1	1	4	0	0	0	0	0	stabilized	0.0263475	4.67103	yes	864	687-1006;	yes
Q5VT25	Q9Y5S2;Q5VT25	MRCKA_HUMAN	CDC42BPA	Serine/threonine-protein kinase MRCK alpha	10	86	1	1	1	1	4	1	1	1	1	4	0	0	0	0	0	stabilized	0.159805	4.76297	yes	95	77-343;	yes
Q9Y6R4	Q9Y6R4	M3K4_HUMAN	MAP3K4	Mitogen-activated protein kinase kinase kinase 4	13	1466	1	1	1	1	4	1	1	1	0	3	0	0	0	0	0	stabilized	0.033899	4.80197	yes	1478	1343-1601;	yes
P42680	P42680	TEC_HUMAN	TEC	Tyrosine-protein kinase Tec	8	448	1	1	1	1	4	1	1	1	1	4	0	0	0	0	0	stabilized	0.0187626	5.37495	yes	455	370-623;	yes
Q9Y6E0	Q9Y6E0	STK24_HUMAN	STK24	Serine/threonine-protein kinase 24	12	227	1	1	1	1	4	1	1	1	1	4	0	0	0	0	0	stabilized	0.00722391	6.50645	yes	238	36-286;	yes
Q9P289	Q9P289	STK26_HUMAN	STK26	Serine/threonine-protein kinase 26	12	215	1	1	1	1	4	1	1	1	1	4	0	0	0	0	0	stabilized	0.0617714	6.2405	yes	226	24-274;	yes
O00506	O00506	STK25_HUMAN	STK25	Serine/threonine-protein kinase 25	8	6	1	0	1	1	3	1	0	1	1	3	0	0	0	0	0	stabilized	0.0455505	5.58387	yes	13	20-270;	near
P53671	P53671	LIMK2_HUMAN	LIMK2	LIM domain kinase 2	8	340	1	1	0	1	3	1	1	0	1	3	0	0	0	0	0	stabilized	0.0982966	5.16223	yes	347	331-608;	yes
Q9P289	Q9P289;Q9Y6E0	STK26_HUMAN	STK26	Serine/threonine-protein kinase 26	9	131	1	1	1	1	4	1	1	1	1	4	0	0	0	0	0	stabilized	0.00849016	6.26107	yes	139	24-274;	yes
Q9P289	Q9P289;Q9Y6E0	STK26_HUMAN	STK26	Serine/threonine-protein kinase 26	10	131	1	1	1	1	4	1	1	1	1	4	0	0	0	0	0	stabilized	0.0146171	6.35647	yes	140	24-274;	yes
P05771	P05771	KPCB_HUMAN	PRKCB	Protein kinase C beta type	9	574	1	1	0	1	3	1	1	0	1	3	0	0	0	0	0	stabilized	0.0222846	6.9607	yes	582	342-600;	yes
P05771	P05771	KPCB_HUMAN	PRKCB	Protein kinase C beta type	10	574	1	1	1	1	4	1	1	1	1	4	0	0	0	0	0	stabilized	0.0108167	6.81755	yes	583	342-600;	yes
Q9Y2K2	Q9Y2K2	SIK3_HUMAN	SIK3	Serine/threonine-protein kinase SIK3	8	75	1	1	1	0	3	1	1	1	0	3	0	0	0	0	0	stabilized	0.0407904	8.03747	yes	82	66-317;	yes
O14976	O14976	GAK_HUMAN	GAK	Cyclin-G-associated kinase	10	141	1	1	1	1	4	1	1	1	1	4	0	0	0	0	0	stabilized	0.0084734	6.7707	yes	150	40-314;	yes
Q9P289	Q9P289;Q9Y6E0	STK26_HUMAN	STK26	Serine/threonine-protein kinase 26	8	33	1	1	1	1	4	1	1	1	1	4	0	0	0	0	0	stabilized	0.0231958	6.13535	yes	40	24-274;	yes
O00506	O00506	STK25_HUMAN	STK25	Serine/threonine-protein kinase 25	8	29	1	1	0	1	3	1	1	0	1	3	0	0	0	0	0	stabilized	0.0599754	5.83987	yes	36	20-270;	yes
P41240	P41240	CSK_HUMAN	CSK	Tyrosine-protein kinase CSK	8	272	1	1	1	1	4	1	1	1	1	4	0	0	0	0	0	stabilized	0.025301	5.76468	yes	279	195-449;	yes
Q8TDR2	Q8TDR2	STK35_HUMAN	STK35	Serine/threonine-protein kinase 35	13	211	1	1	1	1	4	1	1	0	1	3	0	0	0	0	0	stabilized	0.0369822	6.31047	yes	223	202-530;	yes
P19525	P19525	E2AK2_HUMAN	EIF2AK2	Interferon-induced, double-stranded RNA-activated protein kinase	8	401	1	1	1	1	4	1	1	1	1	4	0	0	0	0	0	stabilized	0.0161171	5.39457	yes	408	267-538;	yes
P19525	P19525	E2AK2_HUMAN	EIF2AK2	Interferon-induced, double-stranded RNA-activated protein kinase	9	401	1	1	1	1	4	1	1	1	1	4	0	0	0	0	0	stabilized	0.0227312	5.2689	yes	409	267-538;	yes
Q9NWZ3	Q9NWZ3	IRAK4_HUMAN	IRAK4	Interleukin-1 receptor-associated kinase 4	11	203	1	1	1	1	4	1	1	1	1	4	0	0	0	0	0	stabilized	0.0244976	6.88675	yes	213	186-454;	yes
Q9NWZ3	Q9NWZ3	IRAK4_HUMAN	IRAK4	Interleukin-1 receptor-associated kinase 4	12	203	1	1	1	1	4	1	1	1	1	4	0	0	0	0	0	stabilized	0.019049	6.93272	yes	214	186-454;	yes
P46734	P46734	MP2K3_HUMAN	MAP2K3	Dual specificity mitogen-activated protein kinase kinase 3	11	83	1	1	1	1	4	0	1	1	1	3	0	0	0	0	0	stabilized	0.228355	7.21547	yes	93	64-325;	yes
P50750	P50750	CDK9_HUMAN	CDK9	Cyclin-dependent kinase 9	12	75	1	1	1	1	4	1	1	1	1	4	0	0	0	0	0	stabilized	0.013142	6.87863	yes	86	19-315;	yes
Q96SB4	Q96SB4;P78362;Q9UPE1	SRPK1_HUMAN	SRPK1	SRSF protein kinase 1	9	507	1	1	1	1	4	1	1	1	1	4	0	0	0	0	0	stabilized	0.0212578	6.76147	yes	515	80-653;	yes
Q8TBX8	Q8TBX8	PI42C_HUMAN	PIP4K2C	Phosphatidylinositol 5-phosphate 4-kinase type-2 gamma	17	394	1	1	1	1	4	1	1	1	1	4	0	0	0	0	0	stabilized	0.0475584	5.3096	yes	410	NA	no
Q8TBX8	Q8TBX8	PI42C_HUMAN	PIP4K2C	Phosphatidylinositol 5-phosphate 4-kinase type-2 gamma	18	394	1	1	1	1	4	1	1	1	1	4	0	0	0	0	0	stabilized	0.0288776	5.46873	yes	411	NA	no
P53350	P53350	PLK1_HUMAN	PLK1	Serine/threonine-protein kinase PLK1	12	273	1	1	1	1	4	1	1	1	1	4	0	0	0	0	0	stabilized	0.00715476	5.86568	yes	284	53-305;	yes
P06493	P06493	CDK1_HUMAN	CDK1	Cyclin-dependent kinase 1	11	23	1	1	1	1	4	1	1	0	1	3	0	0	0	0	0	stabilized	0.0933657	6.19507	yes	33	4-287;	yes
P06493	P06493	CDK1_HUMAN	CDK1	Cyclin-dependent kinase 1	12	23	1	1	1	1	4	1	0	1	1	3	0	0	0	0	0	stabilized	0.120845	5.81873	yes	34	4-287;	yes
P45983	P45984;P53779;P45983	MK08_HUMAN	MAPK8	Mitogen-activated protein kinase 8	10	141	1	1	0	1	3	1	1	0	1	3	0	0	0	0	0	stabilized	0.0387615	6.0095	yes	150	26-321;	yes
Q6XUX3	Q6XUX3	DUSTY_HUMAN	DSTYK	Dual serine/threonine and tyrosine protein kinase	13	342	1	1	1	1	4	1	1	0	1	3	0	0	0	0	0	stabilized	0.0880281	6.68557	yes	354	652-906;	no
Q9BVS4	Q9BVS4	RIOK2_HUMAN	RIOK2	Serine/threonine-protein kinase RIO2	10	146	1	1	1	1	4	1	1	1	1	4	0	0	0	0	0	stabilized	0.0104823	5.20735	yes	155	97-272;	yes
P31749	P31751;P31749	AKT1_HUMAN	AKT1	RAC-alpha serine/threonine-protein kinase	8	207	1	1	1	1	4	1	1	1	1	4	0	0	0	0	0	stabilized	0.0425612	5.42467	yes	214	150-408;	yes
P06493	P06493	CDK1_HUMAN	CDK1	Cyclin-dependent kinase 1	16	60	1	1	1	1	4	1	1	1	1	4	0	0	0	0	0	stabilized	0.021631	6.13392	yes	75	4-287;	yes
P31749	P31749	AKT1_HUMAN	AKT1	RAC-alpha serine/threonine-protein kinase	12	143	1	1	1	1	4	1	1	1	1	4	0	0	0	0	0	stabilized	0.0345015	5.21542	yes	154	150-408;	yes
P51812	P51812	KS6A3_HUMAN	RPS6KA3	Ribosomal protein S6 kinase alpha-3	11	324	1	1	1	1	4	1	1	1	1	4	0	0	0	0	0	stabilized	0.0544923	6.58207	yes	334	68-327;422-679;	yes
Q15418	Q15418	KS6A1_HUMAN	RPS6KA1	Ribosomal protein S6 kinase alpha-1	11	318	1	1	1	1	4	0	1	1	1	3	0	0	0	0	0	stabilized	0.0214451	6.99237	yes	328	62-321;418-675;	yes
Q15418	Q15418	KS6A1_HUMAN	RPS6KA1	Ribosomal protein S6 kinase alpha-1	14	318	1	1	1	1	4	1	1	1	1	4	0	0	0	0	0	stabilized	0.0398164	6.9678	yes	331	62-321;418-675;	yes
Q15418	Q15418	KS6A1_HUMAN	RPS6KA1	Ribosomal protein S6 kinase alpha-1	15	318	1	1	1	1	4	1	0	1	1	3	0	0	0	0	0	stabilized	0.0377565	6.47127	yes	332	62-321;418-675;	yes
O75385	Q8IYT8;O75385	ULK1_HUMAN	ULK1	Serine/threonine-protein kinase ULK1	8	163	0	1	1	1	3	0	1	1	1	3	0	0	0	0	0	stabilized	0.0101164	6.6218	yes	170	16-278;	yes
P07948	Q8IZL9;P51451;P11362;Q9UPZ9;P20794;P07947;P08631;P06239;P22607;P21802;P06241;P07948;P22455;P09769	LYN_HUMAN	LYN	Tyrosine-protein kinase Lyn	8	383	1	1	1	1	4	1	1	1	1	4	0	0	0	0	0	stabilized	0.044702	6.19803	yes	390	247-501;	yes
Q16512	Q16512;Q6P5Z2;Q16513	PKN1_HUMAN	PKN1	Serine/threonine-protein kinase N1	8	756	1	1	1	1	4	1	1	1	1	4	0	0	0	0	0	stabilized	0.00597707	7.32353	yes	763	615-874;	yes
Q96RR4	Q96RR4	KKCC2_HUMAN	CAMKK2	Calcium/calmodulin-dependent protein kinase kinase 2	11	328	1	1	0	1	3	1	1	0	1	3	0	0	0	0	0	stabilized	0.00476146	8.33547	yes	338	165-446;	yes
O14965	O14965	AURKA_HUMAN	AURKA	Aurora kinase A	14	272	1	1	1	1	4	1	1	1	1	4	0	0	0	0	0	stabilized	0.018985	7.29558	yes	285	133-383;	yes
Q13546	Q13546	RIPK1_HUMAN	RIPK1	Receptor-interacting serine/threonine-protein kinase 1	10	154	1	1	1	1	4	1	1	1	1	4	0	0	0	0	0	stabilized	0.0365074	5.03695	yes	163	17-289;	yes
Q9NRH2	Q9NRH2	SNRK_HUMAN	SNRK	SNF-related serine/threonine-protein kinase	13	12	1	1	1	1	4	1	1	1	1	4	0	0	0	0	0	stabilized	0.0157803	5.64318	yes	24	16-269;	yes
Q96GX5	Q96GX5	GWL_HUMAN	MASTL	Serine/threonine-protein kinase greatwall	20	24	1	1	1	1	4	1	1	1	0	3	0	0	0	0	0	stabilized	0.0317671	4.85197	yes	43	35-835;	yes
P49674	P49674;P48730	KC1E_HUMAN	CSNK1E	Casein kinase I isoform epsilon	7	116	1	1	1	1	4	1	1	1	1	4	0	0	0	0	0	stabilized	0.0567414	4.57343	yes	122	9-277;	yes
Q9Y6R4	Q9Y6R4	M3K4_HUMAN	MAP3K4	Mitogen-activated protein kinase kinase kinase 4	12	1393	1	1	1	1	4	1	1	1	1	4	0	0	0	0	0	stabilized	0.0387277	4.9103	yes	1404	1343-1601;	yes
Q9P2K8	Q9P2K8	E2AK4_HUMAN	EIF2AK4	eIF-2-alpha kinase GCN2	14	948	1	1	1	1	4	1	1	1	1	4	0	0	0	0	0	stabilized	0.0434884	5.38432	yes	961	296-539;590-1001;	yes
O14976	O14976	GAK_HUMAN	GAK	Cyclin-G-associated kinase	7	151	1	1	1	1	4	1	1	1	1	4	0	0	0	0	0	stabilized	0.0177111	6.81407	yes	157	40-314;	yes
P53350	P53350	PLK1_HUMAN	PLK1	Serine/threonine-protein kinase PLK1	9	192	1	1	1	1	4	1	1	1	1	4	0	0	0	0	0	stabilized	0.0114134	6.0066	yes	200	53-305;	yes
P53350	P53350	PLK1_HUMAN	PLK1	Serine/threonine-protein kinase PLK1	16	192	1	1	1	1	4	1	1	0	1	3	0	0	0	0	0	stabilized	0.0285698	5.7946	yes	207	53-305;	yes
P53350	P53350	PLK1_HUMAN	PLK1	Serine/threonine-protein kinase PLK1	17	192	1	1	1	1	4	1	1	0	1	3	0	0	0	0	0	stabilized	0.019975	5.89827	yes	208	53-305;	yes
P19525	P19525	E2AK2_HUMAN	EIF2AK2	Interferon-induced, double-stranded RNA-activated protein kinase	11	430	1	1	1	1	4	1	1	1	1	4	0	0	0	0	0	stabilized	0.0867574	5.71258	yes	440	267-538;	yes
P19525	P19525	E2AK2_HUMAN	EIF2AK2	Interferon-induced, double-stranded RNA-activated protein kinase	16	430	1	1	1	1	4	1	1	1	1	4	0	0	0	0	0	stabilized	0.00363209	5.22347	yes	445	267-538;	yes
Q96SB4	Q96SB4;P78362	SRPK1_HUMAN	SRPK1	SRSF protein kinase 1	8	72	0	1	1	1	3	0	1	1	1	3	0	0	0	0	0	stabilized	0.011507	6.85773	yes	79	80-653;	near
P49761	P49761	CLK3_HUMAN	CLK3	Dual specificity protein kinase CLK3	8	296	1	1	1	1	4	1	1	1	1	4	0	0	0	0	0	stabilized	0.0593101	5.46443	yes	303	304-620;	near
Q00535	Q00535	CDK5_HUMAN	CDK5	Cyclin-dependent kinase 5	11	10	1	1	1	1	4	1	1	1	1	4	0	0	0	0	0	stabilized	0.00522188	6.7537	yes	20	4-286;	yes
P06493	P06493;P24941;Q00526	CDK1_HUMAN	CDK1	Cyclin-dependent kinase 1	11	10	1	1	1	1	4	1	1	1	1	4	0	0	0	0	0	stabilized	0.0225675	6.4345	yes	20	4-287;	yes
Q13131	Q13131	AAPK1_HUMAN	PRKAA1	5'-AMP-activated protein kinase catalytic subunit alpha-1	17	24	1	1	1	1	4	1	1	1	1	4	0	0	0	0	0	stabilized	0.00489895	8.05177	yes	40	27-279;	yes
P50750	P50750	CDK9_HUMAN	CDK9	Cyclin-dependent kinase 9	11	25	1	1	1	1	4	1	1	1	1	4	0	0	0	0	0	stabilized	0.0223794	6.78287	yes	35	19-315;	yes
O15530	Q6A1A2;O15530	PDPK1_HUMAN	PDPK1	3-phosphoinositide-dependent protein kinase 1	10	174	1	1	0	1	3	1	1	0	1	3	0	0	0	0	0	stabilized	0.00578417	8.34573	yes	183	82-342;	yes
P30291	P30291	WEE1_HUMAN	WEE1	Wee1-like protein kinase	11	305	1	1	1	1	4	1	1	1	1	4	0	0	0	0	0	stabilized	0.168049	4.911	yes	315	299-569;	yes
Q16539	Q15759;O15264;P45984;P53779;P53778;P45983;Q16539	MK14_HUMAN	MAPK14	Mitogen-activated protein kinase 14	8	166	1	1	1	1	4	1	1	1	1	4	0	0	0	0	0	stabilized	0.01491	5.6714	yes	173	24-308;	yes
O96017	O96017	CHK2_HUMAN	CHEK2	Serine/threonine-protein kinase Chk2	9	374	1	0	1	1	3	1	0	1	1	3	0	0	0	0	0	stabilized	0.0731367	6.6322	yes	382	220-486;	yes
O14757	O14757	CHK1_HUMAN	CHEK1	Serine/threonine-protein kinase Chk1	9	245	1	1	1	1	4	1	1	1	1	4	0	0	0	0	0	stabilized	0.0111307	7.04845	yes	253	9-265;	yes
O43318	O43318	M3K7_HUMAN	MAP3K7	Mitogen-activated protein kinase kinase kinase 7	7	283	1	1	0	1	3	1	1	0	1	3	0	0	0	0	0	stabilized	0.0203329	5.73313	yes	289	36-291;	yes
O43318	O43318	M3K7_HUMAN	MAP3K7	Mitogen-activated protein kinase kinase kinase 7	15	239	1	1	1	1	4	1	1	1	1	4	0	0	0	0	0	stabilized	0.0215267	5.60158	yes	253	36-291;	yes
P24941	P24941	CDK2_HUMAN	CDK2	Cyclin-dependent kinase 2	16	35	1	1	1	1	4	1	1	1	1	4	0	0	0	0	0	stabilized	0.0059856	6.73097	yes	50	4-286;	yes
P06493	P06493	CDK1_HUMAN	CDK1	Cyclin-dependent kinase 1	16	35	1	1	1	1	4	1	1	1	1	4	0	0	0	0	0	stabilized	0.0447393	6.14827	yes	50	4-287;	yes
P23443	P23443	KS6B1_HUMAN	RPS6KB1	Ribosomal protein S6 kinase beta-1	10	86	1	1	1	1	4	1	1	1	1	4	0	0	0	0	0	stabilized	0.0031795	5.85665	yes	95	91-352;	yes
Q9NWZ3	Q9NWZ3	IRAK4_HUMAN	IRAK4	Interleukin-1 receptor-associated kinase 4	8	327	1	1	1	1	4	1	1	1	1	4	0	0	0	0	0	stabilized	0.00859365	6.9551	yes	334	186-454;	yes
P43405	P43405;Q8NFD2;P43403	KSYK_HUMAN	SYK	Tyrosine-protein kinase SYK	8	510	1	1	0	1	3	1	1	0	1	3	0	0	0	0	0	stabilized	0.0340616	7.4219	yes	517	371-631;	yes
P43250	P43250	GRK6_HUMAN	GRK6	G protein-coupled receptor kinase 6	17	327	1	1	1	1	4	1	1	1	1	4	0	0	0	0	0	stabilized	0.0138492	6.81463	yes	343	186-448;	yes
P30291	P30291	WEE1_HUMAN	WEE1	Wee1-like protein kinase	12	470	1	1	1	1	4	1	1	1	1	4	0	0	0	0	0	stabilized	0.0902237	4.95852	yes	481	299-569;	yes
P31751	P31751	AKT2_HUMAN	AKT2	RAC-beta serine/threonine-protein kinase	18	291	1	1	1	1	4	1	1	1	1	4	0	0	0	0	0	stabilized	0.106622	5.04007	yes	308	152-409;	yes
Q86UE8	Q15349;Q9UKI8;Q86UE8	TLK2_HUMAN	TLK2	Serine/threonine-protein kinase tousled-like 2	8	611	1	1	1	1	4	1	1	1	1	4	0	0	0	0	0	stabilized	0.0215263	6.9425	yes	618	462-741;	yes
P53350	P53350	PLK1_HUMAN	PLK1	Serine/threonine-protein kinase PLK1	9	146	1	1	1	1	4	1	1	1	1	4	0	0	0	0	0	stabilized	0.0205597	5.7656	yes	154	53-305;	yes
P05771	P05771	KPCB_HUMAN	PRKCB	Protein kinase C beta type	10	611	1	1	1	0	3	1	1	1	0	3	0	0	0	0	0	stabilized	0.0224263	7.07623	yes	620	342-600;	no
Q13177	Q13177	PAK2_HUMAN	PAK2	Serine/threonine-protein kinase PAK 2	12	288	1	1	1	1	4	1	1	1	1	4	0	0	0	0	0	stabilized	0.00819031	6.86385	yes	299	249-499;	yes
Q8NEB9	Q8NEB9	PK3C3_HUMAN	PIK3C3	Phosphatidylinositol 3-kinase catalytic subunit type 3	7	660	1	0	1	1	3	1	0	1	1	3	0	0	0	0	0	stabilized	0.13167	4.61697	yes	666		no
Q15418	Q15418	KS6A1_HUMAN	RPS6KA1	Ribosomal protein S6 kinase alpha-1	9	268	1	1	1	1	4	1	1	1	1	4	0	0	0	0	0	stabilized	0.0434486	6.92507	yes	276	62-321;418-675;	yes
Q9BVS4	Q9BVS4	RIOK2_HUMAN	RIOK2	Serine/threonine-protein kinase RIO2	12	172	1	1	1	1	4	1	1	1	1	4	0	0	0	0	0	stabilized	0.0714568	5.22965	yes	183	97-272;	yes
P05771	P05771	KPCB_HUMAN	PRKCB	Protein kinase C beta type	10	362	1	1	1	1	4	1	1	1	1	4	0	0	0	0	0	stabilized	0.0186914	6.8905	yes	371	342-600;	yes
O14757	O14757	CHK1_HUMAN	CHEK1	Serine/threonine-protein kinase Chk1	12	233	1	1	1	1	4	1	1	1	1	4	0	0	0	0	0	stabilized	0.0175471	6.98747	yes	244	9-265;	yes
P31751	P31751	AKT2_HUMAN	AKT2	RAC-beta serine/threonine-protein kinase	17	421	1	1	1	1	4	1	1	1	1	4	0	0	0	0	0	stabilized	0.0464997	5.49785	yes	437	152-409;	no
Q13523	Q13523	PRP4B_HUMAN	PRPF4B	Serine/threonine-protein kinase PRP4 homolog	15	738	1	1	1	1	4	1	1	0	1	3	0	0	0	0	0	stabilized	0.0166738	4.86733	yes	752	687-1006;	yes
P45983	P45984;P53779;P45983	MK08_HUMAN	MAPK8	Mitogen-activated protein kinase 8	13	56	1	1	1	1	4	1	1	1	1	4	0	0	0	0	0	stabilized	0.0167198	5.80877	yes	68	26-321;	yes
P19525	P19525	E2AK2_HUMAN	EIF2AK2	Interferon-induced, double-stranded RNA-activated protein kinase	13	522	1	1	1	1	4	1	1	1	0	3	0	0	0	0	0	stabilized	0.0389201	5.34963	yes	534	267-538;	yes
O43318	O43318	M3K7_HUMAN	MAP3K7	Mitogen-activated protein kinase kinase kinase 7	12	227	1	1	1	1	4	1	1	1	1	4	0	0	0	0	0	stabilized	0.0844407	5.39425	yes	238	36-291;	yes
P06493	P06493	CDK1_HUMAN	CDK1	Cyclin-dependent kinase 1	15	201	1	1	1	1	4	1	1	1	1	4	0	0	0	0	0	stabilized	0.0689448	5.97915	yes	215	4-287;	yes
P19525	P19525	E2AK2_HUMAN	EIF2AK2	Interferon-induced, double-stranded RNA-activated protein kinase	8	541	1	1	1	1	4	1	0	1	1	3	0	0	0	0	0	stabilized	0.124943	5.02857	yes	548	267-538;	near
Q9UHD2	Q9UHD2	TBK1_HUMAN	TBK1	Serine/threonine-protein kinase TBK1	9	30	1	1	0	1	3	1	1	0	1	3	0	0	0	0	0	stabilized	0.00372955	6.81813	yes	38	9-310;	yes
Q9P289	Q9P289;Q9Y6E0	STK26_HUMAN	STK26	Serine/threonine-protein kinase 26	11	280	1	1	1	1	4	1	1	1	1	4	0	0	0	0	0	stabilized	0.0225817	6.40165	yes	290	24-274;	near
Q9UBS0	Q9UBS0	KS6B2_HUMAN	RPS6KB2	Ribosomal protein S6 kinase beta-2	9	86	1	1	1	1	4	1	1	1	1	4	0	0	0	0	0	stabilized	0.065955	4.55567	yes	94	67-328;	yes
Q15418	Q15418	KS6A1_HUMAN	RPS6KA1	Ribosomal protein S6 kinase alpha-1	14	81	1	1	1	1	4	1	1	1	1	4	0	0	0	0	0	stabilized	0.0330863	6.9063	yes	94	62-321;418-675;	yes
P00519	P00519;P42684	ABL1_HUMAN	ABL1	Tyrosine-protein kinase ABL1	9	263	1	1	1	1	4	1	1	1	1	4	0	0	0	0	0	stabilized	0.0183807	6.11605	yes	271	242-493;	yes
Q13177	Q13177	PAK2_HUMAN	PAK2	Serine/threonine-protein kinase PAK 2	7	248	1	1	1	1	4	1	1	1	1	4	0	0	0	0	0	stabilized	0.0199445	6.7846	yes	254	249-499;	yes
Q9Y4K4	Q9Y4K4	M4K5_HUMAN	MAP4K5	Mitogen-activated protein kinase kinase kinase kinase 5	9	156	1	1	1	1	4	1	1	1	1	4	0	0	0	0	0	stabilized	0.0223553	6.67282	yes	164	20-277;	yes
Q9P289	O00506;Q9P289;Q9Y6E0	STK26_HUMAN	STK26	Serine/threonine-protein kinase 26	17	160	1	1	1	1	4	1	1	1	1	4	0	0	0	0	0	stabilized	0.0187668	6.26065	yes	176	24-274;	yes
Q13177	Q13177	PAK2_HUMAN	PAK2	Serine/threonine-protein kinase PAK 2	16	502	1	1	1	1	4	1	1	1	1	4	0	0	0	0	0	stabilized	0.00711075	6.73795	yes	517	249-499;	near
Q9BZL6	Q00532;Q8IVW4;O94806;Q15139;Q9BZL6;O76039;Q9NRP7;Q92772	KPCD2_HUMAN	PRKD2	Serine/threonine-protein kinase D2	8	693	1	1	1	1	4	1	1	0	1	3	0	0	0	0	0	stabilized	0.0399771	7.2471	yes	700	551-807;	yes
P49841	P49840;P49841	GSK3B_HUMAN	GSK3B	Glycogen synthase kinase-3 beta	8	198	1	0	1	1	3	1	0	1	1	3	0	0	0	0	0	stabilized	0.0171635	6.88593	yes	205	56-340;	yes
P49841	P49841	GSK3B_HUMAN	GSK3B	Glycogen synthase kinase-3 beta	12	75	1	1	1	1	4	1	1	1	1	4	0	0	0	0	0	stabilized	0.0120844	6.88312	yes	86	56-340;	yes
O15530	Q6A1A2;O15530	PDPK1_HUMAN	PDPK1	3-phosphoinositide-dependent protein kinase 1	8	137	1	0	1	1	3	1	0	1	1	3	0	0	0	0	0	stabilized	0.0116497	8.14993	yes	144	82-342;	yes
P05771	P05771;P17252	KPCB_HUMAN	PRKCB	Protein kinase C beta type	13	469	1	1	1	1	4	1	1	1	1	4	0	0	0	0	0	stabilized	0.00733268	7.09925	yes	481	342-600;	yes
Q00537	Q07002;Q00537;Q00536	CDK17_HUMAN	CDK17	Cyclin-dependent kinase 17	13	225	1	1	1	1	4	1	1	1	1	4	0	0	0	0	0	stabilized	0.00354091	6.39367	yes	237	192-473;	yes
P31749	Q9Y243;P31751;P31749	AKT1_HUMAN	AKT1	RAC-alpha serine/threonine-protein kinase	13	277	1	1	1	1	4	1	1	1	0	3	0	0	0	0	0	stabilized	0.0983779	5.29463	yes	289	150-408;	yes
Q9UHD2	Q9UHD2	TBK1_HUMAN	TBK1	Serine/threonine-protein kinase TBK1	11	70	1	1	1	1	4	1	1	1	1	4	0	0	0	0	0	stabilized	0.00799011	7.07097	yes	80	9-310;	yes
P45983	P45983	MK08_HUMAN	MAPK8	Mitogen-activated protein kinase 8	17	274	1	1	1	0	3	1	1	1	0	3	0	0	0	0	0	stabilized	0.0352754	5.81273	yes	290	26-321;	yes
P51812	P51812	KS6A3_HUMAN	RPS6KA3	Ribosomal protein S6 kinase alpha-3	13	311	1	1	1	1	4	0	1	1	1	3	0	0	0	0	0	stabilized	0.0438768	6.4183	yes	323	68-327;422-679;	yes
P23443	P23443	KS6B1_HUMAN	RPS6KB1	Ribosomal protein S6 kinase beta-1	18	336	1	1	1	1	4	1	1	1	1	4	0	0	0	0	0	stabilized	0.0234224	5.89465	yes	353	91-352;	yes
P05771	P05771;P17252	KPCB_HUMAN	PRKCB	Protein kinase C beta type	9	584	1	1	1	1	4	1	1	1	1	4	0	0	0	0	0	stabilized	0.0135928	6.96885	yes	592	342-600;	yes
P17252	P17252	KPCA_HUMAN	PRKCA	Protein kinase C alpha type	12	581	1	1	1	1	4	1	1	1	1	4	0	0	0	0	0	stabilized	0.0124346	7.0911	yes	592	339-597;	yes
Q9Y6R4	Q9Y6R4	M3K4_HUMAN	MAP3K4	Mitogen-activated protein kinase kinase kinase 4	9	1479	1	1	1	1	4	1	1	1	1	4	0	0	0	0	0	stabilized	0.0279692	4.92703	yes	1487	1343-1601;	yes
P00519	P00519	ABL1_HUMAN	ABL1	Tyrosine-protein kinase ABL1	16	248	1	1	1	1	4	1	1	1	1	4	0	0	0	0	0	stabilized	0.010234	6.0893	yes	263	242-493;	yes
Q15418	Q15418	KS6A1_HUMAN	RPS6KA1	Ribosomal protein S6 kinase alpha-1	13	305	1	1	1	1	4	1	1	1	1	4	0	0	0	0	0	stabilized	0.0141425	6.92235	yes	317	62-321;418-675;	yes
Q6PHR2	Q6PHR2	ULK3_HUMAN	ULK3	Serine/threonine-protein kinase ULK3	11	20	1	1	1	1	4	1	1	1	1	4	0	0	0	0	0	stabilized	0.0329431	7.2377	yes	30	14-270;	yes
O15111	O15111	IKKA_HUMAN	CHUK	Inhibitor of nuclear factor kappa-B kinase subunit alpha	15	21	1	1	1	1	4	1	1	1	1	4	0	0	0	0	0	stabilized	0.0479582	4.91397	yes	35	15-302;	yes
Q9P2K8	Q9P2K8	E2AK4_HUMAN	EIF2AK4	eIF-2-alpha kinase GCN2	8	643	1	1	0	1	3	1	1	0	1	3	0	0	0	0	0	stabilized	0.0467678	5.6385	yes	650	296-539;590-1001;	yes
Q5VT25	Q5VT25	MRCKA_HUMAN	CDC42BPA	Serine/threonine-protein kinase MRCK alpha	10	72	1	1	1	1	4	1	1	1	1	4	0	0	0	0	0	stabilized	0.100574	5.1714	yes	81	77-343;	yes
Q15418	Q15349;Q15418;P51812;Q9UK32	KS6A1_HUMAN	RPS6KA1	Ribosomal protein S6 kinase alpha-1	10	127	1	1	1	1	4	1	1	0	1	3	0	0	0	0	0	stabilized	0.0591452	6.98713	yes	136	62-321;418-675;	yes
Q16513	Q16513	PKN2_HUMAN	PKN2	Serine/threonine-protein kinase N2	11	918	1	1	1	1	4	1	1	1	1	4	0	0	0	0	0	stabilized	0.00827753	7.36453	yes	928	657-916;	near
P16591	P16591	FER_HUMAN	FER	Tyrosine-protein kinase Fer	8	623	1	1	1	1	4	1	1	1	1	4	0	0	0	0	0	stabilized	0.0607754	7.27567	yes	630	563-816;	yes
Q9Y2U5	Q9Y2U5;Q99759	M3K2_HUMAN	MAP3K2	Mitogen-activated protein kinase kinase kinase 2	9	361	1	1	1	1	4	1	1	1	1	4	0	0	0	0	0	stabilized	0.0127219	6.49245	yes	369	357-617;	yes
P31751	P31751	AKT2_HUMAN	AKT2	RAC-beta serine/threonine-protein kinase	16	422	1	1	1	1	4	1	1	1	1	4	0	0	0	0	0	stabilized	0.111945	5.51903	yes	437	152-409;	no
Q13177	Q13177;O75914	PAK2_HUMAN	PAK2	Serine/threonine-protein kinase PAK 2	13	105	1	1	1	1	4	1	1	1	1	4	0	0	0	0	0	stabilized	0.0196276	6.07142	yes	117	249-499;	no
O14976	O14976	GAK_HUMAN	GAK	Cyclin-G-associated kinase	10	71	1	1	0	1	3	1	1	0	1	3	0	0	0	0	0	stabilized	0.0179365	6.55653	yes	80	40-314;	yes
Q9Y4K4	Q9Y4K4	M4K5_HUMAN	MAP4K5	Mitogen-activated protein kinase kinase kinase kinase 5	14	271	1	1	1	1	4	1	1	1	1	4	0	0	0	0	0	stabilized	0.00770284	6.73545	yes	284	20-277;	yes
O96013	O96013	PAK4_HUMAN	PAK4	Serine/threonine-protein kinase PAK 4	9	552	0	1	1	1	3	0	1	1	1	3	0	0	0	0	0	stabilized	0.0152917	6.59613	yes	560	321-572;	yes
Q13523	Q13523	PRP4B_HUMAN	PRPF4B	Serine/threonine-protein kinase PRP4 homolog	14	739	1	1	1	1	4	1	1	1	1	4	0	0	0	0	0	stabilized	0.0194468	4.6835	yes	752	687-1006;	yes
P31751	P31751	AKT2_HUMAN	AKT2	RAC-beta serine/threonine-protein kinase	10	348	1	1	1	1	4	1	1	1	1	4	0	0	0	0	0	stabilized	0.017271	5.57803	yes	357	152-409;	yes
Q15208	Q9Y2H1;Q15208	STK38_HUMAN	STK38	Serine/threonine-protein kinase 38	12	228	1	1	1	1	4	1	1	1	1	4	0	0	0	0	0	stabilized	0.00717595	6.3267	yes	239	89-382;	yes
Q13177	Q13177	PAK2_HUMAN	PAK2	Serine/threonine-protein kinase PAK 2	11	469	1	1	1	1	4	1	1	1	1	4	0	0	0	0	0	stabilized	0.00951218	6.74092	yes	479	249-499;	yes
Q13177	Q13177;Q13153;O75914	PAK2_HUMAN	PAK2	Serine/threonine-protein kinase PAK 2	17	384	1	1	1	1	4	1	1	1	1	4	0	0	0	0	0	stabilized	0.00560529	6.69067	yes	400	249-499;	yes
P23443	P23443;Q9UBS0	KS6B1_HUMAN	RPS6KB1	Ribosomal protein S6 kinase beta-1	8	234	1	1	1	1	4	1	1	1	1	4	0	0	0	0	0	stabilized	0.0740174	4.9628	yes	241	91-352;	yes
P24941	P24941	CDK2_HUMAN	CDK2	Cyclin-dependent kinase 2	9	25	1	0	1	1	3	1	0	1	1	3	0	0	0	0	0	stabilized	0.00832431	6.80007	yes	33	4-286;	yes
P24941	P24941	CDK2_HUMAN	CDK2	Cyclin-dependent kinase 2	10	25	1	1	1	1	4	1	1	1	1	4	0	0	0	0	0	stabilized	0.00995248	6.78043	yes	34	4-286;	yes
Q13164	Q13164	MK07_HUMAN	MAPK7	Mitogen-activated protein kinase 7	9	76	1	1	1	1	4	0	1	1	1	3	0	0	0	0	0	stabilized	0.0228827	4.7929	yes	84	55-347;	yes
Q9NWZ3	Q9NWZ3	IRAK4_HUMAN	IRAK4	Interleukin-1 receptor-associated kinase 4	11	192	1	1	1	1	4	1	1	1	1	4	0	0	0	0	0	stabilized	0.0266653	6.8521	yes	202	186-454;	yes
P06493	P06493	CDK1_HUMAN	CDK1	Cyclin-dependent kinase 1	8	267	1	1	1	1	4	1	1	1	1	4	0	0	0	0	0	stabilized	0.0594017	5.91705	yes	274	4-287;	yes
O14757	O14757	CHK1_HUMAN	CHEK1	Serine/threonine-protein kinase Chk1	9	61	1	1	1	1	4	1	1	1	1	4	0	0	0	0	0	stabilized	0.0240169	7.09065	yes	69	9-265;	yes
P45983	P45983	MK08_HUMAN	MAPK8	Mitogen-activated protein kinase 8	9	301	1	0	1	1	3	1	0	1	1	3	0	0	0	0	0	stabilized	0.0111994	5.87077	yes	309	26-321;	yes
P53350	P53350	PLK1_HUMAN	PLK1	Serine/threonine-protein kinase PLK1	9	98	1	1	1	1	4	1	0	1	1	3	0	0	0	0	0	stabilized	0.0300237	5.96433	yes	106	53-305;	yes
P49674	P49674;P48730	KC1E_HUMAN	CSNK1E	Casein kinase I isoform epsilon	10	233	1	1	1	1	4	1	1	0	1	3	0	0	0	0	0	stabilized	0.0687614	4.50347	yes	242	9-277;	yes
Q13177	Q13177	PAK2_HUMAN	PAK2	Serine/threonine-protein kinase PAK 2	9	227	1	1	1	1	4	1	1	1	1	4	0	0	0	0	0	stabilized	0.0109676	6.8452	yes	235	249-499;	no
Q13177	Q13177	PAK2_HUMAN	PAK2	Serine/threonine-protein kinase PAK 2	11	227	1	1	1	1	4	1	1	1	1	4	0	0	0	0	0	stabilized	0.00428059	6.65648	yes	237	249-499;	no
P00519	P00519	ABL1_HUMAN	ABL1	Tyrosine-protein kinase ABL1	11	368	1	0	1	1	3	1	0	1	1	3	0	0	0	0	0	stabilized	0.0159356	6.3207	yes	378	242-493;	yes
P16591	P16591	FER_HUMAN	FER	Tyrosine-protein kinase Fer	11	689	1	1	1	1	4	1	1	1	1	4	0	0	0	0	0	stabilized	0.0279829	7.10428	yes	699	563-816;	yes
P42680	P42680	TEC_HUMAN	TEC	Tyrosine-protein kinase Tec	11	494	1	0	1	1	3	1	0	1	1	3	0	0	0	0	0	stabilized	0.0288076	5.31003	yes	504	370-623;	yes
P41240	P41240	CSK_HUMAN	CSK	Tyrosine-protein kinase CSK	17	421	1	1	1	1	4	1	1	1	1	4	0	0	0	0	0	stabilized	0.0486083	5.78225	yes	437	195-449;	yes
Q9UKE5	Q8N4C8;O95819;Q9UKE5	TNIK_HUMAN	TNIK	TRAF2 and NCK-interacting protein kinase	11	81	1	1	1	1	4	0	1	1	1	3	0	0	0	0	0	stabilized	0.0418825	7.19993	yes	91	25-289;	yes
P24941	P24941	CDK2_HUMAN	CDK2	Cyclin-dependent kinase 2	11	23	1	1	1	1	4	1	1	1	1	4	0	0	0	0	0	stabilized	0.0159644	6.70427	yes	33	4-286;	yes
P24941	P24941	CDK2_HUMAN	CDK2	Cyclin-dependent kinase 2	12	23	1	1	1	1	4	1	1	1	1	4	0	0	0	0	0	stabilized	0.0118519	6.67828	yes	34	4-286;	yes
O43318	O43318	M3K7_HUMAN	MAP3K7	Mitogen-activated protein kinase kinase kinase 7	12	254	1	1	1	1	4	1	1	1	0	3	0	0	0	0	0	stabilized	0.0373451	5.55253	yes	265	36-291;	yes
Q15418	Q15418	KS6A1_HUMAN	RPS6KA1	Ribosomal protein S6 kinase alpha-1	11	411	1	1	1	1	4	1	1	1	1	4	0	0	0	0	0	stabilized	0.0191638	5.17818	yes	421	62-321;418-675;	yes
Q9Y6E0	Q9Y6E0	STK24_HUMAN	STK24	Serine/threonine-protein kinase 24	15	246	1	1	1	1	4	1	1	1	1	4	0	0	0	0	0	stabilized	0.0415796	6.4743	yes	260	36-286;	yes
Q9P289	Q9P289	STK26_HUMAN	STK26	Serine/threonine-protein kinase 26	12	234	1	1	1	1	4	1	1	1	1	4	0	0	0	0	0	stabilized	0.026218	6.27185	yes	245	24-274;	yes
Q9Y4K4	Q9Y4K4	M4K5_HUMAN	MAP4K5	Mitogen-activated protein kinase kinase kinase kinase 5	11	39	1	1	1	1	4	1	0	1	1	3	0	0	0	0	0	stabilized	0.0161325	6.7551	yes	49	20-277;	yes
P43405	P43405	KSYK_HUMAN	SYK	Tyrosine-protein kinase SYK	11	499	1	1	1	1	4	1	1	1	1	4	0	0	0	0	0	stabilized	0.00391155	7.29305	yes	509	371-631;	yes
P41240	P41240	CSK_HUMAN	CSK	Tyrosine-protein kinase CSK	11	319	1	1	1	1	4	1	1	1	1	4	0	0	0	0	0	stabilized	0.0191582	5.89778	yes	329	195-449;	yes
Q9NWZ3	Q9NWZ3	IRAK4_HUMAN	IRAK4	Interleukin-1 receptor-associated kinase 4	17	175	1	1	1	1	4	1	1	1	1	4	0	0	0	0	0	stabilized	0.00130563	6.75005	yes	191	186-454;	yes
P45984	P45984;P53779	MK09_HUMAN	MAPK9	Mitogen-activated protein kinase 9	8	258	1	1	1	1	4	1	1	0	1	3	0	0	0	0	0	stabilized	0.0474702	5.45957	yes	265	26-321;	yes
O43318	O43318	M3K7_HUMAN	MAP3K7	Mitogen-activated protein kinase kinase kinase 7	9	64	1	1	1	1	4	1	1	1	1	4	0	0	0	0	0	stabilized	0.0538715	5.33277	yes	72	36-291;	yes
Q13177	Q13177	PAK2_HUMAN	PAK2	Serine/threonine-protein kinase PAK 2	9	279	1	1	1	1	4	1	1	1	1	4	0	0	0	0	0	stabilized	0.00521524	6.68602	yes	287	249-499;	yes
P53350	P53350	PLK1_HUMAN	PLK1	Serine/threonine-protein kinase PLK1	11	159	1	1	1	1	4	1	1	1	1	4	0	0	0	0	0	stabilized	0.0117419	5.78282	yes	169	53-305;	yes
Q15418	Q15418;P51812	KS6A1_HUMAN	RPS6KA1	Ribosomal protein S6 kinase alpha-1	7	504	1	1	1	1	4	0	1	1	1	3	0	0	0	0	0	stabilized	0.0798347	5.7327	yes	510	62-321;418-675;	yes
P49841	P49841	GSK3B_HUMAN	GSK3B	Glycogen synthase kinase-3 beta	9	151	1	1	1	1	4	1	1	1	1	4	0	0	0	0	0	stabilized	0.00788169	6.81185	yes	159	56-340;	yes
Q15418	Q15418	KS6A1_HUMAN	RPS6KA1	Ribosomal protein S6 kinase alpha-1	11	668	1	1	1	1	4	1	1	1	1	4	0	0	0	0	0	stabilized	0.0278271	5.28275	yes	678	62-321;418-675;	yes
O14965	O14965	AURKA_HUMAN	AURKA	Aurora kinase A	15	127	1	1	0	1	3	1	1	0	1	3	0	0	0	0	0	stabilized	0.0409653	7.2256	yes	141	133-383;	yes
Q9BVS4	Q9BVS4	RIOK2_HUMAN	RIOK2	Serine/threonine-protein kinase RIO2	13	276	1	1	1	1	4	1	1	1	1	4	0	0	0	0	0	stabilized	0.021791	5.2955	yes	288	97-272;	near
P17252	P17252	KPCA_HUMAN	PRKCA	Protein kinase C alpha type	10	599	0	1	1	1	3	0	1	1	1	3	0	0	0	0	0	stabilized	0.0102481	7.0485	yes	608	339-597;	near
O43318	O43318	M3K7_HUMAN	MAP3K7	Mitogen-activated protein kinase kinase kinase 7	13	226	1	1	0	1	3	1	1	0	1	3	0	0	0	0	0	stabilized	0.0268728	5.52487	yes	238	36-291;	yes
P30291	P30291	WEE1_HUMAN	WEE1	Wee1-like protein kinase	11	319	1	1	1	1	4	1	1	1	1	4	0	0	0	0	0	stabilized	0.107938	5.0858	yes	329	299-569;	yes
Q9Y6R4	Q9Y6R4	M3K4_HUMAN	MAP3K4	Mitogen-activated protein kinase kinase kinase 4	15	1543	1	1	1	1	4	1	1	1	1	4	0	0	0	0	0	stabilized	0.0604022	4.89465	yes	1557	1343-1601;	yes
Q96SB4	Q96SB4	SRPK1_HUMAN	SRPK1	SRSF protein kinase 1	14	113	1	1	1	1	4	1	1	1	1	4	0	0	0	0	0	stabilized	0.0239756	6.7733	yes	126	80-653;	yes
O96013	O96013	PAK4_HUMAN	PAK4	Serine/threonine-protein kinase PAK 4	11	443	1	1	1	1	4	1	0	1	1	3	0	0	0	0	0	stabilized	0.0198114	6.7887	yes	453	321-572;	yes
Q13546	Q13546	RIPK1_HUMAN	RIPK1	Receptor-interacting serine/threonine-protein kinase 1	16	243	1	1	1	1	4	1	1	1	1	4	0	0	0	0	0	stabilized	0.0411506	4.68867	yes	258	17-289;	yes
P41240	P41240	CSK_HUMAN	CSK	Tyrosine-protein kinase CSK	8	186	1	1	1	1	4	1	1	1	1	4	0	0	0	0	0	stabilized	0.0322097	5.70155	yes	193	195-449;	near
P29597	P29597	TYK2_HUMAN	TYK2	Non-receptor tyrosine-protein kinase TYK2	11	942	1	1	1	1	4	1	1	1	1	4	0	0	0	0	0	stabilized	0.00838325	7.03585	yes	952	589-875;897-1176;	yes
Q96GD4	Q96GD4	AURKB_HUMAN	AURKB	Aurora kinase B	8	99	0	1	1	1	3	0	1	1	1	3	0	0	0	0	0	stabilized	0.051618	7.34723	yes	106	77-327;	yes
P30291	P30291	WEE1_HUMAN	WEE1	Wee1-like protein kinase	16	330	1	1	1	1	4	1	1	1	1	4	0	0	0	0	0	stabilized	0.0679943	5.29842	yes	345	299-569;	yes
Q15418	Q15349;Q15418	KS6A1_HUMAN	RPS6KA1	Ribosomal protein S6 kinase alpha-1	14	452	1	1	1	1	4	1	1	1	1	4	0	0	0	0	0	stabilized	0.0920261	4.8151	yes	465	62-321;418-675;	yes
P49841	P49841	GSK3B_HUMAN	GSK3B	Glycogen synthase kinase-3 beta	13	168	1	1	0	1	3	1	1	0	1	3	0	0	0	0	0	stabilized	0.0129913	6.82413	yes	180	56-340;	yes
P43250	P43250	GRK6_HUMAN	GRK6	G protein-coupled receptor kinase 6	14	418	1	1	1	1	4	1	1	1	1	4	0	0	0	0	0	stabilized	0.0210711	6.8616	yes	431	186-448;	yes
Q9NWZ3	Q9NWZ3	IRAK4_HUMAN	IRAK4	Interleukin-1 receptor-associated kinase 4	8	157	1	1	1	1	4	1	1	1	1	4	0	0	0	0	0	stabilized	0.0107514	6.79563	yes	164	186-454;	no
P31751	P31751	AKT2_HUMAN	AKT2	RAC-beta serine/threonine-protein kinase	9	379	1	1	1	1	4	1	1	0	1	3	0	0	0	0	0	stabilized	0.0422861	5.75253	yes	387	152-409;	yes
P53350	P53350	PLK1_HUMAN	PLK1	Serine/threonine-protein kinase PLK1	8	137	1	1	1	1	4	1	1	0	1	3	0	0	0	0	0	stabilized	0.00854819	6.0484	yes	144	53-305;	yes
Q16512	Q16512	PKN1_HUMAN	PKN1	Serine/threonine-protein kinase N1	9	608	1	1	1	0	3	1	1	1	0	3	0	0	0	0	0	stabilized	0.0148689	7.31927	yes	616	615-874;	yes
P49840	P49840	GSK3A_HUMAN	GSK3A	Glycogen synthase kinase-3 alpha	10	114	1	1	1	1	4	1	1	1	1	4	0	0	0	0	0	stabilized	0.00584182	6.7832	yes	123	119-403;	yes
P41240	P41240	CSK_HUMAN	CSK	Tyrosine-protein kinase CSK	10	284	1	1	1	1	4	1	1	1	1	4	0	0	0	0	0	stabilized	0.00796454	5.8021	yes	293	195-449;	yes
O96013	O96013	PAK4_HUMAN	PAK4	Serine/threonine-protein kinase PAK 4	8	319	1	1	1	1	4	1	1	1	1	4	0	0	0	0	0	stabilized	0.0353395	6.5872	yes	326	321-572;	yes
O75582	O75582	KS6A5_HUMAN	RPS6KA5	Ribosomal protein S6 kinase alpha-5	10	34	1	1	1	1	4	0	1	1	1	3	0	0	0	0	0	stabilized	0.0241034	6.40273	yes	43	49-318;426-687;	near
Q9UHD2	Q9UHD2	TBK1_HUMAN	TBK1	Serine/threonine-protein kinase TBK1	8	31	1	1	1	1	4	1	1	1	1	4	0	0	0	0	0	stabilized	0.0175078	7.0373	yes	38	9-310;	yes
Q9Y6R4	Q9Y6R4	M3K4_HUMAN	MAP3K4	Mitogen-activated protein kinase kinase kinase 4	10	1383	1	1	1	1	4	1	1	1	1	4	0	0	0	0	0	stabilized	0.022836	4.96622	yes	1392	1343-1601;	yes
Q13177	Q13177	PAK2_HUMAN	PAK2	Serine/threonine-protein kinase PAK 2	9	238	1	1	1	1	4	1	1	1	1	4	0	0	0	0	0	stabilized	0.00871378	6.76615	yes	246	249-499;	near
Q13177	Q13177	PAK2_HUMAN	PAK2	Serine/threonine-protein kinase PAK 2	10	238	1	1	1	1	4	1	1	1	1	4	0	0	0	0	0	stabilized	0.0128802	6.79307	yes	247	249-499;	near
Q13177	Q13177	PAK2_HUMAN	PAK2	Serine/threonine-protein kinase PAK 2	11	238	1	1	1	1	4	1	1	1	1	4	0	0	0	0	0	stabilized	0.0253402	6.67467	yes	248	249-499;	near
P49674	P49674;P48730	KC1E_HUMAN	CSNK1E	Casein kinase I isoform epsilon	11	44	1	1	1	1	4	1	1	1	1	4	0	0	0	0	0	stabilized	0.0603242	4.69107	yes	54	9-277;	yes
Q9BVS4	Q9BVS4	RIOK2_HUMAN	RIOK2	Serine/threonine-protein kinase RIO2	8	67	1	1	1	1	4	1	1	1	1	4	0	0	0	0	0	stabilized	0.0238392	5.43735	yes	74	97-272;	no
Q8TD19	Q8TD19	NEK9_HUMAN	NEK9	Serine/threonine-protein kinase Nek9	8	179	1	1	1	1	4	1	0	1	1	3	0	0	0	0	0	stabilized	0.0350445	4.86643	yes	186	52-308;	yes
P19525	P19525	E2AK2_HUMAN	EIF2AK2	Interferon-induced, double-stranded RNA-activated protein kinase	7	535	1	1	1	1	4	1	1	1	1	4	0	0	0	0	0	stabilized	0.0288867	5.23605	yes	541	267-538;	yes
O75385	O75385	ULK1_HUMAN	ULK1	Serine/threonine-protein kinase ULK1	8	238	1	1	1	1	4	1	1	0	1	3	0	0	0	0	0	stabilized	0.0539552	6.33217	yes	245	16-278;	yes
Q9P289	Q9P289	STK26_HUMAN	STK26	Serine/threonine-protein kinase 26	8	46	1	1	1	1	4	1	1	1	1	4	0	0	0	0	0	stabilized	0.0124452	6.07637	yes	53	24-274;	yes
O96017	O96017	CHK2_HUMAN	CHEK2	Serine/threonine-protein kinase Chk2	13	432	1	1	1	1	4	1	0	1	1	3	0	0	0	0	0	stabilized	0.058582	6.47237	yes	444	220-486;	yes
Q9P289	Q9P289;Q9Y6E0	STK26_HUMAN	STK26	Serine/threonine-protein kinase 26	10	281	1	1	1	1	4	1	1	1	1	4	0	0	0	0	0	stabilized	0.0189793	6.45758	yes	290	24-274;	near
Q9P289	Q9P289	STK26_HUMAN	STK26	Serine/threonine-protein kinase 26	13	281	1	1	1	1	4	1	1	1	1	4	0	0	0	0	0	stabilized	0.0430613	6.01952	yes	293	24-274;	near
P06493	P06493	CDK1_HUMAN	CDK1	Cyclin-dependent kinase 1	9	25	1	1	1	1	4	1	1	1	1	4	0	0	0	0	0	stabilized	0.0207008	6.16295	yes	33	4-287;	yes
P06493	P06493	CDK1_HUMAN	CDK1	Cyclin-dependent kinase 1	10	25	1	1	1	1	4	0	1	1	1	3	0	0	0	0	0	stabilized	0.0328437	6.53383	yes	34	4-287;	yes
Q15418	Q15418	KS6A1_HUMAN	RPS6KA1	Ribosomal protein S6 kinase alpha-1	13	522	1	1	1	1	4	1	1	1	1	4	0	0	0	0	0	stabilized	0.0387012	5.36888	yes	534	62-321;418-675;	yes
P53671	P53671	LIMK2_HUMAN	LIMK2	LIM domain kinase 2	11	464	1	1	1	1	4	1	1	1	1	4	0	0	0	0	0	stabilized	0.101574	5.39053	yes	474	331-608;	yes
Q13546	Q13546	RIPK1_HUMAN	RIPK1	Receptor-interacting serine/threonine-protein kinase 1	20	46	1	1	1	1	4	1	1	1	1	4	0	0	0	0	0	stabilized	0.0592584	5.0433	yes	65	17-289;	yes
O14757	O14757	CHK1_HUMAN	CHEK1	Serine/threonine-protein kinase Chk1	7	226	1	1	1	1	4	1	1	1	1	4	0	0	0	0	0	stabilized	0.00390275	7.06545	yes	232	9-265;	yes
Q8N4C8	Q8N4C8	MINK1_HUMAN	MINK1	Misshapen-like kinase 1	13	273	1	1	1	1	4	1	1	1	1	4	0	0	0	0	0	stabilized	0.0161272	7.0764	yes	285	25-289;	yes
P00519	P00519;P42684	ABL1_HUMAN	ABL1	Tyrosine-protein kinase ABL1	8	379	1	1	1	1	4	1	1	1	1	4	0	0	0	0	0	stabilized	0.00497619	6.20315	yes	386	242-493;	yes
Q13470	Q13470	TNK1_HUMAN	TNK1	Non-receptor tyrosine-protein kinase TNK1	14	261	1	1	1	1	4	1	1	1	1	4	0	0	0	0	0	stabilized	0.0214174	7.30335	yes	274	116-377;	yes
P53350	P53350	PLK1_HUMAN	PLK1	Serine/threonine-protein kinase PLK1	7	201	1	1	1	1	4	1	1	1	1	4	0	0	0	0	0	stabilized	0.019245	5.91038	yes	207	53-305;	yes
P42338	P42338	PK3CB_HUMAN	PIK3CB	Phosphatidylinositol 4,5-bisphosphate 3-kinase catalytic subunit beta isoform	12	794	1	1	1	1	4	1	1	1	0	3	0	0	0	0	0	stabilized	0.14138	4.56717	yes	805		no
Q9UHD2	Q9UHD2	TBK1_HUMAN	TBK1	Serine/threonine-protein kinase TBK1	16	39	1	1	1	1	4	1	1	1	1	4	0	0	0	0	0	stabilized	0.0143462	7.06682	yes	54	9-310;	yes
P33981	P33981	TTK_HUMAN	TTK	Dual specificity protein kinase TTK	8	539	1	1	1	1	4	1	1	1	1	4	0	0	0	0	0	stabilized	0.0116019	6.27538	yes	546	525-791;	yes
Q9Y6R4	Q9Y6R4	M3K4_HUMAN	MAP3K4	Mitogen-activated protein kinase kinase kinase 4	12	1558	1	1	1	1	4	0	1	1	1	3	0	0	0	0	0	stabilized	0.0306556	5.27427	yes	1569	1343-1601;	yes
Q9Y4K4	Q9Y4K4	M4K5_HUMAN	MAP4K5	Mitogen-activated protein kinase kinase kinase kinase 5	11	26	1	1	1	1	4	1	1	1	0	3	0	0	0	0	0	stabilized	0.038122	6.56973	yes	36	20-277;	yes
P43250	P43250	GRK6_HUMAN	GRK6	G protein-coupled receptor kinase 6	16	346	1	1	1	1	4	1	1	1	1	4	0	0	0	0	0	stabilized	0.0204002	6.91005	yes	361	186-448;	yes
Q6PHR2	Q6PHR2	ULK3_HUMAN	ULK3	Serine/threonine-protein kinase ULK3	12	230	1	1	1	1	4	1	1	1	1	4	0	0	0	0	0	stabilized	0.023277	6.98455	yes	241	14-270;	yes
Q9UHD2	Q9UHD2	TBK1_HUMAN	TBK1	Serine/threonine-protein kinase TBK1	11	144	1	1	1	1	4	1	1	1	1	4	0	0	0	0	0	stabilized	0.0076454	7.0304	yes	154	9-310;	yes
Q8TBX8	Q8TBX8	PI42C_HUMAN	PIP4K2C	Phosphatidylinositol 5-phosphate 4-kinase type-2 gamma	8	234	1	1	1	1	4	1	1	1	1	4	0	0	0	0	0	stabilized	0.0953574	5.24	yes	241	NA	no
O96013	O96013	PAK4_HUMAN	PAK4	Serine/threonine-protein kinase PAK 4	14	454	1	1	1	1	4	1	1	1	1	4	0	0	0	0	0	stabilized	0.0552634	6.4877	yes	467	321-572;	yes
P19525	P19525	E2AK2_HUMAN	EIF2AK2	Interferon-induced, double-stranded RNA-activated protein kinase	7	298	1	1	1	1	4	1	1	1	1	4	0	0	0	0	0	stabilized	0.0319414	5.4409	yes	304	267-538;	yes
P05771	P05771	KPCB_HUMAN	PRKCB	Protein kinase C beta type	23	393	1	1	1	1	4	1	1	1	1	4	0	0	0	0	0	stabilized	0.0274245	6.97168	yes	415	342-600;	yes
Q15418	Q15418;P51812;Q9UK32	KS6A1_HUMAN	RPS6KA1	Ribosomal protein S6 kinase alpha-1	9	67	1	1	1	1	4	1	1	1	1	4	0	0	0	0	0	stabilized	0.0372708	6.6025	yes	75	62-321;418-675;	yes
O75582	O75676;O75582	KS6A5_HUMAN	RPS6KA5	Ribosomal protein S6 kinase alpha-5	9	54	1	1	1	1	4	0	1	1	1	3	0	0	0	0	0	stabilized	0.0882013	6.2144	yes	62	49-318;426-687;	yes
Q9H2K8	Q9H2K8	TAOK3_HUMAN	TAOK3	Serine/threonine-protein kinase TAO3	8	285	1	1	1	1	4	1	1	1	1	4	0	0	0	0	0	stabilized	0.0161933	7.48135	yes	292	24-277;	near
Q16512	Q16512	PKN1_HUMAN	PKN1	Serine/threonine-protein kinase N1	16	629	1	1	1	0	3	1	1	1	0	3	0	0	0	0	0	stabilized	0.0119588	7.3647	yes	644	615-874;	yes
P50750	P50750	CDK9_HUMAN	CDK9	Cyclin-dependent kinase 9	7	50	1	1	1	1	4	1	1	1	1	4	0	0	0	0	0	stabilized	0.0176241	6.77915	yes	56	19-315;	yes
Q9BVS4	Q9BVS4	RIOK2_HUMAN	RIOK2	Serine/threonine-protein kinase RIO2	10	19	1	1	1	1	4	1	1	1	1	4	0	0	0	0	0	stabilized	0.0166992	5.27803	yes	28	97-272;	no
P05771	P05771	KPCB_HUMAN	PRKCB	Protein kinase C beta type	7	356	1	1	1	1	4	1	1	1	1	4	0	0	0	0	0	stabilized	0.0132379	6.84687	yes	362	342-600;	yes
P53667	P53667	LIMK1_HUMAN	LIMK1	LIM domain kinase 1	10	546	1	1	1	1	4	1	1	0	1	3	0	0	0	0	0	stabilized	0.0227399	6.5584	yes	555	339-604;	yes
O43318	O43318	M3K7_HUMAN	MAP3K7	Mitogen-activated protein kinase kinase kinase 7	8	84	1	1	1	1	4	1	1	1	1	4	0	0	0	0	0	stabilized	0.00633405	5.41688	yes	91	36-291;	yes
Q13523	Q13523	PRP4B_HUMAN	PRPF4B	Serine/threonine-protein kinase PRP4 homolog	10	677	1	1	1	1	4	1	1	1	1	4	0	0	0	0	0	stabilized	0.0693028	4.57485	yes	686	687-1006;	near
P41240	P41240	CSK_HUMAN	CSK	Tyrosine-protein kinase CSK	8	330	1	1	1	1	4	1	1	1	1	4	0	0	0	0	0	stabilized	0.0277334	5.9586	yes	337	195-449;	yes
O96013	O96013;Q9P286	PAK4_HUMAN	PAK4	Serine/threonine-protein kinase PAK 4	7	299	1	1	1	1	4	1	1	1	1	4	0	0	0	0	0	stabilized	0.0426513	6.96572	yes	305	321-572;	no
Q13546	Q13546	RIPK1_HUMAN	RIPK1	Receptor-interacting serine/threonine-protein kinase 1	7	31	1	1	1	1	4	1	1	1	0	3	0	0	0	0	0	stabilized	0.11056	4.63943	yes	37	17-289;	yes
P31751	P31751	AKT2_HUMAN	AKT2	RAC-beta serine/threonine-protein kinase	10	147	1	1	0	1	3	1	1	0	1	3	0	0	0	0	0	stabilized	0.0476549	5.6956	yes	156	152-409;	yes
P31749	P31749	AKT1_HUMAN	AKT1	RAC-alpha serine/threonine-protein kinase	10	145	1	1	1	1	4	1	1	1	1	4	0	0	0	0	0	stabilized	0.0381066	5.22885	yes	154	150-408;	yes
P24941	P24941	CDK2_HUMAN	CDK2	Cyclin-dependent kinase 2	10	251	1	1	1	1	4	1	1	1	1	4	0	0	0	0	0	stabilized	0.00698047	6.87873	yes	260	4-286;	yes
Q8TBX8	Q8TBX8	PI42C_HUMAN	PIP4K2C	Phosphatidylinositol 5-phosphate 4-kinase type-2 gamma	9	252	1	1	1	1	4	1	1	1	1	4	0	0	0	0	0	stabilized	0.0210481	5.42898	yes	260	NA	no
Q9P1W9	Q9P1W9	PIM2_HUMAN	PIM2	Serine/threonine-protein kinase pim-2	10	202	1	1	1	1	4	1	1	1	1	4	0	0	0	0	0	stabilized	0.0409367	7.05143	yes	211	32-286;	yes
Q9H2G2	Q9H2G2	SLK_HUMAN	SLK	STE20-like serine/threonine-protein kinase	11	261	1	1	1	1	4	1	1	1	1	4	0	0	0	0	0	stabilized	0.0226916	8.0738	yes	271	34-292;	yes
Q9Y6R4	Q9Y6R4	M3K4_HUMAN	MAP3K4	Mitogen-activated protein kinase kinase kinase 4	13	1590	1	1	1	1	4	1	1	1	1	4	0	0	0	0	0	stabilized	0.0914494	4.64083	yes	1602	1343-1601;	yes
Q9H2G2	Q9H2G2	SLK_HUMAN	SLK	STE20-like serine/threonine-protein kinase	21	281	1	1	1	1	4	1	1	1	1	4	0	0	0	0	0	stabilized	0.023247	7.96868	yes	301	34-292;	yes
O14757	O14757	CHK1_HUMAN	CHEK1	Serine/threonine-protein kinase Chk1	8	264	1	1	1	1	4	1	1	1	1	4	0	0	0	0	0	stabilized	0.0184768	7.03613	yes	271	9-265;	yes
P31751	P31751	AKT2_HUMAN	AKT2	RAC-beta serine/threonine-protein kinase	8	217	1	1	1	1	4	1	1	1	1	4	0	0	0	0	0	stabilized	0.0341614	5.36782	yes	224	152-409;	yes
P45983	P45983	MK08_HUMAN	MAPK8	Mitogen-activated protein kinase 8	8	266	1	1	1	1	4	1	1	1	1	4	0	0	0	0	0	stabilized	0.0205881	5.93663	yes	273	26-321;	yes
P49674	P49674;P48730	KC1E_HUMAN	CSNK1E	Casein kinase I isoform epsilon	14	179	1	1	1	1	4	1	0	1	1	3	0	0	0	0	0	stabilized	0.0639401	4.9112	yes	192	9-277;	yes
Q9Y6R4	Q9Y6R4	M3K4_HUMAN	MAP3K4	Mitogen-activated protein kinase kinase kinase 4	8	1405	1	1	1	1	4	1	1	1	1	4	0	0	0	0	0	stabilized	0.0214072	5.134	yes	1412	1343-1601;	yes
P05771	P05771	KPCB_HUMAN	PRKCB	Protein kinase C beta type	9	602	1	1	1	1	4	1	1	1	1	4	0	0	0	0	0	stabilized	0.00805893	6.95948	yes	610	342-600;	near
P05771	P05771	KPCB_HUMAN	PRKCB	Protein kinase C beta type	10	602	1	1	1	1	4	1	1	1	1	4	0	0	0	0	0	stabilized	0.00677589	6.73975	yes	611	342-600;	near
Q9BZL6	O94806;Q9BZL6	KPCD2_HUMAN	PRKD2	Serine/threonine-protein kinase D2	10	827	1	1	1	1	4	1	1	1	1	4	0	0	0	0	0	stabilized	0.0656289	7.26725	yes	836	551-807;	no
Q00537	Q00537	CDK17_HUMAN	CDK17	Cyclin-dependent kinase 17	12	430	1	0	1	1	3	1	0	1	1	3	0	0	0	0	0	stabilized	0.123921	6.27597	yes	441	192-473;	yes
Q9BVS4	Q9BVS4	RIOK2_HUMAN	RIOK2	Serine/threonine-protein kinase RIO2	8	11	1	0	1	1	3	1	0	1	1	3	0	0	0	0	0	stabilized	0.0977326	5.1344	yes	18	97-272;	no
P31749	P31749	AKT1_HUMAN	AKT1	RAC-alpha serine/threonine-protein kinase	8	215	1	1	1	1	4	1	1	1	1	4	0	0	0	0	0	stabilized	0.00818525	5.25427	yes	222	150-408;	yes
P00519	P00519;P42684	ABL1_HUMAN	ABL1	Tyrosine-protein kinase ABL1	8	264	1	0	1	1	3	1	0	1	1	3	0	0	0	0	0	stabilized	0.0104736	6.08727	yes	271	242-493;	yes
P30291	P30291	WEE1_HUMAN	WEE1	Wee1-like protein kinase	10	295	1	1	1	1	4	1	1	1	1	4	0	0	0	0	0	stabilized	0.032892	5.06475	yes	304	299-569;	yes
Q9P2K8	Q9P2K8	E2AK4_HUMAN	EIF2AK4	eIF-2-alpha kinase GCN2	8	651	1	1	1	1	4	1	1	1	1	4	0	0	0	0	0	stabilized	0.122153	5.31353	yes	658	296-539;590-1001;	yes

## Sheet: Extended Data Fig. 2c
Protein.Group	Protein.Ids	Protein.Names	Genes	First.Protein.Description	peptide.length	start	quantified.in.rep1.?	quantified.in.rep2.?	quantified.in.rep3.?	quantified.in.rep4.?	Nr.of.replicates.(quantified)	stabilized.in.rep1.?	stabilized.in.rep2.?	stabilized.in.rep3.?	stabilized.in.rep4.?	Nr.of.replicates.(stabilized)	destabilized.in.rep1.?	destabilized.in.rep2.?	destabilized.in.rep3.?	destabilized.in.rep4.?	Nr.of.replicates.(destabilized)	regulation	CV_pEC50	mean_pEC50	is.kinase	end	Protein.kinase	kinase domain location	in.domain	is.target	changed_reps	stabilized_reps
P28482	P28482	MK01_HUMAN	MAPK1	Mitogen-activated protein kinase 1	14	2	1	1	1	1	4	1	1	1	1	4	0	0	0	0	0	stabilized	0.0607453	4.7567	yes	15	Protein kinase	25-313;	no	yes	4	4
Q9NRH2	Q9NRH2	SNRK_HUMAN	SNRK	SNF-related serine/threonine-protein kinase	10	394	1	1	1	1	4	0	0	0	0	0	0	0	0	0	0	unresponsive	NA	NA	yes	403	Protein kinase	16-269;	no	yes	0	0
Q13523	Q13523	PRP4B_HUMAN	PRPF4B	Serine/threonine-protein kinase PRP4 homolog	9	651	1	1	1	1	4	0	0	0	0	0	0	0	0	0	0	unresponsive	NA	NA	yes	659	Protein kinase	687-1006;	no	yes	0	0
O14976	O14976	GAK_HUMAN	GAK	Cyclin-G-associated kinase	11	1279	1	1	1	1	4	0	0	0	0	0	0	0	0	0	0	unresponsive	NA	NA	yes	1289	Protein kinase	40-314;	no	yes	0	0
Q99986	Q99986	VRK1_HUMAN	VRK1	Serine/threonine-protein kinase VRK1	9	90	1	1	1	1	4	0	0	0	0	0	0	0	0	0	0	unresponsive	NA	NA	yes	98	Protein kinase	37-317;	yes	yes	0	0
O15111	O15111	IKKA_HUMAN	CHUK	Inhibitor of nuclear factor kappa-B kinase subunit alpha	8	450	1	1	1	1	4	0	0	0	0	0	0	0	0	0	0	unresponsive	NA	NA	yes	457	Protein kinase	15-302;	no	yes	0	0
Q9Y6E0	Q9Y6E0	STK24_HUMAN	STK24	Serine/threonine-protein kinase 24	13	159	1	1	1	1	4	1	1	0	0	2	0	0	0	0	0	unresponsive	NA	NA	yes	171	Protein kinase	36-286;	yes	yes	2	2
Q96RR4	Q96RR4	KKCC2_HUMAN	CAMKK2	Calcium/calmodulin-dependent protein kinase kinase 2	10	14	1	1	1	0	3	0	0	0	0	0	0	0	0	0	0	unresponsive	NA	NA	yes	23	Protein kinase	165-446;	no	yes	0	0
Q8N5S9	Q8N5S9	KKCC1_HUMAN	CAMKK1	Calcium/calmodulin-dependent protein kinase kinase 1	11	50	1	1	1	1	4	0	0	0	0	0	0	0	0	0	0	unresponsive	NA	NA	yes	60	Protein kinase	128-409;	no	yes	0	0
Q15418	Q15418	KS6A1_HUMAN	RPS6KA1	Ribosomal protein S6 kinase alpha-1	10	57	1	1	1	1	4	1	1	0	1	3	0	0	0	0	0	stabilized	0.0938459	7.2079	yes	66	Protein kinase	62-321;418-675;	yes	yes	3	3
P51812	Q15349;P51812	KS6A3_HUMAN	RPS6KA3	Ribosomal protein S6 kinase alpha-3	10	63	1	1	1	1	4	1	1	1	1	4	0	0	0	0	0	stabilized	0.0122716	6.72773	yes	72	Protein kinase	68-327;422-679;	yes	yes	4	4
Q96SB4	Q96SB4	SRPK1_HUMAN	SRPK1	SRSF protein kinase 1	22	451	1	1	1	1	4	0	0	0	0	0	0	0	0	0	0	unresponsive	NA	NA	yes	472	Protein kinase	80-653;	yes	yes	0	0
Q9H2G2	Q9H2G2	SLK_HUMAN	SLK	STE20-like serine/threonine-protein kinase	8	984	1	1	1	1	4	0	0	0	0	0	0	0	0	0	0	unresponsive	NA	NA	yes	991	Protein kinase	34-292;	no	yes	0	0
Q13523	Q13523	PRP4B_HUMAN	PRPF4B	Serine/threonine-protein kinase PRP4 homolog	11	118	1	1	1	1	4	0	0	0	0	0	0	0	0	0	0	unresponsive	NA	NA	yes	128	Protein kinase	687-1006;	no	yes	0	0
Q9H2K8	Q9H2K8;Q7L7X3	TAOK3_HUMAN	TAOK3	Serine/threonine-protein kinase TAO3	7	484	1	1	1	1	4	0	0	0	0	0	0	0	0	0	0	unresponsive	NA	NA	yes	490	Protein kinase	24-277;	no	yes	0	0
Q13546	Q13546	RIPK1_HUMAN	RIPK1	Receptor-interacting serine/threonine-protein kinase 1	10	106	1	1	1	1	4	0	1	1	1	3	0	0	0	0	0	stabilized	0.0196909	5.05457	yes	115	Protein kinase	17-289;	yes	yes	3	3
Q13164	Q13164	MK07_HUMAN	MAPK7	Mitogen-activated protein kinase 7	13	23	1	1	1	1	4	0	0	0	0	0	0	0	0	0	0	unresponsive	NA	NA	yes	35	Protein kinase	55-347;	no	yes	0	0
Q86UE8	Q86UE8	TLK2_HUMAN	TLK2	Serine/threonine-protein kinase tousled-like 2	10	67	1	1	1	1	4	0	0	0	0	0	0	0	0	0	0	unresponsive	NA	NA	yes	76	Protein kinase	462-741;	no	yes	0	0
Q5VT25	Q6DT37;Q9Y5S2;Q5VT25	MRCKA_HUMAN	CDC42BPA	Serine/threonine-protein kinase MRCK alpha	10	117	1	1	1	1	4	0	0	0	1	1	0	0	0	0	0	unresponsive	NA	NA	yes	126	Protein kinase	77-343;	yes	yes	1	1
Q6PHR2	Q6PHR2	ULK3_HUMAN	ULK3	Serine/threonine-protein kinase ULK3	9	437	1	1	1	1	4	0	0	0	0	0	0	0	0	0	0	unresponsive	NA	NA	yes	445	Protein kinase	14-270;	no	yes	0	0
Q9Y6R4	Q9Y6R4	M3K4_HUMAN	MAP3K4	Mitogen-activated protein kinase kinase kinase 4	19	315	1	1	1	1	4	0	0	0	0	0	0	0	0	0	0	unresponsive	NA	NA	yes	333	Protein kinase	1343-1601;	no	yes	0	0
Q8TD19	Q8TD19	NEK9_HUMAN	NEK9	Serine/threonine-protein kinase Nek9	17	40	1	1	1	1	4	0	0	0	1	1	0	0	0	0	0	unresponsive	NA	NA	yes	56	Protein kinase	52-308;	yes	yes	1	1
Q13188	Q13188;Q13043	STK3_HUMAN	STK3	Serine/threonine-protein kinase 3	13	149	1	1	1	1	4	1	1	1	1	4	0	0	0	0	0	stabilized	0.00870405	7.86832	yes	161	Protein kinase	27-278;	yes	yes	4	4
O96013	O96013	PAK4_HUMAN	PAK4	Serine/threonine-protein kinase PAK 4	8	154	1	1	1	1	4	0	0	0	0	0	0	0	0	0	0	unresponsive	NA	NA	yes	161	Protein kinase	321-572;	no	yes	0	0
O96013	O96013	PAK4_HUMAN	PAK4	Serine/threonine-protein kinase PAK 4	12	575	1	1	1	1	4	1	1	1	1	4	0	0	0	0	0	stabilized	0.0111693	6.63103	yes	586	Protein kinase	321-572;	no	yes	4	4
Q15418	Q15418	KS6A1_HUMAN	RPS6KA1	Ribosomal protein S6 kinase alpha-1	15	52	1	1	1	1	4	1	1	0	1	3	0	0	0	0	0	stabilized	0.00792732	6.36497	yes	66	Protein kinase	62-321;418-675;	yes	yes	3	3
P00519	P00519	ABL1_HUMAN	ABL1	Tyrosine-protein kinase ABL1	11	857	1	1	1	1	4	0	0	0	0	0	0	0	0	0	0	unresponsive	NA	NA	yes	867	Protein kinase	242-493;	no	yes	0	0
P00519	P00519	ABL1_HUMAN	ABL1	Tyrosine-protein kinase ABL1	18	857	1	1	1	1	4	0	0	0	0	0	0	0	0	0	0	unresponsive	NA	NA	yes	874	Protein kinase	242-493;	no	yes	0	0
O14965	O14965	AURKA_HUMAN	AURKA	Aurora kinase A	8	172	1	1	1	1	4	0	0	0	0	0	0	0	0	0	0	unresponsive	NA	NA	yes	179	Protein kinase	133-383;	yes	yes	0	0
Q9H2K8	Q9H2K8	TAOK3_HUMAN	TAOK3	Serine/threonine-protein kinase TAO3	16	840	1	1	1	1	4	0	0	0	0	0	0	0	0	0	0	unresponsive	NA	NA	yes	855	Protein kinase	24-277;	no	yes	0	0
Q9H2K8	Q9H2K8	TAOK3_HUMAN	TAOK3	Serine/threonine-protein kinase TAO3	18	840	1	1	0	1	3	0	0	0	0	0	0	0	0	0	0	unresponsive	NA	NA	yes	857	Protein kinase	24-277;	no	yes	0	0
Q9UKE5	Q9UKE5	TNIK_HUMAN	TNIK	TRAF2 and NCK-interacting protein kinase	11	799	1	1	1	1	4	0	0	0	0	0	0	0	0	0	0	unresponsive	NA	NA	yes	809	Protein kinase	25-289;	no	yes	0	0
O14976	O14976	GAK_HUMAN	GAK	Cyclin-G-associated kinase	11	81	1	1	1	1	4	1	1	1	1	4	0	0	0	0	0	stabilized	0.0226501	6.5886	yes	91	Protein kinase	40-314;	yes	yes	4	4
P33981	P33981	TTK_HUMAN	TTK	Dual specificity protein kinase TTK	16	121	1	1	1	1	4	0	0	0	0	0	0	0	0	0	0	unresponsive	NA	NA	yes	136	Protein kinase	525-791;	no	yes	0	0
P31751	P31751	AKT2_HUMAN	AKT2	RAC-beta serine/threonine-protein kinase	10	102	1	1	1	1	4	0	0	0	0	0	0	0	0	0	0	unresponsive	NA	NA	yes	111	Protein kinase	152-409;	no	yes	0	0
Q9UHD2	Q9UHD2	TBK1_HUMAN	TBK1	Serine/threonine-protein kinase TBK1	11	417	1	1	1	1	4	0	0	0	0	0	0	0	0	0	0	unresponsive	NA	NA	yes	427	Protein kinase	9-310;	no	yes	0	0
Q6PHR2	Q6PHR2	ULK3_HUMAN	ULK3	Serine/threonine-protein kinase ULK3	12	346	1	1	1	1	4	0	0	0	0	0	0	0	0	0	0	unresponsive	NA	NA	yes	357	Protein kinase	14-270;	no	yes	0	0
Q13523	Q13523	PRP4B_HUMAN	PRPF4B	Serine/threonine-protein kinase PRP4 homolog	17	609	1	1	1	1	4	0	0	0	0	0	0	0	0	0	0	unresponsive	NA	NA	yes	625	Protein kinase	687-1006;	no	yes	0	0
Q13523	Q13523	PRP4B_HUMAN	PRPF4B	Serine/threonine-protein kinase PRP4 homolog	18	609	1	1	1	1	4	0	0	0	0	0	0	0	0	0	0	unresponsive	NA	NA	yes	626	Protein kinase	687-1006;	no	yes	0	0
P05771	P05771	KPCB_HUMAN	PRKCB	Protein kinase C beta type	13	308	1	1	1	1	4	0	0	0	0	0	0	0	0	0	0	unresponsive	NA	NA	yes	320	Protein kinase	342-600;	no	yes	0	0
Q5VT25	Q5VT25	MRCKA_HUMAN	CDC42BPA	Serine/threonine-protein kinase MRCK alpha	13	892	1	1	1	0	3	1	0	0	0	1	0	0	0	0	0	unresponsive	NA	NA	yes	904	Protein kinase	77-343;	no	yes	1	1
P31751	P31751	AKT2_HUMAN	AKT2	RAC-beta serine/threonine-protein kinase	12	145	1	1	1	1	4	1	1	1	1	4	0	0	0	0	0	stabilized	0.0706773	5.41113	yes	156	Protein kinase	152-409;	yes	yes	4	4
Q5VT25	Q5VT25	MRCKA_HUMAN	CDC42BPA	Serine/threonine-protein kinase MRCK alpha	9	1104	1	1	1	1	4	0	0	0	0	0	0	0	0	0	0	unresponsive	NA	NA	yes	1112	Protein kinase	77-343;	no	yes	0	0
Q6PHR2	Q6PHR2	ULK3_HUMAN	ULK3	Serine/threonine-protein kinase ULK3	18	310	1	1	1	1	4	0	1	0	1	2	0	0	0	0	0	unresponsive	NA	NA	yes	327	Protein kinase	14-270;	no	yes	2	2
Q13188	Q13188	STK3_HUMAN	STK3	Serine/threonine-protein kinase 3	8	454	1	1	1	1	4	0	0	0	0	0	0	0	0	0	0	unresponsive	NA	NA	yes	461	Protein kinase	27-278;	no	yes	0	0
P46734	P52564;P46734	MP2K3_HUMAN	MAP2K3	Dual specificity mitogen-activated protein kinase kinase 3	8	176	1	1	1	1	4	0	0	0	0	0	0	0	0	0	0	unresponsive	NA	NA	yes	183	Protein kinase	64-325;	yes	yes	0	0
Q9H2G2	Q9H2G2	SLK_HUMAN	SLK	STE20-like serine/threonine-protein kinase	11	664	1	1	1	1	4	0	0	0	0	0	0	0	0	0	0	unresponsive	NA	NA	yes	674	Protein kinase	34-292;	no	yes	0	0
Q13523	Q13523	PRP4B_HUMAN	PRPF4B	Serine/threonine-protein kinase PRP4 homolog	15	114	1	1	1	0	3	0	0	0	0	0	0	0	0	0	0	unresponsive	NA	NA	yes	128	Protein kinase	687-1006;	no	yes	0	0
O14976	O14976	GAK_HUMAN	GAK	Cyclin-G-associated kinase	16	1233	1	1	1	1	4	0	0	0	0	0	0	0	0	0	0	unresponsive	NA	NA	yes	1248	Protein kinase	40-314;	no	yes	0	0
P42338	P42338	PK3CB_HUMAN	PIK3CB	Phosphatidylinositol 4,5-bisphosphate 3-kinase catalytic subunit beta isoform	12	277	1	1	1	1	4	0	0	0	0	0	0	0	0	0	0	unresponsive	NA	NA	yes	288	Protein kinase		no	yes	0	0
P49674	P49674	KC1E_HUMAN	CSNK1E	Casein kinase I isoform epsilon	14	327	1	1	1	1	4	0	0	0	0	0	0	0	0	0	0	unresponsive	NA	NA	yes	340	Protein kinase	9-277;	no	yes	0	0
Q9Y6R4	Q9Y6R4	M3K4_HUMAN	MAP3K4	Mitogen-activated protein kinase kinase kinase 4	15	986	1	1	1	1	4	0	0	0	0	0	0	0	0	0	0	unresponsive	NA	NA	yes	1000	Protein kinase	1343-1601;	no	yes	0	0
P53350	P53350	PLK1_HUMAN	PLK1	Serine/threonine-protein kinase PLK1	8	147	1	0	1	1	3	0	0	1	1	2	0	0	0	0	0	unresponsive	NA	NA	yes	154	Protein kinase	53-305;	yes	yes	2	2
O14976	O14976	GAK_HUMAN	GAK	Cyclin-G-associated kinase	9	212	1	1	1	1	4	0	0	0	0	0	0	0	0	0	0	unresponsive	NA	NA	yes	220	Protein kinase	40-314;	yes	yes	0	0
Q9H2K8	Q9H2K8	TAOK3_HUMAN	TAOK3	Serine/threonine-protein kinase TAO3	7	714	1	1	1	1	4	0	0	0	0	0	0	0	0	0	0	unresponsive	NA	NA	yes	720	Protein kinase	24-277;	no	yes	0	0
O14976	O14976	GAK_HUMAN	GAK	Cyclin-G-associated kinase	10	294	1	1	1	1	4	1	1	1	1	4	0	0	0	0	0	stabilized	0.0144444	6.88875	yes	303	Protein kinase	40-314;	yes	yes	4	4
Q9UHD2	Q9UHD2	TBK1_HUMAN	TBK1	Serine/threonine-protein kinase TBK1	11	597	1	1	1	1	4	0	0	0	0	0	0	0	0	0	0	unresponsive	NA	NA	yes	607	Protein kinase	9-310;	no	yes	0	0
Q9UHD2	Q9UHD2	TBK1_HUMAN	TBK1	Serine/threonine-protein kinase TBK1	12	597	1	1	1	1	4	0	0	0	0	0	0	0	0	0	0	unresponsive	NA	NA	yes	608	Protein kinase	9-310;	no	yes	0	0
Q86UE8	Q9UKI8;Q86UE8	TLK2_HUMAN	TLK2	Serine/threonine-protein kinase tousled-like 2	7	241	1	1	1	1	4	0	0	0	0	0	0	0	0	0	0	unresponsive	NA	NA	yes	247	Protein kinase	462-741;	no	yes	0	0
P53350	P53350	PLK1_HUMAN	PLK1	Serine/threonine-protein kinase PLK1	7	13	1	1	1	1	4	0	0	0	0	0	0	0	0	0	0	unresponsive	NA	NA	yes	19	Protein kinase	53-305;	no	yes	0	0
Q9BZL6	Q9BZL6	KPCD2_HUMAN	PRKD2	Serine/threonine-protein kinase D2	17	148	1	1	1	1	4	0	0	0	0	0	0	0	0	0	0	unresponsive	NA	NA	yes	164	Protein kinase	551-807;	no	yes	0	0
P50613	P50613	CDK7_HUMAN	CDK7	Cyclin-dependent kinase 7	9	180	1	1	1	1	4	1	1	1	1	4	0	0	0	0	0	stabilized	0.0180109	5.68917	yes	188	Protein kinase	12-295;	yes	yes	4	4
O75385	O75385	ULK1_HUMAN	ULK1	Serine/threonine-protein kinase ULK1	12	219	1	1	1	0	3	0	0	0	0	0	0	0	0	0	0	unresponsive	NA	NA	yes	230	Protein kinase	16-278;	yes	yes	0	0
P31751	P31751	AKT2_HUMAN	AKT2	RAC-beta serine/threonine-protein kinase	10	114	1	1	1	1	4	0	0	0	0	0	0	0	0	0	0	unresponsive	NA	NA	yes	123	Protein kinase	152-409;	no	yes	0	0
O14976	O14976	GAK_HUMAN	GAK	Cyclin-G-associated kinase	12	479	1	1	1	1	4	0	0	0	0	0	0	0	0	0	0	unresponsive	NA	NA	yes	490	Protein kinase	40-314;	no	yes	0	0
Q15418	Q15418	KS6A1_HUMAN	RPS6KA1	Ribosomal protein S6 kinase alpha-1	16	395	1	1	1	1	4	0	0	0	0	0	0	0	0	0	0	unresponsive	NA	NA	yes	410	Protein kinase	62-321;418-675;	no	yes	0	0
O14976	O14976	GAK_HUMAN	GAK	Cyclin-G-associated kinase	9	1166	1	1	1	1	4	0	0	0	0	0	0	0	0	0	0	unresponsive	NA	NA	yes	1174	Protein kinase	40-314;	no	yes	0	0
P28482	P28482	MK01_HUMAN	MAPK1	Mitogen-activated protein kinase 1	8	92	0	1	1	1	3	0	0	0	0	0	0	0	0	0	0	unresponsive	NA	NA	yes	99	Protein kinase	25-313;	yes	yes	0	0
Q9P2K8	Q9P2K8	E2AK4_HUMAN	EIF2AK4	eIF-2-alpha kinase GCN2	7	154	1	1	1	1	4	0	0	0	0	0	0	0	0	0	0	unresponsive	NA	NA	yes	160	Protein kinase	296-539;590-1001;	no	yes	0	0
Q05397	Q05397	FAK1_HUMAN	PTK2	Focal adhesion kinase 1	17	674	1	1	1	1	4	1	1	0	1	3	0	0	0	0	0	stabilized	0.0158264	6.8606	yes	690	Protein kinase	422-680;	yes	yes	3	3
Q9H2G2	Q9H2G2	SLK_HUMAN	SLK	STE20-like serine/threonine-protein kinase	8	844	1	1	1	1	4	0	0	0	0	0	0	0	0	0	0	unresponsive	NA	NA	yes	851	Protein kinase	34-292;	no	yes	0	0
Q6XUX3	Q6XUX3	DUSTY_HUMAN	DSTYK	Dual serine/threonine and tyrosine protein kinase	11	329	1	1	1	1	4	0	0	0	0	0	0	0	0	0	0	unresponsive	NA	NA	yes	339	Protein kinase	652-906;	no	yes	0	0
Q9BZL6	Q9BZL6	KPCD2_HUMAN	PRKD2	Serine/threonine-protein kinase D2	12	372	1	1	1	1	4	0	0	0	0	0	0	0	0	0	0	unresponsive	NA	NA	yes	383	Protein kinase	551-807;	no	yes	0	0
Q9H2G2	Q9H2G2	SLK_HUMAN	SLK	STE20-like serine/threonine-protein kinase	12	1003	1	1	1	1	4	0	0	0	0	0	0	0	0	0	0	unresponsive	NA	NA	yes	1014	Protein kinase	34-292;	no	yes	0	0
Q16512	Q16512	PKN1_HUMAN	PKN1	Serine/threonine-protein kinase N1	11	426	1	1	1	1	4	0	0	0	0	0	0	0	0	0	0	unresponsive	NA	NA	yes	436	Protein kinase	615-874;	no	yes	0	0
Q16512	Q16512	PKN1_HUMAN	PKN1	Serine/threonine-protein kinase N1	14	426	1	1	1	0	3	0	0	0	0	0	0	0	0	0	0	unresponsive	NA	NA	yes	439	Protein kinase	615-874;	no	yes	0	0
Q13131	Q13131	AAPK1_HUMAN	PRKAA1	5'-AMP-activated protein kinase catalytic subunit alpha-1	12	385	1	1	1	1	4	0	0	0	0	0	0	0	0	0	0	unresponsive	NA	NA	yes	396	Protein kinase	27-279;	no	yes	0	0
P28482	P28482	MK01_HUMAN	MAPK1	Mitogen-activated protein kinase 1	11	260	1	1	1	1	4	0	0	0	0	0	0	0	1	0	1	unresponsive	NA	NA	yes	270	Protein kinase	25-313;	yes	yes	1	0
O96013	O96013	PAK4_HUMAN	PAK4	Serine/threonine-protein kinase PAK 4	16	111	1	1	1	1	4	0	0	0	0	0	0	0	0	0	0	unresponsive	NA	NA	yes	126	Protein kinase	321-572;	no	yes	0	0
Q9Y2K2	Q9Y2K2	SIK3_HUMAN	SIK3	Serine/threonine-protein kinase SIK3	17	550	1	1	1	1	4	0	0	0	0	0	0	0	0	0	0	unresponsive	NA	NA	yes	566	Protein kinase	66-317;	no	yes	0	0
Q9Y2K2	Q9Y2K2	SIK3_HUMAN	SIK3	Serine/threonine-protein kinase SIK3	18	550	1	1	1	1	4	0	0	0	0	0	0	0	0	0	0	unresponsive	NA	NA	yes	567	Protein kinase	66-317;	no	yes	0	0
Q9UKE5	Q9UKE5	TNIK_HUMAN	TNIK	TRAF2 and NCK-interacting protein kinase	10	971	1	1	1	1	4	0	0	0	0	0	0	0	0	0	0	unresponsive	NA	NA	yes	980	Protein kinase	25-289;	no	yes	0	0
Q00537	Q00537	CDK17_HUMAN	CDK17	Cyclin-dependent kinase 17	10	179	1	1	1	1	4	0	0	0	0	0	0	0	0	0	0	unresponsive	NA	NA	yes	188	Protein kinase	192-473;	no	yes	0	0
Q5VT25	Q5VT25	MRCKA_HUMAN	CDC42BPA	Serine/threonine-protein kinase MRCK alpha	9	905	1	1	1	1	4	0	0	0	0	0	0	0	0	0	0	unresponsive	NA	NA	yes	913	Protein kinase	77-343;	no	yes	0	0
Q9Y2U5	Q9Y2U5	M3K2_HUMAN	MAP3K2	Mitogen-activated protein kinase kinase kinase 2	12	20	1	1	1	1	4	0	0	0	0	0	0	0	0	0	0	unresponsive	NA	NA	yes	31	Protein kinase	357-617;	no	yes	0	0
Q9Y4K4	Q9Y4K4	M4K5_HUMAN	MAP4K5	Mitogen-activated protein kinase kinase kinase kinase 5	13	412	1	1	1	1	4	0	0	0	0	0	0	0	0	0	0	unresponsive	NA	NA	yes	424	Protein kinase	20-277;	no	yes	0	0
P05771	P05771	KPCB_HUMAN	PRKCB	Protein kinase C beta type	8	269	1	1	1	1	4	0	0	0	0	0	0	0	0	0	0	unresponsive	NA	NA	yes	276	Protein kinase	342-600;	no	yes	0	0
O96013	O96013	PAK4_HUMAN	PAK4	Serine/threonine-protein kinase PAK 4	14	561	1	1	1	1	4	1	1	1	1	4	0	0	0	0	0	stabilized	0.0410903	6.29815	yes	574	Protein kinase	321-572;	yes	yes	4	4
Q6PHR2	Q6PHR2	ULK3_HUMAN	ULK3	Serine/threonine-protein kinase ULK3	10	284	1	1	1	1	4	0	0	0	0	0	0	0	0	0	0	unresponsive	NA	NA	yes	293	Protein kinase	14-270;	no	yes	0	0
Q6PHR2	Q6PHR2	ULK3_HUMAN	ULK3	Serine/threonine-protein kinase ULK3	11	284	1	1	1	1	4	0	1	0	0	1	0	0	0	0	0	unresponsive	NA	NA	yes	294	Protein kinase	14-270;	no	yes	1	1
O14965	O14965	AURKA_HUMAN	AURKA	Aurora kinase A	10	15	1	1	1	1	4	0	0	0	0	0	0	0	0	0	0	unresponsive	NA	NA	yes	24	Protein kinase	133-383;	no	yes	0	0
Q13043	Q13043	STK4_HUMAN	STK4	Serine/threonine-protein kinase 4	13	270	1	1	1	1	4	1	1	1	1	4	0	0	0	0	0	stabilized	0.0075703	7.78193	yes	282	Protein kinase	30-281;	yes	yes	4	4
Q5VT25	Q5VT25	MRCKA_HUMAN	CDC42BPA	Serine/threonine-protein kinase MRCK alpha	7	861	1	1	0	1	3	0	0	0	0	0	0	0	0	0	0	unresponsive	NA	NA	yes	867	Protein kinase	77-343;	no	yes	0	0
O75582	O75582	KS6A5_HUMAN	RPS6KA5	Ribosomal protein S6 kinase alpha-5	8	717	1	1	1	1	4	0	0	0	0	0	0	0	0	0	0	unresponsive	NA	NA	yes	724	Protein kinase	49-318;426-687;	no	yes	0	0
Q15418	Q15418	KS6A1_HUMAN	RPS6KA1	Ribosomal protein S6 kinase alpha-1	9	439	1	1	1	1	4	1	0	0	0	1	0	0	0	0	0	unresponsive	NA	NA	yes	447	Protein kinase	62-321;418-675;	yes	yes	1	1
P46734	P52564;P46734	MP2K3_HUMAN	MAP2K3	Dual specificity mitogen-activated protein kinase kinase 3	9	97	1	1	1	1	4	0	0	0	0	0	0	0	0	0	0	unresponsive	NA	NA	yes	105	Protein kinase	64-325;	yes	yes	0	0
P46734	P52564;P46734	MP2K3_HUMAN	MAP2K3	Dual specificity mitogen-activated protein kinase kinase 3	10	97	1	1	1	1	4	0	0	1	1	2	0	0	0	0	0	unresponsive	NA	NA	yes	106	Protein kinase	64-325;	yes	yes	2	2
O14757	O14757	CHK1_HUMAN	CHEK1	Serine/threonine-protein kinase Chk1	10	45	1	1	1	1	4	1	1	1	1	4	0	0	0	0	0	stabilized	0.0261921	7.03905	yes	54	Protein kinase	9-265;	yes	yes	4	4
Q9H2G2	Q9H2G2	SLK_HUMAN	SLK	STE20-like serine/threonine-protein kinase	23	393	1	1	1	1	4	0	0	0	0	0	0	0	0	0	0	unresponsive	NA	NA	yes	415	Protein kinase	34-292;	no	yes	0	0
Q13043	Q13043	STK4_HUMAN	STK4	Serine/threonine-protein kinase 4	10	333	1	1	1	1	4	0	0	0	0	0	0	0	0	0	0	unresponsive	NA	NA	yes	342	Protein kinase	30-281;	no	yes	0	0
O14976	O14976	GAK_HUMAN	GAK	Cyclin-G-associated kinase	9	1270	1	1	1	1	4	0	0	0	0	0	0	0	0	0	0	unresponsive	NA	NA	yes	1278	Protein kinase	40-314;	no	yes	0	0
O14976	O14976	GAK_HUMAN	GAK	Cyclin-G-associated kinase	20	1270	1	1	0	1	3	0	0	0	0	0	0	0	0	0	0	unresponsive	NA	NA	yes	1289	Protein kinase	40-314;	no	yes	0	0
Q8NEB9	Q8NEB9	PK3C3_HUMAN	PIK3C3	Phosphatidylinositol 3-kinase catalytic subunit type 3	9	37	1	1	1	1	4	0	0	0	0	0	0	0	0	0	0	unresponsive	NA	NA	yes	45	Protein kinase		no	yes	0	0
Q16512	Q16512	PKN1_HUMAN	PKN1	Serine/threonine-protein kinase N1	8	249	1	1	1	1	4	0	0	0	0	0	0	0	0	0	0	unresponsive	NA	NA	yes	256	Protein kinase	615-874;	no	yes	0	0
Q16512	Q16512	PKN1_HUMAN	PKN1	Serine/threonine-protein kinase N1	15	249	1	1	1	1	4	0	0	0	0	0	0	0	0	0	0	unresponsive	NA	NA	yes	263	Protein kinase	615-874;	no	yes	0	0
O14976	O14976	GAK_HUMAN	GAK	Cyclin-G-associated kinase	12	579	1	1	1	1	4	0	0	0	0	0	0	0	0	0	0	unresponsive	NA	NA	yes	590	Protein kinase	40-314;	no	yes	0	0
P50613	P50613	CDK7_HUMAN	CDK7	Cyclin-dependent kinase 7	9	168	1	0	1	1	3	1	0	1	1	3	0	0	0	0	0	stabilized	0.00488775	5.7206	yes	176	Protein kinase	12-295;	yes	yes	3	3
P50750	P50750	CDK9_HUMAN	CDK9	Cyclin-dependent kinase 9	14	281	1	1	1	1	4	0	0	1	1	2	0	0	0	0	0	unresponsive	NA	NA	yes	294	Protein kinase	19-315;	yes	yes	2	2
Q6XUX3	Q6XUX3	DUSTY_HUMAN	DSTYK	Dual serine/threonine and tyrosine protein kinase	12	855	1	1	1	1	4	0	0	0	0	0	1	1	0	0	2	unresponsive	NA	NA	yes	866	Protein kinase	652-906;	yes	yes	2	0
Q9BZL6	Q9BZL6	KPCD2_HUMAN	PRKD2	Serine/threonine-protein kinase D2	11	169	1	1	1	1	4	0	0	0	0	0	0	0	0	0	0	unresponsive	NA	NA	yes	179	Protein kinase	551-807;	no	yes	0	0
P53350	P53350	PLK1_HUMAN	PLK1	Serine/threonine-protein kinase PLK1	10	67	1	1	1	1	4	1	1	1	1	4	0	0	0	0	0	stabilized	0.0116957	5.93042	yes	76	Protein kinase	53-305;	yes	yes	4	4
P53350	P53350	PLK1_HUMAN	PLK1	Serine/threonine-protein kinase PLK1	16	67	1	1	1	1	4	1	1	1	1	4	0	0	0	0	0	stabilized	0.0341547	5.74693	yes	82	Protein kinase	53-305;	yes	yes	4	4
P30291	P30291	WEE1_HUMAN	WEE1	Wee1-like protein kinase	10	143	1	1	1	1	4	0	0	0	0	0	0	1	0	0	1	unresponsive	NA	NA	yes	152	Protein kinase	299-569;	no	yes	1	0
P05771	P05771	KPCB_HUMAN	PRKCB	Protein kinase C beta type	22	78	1	1	1	1	4	0	0	0	0	0	0	0	0	0	0	unresponsive	NA	NA	yes	99	Protein kinase	342-600;	no	yes	0	0
Q9H2G2	Q9H2G2;O94804	SLK_HUMAN	SLK	STE20-like serine/threonine-protein kinase	11	1153	1	1	1	1	4	0	0	0	0	0	0	0	0	0	0	unresponsive	NA	NA	yes	1163	Protein kinase	34-292;	no	yes	0	0
Q9H2G2	Q9H2G2;O94804	SLK_HUMAN	SLK	STE20-like serine/threonine-protein kinase	13	1153	1	1	1	1	4	0	0	0	0	0	0	0	0	0	0	unresponsive	NA	NA	yes	1165	Protein kinase	34-292;	no	yes	0	0
Q9Y6R4	Q9Y6R4	M3K4_HUMAN	MAP3K4	Mitogen-activated protein kinase kinase kinase 4	21	1157	1	1	1	1	4	0	0	0	0	0	0	0	0	0	0	unresponsive	NA	NA	yes	1177	Protein kinase	1343-1601;	no	yes	0	0
P53667	P53667	LIMK1_HUMAN	LIMK1	LIM domain kinase 1	9	390	1	1	1	0	3	1	0	1	0	2	0	0	0	0	0	unresponsive	NA	NA	yes	398	Protein kinase	339-604;	yes	yes	2	2
P29597	P29597	TYK2_HUMAN	TYK2	Non-receptor tyrosine-protein kinase TYK2	9	402	1	1	1	1	4	0	0	0	0	0	0	0	0	0	0	unresponsive	NA	NA	yes	410	Protein kinase	589-875;897-1176;	no	yes	0	0
Q13177	Q13177;Q13153	PAK2_HUMAN	PAK2	Serine/threonine-protein kinase PAK 2	8	480	1	1	1	1	4	1	1	1	1	4	0	0	0	0	0	stabilized	0.0201628	6.8067	yes	487	Protein kinase	249-499;	yes	yes	4	4
Q13177	Q13177;Q13153	PAK2_HUMAN	PAK2	Serine/threonine-protein kinase PAK 2	9	480	1	1	1	1	4	1	1	1	1	4	0	0	0	0	0	stabilized	0.0234333	6.80218	yes	488	Protein kinase	249-499;	yes	yes	4	4
Q9NWZ3	Q9NWZ3	IRAK4_HUMAN	IRAK4	Interleukin-1 receptor-associated kinase 4	8	13	1	1	1	1	4	0	0	0	0	0	0	0	0	0	0	unresponsive	NA	NA	yes	20	Protein kinase	186-454;	no	yes	0	0
Q6XUX3	Q6XUX3	DUSTY_HUMAN	DSTYK	Dual serine/threonine and tyrosine protein kinase	7	498	1	1	1	1	4	0	0	0	0	0	0	0	0	0	0	unresponsive	NA	NA	yes	504	Protein kinase	652-906;	no	yes	0	0
P31749	Q9Y243;P31751;P31749	AKT1_HUMAN	AKT1	RAC-alpha serine/threonine-protein kinase	10	77	1	1	1	1	4	0	0	0	0	0	0	0	0	0	0	unresponsive	NA	NA	yes	86	Protein kinase	150-408;	no	yes	0	0
Q96GX5	Q96GX5	GWL_HUMAN	MASTL	Serine/threonine-protein kinase greatwall	10	285	1	1	1	1	4	0	0	0	0	0	0	0	0	0	0	unresponsive	NA	NA	yes	294	Protein kinase	35-835;	yes	yes	0	0
Q13523	Q13523	PRP4B_HUMAN	PRPF4B	Serine/threonine-protein kinase PRP4 homolog	19	809	1	1	1	1	4	1	1	1	0	3	0	0	0	0	0	stabilized	0.0553831	4.73003	yes	827	Protein kinase	687-1006;	yes	yes	3	3
P53671	P53671	LIMK2_HUMAN	LIMK2	LIM domain kinase 2	16	12	1	1	1	1	4	0	0	0	0	0	0	0	0	0	0	unresponsive	NA	NA	yes	27	Protein kinase	331-608;	no	yes	0	0
O14976	O14976	GAK_HUMAN	GAK	Cyclin-G-associated kinase	11	544	1	1	1	1	4	0	0	0	0	0	0	0	0	0	0	unresponsive	NA	NA	yes	554	Protein kinase	40-314;	no	yes	0	0
Q14680	Q14680	MELK_HUMAN	MELK	Maternal embryonic leucine zipper kinase	9	598	1	1	1	1	4	0	0	0	0	0	0	0	0	0	0	unresponsive	NA	NA	yes	606	Protein kinase	11-263;	no	yes	0	0
Q9Y6R4	Q9Y6R4	M3K4_HUMAN	MAP3K4	Mitogen-activated protein kinase kinase kinase 4	10	596	1	1	1	1	4	0	0	0	0	0	0	0	0	0	0	unresponsive	NA	NA	yes	605	Protein kinase	1343-1601;	no	yes	0	0
Q5VT25	Q5VT25	MRCKA_HUMAN	CDC42BPA	Serine/threonine-protein kinase MRCK alpha	15	1177	1	1	1	1	4	0	0	0	0	0	0	0	0	0	0	unresponsive	NA	NA	yes	1191	Protein kinase	77-343;	no	yes	0	0
P43250	P43250	GRK6_HUMAN	GRK6	G protein-coupled receptor kinase 6	20	80	1	1	0	1	3	1	1	0	0	2	0	0	0	0	0	unresponsive	NA	NA	yes	99	Protein kinase	186-448;	no	yes	2	2
P16591	P16591	FER_HUMAN	FER	Tyrosine-protein kinase Fer	11	796	1	1	1	1	4	1	1	0	1	3	0	0	0	0	0	stabilized	0.0338546	6.92777	yes	806	Protein kinase	563-816;	yes	yes	3	3
O43318	O43318	M3K7_HUMAN	MAP3K7	Mitogen-activated protein kinase kinase kinase 7	17	266	1	1	1	1	4	1	1	1	1	4	0	0	0	0	0	stabilized	0.0147052	5.51978	yes	282	Protein kinase	36-291;	yes	yes	4	4
O75582	O75582	KS6A5_HUMAN	RPS6KA5	Ribosomal protein S6 kinase alpha-5	13	308	1	1	1	1	4	0	0	0	0	0	0	0	0	0	0	unresponsive	NA	NA	yes	320	Protein kinase	49-318;426-687;	yes	yes	0	0
Q9H2K8	Q9H2K8	TAOK3_HUMAN	TAOK3	Serine/threonine-protein kinase TAO3	13	405	1	1	1	1	4	0	0	0	0	0	0	0	0	0	0	unresponsive	NA	NA	yes	417	Protein kinase	24-277;	no	yes	0	0
P31749	P31749	AKT1_HUMAN	AKT1	RAC-alpha serine/threonine-protein kinase	11	190	1	1	1	1	4	0	0	0	0	0	0	1	0	1	2	unresponsive	NA	NA	yes	200	Protein kinase	150-408;	yes	yes	2	0
P31751	P31751	AKT2_HUMAN	AKT2	RAC-beta serine/threonine-protein kinase	11	192	1	1	1	1	4	0	0	0	0	0	1	1	1	1	4	destabilized	0.0536186	5.7909	yes	202	Protein kinase	152-409;	yes	yes	4	0
Q16513	Q16513	PKN2_HUMAN	PKN2	Serine/threonine-protein kinase N2	10	697	1	1	1	1	4	0	0	0	0	0	0	1	0	1	2	unresponsive	NA	NA	yes	706	Protein kinase	657-916;	yes	yes	2	0
Q16513	Q16513	PKN2_HUMAN	PKN2	Serine/threonine-protein kinase N2	11	697	1	1	1	0	3	0	0	0	0	0	0	0	0	0	0	unresponsive	NA	NA	yes	707	Protein kinase	657-916;	yes	yes	0	0
Q16512	Q16512	PKN1_HUMAN	PKN1	Serine/threonine-protein kinase N1	10	655	1	1	1	1	4	0	0	0	0	0	0	0	0	0	0	unresponsive	NA	NA	yes	664	Protein kinase	615-874;	yes	yes	0	0
Q5VT25	Q5VT25	MRCKA_HUMAN	CDC42BPA	Serine/threonine-protein kinase MRCK alpha	11	1685	1	1	1	1	4	0	0	0	0	0	0	0	0	0	0	unresponsive	NA	NA	yes	1695	Protein kinase	77-343;	no	yes	0	0
Q13523	Q13523	PRP4B_HUMAN	PRPF4B	Serine/threonine-protein kinase PRP4 homolog	9	657	1	1	1	1	4	0	0	0	0	0	0	0	0	0	0	unresponsive	NA	NA	yes	665	Protein kinase	687-1006;	no	yes	0	0
O14976	O14976	GAK_HUMAN	GAK	Cyclin-G-associated kinase	8	620	1	1	1	1	4	0	0	0	0	0	0	0	0	0	0	unresponsive	NA	NA	yes	627	Protein kinase	40-314;	no	yes	0	0
Q9Y6R4	Q9Y6R4	M3K4_HUMAN	MAP3K4	Mitogen-activated protein kinase kinase kinase 4	12	1576	1	1	1	1	4	1	1	1	1	4	0	0	0	0	0	stabilized	0.0433574	5.03045	yes	1587	Protein kinase	1343-1601;	yes	yes	4	4
Q13177	Q13177	PAK2_HUMAN	PAK2	Serine/threonine-protein kinase PAK 2	13	148	1	1	1	1	4	0	0	0	0	0	1	1	1	1	4	destabilized	0.0211113	6.4175	yes	160	Protein kinase	249-499;	no	yes	4	0
P23443	P23443	KS6B1_HUMAN	RPS6KB1	Ribosomal protein S6 kinase beta-1	10	8	1	1	1	1	4	0	0	0	0	0	0	0	0	0	0	unresponsive	NA	NA	yes	17	Protein kinase	91-352;	no	yes	0	0
P29597	P29597	TYK2_HUMAN	TYK2	Non-receptor tyrosine-protein kinase TYK2	15	449	1	1	1	1	4	0	0	0	0	0	0	0	0	0	0	unresponsive	NA	NA	yes	463	Protein kinase	589-875;897-1176;	no	yes	0	0
P19525	P19525	E2AK2_HUMAN	EIF2AK2	Interferon-induced, double-stranded RNA-activated protein kinase	11	500	1	1	1	1	4	1	1	1	1	4	0	0	0	0	0	stabilized	0.0107446	5.62897	yes	510	Protein kinase	267-538;	yes	yes	4	4
P19525	P19525	E2AK2_HUMAN	EIF2AK2	Interferon-induced, double-stranded RNA-activated protein kinase	13	500	1	1	1	1	4	0	0	1	0	1	0	0	0	0	0	unresponsive	NA	NA	yes	512	Protein kinase	267-538;	yes	yes	1	1
Q13164	Q13164	MK07_HUMAN	MAPK7	Mitogen-activated protein kinase 7	13	493	1	1	1	1	4	0	0	0	0	0	0	0	0	0	0	unresponsive	NA	NA	yes	505	Protein kinase	55-347;	no	yes	0	0
Q8N4C8	Q8N4C8	MINK1_HUMAN	MINK1	Misshapen-like kinase 1	9	932	1	1	1	1	4	0	0	0	0	0	0	0	0	0	0	unresponsive	NA	NA	yes	940	Protein kinase	25-289;	no	yes	0	0
P53350	P53350	PLK1_HUMAN	PLK1	Serine/threonine-protein kinase PLK1	18	457	1	1	1	1	4	0	0	0	0	0	0	0	0	0	0	unresponsive	NA	NA	yes	474	Protein kinase	53-305;	no	yes	0	0
Q9H2K8	Q9H2K8	TAOK3_HUMAN	TAOK3	Serine/threonine-protein kinase TAO3	19	399	1	1	1	1	4	0	0	0	0	0	0	0	0	0	0	unresponsive	NA	NA	yes	417	Protein kinase	24-277;	no	yes	0	0
Q9UKE5	Q8N4C8;O95819;Q9UKE5	TNIK_HUMAN	TNIK	TRAF2 and NCK-interacting protein kinase	16	153	1	1	1	1	4	0	0	0	0	0	0	0	0	0	0	unresponsive	NA	NA	yes	168	Protein kinase	25-289;	yes	yes	0	0
O14757	O14757	CHK1_HUMAN	CHEK1	Serine/threonine-protein kinase Chk1	16	130	1	1	1	1	4	1	1	1	1	4	0	0	0	0	0	stabilized	0.0220929	7.01757	yes	145	Protein kinase	9-265;	yes	yes	4	4
Q9UHD2	Q9UHD2;Q14164	TBK1_HUMAN	TBK1	Serine/threonine-protein kinase TBK1	9	135	1	1	1	1	4	1	1	1	1	4	0	0	0	0	0	stabilized	0.0190182	7.00865	yes	143	Protein kinase	9-310;	yes	yes	4	4
Q8N5S9	Q8N5S9	KKCC1_HUMAN	CAMKK1	Calcium/calmodulin-dependent protein kinase kinase 1	16	275	1	1	0	1	3	1	1	0	1	3	0	0	0	0	0	stabilized	0.00718699	8.27243	yes	290	Protein kinase	128-409;	yes	yes	3	3
Q96RR4	Q96RR4	KKCC2_HUMAN	CAMKK2	Calcium/calmodulin-dependent protein kinase kinase 2	16	312	1	1	1	1	4	1	1	1	1	4	0	0	0	0	0	stabilized	0.00912608	8.29523	yes	327	Protein kinase	165-446;	yes	yes	4	4
Q13177	Q13177	PAK2_HUMAN	PAK2	Serine/threonine-protein kinase PAK 2	16	368	1	1	1	1	4	1	1	1	1	4	0	0	0	0	0	stabilized	0.0098313	6.79068	yes	383	Protein kinase	249-499;	yes	yes	4	4
Q15418	Q15418	KS6A1_HUMAN	RPS6KA1	Ribosomal protein S6 kinase alpha-1	13	114	1	1	1	1	4	1	0	1	1	3	0	0	0	0	0	stabilized	0.123479	7.36883	yes	126	Protein kinase	62-321;418-675;	yes	yes	3	3
Q99986	Q99986	VRK1_HUMAN	VRK1	Serine/threonine-protein kinase VRK1	8	322	1	0	1	1	3	1	0	1	1	3	0	0	0	0	0	stabilized	0.09673	5.36897	yes	329	Protein kinase	37-317;	no	yes	3	3
P51812	P51812;Q9UK32	KS6A3_HUMAN	RPS6KA3	Ribosomal protein S6 kinase alpha-3	13	120	1	1	1	1	4	1	1	1	1	4	0	0	0	0	0	stabilized	0.0372026	6.5849	yes	132	Protein kinase	68-327;422-679;	yes	yes	4	4
Q96GX5	Q96GX5	GWL_HUMAN	MASTL	Serine/threonine-protein kinase greatwall	17	185	1	1	1	1	4	0	0	0	0	0	0	0	0	0	0	unresponsive	NA	NA	yes	201	Protein kinase	35-835;	yes	yes	0	0
Q5VT25	Q9Y5S2;Q5VT25	MRCKA_HUMAN	CDC42BPA	Serine/threonine-protein kinase MRCK alpha	7	1158	1	1	1	1	4	0	0	0	0	0	0	0	0	0	0	unresponsive	NA	NA	yes	1164	Protein kinase	77-343;	no	yes	0	0
P29597	P29597	TYK2_HUMAN	TYK2	Non-receptor tyrosine-protein kinase TYK2	8	382	0	1	1	1	3	0	0	0	0	0	0	0	0	0	0	unresponsive	NA	NA	yes	389	Protein kinase	589-875;897-1176;	no	yes	0	0
Q15418	Q15418	KS6A1_HUMAN	RPS6KA1	Ribosomal protein S6 kinase alpha-1	17	679	1	1	1	1	4	1	1	0	1	3	0	0	0	0	0	stabilized	0.111622	4.88257	yes	695	Protein kinase	62-321;418-675;	no	yes	3	3
P50613	P50613	CDK7_HUMAN	CDK7	Cyclin-dependent kinase 7	11	31	1	1	1	1	4	1	1	1	1	4	0	0	0	0	0	stabilized	0.0152121	5.85998	yes	41	Protein kinase	12-295;	yes	yes	4	4
P50613	P50613	CDK7_HUMAN	CDK7	Cyclin-dependent kinase 7	12	31	1	1	1	1	4	1	1	1	1	4	0	0	0	0	0	stabilized	0.0182743	5.80525	yes	42	Protein kinase	12-295;	yes	yes	4	4
O96013	O96013	PAK4_HUMAN	PAK4	Serine/threonine-protein kinase PAK 4	23	176	1	1	1	1	4	0	0	0	0	0	0	0	0	0	0	unresponsive	NA	NA	yes	198	Protein kinase	321-572;	no	yes	0	0
O96017	O96017	CHK2_HUMAN	CHEK2	Serine/threonine-protein kinase Chk2	15	118	1	1	1	1	4	0	0	0	0	0	0	0	0	0	0	unresponsive	NA	NA	yes	132	Protein kinase	220-486;	no	yes	0	0
Q86UE8	Q86UE8	TLK2_HUMAN	TLK2	Serine/threonine-protein kinase tousled-like 2	7	287	1	1	1	1	4	0	0	0	0	0	0	0	0	0	0	unresponsive	NA	NA	yes	293	Protein kinase	462-741;	no	yes	0	0
Q13043	Q13043	STK4_HUMAN	STK4	Serine/threonine-protein kinase 4	10	292	1	1	1	1	4	1	1	1	1	4	0	0	0	0	0	stabilized	0.01019	7.81985	yes	301	Protein kinase	30-281;	no	yes	4	4
P05771	P05771;P17252	KPCB_HUMAN	PRKCB	Protein kinase C beta type	16	466	1	1	1	1	4	1	1	1	1	4	0	0	0	0	0	stabilized	0.00585012	7.05187	yes	481	Protein kinase	342-600;	yes	yes	4	4
P31749	Q9Y243;P31749	AKT1_HUMAN	AKT1	RAC-alpha serine/threonine-protein kinase	16	274	1	1	1	1	4	0	0	0	1	1	0	0	0	0	0	unresponsive	NA	NA	yes	289	Protein kinase	150-408;	yes	yes	1	1
Q96GX5	Q96GX5	GWL_HUMAN	MASTL	Serine/threonine-protein kinase greatwall	16	156	1	1	1	1	4	1	1	0	1	3	0	0	0	0	0	stabilized	0.0856924	5.2078	yes	171	Protein kinase	35-835;	yes	yes	3	3
P43250	P43250	GRK6_HUMAN	GRK6	G protein-coupled receptor kinase 6	16	311	1	1	1	1	4	1	1	1	1	4	0	0	0	0	0	stabilized	0.0118334	6.79218	yes	326	Protein kinase	186-448;	yes	yes	4	4
Q15418	Q15349;Q15418;P51812	KS6A1_HUMAN	RPS6KA1	Ribosomal protein S6 kinase alpha-1	16	187	1	1	1	1	4	1	1	1	1	4	0	0	0	0	0	stabilized	0.00582759	6.86008	yes	202	Protein kinase	62-321;418-675;	yes	yes	4	4
Q13546	Q13546	RIPK1_HUMAN	RIPK1	Receptor-interacting serine/threonine-protein kinase 1	16	138	1	1	1	1	4	0	1	0	1	2	0	0	0	0	0	unresponsive	NA	NA	yes	153	Protein kinase	17-289;	yes	yes	2	2
P23443	P23443	KS6B1_HUMAN	RPS6KB1	Ribosomal protein S6 kinase beta-1	16	218	1	1	1	1	4	1	1	0	1	3	0	0	0	0	0	stabilized	0.0224907	5.8848	yes	233	Protein kinase	91-352;	yes	yes	3	3
Q9UBS0	Q9UBS0	KS6B2_HUMAN	RPS6KB2	Ribosomal protein S6 kinase beta-2	16	194	1	1	1	1	4	1	1	1	0	3	0	0	0	0	0	stabilized	0.0730762	4.74353	yes	209	Protein kinase	67-328;	yes	yes	3	3
O15111	O15111	IKKA_HUMAN	CHUK	Inhibitor of nuclear factor kappa-B kinase subunit alpha	15	144	1	1	1	1	4	0	1	0	1	2	0	0	0	0	0	unresponsive	NA	NA	yes	158	Protein kinase	15-302;	yes	yes	2	2
Q14680	Q14680	MELK_HUMAN	MELK	Maternal embryonic leucine zipper kinase	14	132	1	1	1	1	4	0	1	1	1	3	0	0	0	0	0	stabilized	0.0215146	6.9886	yes	145	Protein kinase	11-263;	yes	yes	3	3
Q13131	Q13131;P54646	AAPK1_HUMAN	PRKAA1	5'-AMP-activated protein kinase catalytic subunit alpha-1	16	150	1	1	1	1	4	1	1	1	1	4	0	0	0	0	0	stabilized	0.00657184	8.07812	yes	165	Protein kinase	27-279;	yes	yes	4	4
P06493	P06493	CDK1_HUMAN	CDK1	Cyclin-dependent kinase 1	12	128	1	1	1	1	4	0	1	1	1	3	0	0	0	0	0	stabilized	0.113602	5.69887	yes	139	Protein kinase	4-287;	yes	yes	3	3
P06493	P06493	CDK1_HUMAN	CDK1	Cyclin-dependent kinase 1	16	128	1	1	1	1	4	0	0	1	1	2	0	0	0	0	0	unresponsive	NA	NA	yes	143	Protein kinase	4-287;	yes	yes	2	2
Q00535	Q00535	CDK5_HUMAN	CDK5	Cyclin-dependent kinase 5	11	126	1	1	1	1	4	1	1	1	1	4	0	0	0	0	0	stabilized	0.00323046	6.75265	yes	136	Protein kinase	4-286;	yes	yes	4	4
P19525	P19525	E2AK2_HUMAN	EIF2AK2	Interferon-induced, double-stranded RNA-activated protein kinase	13	414	1	1	1	1	4	1	1	1	1	4	0	0	0	0	0	stabilized	0.0356312	5.22703	yes	426	Protein kinase	267-538;	yes	yes	4	4
P45983	P45984;P53779;P45983	MK08_HUMAN	MAPK8	Mitogen-activated protein kinase 8	10	151	1	1	1	1	4	1	1	1	1	4	0	0	0	0	0	stabilized	0.00257815	5.76213	yes	160	Protein kinase	26-321;	yes	yes	4	4
Q16539	Q16539	MK14_HUMAN	MAPK14	Mitogen-activated protein kinase 14	16	150	1	1	1	1	4	1	1	0	0	2	0	0	0	0	0	unresponsive	NA	NA	yes	165	Protein kinase	24-308;	yes	yes	2	2
Q9P2K8	Q9P2K8	E2AK4_HUMAN	EIF2AK4	eIF-2-alpha kinase GCN2	16	848	1	1	1	1	4	1	1	1	1	4	0	0	0	0	0	stabilized	0.048224	5.42703	yes	863	Protein kinase	296-539;590-1001;	yes	yes	4	4
O14976	O14976	GAK_HUMAN	GAK	Cyclin-G-associated kinase	16	173	1	1	1	0	3	1	1	1	0	3	0	0	0	0	0	stabilized	0.0148431	6.6064	yes	188	Protein kinase	40-314;	yes	yes	3	3
Q16539	Q16539	MK14_HUMAN	MAPK14	Mitogen-activated protein kinase 14	8	331	1	1	1	1	4	0	0	1	0	1	0	0	0	0	0	unresponsive	NA	NA	yes	338	Protein kinase	24-308;	no	yes	1	1
P30291	P30291	WEE1_HUMAN	WEE1	Wee1-like protein kinase	8	405	1	1	1	0	3	1	1	1	0	3	0	0	0	0	0	stabilized	0.0348766	5.3216	yes	412	Protein kinase	299-569;	yes	yes	3	3
P53671	P53671	LIMK2_HUMAN	LIMK2	LIM domain kinase 2	10	451	1	1	1	1	4	0	1	1	0	2	0	0	0	0	0	unresponsive	NA	NA	yes	460	Protein kinase	331-608;	yes	yes	2	2
Q5VT25	Q5VT25	MRCKA_HUMAN	CDC42BPA	Serine/threonine-protein kinase MRCK alpha	12	1594	1	1	1	1	4	0	0	0	0	0	0	0	0	0	0	unresponsive	NA	NA	yes	1605	Protein kinase	77-343;	no	yes	0	0
Q9H2K8	Q9H2K8	TAOK3_HUMAN	TAOK3	Serine/threonine-protein kinase TAO3	10	544	1	1	0	1	3	0	0	0	0	0	0	0	0	0	0	unresponsive	NA	NA	yes	553	Protein kinase	24-277;	no	yes	0	0
Q9H2K8	Q9H2K8	TAOK3_HUMAN	TAOK3	Serine/threonine-protein kinase TAO3	11	544	1	1	1	1	4	0	0	0	0	0	0	0	0	0	0	unresponsive	NA	NA	yes	554	Protein kinase	24-277;	no	yes	0	0
P33981	P33981	TTK_HUMAN	TTK	Dual specificity protein kinase TTK	18	308	1	1	1	1	4	0	0	0	0	0	0	0	0	0	0	unresponsive	NA	NA	yes	325	Protein kinase	525-791;	no	yes	0	0
Q8TBX8	Q8TBX8	PI42C_HUMAN	PIP4K2C	Phosphatidylinositol 5-phosphate 4-kinase type-2 gamma	7	242	1	0	1	1	3	1	0	1	1	3	0	0	0	0	0	stabilized	0.0287406	5.211	yes	248	NA	NA	no	yes	3	3
Q13177	Q13177	PAK2_HUMAN	PAK2	Serine/threonine-protein kinase PAK 2	19	29	1	1	1	1	4	0	0	0	0	0	0	0	0	0	0	unresponsive	NA	NA	yes	47	Protein kinase	249-499;	no	yes	0	0
Q9H2G2	Q9H2G2	SLK_HUMAN	SLK	STE20-like serine/threonine-protein kinase	7	1029	1	1	1	1	4	0	0	0	0	0	0	0	0	0	0	unresponsive	NA	NA	yes	1035	Protein kinase	34-292;	no	yes	0	0
Q9Y6R4	Q9Y6R4	M3K4_HUMAN	MAP3K4	Mitogen-activated protein kinase kinase kinase 4	15	313	1	1	1	1	4	0	0	0	0	0	0	0	0	0	0	unresponsive	NA	NA	yes	327	Protein kinase	1343-1601;	no	yes	0	0
Q9H2G2	Q9H2G2	SLK_HUMAN	SLK	STE20-like serine/threonine-protein kinase	7	209	1	1	1	1	4	1	1	1	1	4	0	0	0	0	0	stabilized	0.0150724	7.99667	yes	215	Protein kinase	34-292;	yes	yes	4	4
P49840	P49840	GSK3A_HUMAN	GSK3A	Glycogen synthase kinase-3 alpha	18	96	1	1	1	1	4	0	0	0	1	1	0	0	0	0	0	unresponsive	NA	NA	yes	113	Protein kinase	119-403;	no	yes	1	1
Q9H2G2	Q9H2G2	SLK_HUMAN	SLK	STE20-like serine/threonine-protein kinase	11	776	1	1	1	1	4	0	0	0	0	0	0	0	0	0	0	unresponsive	NA	NA	yes	786	Protein kinase	34-292;	no	yes	0	0
Q15418	Q15418	KS6A1_HUMAN	RPS6KA1	Ribosomal protein S6 kinase alpha-1	16	362	1	1	0	1	3	0	0	0	0	0	0	0	0	0	0	unresponsive	NA	NA	yes	377	Protein kinase	62-321;418-675;	no	yes	0	0
P51812	P51812	KS6A3_HUMAN	RPS6KA3	Ribosomal protein S6 kinase alpha-3	16	368	1	1	1	1	4	0	0	0	0	0	1	1	1	1	4	destabilized	0.020353	6.57655	yes	383	Protein kinase	68-327;422-679;	no	yes	4	0
O14976	O14976	GAK_HUMAN	GAK	Cyclin-G-associated kinase	8	1212	1	1	1	1	4	0	0	0	0	0	0	1	0	0	1	unresponsive	NA	NA	yes	1219	Protein kinase	40-314;	no	yes	1	0
P00519	P00519	ABL1_HUMAN	ABL1	Tyrosine-protein kinase ABL1	12	543	1	1	1	1	4	0	0	0	0	0	0	0	0	0	0	unresponsive	NA	NA	yes	554	Protein kinase	242-493;	no	yes	0	0
Q8TBX8	Q8TBX8	PI42C_HUMAN	PIP4K2C	Phosphatidylinositol 5-phosphate 4-kinase type-2 gamma	9	269	0	1	1	1	3	0	1	0	0	1	0	0	0	0	0	unresponsive	NA	NA	yes	277	NA	NA	no	yes	1	1
P49674	P49674;P48730	KC1E_HUMAN	CSNK1E	Casein kinase I isoform epsilon	14	128	1	1	1	1	4	0	0	0	1	1	0	0	0	0	0	unresponsive	NA	NA	yes	141	Protein kinase	9-277;	yes	yes	1	1
P46734	P46734	MP2K3_HUMAN	MAP2K3	Dual specificity mitogen-activated protein kinase kinase 3	11	190	1	1	1	1	4	0	0	0	0	0	0	0	0	0	0	unresponsive	NA	NA	yes	200	Protein kinase	64-325;	yes	yes	0	0
P46734	P46734	MP2K3_HUMAN	MAP2K3	Dual specificity mitogen-activated protein kinase kinase 3	16	190	1	1	1	1	4	0	0	0	0	0	0	0	0	0	0	unresponsive	NA	NA	yes	205	Protein kinase	64-325;	yes	yes	0	0
Q9UHD2	Q9UHD2	TBK1_HUMAN	TBK1	Serine/threonine-protein kinase TBK1	10	118	1	1	1	1	4	1	1	1	1	4	0	0	0	0	0	stabilized	0.0182837	7.15367	yes	127	Protein kinase	9-310;	yes	yes	4	4
P43250	P43250	GRK6_HUMAN	GRK6	G protein-coupled receptor kinase 6	8	52	1	1	1	1	4	1	1	1	1	4	0	0	0	0	0	stabilized	0.0265797	7.01345	yes	59	Protein kinase	186-448;	no	yes	4	4
Q96GX5	Q96GX5	GWL_HUMAN	MASTL	Serine/threonine-protein kinase greatwall	17	547	1	1	1	1	4	0	0	0	0	0	0	0	0	0	0	unresponsive	NA	NA	yes	563	Protein kinase	35-835;	yes	yes	0	0
Q9UKE5	Q9UKE5	TNIK_HUMAN	TNIK	TRAF2 and NCK-interacting protein kinase	10	498	1	1	1	1	4	0	0	0	0	0	0	0	0	0	0	unresponsive	NA	NA	yes	507	Protein kinase	25-289;	no	yes	0	0
Q9H2G2	Q9H2G2	SLK_HUMAN	SLK	STE20-like serine/threonine-protein kinase	10	1005	1	1	1	1	4	0	0	0	0	0	0	0	0	0	0	unresponsive	NA	NA	yes	1014	Protein kinase	34-292;	no	yes	0	0
P30291	P30291	WEE1_HUMAN	WEE1	Wee1-like protein kinase	13	400	1	1	1	1	4	1	1	1	1	4	0	0	0	0	0	stabilized	0.0748989	5.07878	yes	412	Protein kinase	299-569;	yes	yes	4	4
Q15418	Q15418	KS6A1_HUMAN	RPS6KA1	Ribosomal protein S6 kinase alpha-1	8	211	1	1	1	1	4	1	1	1	1	4	0	0	0	0	0	stabilized	0.0286342	6.9282	yes	218	Protein kinase	62-321;418-675;	yes	yes	4	4
P00519	P00519	ABL1_HUMAN	ABL1	Tyrosine-protein kinase ABL1	11	1085	1	1	1	1	4	0	0	0	0	0	0	0	0	0	0	unresponsive	NA	NA	yes	1095	Protein kinase	242-493;	no	yes	0	0
Q9NWZ3	Q9NWZ3	IRAK4_HUMAN	IRAK4	Interleukin-1 receptor-associated kinase 4	8	116	1	1	1	1	4	0	0	0	0	0	0	0	0	0	0	unresponsive	NA	NA	yes	123	Protein kinase	186-454;	no	yes	0	0
P42338	P42338	PK3CB_HUMAN	PIK3CB	Phosphatidylinositol 4,5-bisphosphate 3-kinase catalytic subunit beta isoform	8	740	1	1	1	1	4	0	0	1	0	1	0	0	0	0	0	unresponsive	NA	NA	yes	747	Protein kinase		no	yes	1	1
Q9Y6R4	Q9Y6R4	M3K4_HUMAN	MAP3K4	Mitogen-activated protein kinase kinase kinase 4	15	1034	1	0	1	1	3	0	0	0	0	0	0	0	0	0	0	unresponsive	NA	NA	yes	1048	Protein kinase	1343-1601;	no	yes	0	0
O14976	O14976	GAK_HUMAN	GAK	Cyclin-G-associated kinase	11	718	1	1	1	1	4	0	0	0	0	0	0	0	0	0	0	unresponsive	NA	NA	yes	728	Protein kinase	40-314;	no	yes	0	0
P51812	P51812	KS6A3_HUMAN	RPS6KA3	Ribosomal protein S6 kinase alpha-3	11	515	1	1	1	1	4	0	0	0	0	0	0	0	0	0	0	unresponsive	NA	NA	yes	525	Protein kinase	68-327;422-679;	yes	yes	0	0
Q9P2K8	Q9P2K8	E2AK4_HUMAN	EIF2AK4	eIF-2-alpha kinase GCN2	12	1502	1	1	1	1	4	0	0	0	0	0	0	0	0	0	0	unresponsive	NA	NA	yes	1513	Protein kinase	296-539;590-1001;	no	yes	0	0
Q15418	Q15418	KS6A1_HUMAN	RPS6KA1	Ribosomal protein S6 kinase alpha-1	11	511	1	1	0	1	3	0	0	0	1	1	0	0	0	0	0	unresponsive	NA	NA	yes	521	Protein kinase	62-321;418-675;	yes	yes	1	1
P41240	P41240	CSK_HUMAN	CSK	Tyrosine-protein kinase CSK	14	338	1	1	1	1	4	1	1	1	1	4	0	0	0	0	0	stabilized	0.110694	5.79745	yes	351	Protein kinase	195-449;	yes	yes	4	4
Q5VT25	Q5VT25	MRCKA_HUMAN	CDC42BPA	Serine/threonine-protein kinase MRCK alpha	11	1218	1	1	1	1	4	0	0	0	0	0	0	0	0	0	0	unresponsive	NA	NA	yes	1228	Protein kinase	77-343;	no	yes	0	0
Q13177	Q13177	PAK2_HUMAN	PAK2	Serine/threonine-protein kinase PAK 2	17	351	1	1	1	1	4	1	1	1	1	4	0	0	0	0	0	stabilized	0.0141759	6.77083	yes	367	Protein kinase	249-499;	yes	yes	4	4
Q9H2G2	Q9H2G2	SLK_HUMAN	SLK	STE20-like serine/threonine-protein kinase	15	525	1	1	1	1	4	0	0	0	0	0	0	0	0	0	0	unresponsive	NA	NA	yes	539	Protein kinase	34-292;	no	yes	0	0
Q86UE8	Q9UKI8;Q86UE8	TLK2_HUMAN	TLK2	Serine/threonine-protein kinase tousled-like 2	11	419	1	1	1	1	4	0	0	0	0	0	0	0	0	0	0	unresponsive	NA	NA	yes	429	Protein kinase	462-741;	no	yes	0	0
Q86UE8	Q9UKI8;Q86UE8	TLK2_HUMAN	TLK2	Serine/threonine-protein kinase tousled-like 2	14	419	1	1	1	1	4	0	0	0	0	0	0	0	0	0	0	unresponsive	NA	NA	yes	432	Protein kinase	462-741;	no	yes	0	0
O14976	O14976	GAK_HUMAN	GAK	Cyclin-G-associated kinase	9	740	1	1	1	1	4	0	0	0	0	0	0	0	0	0	0	unresponsive	NA	NA	yes	748	Protein kinase	40-314;	no	yes	0	0
P43405	P43405	KSYK_HUMAN	SYK	Tyrosine-protein kinase SYK	12	176	1	1	1	1	4	0	0	0	0	0	0	0	0	0	0	unresponsive	NA	NA	yes	187	Protein kinase	371-631;	no	yes	0	0
P43250	P43250	GRK6_HUMAN	GRK6	G protein-coupled receptor kinase 6	11	69	1	1	1	1	4	1	1	1	1	4	0	0	0	0	0	stabilized	0.00980542	6.95113	yes	79	Protein kinase	186-448;	no	yes	4	4
Q9UHD2	Q9UHD2	TBK1_HUMAN	TBK1	Serine/threonine-protein kinase TBK1	7	55	1	1	1	1	4	1	1	1	1	4	0	0	0	0	0	stabilized	0.0280746	7.08847	yes	61	Protein kinase	9-310;	yes	yes	4	4
Q9P289	Q9P289	STK26_HUMAN	STK26	Serine/threonine-protein kinase 26	18	249	1	1	1	1	4	0	1	1	1	3	0	0	0	0	0	stabilized	0.0101631	6.23467	yes	266	Protein kinase	24-274;	yes	yes	3	3
Q9BVS4	Q9BVS4	RIOK2_HUMAN	RIOK2	Serine/threonine-protein kinase RIO2	18	461	1	1	1	1	4	0	0	0	0	0	0	0	0	0	0	unresponsive	NA	NA	yes	478	Protein kinase	97-272;	no	yes	0	0
Q5VT25	Q5VT25	MRCKA_HUMAN	CDC42BPA	Serine/threonine-protein kinase MRCK alpha	10	1649	1	1	1	1	4	0	0	0	0	0	0	0	0	0	0	unresponsive	NA	NA	yes	1658	Protein kinase	77-343;	no	yes	0	0
O75582	O75582	KS6A5_HUMAN	RPS6KA5	Ribosomal protein S6 kinase alpha-5	9	201	1	1	1	1	4	1	0	0	0	1	0	0	0	0	0	unresponsive	NA	NA	yes	209	Protein kinase	49-318;426-687;	yes	yes	1	1
Q9BZL6	Q9BZL6	KPCD2_HUMAN	PRKD2	Serine/threonine-protein kinase D2	15	56	1	1	1	1	4	0	0	0	0	0	0	0	0	0	0	unresponsive	NA	NA	yes	70	Protein kinase	551-807;	no	yes	0	0
Q16512	Q16512	PKN1_HUMAN	PKN1	Serine/threonine-protein kinase N1	8	54	1	1	1	1	4	0	0	0	0	0	0	0	0	0	0	unresponsive	NA	NA	yes	61	Protein kinase	615-874;	no	yes	0	0
P53350	P53350	PLK1_HUMAN	PLK1	Serine/threonine-protein kinase PLK1	12	501	1	1	1	1	4	0	0	0	0	0	0	0	0	0	0	unresponsive	NA	NA	yes	512	Protein kinase	53-305;	no	yes	0	0
O96017	O96017	CHK2_HUMAN	CHEK2	Serine/threonine-protein kinase Chk2	11	524	1	1	1	1	4	0	0	0	0	0	0	0	0	0	0	unresponsive	NA	NA	yes	534	Protein kinase	220-486;	no	yes	0	0
O75582	O75582	KS6A5_HUMAN	RPS6KA5	Ribosomal protein S6 kinase alpha-5	15	728	1	1	1	1	4	0	0	0	0	0	0	0	0	0	0	unresponsive	NA	NA	yes	742	Protein kinase	49-318;426-687;	no	yes	0	0
P07948	P07948	LYN_HUMAN	LYN	Tyrosine-protein kinase Lyn	11	110	1	1	1	1	4	0	0	0	0	0	0	0	0	0	0	unresponsive	NA	NA	yes	120	Protein kinase	247-501;	no	yes	0	0
P50750	P50750	CDK9_HUMAN	CDK9	Cyclin-dependent kinase 9	9	57	1	0	1	1	3	1	0	1	1	3	0	0	0	0	0	stabilized	0.0236395	6.9482	yes	65	Protein kinase	19-315;	yes	yes	3	3
Q9UBS0	Q9UBS0	KS6B2_HUMAN	RPS6KB2	Ribosomal protein S6 kinase beta-2	8	400	1	1	1	1	4	0	0	0	0	0	0	0	0	0	0	unresponsive	NA	NA	yes	407	Protein kinase	67-328;	no	yes	0	0
P51812	P51812	KS6A3_HUMAN	RPS6KA3	Ribosomal protein S6 kinase alpha-3	15	58	1	1	1	1	4	0	0	0	0	0	0	0	0	0	0	unresponsive	NA	NA	yes	72	Protein kinase	68-327;422-679;	yes	yes	0	0
Q5VT25	Q5VT25	MRCKA_HUMAN	CDC42BPA	Serine/threonine-protein kinase MRCK alpha	9	708	1	1	1	1	4	0	0	0	0	0	0	0	0	0	0	unresponsive	NA	NA	yes	716	Protein kinase	77-343;	no	yes	0	0
P41240	P41240	CSK_HUMAN	CSK	Tyrosine-protein kinase CSK	11	57	1	1	1	1	4	0	0	0	0	0	0	0	0	0	0	unresponsive	NA	NA	yes	67	Protein kinase	195-449;	no	yes	0	0
P41240	P41240	CSK_HUMAN	CSK	Tyrosine-protein kinase CSK	12	57	1	1	1	1	4	0	0	0	0	0	0	0	0	0	0	unresponsive	NA	NA	yes	68	Protein kinase	195-449;	no	yes	0	0
P31749	P31749	AKT1_HUMAN	AKT1	RAC-alpha serine/threonine-protein kinase	10	298	1	1	1	1	4	0	0	0	0	0	0	0	0	0	0	unresponsive	NA	NA	yes	307	Protein kinase	150-408;	yes	yes	0	0
P31751	P31751	AKT2_HUMAN	AKT2	RAC-beta serine/threonine-protein kinase	10	299	1	1	1	1	4	1	1	1	1	4	0	0	0	0	0	stabilized	0.0166833	5.55823	yes	308	Protein kinase	152-409;	yes	yes	4	4
Q9UKE5	Q9UKE5	TNIK_HUMAN	TNIK	TRAF2 and NCK-interacting protein kinase	13	523	1	1	1	1	4	0	0	0	0	0	0	0	0	0	0	unresponsive	NA	NA	yes	535	Protein kinase	25-289;	no	yes	0	0
O96013	O96013	PAK4_HUMAN	PAK4	Serine/threonine-protein kinase PAK 4	11	165	1	1	1	1	4	0	0	0	0	0	0	0	0	0	0	unresponsive	NA	NA	yes	175	Protein kinase	321-572;	no	yes	0	0
Q96GD4	Q96GD4	AURKB_HUMAN	AURKB	Aurora kinase B	8	116	1	1	0	1	3	0	0	0	0	0	0	0	0	0	0	unresponsive	NA	NA	yes	123	Protein kinase	77-327;	yes	yes	0	0
P31749	P31751;P31749	AKT1_HUMAN	AKT1	RAC-alpha serine/threonine-protein kinase	7	9	1	0	1	1	3	0	0	0	0	0	0	0	0	0	0	unresponsive	NA	NA	yes	15	Protein kinase	150-408;	no	yes	0	0
P49761	P49761	CLK3_HUMAN	CLK3	Dual specificity protein kinase CLK3	8	529	1	1	1	1	4	0	0	0	1	1	0	0	0	0	0	unresponsive	NA	NA	yes	536	Protein kinase	304-620;	yes	yes	1	1
P51812	P51812	KS6A3_HUMAN	RPS6KA3	Ribosomal protein S6 kinase alpha-3	9	49	1	1	1	1	4	0	0	0	0	0	0	0	0	0	0	unresponsive	NA	NA	yes	57	Protein kinase	68-327;422-679;	no	yes	0	0
P51812	P51812	KS6A3_HUMAN	RPS6KA3	Ribosomal protein S6 kinase alpha-3	14	49	1	1	1	1	4	0	0	0	0	0	0	0	0	0	0	unresponsive	NA	NA	yes	62	Protein kinase	68-327;422-679;	no	yes	0	0
Q8NEB9	Q8NEB9	PK3C3_HUMAN	PIK3C3	Phosphatidylinositol 3-kinase catalytic subunit type 3	11	200	1	1	1	1	4	0	0	0	0	0	0	0	0	0	0	unresponsive	NA	NA	yes	210	Protein kinase		no	yes	0	0
O43318	O43318	M3K7_HUMAN	MAP3K7	Mitogen-activated protein kinase kinase kinase 7	10	35	1	1	1	0	3	1	0	1	0	2	0	0	0	0	0	unresponsive	NA	NA	yes	44	Protein kinase	36-291;	yes	yes	2	2
P42338	P42338	PK3CB_HUMAN	PIK3CB	Phosphatidylinositol 4,5-bisphosphate 3-kinase catalytic subunit beta isoform	9	567	1	1	1	1	4	0	1	0	1	2	0	0	0	0	0	unresponsive	NA	NA	yes	575	Protein kinase		no	yes	2	2
Q13523	Q13523	PRP4B_HUMAN	PRPF4B	Serine/threonine-protein kinase PRP4 homolog	16	82	1	1	1	1	4	0	0	0	0	0	0	0	0	0	0	unresponsive	NA	NA	yes	97	Protein kinase	687-1006;	no	yes	0	0
Q9P2K8	Q9P2K8	E2AK4_HUMAN	EIF2AK4	eIF-2-alpha kinase GCN2	12	831	1	1	1	1	4	1	1	1	1	4	0	0	0	0	0	stabilized	0.103716	5.1518	yes	842	Protein kinase	296-539;590-1001;	yes	yes	4	4
Q9P2K8	Q9P2K8	E2AK4_HUMAN	EIF2AK4	eIF-2-alpha kinase GCN2	8	174	1	1	1	1	4	0	0	0	0	0	0	0	0	0	0	unresponsive	NA	NA	yes	181	Protein kinase	296-539;590-1001;	no	yes	0	0
Q9P289	Q9P289;Q9Y6E0	STK26_HUMAN	STK26	Serine/threonine-protein kinase 26	13	127	1	1	1	1	4	1	1	1	1	4	0	0	0	0	0	stabilized	0.0848336	5.7321	yes	139	Protein kinase	24-274;	yes	yes	4	4
Q14680	Q14680	MELK_HUMAN	MELK	Maternal embryonic leucine zipper kinase	8	456	1	1	1	1	4	0	0	0	0	0	0	0	0	0	0	unresponsive	NA	NA	yes	463	Protein kinase	11-263;	no	yes	0	0
P53350	P53350	PLK1_HUMAN	PLK1	Serine/threonine-protein kinase PLK1	10	39	0	1	1	1	3	0	1	1	1	3	0	0	0	0	0	stabilized	0.0216548	6.0518	yes	48	Protein kinase	53-305;	no	yes	3	3
Q9H2G2	Q9H2G2	SLK_HUMAN	SLK	STE20-like serine/threonine-protein kinase	8	685	1	1	1	1	4	0	0	0	0	0	0	0	0	0	0	unresponsive	NA	NA	yes	692	Protein kinase	34-292;	no	yes	0	0
P05771	P05771	KPCB_HUMAN	PRKCB	Protein kinase C beta type	9	612	1	1	0	1	3	1	1	0	1	3	0	0	0	0	0	stabilized	0.0391572	7.1725	yes	620	Protein kinase	342-600;	no	yes	3	3
P00519	P00519	ABL1_HUMAN	ABL1	Tyrosine-protein kinase ABL1	8	1123	1	1	1	1	4	0	0	0	0	0	0	0	0	0	0	unresponsive	NA	NA	yes	1130	Protein kinase	242-493;	no	yes	0	0
Q15418	Q15418	KS6A1_HUMAN	RPS6KA1	Ribosomal protein S6 kinase alpha-1	9	43	1	1	1	1	4	0	0	0	0	0	0	0	0	0	0	unresponsive	NA	NA	yes	51	Protein kinase	62-321;418-675;	no	yes	0	0
P29597	P29597	TYK2_HUMAN	TYK2	Non-receptor tyrosine-protein kinase TYK2	13	588	1	1	1	1	4	0	0	1	1	2	0	0	0	0	0	unresponsive	NA	NA	yes	600	Protein kinase	589-875;897-1176;	yes	yes	2	2
Q9H2G2	Q9H2G2	SLK_HUMAN	SLK	STE20-like serine/threonine-protein kinase	14	604	1	1	1	1	4	0	0	0	0	0	0	0	0	0	0	unresponsive	NA	NA	yes	617	Protein kinase	34-292;	no	yes	0	0
P53350	P53350	PLK1_HUMAN	PLK1	Serine/threonine-protein kinase PLK1	8	357	1	1	1	1	4	0	0	0	0	0	0	0	0	0	0	unresponsive	NA	NA	yes	364	Protein kinase	53-305;	no	yes	0	0
Q13043	Q13043	STK4_HUMAN	STK4	Serine/threonine-protein kinase 4	11	403	1	1	1	1	4	0	0	0	0	0	0	0	0	0	0	unresponsive	NA	NA	yes	413	Protein kinase	30-281;	no	yes	0	0
P53350	P53350	PLK1_HUMAN	PLK1	Serine/threonine-protein kinase PLK1	11	96	1	1	1	1	4	1	1	1	1	4	0	0	0	0	0	stabilized	0.111051	5.8296	yes	106	Protein kinase	53-305;	yes	yes	4	4
Q9UHD2	Q9UHD2	TBK1_HUMAN	TBK1	Serine/threonine-protein kinase TBK1	11	703	1	1	1	1	4	0	1	0	0	1	0	0	0	0	0	unresponsive	NA	NA	yes	713	Protein kinase	9-310;	no	yes	1	1
Q9H2G2	Q9H2G2	SLK_HUMAN	SLK	STE20-like serine/threonine-protein kinase	11	1166	1	1	1	1	4	0	0	0	0	0	0	0	0	0	0	unresponsive	NA	NA	yes	1176	Protein kinase	34-292;	no	yes	0	0
Q9H2G2	Q9H2G2	SLK_HUMAN	SLK	STE20-like serine/threonine-protein kinase	14	1166	1	1	1	1	4	0	0	0	0	0	0	0	0	0	0	unresponsive	NA	NA	yes	1179	Protein kinase	34-292;	no	yes	0	0
Q9H2K8	Q9UL54;Q9H2K8;Q7L7X3	TAOK3_HUMAN	TAOK3	Serine/threonine-protein kinase TAO3	8	299	1	1	1	1	4	0	0	0	0	0	0	1	1	1	3	destabilized	0.0423858	7.34133	yes	306	Protein kinase	24-277;	no	yes	3	0
Q9H2K8	Q9UL54;Q9H2K8;Q7L7X3	TAOK3_HUMAN	TAOK3	Serine/threonine-protein kinase TAO3	9	299	1	1	1	1	4	0	0	0	0	0	0	0	0	0	0	unresponsive	NA	NA	yes	307	Protein kinase	24-277;	no	yes	0	0
Q13523	Q13523	PRP4B_HUMAN	PRPF4B	Serine/threonine-protein kinase PRP4 homolog	7	732	0	1	1	1	3	0	0	1	0	1	0	0	0	0	0	unresponsive	NA	NA	yes	738	Protein kinase	687-1006;	yes	yes	1	1
Q5VT25	Q5VT25	MRCKA_HUMAN	CDC42BPA	Serine/threonine-protein kinase MRCK alpha	15	630	1	1	1	1	4	0	0	0	0	0	0	0	0	0	0	unresponsive	NA	NA	yes	644	Protein kinase	77-343;	no	yes	0	0
Q5VT25	Q5VT25	MRCKA_HUMAN	CDC42BPA	Serine/threonine-protein kinase MRCK alpha	17	630	1	1	1	1	4	0	0	0	0	0	0	0	0	0	0	unresponsive	NA	NA	yes	646	Protein kinase	77-343;	no	yes	0	0
Q5VT25	Q5VT25	MRCKA_HUMAN	CDC42BPA	Serine/threonine-protein kinase MRCK alpha	18	630	1	1	1	1	4	0	0	0	0	0	0	0	0	0	0	unresponsive	NA	NA	yes	647	Protein kinase	77-343;	no	yes	0	0
Q9Y6R4	Q9Y6R4	M3K4_HUMAN	MAP3K4	Mitogen-activated protein kinase kinase kinase 4	7	803	1	1	1	1	4	0	0	0	0	0	0	0	0	0	0	unresponsive	NA	NA	yes	809	Protein kinase	1343-1601;	no	yes	0	0
P29597	P29597	TYK2_HUMAN	TYK2	Non-receptor tyrosine-protein kinase TYK2	12	528	1	1	1	1	4	0	0	0	0	0	0	0	0	0	0	unresponsive	NA	NA	yes	539	Protein kinase	589-875;897-1176;	no	yes	0	0
P42680	P42680	TEC_HUMAN	TEC	Tyrosine-protein kinase Tec	11	375	1	0	1	1	3	1	0	1	1	3	0	0	0	0	0	stabilized	0.0241914	5.04523	yes	385	Protein kinase	370-623;	yes	yes	3	3
Q9H2G2	Q9H2G2	SLK_HUMAN	SLK	STE20-like serine/threonine-protein kinase	9	1144	1	1	1	1	4	0	0	0	0	0	0	0	0	0	0	unresponsive	NA	NA	yes	1152	Protein kinase	34-292;	no	yes	0	0
Q9H2G2	Q9H2G2	SLK_HUMAN	SLK	STE20-like serine/threonine-protein kinase	20	1144	1	1	1	1	4	0	0	0	0	0	0	0	0	0	0	unresponsive	NA	NA	yes	1163	Protein kinase	34-292;	no	yes	0	0
P28482	P28482	MK01_HUMAN	MAPK1	Mitogen-activated protein kinase 1	9	345	1	1	1	1	4	0	0	0	0	0	0	0	0	0	0	unresponsive	NA	NA	yes	353	Protein kinase	25-313;	no	yes	0	0
Q5VT25	Q5VT25	MRCKA_HUMAN	CDC42BPA	Serine/threonine-protein kinase MRCK alpha	9	564	1	1	1	1	4	0	0	0	0	0	0	0	0	0	0	unresponsive	NA	NA	yes	572	Protein kinase	77-343;	no	yes	0	0
Q8TDR2	Q8TDR2	STK35_HUMAN	STK35	Serine/threonine-protein kinase 35	8	461	1	1	1	1	4	0	0	0	0	0	0	0	0	0	0	unresponsive	NA	NA	yes	468	Protein kinase	202-530;	yes	yes	0	0
Q13177	Q13177;O75914	PAK2_HUMAN	PAK2	Serine/threonine-protein kinase PAK 2	9	493	1	1	1	1	4	1	1	1	1	4	0	0	0	0	0	stabilized	0.00669957	6.71495	yes	501	Protein kinase	249-499;	yes	yes	4	4
P24941	P24941	CDK2_HUMAN	CDK2	Cyclin-dependent kinase 2	9	57	1	1	1	1	4	1	1	1	1	4	0	0	0	0	0	stabilized	0.0415686	6.9271	yes	65	Protein kinase	4-286;	yes	yes	4	4
P06493	P06493	CDK1_HUMAN	CDK1	Cyclin-dependent kinase 1	19	57	1	1	1	1	4	1	1	1	1	4	0	0	0	0	0	stabilized	0.0534059	6.25488	yes	75	Protein kinase	4-287;	yes	yes	4	4
P33981	P33981	TTK_HUMAN	TTK	Dual specificity protein kinase TTK	10	10	1	1	1	1	4	0	0	0	0	0	0	0	0	0	0	unresponsive	NA	NA	yes	19	Protein kinase	525-791;	no	yes	0	0
P16591	P16591	FER_HUMAN	FER	Tyrosine-protein kinase Fer	7	813	1	1	1	1	4	1	1	0	1	3	0	0	0	0	0	stabilized	0.0514411	7.1213	yes	819	Protein kinase	563-816;	yes	yes	3	3
Q5VT25	Q5VT25	MRCKA_HUMAN	CDC42BPA	Serine/threonine-protein kinase MRCK alpha	8	550	0	1	1	1	3	0	0	0	0	0	0	0	0	0	0	unresponsive	NA	NA	yes	557	Protein kinase	77-343;	no	yes	0	0
P00519	P00519	ABL1_HUMAN	ABL1	Tyrosine-protein kinase ABL1	8	623	1	1	1	1	4	0	0	0	0	0	0	0	0	0	0	unresponsive	NA	NA	yes	630	Protein kinase	242-493;	no	yes	0	0
P00519	P00519	ABL1_HUMAN	ABL1	Tyrosine-protein kinase ABL1	9	623	1	1	1	1	4	0	0	0	0	0	0	0	0	0	0	unresponsive	NA	NA	yes	631	Protein kinase	242-493;	no	yes	0	0
Q5VT25	Q5VT25	MRCKA_HUMAN	CDC42BPA	Serine/threonine-protein kinase MRCK alpha	9	1559	1	1	1	1	4	0	0	0	0	0	0	0	0	0	0	unresponsive	NA	NA	yes	1567	Protein kinase	77-343;	no	yes	0	0
P49841	P49840;P49841	GSK3B_HUMAN	GSK3B	Glycogen synthase kinase-3 beta	10	283	0	1	1	1	3	0	1	1	1	3	0	0	0	0	0	stabilized	0.0123861	6.88203	yes	292	Protein kinase	56-340;	yes	yes	3	3
P49841	P49840;P49841	GSK3B_HUMAN	GSK3B	Glycogen synthase kinase-3 beta	15	283	1	1	1	1	4	1	1	1	1	4	0	0	0	0	0	stabilized	0.00987167	6.8328	yes	297	Protein kinase	56-340;	yes	yes	4	4
Q9BVS4	Q9BVS4	RIOK2_HUMAN	RIOK2	Serine/threonine-protein kinase RIO2	17	308	1	1	1	1	4	0	0	0	0	0	0	0	0	0	0	unresponsive	NA	NA	yes	324	Protein kinase	97-272;	no	yes	0	0
Q9BVS4	Q9BVS4	RIOK2_HUMAN	RIOK2	Serine/threonine-protein kinase RIO2	22	308	1	1	1	1	4	0	0	0	0	0	0	0	0	0	0	unresponsive	NA	NA	yes	329	Protein kinase	97-272;	no	yes	0	0
O14965	O14965	AURKA_HUMAN	AURKA	Aurora kinase A	9	6	1	1	1	1	4	0	0	0	0	0	0	0	0	0	0	unresponsive	NA	NA	yes	14	Protein kinase	133-383;	no	yes	0	0
Q9UKE5	Q9UKE5	TNIK_HUMAN	TNIK	TRAF2 and NCK-interacting protein kinase	7	379	1	1	1	1	4	0	0	0	0	0	0	0	0	0	0	unresponsive	NA	NA	yes	385	Protein kinase	25-289;	no	yes	0	0
P05771	P05771	KPCB_HUMAN	PRKCB	Protein kinase C beta type	10	490	1	1	1	1	4	1	1	1	1	4	0	0	0	0	0	stabilized	0.0156938	7.04135	yes	499	Protein kinase	342-600;	yes	yes	4	4
P53671	P53671	LIMK2_HUMAN	LIMK2	LIM domain kinase 2	8	273	1	1	1	1	4	0	0	0	0	0	0	0	0	0	0	unresponsive	NA	NA	yes	280	Protein kinase	331-608;	no	yes	0	0
Q9H2K8	Q9H2K8	TAOK3_HUMAN	TAOK3	Serine/threonine-protein kinase TAO3	19	587	1	0	1	1	3	0	0	0	0	0	0	0	0	0	0	unresponsive	NA	NA	yes	605	Protein kinase	24-277;	no	yes	0	0
Q9BVS4	Q9BVS4	RIOK2_HUMAN	RIOK2	Serine/threonine-protein kinase RIO2	7	535	1	1	1	1	4	0	0	0	0	0	0	0	0	0	0	unresponsive	NA	NA	yes	541	Protein kinase	97-272;	no	yes	0	0
Q9P289	Q9P289	STK26_HUMAN	STK26	Serine/threonine-protein kinase 26	14	317	1	1	1	1	4	0	0	0	0	0	0	0	0	0	0	unresponsive	NA	NA	yes	330	Protein kinase	24-274;	no	yes	0	0
Q13043	Q13043	STK4_HUMAN	STK4	Serine/threonine-protein kinase 4	9	405	1	1	1	1	4	0	0	0	0	0	0	0	0	0	0	unresponsive	NA	NA	yes	413	Protein kinase	30-281;	no	yes	0	0
Q96GD4	Q96GD4	AURKB_HUMAN	AURKB	Aurora kinase B	10	5	1	1	1	1	4	0	0	0	0	0	0	0	0	0	0	unresponsive	NA	NA	yes	14	Protein kinase	77-327;	no	yes	0	0
Q13523	Q13523	PRP4B_HUMAN	PRPF4B	Serine/threonine-protein kinase PRP4 homolog	11	598	1	1	1	1	4	0	0	0	0	0	0	0	0	0	0	unresponsive	NA	NA	yes	608	Protein kinase	687-1006;	no	yes	0	0
P53671	P53671	LIMK2_HUMAN	LIMK2	LIM domain kinase 2	7	301	1	1	1	1	4	0	0	0	0	0	0	0	0	0	0	unresponsive	NA	NA	yes	307	Protein kinase	331-608;	no	yes	0	0
P41240	P41240	CSK_HUMAN	CSK	Tyrosine-protein kinase CSK	7	438	1	1	1	1	4	1	1	1	1	4	0	0	0	0	0	stabilized	0.0264249	6.10757	yes	444	Protein kinase	195-449;	yes	yes	4	4
Q9H2K8	Q9H2K8;Q7L7X3	TAOK3_HUMAN	TAOK3	Serine/threonine-protein kinase TAO3	8	459	1	1	1	1	4	0	0	0	0	0	0	0	0	0	0	unresponsive	NA	NA	yes	466	Protein kinase	24-277;	no	yes	0	0
Q5VT25	Q5VT25	MRCKA_HUMAN	CDC42BPA	Serine/threonine-protein kinase MRCK alpha	8	650	1	1	1	1	4	0	0	0	0	0	0	0	0	0	0	unresponsive	NA	NA	yes	657	Protein kinase	77-343;	no	yes	0	0
P50613	P50613	CDK7_HUMAN	CDK7	Cyclin-dependent kinase 7	10	319	1	1	1	1	4	0	0	0	0	0	0	0	0	0	0	unresponsive	NA	NA	yes	328	Protein kinase	12-295;	no	yes	0	0
P50613	P50613	CDK7_HUMAN	CDK7	Cyclin-dependent kinase 7	11	319	1	1	1	1	4	0	0	0	0	0	0	0	0	0	0	unresponsive	NA	NA	yes	329	Protein kinase	12-295;	no	yes	0	0
Q9H2K8	Q9H2K8	TAOK3_HUMAN	TAOK3	Serine/threonine-protein kinase TAO3	7	433	1	1	1	1	4	0	0	0	0	0	0	0	0	0	0	unresponsive	NA	NA	yes	439	Protein kinase	24-277;	no	yes	0	0
P00519	P00519	ABL1_HUMAN	ABL1	Tyrosine-protein kinase ABL1	14	576	1	1	1	1	4	0	0	0	0	0	0	0	0	0	0	unresponsive	NA	NA	yes	589	Protein kinase	242-493;	no	yes	0	0
O15111	O15111	IKKA_HUMAN	CHUK	Inhibitor of nuclear factor kappa-B kinase subunit alpha	17	19	1	1	0	1	3	0	0	0	0	0	0	0	0	0	0	unresponsive	NA	NA	yes	35	Protein kinase	15-302;	yes	yes	0	0
P31749	P31749	AKT1_HUMAN	AKT1	RAC-alpha serine/threonine-protein kinase	9	40	1	1	1	1	4	0	0	0	0	0	0	0	0	0	0	unresponsive	NA	NA	yes	48	Protein kinase	150-408;	no	yes	0	0
P31749	Q9Y243;P31749	AKT1_HUMAN	AKT1	RAC-alpha serine/threonine-protein kinase	8	242	1	1	1	1	4	0	1	1	1	3	0	0	0	0	0	stabilized	0.0766289	5.26593	yes	249	Protein kinase	150-408;	yes	yes	3	3
P31751	P31751	AKT2_HUMAN	AKT2	RAC-beta serine/threonine-protein kinase	8	244	1	1	1	1	4	1	1	1	1	4	0	0	0	0	0	stabilized	0.0341811	5.58135	yes	251	Protein kinase	152-409;	yes	yes	4	4
O15111	O15111	IKKA_HUMAN	CHUK	Inhibitor of nuclear factor kappa-B kinase subunit alpha	11	56	1	1	1	1	4	1	0	0	0	1	0	0	0	0	0	unresponsive	NA	NA	yes	66	Protein kinase	15-302;	yes	yes	1	1
Q6XUX3	Q6XUX3	DUSTY_HUMAN	DSTYK	Dual serine/threonine and tyrosine protein kinase	9	489	1	1	1	1	4	0	0	0	0	0	0	0	0	0	0	unresponsive	NA	NA	yes	497	Protein kinase	652-906;	no	yes	0	0
P16591	P16591	FER_HUMAN	FER	Tyrosine-protein kinase Fer	20	484	1	0	1	1	3	0	0	0	0	0	0	0	0	0	0	unresponsive	NA	NA	yes	503	Protein kinase	563-816;	no	yes	0	0
P51812	P51812	KS6A3_HUMAN	RPS6KA3	Ribosomal protein S6 kinase alpha-3	8	217	1	1	1	1	4	1	1	1	1	4	0	0	0	0	0	stabilized	0.00881946	6.6514	yes	224	Protein kinase	68-327;422-679;	yes	yes	4	4
O43318	O43318	M3K7_HUMAN	MAP3K7	Mitogen-activated protein kinase kinase kinase 7	11	518	1	1	1	1	4	0	0	0	0	0	0	0	0	0	0	unresponsive	NA	NA	yes	528	Protein kinase	36-291;	no	yes	0	0
Q5VT25	Q5VT25	MRCKA_HUMAN	CDC42BPA	Serine/threonine-protein kinase MRCK alpha	14	749	1	1	1	1	4	0	0	0	0	0	0	0	0	0	0	unresponsive	NA	NA	yes	762	Protein kinase	77-343;	no	yes	0	0
Q5VT25	Q5VT25	MRCKA_HUMAN	CDC42BPA	Serine/threonine-protein kinase MRCK alpha	19	749	1	1	1	1	4	0	0	0	0	0	0	0	0	0	0	unresponsive	NA	NA	yes	767	Protein kinase	77-343;	no	yes	0	0
Q9H2G2	Q9H2G2	SLK_HUMAN	SLK	STE20-like serine/threonine-protein kinase	7	1045	1	1	1	1	4	0	0	0	0	0	0	0	0	0	0	unresponsive	NA	NA	yes	1051	Protein kinase	34-292;	no	yes	0	0
Q15418	Q15418	KS6A1_HUMAN	RPS6KA1	Ribosomal protein S6 kinase alpha-1	12	422	1	1	1	1	4	0	0	1	1	2	0	0	0	0	0	unresponsive	NA	NA	yes	433	Protein kinase	62-321;418-675;	yes	yes	2	2
Q15418	Q15418	KS6A1_HUMAN	RPS6KA1	Ribosomal protein S6 kinase alpha-1	13	422	1	1	1	1	4	1	0	0	0	1	0	0	0	0	0	unresponsive	NA	NA	yes	434	Protein kinase	62-321;418-675;	yes	yes	1	1
Q15418	Q15418	KS6A1_HUMAN	RPS6KA1	Ribosomal protein S6 kinase alpha-1	17	422	1	1	1	1	4	0	0	0	0	0	0	0	0	0	0	unresponsive	NA	NA	yes	438	Protein kinase	62-321;418-675;	yes	yes	0	0
Q9Y4K4	Q9Y4K4	M4K5_HUMAN	MAP4K5	Mitogen-activated protein kinase kinase kinase kinase 5	12	123	1	1	1	0	3	1	1	1	0	3	0	0	0	0	0	stabilized	0.0225464	6.65763	yes	134	Protein kinase	20-277;	yes	yes	3	3
Q15418	Q15418	KS6A1_HUMAN	RPS6KA1	Ribosomal protein S6 kinase alpha-1	8	269	1	1	1	1	4	1	1	1	1	4	0	0	0	0	0	stabilized	0.0203753	6.87103	yes	276	Protein kinase	62-321;418-675;	yes	yes	4	4
P51812	P51812	KS6A3_HUMAN	RPS6KA3	Ribosomal protein S6 kinase alpha-3	8	275	1	1	1	1	4	1	1	1	1	4	0	0	0	0	0	stabilized	0.0346329	6.79082	yes	282	Protein kinase	68-327;422-679;	yes	yes	4	4
Q9H2G2	Q9H2G2	SLK_HUMAN	SLK	STE20-like serine/threonine-protein kinase	9	55	0	1	1	1	3	0	1	1	1	3	0	0	0	0	0	stabilized	0.043271	8.07157	yes	63	Protein kinase	34-292;	yes	yes	3	3
Q9H2K8	Q9H2K8	TAOK3_HUMAN	TAOK3	Serine/threonine-protein kinase TAO3	15	496	1	1	1	1	4	0	0	0	0	0	0	0	0	0	0	unresponsive	NA	NA	yes	510	Protein kinase	24-277;	no	yes	0	0
Q9H2K8	Q9H2K8	TAOK3_HUMAN	TAOK3	Serine/threonine-protein kinase TAO3	18	496	1	1	1	1	4	0	0	0	0	0	0	0	0	0	0	unresponsive	NA	NA	yes	513	Protein kinase	24-277;	no	yes	0	0
P31751	P31751	AKT2_HUMAN	AKT2	RAC-beta serine/threonine-protein kinase	17	186	1	1	1	1	4	1	1	1	1	4	0	0	0	0	0	stabilized	0.0218238	5.43042	yes	202	Protein kinase	152-409;	yes	yes	4	4
P31749	P31749	AKT1_HUMAN	AKT1	RAC-alpha serine/threonine-protein kinase	17	184	1	1	1	1	4	1	1	1	1	4	0	0	0	0	0	stabilized	0.0487048	4.97058	yes	200	Protein kinase	150-408;	yes	yes	4	4
O14965	O14965	AURKA_HUMAN	AURKA	Aurora kinase A	21	376	1	1	1	1	4	0	1	1	1	3	0	0	0	0	0	stabilized	0.0107342	7.2174	yes	396	Protein kinase	133-383;	yes	yes	3	3
Q15418	Q15349;Q15418;P51812	KS6A1_HUMAN	RPS6KA1	Ribosomal protein S6 kinase alpha-1	10	156	1	1	1	1	4	1	1	1	1	4	0	0	0	0	0	stabilized	0.0420171	7.106	yes	165	Protein kinase	62-321;418-675;	yes	yes	4	4
P43250	P43250	GRK6_HUMAN	GRK6	G protein-coupled receptor kinase 6	9	403	1	1	0	1	3	0	1	0	1	2	0	0	0	0	0	unresponsive	NA	NA	yes	411	Protein kinase	186-448;	yes	yes	2	2
Q9H2G2	Q9H2G2	SLK_HUMAN	SLK	STE20-like serine/threonine-protein kinase	8	576	1	1	1	1	4	0	0	0	0	0	0	0	0	0	0	unresponsive	NA	NA	yes	583	Protein kinase	34-292;	no	yes	0	0
P30291	P30291	WEE1_HUMAN	WEE1	Wee1-like protein kinase	16	346	1	1	1	1	4	1	1	1	1	4	0	0	0	0	0	stabilized	0.0730226	5.03315	yes	361	Protein kinase	299-569;	yes	yes	4	4
P42338	P42338	PK3CB_HUMAN	PIK3CB	Phosphatidylinositol 4,5-bisphosphate 3-kinase catalytic subunit beta isoform	8	621	1	1	1	1	4	1	1	1	1	4	0	0	0	0	0	stabilized	0.0291318	4.62362	yes	628	Protein kinase		no	yes	4	4
Q13523	Q13523	PRP4B_HUMAN	PRPF4B	Serine/threonine-protein kinase PRP4 homolog	15	594	1	1	1	1	4	0	0	0	0	0	0	0	0	0	0	unresponsive	NA	NA	yes	608	Protein kinase	687-1006;	no	yes	0	0
Q99986	Q99986	VRK1_HUMAN	VRK1	Serine/threonine-protein kinase VRK1	8	212	1	1	1	0	3	0	0	0	0	0	0	0	0	0	0	unresponsive	NA	NA	yes	219	Protein kinase	37-317;	yes	yes	0	0
P42338	P42338	PK3CB_HUMAN	PIK3CB	Phosphatidylinositol 4,5-bisphosphate 3-kinase catalytic subunit beta isoform	10	887	1	1	1	1	4	0	1	0	0	1	0	0	0	0	0	unresponsive	NA	NA	yes	896	Protein kinase		no	yes	1	1
P19525	P19525	E2AK2_HUMAN	EIF2AK2	Interferon-induced, double-stranded RNA-activated protein kinase	10	141	1	1	1	0	3	0	0	0	0	0	0	0	0	0	0	unresponsive	NA	NA	yes	150	Protein kinase	267-538;	no	yes	0	0
Q13546	Q13546	RIPK1_HUMAN	RIPK1	Receptor-interacting serine/threonine-protein kinase 1	10	307	1	1	1	1	4	0	0	0	1	1	0	0	0	0	0	unresponsive	NA	NA	yes	316	Protein kinase	17-289;	no	yes	1	1
Q13546	Q13546	RIPK1_HUMAN	RIPK1	Receptor-interacting serine/threonine-protein kinase 1	11	307	1	1	1	1	4	0	0	0	0	0	0	0	0	0	0	unresponsive	NA	NA	yes	317	Protein kinase	17-289;	no	yes	0	0
O96013	O96013	PAK4_HUMAN	PAK4	Serine/threonine-protein kinase PAK 4	14	138	1	1	1	1	4	0	0	0	0	0	0	0	0	0	0	unresponsive	NA	NA	yes	151	Protein kinase	321-572;	no	yes	0	0
O96013	O96013	PAK4_HUMAN	PAK4	Serine/threonine-protein kinase PAK 4	15	138	1	1	1	1	4	0	0	0	0	0	0	0	0	0	0	unresponsive	NA	NA	yes	152	Protein kinase	321-572;	no	yes	0	0
Q9NWZ3	Q9NWZ3	IRAK4_HUMAN	IRAK4	Interleukin-1 receptor-associated kinase 4	9	339	1	1	1	1	4	0	0	0	0	0	0	0	0	0	0	unresponsive	NA	NA	yes	347	Protein kinase	186-454;	yes	yes	0	0
P49674	P49674;P48730	KC1E_HUMAN	CSNK1E	Casein kinase I isoform epsilon	11	260	1	1	1	1	4	1	1	1	1	4	0	0	0	0	0	stabilized	0.0377341	4.67692	yes	270	Protein kinase	9-277;	yes	yes	4	4
P19525	P19525	E2AK2_HUMAN	EIF2AK2	Interferon-induced, double-stranded RNA-activated protein kinase	7	247	1	1	1	1	4	0	0	0	0	0	0	0	0	0	0	unresponsive	NA	NA	yes	253	Protein kinase	267-538;	no	yes	0	0
P05771	P05771	KPCB_HUMAN	PRKCB	Protein kinase C beta type	9	328	1	1	1	1	4	0	0	0	0	0	0	0	0	0	0	unresponsive	NA	NA	yes	336	Protein kinase	342-600;	no	yes	0	0
P23443	P23443	KS6B1_HUMAN	RPS6KB1	Ribosomal protein S6 kinase beta-1	10	72	1	1	1	1	4	0	0	0	0	0	1	1	1	1	4	destabilized	0.0394045	6.08838	yes	81	Protein kinase	91-352;	no	yes	4	0
P23443	P23443	KS6B1_HUMAN	RPS6KB1	Ribosomal protein S6 kinase beta-1	14	72	1	1	1	1	4	1	1	1	1	4	0	0	0	0	0	stabilized	0.0375161	5.59767	yes	85	Protein kinase	91-352;	no	yes	4	4
Q9H2G2	Q9H2G2	SLK_HUMAN	SLK	STE20-like serine/threonine-protein kinase	8	863	1	1	1	1	4	0	0	0	0	0	0	0	0	0	0	unresponsive	NA	NA	yes	870	Protein kinase	34-292;	no	yes	0	0
P31749	P31749	AKT1_HUMAN	AKT1	RAC-alpha serine/threonine-protein kinase	13	407	1	1	1	1	4	1	0	1	1	3	0	0	0	0	0	stabilized	0.0125497	5.4574	yes	419	Protein kinase	150-408;	yes	yes	3	3
P31749	P31749	AKT1_HUMAN	AKT1	RAC-alpha serine/threonine-protein kinase	14	407	1	1	1	1	4	1	0	0	0	1	0	0	0	0	0	unresponsive	NA	NA	yes	420	Protein kinase	150-408;	yes	yes	1	1
P05771	P05771;P17252	KPCB_HUMAN	PRKCB	Protein kinase C beta type	20	43	1	1	1	1	4	0	0	0	0	0	0	0	0	0	0	unresponsive	NA	NA	yes	62	Protein kinase	342-600;	no	yes	0	0
O14976	O14976	GAK_HUMAN	GAK	Cyclin-G-associated kinase	8	749	1	1	1	1	4	0	0	0	0	0	0	0	0	0	0	unresponsive	NA	NA	yes	756	Protein kinase	40-314;	no	yes	0	0
O14965	Q96GD4;Q9UQB9;O14965	AURKA_HUMAN	AURKA	Aurora kinase A	8	144	1	1	1	1	4	1	1	1	1	4	0	0	0	0	0	stabilized	0.0108273	7.28765	yes	151	Protein kinase	133-383;	yes	yes	4	4
Q9UHD2	Q9UHD2	TBK1_HUMAN	TBK1	Serine/threonine-protein kinase TBK1	11	714	1	1	1	1	4	0	0	0	0	0	0	0	0	0	0	unresponsive	NA	NA	yes	724	Protein kinase	9-310;	no	yes	0	0
Q9NWZ3	Q9NWZ3	IRAK4_HUMAN	IRAK4	Interleukin-1 receptor-associated kinase 4	10	165	1	1	1	1	4	1	1	1	1	4	0	0	0	0	0	stabilized	0.0125744	6.8307	yes	174	Protein kinase	186-454;	no	yes	4	4
Q9P289	Q9P289	STK26_HUMAN	STK26	Serine/threonine-protein kinase 26	8	273	1	1	1	1	4	0	0	0	0	0	0	0	0	0	0	unresponsive	NA	NA	yes	280	Protein kinase	24-274;	yes	yes	0	0
Q13523	Q13523	PRP4B_HUMAN	PRPF4B	Serine/threonine-protein kinase PRP4 homolog	10	504	1	1	1	1	4	0	0	0	0	0	0	0	0	0	0	unresponsive	NA	NA	yes	513	Protein kinase	687-1006;	no	yes	0	0
P33981	P33981	TTK_HUMAN	TTK	Dual specificity protein kinase TTK	14	27	1	1	1	1	4	0	0	0	0	0	0	0	0	0	0	unresponsive	NA	NA	yes	40	Protein kinase	525-791;	no	yes	0	0
P30291	P30291	WEE1_HUMAN	WEE1	Wee1-like protein kinase	16	482	1	1	1	1	4	0	0	0	1	1	0	0	0	0	0	unresponsive	NA	NA	yes	497	Protein kinase	299-569;	yes	yes	1	1
O14976	O14976	GAK_HUMAN	GAK	Cyclin-G-associated kinase	11	791	1	1	1	0	3	0	0	0	0	0	0	0	0	0	0	unresponsive	NA	NA	yes	801	Protein kinase	40-314;	no	yes	0	0
O14976	O14976	GAK_HUMAN	GAK	Cyclin-G-associated kinase	23	791	1	1	1	1	4	0	0	0	0	0	0	0	0	0	0	unresponsive	NA	NA	yes	813	Protein kinase	40-314;	no	yes	0	0
Q16512	Q16512	PKN1_HUMAN	PKN1	Serine/threonine-protein kinase N1	12	446	1	1	1	1	4	0	0	0	0	0	0	0	0	0	0	unresponsive	NA	NA	yes	457	Protein kinase	615-874;	no	yes	0	0
Q05397	Q05397	FAK1_HUMAN	PTK2	Focal adhesion kinase 1	7	832	1	1	1	1	4	0	0	0	0	0	0	0	0	0	0	unresponsive	NA	NA	yes	838	Protein kinase	422-680;	no	yes	0	0
Q9H2G2	Q9H2G2	SLK_HUMAN	SLK	STE20-like serine/threonine-protein kinase	8	836	1	1	1	1	4	0	0	0	0	0	0	0	0	0	0	unresponsive	NA	NA	yes	843	Protein kinase	34-292;	no	yes	0	0
P00519	P00519	ABL1_HUMAN	ABL1	Tyrosine-protein kinase ABL1	15	713	1	1	1	1	4	0	0	0	0	0	0	0	0	0	0	unresponsive	NA	NA	yes	727	Protein kinase	242-493;	no	yes	0	0
Q16512	Q16512	PKN1_HUMAN	PKN1	Serine/threonine-protein kinase N1	11	837	1	1	0	1	3	1	1	0	1	3	0	0	0	0	0	stabilized	0.00602701	7.51443	yes	847	Protein kinase	615-874;	yes	yes	3	3
Q16513	Q16513	PKN2_HUMAN	PKN2	Serine/threonine-protein kinase N2	12	261	1	1	1	1	4	0	0	0	0	0	0	0	0	0	0	unresponsive	NA	NA	yes	272	Protein kinase	657-916;	no	yes	0	0
Q9P289	Q9P289	STK26_HUMAN	STK26	Serine/threonine-protein kinase 26	10	407	1	1	0	1	3	0	0	0	0	0	0	0	0	0	0	unresponsive	NA	NA	yes	416	Protein kinase	24-274;	no	yes	0	0
Q9Y6R4	Q9Y6R4	M3K4_HUMAN	MAP3K4	Mitogen-activated protein kinase kinase kinase 4	7	1376	1	1	1	1	4	1	1	1	1	4	0	0	0	0	0	stabilized	0.0414811	4.9049	yes	1382	Protein kinase	1343-1601;	yes	yes	4	4
Q9H2K8	Q9H2K8	TAOK3_HUMAN	TAOK3	Serine/threonine-protein kinase TAO3	10	533	1	1	1	1	4	0	0	0	0	0	0	0	0	0	0	unresponsive	NA	NA	yes	542	Protein kinase	24-277;	no	yes	0	0
Q9H2K8	Q9H2K8	TAOK3_HUMAN	TAOK3	Serine/threonine-protein kinase TAO3	11	533	1	1	1	1	4	0	0	0	0	0	0	0	0	0	0	unresponsive	NA	NA	yes	543	Protein kinase	24-277;	no	yes	0	0
P28482	P28482	MK01_HUMAN	MAPK1	Mitogen-activated protein kinase 1	14	78	1	1	1	1	4	0	0	0	0	0	0	0	0	0	0	unresponsive	NA	NA	yes	91	Protein kinase	25-313;	yes	yes	0	0
Q9Y2K2	Q9Y2K2	SIK3_HUMAN	SIK3	Serine/threonine-protein kinase SIK3	12	625	1	1	1	1	4	0	0	0	0	0	0	0	0	0	0	unresponsive	NA	NA	yes	636	Protein kinase	66-317;	no	yes	0	0
P53350	P53350	PLK1_HUMAN	PLK1	Serine/threonine-protein kinase PLK1	21	325	1	1	1	1	4	0	0	0	0	0	0	0	0	0	0	unresponsive	NA	NA	yes	345	Protein kinase	53-305;	no	yes	0	0
Q9Y2K2	Q9Y2K2	SIK3_HUMAN	SIK3	Serine/threonine-protein kinase SIK3	21	880	0	1	1	1	3	0	0	0	0	0	0	0	0	0	0	unresponsive	NA	NA	yes	900	Protein kinase	66-317;	no	yes	0	0
Q9UBS0	Q9UBS0	KS6B2_HUMAN	RPS6KB2	Ribosomal protein S6 kinase beta-2	8	427	1	1	1	1	4	0	0	0	0	0	0	0	0	0	0	unresponsive	NA	NA	yes	434	Protein kinase	67-328;	no	yes	0	0
P23443	P23443	KS6B1_HUMAN	RPS6KB1	Ribosomal protein S6 kinase beta-1	9	451	1	1	1	1	4	0	0	0	0	0	0	0	0	0	0	unresponsive	NA	NA	yes	459	Protein kinase	91-352;	no	yes	0	0
Q8NEB9	Q8NEB9	PK3C3_HUMAN	PIK3C3	Phosphatidylinositol 3-kinase catalytic subunit type 3	10	524	1	1	1	0	3	0	0	0	0	0	0	0	0	0	0	unresponsive	NA	NA	yes	533	Protein kinase		no	yes	0	0
P19525	P19525	E2AK2_HUMAN	EIF2AK2	Interferon-induced, double-stranded RNA-activated protein kinase	10	41	1	0	1	1	3	0	0	0	0	0	0	0	0	0	0	unresponsive	NA	NA	yes	50	Protein kinase	267-538;	no	yes	0	0
Q16513	Q16513	PKN2_HUMAN	PKN2	Serine/threonine-protein kinase N2	7	421	1	1	1	0	3	0	0	0	0	0	0	0	0	0	0	unresponsive	NA	NA	yes	427	Protein kinase	657-916;	no	yes	0	0
O96017	O96017	CHK2_HUMAN	CHEK2	Serine/threonine-protein kinase Chk2	8	475	1	1	0	1	3	0	1	0	0	1	0	0	0	0	0	unresponsive	NA	NA	yes	482	Protein kinase	220-486;	yes	yes	1	1
Q13177	Q13177	PAK2_HUMAN	PAK2	Serine/threonine-protein kinase PAK 2	8	129	1	1	1	1	4	0	0	0	0	0	0	1	0	0	1	unresponsive	NA	NA	yes	136	Protein kinase	249-499;	no	yes	1	0
Q96RR4	Q96RR4	KKCC2_HUMAN	CAMKK2	Calcium/calmodulin-dependent protein kinase kinase 2	8	291	1	1	1	1	4	1	1	1	1	4	0	0	0	0	0	stabilized	0.00572845	8.39563	yes	298	Protein kinase	165-446;	yes	yes	4	4
Q9H2G2	Q9H2G2	SLK_HUMAN	SLK	STE20-like serine/threonine-protein kinase	12	1224	1	1	1	1	4	0	0	0	0	0	0	0	0	0	0	unresponsive	NA	NA	yes	1235	Protein kinase	34-292;	no	yes	0	0
Q13523	Q13523	PRP4B_HUMAN	PRPF4B	Serine/threonine-protein kinase PRP4 homolog	11	854	1	1	1	1	4	1	1	1	1	4	0	0	0	0	0	stabilized	0.0263475	4.67103	yes	864	Protein kinase	687-1006;	yes	yes	4	4
P17252	P17252	KPCA_HUMAN	PRKCA	Protein kinase C alpha type	11	622	1	1	1	1	4	0	0	0	0	0	0	0	0	0	0	unresponsive	NA	NA	yes	632	Protein kinase	339-597;	no	yes	0	0
Q8TD19	Q8TD19	NEK9_HUMAN	NEK9	Serine/threonine-protein kinase Nek9	10	61	1	1	1	1	4	1	0	0	0	1	0	0	0	0	0	unresponsive	NA	NA	yes	70	Protein kinase	52-308;	yes	yes	1	1
Q5VT25	Q9Y5S2;Q5VT25	MRCKA_HUMAN	CDC42BPA	Serine/threonine-protein kinase MRCK alpha	10	86	1	1	1	1	4	1	1	1	1	4	0	0	0	0	0	stabilized	0.159805	4.76297	yes	95	Protein kinase	77-343;	yes	yes	4	4
Q15208	Q15208	STK38_HUMAN	STK38	Serine/threonine-protein kinase 38	8	455	1	1	1	1	4	0	0	0	0	0	0	0	0	0	0	unresponsive	NA	NA	yes	462	Protein kinase	89-382;	no	yes	0	0
P51812	P51812	KS6A3_HUMAN	RPS6KA3	Ribosomal protein S6 kinase alpha-3	12	701	1	1	1	1	4	0	0	0	0	0	1	1	1	1	4	destabilized	0.0511422	4.84405	yes	712	Protein kinase	68-327;422-679;	no	yes	4	0
Q9Y6R4	Q9Y6R4	M3K4_HUMAN	MAP3K4	Mitogen-activated protein kinase kinase kinase 4	13	1466	1	1	1	1	4	1	1	1	0	3	0	0	0	0	0	stabilized	0.033899	4.80197	yes	1478	Protein kinase	1343-1601;	yes	yes	3	3
P49674	P49674	KC1E_HUMAN	CSNK1E	Casein kinase I isoform epsilon	14	383	1	1	1	1	4	0	0	0	0	0	0	0	0	0	0	unresponsive	NA	NA	yes	396	Protein kinase	9-277;	no	yes	0	0
P42680	P42680	TEC_HUMAN	TEC	Tyrosine-protein kinase Tec	8	448	1	1	1	1	4	1	1	1	1	4	0	0	0	0	0	stabilized	0.0187626	5.37495	yes	455	Protein kinase	370-623;	yes	yes	4	4
Q5VT25	Q5VT25	MRCKA_HUMAN	CDC42BPA	Serine/threonine-protein kinase MRCK alpha	9	1313	1	1	1	1	4	0	0	0	0	0	0	0	0	0	0	unresponsive	NA	NA	yes	1321	Protein kinase	77-343;	no	yes	0	0
O75582	O75582	KS6A5_HUMAN	RPS6KA5	Ribosomal protein S6 kinase alpha-5	11	644	1	1	0	1	3	0	0	0	0	0	0	0	0	0	0	unresponsive	NA	NA	yes	654	Protein kinase	49-318;426-687;	yes	yes	0	0
O14757	O14757	CHK1_HUMAN	CHEK1	Serine/threonine-protein kinase Chk1	8	446	1	1	1	1	4	0	0	0	0	0	0	0	0	0	0	unresponsive	NA	NA	yes	453	Protein kinase	9-265;	no	yes	0	0
O14976	O14976	GAK_HUMAN	GAK	Cyclin-G-associated kinase	11	406	1	1	1	1	4	0	0	0	0	0	0	0	0	0	0	unresponsive	NA	NA	yes	416	Protein kinase	40-314;	no	yes	0	0
Q13470	Q13470	TNK1_HUMAN	TNK1	Non-receptor tyrosine-protein kinase TNK1	12	462	1	1	1	1	4	0	0	0	0	0	0	0	0	0	0	unresponsive	NA	NA	yes	473	Protein kinase	116-377;	no	yes	0	0
Q13470	Q13470	TNK1_HUMAN	TNK1	Non-receptor tyrosine-protein kinase TNK1	13	462	1	1	1	1	4	0	0	0	0	0	0	0	0	0	0	unresponsive	NA	NA	yes	474	Protein kinase	116-377;	no	yes	0	0
P41240	P41240	CSK_HUMAN	CSK	Tyrosine-protein kinase CSK	17	33	1	0	1	1	3	0	0	0	0	0	0	0	0	0	0	unresponsive	NA	NA	yes	49	Protein kinase	195-449;	no	yes	0	0
Q9BVS4	Q9BVS4	RIOK2_HUMAN	RIOK2	Serine/threonine-protein kinase RIO2	8	524	1	1	1	1	4	0	0	0	0	0	0	0	0	0	0	unresponsive	NA	NA	yes	531	Protein kinase	97-272;	no	yes	0	0
Q9Y6E0	Q9Y6E0	STK24_HUMAN	STK24	Serine/threonine-protein kinase 24	12	227	1	1	1	1	4	1	1	1	1	4	0	0	0	0	0	stabilized	0.00722391	6.50645	yes	238	Protein kinase	36-286;	yes	yes	4	4
Q9P289	Q9P289	STK26_HUMAN	STK26	Serine/threonine-protein kinase 26	12	215	1	1	1	1	4	1	1	1	1	4	0	0	0	0	0	stabilized	0.0617714	6.2405	yes	226	Protein kinase	24-274;	yes	yes	4	4
P53667	P53667	LIMK1_HUMAN	LIMK1	LIM domain kinase 1	13	635	1	0	1	1	3	0	0	0	0	0	0	0	0	0	0	unresponsive	NA	NA	yes	647	Protein kinase	339-604;	no	yes	0	0
O00506	O00506	STK25_HUMAN	STK25	Serine/threonine-protein kinase 25	8	6	1	0	1	1	3	1	0	1	1	3	0	0	0	0	0	stabilized	0.0455505	5.58387	yes	13	Protein kinase	20-270;	no	yes	3	3
P53671	P53671	LIMK2_HUMAN	LIMK2	LIM domain kinase 2	8	340	1	1	0	1	3	1	1	0	1	3	0	0	0	0	0	stabilized	0.0982966	5.16223	yes	347	Protein kinase	331-608;	yes	yes	3	3
Q15418	Q15418	KS6A1_HUMAN	RPS6KA1	Ribosomal protein S6 kinase alpha-1	17	378	1	1	1	1	4	0	0	0	0	0	0	0	0	0	0	unresponsive	NA	NA	yes	394	Protein kinase	62-321;418-675;	no	yes	0	0
P49761	P49761	CLK3_HUMAN	CLK3	Dual specificity protein kinase CLK3	11	518	1	1	1	1	4	0	1	0	0	1	0	0	0	0	0	unresponsive	NA	NA	yes	528	Protein kinase	304-620;	yes	yes	1	1
Q13523	Q13523	PRP4B_HUMAN	PRPF4B	Serine/threonine-protein kinase PRP4 homolog	9	203	1	1	1	1	4	0	0	0	0	0	0	0	0	0	0	unresponsive	NA	NA	yes	211	Protein kinase	687-1006;	no	yes	0	0
O15111	O15111	IKKA_HUMAN	CHUK	Inhibitor of nuclear factor kappa-B kinase subunit alpha	9	288	1	1	1	1	4	1	0	0	1	2	0	0	0	0	0	unresponsive	NA	NA	yes	296	Protein kinase	15-302;	yes	yes	2	2
O15111	O15111	IKKA_HUMAN	CHUK	Inhibitor of nuclear factor kappa-B kinase subunit alpha	12	288	1	1	1	1	4	0	0	0	0	0	0	0	0	0	0	unresponsive	NA	NA	yes	299	Protein kinase	15-302;	yes	yes	0	0
Q05397	Q05397	FAK1_HUMAN	PTK2	Focal adhesion kinase 1	14	798	1	1	1	1	4	0	0	0	0	0	0	0	0	0	0	unresponsive	NA	NA	yes	811	Protein kinase	422-680;	no	yes	0	0
Q5VT25	Q5VT25	MRCKA_HUMAN	CDC42BPA	Serine/threonine-protein kinase MRCK alpha	11	1080	1	1	1	1	4	0	0	0	0	0	0	0	0	0	0	unresponsive	NA	NA	yes	1090	Protein kinase	77-343;	no	yes	0	0
Q8NEB9	Q8NEB9	PK3C3_HUMAN	PIK3C3	Phosphatidylinositol 3-kinase catalytic subunit type 3	11	603	1	1	1	1	4	0	1	0	0	1	0	0	0	0	0	unresponsive	NA	NA	yes	613	Protein kinase		no	yes	1	1
Q9Y2K2	Q9Y2K2	SIK3_HUMAN	SIK3	Serine/threonine-protein kinase SIK3	16	832	1	1	1	1	4	0	0	0	0	0	0	0	0	0	0	unresponsive	NA	NA	yes	847	Protein kinase	66-317;	no	yes	0	0
P42338	P42338	PK3CB_HUMAN	PIK3CB	Phosphatidylinositol 4,5-bisphosphate 3-kinase catalytic subunit beta isoform	10	738	1	1	1	1	4	0	0	0	0	0	0	0	0	0	0	unresponsive	NA	NA	yes	747	Protein kinase		no	yes	0	0
Q9UBS0	Q9UBS0	KS6B2_HUMAN	RPS6KB2	Ribosomal protein S6 kinase beta-2	14	284	1	1	0	1	3	0	0	0	0	0	0	0	0	0	0	unresponsive	NA	NA	yes	297	Protein kinase	67-328;	yes	yes	0	0
Q13523	Q13523	PRP4B_HUMAN	PRPF4B	Serine/threonine-protein kinase PRP4 homolog	9	169	1	1	1	1	4	0	0	0	0	0	0	0	0	0	0	unresponsive	NA	NA	yes	177	Protein kinase	687-1006;	no	yes	0	0
O14757	O14757	CHK1_HUMAN	CHEK1	Serine/threonine-protein kinase Chk1	11	460	1	1	0	1	3	0	0	0	0	0	0	0	0	0	0	unresponsive	NA	NA	yes	470	Protein kinase	9-265;	no	yes	0	0
Q8N4C8	Q8N4C8	MINK1_HUMAN	MINK1	Misshapen-like kinase 1	9	140	1	1	1	1	4	1	0	0	0	1	0	0	0	0	0	unresponsive	NA	NA	yes	148	Protein kinase	25-289;	yes	yes	1	1
Q9P289	Q9P289;Q9Y6E0	STK26_HUMAN	STK26	Serine/threonine-protein kinase 26	9	131	1	1	1	1	4	1	1	1	1	4	0	0	0	0	0	stabilized	0.00849016	6.26107	yes	139	Protein kinase	24-274;	yes	yes	4	4
Q9P289	Q9P289;Q9Y6E0	STK26_HUMAN	STK26	Serine/threonine-protein kinase 26	10	131	1	1	1	1	4	1	1	1	1	4	0	0	0	0	0	stabilized	0.0146171	6.35647	yes	140	Protein kinase	24-274;	yes	yes	4	4
P53350	P53350	PLK1_HUMAN	PLK1	Serine/threonine-protein kinase PLK1	11	346	1	1	1	1	4	0	0	0	0	0	0	0	0	0	0	unresponsive	NA	NA	yes	356	Protein kinase	53-305;	no	yes	0	0
P42338	P42338	PK3CB_HUMAN	PIK3CB	Phosphatidylinositol 4,5-bisphosphate 3-kinase catalytic subunit beta isoform	17	133	1	1	1	1	4	0	0	1	0	1	0	0	0	0	0	unresponsive	NA	NA	yes	149	Protein kinase		no	yes	1	1
P42338	P42338	PK3CB_HUMAN	PIK3CB	Phosphatidylinositol 4,5-bisphosphate 3-kinase catalytic subunit beta isoform	18	133	1	1	1	1	4	0	1	0	0	1	0	0	0	0	0	unresponsive	NA	NA	yes	150	Protein kinase		no	yes	1	1
P05771	P05771	KPCB_HUMAN	PRKCB	Protein kinase C beta type	9	574	1	1	0	1	3	1	1	0	1	3	0	0	0	0	0	stabilized	0.0222846	6.9607	yes	582	Protein kinase	342-600;	yes	yes	3	3
P05771	P05771	KPCB_HUMAN	PRKCB	Protein kinase C beta type	10	574	1	1	1	1	4	1	1	1	1	4	0	0	0	0	0	stabilized	0.0108167	6.81755	yes	583	Protein kinase	342-600;	yes	yes	4	4
Q9UKE5	Q9UKE5	TNIK_HUMAN	TNIK	TRAF2 and NCK-interacting protein kinase	15	618	1	1	1	1	4	0	0	0	0	0	0	0	0	0	0	unresponsive	NA	NA	yes	632	Protein kinase	25-289;	no	yes	0	0
Q9UKE5	Q9UKE5	TNIK_HUMAN	TNIK	TRAF2 and NCK-interacting protein kinase	9	140	1	1	1	1	4	1	0	0	0	1	0	0	0	0	0	unresponsive	NA	NA	yes	148	Protein kinase	25-289;	yes	yes	1	1
Q8N4C8	Q8N4C8	MINK1_HUMAN	MINK1	Misshapen-like kinase 1	12	510	1	1	1	1	4	0	0	0	0	0	0	0	0	0	0	unresponsive	NA	NA	yes	521	Protein kinase	25-289;	no	yes	0	0
Q8N4C8	Q8N4C8	MINK1_HUMAN	MINK1	Misshapen-like kinase 1	14	122	1	1	1	1	4	0	1	0	1	2	0	0	0	0	0	unresponsive	NA	NA	yes	135	Protein kinase	25-289;	yes	yes	2	2
Q9Y2K2	Q9Y2K2	SIK3_HUMAN	SIK3	Serine/threonine-protein kinase SIK3	8	75	1	1	1	0	3	1	1	1	0	3	0	0	0	0	0	stabilized	0.0407904	8.03747	yes	82	Protein kinase	66-317;	yes	yes	3	3
P16591	P16591	FER_HUMAN	FER	Tyrosine-protein kinase Fer	8	572	1	1	1	1	4	0	1	0	1	2	0	0	0	0	0	unresponsive	NA	NA	yes	579	Protein kinase	563-816;	yes	yes	2	2
Q13546	Q13546	RIPK1_HUMAN	RIPK1	Receptor-interacting serine/threonine-protein kinase 1	8	98	1	1	1	1	4	0	0	0	0	0	0	0	0	0	0	unresponsive	NA	NA	yes	105	Protein kinase	17-289;	yes	yes	0	0
Q9UKE5	Q9UKE5	TNIK_HUMAN	TNIK	TRAF2 and NCK-interacting protein kinase	14	122	1	1	1	1	4	0	1	0	0	1	0	0	0	0	0	unresponsive	NA	NA	yes	135	Protein kinase	25-289;	yes	yes	1	1
Q5VT25	Q5VT25	MRCKA_HUMAN	CDC42BPA	Serine/threonine-protein kinase MRCK alpha	9	1071	1	1	1	1	4	0	0	0	0	0	0	0	0	0	0	unresponsive	NA	NA	yes	1079	Protein kinase	77-343;	no	yes	0	0
O14976	O14976	GAK_HUMAN	GAK	Cyclin-G-associated kinase	10	141	1	1	1	1	4	1	1	1	1	4	0	0	0	0	0	stabilized	0.0084734	6.7707	yes	150	Protein kinase	40-314;	yes	yes	4	4
P00519	P00519	ABL1_HUMAN	ABL1	Tyrosine-protein kinase ABL1	12	578	1	1	1	1	4	0	0	0	0	0	0	0	0	0	0	unresponsive	NA	NA	yes	589	Protein kinase	242-493;	no	yes	0	0
P42680	P42680	TEC_HUMAN	TEC	Tyrosine-protein kinase Tec	9	203	1	1	0	1	3	0	0	0	0	0	0	0	0	0	0	unresponsive	NA	NA	yes	211	Protein kinase	370-623;	no	yes	0	0
P43250	P43250	GRK6_HUMAN	GRK6	G protein-coupled receptor kinase 6	9	541	1	1	1	1	4	0	0	0	0	0	0	0	0	0	0	unresponsive	NA	NA	yes	549	Protein kinase	186-448;	no	yes	0	0
Q8N4C8	Q8N4C8	MINK1_HUMAN	MINK1	Misshapen-like kinase 1	16	925	1	1	1	1	4	0	0	0	0	0	0	0	0	0	0	unresponsive	NA	NA	yes	940	Protein kinase	25-289;	no	yes	0	0
P28482	P28482	MK01_HUMAN	MAPK1	Mitogen-activated protein kinase 1	9	16	1	1	1	1	4	0	0	0	0	0	0	0	0	0	0	unresponsive	NA	NA	yes	24	Protein kinase	25-313;	no	yes	0	0
O96013	O96013	PAK4_HUMAN	PAK4	Serine/threonine-protein kinase PAK 4	16	136	1	1	1	1	4	0	0	0	0	0	0	0	0	0	0	unresponsive	NA	NA	yes	151	Protein kinase	321-572;	no	yes	0	0
Q9P289	Q9P289;Q9Y6E0	STK26_HUMAN	STK26	Serine/threonine-protein kinase 26	8	33	1	1	1	1	4	1	1	1	1	4	0	0	0	0	0	stabilized	0.0231958	6.13535	yes	40	Protein kinase	24-274;	yes	yes	4	4
O00506	O00506	STK25_HUMAN	STK25	Serine/threonine-protein kinase 25	8	29	1	1	0	1	3	1	1	0	1	3	0	0	0	0	0	stabilized	0.0599754	5.83987	yes	36	Protein kinase	20-270;	yes	yes	3	3
P41240	P41240	CSK_HUMAN	CSK	Tyrosine-protein kinase CSK	8	272	1	1	1	1	4	1	1	1	1	4	0	0	0	0	0	stabilized	0.025301	5.76468	yes	279	Protein kinase	195-449;	yes	yes	4	4
Q8N5S9	Q8N5S9	KKCC1_HUMAN	CAMKK1	Calcium/calmodulin-dependent protein kinase kinase 1	11	178	1	1	1	1	4	0	0	0	0	0	0	0	0	0	0	unresponsive	NA	NA	yes	188	Protein kinase	128-409;	yes	yes	0	0
P30291	P30291	WEE1_HUMAN	WEE1	Wee1-like protein kinase	10	210	1	1	1	1	4	0	0	0	0	0	0	0	0	0	0	unresponsive	NA	NA	yes	219	Protein kinase	299-569;	no	yes	0	0
Q96RR4	Q96RR4	KKCC2_HUMAN	CAMKK2	Calcium/calmodulin-dependent protein kinase kinase 2	15	24	1	1	1	1	4	0	0	0	0	0	0	0	0	0	0	unresponsive	NA	NA	yes	38	Protein kinase	165-446;	no	yes	0	0
O43318	O43318	M3K7_HUMAN	MAP3K7	Mitogen-activated protein kinase kinase kinase 7	15	373	1	1	1	1	4	0	0	0	0	0	0	0	0	0	0	unresponsive	NA	NA	yes	387	Protein kinase	36-291;	no	yes	0	0
Q9Y6R4	Q9Y6R4	M3K4_HUMAN	MAP3K4	Mitogen-activated protein kinase kinase kinase 4	9	1226	1	1	1	1	4	0	0	0	0	0	0	0	0	0	0	unresponsive	NA	NA	yes	1234	Protein kinase	1343-1601;	no	yes	0	0
Q8TDR2	Q8TDR2	STK35_HUMAN	STK35	Serine/threonine-protein kinase 35	13	211	1	1	1	1	4	1	1	0	1	3	0	0	0	0	0	stabilized	0.0369822	6.31047	yes	223	Protein kinase	202-530;	yes	yes	3	3
O00506	O00506	STK25_HUMAN	STK25	Serine/threonine-protein kinase 25	15	336	1	1	1	1	4	0	0	0	0	0	0	0	0	0	0	unresponsive	NA	NA	yes	350	Protein kinase	20-270;	no	yes	0	0
O00506	O00506	STK25_HUMAN	STK25	Serine/threonine-protein kinase 25	16	336	1	1	1	1	4	0	0	0	0	0	0	0	0	0	0	unresponsive	NA	NA	yes	351	Protein kinase	20-270;	no	yes	0	0
Q8N4C8	Q8N4C8	MINK1_HUMAN	MINK1	Misshapen-like kinase 1	26	714	1	1	1	1	4	0	0	0	0	0	0	0	0	0	0	unresponsive	NA	NA	yes	739	Protein kinase	25-289;	no	yes	0	0
Q96RR4	Q96RR4	KKCC2_HUMAN	CAMKK2	Calcium/calmodulin-dependent protein kinase kinase 2	13	215	1	1	1	1	4	0	0	0	0	0	0	0	0	0	0	unresponsive	NA	NA	yes	227	Protein kinase	165-446;	yes	yes	0	0
Q96GX5	Q96GX5	GWL_HUMAN	MASTL	Serine/threonine-protein kinase greatwall	9	729	1	1	1	1	4	0	0	0	0	0	0	0	0	0	0	unresponsive	NA	NA	yes	737	Protein kinase	35-835;	yes	yes	0	0
P19525	P19525	E2AK2_HUMAN	EIF2AK2	Interferon-induced, double-stranded RNA-activated protein kinase	8	401	1	1	1	1	4	1	1	1	1	4	0	0	0	0	0	stabilized	0.0161171	5.39457	yes	408	Protein kinase	267-538;	yes	yes	4	4
P19525	P19525	E2AK2_HUMAN	EIF2AK2	Interferon-induced, double-stranded RNA-activated protein kinase	9	401	1	1	1	1	4	1	1	1	1	4	0	0	0	0	0	stabilized	0.0227312	5.2689	yes	409	Protein kinase	267-538;	yes	yes	4	4
Q5VT25	Q9Y5S2;Q5VT25	MRCKA_HUMAN	CDC42BPA	Serine/threonine-protein kinase MRCK alpha	9	836	1	1	1	1	4	0	0	0	0	0	0	0	0	0	0	unresponsive	NA	NA	yes	844	Protein kinase	77-343;	no	yes	0	0
Q9NWZ3	Q9NWZ3	IRAK4_HUMAN	IRAK4	Interleukin-1 receptor-associated kinase 4	11	203	1	1	1	1	4	1	1	1	1	4	0	0	0	0	0	stabilized	0.0244976	6.88675	yes	213	Protein kinase	186-454;	yes	yes	4	4
Q9NWZ3	Q9NWZ3	IRAK4_HUMAN	IRAK4	Interleukin-1 receptor-associated kinase 4	12	203	1	1	1	1	4	1	1	1	1	4	0	0	0	0	0	stabilized	0.019049	6.93272	yes	214	Protein kinase	186-454;	yes	yes	4	4
P46734	P46734	MP2K3_HUMAN	MAP2K3	Dual specificity mitogen-activated protein kinase kinase 3	11	83	1	1	1	1	4	0	1	1	1	3	0	0	0	0	0	stabilized	0.228355	7.21547	yes	93	Protein kinase	64-325;	yes	yes	3	3
P46734	P46734	MP2K3_HUMAN	MAP2K3	Dual specificity mitogen-activated protein kinase kinase 3	12	83	1	1	1	1	4	0	0	0	0	0	0	0	0	0	0	unresponsive	NA	NA	yes	94	Protein kinase	64-325;	yes	yes	0	0
Q9Y6R4	Q9Y6R4	M3K4_HUMAN	MAP3K4	Mitogen-activated protein kinase kinase kinase 4	13	520	1	1	1	1	4	0	0	0	0	0	0	0	0	0	0	unresponsive	NA	NA	yes	532	Protein kinase	1343-1601;	no	yes	0	0
Q9Y4K4	Q9Y4K4	M4K5_HUMAN	MAP4K5	Mitogen-activated protein kinase kinase kinase kinase 5	8	417	1	1	1	1	4	0	0	0	0	0	0	0	0	0	0	unresponsive	NA	NA	yes	424	Protein kinase	20-277;	no	yes	0	0
Q9BZL6	Q9BZL6	KPCD2_HUMAN	PRKD2	Serine/threonine-protein kinase D2	13	98	1	1	1	1	4	0	0	0	0	0	0	0	0	0	0	unresponsive	NA	NA	yes	110	Protein kinase	551-807;	no	yes	0	0
Q9H2G2	Q9H2G2	SLK_HUMAN	SLK	STE20-like serine/threonine-protein kinase	10	1042	1	1	1	1	4	0	0	0	0	0	0	0	0	0	0	unresponsive	NA	NA	yes	1051	Protein kinase	34-292;	no	yes	0	0
P50750	P50750	CDK9_HUMAN	CDK9	Cyclin-dependent kinase 9	12	75	1	1	1	1	4	1	1	1	1	4	0	0	0	0	0	stabilized	0.013142	6.87863	yes	86	Protein kinase	19-315;	yes	yes	4	4
Q9H2K8	Q9H2K8	TAOK3_HUMAN	TAOK3	Serine/threonine-protein kinase TAO3	9	624	1	1	0	1	3	0	0	0	0	0	0	0	0	0	0	unresponsive	NA	NA	yes	632	Protein kinase	24-277;	no	yes	0	0
Q9H2K8	Q9H2K8	TAOK3_HUMAN	TAOK3	Serine/threonine-protein kinase TAO3	14	624	1	1	1	1	4	0	0	0	0	0	0	0	0	0	0	unresponsive	NA	NA	yes	637	Protein kinase	24-277;	no	yes	0	0
Q96SB4	Q96SB4;P78362;Q9UPE1	SRPK1_HUMAN	SRPK1	SRSF protein kinase 1	9	507	1	1	1	1	4	1	1	1	1	4	0	0	0	0	0	stabilized	0.0212578	6.76147	yes	515	Protein kinase	80-653;	yes	yes	4	4
Q96GD4	Q96GD4	AURKB_HUMAN	AURKB	Aurora kinase B	15	71	1	1	1	1	4	0	1	1	0	2	0	0	0	0	0	unresponsive	NA	NA	yes	85	Protein kinase	77-327;	yes	yes	2	2
Q8TBX8	Q8TBX8	PI42C_HUMAN	PIP4K2C	Phosphatidylinositol 5-phosphate 4-kinase type-2 gamma	17	394	1	1	1	1	4	1	1	1	1	4	0	0	0	0	0	stabilized	0.0475584	5.3096	yes	410	NA	NA	no	yes	4	4
Q8TBX8	Q8TBX8	PI42C_HUMAN	PIP4K2C	Phosphatidylinositol 5-phosphate 4-kinase type-2 gamma	18	394	1	1	1	1	4	1	1	1	1	4	0	0	0	0	0	stabilized	0.0288776	5.46873	yes	411	NA	NA	no	yes	4	4
Q9BVS4	Q9BVS4	RIOK2_HUMAN	RIOK2	Serine/threonine-protein kinase RIO2	9	46	1	1	1	1	4	0	0	0	0	0	0	0	0	0	0	unresponsive	NA	NA	yes	54	Protein kinase	97-272;	no	yes	0	0
P29597	P29597	TYK2_HUMAN	TYK2	Non-receptor tyrosine-protein kinase TYK2	10	198	1	1	1	1	4	0	0	0	0	0	0	0	0	0	0	unresponsive	NA	NA	yes	207	Protein kinase	589-875;897-1176;	no	yes	0	0
Q9P2K8	Q9P2K8	E2AK4_HUMAN	EIF2AK4	eIF-2-alpha kinase GCN2	13	1445	1	0	1	1	3	0	0	0	0	0	0	0	0	0	0	unresponsive	NA	NA	yes	1457	Protein kinase	296-539;590-1001;	no	yes	0	0
Q9P2K8	Q9P2K8	E2AK4_HUMAN	EIF2AK4	eIF-2-alpha kinase GCN2	19	1445	1	1	1	1	4	0	0	0	0	0	0	0	0	0	0	unresponsive	NA	NA	yes	1463	Protein kinase	296-539;590-1001;	no	yes	0	0
P53350	P53350	PLK1_HUMAN	PLK1	Serine/threonine-protein kinase PLK1	12	273	1	1	1	1	4	1	1	1	1	4	0	0	0	0	0	stabilized	0.00715476	5.86568	yes	284	Protein kinase	53-305;	yes	yes	4	4
P23443	P23443	KS6B1_HUMAN	RPS6KB1	Ribosomal protein S6 kinase beta-1	10	354	1	1	1	1	4	1	1	0	0	2	0	0	0	0	0	unresponsive	NA	NA	yes	363	Protein kinase	91-352;	no	yes	2	2
Q9H2K8	Q9H2K8	TAOK3_HUMAN	TAOK3	Serine/threonine-protein kinase TAO3	21	585	1	1	1	1	4	0	0	0	0	0	0	0	0	0	0	unresponsive	NA	NA	yes	605	Protein kinase	24-277;	no	yes	0	0
P00519	P00519	ABL1_HUMAN	ABL1	Tyrosine-protein kinase ABL1	10	878	1	1	1	1	4	0	0	0	0	0	0	0	0	0	0	unresponsive	NA	NA	yes	887	Protein kinase	242-493;	no	yes	0	0
P00519	P00519	ABL1_HUMAN	ABL1	Tyrosine-protein kinase ABL1	12	878	1	1	1	1	4	0	0	0	0	0	0	0	0	0	0	unresponsive	NA	NA	yes	889	Protein kinase	242-493;	no	yes	0	0
Q13177	Q13177	PAK2_HUMAN	PAK2	Serine/threonine-protein kinase PAK 2	12	51	1	1	1	1	4	0	0	0	0	0	0	0	0	0	0	unresponsive	NA	NA	yes	62	Protein kinase	249-499;	no	yes	0	0
P06493	P06493	CDK1_HUMAN	CDK1	Cyclin-dependent kinase 1	11	23	1	1	1	1	4	1	1	0	1	3	0	0	0	0	0	stabilized	0.0933657	6.19507	yes	33	Protein kinase	4-287;	yes	yes	3	3
P06493	P06493	CDK1_HUMAN	CDK1	Cyclin-dependent kinase 1	12	23	1	1	1	1	4	1	0	1	1	3	0	0	0	0	0	stabilized	0.120845	5.81873	yes	34	Protein kinase	4-287;	yes	yes	3	3
Q8NEB9	Q8NEB9	PK3C3_HUMAN	PIK3C3	Phosphatidylinositol 3-kinase catalytic subunit type 3	9	745	1	1	1	1	4	0	0	1	0	1	0	0	0	0	0	unresponsive	NA	NA	yes	753	Protein kinase		no	yes	1	1
Q13546	Q13546	RIPK1_HUMAN	RIPK1	Receptor-interacting serine/threonine-protein kinase 1	11	586	1	1	1	1	4	0	0	0	0	0	0	0	0	0	0	unresponsive	NA	NA	yes	596	Protein kinase	17-289;	no	yes	0	0
P45983	P45984;P53779;P45983	MK08_HUMAN	MAPK8	Mitogen-activated protein kinase 8	10	141	1	1	0	1	3	1	1	0	1	3	0	0	0	0	0	stabilized	0.0387615	6.0095	yes	150	Protein kinase	26-321;	yes	yes	3	3
Q6XUX3	Q6XUX3	DUSTY_HUMAN	DSTYK	Dual serine/threonine and tyrosine protein kinase	13	342	1	1	1	1	4	1	1	0	1	3	0	0	0	0	0	stabilized	0.0880281	6.68557	yes	354	Protein kinase	652-906;	no	yes	3	3
P49761	P49761	CLK3_HUMAN	CLK3	Dual specificity protein kinase CLK3	11	410	1	1	1	1	4	0	0	1	1	2	0	0	0	0	0	unresponsive	NA	NA	yes	420	Protein kinase	304-620;	yes	yes	2	2
Q13523	Q13523	PRP4B_HUMAN	PRPF4B	Serine/threonine-protein kinase PRP4 homolog	15	611	1	1	1	1	4	0	0	0	0	0	0	0	0	0	0	unresponsive	NA	NA	yes	625	Protein kinase	687-1006;	no	yes	0	0
Q13523	Q13523	PRP4B_HUMAN	PRPF4B	Serine/threonine-protein kinase PRP4 homolog	16	611	1	1	1	1	4	0	0	0	0	0	0	0	0	0	0	unresponsive	NA	NA	yes	626	Protein kinase	687-1006;	no	yes	0	0
Q9BVS4	Q9BVS4	RIOK2_HUMAN	RIOK2	Serine/threonine-protein kinase RIO2	10	146	1	1	1	1	4	1	1	1	1	4	0	0	0	0	0	stabilized	0.0104823	5.20735	yes	155	Protein kinase	97-272;	yes	yes	4	4
P31749	P31751;P31749	AKT1_HUMAN	AKT1	RAC-alpha serine/threonine-protein kinase	8	207	1	1	1	1	4	1	1	1	1	4	0	0	0	0	0	stabilized	0.0425612	5.42467	yes	214	Protein kinase	150-408;	yes	yes	4	4
O14976	O14976	GAK_HUMAN	GAK	Cyclin-G-associated kinase	13	446	1	1	1	1	4	0	0	0	0	0	0	0	0	0	0	unresponsive	NA	NA	yes	458	Protein kinase	40-314;	no	yes	0	0
P06493	P06493	CDK1_HUMAN	CDK1	Cyclin-dependent kinase 1	16	60	1	1	1	1	4	1	1	1	1	4	0	0	0	0	0	stabilized	0.021631	6.13392	yes	75	Protein kinase	4-287;	yes	yes	4	4
P49674	P49674;P48730	KC1E_HUMAN	CSNK1E	Casein kinase I isoform epsilon	9	46	1	1	1	1	4	0	0	0	0	0	0	0	0	0	0	unresponsive	NA	NA	yes	54	Protein kinase	9-277;	yes	yes	0	0
P51812	P51812	KS6A3_HUMAN	RPS6KA3	Ribosomal protein S6 kinase alpha-3	17	676	1	0	1	1	3	0	0	0	0	0	0	0	0	0	0	unresponsive	NA	NA	yes	692	Protein kinase	68-327;422-679;	yes	yes	0	0
Q9Y2K2	Q9Y2K2	SIK3_HUMAN	SIK3	Serine/threonine-protein kinase SIK3	15	962	1	1	1	1	4	0	0	0	0	0	0	0	0	0	0	unresponsive	NA	NA	yes	976	Protein kinase	66-317;	no	yes	0	0
O15111	O15111	IKKA_HUMAN	CHUK	Inhibitor of nuclear factor kappa-B kinase subunit alpha	16	573	1	1	1	1	4	0	0	0	0	0	0	0	0	0	0	unresponsive	NA	NA	yes	588	Protein kinase	15-302;	no	yes	0	0
P31749	P31749	AKT1_HUMAN	AKT1	RAC-alpha serine/threonine-protein kinase	12	143	1	1	1	1	4	1	1	1	1	4	0	0	0	0	0	stabilized	0.0345015	5.21542	yes	154	Protein kinase	150-408;	yes	yes	4	4
P42338	P42338	PK3CB_HUMAN	PIK3CB	Phosphatidylinositol 4,5-bisphosphate 3-kinase catalytic subunit beta isoform	8	921	1	1	1	1	4	0	0	0	0	0	0	0	0	0	0	unresponsive	NA	NA	yes	928	Protein kinase		no	yes	0	0
P51812	P51812	KS6A3_HUMAN	RPS6KA3	Ribosomal protein S6 kinase alpha-3	11	324	1	1	1	1	4	1	1	1	1	4	0	0	0	0	0	stabilized	0.0544923	6.58207	yes	334	Protein kinase	68-327;422-679;	yes	yes	4	4
P51812	P51812	KS6A3_HUMAN	RPS6KA3	Ribosomal protein S6 kinase alpha-3	14	324	1	1	1	1	4	0	0	0	0	0	0	0	0	0	0	unresponsive	NA	NA	yes	337	Protein kinase	68-327;422-679;	yes	yes	0	0
P51812	P51812	KS6A3_HUMAN	RPS6KA3	Ribosomal protein S6 kinase alpha-3	15	324	1	1	1	1	4	0	0	0	0	0	0	0	0	0	0	unresponsive	NA	NA	yes	338	Protein kinase	68-327;422-679;	yes	yes	0	0
P16591	P16591	FER_HUMAN	FER	Tyrosine-protein kinase Fer	8	426	1	1	1	1	4	0	0	0	0	0	0	0	0	0	0	unresponsive	NA	NA	yes	433	Protein kinase	563-816;	no	yes	0	0
Q9Y2K2	Q9Y2K2	SIK3_HUMAN	SIK3	Serine/threonine-protein kinase SIK3	10	977	1	1	1	1	4	0	0	0	0	0	0	0	0	0	0	unresponsive	NA	NA	yes	986	Protein kinase	66-317;	no	yes	0	0
Q13523	Q13523	PRP4B_HUMAN	PRPF4B	Serine/threonine-protein kinase PRP4 homolog	10	59	0	1	1	1	3	0	0	0	0	0	0	0	0	0	0	unresponsive	NA	NA	yes	68	Protein kinase	687-1006;	no	yes	0	0
P00519	P00519	ABL1_HUMAN	ABL1	Tyrosine-protein kinase ABL1	10	880	1	1	1	1	4	0	0	0	0	0	0	0	0	0	0	unresponsive	NA	NA	yes	889	Protein kinase	242-493;	no	yes	0	0
Q9Y6R4	Q9Y6R4	M3K4_HUMAN	MAP3K4	Mitogen-activated protein kinase kinase kinase 4	8	1250	1	0	1	1	3	0	0	0	0	0	0	0	0	0	0	unresponsive	NA	NA	yes	1257	Protein kinase	1343-1601;	no	yes	0	0
Q9Y6R4	Q9Y6R4	M3K4_HUMAN	MAP3K4	Mitogen-activated protein kinase kinase kinase 4	15	1250	1	1	1	1	4	0	0	0	0	0	0	0	0	0	0	unresponsive	NA	NA	yes	1264	Protein kinase	1343-1601;	no	yes	0	0
Q16539	Q16539	MK14_HUMAN	MAPK14	Mitogen-activated protein kinase 14	13	174	1	1	1	1	4	0	1	0	0	1	0	0	0	0	0	unresponsive	NA	NA	yes	186	Protein kinase	24-308;	yes	yes	1	1
Q13131	Q13131	AAPK1_HUMAN	PRKAA1	5'-AMP-activated protein kinase catalytic subunit alpha-1	10	387	1	1	1	1	4	0	0	0	0	0	0	0	0	0	0	unresponsive	NA	NA	yes	396	Protein kinase	27-279;	no	yes	0	0
P33981	P33981	TTK_HUMAN	TTK	Dual specificity protein kinase TTK	13	422	1	1	1	1	4	0	0	0	0	0	0	0	0	0	0	unresponsive	NA	NA	yes	434	Protein kinase	525-791;	no	yes	0	0
Q9Y2K2	Q9Y2K2	SIK3_HUMAN	SIK3	Serine/threonine-protein kinase SIK3	9	468	1	1	1	1	4	0	0	0	0	0	0	0	0	0	0	unresponsive	NA	NA	yes	476	Protein kinase	66-317;	no	yes	0	0
Q15418	Q15418	KS6A1_HUMAN	RPS6KA1	Ribosomal protein S6 kinase alpha-1	11	318	1	1	1	1	4	0	1	1	1	3	0	0	0	0	0	stabilized	0.0214451	6.99237	yes	328	Protein kinase	62-321;418-675;	yes	yes	3	3
Q15418	Q15418	KS6A1_HUMAN	RPS6KA1	Ribosomal protein S6 kinase alpha-1	14	318	1	1	1	1	4	1	1	1	1	4	0	0	0	0	0	stabilized	0.0398164	6.9678	yes	331	Protein kinase	62-321;418-675;	yes	yes	4	4
Q15418	Q15418	KS6A1_HUMAN	RPS6KA1	Ribosomal protein S6 kinase alpha-1	15	318	1	1	1	1	4	1	0	1	1	3	0	0	0	0	0	stabilized	0.0377565	6.47127	yes	332	Protein kinase	62-321;418-675;	yes	yes	3	3
Q15418	Q15418	KS6A1_HUMAN	RPS6KA1	Ribosomal protein S6 kinase alpha-1	10	484	0	1	1	1	3	0	0	0	0	0	0	0	0	0	0	unresponsive	NA	NA	yes	493	Protein kinase	62-321;418-675;	yes	yes	0	0
Q9UKE5	Q9UKE5	TNIK_HUMAN	TNIK	TRAF2 and NCK-interacting protein kinase	7	426	1	1	1	1	4	0	0	0	0	0	0	0	0	0	0	unresponsive	NA	NA	yes	432	Protein kinase	25-289;	no	yes	0	0
O43318	O43318	M3K7_HUMAN	MAP3K7	Mitogen-activated protein kinase kinase kinase 7	11	399	1	1	1	1	4	0	0	0	0	0	0	0	0	0	0	unresponsive	NA	NA	yes	409	Protein kinase	36-291;	no	yes	0	0
O15111	O15111	IKKA_HUMAN	CHUK	Inhibitor of nuclear factor kappa-B kinase subunit alpha	9	656	1	1	1	1	4	0	0	0	0	0	0	0	0	0	0	unresponsive	NA	NA	yes	664	Protein kinase	15-302;	no	yes	0	0
O75385	Q8IYT8;O75385	ULK1_HUMAN	ULK1	Serine/threonine-protein kinase ULK1	8	163	0	1	1	1	3	0	1	1	1	3	0	0	0	0	0	stabilized	0.0101164	6.6218	yes	170	Protein kinase	16-278;	yes	yes	3	3
P07948	Q8IZL9;P51451;P11362;Q9UPZ9;P20794;P07947;P08631;P06239;P22607;P21802;P06241;P07948;P22455;P09769	LYN_HUMAN	LYN	Tyrosine-protein kinase Lyn	8	383	1	1	1	1	4	1	1	1	1	4	0	0	0	0	0	stabilized	0.044702	6.19803	yes	390	Protein kinase	247-501;	yes	yes	4	4
Q16512	Q16512;Q6P5Z2;Q16513	PKN1_HUMAN	PKN1	Serine/threonine-protein kinase N1	8	756	1	1	1	1	4	1	1	1	1	4	0	0	0	0	0	stabilized	0.00597707	7.32353	yes	763	Protein kinase	615-874;	yes	yes	4	4
Q96RR4	Q96RR4	KKCC2_HUMAN	CAMKK2	Calcium/calmodulin-dependent protein kinase kinase 2	11	328	1	1	0	1	3	1	1	0	1	3	0	0	0	0	0	stabilized	0.00476146	8.33547	yes	338	Protein kinase	165-446;	yes	yes	3	3
O14965	O14965	AURKA_HUMAN	AURKA	Aurora kinase A	14	272	1	1	1	1	4	1	1	1	1	4	0	0	0	0	0	stabilized	0.018985	7.29558	yes	285	Protein kinase	133-383;	yes	yes	4	4
Q13546	Q13546	RIPK1_HUMAN	RIPK1	Receptor-interacting serine/threonine-protein kinase 1	10	154	1	1	1	1	4	1	1	1	1	4	0	0	0	0	0	stabilized	0.0365074	5.03695	yes	163	Protein kinase	17-289;	yes	yes	4	4
Q9NRH2	Q9NRH2	SNRK_HUMAN	SNRK	SNF-related serine/threonine-protein kinase	13	12	1	1	1	1	4	1	1	1	1	4	0	0	0	0	0	stabilized	0.0157803	5.64318	yes	24	Protein kinase	16-269;	yes	yes	4	4
Q5VT25	Q5VT25	MRCKA_HUMAN	CDC42BPA	Serine/threonine-protein kinase MRCK alpha	21	1241	0	1	1	1	3	0	0	0	0	0	0	0	0	0	0	unresponsive	NA	NA	yes	1261	Protein kinase	77-343;	no	yes	0	0
Q9UHD2	Q9UHD2	TBK1_HUMAN	TBK1	Serine/threonine-protein kinase TBK1	14	428	1	1	1	1	4	0	0	0	0	0	0	0	0	0	0	unresponsive	NA	NA	yes	441	Protein kinase	9-310;	no	yes	0	0
Q96GX5	Q96GX5	GWL_HUMAN	MASTL	Serine/threonine-protein kinase greatwall	20	24	1	1	1	1	4	1	1	1	0	3	0	0	0	0	0	stabilized	0.0317671	4.85197	yes	43	Protein kinase	35-835;	yes	yes	3	3
P28482	P27361;P35968;P36888;P09619;P16234;Q9UBE8;P35916;P17948;P10721;P28482	MK01_HUMAN	MAPK1	Mitogen-activated protein kinase 1	8	165	1	1	1	1	4	0	0	0	0	0	0	0	0	0	0	unresponsive	NA	NA	yes	172	Protein kinase	25-313;	yes	yes	0	0
P43405	P43405	KSYK_HUMAN	SYK	Tyrosine-protein kinase SYK	8	218	1	1	1	1	4	0	0	0	0	0	0	0	0	0	0	unresponsive	NA	NA	yes	225	Protein kinase	371-631;	no	yes	0	0
Q9H2K8	Q9H2K8	TAOK3_HUMAN	TAOK3	Serine/threonine-protein kinase TAO3	10	846	1	1	1	1	4	0	0	0	0	0	0	0	0	0	0	unresponsive	NA	NA	yes	855	Protein kinase	24-277;	no	yes	0	0
Q9H2K8	Q9H2K8	TAOK3_HUMAN	TAOK3	Serine/threonine-protein kinase TAO3	12	846	1	1	1	1	4	0	0	0	0	0	0	0	0	0	0	unresponsive	NA	NA	yes	857	Protein kinase	24-277;	no	yes	0	0
Q9UKE5	Q9UKE5	TNIK_HUMAN	TNIK	TRAF2 and NCK-interacting protein kinase	8	395	1	1	1	1	4	0	0	0	0	0	0	0	0	0	0	unresponsive	NA	NA	yes	402	Protein kinase	25-289;	no	yes	0	0
Q9UKE5	Q9UKE5	TNIK_HUMAN	TNIK	TRAF2 and NCK-interacting protein kinase	9	816	1	1	1	1	4	0	0	0	0	0	0	0	0	0	0	unresponsive	NA	NA	yes	824	Protein kinase	25-289;	no	yes	0	0
Q9UKE5	Q9UKE5	TNIK_HUMAN	TNIK	TRAF2 and NCK-interacting protein kinase	10	816	1	1	1	1	4	0	0	0	0	0	0	0	0	0	0	unresponsive	NA	NA	yes	825	Protein kinase	25-289;	no	yes	0	0
Q16513	Q16513	PKN2_HUMAN	PKN2	Serine/threonine-protein kinase N2	10	228	1	1	1	1	4	0	0	0	0	0	0	0	0	0	0	unresponsive	NA	NA	yes	237	Protein kinase	657-916;	no	yes	0	0
P06493	P06493	CDK1_HUMAN	CDK1	Cyclin-dependent kinase 1	14	7	1	1	1	1	4	0	0	0	0	0	0	0	0	0	0	unresponsive	NA	NA	yes	20	Protein kinase	4-287;	yes	yes	0	0
P06493	P06493	CDK1_HUMAN	CDK1	Cyclin-dependent kinase 1	16	7	1	1	1	1	4	0	0	0	0	0	0	0	0	0	0	unresponsive	NA	NA	yes	22	Protein kinase	4-287;	yes	yes	0	0
P49674	P49674;P48730	KC1E_HUMAN	CSNK1E	Casein kinase I isoform epsilon	7	116	1	1	1	1	4	1	1	1	1	4	0	0	0	0	0	stabilized	0.0567414	4.57343	yes	122	Protein kinase	9-277;	yes	yes	4	4
Q9Y6R4	Q9Y6R4	M3K4_HUMAN	MAP3K4	Mitogen-activated protein kinase kinase kinase 4	12	1393	1	1	1	1	4	1	1	1	1	4	0	0	0	0	0	stabilized	0.0387277	4.9103	yes	1404	Protein kinase	1343-1601;	yes	yes	4	4
Q9P2K8	Q9P2K8	E2AK4_HUMAN	EIF2AK4	eIF-2-alpha kinase GCN2	14	948	1	1	1	1	4	1	1	1	1	4	0	0	0	0	0	stabilized	0.0434884	5.38432	yes	961	Protein kinase	296-539;590-1001;	yes	yes	4	4
O14976	O14976	GAK_HUMAN	GAK	Cyclin-G-associated kinase	7	151	1	1	1	1	4	1	1	1	1	4	0	0	0	0	0	stabilized	0.0177111	6.81407	yes	157	Protein kinase	40-314;	yes	yes	4	4
P53350	P53350	PLK1_HUMAN	PLK1	Serine/threonine-protein kinase PLK1	9	192	1	1	1	1	4	1	1	1	1	4	0	0	0	0	0	stabilized	0.0114134	6.0066	yes	200	Protein kinase	53-305;	yes	yes	4	4
P53350	P53350	PLK1_HUMAN	PLK1	Serine/threonine-protein kinase PLK1	16	192	1	1	1	1	4	1	1	0	1	3	0	0	0	0	0	stabilized	0.0285698	5.7946	yes	207	Protein kinase	53-305;	yes	yes	3	3
P53350	P53350	PLK1_HUMAN	PLK1	Serine/threonine-protein kinase PLK1	17	192	1	1	1	1	4	1	1	0	1	3	0	0	0	0	0	stabilized	0.019975	5.89827	yes	208	Protein kinase	53-305;	yes	yes	3	3
P19525	P19525	E2AK2_HUMAN	EIF2AK2	Interferon-induced, double-stranded RNA-activated protein kinase	11	430	1	1	1	1	4	1	1	1	1	4	0	0	0	0	0	stabilized	0.0867574	5.71258	yes	440	Protein kinase	267-538;	yes	yes	4	4
P19525	P19525	E2AK2_HUMAN	EIF2AK2	Interferon-induced, double-stranded RNA-activated protein kinase	16	430	1	1	1	1	4	1	1	1	1	4	0	0	0	0	0	stabilized	0.00363209	5.22347	yes	445	Protein kinase	267-538;	yes	yes	4	4
Q96SB4	Q96SB4;P78362	SRPK1_HUMAN	SRPK1	SRSF protein kinase 1	8	72	0	1	1	1	3	0	1	1	1	3	0	0	0	0	0	stabilized	0.011507	6.85773	yes	79	Protein kinase	80-653;	no	yes	3	3
P49761	P49761	CLK3_HUMAN	CLK3	Dual specificity protein kinase CLK3	8	296	1	1	1	1	4	1	1	1	1	4	0	0	0	0	0	stabilized	0.0593101	5.46443	yes	303	Protein kinase	304-620;	no	yes	4	4
Q00535	Q00535	CDK5_HUMAN	CDK5	Cyclin-dependent kinase 5	11	10	1	1	1	1	4	1	1	1	1	4	0	0	0	0	0	stabilized	0.00522188	6.7537	yes	20	Protein kinase	4-286;	yes	yes	4	4
P06493	P06493;P24941;Q00526	CDK1_HUMAN	CDK1	Cyclin-dependent kinase 1	11	10	1	1	1	1	4	1	1	1	1	4	0	0	0	0	0	stabilized	0.0225675	6.4345	yes	20	Protein kinase	4-287;	yes	yes	4	4
P06493	P06493	CDK1_HUMAN	CDK1	Cyclin-dependent kinase 1	13	10	1	1	1	1	4	0	0	0	0	0	0	0	0	0	0	unresponsive	NA	NA	yes	22	Protein kinase	4-287;	yes	yes	0	0
Q9UBS0	Q9UBS0	KS6B2_HUMAN	RPS6KB2	Ribosomal protein S6 kinase beta-2	13	312	1	1	1	1	4	0	0	0	0	0	0	0	0	0	0	unresponsive	NA	NA	yes	324	Protein kinase	67-328;	yes	yes	0	0
Q9UBS0	Q9UBS0	KS6B2_HUMAN	RPS6KB2	Ribosomal protein S6 kinase beta-2	18	312	1	1	1	1	4	0	0	0	0	0	0	0	0	0	0	unresponsive	NA	NA	yes	329	Protein kinase	67-328;	yes	yes	0	0
Q13131	Q13131	AAPK1_HUMAN	PRKAA1	5'-AMP-activated protein kinase catalytic subunit alpha-1	17	24	1	1	1	1	4	1	1	1	1	4	0	0	0	0	0	stabilized	0.00489895	8.05177	yes	40	Protein kinase	27-279;	yes	yes	4	4
Q9UBS0	Q9UBS0	KS6B2_HUMAN	RPS6KB2	Ribosomal protein S6 kinase beta-2	10	62	1	1	1	1	4	1	0	0	0	1	0	0	0	0	0	unresponsive	NA	NA	yes	71	Protein kinase	67-328;	yes	yes	1	1
P50750	P50750	CDK9_HUMAN	CDK9	Cyclin-dependent kinase 9	11	25	1	1	1	1	4	1	1	1	1	4	0	0	0	0	0	stabilized	0.0223794	6.78287	yes	35	Protein kinase	19-315;	yes	yes	4	4
O15530	Q6A1A2;O15530	PDPK1_HUMAN	PDPK1	3-phosphoinositide-dependent protein kinase 1	10	174	1	1	0	1	3	1	1	0	1	3	0	0	0	0	0	stabilized	0.00578417	8.34573	yes	183	Protein kinase	82-342;	yes	yes	3	3
P30291	P30291	WEE1_HUMAN	WEE1	Wee1-like protein kinase	11	305	1	1	1	1	4	1	1	1	1	4	0	0	0	0	0	stabilized	0.168049	4.911	yes	315	Protein kinase	299-569;	yes	yes	4	4
Q86UE8	Q86UE8	TLK2_HUMAN	TLK2	Serine/threonine-protein kinase tousled-like 2	10	444	1	1	1	1	4	0	0	0	0	0	0	0	0	0	0	unresponsive	NA	NA	yes	453	Protein kinase	462-741;	no	yes	0	0
O75385	O75385	ULK1_HUMAN	ULK1	Serine/threonine-protein kinase ULK1	8	971	1	1	1	1	4	0	0	0	0	0	0	0	0	0	0	unresponsive	NA	NA	yes	978	Protein kinase	16-278;	no	yes	0	0
O75582	O75676;O75582	KS6A5_HUMAN	RPS6KA5	Ribosomal protein S6 kinase alpha-5	8	563	1	1	1	1	4	0	0	0	0	0	0	0	0	0	0	unresponsive	NA	NA	yes	570	Protein kinase	49-318;426-687;	yes	yes	0	0
Q13177	Q13177	PAK2_HUMAN	PAK2	Serine/threonine-protein kinase PAK 2	10	53	1	1	1	1	4	1	0	0	0	1	0	0	0	0	0	unresponsive	NA	NA	yes	62	Protein kinase	249-499;	no	yes	1	1
Q9UHD2	Q9UHD2	TBK1_HUMAN	TBK1	Serine/threonine-protein kinase TBK1	15	237	1	1	1	1	4	0	0	0	0	0	0	0	0	0	0	unresponsive	NA	NA	yes	251	Protein kinase	9-310;	yes	yes	0	0
O15111	O15111	IKKA_HUMAN	CHUK	Inhibitor of nuclear factor kappa-B kinase subunit alpha	11	589	1	1	1	1	4	0	0	0	0	0	0	0	0	0	0	unresponsive	NA	NA	yes	599	Protein kinase	15-302;	no	yes	0	0
Q9H2K8	Q9H2K8	TAOK3_HUMAN	TAOK3	Serine/threonine-protein kinase TAO3	13	563	1	1	1	1	4	0	0	0	0	0	0	0	0	0	0	unresponsive	NA	NA	yes	575	Protein kinase	24-277;	no	yes	0	0
Q9H2K8	Q9H2K8	TAOK3_HUMAN	TAOK3	Serine/threonine-protein kinase TAO3	14	563	1	1	1	1	4	0	0	0	0	0	0	0	0	0	0	unresponsive	NA	NA	yes	576	Protein kinase	24-277;	no	yes	0	0
Q9H2G2	Q9H2G2	SLK_HUMAN	SLK	STE20-like serine/threonine-protein kinase	11	907	1	1	1	1	4	0	0	0	0	0	0	0	0	0	0	unresponsive	NA	NA	yes	917	Protein kinase	34-292;	no	yes	0	0
Q9P2K8	Q9P2K8	E2AK4_HUMAN	EIF2AK4	eIF-2-alpha kinase GCN2	10	633	1	1	1	1	4	0	0	0	0	0	0	0	0	0	0	unresponsive	NA	NA	yes	642	Protein kinase	296-539;590-1001;	yes	yes	0	0
P53350	P53350	PLK1_HUMAN	PLK1	Serine/threonine-protein kinase PLK1	10	263	1	1	1	1	4	0	1	0	1	2	0	0	0	0	0	unresponsive	NA	NA	yes	272	Protein kinase	53-305;	yes	yes	2	2
Q9H2K8	Q9H2K8	TAOK3_HUMAN	TAOK3	Serine/threonine-protein kinase TAO3	7	861	1	1	1	1	4	0	0	0	0	0	0	0	0	0	0	unresponsive	NA	NA	yes	867	Protein kinase	24-277;	no	yes	0	0
Q9H2G2	Q9H2G2	SLK_HUMAN	SLK	STE20-like serine/threonine-protein kinase	10	1105	1	1	1	1	4	0	0	0	0	0	0	0	0	0	0	unresponsive	NA	NA	yes	1114	Protein kinase	34-292;	no	yes	0	0
Q16539	Q15759;O15264;P45984;P53779;P53778;P45983;Q16539	MK14_HUMAN	MAPK14	Mitogen-activated protein kinase 14	8	166	1	1	1	1	4	1	1	1	1	4	0	0	0	0	0	stabilized	0.01491	5.6714	yes	173	Protein kinase	24-308;	yes	yes	4	4
Q13470	Q13470	TNK1_HUMAN	TNK1	Non-receptor tyrosine-protein kinase TNK1	14	647	1	1	1	1	4	0	0	0	0	0	0	0	0	0	0	unresponsive	NA	NA	yes	660	Protein kinase	116-377;	no	yes	0	0
P53667	P53667	LIMK1_HUMAN	LIMK1	LIM domain kinase 1	10	223	1	1	1	1	4	0	0	0	0	0	0	1	0	0	1	unresponsive	NA	NA	yes	232	Protein kinase	339-604;	no	yes	1	0
P53671	P53671	LIMK2_HUMAN	LIMK2	LIM domain kinase 2	10	204	1	1	1	1	4	0	0	0	0	0	0	0	0	0	0	unresponsive	NA	NA	yes	213	Protein kinase	331-608;	no	yes	0	0
O14976	O14976	GAK_HUMAN	GAK	Cyclin-G-associated kinase	15	734	1	1	1	1	4	0	0	0	0	0	0	0	0	0	0	unresponsive	NA	NA	yes	748	Protein kinase	40-314;	no	yes	0	0
O96017	O96017	CHK2_HUMAN	CHEK2	Serine/threonine-protein kinase Chk2	9	374	1	0	1	1	3	1	0	1	1	3	0	0	0	0	0	stabilized	0.0731367	6.6322	yes	382	Protein kinase	220-486;	yes	yes	3	3
Q13470	Q13470	TNK1_HUMAN	TNK1	Non-receptor tyrosine-protein kinase TNK1	20	79	1	1	1	1	4	0	0	0	0	0	0	0	0	0	0	unresponsive	NA	NA	yes	98	Protein kinase	116-377;	no	yes	0	0
Q9UKE5	Q8N4C8;O95819;Q9UKE5	TNIK_HUMAN	TNIK	TRAF2 and NCK-interacting protein kinase	11	1122	1	1	1	1	4	0	0	0	0	0	0	0	0	0	0	unresponsive	NA	NA	yes	1132	Protein kinase	25-289;	no	yes	0	0
O75582	O75582	KS6A5_HUMAN	RPS6KA5	Ribosomal protein S6 kinase alpha-5	17	271	1	1	1	1	4	0	0	0	0	0	0	0	0	0	0	unresponsive	NA	NA	yes	287	Protein kinase	49-318;426-687;	yes	yes	0	0
Q9BZL6	Q9BZL6	KPCD2_HUMAN	PRKD2	Serine/threonine-protein kinase D2	18	93	1	1	1	1	4	0	0	0	0	0	0	0	0	0	0	unresponsive	NA	NA	yes	110	Protein kinase	551-807;	no	yes	0	0
Q9H2G2	Q9H2G2	SLK_HUMAN	SLK	STE20-like serine/threonine-protein kinase	13	380	1	1	1	1	4	0	0	0	0	0	0	0	0	0	0	unresponsive	NA	NA	yes	392	Protein kinase	34-292;	no	yes	0	0
Q5VT25	Q9Y5S2;Q5VT25	MRCKA_HUMAN	CDC42BPA	Serine/threonine-protein kinase MRCK alpha	10	107	1	1	1	1	4	0	0	1	1	2	0	0	0	0	0	unresponsive	NA	NA	yes	116	Protein kinase	77-343;	yes	yes	2	2
Q9Y2U5	Q9Y2U5	M3K2_HUMAN	MAP3K2	Mitogen-activated protein kinase kinase kinase 2	14	56	1	1	1	1	4	0	0	0	0	0	0	0	0	0	0	unresponsive	NA	NA	yes	69	Protein kinase	357-617;	no	yes	0	0
O14757	O14757	CHK1_HUMAN	CHEK1	Serine/threonine-protein kinase Chk1	9	245	1	1	1	1	4	1	1	1	1	4	0	0	0	0	0	stabilized	0.0111307	7.04845	yes	253	Protein kinase	9-265;	yes	yes	4	4
Q9Y6R4	Q9Y6R4	M3K4_HUMAN	MAP3K4	Mitogen-activated protein kinase kinase kinase 4	9	409	1	1	1	1	4	0	0	0	0	0	0	0	0	0	0	unresponsive	NA	NA	yes	417	Protein kinase	1343-1601;	no	yes	0	0
O43318	O43318	M3K7_HUMAN	MAP3K7	Mitogen-activated protein kinase kinase kinase 7	7	283	1	1	0	1	3	1	1	0	1	3	0	0	0	0	0	stabilized	0.0203329	5.73313	yes	289	Protein kinase	36-291;	yes	yes	3	3
O43318	O43318	M3K7_HUMAN	MAP3K7	Mitogen-activated protein kinase kinase kinase 7	15	239	1	1	1	1	4	1	1	1	1	4	0	0	0	0	0	stabilized	0.0215267	5.60158	yes	253	Protein kinase	36-291;	yes	yes	4	4
Q9UHD2	Q9UHD2	TBK1_HUMAN	TBK1	Serine/threonine-protein kinase TBK1	17	488	1	1	1	1	4	0	0	0	0	0	0	0	0	0	0	unresponsive	NA	NA	yes	504	Protein kinase	9-310;	no	yes	0	0
P46734	P52564;P46734	MP2K3_HUMAN	MAP2K3	Dual specificity mitogen-activated protein kinase kinase 3	8	236	1	1	1	1	4	0	0	0	0	0	0	0	0	0	0	unresponsive	NA	NA	yes	243	Protein kinase	64-325;	yes	yes	0	0
Q86UE8	Q86UE8	TLK2_HUMAN	TLK2	Serine/threonine-protein kinase tousled-like 2	10	328	1	1	1	1	4	0	0	0	0	0	0	0	0	0	0	unresponsive	NA	NA	yes	337	Protein kinase	462-741;	no	yes	0	0
Q9H2G2	Q9H2G2	SLK_HUMAN	SLK	STE20-like serine/threonine-protein kinase	11	1092	1	1	1	1	4	0	0	0	0	0	0	0	0	0	0	unresponsive	NA	NA	yes	1102	Protein kinase	34-292;	no	yes	0	0
Q9H2G2	Q9H2G2	SLK_HUMAN	SLK	STE20-like serine/threonine-protein kinase	13	1092	1	1	1	1	4	0	0	0	0	0	0	0	0	0	0	unresponsive	NA	NA	yes	1104	Protein kinase	34-292;	no	yes	0	0
Q9H2G2	Q9H2G2	SLK_HUMAN	SLK	STE20-like serine/threonine-protein kinase	15	1092	1	1	1	1	4	0	0	0	0	0	0	0	0	0	0	unresponsive	NA	NA	yes	1106	Protein kinase	34-292;	no	yes	0	0
P49674	P49674	KC1E_HUMAN	CSNK1E	Casein kinase I isoform epsilon	15	402	1	1	1	1	4	0	0	0	0	0	0	0	0	0	0	unresponsive	NA	NA	yes	416	Protein kinase	9-277;	no	yes	0	0
Q00537	Q00537	CDK17_HUMAN	CDK17	Cyclin-dependent kinase 17	8	153	1	1	1	1	4	0	0	0	0	0	0	0	0	0	0	unresponsive	NA	NA	yes	160	Protein kinase	192-473;	no	yes	0	0
Q5VT25	Q5VT25	MRCKA_HUMAN	CDC42BPA	Serine/threonine-protein kinase MRCK alpha	9	1091	1	1	1	1	4	0	0	0	0	0	0	0	0	0	0	unresponsive	NA	NA	yes	1099	Protein kinase	77-343;	no	yes	0	0
P41240	P41240	CSK_HUMAN	CSK	Tyrosine-protein kinase CSK	9	390	1	1	1	0	3	1	0	1	0	2	0	0	0	0	0	unresponsive	NA	NA	yes	398	Protein kinase	195-449;	yes	yes	2	2
Q13043	Q13043	STK4_HUMAN	STK4	Serine/threonine-protein kinase 4	11	427	1	1	1	1	4	0	0	0	0	0	0	0	0	0	0	unresponsive	NA	NA	yes	437	Protein kinase	30-281;	no	yes	0	0
Q9UKE5	Q8N4C8;O95819;Q9UKE5	TNIK_HUMAN	TNIK	TRAF2 and NCK-interacting protein kinase	9	300	1	0	1	1	3	0	0	0	0	0	0	0	0	0	0	unresponsive	NA	NA	yes	308	Protein kinase	25-289;	no	yes	0	0
Q9UKE5	Q9UKE5	TNIK_HUMAN	TNIK	TRAF2 and NCK-interacting protein kinase	11	300	1	1	1	1	4	0	0	0	0	0	0	0	0	0	0	unresponsive	NA	NA	yes	310	Protein kinase	25-289;	no	yes	0	0
O15111	O15111	IKKA_HUMAN	CHUK	Inhibitor of nuclear factor kappa-B kinase subunit alpha	9	416	1	1	1	1	4	0	0	0	0	0	0	0	0	0	0	unresponsive	NA	NA	yes	424	Protein kinase	15-302;	no	yes	0	0
P49674	P49674	KC1E_HUMAN	CSNK1E	Casein kinase I isoform epsilon	10	356	1	1	1	1	4	0	0	0	0	0	0	0	0	0	0	unresponsive	NA	NA	yes	365	Protein kinase	9-277;	no	yes	0	0
Q9Y2K2	Q9Y2K2	SIK3_HUMAN	SIK3	Serine/threonine-protein kinase SIK3	17	727	1	1	1	1	4	0	0	0	0	0	0	0	0	0	0	unresponsive	NA	NA	yes	743	Protein kinase	66-317;	no	yes	0	0
P46734	P52564;P46734	MP2K3_HUMAN	MAP2K3	Dual specificity mitogen-activated protein kinase kinase 3	11	95	1	1	1	1	4	0	0	0	0	0	0	0	0	0	0	unresponsive	NA	NA	yes	105	Protein kinase	64-325;	yes	yes	0	0
Q8NEB9	Q8NEB9	PK3C3_HUMAN	PIK3C3	Phosphatidylinositol 3-kinase catalytic subunit type 3	13	601	1	1	1	1	4	0	0	0	0	0	0	0	0	0	0	unresponsive	NA	NA	yes	613	Protein kinase		no	yes	0	0
P24941	P24941	CDK2_HUMAN	CDK2	Cyclin-dependent kinase 2	16	35	1	1	1	1	4	1	1	1	1	4	0	0	0	0	0	stabilized	0.0059856	6.73097	yes	50	Protein kinase	4-286;	yes	yes	4	4
P06493	P06493	CDK1_HUMAN	CDK1	Cyclin-dependent kinase 1	16	35	1	1	1	1	4	1	1	1	1	4	0	0	0	0	0	stabilized	0.0447393	6.14827	yes	50	Protein kinase	4-287;	yes	yes	4	4
P23443	P23443	KS6B1_HUMAN	RPS6KB1	Ribosomal protein S6 kinase beta-1	10	86	1	1	1	1	4	1	1	1	1	4	0	0	0	0	0	stabilized	0.0031795	5.85665	yes	95	Protein kinase	91-352;	yes	yes	4	4
P46734	P46734	MP2K3_HUMAN	MAP2K3	Dual specificity mitogen-activated protein kinase kinase 3	16	27	1	1	1	1	4	0	0	0	0	0	0	0	0	0	0	unresponsive	NA	NA	yes	42	Protein kinase	64-325;	no	yes	0	0
Q9NWZ3	Q9NWZ3	IRAK4_HUMAN	IRAK4	Interleukin-1 receptor-associated kinase 4	8	327	1	1	1	1	4	1	1	1	1	4	0	0	0	0	0	stabilized	0.00859365	6.9551	yes	334	Protein kinase	186-454;	yes	yes	4	4
P43405	P43405;Q8NFD2;P43403	KSYK_HUMAN	SYK	Tyrosine-protein kinase SYK	8	510	1	1	0	1	3	1	1	0	1	3	0	0	0	0	0	stabilized	0.0340616	7.4219	yes	517	Protein kinase	371-631;	yes	yes	3	3
P16591	P16591;P07332	FER_HUMAN	FER	Tyrosine-protein kinase Fer	8	700	1	1	1	0	3	1	0	0	0	1	0	0	0	0	0	unresponsive	NA	NA	yes	707	Protein kinase	563-816;	yes	yes	1	1
P43250	P43250	GRK6_HUMAN	GRK6	G protein-coupled receptor kinase 6	17	327	1	1	1	1	4	1	1	1	1	4	0	0	0	0	0	stabilized	0.0138492	6.81463	yes	343	Protein kinase	186-448;	yes	yes	4	4
Q9UKE5	Q9UKE5	TNIK_HUMAN	TNIK	TRAF2 and NCK-interacting protein kinase	9	559	1	1	1	1	4	0	0	0	0	0	0	0	0	0	0	unresponsive	NA	NA	yes	567	Protein kinase	25-289;	no	yes	0	0
Q13523	Q13523	PRP4B_HUMAN	PRPF4B	Serine/threonine-protein kinase PRP4 homolog	15	992	1	1	0	1	3	0	1	0	0	1	0	0	0	0	0	unresponsive	NA	NA	yes	1006	Protein kinase	687-1006;	yes	yes	1	1
Q13523	Q13523	PRP4B_HUMAN	PRPF4B	Serine/threonine-protein kinase PRP4 homolog	16	992	1	1	1	1	4	1	1	0	0	2	0	0	0	0	0	unresponsive	NA	NA	yes	1007	Protein kinase	687-1006;	yes	yes	2	2
P05771	P05771	KPCB_HUMAN	PRKCB	Protein kinase C beta type	11	310	1	1	1	1	4	0	0	0	0	0	0	0	0	0	0	unresponsive	NA	NA	yes	320	Protein kinase	342-600;	no	yes	0	0
P43405	P43405	KSYK_HUMAN	SYK	Tyrosine-protein kinase SYK	15	173	1	1	1	1	4	0	0	0	0	0	0	0	0	0	0	unresponsive	NA	NA	yes	187	Protein kinase	371-631;	no	yes	0	0
P30291	P30291	WEE1_HUMAN	WEE1	Wee1-like protein kinase	12	470	1	1	1	1	4	1	1	1	1	4	0	0	0	0	0	stabilized	0.0902237	4.95852	yes	481	Protein kinase	299-569;	yes	yes	4	4
Q9UKE5	Q9UKE5	TNIK_HUMAN	TNIK	TRAF2 and NCK-interacting protein kinase	21	1020	1	1	1	1	4	0	0	0	0	0	0	0	0	0	0	unresponsive	NA	NA	yes	1040	Protein kinase	25-289;	no	yes	0	0
P31749	P31749	AKT1_HUMAN	AKT1	RAC-alpha serine/threonine-protein kinase	12	290	1	1	1	1	4	0	1	0	0	1	0	0	0	0	0	unresponsive	NA	NA	yes	301	Protein kinase	150-408;	yes	yes	1	1
P31751	P31751	AKT2_HUMAN	AKT2	RAC-beta serine/threonine-protein kinase	18	291	1	1	1	1	4	1	1	1	1	4	0	0	0	0	0	stabilized	0.106622	5.04007	yes	308	Protein kinase	152-409;	yes	yes	4	4
Q86UE8	Q15349;Q9UKI8;Q86UE8	TLK2_HUMAN	TLK2	Serine/threonine-protein kinase tousled-like 2	8	611	1	1	1	1	4	1	1	1	1	4	0	0	0	0	0	stabilized	0.0215263	6.9425	yes	618	Protein kinase	462-741;	yes	yes	4	4
P30291	P30291	WEE1_HUMAN	WEE1	Wee1-like protein kinase	9	284	1	1	1	1	4	0	0	0	0	0	0	0	0	0	0	unresponsive	NA	NA	yes	292	Protein kinase	299-569;	no	yes	0	0
Q9Y6R4	Q9Y6R4	M3K4_HUMAN	MAP3K4	Mitogen-activated protein kinase kinase kinase 4	13	334	1	1	1	1	4	0	0	0	0	0	0	0	0	0	0	unresponsive	NA	NA	yes	346	Protein kinase	1343-1601;	no	yes	0	0
Q9Y2U5	Q9Y2U5	M3K2_HUMAN	MAP3K2	Mitogen-activated protein kinase kinase kinase 2	14	418	1	1	1	1	4	0	0	0	0	0	0	0	0	0	0	unresponsive	NA	NA	yes	431	Protein kinase	357-617;	yes	yes	0	0
Q9H2G2	Q9H2G2	SLK_HUMAN	SLK	STE20-like serine/threonine-protein kinase	8	812	1	1	1	1	4	0	0	0	0	0	0	0	0	0	0	unresponsive	NA	NA	yes	819	Protein kinase	34-292;	no	yes	0	0
Q9H2G2	Q9H2G2	SLK_HUMAN	SLK	STE20-like serine/threonine-protein kinase	13	812	1	1	1	1	4	0	1	0	0	1	0	0	0	0	0	unresponsive	NA	NA	yes	824	Protein kinase	34-292;	no	yes	1	1
Q13470	Q13470	TNK1_HUMAN	TNK1	Non-receptor tyrosine-protein kinase TNK1	17	577	1	1	0	1	3	0	0	0	0	0	0	0	0	0	0	unresponsive	NA	NA	yes	593	Protein kinase	116-377;	no	yes	0	0
Q13470	Q13470	TNK1_HUMAN	TNK1	Non-receptor tyrosine-protein kinase TNK1	18	577	1	1	1	1	4	0	0	0	0	0	0	0	0	0	0	unresponsive	NA	NA	yes	594	Protein kinase	116-377;	no	yes	0	0
Q86UE8	Q86UE8	TLK2_HUMAN	TLK2	Serine/threonine-protein kinase tousled-like 2	11	66	1	1	1	1	4	0	0	0	0	0	0	0	0	0	0	unresponsive	NA	NA	yes	76	Protein kinase	462-741;	no	yes	0	0
Q15208	Q15208	STK38_HUMAN	STK38	Serine/threonine-protein kinase 38	7	267	0	1	1	1	3	0	0	0	0	0	0	0	0	0	0	unresponsive	NA	NA	yes	273	Protein kinase	89-382;	yes	yes	0	0
P42680	P42680	TEC_HUMAN	TEC	Tyrosine-protein kinase Tec	10	155	0	1	1	1	3	0	0	0	0	0	0	0	0	0	0	unresponsive	NA	NA	yes	164	Protein kinase	370-623;	no	yes	0	0
P53350	P53350	PLK1_HUMAN	PLK1	Serine/threonine-protein kinase PLK1	9	146	1	1	1	1	4	1	1	1	1	4	0	0	0	0	0	stabilized	0.0205597	5.7656	yes	154	Protein kinase	53-305;	yes	yes	4	4
Q16512	Q16512	PKN1_HUMAN	PKN1	Serine/threonine-protein kinase N1	9	248	1	1	0	1	3	0	0	0	0	0	0	0	0	0	0	unresponsive	NA	NA	yes	256	Protein kinase	615-874;	no	yes	0	0
P51812	P51812;Q9UK32	KS6A3_HUMAN	RPS6KA3	Ribosomal protein S6 kinase alpha-3	20	224	1	1	1	1	4	0	0	0	0	0	0	0	0	0	0	unresponsive	NA	NA	yes	243	Protein kinase	68-327;422-679;	yes	yes	0	0
Q6PHR2	Q6PHR2	ULK3_HUMAN	ULK3	Serine/threonine-protein kinase ULK3	16	294	1	0	1	1	3	0	0	0	0	0	0	0	0	0	0	unresponsive	NA	NA	yes	309	Protein kinase	14-270;	no	yes	0	0
Q86UE8	Q9UKI8;Q86UE8	TLK2_HUMAN	TLK2	Serine/threonine-protein kinase tousled-like 2	12	418	1	1	1	1	4	0	0	0	0	0	0	0	0	0	0	unresponsive	NA	NA	yes	429	Protein kinase	462-741;	no	yes	0	0
Q86UE8	Q9UKI8;Q86UE8	TLK2_HUMAN	TLK2	Serine/threonine-protein kinase tousled-like 2	15	418	1	1	1	1	4	0	0	0	0	0	0	0	0	0	0	unresponsive	NA	NA	yes	432	Protein kinase	462-741;	no	yes	0	0
Q9H2G2	Q9H2G2	SLK_HUMAN	SLK	STE20-like serine/threonine-protein kinase	8	684	1	1	1	1	4	0	0	0	0	0	0	0	0	0	0	unresponsive	NA	NA	yes	691	Protein kinase	34-292;	no	yes	0	0
P05771	P05771	KPCB_HUMAN	PRKCB	Protein kinase C beta type	10	611	1	1	1	0	3	1	1	1	0	3	0	0	0	0	0	stabilized	0.0224263	7.07623	yes	620	Protein kinase	342-600;	no	yes	3	3
Q13177	Q13177	PAK2_HUMAN	PAK2	Serine/threonine-protein kinase PAK 2	12	288	1	1	1	1	4	1	1	1	1	4	0	0	0	0	0	stabilized	0.00819031	6.86385	yes	299	Protein kinase	249-499;	yes	yes	4	4
Q8NEB9	Q8NEB9	PK3C3_HUMAN	PIK3C3	Phosphatidylinositol 3-kinase catalytic subunit type 3	7	660	1	0	1	1	3	1	0	1	1	3	0	0	0	0	0	stabilized	0.13167	4.61697	yes	666	Protein kinase		no	yes	3	3
Q96GX5	Q96GX5	GWL_HUMAN	MASTL	Serine/threonine-protein kinase greatwall	15	9	1	1	1	1	4	0	0	0	0	0	0	0	0	0	0	unresponsive	NA	NA	yes	23	Protein kinase	35-835;	no	yes	0	0
Q96GD4	Q96GD4	AURKB_HUMAN	AURKB	Aurora kinase B	14	31	1	1	1	1	4	0	0	0	0	0	0	0	0	0	0	unresponsive	NA	NA	yes	44	Protein kinase	77-327;	no	yes	0	0
P00519	P00519	ABL1_HUMAN	ABL1	Tyrosine-protein kinase ABL1	15	575	1	1	1	1	4	0	0	0	0	0	0	0	0	0	0	unresponsive	NA	NA	yes	589	Protein kinase	242-493;	no	yes	0	0
Q15208	Q9Y2H1;Q15208	STK38_HUMAN	STK38	Serine/threonine-protein kinase 38	7	72	1	1	1	1	4	0	0	0	0	0	0	0	0	0	0	unresponsive	NA	NA	yes	78	Protein kinase	89-382;	no	yes	0	0
Q15418	Q15418	KS6A1_HUMAN	RPS6KA1	Ribosomal protein S6 kinase alpha-1	9	268	1	1	1	1	4	1	1	1	1	4	0	0	0	0	0	stabilized	0.0434486	6.92507	yes	276	Protein kinase	62-321;418-675;	yes	yes	4	4
P51812	P51812	KS6A3_HUMAN	RPS6KA3	Ribosomal protein S6 kinase alpha-3	9	274	1	1	1	1	4	1	1	0	0	2	0	0	0	0	0	unresponsive	NA	NA	yes	282	Protein kinase	68-327;422-679;	yes	yes	2	2
Q13546	Q13546	RIPK1_HUMAN	RIPK1	Receptor-interacting serine/threonine-protein kinase 1	12	306	1	1	1	1	4	0	0	0	0	0	0	0	0	0	0	unresponsive	NA	NA	yes	317	Protein kinase	17-289;	no	yes	0	0
Q9H2G2	Q9H2G2	SLK_HUMAN	SLK	STE20-like serine/threonine-protein kinase	15	797	1	1	1	1	4	0	0	0	0	0	0	0	0	0	0	unresponsive	NA	NA	yes	811	Protein kinase	34-292;	no	yes	0	0
Q9BVS4	Q9BVS4	RIOK2_HUMAN	RIOK2	Serine/threonine-protein kinase RIO2	12	172	1	1	1	1	4	1	1	1	1	4	0	0	0	0	0	stabilized	0.0714568	5.22965	yes	183	Protein kinase	97-272;	yes	yes	4	4
Q9H2K8	Q9H2K8	TAOK3_HUMAN	TAOK3	Serine/threonine-protein kinase TAO3	11	532	1	1	1	1	4	0	0	0	0	0	0	0	0	0	0	unresponsive	NA	NA	yes	542	Protein kinase	24-277;	no	yes	0	0
Q9H2K8	Q9H2K8	TAOK3_HUMAN	TAOK3	Serine/threonine-protein kinase TAO3	12	532	1	1	1	1	4	0	0	0	0	0	0	0	0	0	0	unresponsive	NA	NA	yes	543	Protein kinase	24-277;	no	yes	0	0
Q9UKE5	Q9UKE5	TNIK_HUMAN	TNIK	TRAF2 and NCK-interacting protein kinase	12	261	1	1	1	1	4	0	0	0	0	0	0	0	0	0	0	unresponsive	NA	NA	yes	272	Protein kinase	25-289;	yes	yes	0	0
P49674	P49674;P48730	KC1E_HUMAN	CSNK1E	Casein kinase I isoform epsilon	15	141	1	1	1	1	4	0	0	1	0	1	0	0	0	0	0	unresponsive	NA	NA	yes	155	Protein kinase	9-277;	yes	yes	1	1
P50750	P50750	CDK9_HUMAN	CDK9	Cyclin-dependent kinase 9	14	345	1	1	1	1	4	0	0	0	0	0	0	0	0	0	0	unresponsive	NA	NA	yes	358	Protein kinase	19-315;	no	yes	0	0
P05771	P05771	KPCB_HUMAN	PRKCB	Protein kinase C beta type	10	362	1	1	1	1	4	1	1	1	1	4	0	0	0	0	0	stabilized	0.0186914	6.8905	yes	371	Protein kinase	342-600;	yes	yes	4	4
Q8TBX8	Q8TBX8	PI42C_HUMAN	PIP4K2C	Phosphatidylinositol 5-phosphate 4-kinase type-2 gamma	7	31	1	1	1	1	4	0	0	0	0	0	0	0	0	0	0	unresponsive	NA	NA	yes	37	NA	NA	no	yes	0	0
O14757	O14757	CHK1_HUMAN	CHEK1	Serine/threonine-protein kinase Chk1	12	233	1	1	1	1	4	1	1	1	1	4	0	0	0	0	0	stabilized	0.0175471	6.98747	yes	244	Protein kinase	9-265;	yes	yes	4	4
Q9H2G2	Q9H2G2	SLK_HUMAN	SLK	STE20-like serine/threonine-protein kinase	7	977	1	1	1	1	4	0	0	0	0	0	0	0	0	0	0	unresponsive	NA	NA	yes	983	Protein kinase	34-292;	no	yes	0	0
Q9H2K8	Q9H2K8	TAOK3_HUMAN	TAOK3	Serine/threonine-protein kinase TAO3	8	310	1	1	1	1	4	0	0	0	0	0	0	0	0	0	0	unresponsive	NA	NA	yes	317	Protein kinase	24-277;	no	yes	0	0
P06493	P06493	CDK1_HUMAN	CDK1	Cyclin-dependent kinase 1	17	34	1	1	1	1	4	0	0	0	0	0	0	0	0	0	0	unresponsive	NA	NA	yes	50	Protein kinase	4-287;	yes	yes	0	0
O75582	O75582	KS6A5_HUMAN	RPS6KA5	Ribosomal protein S6 kinase alpha-5	9	68	1	1	1	1	4	0	0	0	0	0	0	0	0	0	0	unresponsive	NA	NA	yes	76	Protein kinase	49-318;426-687;	yes	yes	0	0
P28482	P27361;P28482	MK01_HUMAN	MAPK1	Mitogen-activated protein kinase 1	13	55	1	1	1	1	4	0	0	0	0	0	0	0	0	0	0	unresponsive	NA	NA	yes	67	Protein kinase	25-313;	yes	yes	0	0
Q16539	Q16539	MK14_HUMAN	MAPK14	Mitogen-activated protein kinase 14	8	249	1	1	1	1	4	0	0	0	0	0	0	0	0	0	0	unresponsive	NA	NA	yes	256	Protein kinase	24-308;	yes	yes	0	0
Q9UKE5	Q9UKE5	TNIK_HUMAN	TNIK	TRAF2 and NCK-interacting protein kinase	13	1019	1	1	1	1	4	0	0	0	0	0	0	0	0	0	0	unresponsive	NA	NA	yes	1031	Protein kinase	25-289;	no	yes	0	0
Q9UKE5	Q9UKE5	TNIK_HUMAN	TNIK	TRAF2 and NCK-interacting protein kinase	22	1019	1	1	1	1	4	0	0	0	0	0	0	0	0	0	0	unresponsive	NA	NA	yes	1040	Protein kinase	25-289;	no	yes	0	0
Q6XUX3	Q6XUX3	DUSTY_HUMAN	DSTYK	Dual serine/threonine and tyrosine protein kinase	16	396	1	1	1	1	4	0	0	0	0	0	0	0	0	0	0	unresponsive	NA	NA	yes	411	Protein kinase	652-906;	no	yes	0	0
Q8TBX8	Q8TBX8	PI42C_HUMAN	PIP4K2C	Phosphatidylinositol 5-phosphate 4-kinase type-2 gamma	8	30	1	1	1	1	4	0	0	0	0	0	0	0	0	0	0	unresponsive	NA	NA	yes	37	NA	NA	no	yes	0	0
P53350	P53350	PLK1_HUMAN	PLK1	Serine/threonine-protein kinase PLK1	18	208	1	1	1	1	4	0	0	0	0	0	0	0	0	0	0	unresponsive	NA	NA	yes	225	Protein kinase	53-305;	yes	yes	0	0
Q5VT25	Q5VT25	MRCKA_HUMAN	CDC42BPA	Serine/threonine-protein kinase MRCK alpha	13	573	1	1	1	1	4	0	0	0	0	0	0	0	0	0	0	unresponsive	NA	NA	yes	585	Protein kinase	77-343;	no	yes	0	0
Q13043	Q13043	STK4_HUMAN	STK4	Serine/threonine-protein kinase 4	9	16	1	1	1	1	4	0	0	0	0	0	0	0	0	0	0	unresponsive	NA	NA	yes	24	Protein kinase	30-281;	no	yes	0	0
Q16513	Q16513	PKN2_HUMAN	PKN2	Serine/threonine-protein kinase N2	8	92	1	1	1	1	4	0	0	0	0	0	0	0	0	0	0	unresponsive	NA	NA	yes	99	Protein kinase	657-916;	no	yes	0	0
Q8TD19	Q8TD19	NEK9_HUMAN	NEK9	Serine/threonine-protein kinase Nek9	13	933	1	1	1	0	3	0	0	0	0	0	0	0	0	0	0	unresponsive	NA	NA	yes	945	Protein kinase	52-308;	no	yes	0	0
Q13546	Q13546	RIPK1_HUMAN	RIPK1	Receptor-interacting serine/threonine-protein kinase 1	18	604	0	1	1	1	3	0	0	0	0	0	0	0	0	0	0	unresponsive	NA	NA	yes	621	Protein kinase	17-289;	no	yes	0	0
Q16513	Q16513	PKN2_HUMAN	PKN2	Serine/threonine-protein kinase N2	14	171	1	1	1	1	4	0	0	0	0	0	0	0	0	0	0	unresponsive	NA	NA	yes	184	Protein kinase	657-916;	no	yes	0	0
Q9UHD2	Q9UHD2	TBK1_HUMAN	TBK1	Serine/threonine-protein kinase TBK1	11	692	1	1	1	1	4	0	0	0	0	0	0	0	0	0	0	unresponsive	NA	NA	yes	702	Protein kinase	9-310;	no	yes	0	0
Q16512	Q16512	PKN1_HUMAN	PKN1	Serine/threonine-protein kinase N1	14	161	1	1	1	1	4	0	0	0	0	0	0	0	0	0	0	unresponsive	NA	NA	yes	174	Protein kinase	615-874;	no	yes	0	0
O15111	O15111	IKKA_HUMAN	CHUK	Inhibitor of nuclear factor kappa-B kinase subunit alpha	13	105	1	1	1	1	4	0	0	0	0	0	0	0	0	0	0	unresponsive	NA	NA	yes	117	Protein kinase	15-302;	yes	yes	0	0
P31751	P31751	AKT2_HUMAN	AKT2	RAC-beta serine/threonine-protein kinase	17	421	1	1	1	1	4	1	1	1	1	4	0	0	0	0	0	stabilized	0.0464997	5.49785	yes	437	Protein kinase	152-409;	no	yes	4	4
O96017	O96017	CHK2_HUMAN	CHEK2	Serine/threonine-protein kinase Chk2	8	465	1	1	1	0	3	1	0	0	0	1	0	0	0	0	0	unresponsive	NA	NA	yes	472	Protein kinase	220-486;	yes	yes	1	1
Q13523	Q13523	PRP4B_HUMAN	PRPF4B	Serine/threonine-protein kinase PRP4 homolog	15	738	1	1	1	1	4	1	1	0	1	3	0	0	0	0	0	stabilized	0.0166738	4.86733	yes	752	Protein kinase	687-1006;	yes	yes	3	3
O15111	Q9UPZ9;O15111	IKKA_HUMAN	CHUK	Inhibitor of nuclear factor kappa-B kinase subunit alpha	9	67	1	1	1	1	4	0	0	0	0	0	0	0	0	0	0	unresponsive	NA	NA	yes	75	Protein kinase	15-302;	yes	yes	0	0
Q9H2G2	Q9H2G2	SLK_HUMAN	SLK	STE20-like serine/threonine-protein kinase	10	1196	1	1	1	1	4	0	0	0	0	0	0	0	0	0	0	unresponsive	NA	NA	yes	1205	Protein kinase	34-292;	no	yes	0	0
Q9NWZ3	Q9NWZ3	IRAK4_HUMAN	IRAK4	Interleukin-1 receptor-associated kinase 4	14	21	1	1	0	1	3	0	0	0	0	0	0	0	0	0	0	unresponsive	NA	NA	yes	34	Protein kinase	186-454;	no	yes	0	0
Q13188	Q13188	STK3_HUMAN	STK3	Serine/threonine-protein kinase 3	9	13	1	1	1	1	4	0	0	0	0	0	0	0	0	0	0	unresponsive	NA	NA	yes	21	Protein kinase	27-278;	no	yes	0	0
P31749	P31749	AKT1_HUMAN	AKT1	RAC-alpha serine/threonine-protein kinase	17	420	1	1	1	1	4	0	0	0	0	0	0	0	0	0	0	unresponsive	NA	NA	yes	436	Protein kinase	150-408;	no	yes	0	0
P45983	P45984;P53779;P45983	MK08_HUMAN	MAPK8	Mitogen-activated protein kinase 8	13	56	1	1	1	1	4	1	1	1	1	4	0	0	0	0	0	stabilized	0.0167198	5.80877	yes	68	Protein kinase	26-321;	yes	yes	4	4
Q16539	Q16539	MK14_HUMAN	MAPK14	Mitogen-activated protein kinase 14	13	54	0	1	1	1	3	0	0	0	0	0	0	0	0	0	0	unresponsive	NA	NA	yes	66	Protein kinase	24-308;	yes	yes	0	0
O75582	O75582	KS6A5_HUMAN	RPS6KA5	Ribosomal protein S6 kinase alpha-5	17	527	1	1	1	1	4	0	0	0	0	0	0	0	0	0	0	unresponsive	NA	NA	yes	543	Protein kinase	49-318;426-687;	yes	yes	0	0
P49674	P49674;P48730	KC1E_HUMAN	CSNK1E	Casein kinase I isoform epsilon	11	232	1	1	1	1	4	0	0	1	1	2	0	0	0	0	0	unresponsive	NA	NA	yes	242	Protein kinase	9-277;	yes	yes	2	2
P00519	P00519	ABL1_HUMAN	ABL1	Tyrosine-protein kinase ABL1	11	789	1	1	1	1	4	0	0	0	0	0	0	0	0	0	0	unresponsive	NA	NA	yes	799	Protein kinase	242-493;	no	yes	0	0
P53350	P53350	PLK1_HUMAN	PLK1	Serine/threonine-protein kinase PLK1	8	265	1	1	1	1	4	0	1	1	0	2	0	0	0	0	0	unresponsive	NA	NA	yes	272	Protein kinase	53-305;	yes	yes	2	2
Q9Y6R4	Q9Y6R4	M3K4_HUMAN	MAP3K4	Mitogen-activated protein kinase kinase kinase 4	12	1315	1	1	1	1	4	0	0	0	0	0	0	0	0	0	0	unresponsive	NA	NA	yes	1326	Protein kinase	1343-1601;	no	yes	0	0
Q13177	Q13177;O75914	PAK2_HUMAN	PAK2	Serine/threonine-protein kinase PAK 2	11	118	1	1	1	1	4	0	0	0	0	0	0	0	0	0	0	unresponsive	NA	NA	yes	128	Protein kinase	249-499;	no	yes	0	0
Q9UKE5	Q9UKE5	TNIK_HUMAN	TNIK	TRAF2 and NCK-interacting protein kinase	13	686	1	1	0	1	3	0	0	0	0	0	0	0	0	0	0	unresponsive	NA	NA	yes	698	Protein kinase	25-289;	no	yes	0	0
Q9Y6R4	Q9Y6R4	M3K4_HUMAN	MAP3K4	Mitogen-activated protein kinase kinase kinase 4	18	159	1	1	1	1	4	0	0	0	0	0	0	0	0	0	0	unresponsive	NA	NA	yes	176	Protein kinase	1343-1601;	no	yes	0	0
O15111	O15111	IKKA_HUMAN	CHUK	Inhibitor of nuclear factor kappa-B kinase subunit alpha	12	366	1	1	1	1	4	0	0	0	0	0	0	0	0	0	0	unresponsive	NA	NA	yes	377	Protein kinase	15-302;	no	yes	0	0
P19525	P19525	E2AK2_HUMAN	EIF2AK2	Interferon-induced, double-stranded RNA-activated protein kinase	13	522	1	1	1	1	4	1	1	1	0	3	0	0	0	0	0	stabilized	0.0389201	5.34963	yes	534	Protein kinase	267-538;	yes	yes	3	3
O43318	O43318	M3K7_HUMAN	MAP3K7	Mitogen-activated protein kinase kinase kinase 7	12	227	1	1	1	1	4	1	1	1	1	4	0	0	0	0	0	stabilized	0.0844407	5.39425	yes	238	Protein kinase	36-291;	yes	yes	4	4
P06493	P06493	CDK1_HUMAN	CDK1	Cyclin-dependent kinase 1	15	201	1	1	1	1	4	1	1	1	1	4	0	0	0	0	0	stabilized	0.0689448	5.97915	yes	215	Protein kinase	4-287;	yes	yes	4	4
P53350	P53350	PLK1_HUMAN	PLK1	Serine/threonine-protein kinase PLK1	8	338	1	1	1	1	4	0	0	0	0	0	0	0	0	0	0	unresponsive	NA	NA	yes	345	Protein kinase	53-305;	no	yes	0	0
Q8N4C8	Q8N4C8	MINK1_HUMAN	MINK1	Misshapen-like kinase 1	8	502	1	1	1	1	4	0	0	0	0	0	0	0	0	0	0	unresponsive	NA	NA	yes	509	Protein kinase	25-289;	no	yes	0	0
Q9UKE5	Q9UKE5	TNIK_HUMAN	TNIK	TRAF2 and NCK-interacting protein kinase	7	516	1	1	1	1	4	0	0	0	0	0	0	0	0	0	0	unresponsive	NA	NA	yes	522	Protein kinase	25-289;	no	yes	0	0
Q86UE8	Q86UE8	TLK2_HUMAN	TLK2	Serine/threonine-protein kinase tousled-like 2	16	346	1	1	1	1	4	0	0	0	0	0	0	0	0	0	0	unresponsive	NA	NA	yes	361	Protein kinase	462-741;	no	yes	0	0
Q8NEB9	Q8NEB9	PK3C3_HUMAN	PIK3C3	Phosphatidylinositol 3-kinase catalytic subunit type 3	11	800	1	1	1	1	4	1	0	0	1	2	0	0	0	0	0	unresponsive	NA	NA	yes	810	Protein kinase		no	yes	2	2
P31749	P31749	AKT1_HUMAN	AKT1	RAC-alpha serine/threonine-protein kinase	10	112	1	1	1	1	4	0	0	0	0	0	0	0	0	0	0	unresponsive	NA	NA	yes	121	Protein kinase	150-408;	no	yes	0	0
O43318	O43318	M3K7_HUMAN	MAP3K7	Mitogen-activated protein kinase kinase kinase 7	20	547	1	1	1	1	4	0	0	0	0	0	0	0	0	0	0	unresponsive	NA	NA	yes	566	Protein kinase	36-291;	no	yes	0	0
Q9H2K8	Q9H2K8;Q7L7X3	TAOK3_HUMAN	TAOK3	Serine/threonine-protein kinase TAO3	8	721	1	1	1	1	4	0	0	0	0	0	0	0	0	0	0	unresponsive	NA	NA	yes	728	Protein kinase	24-277;	no	yes	0	0
Q9UKE5	Q8N4C8;Q9UKE5	TNIK_HUMAN	TNIK	TRAF2 and NCK-interacting protein kinase	7	478	1	1	1	1	4	0	0	0	0	0	0	0	0	0	0	unresponsive	NA	NA	yes	484	Protein kinase	25-289;	no	yes	0	0
O43318	O43318	M3K7_HUMAN	MAP3K7	Mitogen-activated protein kinase kinase kinase 7	7	590	1	1	1	1	4	0	0	0	0	0	0	0	0	0	0	unresponsive	NA	NA	yes	596	Protein kinase	36-291;	no	yes	0	0
Q9H2K8	Q9H2K8	TAOK3_HUMAN	TAOK3	Serine/threonine-protein kinase TAO3	8	514	1	1	1	1	4	0	0	0	0	0	0	0	0	0	0	unresponsive	NA	NA	yes	521	Protein kinase	24-277;	no	yes	0	0
Q9H2K8	Q9H2K8	TAOK3_HUMAN	TAOK3	Serine/threonine-protein kinase TAO3	11	514	1	1	1	1	4	0	0	0	0	0	0	0	0	0	0	unresponsive	NA	NA	yes	524	Protein kinase	24-277;	no	yes	0	0
Q5VT25	Q5VT25	MRCKA_HUMAN	CDC42BPA	Serine/threonine-protein kinase MRCK alpha	20	501	1	1	1	1	4	0	0	0	0	0	0	0	0	0	0	unresponsive	NA	NA	yes	520	Protein kinase	77-343;	no	yes	0	0
P50613	P50613	CDK7_HUMAN	CDK7	Cyclin-dependent kinase 7	13	330	1	1	1	1	4	0	0	0	0	0	0	0	0	0	0	unresponsive	NA	NA	yes	342	Protein kinase	12-295;	no	yes	0	0
O96013	O96013	PAK4_HUMAN	PAK4	Serine/threonine-protein kinase PAK 4	14	7	1	1	1	1	4	0	0	0	0	0	0	0	0	0	0	unresponsive	NA	NA	yes	20	Protein kinase	321-572;	no	yes	0	0
O14757	O14757	CHK1_HUMAN	CHEK1	Serine/threonine-protein kinase Chk1	15	406	1	1	1	1	4	0	0	0	0	0	0	0	0	0	0	unresponsive	NA	NA	yes	420	Protein kinase	9-265;	no	yes	0	0
P33981	P33981	TTK_HUMAN	TTK	Dual specificity protein kinase TTK	23	392	1	1	1	1	4	0	0	0	0	0	0	0	0	0	0	unresponsive	NA	NA	yes	414	Protein kinase	525-791;	no	yes	0	0
Q96SB4	Q96SB4	SRPK1_HUMAN	SRPK1	SRSF protein kinase 1	7	25	1	1	1	1	4	0	0	0	0	0	0	0	0	0	0	unresponsive	NA	NA	yes	31	Protein kinase	80-653;	no	yes	0	0
Q9Y6R4	Q9Y6R4	M3K4_HUMAN	MAP3K4	Mitogen-activated protein kinase kinase kinase 4	21	177	1	1	1	1	4	0	0	0	0	0	0	0	0	0	0	unresponsive	NA	NA	yes	197	Protein kinase	1343-1601;	no	yes	0	0
Q05397	Q05397	FAK1_HUMAN	PTK2	Focal adhesion kinase 1	9	191	1	1	1	1	4	0	0	0	0	0	0	0	0	0	0	unresponsive	NA	NA	yes	199	Protein kinase	422-680;	no	yes	0	0
P19525	P19525	E2AK2_HUMAN	EIF2AK2	Interferon-induced, double-stranded RNA-activated protein kinase	8	541	1	1	1	1	4	1	0	1	1	3	0	0	0	0	0	stabilized	0.124943	5.02857	yes	548	Protein kinase	267-538;	no	yes	3	3
P43405	P43405	KSYK_HUMAN	SYK	Tyrosine-protein kinase SYK	9	305	1	1	1	1	4	0	0	0	0	0	0	0	0	0	0	unresponsive	NA	NA	yes	313	Protein kinase	371-631;	no	yes	0	0
P00519	P00519	ABL1_HUMAN	ABL1	Tyrosine-protein kinase ABL1	9	689	1	1	1	1	4	0	0	0	0	0	0	0	0	0	0	unresponsive	NA	NA	yes	697	Protein kinase	242-493;	no	yes	0	0
P00519	P00519	ABL1_HUMAN	ABL1	Tyrosine-protein kinase ABL1	9	609	1	1	1	1	4	0	0	0	0	0	0	0	0	0	0	unresponsive	NA	NA	yes	617	Protein kinase	242-493;	no	yes	0	0
Q96GX5	Q96GX5	GWL_HUMAN	MASTL	Serine/threonine-protein kinase greatwall	7	463	1	1	1	1	4	0	0	0	0	0	0	0	0	0	0	unresponsive	NA	NA	yes	469	Protein kinase	35-835;	yes	yes	0	0
P46734	P46734	MP2K3_HUMAN	MAP2K3	Dual specificity mitogen-activated protein kinase kinase 3	9	332	1	1	1	1	4	0	0	0	0	0	0	0	0	0	0	unresponsive	NA	NA	yes	340	Protein kinase	64-325;	no	yes	0	0
Q9UHD2	Q9UHD2	TBK1_HUMAN	TBK1	Serine/threonine-protein kinase TBK1	9	30	1	1	0	1	3	1	1	0	1	3	0	0	0	0	0	stabilized	0.00372955	6.81813	yes	38	Protein kinase	9-310;	yes	yes	3	3
P53350	P53350	PLK1_HUMAN	PLK1	Serine/threonine-protein kinase PLK1	17	209	1	1	1	1	4	0	0	0	0	0	0	0	0	0	0	unresponsive	NA	NA	yes	225	Protein kinase	53-305;	yes	yes	0	0
P00519	P00519	ABL1_HUMAN	ABL1	Tyrosine-protein kinase ABL1	10	596	1	1	1	1	4	0	0	0	0	0	0	0	0	0	0	unresponsive	NA	NA	yes	605	Protein kinase	242-493;	no	yes	0	0
O00506	O00506	STK25_HUMAN	STK25	Serine/threonine-protein kinase 25	11	276	1	1	1	1	4	0	0	0	0	0	0	0	0	0	0	unresponsive	NA	NA	yes	286	Protein kinase	20-270;	no	yes	0	0
Q9P289	Q9P289;Q9Y6E0	STK26_HUMAN	STK26	Serine/threonine-protein kinase 26	11	280	1	1	1	1	4	1	1	1	1	4	0	0	0	0	0	stabilized	0.0225817	6.40165	yes	290	Protein kinase	24-274;	no	yes	4	4
Q9P289	Q9P289	STK26_HUMAN	STK26	Serine/threonine-protein kinase 26	13	280	0	1	1	1	3	0	0	1	1	2	0	0	0	0	0	unresponsive	NA	NA	yes	292	Protein kinase	24-274;	no	yes	2	2
Q96SB4	Q96SB4	SRPK1_HUMAN	SRPK1	SRSF protein kinase 1	8	4	1	1	1	1	4	0	0	0	0	0	0	0	0	0	0	unresponsive	NA	NA	yes	11	Protein kinase	80-653;	no	yes	0	0
Q9UBS0	Q9UBS0	KS6B2_HUMAN	RPS6KB2	Ribosomal protein S6 kinase beta-2	9	86	1	1	1	1	4	1	1	1	1	4	0	0	0	0	0	stabilized	0.065955	4.55567	yes	94	Protein kinase	67-328;	yes	yes	4	4
Q9P2K8	Q9P2K8	E2AK4_HUMAN	EIF2AK4	eIF-2-alpha kinase GCN2	11	1631	1	0	1	1	3	0	0	0	0	0	0	0	0	0	0	unresponsive	NA	NA	yes	1641	Protein kinase	296-539;590-1001;	no	yes	0	0
Q15418	Q15418	KS6A1_HUMAN	RPS6KA1	Ribosomal protein S6 kinase alpha-1	14	81	1	1	1	1	4	1	1	1	1	4	0	0	0	0	0	stabilized	0.0330863	6.9063	yes	94	Protein kinase	62-321;418-675;	yes	yes	4	4
O15111	O15111	IKKA_HUMAN	CHUK	Inhibitor of nuclear factor kappa-B kinase subunit alpha	19	425	1	1	1	1	4	0	0	0	0	0	0	0	0	0	0	unresponsive	NA	NA	yes	443	Protein kinase	15-302;	no	yes	0	0
Q9Y6R4	Q9Y6R4	M3K4_HUMAN	MAP3K4	Mitogen-activated protein kinase kinase kinase 4	9	1072	1	1	1	1	4	0	0	0	0	0	0	0	0	0	0	unresponsive	NA	NA	yes	1080	Protein kinase	1343-1601;	no	yes	0	0
Q9UHD2	Q9UHD2	TBK1_HUMAN	TBK1	Serine/threonine-protein kinase TBK1	8	608	1	1	1	1	4	0	0	0	0	0	0	0	0	0	0	unresponsive	NA	NA	yes	615	Protein kinase	9-310;	no	yes	0	0
Q9UHD2	Q9UHD2	TBK1_HUMAN	TBK1	Serine/threonine-protein kinase TBK1	14	608	1	1	1	1	4	0	0	0	0	0	0	0	0	0	0	unresponsive	NA	NA	yes	621	Protein kinase	9-310;	no	yes	0	0
P00519	P00519;P42684	ABL1_HUMAN	ABL1	Tyrosine-protein kinase ABL1	9	263	1	1	1	1	4	1	1	1	1	4	0	0	0	0	0	stabilized	0.0183807	6.11605	yes	271	Protein kinase	242-493;	yes	yes	4	4
Q13177	Q13177	PAK2_HUMAN	PAK2	Serine/threonine-protein kinase PAK 2	7	248	1	1	1	1	4	1	1	1	1	4	0	0	0	0	0	stabilized	0.0199445	6.7846	yes	254	Protein kinase	249-499;	yes	yes	4	4
Q96SB4	Q96SB4	SRPK1_HUMAN	SRPK1	SRSF protein kinase 1	10	231	1	1	1	1	4	0	0	0	0	0	0	0	0	0	0	unresponsive	NA	NA	yes	240	Protein kinase	80-653;	yes	yes	0	0
O96013	O96013	PAK4_HUMAN	PAK4	Serine/threonine-protein kinase PAK 4	12	199	1	1	1	1	4	0	0	0	0	0	0	0	0	0	0	unresponsive	NA	NA	yes	210	Protein kinase	321-572;	no	yes	0	0
Q5VT25	Q9Y5S2;Q09013;Q5VT25	MRCKA_HUMAN	CDC42BPA	Serine/threonine-protein kinase MRCK alpha	9	217	1	0	1	1	3	0	0	0	0	0	0	0	0	0	0	unresponsive	NA	NA	yes	225	Protein kinase	77-343;	yes	yes	0	0
Q9Y4K4	Q9Y4K4	M4K5_HUMAN	MAP4K5	Mitogen-activated protein kinase kinase kinase kinase 5	9	156	1	1	1	1	4	1	1	1	1	4	0	0	0	0	0	stabilized	0.0223553	6.67282	yes	164	Protein kinase	20-277;	yes	yes	4	4
Q9P289	O00506;Q9P289;Q9Y6E0	STK26_HUMAN	STK26	Serine/threonine-protein kinase 26	17	160	1	1	1	1	4	1	1	1	1	4	0	0	0	0	0	stabilized	0.0187668	6.26065	yes	176	Protein kinase	24-274;	yes	yes	4	4
Q13177	Q13177	PAK2_HUMAN	PAK2	Serine/threonine-protein kinase PAK 2	16	502	1	1	1	1	4	1	1	1	1	4	0	0	0	0	0	stabilized	0.00711075	6.73795	yes	517	Protein kinase	249-499;	no	yes	4	4
Q9UBS0	Q9UBS0	KS6B2_HUMAN	RPS6KB2	Ribosomal protein S6 kinase beta-2	12	286	1	1	1	1	4	0	0	0	0	0	0	0	0	0	0	unresponsive	NA	NA	yes	297	Protein kinase	67-328;	yes	yes	0	0
P53671	P53671	LIMK2_HUMAN	LIMK2	LIM domain kinase 2	20	253	1	1	1	1	4	0	0	0	0	0	0	0	0	0	0	unresponsive	NA	NA	yes	272	Protein kinase	331-608;	no	yes	0	0
Q9Y6R4	Q9Y6R4	M3K4_HUMAN	MAP3K4	Mitogen-activated protein kinase kinase kinase 4	11	1235	1	1	1	1	4	0	0	0	0	0	0	0	0	0	0	unresponsive	NA	NA	yes	1245	Protein kinase	1343-1601;	no	yes	0	0
P00519	P00519	ABL1_HUMAN	ABL1	Tyrosine-protein kinase ABL1	14	698	1	1	1	1	4	0	0	0	0	0	0	0	0	0	0	unresponsive	NA	NA	yes	711	Protein kinase	242-493;	no	yes	0	0
P00519	P00519	ABL1_HUMAN	ABL1	Tyrosine-protein kinase ABL1	15	698	1	1	1	1	4	0	0	0	0	0	0	0	0	0	0	unresponsive	NA	NA	yes	712	Protein kinase	242-493;	no	yes	0	0
P19525	P19525	E2AK2_HUMAN	EIF2AK2	Interferon-induced, double-stranded RNA-activated protein kinase	8	70	1	1	1	1	4	0	0	0	0	0	0	0	0	0	0	unresponsive	NA	NA	yes	77	Protein kinase	267-538;	no	yes	0	0
Q9UHD2	Q9UHD2	TBK1_HUMAN	TBK1	Serine/threonine-protein kinase TBK1	13	575	1	1	1	1	4	0	0	0	0	0	0	0	0	0	0	unresponsive	NA	NA	yes	587	Protein kinase	9-310;	no	yes	0	0
Q9UHD2	Q9UHD2	TBK1_HUMAN	TBK1	Serine/threonine-protein kinase TBK1	15	575	1	1	1	1	4	0	0	0	0	0	0	0	0	0	0	unresponsive	NA	NA	yes	589	Protein kinase	9-310;	no	yes	0	0
Q9BZL6	Q00532;Q8IVW4;O94806;Q15139;Q9BZL6;O76039;Q9NRP7;Q92772	KPCD2_HUMAN	PRKD2	Serine/threonine-protein kinase D2	8	693	1	1	1	1	4	1	1	0	1	3	0	0	0	0	0	stabilized	0.0399771	7.2471	yes	700	Protein kinase	551-807;	yes	yes	3	3
P49841	P49840;P49841	GSK3B_HUMAN	GSK3B	Glycogen synthase kinase-3 beta	8	198	1	0	1	1	3	1	0	1	1	3	0	0	0	0	0	stabilized	0.0171635	6.88593	yes	205	Protein kinase	56-340;	yes	yes	3	3
P49841	P49841	GSK3B_HUMAN	GSK3B	Glycogen synthase kinase-3 beta	12	75	1	1	1	1	4	1	1	1	1	4	0	0	0	0	0	stabilized	0.0120844	6.88312	yes	86	Protein kinase	56-340;	yes	yes	4	4
P42338	P42338	PK3CB_HUMAN	PIK3CB	Phosphatidylinositol 4,5-bisphosphate 3-kinase catalytic subunit beta isoform	12	99	1	1	1	1	4	0	0	0	0	0	0	0	0	0	0	unresponsive	NA	NA	yes	110	Protein kinase		no	yes	0	0
O14757	O14757	CHK1_HUMAN	CHEK1	Serine/threonine-protein kinase Chk1	16	384	1	1	1	1	4	0	0	0	0	0	0	0	0	0	0	unresponsive	NA	NA	yes	399	Protein kinase	9-265;	no	yes	0	0
Q16513	Q16513	PKN2_HUMAN	PKN2	Serine/threonine-protein kinase N2	7	45	1	1	1	1	4	0	0	0	0	0	0	0	0	0	0	unresponsive	NA	NA	yes	51	Protein kinase	657-916;	no	yes	0	0
Q16513	Q16513	PKN2_HUMAN	PKN2	Serine/threonine-protein kinase N2	11	34	1	1	1	1	4	0	0	0	0	0	0	0	0	0	0	unresponsive	NA	NA	yes	44	Protein kinase	657-916;	no	yes	0	0
Q9P2K8	Q9P2K8	E2AK4_HUMAN	EIF2AK4	eIF-2-alpha kinase GCN2	9	611	0	1	1	1	3	0	0	0	0	0	0	0	0	0	0	unresponsive	NA	NA	yes	619	Protein kinase	296-539;590-1001;	yes	yes	0	0
O15530	Q6A1A2;O15530	PDPK1_HUMAN	PDPK1	3-phosphoinositide-dependent protein kinase 1	8	137	1	0	1	1	3	1	0	1	1	3	0	0	0	0	0	stabilized	0.0116497	8.14993	yes	144	Protein kinase	82-342;	yes	yes	3	3
Q00537	Q00537	CDK17_HUMAN	CDK17	Cyclin-dependent kinase 17	9	94	1	1	1	1	4	0	0	0	0	0	0	0	0	0	0	unresponsive	NA	NA	yes	102	Protein kinase	192-473;	no	yes	0	0
P05771	P05771;P17252	KPCB_HUMAN	PRKCB	Protein kinase C beta type	13	469	1	1	1	1	4	1	1	1	1	4	0	0	0	0	0	stabilized	0.00733268	7.09925	yes	481	Protein kinase	342-600;	yes	yes	4	4
Q8N4C8	Q8N4C8	MINK1_HUMAN	MINK1	Misshapen-like kinase 1	9	982	1	1	1	1	4	0	0	0	0	0	0	0	0	0	0	unresponsive	NA	NA	yes	990	Protein kinase	25-289;	no	yes	0	0
Q00537	Q00537	CDK17_HUMAN	CDK17	Cyclin-dependent kinase 17	11	442	0	1	1	1	3	0	0	1	1	2	0	0	0	0	0	unresponsive	NA	NA	yes	452	Protein kinase	192-473;	yes	yes	2	2
Q86UE8	Q86UE8	TLK2_HUMAN	TLK2	Serine/threonine-protein kinase tousled-like 2	9	159	1	1	1	1	4	0	0	0	0	0	0	0	0	0	0	unresponsive	NA	NA	yes	167	Protein kinase	462-741;	no	yes	0	0
Q16512	Q16512	PKN1_HUMAN	PKN1	Serine/threonine-protein kinase N1	9	449	1	1	1	1	4	0	0	0	0	0	0	0	0	0	0	unresponsive	NA	NA	yes	457	Protein kinase	615-874;	no	yes	0	0
Q00537	Q07002;Q00537;Q00536	CDK17_HUMAN	CDK17	Cyclin-dependent kinase 17	13	225	1	1	1	1	4	1	1	1	1	4	0	0	0	0	0	stabilized	0.00354091	6.39367	yes	237	Protein kinase	192-473;	yes	yes	4	4
Q9P2K8	Q9P2K8	E2AK4_HUMAN	EIF2AK4	eIF-2-alpha kinase GCN2	14	201	1	1	1	1	4	0	0	0	0	0	0	0	0	0	0	unresponsive	NA	NA	yes	214	Protein kinase	296-539;590-1001;	no	yes	0	0
P49761	P49761	CLK3_HUMAN	CLK3	Dual specificity protein kinase CLK3	8	348	0	1	1	1	3	0	1	1	0	2	0	0	0	0	0	unresponsive	NA	NA	yes	355	Protein kinase	304-620;	yes	yes	2	2
Q6XUX3	Q6XUX3	DUSTY_HUMAN	DSTYK	Dual serine/threonine and tyrosine protein kinase	10	615	1	1	0	1	3	0	0	0	0	0	0	0	0	0	0	unresponsive	NA	NA	yes	624	Protein kinase	652-906;	no	yes	0	0
P31749	Q9Y243;P31751;P31749	AKT1_HUMAN	AKT1	RAC-alpha serine/threonine-protein kinase	13	277	1	1	1	1	4	1	1	1	0	3	0	0	0	0	0	stabilized	0.0983779	5.29463	yes	289	Protein kinase	150-408;	yes	yes	3	3
Q9H2G2	Q9H2G2	SLK_HUMAN	SLK	STE20-like serine/threonine-protein kinase	8	892	1	1	1	1	4	0	0	0	0	0	0	0	0	0	0	unresponsive	NA	NA	yes	899	Protein kinase	34-292;	no	yes	0	0
Q9UHD2	Q9UHD2	TBK1_HUMAN	TBK1	Serine/threonine-protein kinase TBK1	11	70	1	1	1	1	4	1	1	1	1	4	0	0	0	0	0	stabilized	0.00799011	7.07097	yes	80	Protein kinase	9-310;	yes	yes	4	4
P30291	P30291	WEE1_HUMAN	WEE1	Wee1-like protein kinase	9	184	1	1	1	1	4	0	0	0	0	0	0	0	0	0	0	unresponsive	NA	NA	yes	192	Protein kinase	299-569;	no	yes	0	0
O14976	O14976	GAK_HUMAN	GAK	Cyclin-G-associated kinase	19	440	1	1	1	1	4	0	0	0	0	0	0	0	0	0	0	unresponsive	NA	NA	yes	458	Protein kinase	40-314;	no	yes	0	0
P45983	P45983	MK08_HUMAN	MAPK8	Mitogen-activated protein kinase 8	17	274	1	1	1	0	3	1	1	1	0	3	0	0	0	0	0	stabilized	0.0352754	5.81273	yes	290	Protein kinase	26-321;	yes	yes	3	3
P51812	P51812	KS6A3_HUMAN	RPS6KA3	Ribosomal protein S6 kinase alpha-3	12	311	1	1	1	0	3	0	0	0	0	0	0	0	0	0	0	unresponsive	NA	NA	yes	322	Protein kinase	68-327;422-679;	yes	yes	0	0
P51812	P51812	KS6A3_HUMAN	RPS6KA3	Ribosomal protein S6 kinase alpha-3	13	311	1	1	1	1	4	0	1	1	1	3	0	0	0	0	0	stabilized	0.0438768	6.4183	yes	323	Protein kinase	68-327;422-679;	yes	yes	3	3
P23443	P23443	KS6B1_HUMAN	RPS6KB1	Ribosomal protein S6 kinase beta-1	18	336	1	1	1	1	4	1	1	1	1	4	0	0	0	0	0	stabilized	0.0234224	5.89465	yes	353	Protein kinase	91-352;	yes	yes	4	4
Q9Y2K2	Q9Y2K2	SIK3_HUMAN	SIK3	Serine/threonine-protein kinase SIK3	9	394	1	1	1	1	4	0	0	0	0	0	0	0	0	0	0	unresponsive	NA	NA	yes	402	Protein kinase	66-317;	no	yes	0	0
P05771	P05771;P17252	KPCB_HUMAN	PRKCB	Protein kinase C beta type	9	584	1	1	1	1	4	1	1	1	1	4	0	0	0	0	0	stabilized	0.0135928	6.96885	yes	592	Protein kinase	342-600;	yes	yes	4	4
P17252	P17252	KPCA_HUMAN	PRKCA	Protein kinase C alpha type	12	581	1	1	1	1	4	1	1	1	1	4	0	0	0	0	0	stabilized	0.0124346	7.0911	yes	592	Protein kinase	339-597;	yes	yes	4	4
Q9Y6R4	Q9Y6R4	M3K4_HUMAN	MAP3K4	Mitogen-activated protein kinase kinase kinase 4	9	1479	1	1	1	1	4	1	1	1	1	4	0	0	0	0	0	stabilized	0.0279692	4.92703	yes	1487	Protein kinase	1343-1601;	yes	yes	4	4
Q9H2G2	Q9H2G2	SLK_HUMAN	SLK	STE20-like serine/threonine-protein kinase	9	531	1	1	1	1	4	0	0	0	0	0	0	0	0	0	0	unresponsive	NA	NA	yes	539	Protein kinase	34-292;	no	yes	0	0
Q16512	Q16512	PKN1_HUMAN	PKN1	Serine/threonine-protein kinase N1	10	275	1	1	1	1	4	0	0	0	0	0	0	0	0	0	0	unresponsive	NA	NA	yes	284	Protein kinase	615-874;	no	yes	0	0
P31751	P31751	AKT2_HUMAN	AKT2	RAC-beta serine/threonine-protein kinase	15	393	1	1	1	1	4	0	1	0	1	2	0	0	0	0	0	unresponsive	NA	NA	yes	407	Protein kinase	152-409;	yes	yes	2	2
P00519	P00519	ABL1_HUMAN	ABL1	Tyrosine-protein kinase ABL1	16	248	1	1	1	1	4	1	1	1	1	4	0	0	0	0	0	stabilized	0.010234	6.0893	yes	263	Protein kinase	242-493;	yes	yes	4	4
P31749	P31749	AKT1_HUMAN	AKT1	RAC-alpha serine/threonine-protein kinase	15	392	1	1	1	1	4	0	0	0	0	0	0	0	0	0	0	unresponsive	NA	NA	yes	406	Protein kinase	150-408;	yes	yes	0	0
Q86UE8	Q9UKI8;Q86UE8	TLK2_HUMAN	TLK2	Serine/threonine-protein kinase tousled-like 2	8	296	1	1	1	1	4	0	0	0	0	0	0	0	0	0	0	unresponsive	NA	NA	yes	303	Protein kinase	462-741;	no	yes	0	0
P29597	P29597	TYK2_HUMAN	TYK2	Non-receptor tyrosine-protein kinase TYK2	12	745	1	0	1	1	3	0	0	0	0	0	0	0	0	0	0	unresponsive	NA	NA	yes	756	Protein kinase	589-875;897-1176;	yes	yes	0	0
Q9Y6R4	Q9Y6R4	M3K4_HUMAN	MAP3K4	Mitogen-activated protein kinase kinase kinase 4	9	1433	1	1	1	0	3	0	0	0	0	0	0	0	0	0	0	unresponsive	NA	NA	yes	1441	Protein kinase	1343-1601;	yes	yes	0	0
P17252	P17252	KPCA_HUMAN	PRKCA	Protein kinase C alpha type	7	310	1	1	1	1	4	0	0	0	0	0	0	0	0	0	0	unresponsive	NA	NA	yes	316	Protein kinase	339-597;	no	yes	0	0
Q9Y6R4	Q9Y6R4	M3K4_HUMAN	MAP3K4	Mitogen-activated protein kinase kinase kinase 4	9	1291	1	1	1	1	4	0	0	0	0	0	0	0	0	0	0	unresponsive	NA	NA	yes	1299	Protein kinase	1343-1601;	no	yes	0	0
Q6XUX3	Q6XUX3	DUSTY_HUMAN	DSTYK	Dual serine/threonine and tyrosine protein kinase	8	142	1	1	1	1	4	0	0	0	0	0	0	0	0	0	0	unresponsive	NA	NA	yes	149	Protein kinase	652-906;	no	yes	0	0
Q15418	Q15418	KS6A1_HUMAN	RPS6KA1	Ribosomal protein S6 kinase alpha-1	13	305	1	1	1	1	4	1	1	1	1	4	0	0	0	0	0	stabilized	0.0141425	6.92235	yes	317	Protein kinase	62-321;418-675;	yes	yes	4	4
Q6PHR2	Q6PHR2	ULK3_HUMAN	ULK3	Serine/threonine-protein kinase ULK3	11	20	1	1	1	1	4	1	1	1	1	4	0	0	0	0	0	stabilized	0.0329431	7.2377	yes	30	Protein kinase	14-270;	yes	yes	4	4
O15111	O15111	IKKA_HUMAN	CHUK	Inhibitor of nuclear factor kappa-B kinase subunit alpha	15	21	1	1	1	1	4	1	1	1	1	4	0	0	0	0	0	stabilized	0.0479582	4.91397	yes	35	Protein kinase	15-302;	yes	yes	4	4
Q16513	Q16513	PKN2_HUMAN	PKN2	Serine/threonine-protein kinase N2	13	172	1	1	1	1	4	0	0	0	0	0	0	0	0	0	0	unresponsive	NA	NA	yes	184	Protein kinase	657-916;	no	yes	0	0
Q9P2K8	Q9P2K8	E2AK4_HUMAN	EIF2AK4	eIF-2-alpha kinase GCN2	8	643	1	1	0	1	3	1	1	0	1	3	0	0	0	0	0	stabilized	0.0467678	5.6385	yes	650	Protein kinase	296-539;590-1001;	yes	yes	3	3
Q5VT25	Q5VT25	MRCKA_HUMAN	CDC42BPA	Serine/threonine-protein kinase MRCK alpha	10	72	1	1	1	1	4	1	1	1	1	4	0	0	0	0	0	stabilized	0.100574	5.1714	yes	81	Protein kinase	77-343;	yes	yes	4	4
Q5VT25	Q5VT25	MRCKA_HUMAN	CDC42BPA	Serine/threonine-protein kinase MRCK alpha	14	72	1	1	1	1	4	0	0	0	0	0	0	0	0	0	0	unresponsive	NA	NA	yes	85	Protein kinase	77-343;	yes	yes	0	0
O75385	O75385	ULK1_HUMAN	ULK1	Serine/threonine-protein kinase ULK1	16	554	1	1	1	1	4	0	0	0	0	0	0	0	0	0	0	unresponsive	NA	NA	yes	569	Protein kinase	16-278;	no	yes	0	0
Q15418	Q15349;Q15418;P51812;Q9UK32	KS6A1_HUMAN	RPS6KA1	Ribosomal protein S6 kinase alpha-1	10	127	1	1	1	1	4	1	1	0	1	3	0	0	0	0	0	stabilized	0.0591452	6.98713	yes	136	Protein kinase	62-321;418-675;	yes	yes	3	3
Q9Y2K2	Q9Y2K2	SIK3_HUMAN	SIK3	Serine/threonine-protein kinase SIK3	12	329	1	1	1	1	4	1	0	0	0	1	0	0	0	0	0	unresponsive	NA	NA	yes	340	Protein kinase	66-317;	no	yes	1	1
P43405	P43405	KSYK_HUMAN	SYK	Tyrosine-protein kinase SYK	9	157	1	1	1	1	4	0	0	0	0	0	0	0	0	0	0	unresponsive	NA	NA	yes	165	Protein kinase	371-631;	no	yes	0	0
O14757	O14757	CHK1_HUMAN	CHEK1	Serine/threonine-protein kinase Chk1	9	462	1	1	1	1	4	0	0	0	0	0	0	0	0	0	0	unresponsive	NA	NA	yes	470	Protein kinase	9-265;	no	yes	0	0
Q16513	Q16513	PKN2_HUMAN	PKN2	Serine/threonine-protein kinase N2	11	918	1	1	1	1	4	1	1	1	1	4	0	0	0	0	0	stabilized	0.00827753	7.36453	yes	928	Protein kinase	657-916;	no	yes	4	4
P16591	P16591	FER_HUMAN	FER	Tyrosine-protein kinase Fer	8	623	1	1	1	1	4	1	1	1	1	4	0	0	0	0	0	stabilized	0.0607754	7.27567	yes	630	Protein kinase	563-816;	yes	yes	4	4
Q9H2G2	Q9H2G2	SLK_HUMAN	SLK	STE20-like serine/threonine-protein kinase	8	485	1	1	1	1	4	0	0	0	0	0	0	0	0	0	0	unresponsive	NA	NA	yes	492	Protein kinase	34-292;	no	yes	0	0
P29597	P29597	TYK2_HUMAN	TYK2	Non-receptor tyrosine-protein kinase TYK2	8	483	1	1	1	1	4	0	0	0	0	0	0	0	0	0	0	unresponsive	NA	NA	yes	490	Protein kinase	589-875;897-1176;	no	yes	0	0
Q9H2G2	Q9H2G2	SLK_HUMAN	SLK	STE20-like serine/threonine-protein kinase	15	584	1	1	1	1	4	0	0	0	0	0	0	0	0	0	0	unresponsive	NA	NA	yes	598	Protein kinase	34-292;	no	yes	0	0
Q5VT25	Q5VT25	MRCKA_HUMAN	CDC42BPA	Serine/threonine-protein kinase MRCK alpha	24	1570	1	1	1	1	4	0	0	0	0	0	0	0	1	0	1	unresponsive	NA	NA	yes	1593	Protein kinase	77-343;	no	yes	1	0
Q6XUX3	Q6XUX3	DUSTY_HUMAN	DSTYK	Dual serine/threonine and tyrosine protein kinase	9	480	1	1	1	0	3	0	0	0	0	0	0	0	0	0	0	unresponsive	NA	NA	yes	488	Protein kinase	652-906;	no	yes	0	0
Q9H2K8	Q9H2K8;Q7L7X3	TAOK3_HUMAN	TAOK3	Serine/threonine-protein kinase TAO3	9	482	1	1	1	1	4	0	0	0	0	0	0	0	0	0	0	unresponsive	NA	NA	yes	490	Protein kinase	24-277;	no	yes	0	0
Q9H2K8	Q9H2K8	TAOK3_HUMAN	TAOK3	Serine/threonine-protein kinase TAO3	11	482	1	1	1	1	4	0	0	0	0	0	0	0	0	0	0	unresponsive	NA	NA	yes	492	Protein kinase	24-277;	no	yes	0	0
Q9UHD2	Q9UHD2	TBK1_HUMAN	TBK1	Serine/threonine-protein kinase TBK1	10	693	1	1	1	1	4	0	0	0	0	0	0	0	0	0	0	unresponsive	NA	NA	yes	702	Protein kinase	9-310;	no	yes	0	0
Q16512	Q16512	PKN1_HUMAN	PKN1	Serine/threonine-protein kinase N1	9	52	1	1	1	1	4	0	0	0	0	0	0	0	0	0	0	unresponsive	NA	NA	yes	60	Protein kinase	615-874;	no	yes	0	0
Q16512	Q16512	PKN1_HUMAN	PKN1	Serine/threonine-protein kinase N1	10	52	1	1	1	1	4	0	0	0	0	0	0	0	0	0	0	unresponsive	NA	NA	yes	61	Protein kinase	615-874;	no	yes	0	0
Q9H2G2	Q9H2G2	SLK_HUMAN	SLK	STE20-like serine/threonine-protein kinase	13	1164	1	1	1	1	4	0	0	0	0	0	0	0	0	0	0	unresponsive	NA	NA	yes	1176	Protein kinase	34-292;	no	yes	0	0
Q9H2G2	Q9H2G2	SLK_HUMAN	SLK	STE20-like serine/threonine-protein kinase	16	1164	1	1	1	1	4	0	0	0	0	0	0	0	0	0	0	unresponsive	NA	NA	yes	1179	Protein kinase	34-292;	no	yes	0	0
P28482	P28482	MK01_HUMAN	MAPK1	Mitogen-activated protein kinase 1	11	343	1	1	1	1	4	0	0	0	1	1	0	0	0	0	0	unresponsive	NA	NA	yes	353	Protein kinase	25-313;	no	yes	1	1
Q14680	Q14680	MELK_HUMAN	MELK	Maternal embryonic leucine zipper kinase	9	631	1	1	0	1	3	0	0	0	0	0	0	0	0	0	0	unresponsive	NA	NA	yes	639	Protein kinase	11-263;	no	yes	0	0
Q14680	Q14680	MELK_HUMAN	MELK	Maternal embryonic leucine zipper kinase	10	631	1	1	1	1	4	0	0	0	0	0	0	0	0	0	0	unresponsive	NA	NA	yes	640	Protein kinase	11-263;	no	yes	0	0
Q14680	Q14680	MELK_HUMAN	MELK	Maternal embryonic leucine zipper kinase	11	557	1	1	1	1	4	0	0	0	0	0	0	0	0	0	0	unresponsive	NA	NA	yes	567	Protein kinase	11-263;	no	yes	0	0
P00519	P00519	ABL1_HUMAN	ABL1	Tyrosine-protein kinase ABL1	15	895	1	1	1	1	4	0	0	0	0	0	0	0	0	0	0	unresponsive	NA	NA	yes	909	Protein kinase	242-493;	no	yes	0	0
O14976	O14976	GAK_HUMAN	GAK	Cyclin-G-associated kinase	8	1220	1	1	1	1	4	0	0	0	0	0	0	0	0	0	0	unresponsive	NA	NA	yes	1227	Protein kinase	40-314;	no	yes	0	0
Q99986	Q99986	VRK1_HUMAN	VRK1	Serine/threonine-protein kinase VRK1	14	308	1	1	1	1	4	1	1	0	0	2	0	0	0	0	0	unresponsive	NA	NA	yes	321	Protein kinase	37-317;	yes	yes	2	2
Q9Y2U5	Q9Y2U5;Q99759	M3K2_HUMAN	MAP3K2	Mitogen-activated protein kinase kinase kinase 2	9	361	1	1	1	1	4	1	1	1	1	4	0	0	0	0	0	stabilized	0.0127219	6.49245	yes	369	Protein kinase	357-617;	yes	yes	4	4
Q96GX5	Q96GX5	GWL_HUMAN	MASTL	Serine/threonine-protein kinase greatwall	18	267	1	1	1	1	4	0	0	0	0	0	0	0	0	0	0	unresponsive	NA	NA	yes	284	Protein kinase	35-835;	yes	yes	0	0
O15111	O15111	IKKA_HUMAN	CHUK	Inhibitor of nuclear factor kappa-B kinase subunit alpha	12	106	1	1	1	1	4	0	0	0	0	0	0	0	0	0	0	unresponsive	NA	NA	yes	117	Protein kinase	15-302;	yes	yes	0	0
P31751	P31751	AKT2_HUMAN	AKT2	RAC-beta serine/threonine-protein kinase	16	422	1	1	1	1	4	1	1	1	1	4	0	0	0	0	0	stabilized	0.111945	5.51903	yes	437	Protein kinase	152-409;	no	yes	4	4
Q13177	Q13177;Q13153;O75914	PAK2_HUMAN	PAK2	Serine/threonine-protein kinase PAK 2	9	105	1	1	1	1	4	0	0	0	0	0	1	1	1	1	4	destabilized	0.0534284	6.57795	yes	113	Protein kinase	249-499;	no	yes	4	0
Q13177	Q13177;O75914	PAK2_HUMAN	PAK2	Serine/threonine-protein kinase PAK 2	13	105	1	1	1	1	4	1	1	1	1	4	0	0	0	0	0	stabilized	0.0196276	6.07142	yes	117	Protein kinase	249-499;	no	yes	4	4
Q16512	Q16512	PKN1_HUMAN	PKN1	Serine/threonine-protein kinase N1	17	287	1	1	1	1	4	0	0	0	0	0	0	0	0	0	0	unresponsive	NA	NA	yes	303	Protein kinase	615-874;	no	yes	0	0
O14976	O14976	GAK_HUMAN	GAK	Cyclin-G-associated kinase	10	71	1	1	0	1	3	1	1	0	1	3	0	0	0	0	0	stabilized	0.0179365	6.55653	yes	80	Protein kinase	40-314;	yes	yes	3	3
Q9Y4K4	Q9Y4K4	M4K5_HUMAN	MAP4K5	Mitogen-activated protein kinase kinase kinase kinase 5	14	271	1	1	1	1	4	1	1	1	1	4	0	0	0	0	0	stabilized	0.00770284	6.73545	yes	284	Protein kinase	20-277;	yes	yes	4	4
P50750	P50750	CDK9_HUMAN	CDK9	Cyclin-dependent kinase 9	9	295	1	1	1	1	4	0	0	1	0	1	0	0	0	0	0	unresponsive	NA	NA	yes	303	Protein kinase	19-315;	yes	yes	1	1
O96013	O96013	PAK4_HUMAN	PAK4	Serine/threonine-protein kinase PAK 4	9	552	0	1	1	1	3	0	1	1	1	3	0	0	0	0	0	stabilized	0.0152917	6.59613	yes	560	Protein kinase	321-572;	yes	yes	3	3
Q9Y6R4	Q9Y6R4	M3K4_HUMAN	MAP3K4	Mitogen-activated protein kinase kinase kinase 4	8	549	1	1	1	1	4	0	0	0	0	0	0	0	0	0	0	unresponsive	NA	NA	yes	556	Protein kinase	1343-1601;	no	yes	0	0
P42338	P42338	PK3CB_HUMAN	PIK3CB	Phosphatidylinositol 4,5-bisphosphate 3-kinase catalytic subunit beta isoform	7	822	1	1	1	1	4	1	1	0	0	2	0	0	0	0	0	unresponsive	NA	NA	yes	828	Protein kinase		no	yes	2	2
Q13523	Q13523	PRP4B_HUMAN	PRPF4B	Serine/threonine-protein kinase PRP4 homolog	14	739	1	1	1	1	4	1	1	1	1	4	0	0	0	0	0	stabilized	0.0194468	4.6835	yes	752	Protein kinase	687-1006;	yes	yes	4	4
Q16513	Q16513	PKN2_HUMAN	PKN2	Serine/threonine-protein kinase N2	10	279	1	1	1	1	4	0	0	0	0	0	0	0	0	0	0	unresponsive	NA	NA	yes	288	Protein kinase	657-916;	no	yes	0	0
O15111	Q9UPZ9;O15111	IKKA_HUMAN	CHUK	Inhibitor of nuclear factor kappa-B kinase subunit alpha	8	68	1	1	1	1	4	0	0	0	0	0	0	0	0	0	0	unresponsive	NA	NA	yes	75	Protein kinase	15-302;	yes	yes	0	0
Q13546	Q13546	RIPK1_HUMAN	RIPK1	Receptor-interacting serine/threonine-protein kinase 1	10	168	1	1	1	1	4	0	0	0	0	0	1	1	1	1	4	destabilized	0.0314067	5.50352	yes	177	Protein kinase	17-289;	yes	yes	4	0
Q8TD19	Q8TD19	NEK9_HUMAN	NEK9	Serine/threonine-protein kinase Nek9	10	872	1	1	1	1	4	0	0	0	0	0	0	0	0	0	0	unresponsive	NA	NA	yes	881	Protein kinase	52-308;	no	yes	0	0
Q6XUX3	Q6XUX3	DUSTY_HUMAN	DSTYK	Dual serine/threonine and tyrosine protein kinase	13	593	1	1	1	1	4	0	0	0	0	0	0	0	0	0	0	unresponsive	NA	NA	yes	605	Protein kinase	652-906;	no	yes	0	0
O75385	O75385	ULK1_HUMAN	ULK1	Serine/threonine-protein kinase ULK1	7	608	1	1	1	1	4	0	0	0	0	0	0	0	0	0	0	unresponsive	NA	NA	yes	614	Protein kinase	16-278;	no	yes	0	0
P31749	Q9Y243;P31749	AKT1_HUMAN	AKT1	RAC-alpha serine/threonine-protein kinase	10	347	1	1	1	1	4	0	0	0	0	0	0	0	0	0	0	unresponsive	NA	NA	yes	356	Protein kinase	150-408;	yes	yes	0	0
P31751	P31751	AKT2_HUMAN	AKT2	RAC-beta serine/threonine-protein kinase	10	348	1	1	1	1	4	1	1	1	1	4	0	0	0	0	0	stabilized	0.017271	5.57803	yes	357	Protein kinase	152-409;	yes	yes	4	4
P53350	P53350	PLK1_HUMAN	PLK1	Serine/threonine-protein kinase PLK1	11	314	1	1	1	1	4	0	0	0	0	0	0	0	0	0	0	unresponsive	NA	NA	yes	324	Protein kinase	53-305;	no	yes	0	0
Q96GD4	Q96GD4	AURKB_HUMAN	AURKB	Aurora kinase B	13	316	1	1	1	0	3	0	0	0	0	0	0	0	0	0	0	unresponsive	NA	NA	yes	328	Protein kinase	77-327;	yes	yes	0	0
Q9Y2K2	Q9Y2K2	SIK3_HUMAN	SIK3	Serine/threonine-protein kinase SIK3	11	987	1	1	1	1	4	0	0	0	0	0	0	0	0	0	0	unresponsive	NA	NA	yes	997	Protein kinase	66-317;	no	yes	0	0
Q9Y2K2	Q9Y2K2	SIK3_HUMAN	SIK3	Serine/threonine-protein kinase SIK3	12	987	1	1	0	1	3	0	0	0	0	0	0	0	0	0	0	unresponsive	NA	NA	yes	998	Protein kinase	66-317;	no	yes	0	0
Q9Y6R4	Q9Y6R4	M3K4_HUMAN	MAP3K4	Mitogen-activated protein kinase kinase kinase 4	11	198	1	1	1	1	4	0	0	0	0	0	0	0	0	0	0	unresponsive	NA	NA	yes	208	Protein kinase	1343-1601;	no	yes	0	0
Q9Y6R4	Q9Y6R4	M3K4_HUMAN	MAP3K4	Mitogen-activated protein kinase kinase kinase 4	14	198	1	1	1	1	4	0	0	0	0	0	0	0	0	0	0	unresponsive	NA	NA	yes	211	Protein kinase	1343-1601;	no	yes	0	0
Q8NEB9	Q8NEB9	PK3C3_HUMAN	PIK3C3	Phosphatidylinositol 3-kinase catalytic subunit type 3	10	573	1	1	1	1	4	0	1	0	1	2	0	0	0	0	0	unresponsive	NA	NA	yes	582	Protein kinase		no	yes	2	2
Q13546	Q13546	RIPK1_HUMAN	RIPK1	Receptor-interacting serine/threonine-protein kinase 1	13	378	1	1	1	1	4	0	0	0	0	0	0	1	0	0	1	unresponsive	NA	NA	yes	390	Protein kinase	17-289;	no	yes	1	0
Q9H2G2	Q9H2G2	SLK_HUMAN	SLK	STE20-like serine/threonine-protein kinase	9	1197	1	1	1	1	4	0	0	0	0	0	0	0	0	0	0	unresponsive	NA	NA	yes	1205	Protein kinase	34-292;	no	yes	0	0
Q9H2K8	Q9H2K8	TAOK3_HUMAN	TAOK3	Serine/threonine-protein kinase TAO3	15	677	1	1	1	1	4	0	0	0	0	0	0	0	0	0	0	unresponsive	NA	NA	yes	691	Protein kinase	24-277;	no	yes	0	0
Q9H2K8	Q9H2K8	TAOK3_HUMAN	TAOK3	Serine/threonine-protein kinase TAO3	16	677	1	1	0	1	3	0	0	0	0	0	0	0	0	0	0	unresponsive	NA	NA	yes	692	Protein kinase	24-277;	no	yes	0	0
Q9H2K8	Q9H2K8	TAOK3_HUMAN	TAOK3	Serine/threonine-protein kinase TAO3	18	493	1	1	1	1	4	0	0	0	0	0	0	0	0	0	0	unresponsive	NA	NA	yes	510	Protein kinase	24-277;	no	yes	0	0
Q9BVS4	Q9BVS4	RIOK2_HUMAN	RIOK2	Serine/threonine-protein kinase RIO2	11	521	1	1	1	1	4	0	0	0	0	0	0	0	0	0	0	unresponsive	NA	NA	yes	531	Protein kinase	97-272;	no	yes	0	0
Q9UKE5	Q9UKE5	TNIK_HUMAN	TNIK	TRAF2 and NCK-interacting protein kinase	8	357	1	1	1	1	4	0	0	0	0	0	0	0	0	0	0	unresponsive	NA	NA	yes	364	Protein kinase	25-289;	no	yes	0	0
Q9Y2U5	Q9Y2U5	M3K2_HUMAN	MAP3K2	Mitogen-activated protein kinase kinase kinase 2	12	508	1	1	1	0	3	0	0	0	0	0	0	0	0	0	0	unresponsive	NA	NA	yes	519	Protein kinase	357-617;	yes	yes	0	0
Q9P2K8	Q9P2K8	E2AK4_HUMAN	EIF2AK4	eIF-2-alpha kinase GCN2	11	1558	1	1	1	1	4	0	0	0	0	0	0	0	0	0	0	unresponsive	NA	NA	yes	1568	Protein kinase	296-539;590-1001;	no	yes	0	0
Q13164	Q13164	MK07_HUMAN	MAPK7	Mitogen-activated protein kinase 7	15	491	1	1	1	1	4	0	0	0	0	0	0	0	0	0	0	unresponsive	NA	NA	yes	505	Protein kinase	55-347;	no	yes	0	0
Q5VT25	Q5VT25	MRCKA_HUMAN	CDC42BPA	Serine/threonine-protein kinase MRCK alpha	10	648	1	1	1	1	4	0	0	0	0	0	0	0	0	0	0	unresponsive	NA	NA	yes	657	Protein kinase	77-343;	no	yes	0	0
P29597	P29597	TYK2_HUMAN	TYK2	Non-receptor tyrosine-protein kinase TYK2	24	608	1	1	1	1	4	1	0	0	0	1	0	0	0	0	0	unresponsive	NA	NA	yes	631	Protein kinase	589-875;897-1176;	yes	yes	1	1
Q15208	Q9Y2H1;Q15208	STK38_HUMAN	STK38	Serine/threonine-protein kinase 38	12	228	1	1	1	1	4	1	1	1	1	4	0	0	0	0	0	stabilized	0.00717595	6.3267	yes	239	Protein kinase	89-382;	yes	yes	4	4
P29597	P29597	TYK2_HUMAN	TYK2	Non-receptor tyrosine-protein kinase TYK2	13	757	0	1	1	1	3	0	1	0	0	1	0	0	0	0	0	unresponsive	NA	NA	yes	769	Protein kinase	589-875;897-1176;	yes	yes	1	1
Q13188	Q13188	STK3_HUMAN	STK3	Serine/threonine-protein kinase 3	8	14	1	1	1	1	4	0	0	0	0	0	0	0	0	0	0	unresponsive	NA	NA	yes	21	Protein kinase	27-278;	no	yes	0	0
Q9Y2U5	Q9Y2U5	M3K2_HUMAN	MAP3K2	Mitogen-activated protein kinase kinase kinase 2	9	152	1	1	1	1	4	0	0	0	0	0	0	0	0	0	0	unresponsive	NA	NA	yes	160	Protein kinase	357-617;	no	yes	0	0
P53350	P53350	PLK1_HUMAN	PLK1	Serine/threonine-protein kinase PLK1	16	564	1	1	1	1	4	0	0	0	0	0	0	0	0	0	0	unresponsive	NA	NA	yes	579	Protein kinase	53-305;	no	yes	0	0
Q00537	Q00537;Q00536	CDK17_HUMAN	CDK17	Cyclin-dependent kinase 17	8	145	1	1	1	1	4	0	0	0	0	0	0	0	0	0	0	unresponsive	NA	NA	yes	152	Protein kinase	192-473;	no	yes	0	0
Q9UHD2	Q9UHD2	TBK1_HUMAN	TBK1	Serine/threonine-protein kinase TBK1	20	526	1	1	1	1	4	0	0	0	0	0	0	0	0	0	0	unresponsive	NA	NA	yes	545	Protein kinase	9-310;	no	yes	0	0
Q9UHD2	Q9UHD2	TBK1_HUMAN	TBK1	Serine/threonine-protein kinase TBK1	22	526	1	1	1	1	4	0	0	0	0	0	0	0	0	0	0	unresponsive	NA	NA	yes	547	Protein kinase	9-310;	no	yes	0	0
Q13177	Q13177	PAK2_HUMAN	PAK2	Serine/threonine-protein kinase PAK 2	11	469	1	1	1	1	4	1	1	1	1	4	0	0	0	0	0	stabilized	0.00951218	6.74092	yes	479	Protein kinase	249-499;	yes	yes	4	4
P31749	P31749	AKT1_HUMAN	AKT1	RAC-alpha serine/threonine-protein kinase	16	421	1	1	0	1	3	0	0	0	0	0	0	0	0	0	0	unresponsive	NA	NA	yes	436	Protein kinase	150-408;	no	yes	0	0
Q9BZL6	Q9BZL6	KPCD2_HUMAN	PRKD2	Serine/threonine-protein kinase D2	13	196	1	1	1	1	4	0	0	0	0	0	1	1	1	1	4	destabilized	0.0233217	6.63845	yes	208	Protein kinase	551-807;	no	yes	4	0
P29597	P29597	TYK2_HUMAN	TYK2	Non-receptor tyrosine-protein kinase TYK2	17	426	1	1	1	1	4	0	0	0	0	0	0	0	0	0	0	unresponsive	NA	NA	yes	442	Protein kinase	589-875;897-1176;	no	yes	0	0
Q13177	Q13177;Q13153;O75914	PAK2_HUMAN	PAK2	Serine/threonine-protein kinase PAK 2	17	384	1	1	1	1	4	1	1	1	1	4	0	0	0	0	0	stabilized	0.00560529	6.69067	yes	400	Protein kinase	249-499;	yes	yes	4	4
P23443	P23443;Q9UBS0	KS6B1_HUMAN	RPS6KB1	Ribosomal protein S6 kinase beta-1	8	234	1	1	1	1	4	1	1	1	1	4	0	0	0	0	0	stabilized	0.0740174	4.9628	yes	241	Protein kinase	91-352;	yes	yes	4	4
P51812	P51812	KS6A3_HUMAN	RPS6KA3	Ribosomal protein S6 kinase alpha-3	15	209	1	1	1	1	4	0	0	0	0	0	0	0	0	0	0	unresponsive	NA	NA	yes	223	Protein kinase	68-327;422-679;	yes	yes	0	0
P51812	P51812	KS6A3_HUMAN	RPS6KA3	Ribosomal protein S6 kinase alpha-3	16	209	1	1	1	1	4	0	0	0	0	0	0	0	0	0	0	unresponsive	NA	NA	yes	224	Protein kinase	68-327;422-679;	yes	yes	0	0
Q5VT25	Q5VT25	MRCKA_HUMAN	CDC42BPA	Serine/threonine-protein kinase MRCK alpha	8	586	1	1	1	1	4	0	0	0	0	0	0	0	0	0	0	unresponsive	NA	NA	yes	593	Protein kinase	77-343;	no	yes	0	0
P24941	P24941	CDK2_HUMAN	CDK2	Cyclin-dependent kinase 2	9	25	1	0	1	1	3	1	0	1	1	3	0	0	0	0	0	stabilized	0.00832431	6.80007	yes	33	Protein kinase	4-286;	yes	yes	3	3
P24941	P24941	CDK2_HUMAN	CDK2	Cyclin-dependent kinase 2	10	25	1	1	1	1	4	1	1	1	1	4	0	0	0	0	0	stabilized	0.00995248	6.78043	yes	34	Protein kinase	4-286;	yes	yes	4	4
Q13164	Q13164	MK07_HUMAN	MAPK7	Mitogen-activated protein kinase 7	9	76	1	1	1	1	4	0	1	1	1	3	0	0	0	0	0	stabilized	0.0228827	4.7929	yes	84	Protein kinase	55-347;	yes	yes	3	3
P19525	P19525	E2AK2_HUMAN	EIF2AK2	Interferon-induced, double-stranded RNA-activated protein kinase	21	114	1	1	1	1	4	0	1	0	0	1	0	0	0	0	0	unresponsive	NA	NA	yes	134	Protein kinase	267-538;	no	yes	1	1
Q9P2K8	Q9P2K8	E2AK4_HUMAN	EIF2AK4	eIF-2-alpha kinase GCN2	13	1618	1	1	1	0	3	0	0	0	0	0	0	0	0	0	0	unresponsive	NA	NA	yes	1630	Protein kinase	296-539;590-1001;	no	yes	0	0
Q9P2K8	Q9P2K8	E2AK4_HUMAN	EIF2AK4	eIF-2-alpha kinase GCN2	14	1618	1	1	1	1	4	0	0	0	0	0	0	0	0	0	0	unresponsive	NA	NA	yes	1631	Protein kinase	296-539;590-1001;	no	yes	0	0
Q9UKE5	Q8N4C8;O95819;Q9UKE5	TNIK_HUMAN	TNIK	TRAF2 and NCK-interacting protein kinase	12	169	1	1	1	1	4	0	1	0	0	1	0	0	0	0	0	unresponsive	NA	NA	yes	180	Protein kinase	25-289;	yes	yes	1	1
Q14680	Q14680	MELK_HUMAN	MELK	Maternal embryonic leucine zipper kinase	11	641	1	1	1	1	4	0	0	0	0	0	0	0	0	0	0	unresponsive	NA	NA	yes	651	Protein kinase	11-263;	no	yes	0	0
Q16539	Q16539	MK14_HUMAN	MAPK14	Mitogen-activated protein kinase 14	11	238	1	1	1	1	4	0	0	0	0	0	0	0	0	0	0	unresponsive	NA	NA	yes	248	Protein kinase	24-308;	yes	yes	0	0
O43318	O43318	M3K7_HUMAN	MAP3K7	Mitogen-activated protein kinase kinase kinase 7	7	567	1	1	1	1	4	0	0	0	0	0	0	0	0	0	0	unresponsive	NA	NA	yes	573	Protein kinase	36-291;	no	yes	0	0
O75582	O75582	KS6A5_HUMAN	RPS6KA5	Ribosomal protein S6 kinase alpha-5	16	528	1	1	1	1	4	0	0	0	0	0	0	0	0	0	0	unresponsive	NA	NA	yes	543	Protein kinase	49-318;426-687;	yes	yes	0	0
O14965	O14965	AURKA_HUMAN	AURKA	Aurora kinase A	12	64	1	1	1	1	4	0	0	0	0	0	0	0	0	0	0	unresponsive	NA	NA	yes	75	Protein kinase	133-383;	no	yes	0	0
Q96GD4	Q96GD4	AURKB_HUMAN	AURKB	Aurora kinase B	8	140	1	1	1	1	4	0	1	0	1	2	0	0	0	0	0	unresponsive	NA	NA	yes	147	Protein kinase	77-327;	yes	yes	2	2
Q96GD4	Q96GD4	AURKB_HUMAN	AURKB	Aurora kinase B	9	140	1	1	1	1	4	0	1	0	1	2	0	0	0	0	0	unresponsive	NA	NA	yes	148	Protein kinase	77-327;	yes	yes	2	2
Q9H2K8	Q9H2K8	TAOK3_HUMAN	TAOK3	Serine/threonine-protein kinase TAO3	8	606	1	1	1	1	4	0	0	0	0	0	0	0	0	0	0	unresponsive	NA	NA	yes	613	Protein kinase	24-277;	no	yes	0	0
Q9UHD2	Q9UHD2	TBK1_HUMAN	TBK1	Serine/threonine-protein kinase TBK1	7	590	1	1	1	1	4	0	0	0	0	0	0	0	0	0	0	unresponsive	NA	NA	yes	596	Protein kinase	9-310;	no	yes	0	0
P06493	P06493	CDK1_HUMAN	CDK1	Cyclin-dependent kinase 1	16	280	1	1	1	1	4	0	1	0	0	1	0	0	0	0	0	unresponsive	NA	NA	yes	295	Protein kinase	4-287;	yes	yes	1	1
P06493	P06493	CDK1_HUMAN	CDK1	Cyclin-dependent kinase 1	17	280	1	1	1	1	4	0	0	0	0	0	0	0	0	0	0	unresponsive	NA	NA	yes	296	Protein kinase	4-287;	yes	yes	0	0
O43318	O43318	M3K7_HUMAN	MAP3K7	Mitogen-activated protein kinase kinase kinase 7	7	529	1	1	1	1	4	0	0	0	0	0	0	0	0	0	0	unresponsive	NA	NA	yes	535	Protein kinase	36-291;	no	yes	0	0
Q9H2G2	Q9H2G2	SLK_HUMAN	SLK	STE20-like serine/threonine-protein kinase	12	1121	1	1	1	1	4	0	0	0	0	0	0	0	0	0	0	unresponsive	NA	NA	yes	1132	Protein kinase	34-292;	no	yes	0	0
Q9Y4K4	Q9Y4K4	M4K5_HUMAN	MAP4K5	Mitogen-activated protein kinase kinase kinase kinase 5	14	1	1	1	1	1	4	0	0	0	0	0	0	0	0	0	0	unresponsive	NA	NA	yes	14	Protein kinase	20-277;	no	yes	0	0
P06493	P06493	CDK1_HUMAN	CDK1	Cyclin-dependent kinase 1	9	1	1	1	1	1	4	0	0	0	0	0	0	0	0	0	0	unresponsive	NA	NA	yes	9	Protein kinase	4-287;	yes	yes	0	0
Q86UE8	Q86UE8	TLK2_HUMAN	TLK2	Serine/threonine-protein kinase tousled-like 2	10	2	1	1	1	1	4	0	0	0	0	0	0	0	0	0	0	unresponsive	NA	NA	yes	11	Protein kinase	462-741;	no	yes	0	0
P51812	P51812;Q9UK32	KS6A3_HUMAN	RPS6KA3	Ribosomal protein S6 kinase alpha-3	16	117	1	1	1	1	4	0	0	0	0	0	0	0	0	0	0	unresponsive	NA	NA	yes	132	Protein kinase	68-327;422-679;	yes	yes	0	0
O14976	O14976	GAK_HUMAN	GAK	Cyclin-G-associated kinase	13	664	1	1	1	1	4	0	0	0	0	0	0	0	0	0	0	unresponsive	NA	NA	yes	676	Protein kinase	40-314;	no	yes	0	0
Q9UHD2	Q9UHD2	TBK1_HUMAN	TBK1	Serine/threonine-protein kinase TBK1	9	662	1	1	1	1	4	0	0	0	0	0	0	0	0	0	0	unresponsive	NA	NA	yes	670	Protein kinase	9-310;	no	yes	0	0
Q9NWZ3	Q9NWZ3	IRAK4_HUMAN	IRAK4	Interleukin-1 receptor-associated kinase 4	11	192	1	1	1	1	4	1	1	1	1	4	0	0	0	0	0	stabilized	0.0266653	6.8521	yes	202	Protein kinase	186-454;	yes	yes	4	4
P53671	P53671	LIMK2_HUMAN	LIMK2	LIM domain kinase 2	8	188	1	1	1	1	4	0	0	0	0	0	0	0	0	0	0	unresponsive	NA	NA	yes	195	Protein kinase	331-608;	no	yes	0	0
O43318	O43318	M3K7_HUMAN	MAP3K7	Mitogen-activated protein kinase kinase kinase 7	14	464	1	1	1	1	4	0	0	0	0	0	0	0	0	0	0	unresponsive	NA	NA	yes	477	Protein kinase	36-291;	no	yes	0	0
P42338	P42338	PK3CB_HUMAN	PIK3CB	Phosphatidylinositol 4,5-bisphosphate 3-kinase catalytic subunit beta isoform	11	783	1	1	1	1	4	1	0	0	1	2	0	0	0	0	0	unresponsive	NA	NA	yes	793	Protein kinase		no	yes	2	2
Q96GX5	Q96GX5	GWL_HUMAN	MASTL	Serine/threonine-protein kinase greatwall	10	635	1	1	1	1	4	0	0	0	0	0	0	0	0	0	0	unresponsive	NA	NA	yes	644	Protein kinase	35-835;	yes	yes	0	0
Q05397	Q05397	FAK1_HUMAN	PTK2	Focal adhesion kinase 1	8	1045	0	1	1	1	3	0	0	0	0	0	0	0	0	0	0	unresponsive	NA	NA	yes	1052	Protein kinase	422-680;	no	yes	0	0
Q15418	Q15349;Q15418;P51812	KS6A1_HUMAN	RPS6KA1	Ribosomal protein S6 kinase alpha-1	9	655	1	1	1	1	4	0	0	0	0	0	0	0	0	0	0	unresponsive	NA	NA	yes	663	Protein kinase	62-321;418-675;	yes	yes	0	0
P06493	P06493	CDK1_HUMAN	CDK1	Cyclin-dependent kinase 1	8	267	1	1	1	1	4	1	1	1	1	4	0	0	0	0	0	stabilized	0.0594017	5.91705	yes	274	Protein kinase	4-287;	yes	yes	4	4
P06493	P06493	CDK1_HUMAN	CDK1	Cyclin-dependent kinase 1	9	267	1	1	1	1	4	0	1	0	0	1	0	0	0	0	0	unresponsive	NA	NA	yes	275	Protein kinase	4-287;	yes	yes	1	1
O14757	O14757	CHK1_HUMAN	CHEK1	Serine/threonine-protein kinase Chk1	9	61	1	1	1	1	4	1	1	1	1	4	0	0	0	0	0	stabilized	0.0240169	7.09065	yes	69	Protein kinase	9-265;	yes	yes	4	4
P45983	P45983	MK08_HUMAN	MAPK8	Mitogen-activated protein kinase 8	9	301	1	0	1	1	3	1	0	1	1	3	0	0	0	0	0	stabilized	0.0111994	5.87077	yes	309	Protein kinase	26-321;	yes	yes	3	3
Q16539	Q16539	MK14_HUMAN	MAPK14	Mitogen-activated protein kinase 14	9	288	1	1	1	1	4	0	0	0	0	0	0	0	0	0	0	unresponsive	NA	NA	yes	296	Protein kinase	24-308;	yes	yes	0	0
Q6XUX3	Q6XUX3	DUSTY_HUMAN	DSTYK	Dual serine/threonine and tyrosine protein kinase	7	540	1	1	1	1	4	0	0	0	0	0	0	0	0	0	0	unresponsive	NA	NA	yes	546	Protein kinase	652-906;	no	yes	0	0
P49674	P49674	KC1E_HUMAN	CSNK1E	Casein kinase I isoform epsilon	12	58	1	1	1	1	4	0	0	0	0	0	0	0	0	0	0	unresponsive	NA	NA	yes	69	Protein kinase	9-277;	yes	yes	0	0
Q9Y6R4	Q9Y6R4	M3K4_HUMAN	MAP3K4	Mitogen-activated protein kinase kinase kinase 4	10	117	1	1	1	1	4	0	0	0	0	0	0	0	0	0	0	unresponsive	NA	NA	yes	126	Protein kinase	1343-1601;	no	yes	0	0
Q9Y6R4	Q9Y6R4	M3K4_HUMAN	MAP3K4	Mitogen-activated protein kinase kinase kinase 4	14	117	1	1	1	1	4	0	0	0	0	0	0	0	0	0	0	unresponsive	NA	NA	yes	130	Protein kinase	1343-1601;	no	yes	0	0
P43405	P43405	KSYK_HUMAN	SYK	Tyrosine-protein kinase SYK	7	166	1	1	1	1	4	0	0	0	0	0	0	0	0	0	0	unresponsive	NA	NA	yes	172	Protein kinase	371-631;	no	yes	0	0
Q96SB4	Q96SB4	SRPK1_HUMAN	SRPK1	SRSF protein kinase 1	9	286	1	1	1	1	4	0	0	0	0	0	0	0	0	0	0	unresponsive	NA	NA	yes	294	Protein kinase	80-653;	yes	yes	0	0
Q96SB4	Q96SB4	SRPK1_HUMAN	SRPK1	SRSF protein kinase 1	16	286	1	1	1	1	4	0	0	0	0	0	0	0	0	0	0	unresponsive	NA	NA	yes	301	Protein kinase	80-653;	yes	yes	0	0
Q96SB4	Q96SB4	SRPK1_HUMAN	SRPK1	SRSF protein kinase 1	17	286	1	1	1	1	4	0	0	0	0	0	0	0	0	0	0	unresponsive	NA	NA	yes	302	Protein kinase	80-653;	yes	yes	0	0
Q9P2K8	Q9P2K8	E2AK4_HUMAN	EIF2AK4	eIF-2-alpha kinase GCN2	11	1063	1	1	1	0	3	0	0	0	0	0	0	0	0	0	0	unresponsive	NA	NA	yes	1073	Protein kinase	296-539;590-1001;	no	yes	0	0
Q9H2K8	Q9H2K8	TAOK3_HUMAN	TAOK3	Serine/threonine-protein kinase TAO3	9	818	1	1	1	1	4	0	0	0	0	0	0	0	0	0	0	unresponsive	NA	NA	yes	826	Protein kinase	24-277;	no	yes	0	0
O43318	O43318	M3K7_HUMAN	MAP3K7	Mitogen-activated protein kinase kinase kinase 7	11	388	1	1	1	1	4	0	0	0	0	0	0	0	0	0	0	unresponsive	NA	NA	yes	398	Protein kinase	36-291;	no	yes	0	0
P16591	P16591	FER_HUMAN	FER	Tyrosine-protein kinase Fer	13	779	1	1	1	1	4	0	1	0	0	1	0	0	0	0	0	unresponsive	NA	NA	yes	791	Protein kinase	563-816;	yes	yes	1	1
P53350	P53350	PLK1_HUMAN	PLK1	Serine/threonine-protein kinase PLK1	9	98	1	1	1	1	4	1	0	1	1	3	0	0	0	0	0	stabilized	0.0300237	5.96433	yes	106	Protein kinase	53-305;	yes	yes	3	3
Q13177	Q13177	PAK2_HUMAN	PAK2	Serine/threonine-protein kinase PAK 2	11	18	1	1	1	1	4	0	0	0	0	0	0	0	0	0	0	unresponsive	NA	NA	yes	28	Protein kinase	249-499;	no	yes	0	0
P49674	P49674;P48730	KC1E_HUMAN	CSNK1E	Casein kinase I isoform epsilon	10	233	1	1	1	1	4	1	1	0	1	3	0	0	0	0	0	stabilized	0.0687614	4.50347	yes	242	Protein kinase	9-277;	yes	yes	3	3
Q13177	Q13177	PAK2_HUMAN	PAK2	Serine/threonine-protein kinase PAK 2	9	227	1	1	1	1	4	1	1	1	1	4	0	0	0	0	0	stabilized	0.0109676	6.8452	yes	235	Protein kinase	249-499;	no	yes	4	4
Q13177	Q13177	PAK2_HUMAN	PAK2	Serine/threonine-protein kinase PAK 2	11	227	1	1	1	1	4	1	1	1	1	4	0	0	0	0	0	stabilized	0.00428059	6.65648	yes	237	Protein kinase	249-499;	no	yes	4	4
Q5VT25	Q9Y5S2;Q5VT25	MRCKA_HUMAN	CDC42BPA	Serine/threonine-protein kinase MRCK alpha	9	845	1	1	1	1	4	0	0	0	0	0	0	0	0	0	0	unresponsive	NA	NA	yes	853	Protein kinase	77-343;	no	yes	0	0
Q9Y2K2	Q9Y2K2	SIK3_HUMAN	SIK3	Serine/threonine-protein kinase SIK3	9	661	1	1	1	1	4	0	0	0	0	0	0	0	0	0	0	unresponsive	NA	NA	yes	669	Protein kinase	66-317;	no	yes	0	0
Q13188	Q13188	STK3_HUMAN	STK3	Serine/threonine-protein kinase 3	22	382	1	0	1	1	3	0	0	0	0	0	0	0	0	0	0	unresponsive	NA	NA	yes	403	Protein kinase	27-278;	no	yes	0	0
P00519	P00519	ABL1_HUMAN	ABL1	Tyrosine-protein kinase ABL1	11	368	1	0	1	1	3	1	0	1	1	3	0	0	0	0	0	stabilized	0.0159356	6.3207	yes	378	Protein kinase	242-493;	yes	yes	3	3
P16591	P16591	FER_HUMAN	FER	Tyrosine-protein kinase Fer	11	689	1	1	1	1	4	1	1	1	1	4	0	0	0	0	0	stabilized	0.0279829	7.10428	yes	699	Protein kinase	563-816;	yes	yes	4	4
P42680	P42680	TEC_HUMAN	TEC	Tyrosine-protein kinase Tec	11	494	1	0	1	1	3	1	0	1	1	3	0	0	0	0	0	stabilized	0.0288076	5.31003	yes	504	Protein kinase	370-623;	yes	yes	3	3
P41240	P41240	CSK_HUMAN	CSK	Tyrosine-protein kinase CSK	17	421	1	1	1	1	4	1	1	1	1	4	0	0	0	0	0	stabilized	0.0486083	5.78225	yes	437	Protein kinase	195-449;	yes	yes	4	4
Q9Y6R4	Q9Y6R4	M3K4_HUMAN	MAP3K4	Mitogen-activated protein kinase kinase kinase 4	9	992	1	1	1	1	4	0	0	0	0	0	0	0	0	0	0	unresponsive	NA	NA	yes	1000	Protein kinase	1343-1601;	no	yes	0	0
P31749	P31749	AKT1_HUMAN	AKT1	RAC-alpha serine/threonine-protein kinase	9	31	1	1	1	1	4	0	0	0	0	0	0	0	0	0	0	unresponsive	NA	NA	yes	39	Protein kinase	150-408;	no	yes	0	0
P42680	P42680	TEC_HUMAN	TEC	Tyrosine-protein kinase Tec	7	212	1	1	1	1	4	0	0	0	0	0	0	0	0	0	0	unresponsive	NA	NA	yes	218	Protein kinase	370-623;	no	yes	0	0
Q9BZL6	Q9BZL6	KPCD2_HUMAN	PRKD2	Serine/threonine-protein kinase D2	10	597	1	0	1	1	3	1	0	0	1	2	0	0	0	0	0	unresponsive	NA	NA	yes	606	Protein kinase	551-807;	yes	yes	2	2
Q96GX5	Q96GX5	GWL_HUMAN	MASTL	Serine/threonine-protein kinase greatwall	11	446	1	1	1	1	4	0	0	0	0	0	0	0	0	0	0	unresponsive	NA	NA	yes	456	Protein kinase	35-835;	yes	yes	0	0
Q96GX5	Q96GX5	GWL_HUMAN	MASTL	Serine/threonine-protein kinase greatwall	12	446	1	1	1	1	4	0	0	0	0	0	0	0	0	0	0	unresponsive	NA	NA	yes	457	Protein kinase	35-835;	yes	yes	0	0
P42338	P42338	PK3CB_HUMAN	PIK3CB	Phosphatidylinositol 4,5-bisphosphate 3-kinase catalytic subunit beta isoform	16	806	1	1	1	0	3	0	0	0	0	0	0	0	0	0	0	unresponsive	NA	NA	yes	821	Protein kinase		no	yes	0	0
Q13546	Q13546	RIPK1_HUMAN	RIPK1	Receptor-interacting serine/threonine-protein kinase 1	23	186	1	1	1	1	4	1	0	0	0	1	0	0	0	0	0	unresponsive	NA	NA	yes	208	Protein kinase	17-289;	yes	yes	1	1
Q8NEB9	Q8NEB9	PK3C3_HUMAN	PIK3C3	Phosphatidylinositol 3-kinase catalytic subunit type 3	8	413	1	0	1	1	3	0	0	0	0	0	0	0	0	0	0	unresponsive	NA	NA	yes	420	Protein kinase		no	yes	0	0
Q9H2K8	Q9H2K8	TAOK3_HUMAN	TAOK3	Serine/threonine-protein kinase TAO3	9	739	1	1	1	1	4	0	1	0	0	1	0	0	0	0	0	unresponsive	NA	NA	yes	747	Protein kinase	24-277;	no	yes	1	1
Q9UKE5	Q9UKE5	TNIK_HUMAN	TNIK	TRAF2 and NCK-interacting protein kinase	13	273	1	1	1	1	4	0	1	0	1	2	0	0	0	0	0	unresponsive	NA	NA	yes	285	Protein kinase	25-289;	yes	yes	2	2
Q9UKE5	Q8N4C8;O95819;Q9UKE5	TNIK_HUMAN	TNIK	TRAF2 and NCK-interacting protein kinase	11	81	1	1	1	1	4	0	1	1	1	3	0	0	0	0	0	stabilized	0.0418825	7.19993	yes	91	Protein kinase	25-289;	yes	yes	3	3
Q9UKE5	Q8N4C8;O95819;Q9UKE5	TNIK_HUMAN	TNIK	TRAF2 and NCK-interacting protein kinase	12	81	1	1	1	1	4	0	0	0	0	0	0	0	0	0	0	unresponsive	NA	NA	yes	92	Protein kinase	25-289;	yes	yes	0	0
Q9Y6R4	Q9Y6R4	M3K4_HUMAN	MAP3K4	Mitogen-activated protein kinase kinase kinase 4	11	1316	1	1	1	1	4	0	0	0	0	0	0	0	0	0	0	unresponsive	NA	NA	yes	1326	Protein kinase	1343-1601;	no	yes	0	0
Q15208	Q15208	STK38_HUMAN	STK38	Serine/threonine-protein kinase 38	12	435	1	1	1	1	4	0	0	0	0	0	0	1	1	0	2	unresponsive	NA	NA	yes	446	Protein kinase	89-382;	no	yes	2	0
Q15208	Q15208	STK38_HUMAN	STK38	Serine/threonine-protein kinase 38	13	435	1	1	1	1	4	0	0	0	0	0	0	0	0	0	0	unresponsive	NA	NA	yes	447	Protein kinase	89-382;	no	yes	0	0
Q14680	Q14680	MELK_HUMAN	MELK	Maternal embryonic leucine zipper kinase	9	422	1	1	1	1	4	0	0	0	0	0	0	0	0	0	0	unresponsive	NA	NA	yes	430	Protein kinase	11-263;	no	yes	0	0
Q9UHD2	Q9UHD2	TBK1_HUMAN	TBK1	Serine/threonine-protein kinase TBK1	7	230	1	1	1	1	4	0	0	0	0	0	0	0	0	0	0	unresponsive	NA	NA	yes	236	Protein kinase	9-310;	yes	yes	0	0
P33981	P33981	TTK_HUMAN	TTK	Dual specificity protein kinase TTK	16	25	1	1	1	1	4	0	0	0	0	0	0	0	0	0	0	unresponsive	NA	NA	yes	40	Protein kinase	525-791;	no	yes	0	0
P24941	P24941	CDK2_HUMAN	CDK2	Cyclin-dependent kinase 2	11	23	1	1	1	1	4	1	1	1	1	4	0	0	0	0	0	stabilized	0.0159644	6.70427	yes	33	Protein kinase	4-286;	yes	yes	4	4
P24941	P24941	CDK2_HUMAN	CDK2	Cyclin-dependent kinase 2	12	23	1	1	1	1	4	1	1	1	1	4	0	0	0	0	0	stabilized	0.0118519	6.67828	yes	34	Protein kinase	4-286;	yes	yes	4	4
Q13188	Q13188	STK3_HUMAN	STK3	Serine/threonine-protein kinase 3	19	404	1	1	1	1	4	0	0	0	0	0	0	0	0	0	0	unresponsive	NA	NA	yes	422	Protein kinase	27-278;	no	yes	0	0
P33981	P33981	TTK_HUMAN	TTK	Dual specificity protein kinase TTK	10	358	1	1	1	1	4	0	0	0	0	0	0	0	0	0	0	unresponsive	NA	NA	yes	367	Protein kinase	525-791;	no	yes	0	0
Q9Y2K2	Q9Y2K2	SIK3_HUMAN	SIK3	Serine/threonine-protein kinase SIK3	16	1165	1	1	1	1	4	0	0	0	0	0	0	0	0	0	0	unresponsive	NA	NA	yes	1180	Protein kinase	66-317;	no	yes	0	0
P28482	P28482	MK01_HUMAN	MAPK1	Mitogen-activated protein kinase 1	7	271	1	1	1	1	4	0	0	0	0	0	0	1	0	0	1	unresponsive	NA	NA	yes	277	Protein kinase	25-313;	yes	yes	1	0
P06493	P06493	CDK1_HUMAN	CDK1	Cyclin-dependent kinase 1	12	255	1	1	1	1	4	0	1	0	0	1	0	0	0	0	0	unresponsive	NA	NA	yes	266	Protein kinase	4-287;	yes	yes	1	1
Q9Y6E0	Q9Y6E0	STK24_HUMAN	STK24	Serine/threonine-protein kinase 24	16	348	1	1	1	1	4	0	0	0	0	0	0	0	0	0	0	unresponsive	NA	NA	yes	363	Protein kinase	36-286;	no	yes	0	0
Q5VT25	Q5VT25	MRCKA_HUMAN	CDC42BPA	Serine/threonine-protein kinase MRCK alpha	8	491	1	1	1	1	4	0	0	0	0	0	0	0	0	0	0	unresponsive	NA	NA	yes	498	Protein kinase	77-343;	no	yes	0	0
Q96GX5	Q96GX5	GWL_HUMAN	MASTL	Serine/threonine-protein kinase greatwall	15	531	1	1	1	1	4	0	0	0	0	0	0	0	0	0	0	unresponsive	NA	NA	yes	545	Protein kinase	35-835;	yes	yes	0	0
Q96GX5	Q96GX5	GWL_HUMAN	MASTL	Serine/threonine-protein kinase greatwall	16	531	1	1	1	1	4	0	0	0	0	0	0	0	0	0	0	unresponsive	NA	NA	yes	546	Protein kinase	35-835;	yes	yes	0	0
O43318	O43318	M3K7_HUMAN	MAP3K7	Mitogen-activated protein kinase kinase kinase 7	12	254	1	1	1	1	4	1	1	1	0	3	0	0	0	0	0	stabilized	0.0373451	5.55253	yes	265	Protein kinase	36-291;	yes	yes	3	3
Q13188	Q13188	STK3_HUMAN	STK3	Serine/threonine-protein kinase 3	10	442	1	1	1	1	4	0	0	0	0	0	0	0	0	0	0	unresponsive	NA	NA	yes	451	Protein kinase	27-278;	no	yes	0	0
Q15418	Q15418	KS6A1_HUMAN	RPS6KA1	Ribosomal protein S6 kinase alpha-1	11	411	1	1	1	1	4	1	1	1	1	4	0	0	0	0	0	stabilized	0.0191638	5.17818	yes	421	Protein kinase	62-321;418-675;	yes	yes	4	4
O14976	O14976	GAK_HUMAN	GAK	Cyclin-G-associated kinase	7	491	1	1	1	1	4	0	0	0	0	0	0	0	0	0	0	unresponsive	NA	NA	yes	497	Protein kinase	40-314;	no	yes	0	0
Q96GX5	Q96GX5	GWL_HUMAN	MASTL	Serine/threonine-protein kinase greatwall	10	73	1	1	1	1	4	0	0	0	0	0	0	0	0	0	0	unresponsive	NA	NA	yes	82	Protein kinase	35-835;	yes	yes	0	0
Q13523	Q13523	PRP4B_HUMAN	PRPF4B	Serine/threonine-protein kinase PRP4 homolog	7	721	1	1	1	1	4	0	0	0	1	1	0	0	0	0	0	unresponsive	NA	NA	yes	727	Protein kinase	687-1006;	yes	yes	1	1
O14976	O14976	GAK_HUMAN	GAK	Cyclin-G-associated kinase	7	433	1	1	1	1	4	0	0	0	0	0	0	0	0	0	0	unresponsive	NA	NA	yes	439	Protein kinase	40-314;	no	yes	0	0
Q9Y6E0	Q9Y6E0	STK24_HUMAN	STK24	Serine/threonine-protein kinase 24	15	246	1	1	1	1	4	1	1	1	1	4	0	0	0	0	0	stabilized	0.0415796	6.4743	yes	260	Protein kinase	36-286;	yes	yes	4	4
Q9P289	Q9P289	STK26_HUMAN	STK26	Serine/threonine-protein kinase 26	12	234	1	1	1	1	4	1	1	1	1	4	0	0	0	0	0	stabilized	0.026218	6.27185	yes	245	Protein kinase	24-274;	yes	yes	4	4
Q9Y6R4	Q9Y6R4	M3K4_HUMAN	MAP3K4	Mitogen-activated protein kinase kinase kinase 4	9	102	1	1	1	0	3	0	0	0	0	0	0	0	0	0	0	unresponsive	NA	NA	yes	110	Protein kinase	1343-1601;	no	yes	0	0
P49674	P49674	KC1E_HUMAN	CSNK1E	Casein kinase I isoform epsilon	9	300	1	1	1	1	4	0	0	0	0	0	0	0	0	0	0	unresponsive	NA	NA	yes	308	Protein kinase	9-277;	no	yes	0	0
Q14680	Q14680	MELK_HUMAN	MELK	Maternal embryonic leucine zipper kinase	19	277	1	1	1	1	4	0	0	0	0	0	0	0	0	0	0	unresponsive	NA	NA	yes	295	Protein kinase	11-263;	no	yes	0	0
O75385	O75385	ULK1_HUMAN	ULK1	Serine/threonine-protein kinase ULK1	12	615	0	1	1	1	3	0	0	0	0	0	0	0	0	0	0	unresponsive	NA	NA	yes	626	Protein kinase	16-278;	no	yes	0	0
P29597	P29597	TYK2_HUMAN	TYK2	Non-receptor tyrosine-protein kinase TYK2	9	346	1	1	1	1	4	0	0	0	0	0	0	0	0	0	0	unresponsive	NA	NA	yes	354	Protein kinase	589-875;897-1176;	no	yes	0	0
Q13177	Q13177;O75914	PAK2_HUMAN	PAK2	Serine/threonine-protein kinase PAK 2	10	119	1	1	1	1	4	0	0	0	0	0	0	1	0	0	1	unresponsive	NA	NA	yes	128	Protein kinase	249-499;	no	yes	1	0
Q9P289	Q9P289	STK26_HUMAN	STK26	Serine/threonine-protein kinase 26	9	375	1	1	1	1	4	0	0	0	0	0	0	0	0	0	0	unresponsive	NA	NA	yes	383	Protein kinase	24-274;	no	yes	0	0
P51812	P51812	KS6A3_HUMAN	RPS6KA3	Ribosomal protein S6 kinase alpha-3	11	713	1	1	1	1	4	0	0	0	0	0	1	1	1	1	4	destabilized	0.0600564	5.30192	yes	723	Protein kinase	68-327;422-679;	no	yes	4	0
Q9BVS4	Q9BVS4	RIOK2_HUMAN	RIOK2	Serine/threonine-protein kinase RIO2	8	421	1	0	1	1	3	0	0	0	0	0	0	0	0	0	0	unresponsive	NA	NA	yes	428	Protein kinase	97-272;	no	yes	0	0
P00519	P00519	ABL1_HUMAN	ABL1	Tyrosine-protein kinase ABL1	16	1046	1	1	1	1	4	0	0	0	0	0	0	0	0	0	0	unresponsive	NA	NA	yes	1061	Protein kinase	242-493;	no	yes	0	0
P53667	P53667	LIMK1_HUMAN	LIMK1	LIM domain kinase 1	8	215	1	1	1	1	4	0	0	0	0	0	0	1	0	0	1	unresponsive	NA	NA	yes	222	Protein kinase	339-604;	no	yes	1	0
Q9UKE5	Q9UKE5	TNIK_HUMAN	TNIK	TRAF2 and NCK-interacting protein kinase	12	687	1	1	1	1	4	0	0	0	0	0	0	0	0	0	0	unresponsive	NA	NA	yes	698	Protein kinase	25-289;	no	yes	0	0
O00506	O00506	STK25_HUMAN	STK25	Serine/threonine-protein kinase 25	15	230	1	1	1	1	4	0	1	0	1	2	0	0	0	0	0	unresponsive	NA	NA	yes	244	Protein kinase	20-270;	yes	yes	2	2
P42338	P42338	PK3CB_HUMAN	PIK3CB	Phosphatidylinositol 4,5-bisphosphate 3-kinase catalytic subunit beta isoform	12	307	1	1	1	1	4	0	0	0	0	0	0	0	0	0	0	unresponsive	NA	NA	yes	318	Protein kinase		no	yes	0	0
Q00537	Q00537	CDK17_HUMAN	CDK17	Cyclin-dependent kinase 17	11	505	1	1	1	1	4	0	0	0	0	0	0	0	0	0	0	unresponsive	NA	NA	yes	515	Protein kinase	192-473;	no	yes	0	0
P33981	P33981	TTK_HUMAN	TTK	Dual specificity protein kinase TTK	12	75	1	1	1	1	4	0	0	0	0	0	0	0	0	0	0	unresponsive	NA	NA	yes	86	Protein kinase	525-791;	no	yes	0	0
O14976	O14976	GAK_HUMAN	GAK	Cyclin-G-associated kinase	7	221	1	1	1	1	4	0	0	0	0	0	0	0	0	0	0	unresponsive	NA	NA	yes	227	Protein kinase	40-314;	yes	yes	0	0
O14976	O14976	GAK_HUMAN	GAK	Cyclin-G-associated kinase	11	502	1	1	1	1	4	0	0	0	0	0	0	0	0	0	0	unresponsive	NA	NA	yes	512	Protein kinase	40-314;	no	yes	0	0
Q13188	Q13188	STK3_HUMAN	STK3	Serine/threonine-protein kinase 3	8	423	1	1	1	1	4	0	0	0	0	0	0	0	0	0	0	unresponsive	NA	NA	yes	430	Protein kinase	27-278;	no	yes	0	0
Q9Y4K4	Q9Y4K4	M4K5_HUMAN	MAP4K5	Mitogen-activated protein kinase kinase kinase kinase 5	11	39	1	1	1	1	4	1	0	1	1	3	0	0	0	0	0	stabilized	0.0161325	6.7551	yes	49	Protein kinase	20-277;	yes	yes	3	3
P43405	P43405	KSYK_HUMAN	SYK	Tyrosine-protein kinase SYK	11	499	1	1	1	1	4	1	1	1	1	4	0	0	0	0	0	stabilized	0.00391155	7.29305	yes	509	Protein kinase	371-631;	yes	yes	4	4
P41240	P41240	CSK_HUMAN	CSK	Tyrosine-protein kinase CSK	11	319	1	1	1	1	4	1	1	1	1	4	0	0	0	0	0	stabilized	0.0191582	5.89778	yes	329	Protein kinase	195-449;	yes	yes	4	4
Q9Y6R4	Q9Y6R4	M3K4_HUMAN	MAP3K4	Mitogen-activated protein kinase kinase kinase 4	18	160	1	1	1	1	4	0	0	0	0	0	0	0	0	0	0	unresponsive	NA	NA	yes	177	Protein kinase	1343-1601;	no	yes	0	0
Q9NWZ3	Q9NWZ3	IRAK4_HUMAN	IRAK4	Interleukin-1 receptor-associated kinase 4	17	175	1	1	1	1	4	1	1	1	1	4	0	0	0	0	0	stabilized	0.00130563	6.75005	yes	191	Protein kinase	186-454;	yes	yes	4	4
P29597	P29597	TYK2_HUMAN	TYK2	Non-receptor tyrosine-protein kinase TYK2	8	111	1	1	1	1	4	0	0	0	0	0	0	0	0	0	0	unresponsive	NA	NA	yes	118	Protein kinase	589-875;897-1176;	no	yes	0	0
Q16539	Q16539	MK14_HUMAN	MAPK14	Mitogen-activated protein kinase 14	11	257	1	1	1	1	4	0	0	0	0	0	0	0	0	0	0	unresponsive	NA	NA	yes	267	Protein kinase	24-308;	yes	yes	0	0
P28482	P28482	MK01_HUMAN	MAPK1	Mitogen-activated protein kinase 1	9	262	1	1	1	1	4	0	0	0	0	0	0	0	0	0	0	unresponsive	NA	NA	yes	270	Protein kinase	25-313;	yes	yes	0	0
P28482	P28482	MK01_HUMAN	MAPK1	Mitogen-activated protein kinase 1	11	262	1	1	1	1	4	0	0	0	0	0	0	0	0	0	0	unresponsive	NA	NA	yes	272	Protein kinase	25-313;	yes	yes	0	0
P28482	P28482	MK01_HUMAN	MAPK1	Mitogen-activated protein kinase 1	16	262	1	1	1	1	4	0	0	0	0	0	0	0	0	0	0	unresponsive	NA	NA	yes	277	Protein kinase	25-313;	yes	yes	0	0
P53350	P53350	PLK1_HUMAN	PLK1	Serine/threonine-protein kinase PLK1	9	484	1	1	1	1	4	0	0	0	0	0	0	0	0	0	0	unresponsive	NA	NA	yes	492	Protein kinase	53-305;	no	yes	0	0
P45984	P45984;P53779	MK09_HUMAN	MAPK9	Mitogen-activated protein kinase 9	8	258	1	1	1	1	4	1	1	0	1	3	0	0	0	0	0	stabilized	0.0474702	5.45957	yes	265	Protein kinase	26-321;	yes	yes	3	3
P00519	P00519	ABL1_HUMAN	ABL1	Tyrosine-protein kinase ABL1	13	897	1	1	1	1	4	0	0	0	0	0	0	0	0	0	0	unresponsive	NA	NA	yes	909	Protein kinase	242-493;	no	yes	0	0
O15530	Q6A1A2;O15530	PDPK1_HUMAN	PDPK1	3-phosphoinositide-dependent protein kinase 1	16	60	1	1	1	1	4	0	0	0	0	0	0	0	0	0	0	unresponsive	NA	NA	yes	75	Protein kinase	82-342;	no	yes	0	0
P51812	P51812	KS6A3_HUMAN	RPS6KA3	Ribosomal protein S6 kinase alpha-3	11	2	1	1	1	1	4	0	0	0	0	0	0	0	0	0	0	unresponsive	NA	NA	yes	12	Protein kinase	68-327;422-679;	no	yes	0	0
Q86UE8	Q86UE8	TLK2_HUMAN	TLK2	Serine/threonine-protein kinase tousled-like 2	11	157	1	1	1	1	4	0	0	0	0	0	0	0	0	0	0	unresponsive	NA	NA	yes	167	Protein kinase	462-741;	no	yes	0	0
P00519	P00519	ABL1_HUMAN	ABL1	Tyrosine-protein kinase ABL1	13	662	1	1	1	1	4	0	0	0	0	0	0	0	0	0	0	unresponsive	NA	NA	yes	674	Protein kinase	242-493;	no	yes	0	0
Q13546	Q13546	RIPK1_HUMAN	RIPK1	Receptor-interacting serine/threonine-protein kinase 1	9	276	1	1	1	1	4	1	0	0	0	1	0	0	0	0	0	unresponsive	NA	NA	yes	284	Protein kinase	17-289;	yes	yes	1	1
Q9H2K8	Q9H2K8	TAOK3_HUMAN	TAOK3	Serine/threonine-protein kinase TAO3	13	418	1	1	1	1	4	0	0	0	0	0	0	0	0	0	0	unresponsive	NA	NA	yes	430	Protein kinase	24-277;	no	yes	0	0
Q96SB4	Q96SB4;P78362	SRPK1_HUMAN	SRPK1	SRSF protein kinase 1	8	278	1	1	1	1	4	0	0	0	0	0	0	0	0	0	0	unresponsive	NA	NA	yes	285	Protein kinase	80-653;	yes	yes	0	0
P23443	P23443	KS6B1_HUMAN	RPS6KB1	Ribosomal protein S6 kinase beta-1	8	509	1	1	1	1	4	0	0	0	0	0	0	0	0	0	0	unresponsive	NA	NA	yes	516	Protein kinase	91-352;	no	yes	0	0
Q5VT25	Q5VT25	MRCKA_HUMAN	CDC42BPA	Serine/threonine-protein kinase MRCK alpha	9	894	1	1	1	1	4	0	0	0	0	0	0	0	0	0	0	unresponsive	NA	NA	yes	902	Protein kinase	77-343;	no	yes	0	0
Q5VT25	Q5VT25	MRCKA_HUMAN	CDC42BPA	Serine/threonine-protein kinase MRCK alpha	11	894	1	1	1	1	4	0	0	0	0	0	0	0	0	0	0	unresponsive	NA	NA	yes	904	Protein kinase	77-343;	no	yes	0	0
Q8NEB9	Q8NEB9	PK3C3_HUMAN	PIK3C3	Phosphatidylinositol 3-kinase catalytic subunit type 3	8	347	1	1	1	1	4	1	0	0	0	1	0	0	0	0	0	unresponsive	NA	NA	yes	354	Protein kinase		no	yes	1	1
Q9BZL6	Q9BZL6	KPCD2_HUMAN	PRKD2	Serine/threonine-protein kinase D2	21	506	1	1	1	1	4	0	0	0	0	0	0	0	0	0	0	unresponsive	NA	NA	yes	526	Protein kinase	551-807;	no	yes	0	0
P42338	P42338	PK3CB_HUMAN	PIK3CB	Phosphatidylinositol 4,5-bisphosphate 3-kinase catalytic subunit beta isoform	12	984	1	1	1	1	4	0	0	0	1	1	0	0	0	0	0	unresponsive	NA	NA	yes	995	Protein kinase		no	yes	1	1
Q8NEB9	Q8NEB9	PK3C3_HUMAN	PIK3C3	Phosphatidylinositol 3-kinase catalytic subunit type 3	10	801	1	1	1	1	4	0	0	0	0	0	0	0	0	0	0	unresponsive	NA	NA	yes	810	Protein kinase		no	yes	0	0
P51812	P51812	KS6A3_HUMAN	RPS6KA3	Ribosomal protein S6 kinase alpha-3	8	693	1	1	1	1	4	0	0	0	0	0	1	1	1	1	4	destabilized	0.109958	5.01692	yes	700	Protein kinase	68-327;422-679;	no	yes	4	0
Q9P2K8	Q9P2K8	E2AK4_HUMAN	EIF2AK4	eIF-2-alpha kinase GCN2	10	882	1	1	1	1	4	0	0	0	0	0	0	0	0	0	0	unresponsive	NA	NA	yes	891	Protein kinase	296-539;590-1001;	yes	yes	0	0
Q9UKE5	Q9UKE5	TNIK_HUMAN	TNIK	TRAF2 and NCK-interacting protein kinase	12	664	1	1	1	1	4	0	0	0	0	0	0	0	0	0	0	unresponsive	NA	NA	yes	675	Protein kinase	25-289;	no	yes	0	0
Q96SB4	Q96SB4	SRPK1_HUMAN	SRPK1	SRSF protein kinase 1	19	306	1	1	1	1	4	0	0	0	0	0	0	0	0	0	0	unresponsive	NA	NA	yes	324	Protein kinase	80-653;	yes	yes	0	0
Q9Y6R4	Q9Y6R4	M3K4_HUMAN	MAP3K4	Mitogen-activated protein kinase kinase kinase 4	11	52	1	1	1	1	4	0	0	0	0	0	0	0	0	0	0	unresponsive	NA	NA	yes	62	Protein kinase	1343-1601;	no	yes	0	0
Q5VT25	Q5VT25	MRCKA_HUMAN	CDC42BPA	Serine/threonine-protein kinase MRCK alpha	8	521	1	1	1	1	4	0	0	0	0	0	0	0	0	0	0	unresponsive	NA	NA	yes	528	Protein kinase	77-343;	no	yes	0	0
Q9UKE5	Q9UKE5	TNIK_HUMAN	TNIK	TRAF2 and NCK-interacting protein kinase	8	508	1	1	1	1	4	0	0	0	0	0	0	0	0	0	0	unresponsive	NA	NA	yes	515	Protein kinase	25-289;	no	yes	0	0
Q9H2G2	Q9H2G2	SLK_HUMAN	SLK	STE20-like serine/threonine-protein kinase	8	1107	1	1	1	1	4	0	0	0	0	0	0	0	0	0	0	unresponsive	NA	NA	yes	1114	Protein kinase	34-292;	no	yes	0	0
Q9H2G2	Q9H2G2	SLK_HUMAN	SLK	STE20-like serine/threonine-protein kinase	9	1107	1	1	1	1	4	0	0	0	0	0	0	0	0	0	0	unresponsive	NA	NA	yes	1115	Protein kinase	34-292;	no	yes	0	0
P00519	P00519	ABL1_HUMAN	ABL1	Tyrosine-protein kinase ABL1	11	746	1	1	1	1	4	0	1	0	0	1	0	0	0	0	0	unresponsive	NA	NA	yes	756	Protein kinase	242-493;	no	yes	1	1
P00519	P00519	ABL1_HUMAN	ABL1	Tyrosine-protein kinase ABL1	19	746	1	1	1	1	4	0	0	0	0	0	0	0	0	0	0	unresponsive	NA	NA	yes	764	Protein kinase	242-493;	no	yes	0	0
Q9H2K8	Q9H2K8;Q7L7X3	TAOK3_HUMAN	TAOK3	Serine/threonine-protein kinase TAO3	7	722	1	1	1	1	4	0	0	0	0	0	0	0	0	0	0	unresponsive	NA	NA	yes	728	Protein kinase	24-277;	no	yes	0	0
O15111	O15111	IKKA_HUMAN	CHUK	Inhibitor of nuclear factor kappa-B kinase subunit alpha	11	553	1	1	1	1	4	0	0	0	0	0	0	0	0	0	0	unresponsive	NA	NA	yes	563	Protein kinase	15-302;	no	yes	0	0
P05771	P05771;P17252	KPCB_HUMAN	PRKCB	Protein kinase C beta type	14	63	1	1	1	1	4	0	0	0	0	0	0	0	0	0	0	unresponsive	NA	NA	yes	76	Protein kinase	342-600;	no	yes	0	0
P05771	P05771;P17252	KPCB_HUMAN	PRKCB	Protein kinase C beta type	15	63	1	1	1	1	4	0	0	0	0	0	0	0	0	0	0	unresponsive	NA	NA	yes	77	Protein kinase	342-600;	no	yes	0	0
O15530	Q6A1A2;O15530	PDPK1_HUMAN	PDPK1	3-phosphoinositide-dependent protein kinase 1	13	47	1	1	1	1	4	0	0	0	0	0	0	0	0	0	0	unresponsive	NA	NA	yes	59	Protein kinase	82-342;	no	yes	0	0
Q13523	Q13523	PRP4B_HUMAN	PRPF4B	Serine/threonine-protein kinase PRP4 homolog	15	761	0	1	1	1	3	0	1	0	0	1	0	0	0	0	0	unresponsive	NA	NA	yes	775	Protein kinase	687-1006;	yes	yes	1	1
Q86UE8	Q9UKI8;Q86UE8	TLK2_HUMAN	TLK2	Serine/threonine-protein kinase tousled-like 2	7	248	1	1	1	1	4	0	0	0	0	0	0	0	0	0	0	unresponsive	NA	NA	yes	254	Protein kinase	462-741;	no	yes	0	0
O43318	O43318	M3K7_HUMAN	MAP3K7	Mitogen-activated protein kinase kinase kinase 7	8	64	0	1	1	1	3	0	0	0	0	0	0	0	0	0	0	unresponsive	NA	NA	yes	71	Protein kinase	36-291;	yes	yes	0	0
O43318	O43318	M3K7_HUMAN	MAP3K7	Mitogen-activated protein kinase kinase kinase 7	9	64	1	1	1	1	4	1	1	1	1	4	0	0	0	0	0	stabilized	0.0538715	5.33277	yes	72	Protein kinase	36-291;	yes	yes	4	4
Q9H2K8	Q9H2K8	TAOK3_HUMAN	TAOK3	Serine/threonine-protein kinase TAO3	12	447	1	1	1	1	4	0	0	0	0	0	0	0	0	0	0	unresponsive	NA	NA	yes	458	Protein kinase	24-277;	no	yes	0	0
Q13177	Q13177	PAK2_HUMAN	PAK2	Serine/threonine-protein kinase PAK 2	9	279	1	1	1	1	4	1	1	1	1	4	0	0	0	0	0	stabilized	0.00521524	6.68602	yes	287	Protein kinase	249-499;	yes	yes	4	4
Q6XUX3	Q6XUX3	DUSTY_HUMAN	DSTYK	Dual serine/threonine and tyrosine protein kinase	9	463	1	1	1	1	4	0	0	0	0	0	0	0	0	0	0	unresponsive	NA	NA	yes	471	Protein kinase	652-906;	no	yes	0	0
Q86UE8	Q86UE8	TLK2_HUMAN	TLK2	Serine/threonine-protein kinase tousled-like 2	7	200	1	1	1	1	4	0	0	0	0	0	0	0	0	0	0	unresponsive	NA	NA	yes	206	Protein kinase	462-741;	no	yes	0	0
Q9Y6R4	Q9Y6R4	M3K4_HUMAN	MAP3K4	Mitogen-activated protein kinase kinase kinase 4	17	1446	1	1	1	1	4	1	0	0	0	1	0	0	0	0	0	unresponsive	NA	NA	yes	1462	Protein kinase	1343-1601;	yes	yes	1	1
P53350	P53350	PLK1_HUMAN	PLK1	Serine/threonine-protein kinase PLK1	11	159	1	1	1	1	4	1	1	1	1	4	0	0	0	0	0	stabilized	0.0117419	5.78282	yes	169	Protein kinase	53-305;	yes	yes	4	4
Q15418	Q15418;P51812	KS6A1_HUMAN	RPS6KA1	Ribosomal protein S6 kinase alpha-1	7	504	1	1	1	1	4	0	1	1	1	3	0	0	0	0	0	stabilized	0.0798346	5.7327	yes	510	Protein kinase	62-321;418-675;	yes	yes	3	3
P05771	P05771;P17252	KPCB_HUMAN	PRKCB	Protein kinase C beta type	8	28	1	1	1	1	4	0	0	0	0	0	0	0	0	0	0	unresponsive	NA	NA	yes	35	Protein kinase	342-600;	no	yes	0	0
Q13177	Q13177	PAK2_HUMAN	PAK2	Serine/threonine-protein kinase PAK 2	24	137	1	1	1	1	4	0	0	0	0	0	0	0	0	0	0	unresponsive	NA	NA	yes	160	Protein kinase	249-499;	no	yes	0	0
Q9UKE5	O95819;A2RUB6;Q9UKE5	TNIK_HUMAN	TNIK	TRAF2 and NCK-interacting protein kinase	7	450	1	1	1	0	3	0	0	0	0	0	0	0	0	0	0	unresponsive	NA	NA	yes	456	Protein kinase	25-289;	no	yes	0	0
Q5VT25	Q5VT25	MRCKA_HUMAN	CDC42BPA	Serine/threonine-protein kinase MRCK alpha	10	658	1	1	1	1	4	0	0	0	0	0	0	0	0	0	0	unresponsive	NA	NA	yes	667	Protein kinase	77-343;	no	yes	0	0
Q5VT25	Q5VT25	MRCKA_HUMAN	CDC42BPA	Serine/threonine-protein kinase MRCK alpha	12	658	1	1	1	1	4	0	0	0	0	0	0	0	0	0	0	unresponsive	NA	NA	yes	669	Protein kinase	77-343;	no	yes	0	0
Q9H2K8	Q9H2K8	TAOK3_HUMAN	TAOK3	Serine/threonine-protein kinase TAO3	8	474	1	1	1	1	4	0	0	0	0	0	0	0	0	0	0	unresponsive	NA	NA	yes	481	Protein kinase	24-277;	no	yes	0	0
P33981	P33981	TTK_HUMAN	TTK	Dual specificity protein kinase TTK	9	193	1	1	1	1	4	0	0	0	0	0	0	0	0	0	0	unresponsive	NA	NA	yes	201	Protein kinase	525-791;	no	yes	0	0
O14965	O14965	AURKA_HUMAN	AURKA	Aurora kinase A	13	78	1	1	1	1	4	0	0	0	0	0	0	0	0	0	0	unresponsive	NA	NA	yes	90	Protein kinase	133-383;	no	yes	0	0
O14965	O14965	AURKA_HUMAN	AURKA	Aurora kinase A	20	78	1	1	1	1	4	0	0	0	0	0	0	0	0	0	0	unresponsive	NA	NA	yes	97	Protein kinase	133-383;	no	yes	0	0
Q8N4C8	Q8N4C8	MINK1_HUMAN	MINK1	Misshapen-like kinase 1	10	468	1	1	1	1	4	0	0	0	0	0	0	0	0	0	0	unresponsive	NA	NA	yes	477	Protein kinase	25-289;	no	yes	0	0
Q9Y2K2	Q9Y2K2	SIK3_HUMAN	SIK3	Serine/threonine-protein kinase SIK3	16	864	1	1	1	1	4	0	0	0	0	0	0	0	0	0	0	unresponsive	NA	NA	yes	879	Protein kinase	66-317;	no	yes	0	0
P43250	P43250	GRK6_HUMAN	GRK6	G protein-coupled receptor kinase 6	9	124	1	1	1	1	4	0	0	0	0	0	0	0	0	0	0	unresponsive	NA	NA	yes	132	Protein kinase	186-448;	no	yes	0	0
Q16512	Q16512	PKN1_HUMAN	PKN1	Serine/threonine-protein kinase N1	11	507	1	1	1	1	4	0	0	0	0	0	0	0	0	0	0	unresponsive	NA	NA	yes	517	Protein kinase	615-874;	no	yes	0	0
Q9NWZ3	Q9NWZ3	IRAK4_HUMAN	IRAK4	Interleukin-1 receptor-associated kinase 4	9	124	1	1	1	1	4	0	0	0	0	0	0	0	0	0	0	unresponsive	NA	NA	yes	132	Protein kinase	186-454;	no	yes	0	0
Q13546	Q13546	RIPK1_HUMAN	RIPK1	Receptor-interacting serine/threonine-protein kinase 1	7	401	1	1	1	0	3	0	0	0	0	0	0	0	0	0	0	unresponsive	NA	NA	yes	407	Protein kinase	17-289;	no	yes	0	0
Q13546	Q13546	RIPK1_HUMAN	RIPK1	Receptor-interacting serine/threonine-protein kinase 1	11	401	1	1	1	1	4	0	0	0	0	0	0	1	0	0	1	unresponsive	NA	NA	yes	411	Protein kinase	17-289;	no	yes	1	0
Q13546	Q13546	RIPK1_HUMAN	RIPK1	Receptor-interacting serine/threonine-protein kinase 1	12	401	1	1	1	1	4	0	0	0	0	0	0	0	0	0	0	unresponsive	NA	NA	yes	412	Protein kinase	17-289;	no	yes	0	0
P23443	P23443	KS6B1_HUMAN	RPS6KB1	Ribosomal protein S6 kinase beta-1	9	500	1	1	0	1	3	0	0	0	0	0	0	0	0	0	0	unresponsive	NA	NA	yes	508	Protein kinase	91-352;	no	yes	0	0
Q9P289	Q9P289	STK26_HUMAN	STK26	Serine/threonine-protein kinase 26	9	366	1	1	1	1	4	0	0	0	0	0	0	0	0	0	0	unresponsive	NA	NA	yes	374	Protein kinase	24-274;	no	yes	0	0
Q9UKE5	Q9UKE5	TNIK_HUMAN	TNIK	TRAF2 and NCK-interacting protein kinase	8	371	1	1	1	1	4	0	0	0	0	0	0	0	0	0	0	unresponsive	NA	NA	yes	378	Protein kinase	25-289;	no	yes	0	0
Q9H2G2	Q9H2G2	SLK_HUMAN	SLK	STE20-like serine/threonine-protein kinase	11	1025	1	1	1	1	4	0	0	0	0	0	0	0	0	0	0	unresponsive	NA	NA	yes	1035	Protein kinase	34-292;	no	yes	0	0
Q9H2G2	Q9H2G2	SLK_HUMAN	SLK	STE20-like serine/threonine-protein kinase	7	478	1	1	1	1	4	0	0	0	0	0	0	0	0	0	0	unresponsive	NA	NA	yes	484	Protein kinase	34-292;	no	yes	0	0
Q8N4C8	Q8N4C8	MINK1_HUMAN	MINK1	Misshapen-like kinase 1	8	532	1	1	1	1	4	0	0	0	0	0	0	0	0	0	0	unresponsive	NA	NA	yes	539	Protein kinase	25-289;	no	yes	0	0
Q9H2G2	Q9H2G2	SLK_HUMAN	SLK	STE20-like serine/threonine-protein kinase	10	967	1	1	1	1	4	0	0	0	0	0	0	0	0	0	0	unresponsive	NA	NA	yes	976	Protein kinase	34-292;	no	yes	0	0
Q9H2G2	Q9H2G2	SLK_HUMAN	SLK	STE20-like serine/threonine-protein kinase	11	967	1	1	1	1	4	0	0	0	0	0	0	0	0	0	0	unresponsive	NA	NA	yes	977	Protein kinase	34-292;	no	yes	0	0
Q05397	Q05397	FAK1_HUMAN	PTK2	Focal adhesion kinase 1	10	815	1	1	1	1	4	0	0	0	0	0	0	0	0	0	0	unresponsive	NA	NA	yes	824	Protein kinase	422-680;	no	yes	0	0
Q8N4C8	Q8N4C8	MINK1_HUMAN	MINK1	Misshapen-like kinase 1	11	491	1	1	1	1	4	0	0	0	0	0	0	0	0	0	0	unresponsive	NA	NA	yes	501	Protein kinase	25-289;	no	yes	0	0
P07948	P07948	LYN_HUMAN	LYN	Tyrosine-protein kinase Lyn	15	41	1	1	1	1	4	0	0	0	0	0	0	0	0	0	0	unresponsive	NA	NA	yes	55	Protein kinase	247-501;	no	yes	0	0
P33981	P33981	TTK_HUMAN	TTK	Dual specificity protein kinase TTK	9	435	1	1	1	1	4	0	0	0	0	0	0	0	0	0	0	unresponsive	NA	NA	yes	443	Protein kinase	525-791;	no	yes	0	0
Q9UKE5	Q9UKE5	TNIK_HUMAN	TNIK	TRAF2 and NCK-interacting protein kinase	9	546	1	1	1	1	4	0	0	0	0	0	0	0	0	0	0	unresponsive	NA	NA	yes	554	Protein kinase	25-289;	no	yes	0	0
P49841	P49841	GSK3B_HUMAN	GSK3B	Glycogen synthase kinase-3 beta	9	151	1	1	1	1	4	1	1	1	1	4	0	0	0	0	0	stabilized	0.00788169	6.81185	yes	159	Protein kinase	56-340;	yes	yes	4	4
Q86UE8	Q86UE8	TLK2_HUMAN	TLK2	Serine/threonine-protein kinase tousled-like 2	10	207	1	1	1	1	4	0	0	0	0	0	0	0	0	0	0	unresponsive	NA	NA	yes	216	Protein kinase	462-741;	no	yes	0	0
Q86UE8	Q86UE8	TLK2_HUMAN	TLK2	Serine/threonine-protein kinase tousled-like 2	18	207	1	1	1	1	4	0	0	0	0	0	0	0	0	0	0	unresponsive	NA	NA	yes	224	Protein kinase	462-741;	no	yes	0	0
P42338	P42338	PK3CB_HUMAN	PIK3CB	Phosphatidylinositol 4,5-bisphosphate 3-kinase catalytic subunit beta isoform	9	712	1	1	1	0	3	0	0	0	0	0	0	0	0	0	0	unresponsive	NA	NA	yes	720	Protein kinase		no	yes	0	0
Q15418	Q15418	KS6A1_HUMAN	RPS6KA1	Ribosomal protein S6 kinase alpha-1	11	668	1	1	1	1	4	1	1	1	1	4	0	0	0	0	0	stabilized	0.0278271	5.28275	yes	678	Protein kinase	62-321;418-675;	yes	yes	4	4
P00519	P00519	ABL1_HUMAN	ABL1	Tyrosine-protein kinase ABL1	18	821	1	1	1	1	4	0	0	0	0	0	0	0	0	0	0	unresponsive	NA	NA	yes	838	Protein kinase	242-493;	no	yes	0	0
O14965	O14965	AURKA_HUMAN	AURKA	Aurora kinase A	15	127	1	1	0	1	3	1	1	0	1	3	0	0	0	0	0	stabilized	0.0409653	7.2256	yes	141	Protein kinase	133-383;	yes	yes	3	3
Q9H2G2	Q9H2G2	SLK_HUMAN	SLK	STE20-like serine/threonine-protein kinase	14	873	1	1	1	1	4	0	0	0	0	0	0	0	0	0	0	unresponsive	NA	NA	yes	886	Protein kinase	34-292;	no	yes	0	0
O14976	O14976	GAK_HUMAN	GAK	Cyclin-G-associated kinase	10	211	1	1	1	1	4	0	0	0	0	0	0	0	0	0	0	unresponsive	NA	NA	yes	220	Protein kinase	40-314;	yes	yes	0	0
Q9P2K8	Q9P2K8	E2AK4_HUMAN	EIF2AK4	eIF-2-alpha kinase GCN2	8	153	1	1	1	1	4	0	0	0	0	0	0	0	0	0	0	unresponsive	NA	NA	yes	160	Protein kinase	296-539;590-1001;	no	yes	0	0
Q9Y2K2	Q9Y2K2	SIK3_HUMAN	SIK3	Serine/threonine-protein kinase SIK3	18	549	1	1	1	1	4	0	0	0	0	0	0	0	0	0	0	unresponsive	NA	NA	yes	566	Protein kinase	66-317;	no	yes	0	0
Q16512	Q16512	PKN1_HUMAN	PKN1	Serine/threonine-protein kinase N1	8	61	1	1	1	1	4	0	0	0	0	0	0	0	0	0	0	unresponsive	NA	NA	yes	68	Protein kinase	615-874;	no	yes	0	0
Q13523	Q13523	PRP4B_HUMAN	PRPF4B	Serine/threonine-protein kinase PRP4 homolog	20	808	1	1	0	1	3	0	0	0	0	0	0	0	0	0	0	unresponsive	NA	NA	yes	827	Protein kinase	687-1006;	yes	yes	0	0
O14976	O14976	GAK_HUMAN	GAK	Cyclin-G-associated kinase	12	543	1	0	1	1	3	0	0	0	0	0	0	0	0	0	0	unresponsive	NA	NA	yes	554	Protein kinase	40-314;	no	yes	0	0
Q96GX5	Q96GX5	GWL_HUMAN	MASTL	Serine/threonine-protein kinase greatwall	15	546	1	1	1	1	4	0	0	0	0	0	0	0	0	0	0	unresponsive	NA	NA	yes	560	Protein kinase	35-835;	yes	yes	0	0
Q9BVS4	Q9BVS4	RIOK2_HUMAN	RIOK2	Serine/threonine-protein kinase RIO2	16	292	1	1	1	1	4	1	0	0	0	1	0	0	0	0	0	unresponsive	NA	NA	yes	307	Protein kinase	97-272;	no	yes	1	1
O96013	Q9NQU5;O96013;Q9P286	PAK4_HUMAN	PAK4	Serine/threonine-protein kinase PAK 4	12	360	1	1	1	1	4	0	1	0	0	1	0	0	0	0	0	unresponsive	NA	NA	yes	371	Protein kinase	321-572;	yes	yes	1	1
Q9BVS4	Q9BVS4	RIOK2_HUMAN	RIOK2	Serine/threonine-protein kinase RIO2	8	534	1	1	1	1	4	0	0	0	0	0	0	0	0	0	0	unresponsive	NA	NA	yes	541	Protein kinase	97-272;	no	yes	0	0
Q15208	Q15208	STK38_HUMAN	STK38	Serine/threonine-protein kinase 38	8	447	1	1	1	1	4	0	0	0	0	0	0	0	0	1	1	unresponsive	NA	NA	yes	454	Protein kinase	89-382;	no	yes	1	0
Q9H2G2	Q9H2G2	SLK_HUMAN	SLK	STE20-like serine/threonine-protein kinase	9	862	1	1	1	1	4	0	0	0	0	0	0	0	0	0	0	unresponsive	NA	NA	yes	870	Protein kinase	34-292;	no	yes	0	0
Q9H2G2	Q9H2G2	SLK_HUMAN	SLK	STE20-like serine/threonine-protein kinase	10	862	1	0	1	1	3	0	0	0	0	0	0	0	0	0	0	unresponsive	NA	NA	yes	871	Protein kinase	34-292;	no	yes	0	0
Q9BVS4	Q9BVS4	RIOK2_HUMAN	RIOK2	Serine/threonine-protein kinase RIO2	13	276	1	1	1	1	4	1	1	1	1	4	0	0	0	0	0	stabilized	0.021791	5.2955	yes	288	Protein kinase	97-272;	no	yes	4	4
P19525	P19525	E2AK2_HUMAN	EIF2AK2	Interferon-induced, double-stranded RNA-activated protein kinase	11	40	1	1	1	1	4	0	0	0	0	0	0	0	0	0	0	unresponsive	NA	NA	yes	50	Protein kinase	267-538;	no	yes	0	0
P00519	P00519	ABL1_HUMAN	ABL1	Tyrosine-protein kinase ABL1	9	631	1	1	0	1	3	0	0	0	0	0	0	0	0	0	0	unresponsive	NA	NA	yes	639	Protein kinase	242-493;	no	yes	0	0
Q96GX5	Q96GX5	GWL_HUMAN	MASTL	Serine/threonine-protein kinase greatwall	10	728	1	1	1	1	4	0	0	0	0	0	0	0	0	0	0	unresponsive	NA	NA	yes	737	Protein kinase	35-835;	yes	yes	0	0
Q9H2G2	Q9H2G2	SLK_HUMAN	SLK	STE20-like serine/threonine-protein kinase	11	1041	1	1	1	1	4	0	0	0	0	0	0	0	0	0	0	unresponsive	NA	NA	yes	1051	Protein kinase	34-292;	no	yes	0	0
Q9H2K8	Q9H2K8	TAOK3_HUMAN	TAOK3	Serine/threonine-protein kinase TAO3	10	623	1	1	1	1	4	0	0	0	0	0	0	0	0	0	0	unresponsive	NA	NA	yes	632	Protein kinase	24-277;	no	yes	0	0
Q9H2K8	Q9H2K8	TAOK3_HUMAN	TAOK3	Serine/threonine-protein kinase TAO3	15	623	1	1	1	1	4	0	0	0	0	0	0	0	0	0	0	unresponsive	NA	NA	yes	637	Protein kinase	24-277;	no	yes	0	0
P51812	P51812	KS6A3_HUMAN	RPS6KA3	Ribosomal protein S6 kinase alpha-3	12	323	0	1	1	1	3	0	0	1	0	1	0	0	0	0	0	unresponsive	NA	NA	yes	334	Protein kinase	68-327;422-679;	yes	yes	1	1
Q9UKE5	Q9UKE5	TNIK_HUMAN	TNIK	TRAF2 and NCK-interacting protein kinase	8	425	1	1	1	1	4	0	0	0	0	0	0	0	0	0	0	unresponsive	NA	NA	yes	432	Protein kinase	25-289;	no	yes	0	0
P17252	P17252	KPCA_HUMAN	PRKCA	Protein kinase C alpha type	10	599	0	1	1	1	3	0	1	1	1	3	0	0	0	0	0	stabilized	0.0102481	7.0485	yes	608	Protein kinase	339-597;	no	yes	3	3
P42338	P42338	PK3CB_HUMAN	PIK3CB	Phosphatidylinositol 4,5-bisphosphate 3-kinase catalytic subunit beta isoform	11	669	1	1	1	1	4	0	0	0	0	0	0	0	0	0	0	unresponsive	NA	NA	yes	679	Protein kinase		no	yes	0	0
Q86UE8	Q86UE8	TLK2_HUMAN	TLK2	Serine/threonine-protein kinase tousled-like 2	11	443	1	1	1	1	4	0	0	0	0	0	0	0	0	0	0	unresponsive	NA	NA	yes	453	Protein kinase	462-741;	no	yes	0	0
Q13131	Q13131	AAPK1_HUMAN	PRKAA1	5'-AMP-activated protein kinase catalytic subunit alpha-1	7	343	1	0	1	1	3	0	0	0	0	0	0	0	0	0	0	unresponsive	NA	NA	yes	349	Protein kinase	27-279;	no	yes	0	0
Q9P2K8	Q9P2K8	E2AK4_HUMAN	EIF2AK4	eIF-2-alpha kinase GCN2	8	166	1	1	1	0	3	0	0	0	0	0	0	0	0	0	0	unresponsive	NA	NA	yes	173	Protein kinase	296-539;590-1001;	no	yes	0	0
P50750	P50750	CDK9_HUMAN	CDK9	Cyclin-dependent kinase 9	15	344	1	1	1	1	4	0	0	0	0	0	0	0	0	0	0	unresponsive	NA	NA	yes	358	Protein kinase	19-315;	no	yes	0	0
O43318	O43318	M3K7_HUMAN	MAP3K7	Mitogen-activated protein kinase kinase kinase 7	13	226	1	1	0	1	3	1	1	0	1	3	0	0	0	0	0	stabilized	0.0268728	5.52487	yes	238	Protein kinase	36-291;	yes	yes	3	3
Q86UE8	Q86UE8	TLK2_HUMAN	TLK2	Serine/threonine-protein kinase tousled-like 2	17	345	1	1	1	1	4	0	0	0	0	0	0	0	0	0	0	unresponsive	NA	NA	yes	361	Protein kinase	462-741;	no	yes	0	0
Q13470	Q13470	TNK1_HUMAN	TNK1	Non-receptor tyrosine-protein kinase TNK1	15	562	0	1	1	1	3	0	0	0	0	0	0	0	0	0	0	unresponsive	NA	NA	yes	576	Protein kinase	116-377;	no	yes	0	0
Q96SB4	Q96SB4	SRPK1_HUMAN	SRPK1	SRSF protein kinase 1	11	230	1	1	1	1	4	0	0	0	0	0	0	0	0	0	0	unresponsive	NA	NA	yes	240	Protein kinase	80-653;	yes	yes	0	0
Q9UHD2	Q9UHD2	TBK1_HUMAN	TBK1	Serine/threonine-protein kinase TBK1	14	574	1	1	1	1	4	0	0	0	0	0	0	0	0	0	0	unresponsive	NA	NA	yes	587	Protein kinase	9-310;	no	yes	0	0
P30291	P30291	WEE1_HUMAN	WEE1	Wee1-like protein kinase	11	319	1	1	1	1	4	1	1	1	1	4	0	0	0	0	0	stabilized	0.107938	5.0858	yes	329	Protein kinase	299-569;	yes	yes	4	4
Q5VT25	Q9Y5S2;Q5VT25	MRCKA_HUMAN	CDC42BPA	Serine/threonine-protein kinase MRCK alpha	11	450	1	1	1	1	4	0	0	0	0	0	0	0	0	0	0	unresponsive	NA	NA	yes	460	Protein kinase	77-343;	no	yes	0	0
Q16512	Q16512	PKN1_HUMAN	PKN1	Serine/threonine-protein kinase N1	11	274	1	1	1	1	4	0	0	0	0	0	0	0	0	0	0	unresponsive	NA	NA	yes	284	Protein kinase	615-874;	no	yes	0	0
Q16512	Q16512	PKN1_HUMAN	PKN1	Serine/threonine-protein kinase N1	13	886	1	1	1	0	3	0	1	0	0	1	0	0	0	0	0	unresponsive	NA	NA	yes	898	Protein kinase	615-874;	no	yes	1	1
Q9BZL6	Q9BZL6	KPCD2_HUMAN	PRKD2	Serine/threonine-protein kinase D2	14	195	1	1	1	1	4	0	0	0	0	0	1	1	1	1	4	destabilized	0.0405316	6.57728	yes	208	Protein kinase	551-807;	no	yes	4	0
Q13164	Q13164	MK07_HUMAN	MAPK7	Mitogen-activated protein kinase 7	10	75	1	1	1	0	3	0	0	0	0	0	0	0	0	0	0	unresponsive	NA	NA	yes	84	Protein kinase	55-347;	yes	yes	0	0
Q96SB4	Q96SB4	SRPK1_HUMAN	SRPK1	SRSF protein kinase 1	10	285	1	1	1	1	4	0	0	0	0	0	0	0	0	0	0	unresponsive	NA	NA	yes	294	Protein kinase	80-653;	yes	yes	0	0
Q96SB4	Q96SB4	SRPK1_HUMAN	SRPK1	SRSF protein kinase 1	17	285	1	1	1	1	4	0	0	0	0	0	0	0	0	0	0	unresponsive	NA	NA	yes	301	Protein kinase	80-653;	yes	yes	0	0
P31749	P31749	AKT1_HUMAN	AKT1	RAC-alpha serine/threonine-protein kinase	15	466	1	1	1	1	4	0	0	0	0	0	0	0	0	0	0	unresponsive	NA	NA	yes	480	Protein kinase	150-408;	no	yes	0	0
Q00537	Q00537	CDK17_HUMAN	CDK17	Cyclin-dependent kinase 17	18	72	1	1	1	1	4	0	0	0	0	0	0	0	0	0	0	unresponsive	NA	NA	yes	89	Protein kinase	192-473;	no	yes	0	0
O96013	O96013	PAK4_HUMAN	PAK4	Serine/threonine-protein kinase PAK 4	20	49	1	1	1	1	4	0	0	0	0	0	0	0	0	0	0	unresponsive	NA	NA	yes	68	Protein kinase	321-572;	no	yes	0	0
Q9BZL6	Q9BZL6	KPCD2_HUMAN	PRKD2	Serine/threonine-protein kinase D2	23	233	1	1	1	1	4	0	0	0	0	0	0	0	0	0	0	unresponsive	NA	NA	yes	255	Protein kinase	551-807;	no	yes	0	0
Q9Y6R4	Q9Y6R4	M3K4_HUMAN	MAP3K4	Mitogen-activated protein kinase kinase kinase 4	15	1543	1	1	1	1	4	1	1	1	1	4	0	0	0	0	0	stabilized	0.0604022	4.89465	yes	1557	Protein kinase	1343-1601;	yes	yes	4	4
Q96SB4	Q96SB4;P78362	SRPK1_HUMAN	SRPK1	SRSF protein kinase 1	9	277	1	1	0	1	3	0	0	0	0	0	0	0	0	0	0	unresponsive	NA	NA	yes	285	Protein kinase	80-653;	yes	yes	0	0
Q9UKE5	O95819;Q9UKE5	TNIK_HUMAN	TNIK	TRAF2 and NCK-interacting protein kinase	8	449	1	1	1	0	3	0	0	0	0	0	0	0	0	0	0	unresponsive	NA	NA	yes	456	Protein kinase	25-289;	no	yes	0	0
Q13043	Q13043	STK4_HUMAN	STK4	Serine/threonine-protein kinase 4	11	470	1	1	1	1	4	0	0	0	0	0	0	0	0	0	0	unresponsive	NA	NA	yes	480	Protein kinase	30-281;	no	yes	0	0
P00519	P00519	ABL1_HUMAN	ABL1	Tyrosine-protein kinase ABL1	19	820	1	1	1	1	4	0	0	0	0	0	0	0	0	0	0	unresponsive	NA	NA	yes	838	Protein kinase	242-493;	no	yes	0	0
O96017	O96017	CHK2_HUMAN	CHEK2	Serine/threonine-protein kinase Chk2	16	180	1	1	1	1	4	0	0	0	0	0	0	0	0	0	0	unresponsive	NA	NA	yes	195	Protein kinase	220-486;	no	yes	0	0
Q8N4C8	Q8N4C8	MINK1_HUMAN	MINK1	Misshapen-like kinase 1	8	739	1	1	1	1	4	0	0	0	0	0	0	0	0	0	0	unresponsive	NA	NA	yes	746	Protein kinase	25-289;	no	yes	0	0
Q13523	Q13523	PRP4B_HUMAN	PRPF4B	Serine/threonine-protein kinase PRP4 homolog	8	316	1	1	1	1	4	0	0	0	0	0	0	0	0	0	0	unresponsive	NA	NA	yes	323	Protein kinase	687-1006;	no	yes	0	0
P49761	P49761	CLK3_HUMAN	CLK3	Dual specificity protein kinase CLK3	9	20	1	1	1	1	4	0	0	0	0	0	0	0	0	0	0	unresponsive	NA	NA	yes	28	Protein kinase	304-620;	no	yes	0	0
P30291	P30291	WEE1_HUMAN	WEE1	Wee1-like protein kinase	14	164	0	1	1	1	3	0	0	0	0	0	0	0	0	0	0	unresponsive	NA	NA	yes	177	Protein kinase	299-569;	no	yes	0	0
P50613	P50613	CDK7_HUMAN	CDK7	Cyclin-dependent kinase 7	12	331	1	1	1	1	4	0	0	0	0	0	0	0	0	0	0	unresponsive	NA	NA	yes	342	Protein kinase	12-295;	no	yes	0	0
P50613	P50613	CDK7_HUMAN	CDK7	Cyclin-dependent kinase 7	13	331	1	1	1	1	4	0	0	0	0	0	0	0	0	0	0	unresponsive	NA	NA	yes	343	Protein kinase	12-295;	no	yes	0	0
Q9UKE5	Q9UKE5	TNIK_HUMAN	TNIK	TRAF2 and NCK-interacting protein kinase	12	713	1	1	1	1	4	0	0	0	0	0	0	0	0	0	0	unresponsive	NA	NA	yes	724	Protein kinase	25-289;	no	yes	0	0
O96013	O96013	PAK4_HUMAN	PAK4	Serine/threonine-protein kinase PAK 4	13	8	1	1	1	1	4	0	0	0	0	0	0	0	0	0	0	unresponsive	NA	NA	yes	20	Protein kinase	321-572;	no	yes	0	0
Q86UE8	Q86UE8	TLK2_HUMAN	TLK2	Serine/threonine-protein kinase tousled-like 2	15	123	1	1	1	1	4	0	0	0	0	0	0	0	0	0	0	unresponsive	NA	NA	yes	137	Protein kinase	462-741;	no	yes	0	0
Q9P2K8	Q9P2K8	E2AK4_HUMAN	EIF2AK4	eIF-2-alpha kinase GCN2	14	1476	1	1	1	1	4	0	0	0	0	0	0	0	0	0	0	unresponsive	NA	NA	yes	1489	Protein kinase	296-539;590-1001;	no	yes	0	0
Q13546	Q13546	RIPK1_HUMAN	RIPK1	Receptor-interacting serine/threonine-protein kinase 1	22	414	1	1	1	1	4	0	0	0	0	0	0	0	0	0	0	unresponsive	NA	NA	yes	435	Protein kinase	17-289;	no	yes	0	0
Q9Y2U5	Q9Y2U5	M3K2_HUMAN	MAP3K2	Mitogen-activated protein kinase kinase kinase 2	15	267	1	0	1	1	3	0	0	0	0	0	0	0	0	0	0	unresponsive	NA	NA	yes	281	Protein kinase	357-617;	no	yes	0	0
P49674	P49674	KC1E_HUMAN	CSNK1E	Casein kinase I isoform epsilon	13	343	1	1	1	0	3	0	0	0	0	0	0	0	0	0	0	unresponsive	NA	NA	yes	355	Protein kinase	9-277;	no	yes	0	0
Q96SB4	Q96SB4	SRPK1_HUMAN	SRPK1	SRSF protein kinase 1	14	113	1	1	1	1	4	1	1	1	1	4	0	0	0	0	0	stabilized	0.0239756	6.7733	yes	126	Protein kinase	80-653;	yes	yes	4	4
P53350	P53350	PLK1_HUMAN	PLK1	Serine/threonine-protein kinase PLK1	22	519	1	1	1	1	4	0	0	0	0	0	0	0	0	0	0	unresponsive	NA	NA	yes	540	Protein kinase	53-305;	no	yes	0	0
Q8NEB9	Q8NEB9	PK3C3_HUMAN	PIK3C3	Phosphatidylinositol 3-kinase catalytic subunit type 3	11	614	1	1	1	1	4	0	0	0	0	0	0	0	0	0	0	unresponsive	NA	NA	yes	624	Protein kinase		no	yes	0	0
P53350	P53350	PLK1_HUMAN	PLK1	Serine/threonine-protein kinase PLK1	9	595	1	1	1	1	4	0	0	0	0	0	0	0	0	0	0	unresponsive	NA	NA	yes	603	Protein kinase	53-305;	no	yes	0	0
P42338	P42338	PK3CB_HUMAN	PIK3CB	Phosphatidylinositol 4,5-bisphosphate 3-kinase catalytic subunit beta isoform	11	115	1	1	1	1	4	0	0	0	0	0	0	0	0	0	0	unresponsive	NA	NA	yes	125	Protein kinase		no	yes	0	0
O96017	O96017	CHK2_HUMAN	CHEK2	Serine/threonine-protein kinase Chk2	13	120	1	1	1	1	4	0	0	0	0	0	0	0	0	0	0	unresponsive	NA	NA	yes	132	Protein kinase	220-486;	no	yes	0	0
O14757	O14757	CHK1_HUMAN	CHEK1	Serine/threonine-protein kinase Chk1	14	407	1	1	1	1	4	0	0	0	0	0	0	0	0	0	0	unresponsive	NA	NA	yes	420	Protein kinase	9-265;	no	yes	0	0
Q96GX5	Q96GX5	GWL_HUMAN	MASTL	Serine/threonine-protein kinase greatwall	13	703	1	1	1	1	4	0	0	0	0	0	0	0	0	0	0	unresponsive	NA	NA	yes	715	Protein kinase	35-835;	yes	yes	0	0
P00519	P00519	ABL1_HUMAN	ABL1	Tyrosine-protein kinase ABL1	12	716	1	1	1	1	4	0	0	0	0	0	0	0	0	0	0	unresponsive	NA	NA	yes	727	Protein kinase	242-493;	no	yes	0	0
P00519	P00519	ABL1_HUMAN	ABL1	Tyrosine-protein kinase ABL1	17	716	1	1	1	1	4	0	0	0	0	0	0	0	0	0	0	unresponsive	NA	NA	yes	732	Protein kinase	242-493;	no	yes	0	0
Q96GX5	Q96GX5	GWL_HUMAN	MASTL	Serine/threonine-protein kinase greatwall	8	384	1	1	1	1	4	0	0	0	0	0	0	0	0	0	0	unresponsive	NA	NA	yes	391	Protein kinase	35-835;	yes	yes	0	0
Q13131	Q13131	AAPK1_HUMAN	PRKAA1	5'-AMP-activated protein kinase catalytic subunit alpha-1	10	506	1	1	1	1	4	0	0	0	0	0	0	0	0	0	0	unresponsive	NA	NA	yes	515	Protein kinase	27-279;	no	yes	0	0
O96013	O96013	PAK4_HUMAN	PAK4	Serine/threonine-protein kinase PAK 4	11	443	1	1	1	1	4	1	0	1	1	3	0	0	0	0	0	stabilized	0.0198114	6.7887	yes	453	Protein kinase	321-572;	yes	yes	3	3
Q8N4C8	Q8N4C8	MINK1_HUMAN	MINK1	Misshapen-like kinase 1	20	747	1	1	1	1	4	0	0	0	0	0	0	0	0	0	0	unresponsive	NA	NA	yes	766	Protein kinase	25-289;	no	yes	0	0
O43318	O43318	M3K7_HUMAN	MAP3K7	Mitogen-activated protein kinase kinase kinase 7	17	331	1	1	1	1	4	0	0	0	0	0	0	0	0	0	0	unresponsive	NA	NA	yes	347	Protein kinase	36-291;	no	yes	0	0
P31749	P31749	AKT1_HUMAN	AKT1	RAC-alpha serine/threonine-protein kinase	13	2	1	1	1	1	4	0	0	0	0	0	0	0	0	0	0	unresponsive	NA	NA	yes	14	Protein kinase	150-408;	no	yes	0	0
P33981	P33981	TTK_HUMAN	TTK	Dual specificity protein kinase TTK	22	304	1	1	1	1	4	0	0	0	0	0	0	0	0	0	0	unresponsive	NA	NA	yes	325	Protein kinase	525-791;	no	yes	0	0
Q9H2G2	Q9H2G2	SLK_HUMAN	SLK	STE20-like serine/threonine-protein kinase	9	469	1	1	1	1	4	0	0	0	0	0	0	0	0	0	0	unresponsive	NA	NA	yes	477	Protein kinase	34-292;	no	yes	0	0
Q9H2G2	Q9H2G2	SLK_HUMAN	SLK	STE20-like serine/threonine-protein kinase	16	469	1	1	1	1	4	0	0	0	0	0	0	0	0	0	0	unresponsive	NA	NA	yes	484	Protein kinase	34-292;	no	yes	0	0
Q9UHD2	Q9UHD2	TBK1_HUMAN	TBK1	Serine/threonine-protein kinase TBK1	7	616	1	1	1	1	4	0	0	0	0	0	0	0	0	0	0	unresponsive	NA	NA	yes	622	Protein kinase	9-310;	no	yes	0	0
Q9UKE5	Q9UKE5	TNIK_HUMAN	TNIK	TRAF2 and NCK-interacting protein kinase	13	766	1	1	1	1	4	0	0	0	0	0	0	0	0	0	0	unresponsive	NA	NA	yes	778	Protein kinase	25-289;	no	yes	0	0
P00519	P00519	ABL1_HUMAN	ABL1	Tyrosine-protein kinase ABL1	8	757	1	1	1	1	4	0	0	0	0	0	0	0	0	0	0	unresponsive	NA	NA	yes	764	Protein kinase	242-493;	no	yes	0	0
Q9H2G2	Q9H2G2	SLK_HUMAN	SLK	STE20-like serine/threonine-protein kinase	7	2	1	1	1	1	4	0	0	0	0	0	0	0	0	0	0	unresponsive	NA	NA	yes	8	Protein kinase	34-292;	no	yes	0	0
Q96RR4	Q96RR4	KKCC2_HUMAN	CAMKK2	Calcium/calmodulin-dependent protein kinase kinase 2	10	495	1	1	1	1	4	0	0	0	0	0	0	0	0	0	0	unresponsive	NA	NA	yes	504	Protein kinase	165-446;	no	yes	0	0
Q9P2K8	Q9P2K8	E2AK4_HUMAN	EIF2AK4	eIF-2-alpha kinase GCN2	9	144	1	1	1	1	4	0	0	0	0	0	0	0	0	0	0	unresponsive	NA	NA	yes	152	Protein kinase	296-539;590-1001;	no	yes	0	0
Q9P2K8	Q9P2K8	E2AK4_HUMAN	EIF2AK4	eIF-2-alpha kinase GCN2	10	144	1	1	0	1	3	0	0	0	0	0	0	0	0	0	0	unresponsive	NA	NA	yes	153	Protein kinase	296-539;590-1001;	no	yes	0	0
Q96GX5	Q96GX5	GWL_HUMAN	MASTL	Serine/threonine-protein kinase greatwall	16	657	1	1	1	1	4	0	0	0	0	0	0	1	0	0	1	unresponsive	NA	NA	yes	672	Protein kinase	35-835;	yes	yes	1	0
Q6PHR2	Q6PHR2	ULK3_HUMAN	ULK3	Serine/threonine-protein kinase ULK3	8	217	1	1	1	1	4	0	1	0	0	1	0	0	0	0	0	unresponsive	NA	NA	yes	224	Protein kinase	14-270;	yes	yes	1	1
Q96SB4	Q96SB4	SRPK1_HUMAN	SRPK1	SRSF protein kinase 1	25	241	1	1	0	1	3	0	0	0	0	0	0	0	0	0	0	unresponsive	NA	NA	yes	265	Protein kinase	80-653;	yes	yes	0	0
O14976	O14976	GAK_HUMAN	GAK	Cyclin-G-associated kinase	15	593	1	1	1	1	4	0	0	0	0	0	0	0	0	0	0	unresponsive	NA	NA	yes	607	Protein kinase	40-314;	no	yes	0	0
Q13546	Q13546	RIPK1_HUMAN	RIPK1	Receptor-interacting serine/threonine-protein kinase 1	16	243	1	1	1	1	4	1	1	1	1	4	0	0	0	0	0	stabilized	0.0411506	4.68867	yes	258	Protein kinase	17-289;	yes	yes	4	4
Q8NEB9	Q8NEB9	PK3C3_HUMAN	PIK3C3	Phosphatidylinositol 3-kinase catalytic subunit type 3	15	279	1	1	1	1	4	0	0	1	0	1	0	0	0	0	0	unresponsive	NA	NA	yes	293	Protein kinase		no	yes	1	1
Q13131	Q13131	AAPK1_HUMAN	PRKAA1	5'-AMP-activated protein kinase catalytic subunit alpha-1	8	494	1	1	1	1	4	0	0	0	0	0	0	0	0	0	0	unresponsive	NA	NA	yes	501	Protein kinase	27-279;	no	yes	0	0
Q96GX5	Q96GX5	GWL_HUMAN	MASTL	Serine/threonine-protein kinase greatwall	9	716	1	1	1	0	3	1	0	0	0	1	0	0	0	0	0	unresponsive	NA	NA	yes	724	Protein kinase	35-835;	yes	yes	1	1
P16591	P16591	FER_HUMAN	FER	Tyrosine-protein kinase Fer	11	542	1	1	1	1	4	0	0	0	0	0	0	0	0	0	0	unresponsive	NA	NA	yes	552	Protein kinase	563-816;	no	yes	0	0
P41240	P41240	CSK_HUMAN	CSK	Tyrosine-protein kinase CSK	8	186	1	1	1	1	4	1	1	1	1	4	0	0	0	0	0	stabilized	0.0322097	5.70155	yes	193	Protein kinase	195-449;	no	yes	4	4
P29597	P29597	TYK2_HUMAN	TYK2	Non-receptor tyrosine-protein kinase TYK2	11	942	1	1	1	1	4	1	1	1	1	4	0	0	0	0	0	stabilized	0.00838325	7.03585	yes	952	Protein kinase	589-875;897-1176;	yes	yes	4	4
Q13188	Q13188	STK3_HUMAN	STK3	Serine/threonine-protein kinase 3	17	406	1	1	1	1	4	0	0	0	0	0	0	0	0	0	0	unresponsive	NA	NA	yes	422	Protein kinase	27-278;	no	yes	0	0
Q96GD4	Q96GD4	AURKB_HUMAN	AURKB	Aurora kinase B	8	99	0	1	1	1	3	0	1	1	1	3	0	0	0	0	0	stabilized	0.051618	7.34723	yes	106	Protein kinase	77-327;	yes	yes	3	3
Q6XUX3	Q6XUX3	DUSTY_HUMAN	DSTYK	Dual serine/threonine and tyrosine protein kinase	7	584	1	1	1	1	4	0	0	0	0	0	0	0	0	0	0	unresponsive	NA	NA	yes	590	Protein kinase	652-906;	no	yes	0	0
Q5VT25	Q5VT25	MRCKA_HUMAN	CDC42BPA	Serine/threonine-protein kinase MRCK alpha	11	697	1	1	1	1	4	0	0	0	0	0	0	0	0	0	0	unresponsive	NA	NA	yes	707	Protein kinase	77-343;	no	yes	0	0
Q13523	Q13523	PRP4B_HUMAN	PRPF4B	Serine/threonine-protein kinase PRP4 homolog	20	23	1	0	1	1	3	0	0	0	0	0	0	0	0	0	0	unresponsive	NA	NA	yes	42	Protein kinase	687-1006;	no	yes	0	0
O15111	O15111	IKKA_HUMAN	CHUK	Inhibitor of nuclear factor kappa-B kinase subunit alpha	8	486	1	1	0	1	3	0	0	0	0	0	0	0	0	0	0	unresponsive	NA	NA	yes	493	Protein kinase	15-302;	no	yes	0	0
Q9Y6R4	Q9Y6R4	M3K4_HUMAN	MAP3K4	Mitogen-activated protein kinase kinase kinase 4	9	1217	1	1	1	1	4	0	0	0	0	0	0	0	0	0	0	unresponsive	NA	NA	yes	1225	Protein kinase	1343-1601;	no	yes	0	0
O14965	O14965	AURKA_HUMAN	AURKA	Aurora kinase A	11	4	1	1	1	1	4	0	0	0	0	0	0	0	0	0	0	unresponsive	NA	NA	yes	14	Protein kinase	133-383;	no	yes	0	0
Q13523	Q13523	PRP4B_HUMAN	PRPF4B	Serine/threonine-protein kinase PRP4 homolog	9	201	1	1	1	1	4	0	0	0	0	0	0	0	0	0	0	unresponsive	NA	NA	yes	209	Protein kinase	687-1006;	no	yes	0	0
Q13523	Q13523	PRP4B_HUMAN	PRPF4B	Serine/threonine-protein kinase PRP4 homolog	11	201	1	1	1	1	4	0	0	0	0	0	0	0	0	0	0	unresponsive	NA	NA	yes	211	Protein kinase	687-1006;	no	yes	0	0
Q9NRH2	Q9NRH2	SNRK_HUMAN	SNRK	SNF-related serine/threonine-protein kinase	9	404	0	1	1	1	3	0	0	0	0	0	0	0	0	0	0	unresponsive	NA	NA	yes	412	Protein kinase	16-269;	no	yes	0	0
P30291	P30291	WEE1_HUMAN	WEE1	Wee1-like protein kinase	16	330	1	1	1	1	4	1	1	1	1	4	0	0	0	0	0	stabilized	0.0679943	5.29842	yes	345	Protein kinase	299-569;	yes	yes	4	4
Q15418	Q15349;Q15418	KS6A1_HUMAN	RPS6KA1	Ribosomal protein S6 kinase alpha-1	14	452	1	1	1	1	4	1	1	1	1	4	0	0	0	0	0	stabilized	0.0920261	4.8151	yes	465	Protein kinase	62-321;418-675;	yes	yes	4	4
P51812	P51812	KS6A3_HUMAN	RPS6KA3	Ribosomal protein S6 kinase alpha-3	14	456	1	1	1	1	4	0	0	0	0	0	0	0	0	0	0	unresponsive	NA	NA	yes	469	Protein kinase	68-327;422-679;	yes	yes	0	0
Q13523	Q13523	PRP4B_HUMAN	PRPF4B	Serine/threonine-protein kinase PRP4 homolog	8	230	1	1	0	1	3	0	0	0	0	0	0	0	0	0	0	unresponsive	NA	NA	yes	237	Protein kinase	687-1006;	no	yes	0	0
P49841	P49841	GSK3B_HUMAN	GSK3B	Glycogen synthase kinase-3 beta	13	168	1	1	0	1	3	1	1	0	1	3	0	0	0	0	0	stabilized	0.0129913	6.82413	yes	180	Protein kinase	56-340;	yes	yes	3	3
Q16513	Q16513	PKN2_HUMAN	PKN2	Serine/threonine-protein kinase N2	10	78	1	1	1	1	4	0	0	0	0	0	0	0	0	0	0	unresponsive	NA	NA	yes	87	Protein kinase	657-916;	no	yes	0	0
Q16513	Q16513	PKN2_HUMAN	PKN2	Serine/threonine-protein kinase N2	11	78	1	1	1	1	4	0	0	0	0	0	0	0	0	0	0	unresponsive	NA	NA	yes	88	Protein kinase	657-916;	no	yes	0	0
P43250	P43250	GRK6_HUMAN	GRK6	G protein-coupled receptor kinase 6	14	418	1	1	1	1	4	1	1	1	1	4	0	0	0	0	0	stabilized	0.0210711	6.8616	yes	431	Protein kinase	186-448;	yes	yes	4	4
P53671	P53671	LIMK2_HUMAN	LIMK2	LIM domain kinase 2	9	382	1	1	1	0	3	0	0	0	0	0	0	0	0	0	0	unresponsive	NA	NA	yes	390	Protein kinase	331-608;	yes	yes	0	0
Q9NWZ3	Q9NWZ3	IRAK4_HUMAN	IRAK4	Interleukin-1 receptor-associated kinase 4	8	157	1	1	1	1	4	1	1	1	1	4	0	0	0	0	0	stabilized	0.0107514	6.79563	yes	164	Protein kinase	186-454;	no	yes	4	4
P31751	P31751	AKT2_HUMAN	AKT2	RAC-beta serine/threonine-protein kinase	9	379	1	1	1	1	4	1	1	0	1	3	0	0	0	0	0	stabilized	0.0422861	5.75253	yes	387	Protein kinase	152-409;	yes	yes	3	3
P53350	P53350	PLK1_HUMAN	PLK1	Serine/threonine-protein kinase PLK1	8	137	1	1	1	1	4	1	1	0	1	3	0	0	0	0	0	stabilized	0.00854819	6.0484	yes	144	Protein kinase	53-305;	yes	yes	3	3
P53350	P53350	PLK1_HUMAN	PLK1	Serine/threonine-protein kinase PLK1	9	87	1	1	1	1	4	0	0	0	1	1	0	0	0	0	0	unresponsive	NA	NA	yes	95	Protein kinase	53-305;	yes	yes	1	1
P31749	P31749	AKT1_HUMAN	AKT1	RAC-alpha serine/threonine-protein kinase	12	378	1	1	1	1	4	0	0	0	0	0	0	0	0	0	0	unresponsive	NA	NA	yes	389	Protein kinase	150-408;	yes	yes	0	0
P49674	P49674;P48730	KC1E_HUMAN	CSNK1E	Casein kinase I isoform epsilon	14	257	1	1	1	0	3	0	0	0	0	0	0	0	0	0	0	unresponsive	NA	NA	yes	270	Protein kinase	9-277;	yes	yes	0	0
Q96RR4	Q96RR4	KKCC2_HUMAN	CAMKK2	Calcium/calmodulin-dependent protein kinase kinase 2	11	509	1	1	1	1	4	0	0	0	0	0	0	0	0	0	0	unresponsive	NA	NA	yes	519	Protein kinase	165-446;	no	yes	0	0
Q5VT25	Q5VT25	MRCKA_HUMAN	CDC42BPA	Serine/threonine-protein kinase MRCK alpha	9	1719	1	1	1	1	4	0	0	0	0	0	0	0	0	0	0	unresponsive	NA	NA	yes	1727	Protein kinase	77-343;	no	yes	0	0
O43318	O43318	M3K7_HUMAN	MAP3K7	Mitogen-activated protein kinase kinase kinase 7	10	580	1	1	1	1	4	0	0	0	0	0	0	0	0	0	0	unresponsive	NA	NA	yes	589	Protein kinase	36-291;	no	yes	0	0
O43318	O43318	M3K7_HUMAN	MAP3K7	Mitogen-activated protein kinase kinase kinase 7	11	580	1	1	1	1	4	0	0	0	0	0	0	1	0	0	1	unresponsive	NA	NA	yes	590	Protein kinase	36-291;	no	yes	1	0
O75582	O75582	KS6A5_HUMAN	RPS6KA5	Ribosomal protein S6 kinase alpha-5	13	628	1	1	1	1	4	0	0	0	0	0	0	0	0	0	0	unresponsive	NA	NA	yes	640	Protein kinase	49-318;426-687;	yes	yes	0	0
Q14680	Q14680	MELK_HUMAN	MELK	Maternal embryonic leucine zipper kinase	8	407	1	1	1	1	4	0	0	0	0	0	0	0	0	0	0	unresponsive	NA	NA	yes	414	Protein kinase	11-263;	no	yes	0	0
Q14680	Q14680	MELK_HUMAN	MELK	Maternal embryonic leucine zipper kinase	13	407	1	1	1	1	4	0	0	0	0	0	0	0	0	0	0	unresponsive	NA	NA	yes	419	Protein kinase	11-263;	no	yes	0	0
P53671	P53671	LIMK2_HUMAN	LIMK2	LIM domain kinase 2	10	419	1	1	1	1	4	0	0	0	0	0	0	0	0	0	0	unresponsive	NA	NA	yes	428	Protein kinase	331-608;	yes	yes	0	0
P42680	P42680	TEC_HUMAN	TEC	Tyrosine-protein kinase Tec	9	36	1	1	1	1	4	0	0	0	0	0	0	0	0	0	0	unresponsive	NA	NA	yes	44	Protein kinase	370-623;	no	yes	0	0
Q8N5S9	Q8N5S9	KKCC1_HUMAN	CAMKK1	Calcium/calmodulin-dependent protein kinase kinase 1	11	473	1	1	1	1	4	0	0	0	0	0	0	0	0	0	0	unresponsive	NA	NA	yes	483	Protein kinase	128-409;	no	yes	0	0
Q5VT25	Q5VT25	MRCKA_HUMAN	CDC42BPA	Serine/threonine-protein kinase MRCK alpha	11	1627	1	1	1	1	4	0	0	0	0	0	0	0	0	0	0	unresponsive	NA	NA	yes	1637	Protein kinase	77-343;	no	yes	0	0
Q9H2G2	Q9H2G2	SLK_HUMAN	SLK	STE20-like serine/threonine-protein kinase	10	370	1	1	1	1	4	0	0	0	0	0	0	0	0	0	0	unresponsive	NA	NA	yes	379	Protein kinase	34-292;	no	yes	0	0
Q96GD4	Q96GD4	AURKB_HUMAN	AURKB	Aurora kinase B	12	45	1	1	1	1	4	0	0	0	0	0	0	0	0	0	0	unresponsive	NA	NA	yes	56	Protein kinase	77-327;	no	yes	0	0
Q05397	Q05397	FAK1_HUMAN	PTK2	Focal adhesion kinase 1	8	192	0	1	1	1	3	0	0	0	0	0	0	0	0	0	0	unresponsive	NA	NA	yes	199	Protein kinase	422-680;	no	yes	0	0
P19525	P19525	E2AK2_HUMAN	EIF2AK2	Interferon-induced, double-stranded RNA-activated protein kinase	7	542	1	1	1	1	4	0	1	0	1	2	0	0	0	0	0	unresponsive	NA	NA	yes	548	Protein kinase	267-538;	no	yes	2	2
P06493	P06493	CDK1_HUMAN	CDK1	Cyclin-dependent kinase 1	10	171	1	1	1	1	4	0	0	0	0	0	0	0	0	0	0	unresponsive	NA	NA	yes	180	Protein kinase	4-287;	yes	yes	0	0
P53667	P53667	LIMK1_HUMAN	LIMK1	LIM domain kinase 1	14	302	1	1	0	1	3	0	0	0	0	0	0	0	0	0	0	unresponsive	NA	NA	yes	315	Protein kinase	339-604;	no	yes	0	0
P53671	P53671	LIMK2_HUMAN	LIMK2	LIM domain kinase 2	15	293	1	1	1	1	4	0	0	0	0	0	0	0	0	0	0	unresponsive	NA	NA	yes	307	Protein kinase	331-608;	no	yes	0	0
P00519	P00519	ABL1_HUMAN	ABL1	Tyrosine-protein kinase ABL1	7	683	0	1	1	1	3	0	0	0	0	0	0	0	0	0	0	unresponsive	NA	NA	yes	689	Protein kinase	242-493;	no	yes	0	0
P00519	P00519	ABL1_HUMAN	ABL1	Tyrosine-protein kinase ABL1	16	659	1	1	1	1	4	0	0	0	0	0	0	0	0	0	0	unresponsive	NA	NA	yes	674	Protein kinase	242-493;	no	yes	0	0
Q16512	Q16512	PKN1_HUMAN	PKN1	Serine/threonine-protein kinase N1	9	608	1	1	1	0	3	1	1	1	0	3	0	0	0	0	0	stabilized	0.0148689	7.31927	yes	616	Protein kinase	615-874;	yes	yes	3	3
P30291	P30291	WEE1_HUMAN	WEE1	Wee1-like protein kinase	13	165	1	1	1	1	4	0	0	0	0	0	0	0	0	0	0	unresponsive	NA	NA	yes	177	Protein kinase	299-569;	no	yes	0	0
O75385	O75385	ULK1_HUMAN	ULK1	Serine/threonine-protein kinase ULK1	14	533	0	1	1	1	3	0	0	0	0	0	0	0	0	0	0	unresponsive	NA	NA	yes	546	Protein kinase	16-278;	no	yes	0	0
P29597	P29597	TYK2_HUMAN	TYK2	Non-receptor tyrosine-protein kinase TYK2	11	491	1	1	1	1	4	0	0	0	0	0	0	0	0	0	0	unresponsive	NA	NA	yes	501	Protein kinase	589-875;897-1176;	no	yes	0	0
O00506	O00506	STK25_HUMAN	STK25	Serine/threonine-protein kinase 25	16	355	1	1	1	1	4	0	0	0	0	0	0	0	0	0	0	unresponsive	NA	NA	yes	370	Protein kinase	20-270;	no	yes	0	0
Q16539	Q16539	MK14_HUMAN	MAPK14	Mitogen-activated protein kinase 14	14	2	1	1	1	1	4	0	1	0	0	1	0	0	0	0	0	unresponsive	NA	NA	yes	15	Protein kinase	24-308;	no	yes	1	1
P49840	P49840	GSK3A_HUMAN	GSK3A	Glycogen synthase kinase-3 alpha	10	114	1	1	1	1	4	1	1	1	1	4	0	0	0	0	0	stabilized	0.00584182	6.7832	yes	123	Protein kinase	119-403;	yes	yes	4	4
Q9UKE5	Q9UKE5	TNIK_HUMAN	TNIK	TRAF2 and NCK-interacting protein kinase	18	600	1	1	1	1	4	0	0	0	0	0	0	0	0	0	0	unresponsive	NA	NA	yes	617	Protein kinase	25-289;	no	yes	0	0
Q8N4C8	Q8N4C8	MINK1_HUMAN	MINK1	Misshapen-like kinase 1	10	599	1	1	1	1	4	0	0	0	0	0	0	0	0	0	0	unresponsive	NA	NA	yes	608	Protein kinase	25-289;	no	yes	0	0
Q8N4C8	Q8N4C8	MINK1_HUMAN	MINK1	Misshapen-like kinase 1	13	794	1	1	1	1	4	0	0	0	0	0	0	0	0	0	0	unresponsive	NA	NA	yes	806	Protein kinase	25-289;	no	yes	0	0
Q5VT25	Q5VT25	MRCKA_HUMAN	CDC42BPA	Serine/threonine-protein kinase MRCK alpha	11	1638	1	1	1	1	4	0	0	0	0	0	0	0	0	0	0	unresponsive	NA	NA	yes	1648	Protein kinase	77-343;	no	yes	0	0
Q16512	Q16512	PKN1_HUMAN	PKN1	Serine/threonine-protein kinase N1	18	379	1	1	1	1	4	0	0	0	0	0	0	0	0	0	0	unresponsive	NA	NA	yes	396	Protein kinase	615-874;	no	yes	0	0
Q86UE8	Q86UE8	TLK2_HUMAN	TLK2	Serine/threonine-protein kinase tousled-like 2	13	110	1	1	1	1	4	0	0	0	0	0	0	1	0	0	1	unresponsive	NA	NA	yes	122	Protein kinase	462-741;	no	yes	1	0
Q8TDR2	Q8TDR2	STK35_HUMAN	STK35	Serine/threonine-protein kinase 35	7	284	1	1	1	1	4	0	0	0	0	0	0	0	0	0	0	unresponsive	NA	NA	yes	290	Protein kinase	202-530;	yes	yes	0	0
Q8TD19	Q8TD19	NEK9_HUMAN	NEK9	Serine/threonine-protein kinase Nek9	10	357	1	1	1	0	3	0	0	0	0	0	0	0	0	0	0	unresponsive	NA	NA	yes	366	Protein kinase	52-308;	no	yes	0	0
Q9BZL6	Q9BZL6	KPCD2_HUMAN	PRKD2	Serine/threonine-protein kinase D2	8	225	1	1	1	1	4	0	0	0	0	0	0	0	0	0	0	unresponsive	NA	NA	yes	232	Protein kinase	551-807;	no	yes	0	0
P49761	P49761	CLK3_HUMAN	CLK3	Dual specificity protein kinase CLK3	13	283	1	1	1	1	4	0	0	1	1	2	0	0	0	0	0	unresponsive	NA	NA	yes	295	Protein kinase	304-620;	no	yes	2	2
Q14680	Q14680	MELK_HUMAN	MELK	Maternal embryonic leucine zipper kinase	16	505	1	1	1	1	4	0	0	0	0	0	0	0	0	0	0	unresponsive	NA	NA	yes	520	Protein kinase	11-263;	no	yes	0	0
Q14680	Q14680	MELK_HUMAN	MELK	Maternal embryonic leucine zipper kinase	17	505	1	1	1	1	4	0	0	0	0	0	0	0	0	0	0	unresponsive	NA	NA	yes	521	Protein kinase	11-263;	no	yes	0	0
Q13177	Q13177	PAK2_HUMAN	PAK2	Serine/threonine-protein kinase PAK 2	20	197	1	1	1	1	4	0	0	0	0	0	0	0	0	0	0	unresponsive	NA	NA	yes	216	Protein kinase	249-499;	no	yes	0	0
P41240	P41240	CSK_HUMAN	CSK	Tyrosine-protein kinase CSK	10	284	1	1	1	1	4	1	1	1	1	4	0	0	0	0	0	stabilized	0.00796454	5.8021	yes	293	Protein kinase	195-449;	yes	yes	4	4
P33981	P33981	TTK_HUMAN	TTK	Dual specificity protein kinase TTK	8	329	1	1	1	1	4	0	0	0	0	0	0	0	0	0	0	unresponsive	NA	NA	yes	336	Protein kinase	525-791;	no	yes	0	0
P33981	P33981	TTK_HUMAN	TTK	Dual specificity protein kinase TTK	16	329	1	1	1	1	4	0	0	0	0	0	0	0	0	0	0	unresponsive	NA	NA	yes	344	Protein kinase	525-791;	no	yes	0	0
Q9H2G2	Q9H2G2	SLK_HUMAN	SLK	STE20-like serine/threonine-protein kinase	9	655	1	1	1	1	4	0	0	0	0	0	0	0	0	0	0	unresponsive	NA	NA	yes	663	Protein kinase	34-292;	no	yes	0	0
Q13043	Q13043	STK4_HUMAN	STK4	Serine/threonine-protein kinase 4	9	438	1	1	1	1	4	0	0	0	0	0	0	0	0	0	0	unresponsive	NA	NA	yes	446	Protein kinase	30-281;	no	yes	0	0
Q9Y6R4	Q9Y6R4	M3K4_HUMAN	MAP3K4	Mitogen-activated protein kinase kinase kinase 4	11	1327	1	1	1	1	4	0	0	0	0	0	0	0	0	0	0	unresponsive	NA	NA	yes	1337	Protein kinase	1343-1601;	no	yes	0	0
Q9Y6R4	Q9Y6R4	M3K4_HUMAN	MAP3K4	Mitogen-activated protein kinase kinase kinase 4	12	1327	1	1	1	1	4	0	0	0	0	0	0	1	0	0	1	unresponsive	NA	NA	yes	1338	Protein kinase	1343-1601;	no	yes	1	0
O96013	O96013	PAK4_HUMAN	PAK4	Serine/threonine-protein kinase PAK 4	8	319	1	1	1	1	4	1	1	1	1	4	0	0	0	0	0	stabilized	0.0353395	6.5872	yes	326	Protein kinase	321-572;	yes	yes	4	4
Q13523	Q13523	PRP4B_HUMAN	PRPF4B	Serine/threonine-protein kinase PRP4 homolog	11	794	1	1	1	0	3	1	0	0	0	1	0	0	0	0	0	unresponsive	NA	NA	yes	804	Protein kinase	687-1006;	yes	yes	1	1
Q9P2K8	Q9P2K8	E2AK4_HUMAN	EIF2AK4	eIF-2-alpha kinase GCN2	17	222	1	1	1	1	4	0	0	0	0	0	0	0	0	0	0	unresponsive	NA	NA	yes	238	Protein kinase	296-539;590-1001;	no	yes	0	0
O75582	O75582	KS6A5_HUMAN	RPS6KA5	Ribosomal protein S6 kinase alpha-5	10	34	1	1	1	1	4	0	1	1	1	3	0	0	0	0	0	stabilized	0.0241034	6.40273	yes	43	Protein kinase	49-318;426-687;	no	yes	3	3
Q9NWZ3	Q9NWZ3	IRAK4_HUMAN	IRAK4	Interleukin-1 receptor-associated kinase 4	16	108	1	1	1	1	4	0	0	0	0	0	0	0	0	0	0	unresponsive	NA	NA	yes	123	Protein kinase	186-454;	no	yes	0	0
P00519	P00519	ABL1_HUMAN	ABL1	Tyrosine-protein kinase ABL1	8	610	1	1	1	1	4	0	0	0	0	0	0	0	0	0	0	unresponsive	NA	NA	yes	617	Protein kinase	242-493;	no	yes	0	0
Q9H2G2	Q9H2G2	SLK_HUMAN	SLK	STE20-like serine/threonine-protein kinase	9	416	1	1	1	1	4	0	0	0	0	0	0	0	0	0	0	unresponsive	NA	NA	yes	424	Protein kinase	34-292;	no	yes	0	0
Q9H2G2	Q9H2G2	SLK_HUMAN	SLK	STE20-like serine/threonine-protein kinase	11	416	1	1	1	1	4	0	0	0	0	0	0	0	0	0	0	unresponsive	NA	NA	yes	426	Protein kinase	34-292;	no	yes	0	0
P16591	P16591	FER_HUMAN	FER	Tyrosine-protein kinase Fer	11	592	1	1	1	1	4	1	0	0	1	2	0	0	0	0	0	unresponsive	NA	NA	yes	602	Protein kinase	563-816;	yes	yes	2	2
Q9Y6R4	Q9Y6R4	M3K4_HUMAN	MAP3K4	Mitogen-activated protein kinase kinase kinase 4	9	216	1	1	1	1	4	0	0	0	0	0	0	0	0	0	0	unresponsive	NA	NA	yes	224	Protein kinase	1343-1601;	no	yes	0	0
P33981	P33981	TTK_HUMAN	TTK	Dual specificity protein kinase TTK	11	288	1	1	1	1	4	0	0	0	0	0	0	0	0	0	0	unresponsive	NA	NA	yes	298	Protein kinase	525-791;	no	yes	0	0
P33981	P33981	TTK_HUMAN	TTK	Dual specificity protein kinase TTK	12	288	1	1	1	1	4	0	0	0	0	0	0	0	0	0	0	unresponsive	NA	NA	yes	299	Protein kinase	525-791;	no	yes	0	0
P46734	P46734	MP2K3_HUMAN	MAP2K3	Dual specificity mitogen-activated protein kinase kinase 3	8	333	1	1	1	1	4	0	0	0	0	0	0	0	0	0	0	unresponsive	NA	NA	yes	340	Protein kinase	64-325;	no	yes	0	0
P50613	P50613	CDK7_HUMAN	CDK7	Cyclin-dependent kinase 7	11	332	1	1	1	1	4	0	0	0	0	0	0	0	0	0	0	unresponsive	NA	NA	yes	342	Protein kinase	12-295;	no	yes	0	0
P50613	P50613	CDK7_HUMAN	CDK7	Cyclin-dependent kinase 7	12	332	1	1	1	1	4	0	0	0	0	0	0	0	0	0	0	unresponsive	NA	NA	yes	343	Protein kinase	12-295;	no	yes	0	0
Q8TD19	Q8TD19	NEK9_HUMAN	NEK9	Serine/threonine-protein kinase Nek9	10	72	0	1	1	1	3	0	0	0	1	1	0	0	0	0	0	unresponsive	NA	NA	yes	81	Protein kinase	52-308;	yes	yes	1	1
Q8NEB9	Q8NEB9	PK3C3_HUMAN	PIK3C3	Phosphatidylinositol 3-kinase catalytic subunit type 3	12	625	1	1	1	1	4	0	0	1	1	2	0	0	0	0	0	unresponsive	NA	NA	yes	636	Protein kinase		no	yes	2	2
Q6XUX3	Q6XUX3	DUSTY_HUMAN	DSTYK	Dual serine/threonine and tyrosine protein kinase	7	618	1	1	1	1	4	0	0	0	0	0	0	0	0	0	0	unresponsive	NA	NA	yes	624	Protein kinase	652-906;	no	yes	0	0
P31749	P31749	AKT1_HUMAN	AKT1	RAC-alpha serine/threonine-protein kinase	12	65	1	1	1	1	4	0	0	0	0	0	0	0	0	0	0	unresponsive	NA	NA	yes	76	Protein kinase	150-408;	no	yes	0	0
Q9Y2K2	Q9Y2K2	SIK3_HUMAN	SIK3	Serine/threonine-protein kinase SIK3	9	477	1	1	1	1	4	0	0	0	0	0	0	0	0	0	0	unresponsive	NA	NA	yes	485	Protein kinase	66-317;	no	yes	0	0
P31751	P31751	AKT2_HUMAN	AKT2	RAC-beta serine/threonine-protein kinase	15	87	1	1	1	1	4	0	0	0	0	0	0	0	0	0	0	unresponsive	NA	NA	yes	101	Protein kinase	152-409;	no	yes	0	0
P46734	P46734	MP2K3_HUMAN	MAP2K3	Dual specificity mitogen-activated protein kinase kinase 3	8	48	1	1	1	0	3	0	0	0	0	0	0	0	0	0	0	unresponsive	NA	NA	yes	55	Protein kinase	64-325;	no	yes	0	0
Q9UHD2	Q9UHD2	TBK1_HUMAN	TBK1	Serine/threonine-protein kinase TBK1	8	31	1	1	1	1	4	1	1	1	1	4	0	0	0	0	0	stabilized	0.0175078	7.0373	yes	38	Protein kinase	9-310;	yes	yes	4	4
Q13523	Q13523	PRP4B_HUMAN	PRPF4B	Serine/threonine-protein kinase PRP4 homolog	10	728	0	1	1	1	3	0	0	0	0	0	0	0	0	0	0	unresponsive	NA	NA	yes	737	Protein kinase	687-1006;	yes	yes	0	0
Q13523	Q13523	PRP4B_HUMAN	PRPF4B	Serine/threonine-protein kinase PRP4 homolog	11	728	1	1	1	1	4	0	0	0	1	1	0	0	0	0	0	unresponsive	NA	NA	yes	738	Protein kinase	687-1006;	yes	yes	1	1
P43405	P43405	KSYK_HUMAN	SYK	Tyrosine-protein kinase SYK	13	117	1	1	1	1	4	0	0	0	0	0	0	0	0	0	0	unresponsive	NA	NA	yes	129	Protein kinase	371-631;	no	yes	0	0
Q8NEB9	Q8NEB9	PK3C3_HUMAN	PIK3C3	Phosphatidylinositol 3-kinase catalytic subunit type 3	10	513	1	1	1	1	4	0	1	0	0	1	0	0	0	0	0	unresponsive	NA	NA	yes	522	Protein kinase		no	yes	1	1
P31751	P31751	AKT2_HUMAN	AKT2	RAC-beta serine/threonine-protein kinase	14	468	1	1	1	1	4	0	0	0	0	0	0	0	0	0	0	unresponsive	NA	NA	yes	481	Protein kinase	152-409;	no	yes	0	0
Q05397	Q05397	FAK1_HUMAN	PTK2	Focal adhesion kinase 1	9	20	1	1	1	1	4	0	0	0	0	0	0	0	0	0	0	unresponsive	NA	NA	yes	28	Protein kinase	422-680;	no	yes	0	0
P49674	P49674;P48730	KC1E_HUMAN	CSNK1E	Casein kinase I isoform epsilon	8	161	1	1	1	1	4	0	0	0	0	0	0	0	0	0	0	unresponsive	NA	NA	yes	168	Protein kinase	9-277;	yes	yes	0	0
P49674	P49674;P48730	KC1E_HUMAN	CSNK1E	Casein kinase I isoform epsilon	11	161	1	1	1	1	4	0	0	0	0	0	0	0	0	0	0	unresponsive	NA	NA	yes	171	Protein kinase	9-277;	yes	yes	0	0
Q8TD19	Q8TD19	NEK9_HUMAN	NEK9	Serine/threonine-protein kinase Nek9	9	607	1	1	0	1	3	0	0	0	0	0	0	0	0	0	0	unresponsive	NA	NA	yes	615	Protein kinase	52-308;	no	yes	0	0
Q9NWZ3	Q9NWZ3	IRAK4_HUMAN	IRAK4	Interleukin-1 receptor-associated kinase 4	8	409	1	0	1	1	3	0	0	0	0	0	0	0	0	0	0	unresponsive	NA	NA	yes	416	Protein kinase	186-454;	yes	yes	0	0
Q9Y6R4	Q9Y6R4	M3K4_HUMAN	MAP3K4	Mitogen-activated protein kinase kinase kinase 4	10	1383	1	1	1	1	4	1	1	1	1	4	0	0	0	0	0	stabilized	0.022836	4.96622	yes	1392	Protein kinase	1343-1601;	yes	yes	4	4
P42338	P42338	PK3CB_HUMAN	PIK3CB	Phosphatidylinositol 4,5-bisphosphate 3-kinase catalytic subunit beta isoform	11	419	1	1	1	1	4	0	0	0	0	0	0	0	0	0	0	unresponsive	NA	NA	yes	429	Protein kinase		no	yes	0	0
Q13177	Q13177	PAK2_HUMAN	PAK2	Serine/threonine-protein kinase PAK 2	9	238	1	1	1	1	4	1	1	1	1	4	0	0	0	0	0	stabilized	0.00871378	6.76615	yes	246	Protein kinase	249-499;	no	yes	4	4
Q13177	Q13177	PAK2_HUMAN	PAK2	Serine/threonine-protein kinase PAK 2	10	238	1	1	1	1	4	1	1	1	1	4	0	0	0	0	0	stabilized	0.0128802	6.79307	yes	247	Protein kinase	249-499;	no	yes	4	4
Q13177	Q13177	PAK2_HUMAN	PAK2	Serine/threonine-protein kinase PAK 2	11	238	1	1	1	1	4	1	1	1	1	4	0	0	0	0	0	stabilized	0.0253402	6.67467	yes	248	Protein kinase	249-499;	no	yes	4	4
Q16539	Q16539	MK14_HUMAN	MAPK14	Mitogen-activated protein kinase 14	8	16	1	1	1	1	4	0	0	0	0	0	0	0	0	0	0	unresponsive	NA	NA	yes	23	Protein kinase	24-308;	no	yes	0	0
P00519	P00519	ABL1_HUMAN	ABL1	Tyrosine-protein kinase ABL1	25	932	1	1	1	1	4	0	0	0	0	0	0	0	0	0	0	unresponsive	NA	NA	yes	956	Protein kinase	242-493;	no	yes	0	0
Q9H2G2	Q9H2G2	SLK_HUMAN	SLK	STE20-like serine/threonine-protein kinase	13	774	1	1	1	1	4	0	0	0	0	0	0	0	0	0	0	unresponsive	NA	NA	yes	786	Protein kinase	34-292;	no	yes	0	0
P49674	P49674;P48730	KC1E_HUMAN	CSNK1E	Casein kinase I isoform epsilon	11	44	1	1	1	1	4	1	1	1	1	4	0	0	0	0	0	stabilized	0.0603242	4.69107	yes	54	Protein kinase	9-277;	yes	yes	4	4
Q13523	Q13523	PRP4B_HUMAN	PRPF4B	Serine/threonine-protein kinase PRP4 homolog	14	98	1	1	1	1	4	0	0	0	0	0	0	0	0	0	0	unresponsive	NA	NA	yes	111	Protein kinase	687-1006;	no	yes	0	0
Q13523	Q13523	PRP4B_HUMAN	PRPF4B	Serine/threonine-protein kinase PRP4 homolog	16	98	1	1	1	1	4	0	0	0	0	0	0	0	0	0	0	unresponsive	NA	NA	yes	113	Protein kinase	687-1006;	no	yes	0	0
Q9BVS4	Q9BVS4	RIOK2_HUMAN	RIOK2	Serine/threonine-protein kinase RIO2	8	67	1	1	1	1	4	1	1	1	1	4	0	0	0	0	0	stabilized	0.0238392	5.43735	yes	74	Protein kinase	97-272;	no	yes	4	4
Q8N4C8	Q8N4C8	MINK1_HUMAN	MINK1	Misshapen-like kinase 1	10	809	1	1	1	1	4	0	0	0	0	0	0	0	0	0	0	unresponsive	NA	NA	yes	818	Protein kinase	25-289;	no	yes	0	0
Q8N4C8	Q8N4C8	MINK1_HUMAN	MINK1	Misshapen-like kinase 1	11	809	1	1	1	1	4	0	0	0	0	0	0	0	0	0	0	unresponsive	NA	NA	yes	819	Protein kinase	25-289;	no	yes	0	0
Q5VT25	Q5VT25	MRCKA_HUMAN	CDC42BPA	Serine/threonine-protein kinase MRCK alpha	14	434	1	1	1	1	4	0	0	0	0	0	0	0	0	0	0	unresponsive	NA	NA	yes	447	Protein kinase	77-343;	no	yes	0	0
Q9H2G2	Q9H2G2	SLK_HUMAN	SLK	STE20-like serine/threonine-protein kinase	8	1188	1	1	1	1	4	0	0	0	0	0	0	0	0	0	0	unresponsive	NA	NA	yes	1195	Protein kinase	34-292;	no	yes	0	0
Q16539	Q16539	MK14_HUMAN	MAPK14	Mitogen-activated protein kinase 14	13	221	1	1	1	1	4	1	1	0	0	2	0	0	0	0	0	unresponsive	NA	NA	yes	233	Protein kinase	24-308;	yes	yes	2	2
Q9H2K8	Q9H2K8	TAOK3_HUMAN	TAOK3	Serine/threonine-protein kinase TAO3	8	756	1	1	1	1	4	0	0	0	0	0	0	0	0	0	0	unresponsive	NA	NA	yes	763	Protein kinase	24-277;	no	yes	0	0
Q9H2K8	Q9H2K8	TAOK3_HUMAN	TAOK3	Serine/threonine-protein kinase TAO3	9	756	0	1	1	1	3	0	0	0	0	0	0	0	0	0	0	unresponsive	NA	NA	yes	764	Protein kinase	24-277;	no	yes	0	0
Q8TD19	Q8TD19	NEK9_HUMAN	NEK9	Serine/threonine-protein kinase Nek9	8	179	1	1	1	1	4	1	0	1	1	3	0	0	0	0	0	stabilized	0.0350445	4.86643	yes	186	Protein kinase	52-308;	yes	yes	3	3
Q5VT25	Q5VT25	MRCKA_HUMAN	CDC42BPA	Serine/threonine-protein kinase MRCK alpha	11	539	1	1	1	1	4	0	0	0	0	0	0	0	0	0	0	unresponsive	NA	NA	yes	549	Protein kinase	77-343;	no	yes	0	0
Q5VT25	Q5VT25	MRCKA_HUMAN	CDC42BPA	Serine/threonine-protein kinase MRCK alpha	19	539	1	1	1	1	4	0	0	0	0	0	0	0	0	0	0	unresponsive	NA	NA	yes	557	Protein kinase	77-343;	no	yes	0	0
P19525	P19525	E2AK2_HUMAN	EIF2AK2	Interferon-induced, double-stranded RNA-activated protein kinase	7	535	1	1	1	1	4	1	1	1	1	4	0	0	0	0	0	stabilized	0.0288867	5.23605	yes	541	Protein kinase	267-538;	yes	yes	4	4
O75385	O75385	ULK1_HUMAN	ULK1	Serine/threonine-protein kinase ULK1	8	238	1	1	1	1	4	1	1	0	1	3	0	0	0	0	0	stabilized	0.0539552	6.33217	yes	245	Protein kinase	16-278;	yes	yes	3	3
P33981	P33981	TTK_HUMAN	TTK	Dual specificity protein kinase TTK	18	831	1	1	1	1	4	0	0	0	0	0	0	0	0	0	0	unresponsive	NA	NA	yes	848	Protein kinase	525-791;	no	yes	0	0
P46734	P46734	MP2K3_HUMAN	MAP2K3	Dual specificity mitogen-activated protein kinase kinase 3	14	222	1	1	1	1	4	0	0	0	0	0	0	0	0	0	0	unresponsive	NA	NA	yes	235	Protein kinase	64-325;	yes	yes	0	0
P53667	P53667	LIMK1_HUMAN	LIMK1	LIM domain kinase 1	9	556	1	1	1	1	4	1	0	1	0	2	0	0	0	0	0	unresponsive	NA	NA	yes	564	Protein kinase	339-604;	yes	yes	2	2
Q9UBS0	Q9UBS0	KS6B2_HUMAN	RPS6KB2	Ribosomal protein S6 kinase beta-2	7	277	1	1	1	1	4	0	0	0	0	0	0	0	0	0	0	unresponsive	NA	NA	yes	283	Protein kinase	67-328;	yes	yes	0	0
Q9P2K8	Q9P2K8	E2AK4_HUMAN	EIF2AK4	eIF-2-alpha kinase GCN2	10	1029	1	1	1	1	4	1	0	0	0	1	0	0	0	0	0	unresponsive	NA	NA	yes	1038	Protein kinase	296-539;590-1001;	no	yes	1	1
P53350	P53350	PLK1_HUMAN	PLK1	Serine/threonine-protein kinase PLK1	10	585	1	1	1	1	4	0	0	0	0	0	0	0	0	0	0	unresponsive	NA	NA	yes	594	Protein kinase	53-305;	no	yes	0	0
P00519	P00519	ABL1_HUMAN	ABL1	Tyrosine-protein kinase ABL1	9	597	1	1	1	1	4	0	0	0	0	0	0	0	0	0	0	unresponsive	NA	NA	yes	605	Protein kinase	242-493;	no	yes	0	0
P00519	P00519	ABL1_HUMAN	ABL1	Tyrosine-protein kinase ABL1	10	597	1	1	1	1	4	0	0	0	0	0	0	0	0	0	0	unresponsive	NA	NA	yes	606	Protein kinase	242-493;	no	yes	0	0
Q9Y2K2	Q9Y2K2	SIK3_HUMAN	SIK3	Serine/threonine-protein kinase SIK3	16	848	1	1	1	1	4	0	0	0	0	0	0	0	0	0	0	unresponsive	NA	NA	yes	863	Protein kinase	66-317;	no	yes	0	0
Q16513	Q16513	PKN2_HUMAN	PKN2	Serine/threonine-protein kinase N2	10	121	1	1	1	1	4	0	0	0	0	0	0	0	0	0	0	unresponsive	NA	NA	yes	130	Protein kinase	657-916;	no	yes	0	0
Q9UKE5	Q9UKE5	TNIK_HUMAN	TNIK	TRAF2 and NCK-interacting protein kinase	19	581	1	1	1	1	4	0	0	0	0	0	0	0	0	0	0	unresponsive	NA	NA	yes	599	Protein kinase	25-289;	no	yes	0	0
Q13546	Q13546	RIPK1_HUMAN	RIPK1	Receptor-interacting serine/threonine-protein kinase 1	8	38	1	1	1	1	4	1	1	0	0	2	0	0	0	0	0	unresponsive	NA	NA	yes	45	Protein kinase	17-289;	yes	yes	2	2
Q9P289	Q9P289	STK26_HUMAN	STK26	Serine/threonine-protein kinase 26	8	46	1	1	1	1	4	1	1	1	1	4	0	0	0	0	0	stabilized	0.0124452	6.07637	yes	53	Protein kinase	24-274;	yes	yes	4	4
O96017	O96017	CHK2_HUMAN	CHEK2	Serine/threonine-protein kinase Chk2	13	432	1	1	1	1	4	1	0	1	1	3	0	0	0	0	0	stabilized	0.058582	6.47237	yes	444	Protein kinase	220-486;	yes	yes	3	3
P00519	P00519	ABL1_HUMAN	ABL1	Tyrosine-protein kinase ABL1	7	1015	1	1	1	1	4	0	0	0	0	0	0	0	0	0	0	unresponsive	NA	NA	yes	1021	Protein kinase	242-493;	no	yes	0	0
Q13188	Q13188	STK3_HUMAN	STK3	Serine/threonine-protein kinase 3	10	329	1	1	1	1	4	0	0	0	0	0	0	0	0	0	0	unresponsive	NA	NA	yes	338	Protein kinase	27-278;	no	yes	0	0
Q9P289	Q9P289;Q9Y6E0	STK26_HUMAN	STK26	Serine/threonine-protein kinase 26	10	281	1	1	1	1	4	1	1	1	1	4	0	0	0	0	0	stabilized	0.0189793	6.45758	yes	290	Protein kinase	24-274;	no	yes	4	4
Q9P289	Q9P289	STK26_HUMAN	STK26	Serine/threonine-protein kinase 26	13	281	1	1	1	1	4	1	1	1	1	4	0	0	0	0	0	stabilized	0.0430613	6.01952	yes	293	Protein kinase	24-274;	no	yes	4	4
Q16512	Q16512	PKN1_HUMAN	PKN1	Serine/threonine-protein kinase N1	9	544	1	1	1	1	4	0	0	0	0	0	0	0	0	0	0	unresponsive	NA	NA	yes	552	Protein kinase	615-874;	no	yes	0	0
P06493	P06493	CDK1_HUMAN	CDK1	Cyclin-dependent kinase 1	9	25	1	1	1	1	4	1	1	1	1	4	0	0	0	0	0	stabilized	0.0207008	6.16295	yes	33	Protein kinase	4-287;	yes	yes	4	4
P06493	P06493	CDK1_HUMAN	CDK1	Cyclin-dependent kinase 1	10	25	1	1	1	1	4	0	1	1	1	3	0	0	0	0	0	stabilized	0.0328437	6.53383	yes	34	Protein kinase	4-287;	yes	yes	3	3
P05771	P05771	KPCB_HUMAN	PRKCB	Protein kinase C beta type	14	321	1	1	1	1	4	0	0	0	0	0	0	0	0	0	0	unresponsive	NA	NA	yes	334	Protein kinase	342-600;	no	yes	0	0
Q5VT25	Q5VT25	MRCKA_HUMAN	CDC42BPA	Serine/threonine-protein kinase MRCK alpha	12	1229	1	1	1	1	4	0	0	0	0	0	0	0	0	0	0	unresponsive	NA	NA	yes	1240	Protein kinase	77-343;	no	yes	0	0
Q9UKE5	Q9UKE5	TNIK_HUMAN	TNIK	TRAF2 and NCK-interacting protein kinase	10	676	1	1	1	1	4	0	0	0	0	0	0	0	0	0	0	unresponsive	NA	NA	yes	685	Protein kinase	25-289;	no	yes	0	0
Q5VT25	Q5VT25	MRCKA_HUMAN	CDC42BPA	Serine/threonine-protein kinase MRCK alpha	15	982	1	1	1	1	4	0	0	0	0	0	0	0	0	0	0	unresponsive	NA	NA	yes	996	Protein kinase	77-343;	no	yes	0	0
Q9Y6R4	Q9Y6R4	M3K4_HUMAN	MAP3K4	Mitogen-activated protein kinase kinase kinase 4	14	131	1	1	1	1	4	0	0	0	0	0	0	0	0	0	0	unresponsive	NA	NA	yes	144	Protein kinase	1343-1601;	no	yes	0	0
Q9Y6R4	Q9Y6R4	M3K4_HUMAN	MAP3K4	Mitogen-activated protein kinase kinase kinase 4	15	131	1	1	1	1	4	0	0	0	0	0	0	0	0	0	0	unresponsive	NA	NA	yes	145	Protein kinase	1343-1601;	no	yes	0	0
P51812	P51812	KS6A3_HUMAN	RPS6KA3	Ribosomal protein S6 kinase alpha-3	13	526	1	1	1	1	4	0	0	0	0	0	0	0	0	0	0	unresponsive	NA	NA	yes	538	Protein kinase	68-327;422-679;	yes	yes	0	0
Q15418	Q15418	KS6A1_HUMAN	RPS6KA1	Ribosomal protein S6 kinase alpha-1	13	522	1	1	1	1	4	1	1	1	1	4	0	0	0	0	0	stabilized	0.0387012	5.36888	yes	534	Protein kinase	62-321;418-675;	yes	yes	4	4
P53671	P53671	LIMK2_HUMAN	LIMK2	LIM domain kinase 2	11	464	1	1	1	1	4	1	1	1	1	4	0	0	0	0	0	stabilized	0.101574	5.39053	yes	474	Protein kinase	331-608;	yes	yes	4	4
O15111	O15111	IKKA_HUMAN	CHUK	Inhibitor of nuclear factor kappa-B kinase subunit alpha	10	392	1	1	1	1	4	0	1	0	0	1	0	0	0	0	0	unresponsive	NA	NA	yes	401	Protein kinase	15-302;	no	yes	1	1
Q13546	Q13546	RIPK1_HUMAN	RIPK1	Receptor-interacting serine/threonine-protein kinase 1	20	46	1	1	1	1	4	1	1	1	1	4	0	0	0	0	0	stabilized	0.0592584	5.0433	yes	65	Protein kinase	17-289;	yes	yes	4	4
O14757	O14757	CHK1_HUMAN	CHEK1	Serine/threonine-protein kinase Chk1	7	226	1	1	1	1	4	1	1	1	1	4	0	0	0	0	0	stabilized	0.00390275	7.06545	yes	232	Protein kinase	9-265;	yes	yes	4	4
Q8N4C8	Q8N4C8	MINK1_HUMAN	MINK1	Misshapen-like kinase 1	13	273	1	1	1	1	4	1	1	1	1	4	0	0	0	0	0	stabilized	0.0161272	7.0764	yes	285	Protein kinase	25-289;	yes	yes	4	4
P45983	P45983	MK08_HUMAN	MAPK8	Mitogen-activated protein kinase 8	8	258	1	1	1	1	4	0	0	0	0	0	0	0	0	0	0	unresponsive	NA	NA	yes	265	Protein kinase	26-321;	yes	yes	0	0
P00519	P00519;P42684	ABL1_HUMAN	ABL1	Tyrosine-protein kinase ABL1	8	379	1	1	1	1	4	1	1	1	1	4	0	0	0	0	0	stabilized	0.00497619	6.20315	yes	386	Protein kinase	242-493;	yes	yes	4	4
Q13470	Q13470	TNK1_HUMAN	TNK1	Non-receptor tyrosine-protein kinase TNK1	14	261	1	1	1	1	4	1	1	1	1	4	0	0	0	0	0	stabilized	0.0214174	7.30335	yes	274	Protein kinase	116-377;	yes	yes	4	4
P49761	P49761	CLK3_HUMAN	CLK3	Dual specificity protein kinase CLK3	21	466	1	1	1	1	4	1	0	0	0	1	0	0	0	0	0	unresponsive	NA	NA	yes	486	Protein kinase	304-620;	yes	yes	1	1
P28482	P28482	MK01_HUMAN	MAPK1	Mitogen-activated protein kinase 1	19	173	1	1	1	1	4	0	1	0	0	1	0	0	0	0	0	unresponsive	NA	NA	yes	191	Protein kinase	25-313;	yes	yes	1	1
Q6XUX3	Q6XUX3	DUSTY_HUMAN	DSTYK	Dual serine/threonine and tyrosine protein kinase	13	568	1	1	1	1	4	0	0	0	0	0	0	0	0	0	0	unresponsive	NA	NA	yes	580	Protein kinase	652-906;	no	yes	0	0
Q8TD19	Q8TD19	NEK9_HUMAN	NEK9	Serine/threonine-protein kinase Nek9	19	853	1	1	1	1	4	0	0	0	0	0	0	0	0	0	0	unresponsive	NA	NA	yes	871	Protein kinase	52-308;	no	yes	0	0
O14976	O14976	GAK_HUMAN	GAK	Cyclin-G-associated kinase	10	608	1	1	1	1	4	0	0	0	0	0	0	0	0	0	0	unresponsive	NA	NA	yes	617	Protein kinase	40-314;	no	yes	0	0
O14976	O14976	GAK_HUMAN	GAK	Cyclin-G-associated kinase	12	608	1	1	1	1	4	0	0	0	0	0	0	0	0	0	0	unresponsive	NA	NA	yes	619	Protein kinase	40-314;	no	yes	0	0
Q8NEB9	Q8NEB9	PK3C3_HUMAN	PIK3C3	Phosphatidylinositol 3-kinase catalytic subunit type 3	10	190	1	1	1	1	4	0	0	0	0	0	0	0	0	0	0	unresponsive	NA	NA	yes	199	Protein kinase		no	yes	0	0
Q9Y6R4	Q9Y6R4	M3K4_HUMAN	MAP3K4	Mitogen-activated protein kinase kinase kinase 4	10	303	1	1	1	1	4	0	0	0	0	0	0	0	0	0	0	unresponsive	NA	NA	yes	312	Protein kinase	1343-1601;	no	yes	0	0
Q16512	Q16512	PKN1_HUMAN	PKN1	Serine/threonine-protein kinase N1	10	224	1	1	1	1	4	0	0	0	0	0	0	0	0	0	0	unresponsive	NA	NA	yes	233	Protein kinase	615-874;	no	yes	0	0
O96013	O96013	PAK4_HUMAN	PAK4	Serine/threonine-protein kinase PAK 4	12	9	1	1	1	1	4	0	0	0	0	0	0	0	0	0	0	unresponsive	NA	NA	yes	20	Protein kinase	321-572;	no	yes	0	0
P53350	P53350	PLK1_HUMAN	PLK1	Serine/threonine-protein kinase PLK1	7	201	1	1	1	1	4	1	1	1	1	4	0	0	0	0	0	stabilized	0.019245	5.91038	yes	207	Protein kinase	53-305;	yes	yes	4	4
P42338	P42338	PK3CB_HUMAN	PIK3CB	Phosphatidylinositol 4,5-bisphosphate 3-kinase catalytic subunit beta isoform	12	794	1	1	1	1	4	1	1	1	0	3	0	0	0	0	0	stabilized	0.14138	4.56717	yes	805	Protein kinase		no	yes	3	3
Q9UHD2	Q9UHD2	TBK1_HUMAN	TBK1	Serine/threonine-protein kinase TBK1	16	39	1	1	1	1	4	1	1	1	1	4	0	0	0	0	0	stabilized	0.0143462	7.06682	yes	54	Protein kinase	9-310;	yes	yes	4	4
P33981	P33981	TTK_HUMAN	TTK	Dual specificity protein kinase TTK	8	539	1	1	1	1	4	1	1	1	1	4	0	0	0	0	0	stabilized	0.0116019	6.27538	yes	546	Protein kinase	525-791;	yes	yes	4	4
O75582	O75582	KS6A5_HUMAN	RPS6KA5	Ribosomal protein S6 kinase alpha-5	10	44	1	1	0	1	3	0	1	0	0	1	0	0	0	0	0	unresponsive	NA	NA	yes	53	Protein kinase	49-318;426-687;	yes	yes	1	1
Q9Y6R4	Q9Y6R4	M3K4_HUMAN	MAP3K4	Mitogen-activated protein kinase kinase kinase 4	12	1558	1	1	1	1	4	0	1	1	1	3	0	0	0	0	0	stabilized	0.0306556	5.27427	yes	1569	Protein kinase	1343-1601;	yes	yes	3	3
Q9Y4K4	Q9Y4K4	M4K5_HUMAN	MAP4K5	Mitogen-activated protein kinase kinase kinase kinase 5	11	26	1	1	1	1	4	1	1	1	0	3	0	0	0	0	0	stabilized	0.038122	6.56973	yes	36	Protein kinase	20-277;	yes	yes	3	3
P43250	P43250	GRK6_HUMAN	GRK6	G protein-coupled receptor kinase 6	16	346	1	1	1	1	4	1	1	1	1	4	0	0	0	0	0	stabilized	0.0204002	6.91005	yes	361	Protein kinase	186-448;	yes	yes	4	4
Q8N4C8	Q8N4C8	MINK1_HUMAN	MINK1	Misshapen-like kinase 1	18	769	1	1	1	1	4	0	0	0	0	0	0	0	0	0	0	unresponsive	NA	NA	yes	786	Protein kinase	25-289;	no	yes	0	0
O96013	O96013	PAK4_HUMAN	PAK4	Serine/threonine-protein kinase PAK 4	11	21	1	1	1	1	4	0	0	0	0	0	0	0	0	0	0	unresponsive	NA	NA	yes	31	Protein kinase	321-572;	no	yes	0	0
Q6PHR2	Q6PHR2	ULK3_HUMAN	ULK3	Serine/threonine-protein kinase ULK3	12	230	1	1	1	1	4	1	1	1	1	4	0	0	0	0	0	stabilized	0.023277	6.98455	yes	241	Protein kinase	14-270;	yes	yes	4	4
P45983	P53779;P45983	MK08_HUMAN	MAPK8	Mitogen-activated protein kinase 8	15	237	1	1	1	1	4	1	1	0	0	2	0	0	0	0	0	unresponsive	NA	NA	yes	251	Protein kinase	26-321;	yes	yes	2	2
P45984	P45984	MK09_HUMAN	MAPK9	Mitogen-activated protein kinase 9	15	237	1	1	1	0	3	0	0	0	0	0	0	0	0	0	0	unresponsive	NA	NA	yes	251	Protein kinase	26-321;	yes	yes	0	0
Q9UHD2	Q9UHD2	TBK1_HUMAN	TBK1	Serine/threonine-protein kinase TBK1	11	144	1	1	1	1	4	1	1	1	1	4	0	0	0	0	0	stabilized	0.0076454	7.0304	yes	154	Protein kinase	9-310;	yes	yes	4	4
O14976	O14976	GAK_HUMAN	GAK	Cyclin-G-associated kinase	10	396	1	1	1	1	4	0	0	0	0	0	0	0	0	0	0	unresponsive	NA	NA	yes	405	Protein kinase	40-314;	no	yes	0	0
P17252	P17252	KPCA_HUMAN	PRKCA	Protein kinase C alpha type	8	317	1	1	1	1	4	0	0	0	0	0	0	0	0	0	0	unresponsive	NA	NA	yes	324	Protein kinase	339-597;	no	yes	0	0
P17252	P17252	KPCA_HUMAN	PRKCA	Protein kinase C alpha type	9	317	1	1	1	1	4	0	0	0	0	0	0	0	0	0	0	unresponsive	NA	NA	yes	325	Protein kinase	339-597;	no	yes	0	0
Q13523	Q13523	PRP4B_HUMAN	PRPF4B	Serine/threonine-protein kinase PRP4 homolog	7	499	1	1	1	1	4	0	0	0	0	0	0	0	0	0	0	unresponsive	NA	NA	yes	505	Protein kinase	687-1006;	no	yes	0	0
Q8TBX8	Q8TBX8	PI42C_HUMAN	PIP4K2C	Phosphatidylinositol 5-phosphate 4-kinase type-2 gamma	8	234	1	1	1	1	4	1	1	1	1	4	0	0	0	0	0	stabilized	0.0953574	5.24	yes	241	NA	NA	no	yes	4	4
O96013	O96013	PAK4_HUMAN	PAK4	Serine/threonine-protein kinase PAK 4	14	454	1	1	1	1	4	1	1	1	1	4	0	0	0	0	0	stabilized	0.0552634	6.4877	yes	467	Protein kinase	321-572;	yes	yes	4	4
Q16513	Q16513	PKN2_HUMAN	PKN2	Serine/threonine-protein kinase N2	18	151	1	1	1	0	3	0	0	0	0	0	0	0	0	0	0	unresponsive	NA	NA	yes	168	Protein kinase	657-916;	no	yes	0	0
Q16512	Q16512	PKN1_HUMAN	PKN1	Serine/threonine-protein kinase N1	18	141	1	1	1	1	4	0	0	0	0	0	0	0	0	0	0	unresponsive	NA	NA	yes	158	Protein kinase	615-874;	no	yes	0	0
P19525	P19525	E2AK2_HUMAN	EIF2AK2	Interferon-induced, double-stranded RNA-activated protein kinase	7	298	1	1	1	1	4	1	1	1	1	4	0	0	0	0	0	stabilized	0.0319414	5.4409	yes	304	Protein kinase	267-538;	yes	yes	4	4
P19525	P19525	E2AK2_HUMAN	EIF2AK2	Interferon-induced, double-stranded RNA-activated protein kinase	10	298	0	1	1	1	3	0	0	0	1	1	0	0	0	0	0	unresponsive	NA	NA	yes	307	Protein kinase	267-538;	yes	yes	1	1
P05771	P05771	KPCB_HUMAN	PRKCB	Protein kinase C beta type	23	393	1	1	1	1	4	1	1	1	1	4	0	0	0	0	0	stabilized	0.0274245	6.97168	yes	415	Protein kinase	342-600;	yes	yes	4	4
O14965	O14965	AURKA_HUMAN	AURKA	Aurora kinase A	10	47	1	1	1	1	4	0	0	0	0	0	0	0	0	0	0	unresponsive	NA	NA	yes	56	Protein kinase	133-383;	no	yes	0	0
P07948	P07948	LYN_HUMAN	LYN	Tyrosine-protein kinase Lyn	10	92	1	1	1	1	4	0	0	0	0	0	0	0	0	0	0	unresponsive	NA	NA	yes	101	Protein kinase	247-501;	no	yes	0	0
Q9P2K8	Q9P2K8	E2AK4_HUMAN	EIF2AK4	eIF-2-alpha kinase GCN2	13	1477	1	1	1	1	4	0	0	0	0	0	0	0	0	0	0	unresponsive	NA	NA	yes	1489	Protein kinase	296-539;590-1001;	no	yes	0	0
Q15418	Q15418;P51812;Q9UK32	KS6A1_HUMAN	RPS6KA1	Ribosomal protein S6 kinase alpha-1	9	67	1	1	1	1	4	1	1	1	1	4	0	0	0	0	0	stabilized	0.0372708	6.6025	yes	75	Protein kinase	62-321;418-675;	yes	yes	4	4
Q15418	Q15418;Q9UK32	KS6A1_HUMAN	RPS6KA1	Ribosomal protein S6 kinase alpha-1	14	67	1	1	1	1	4	0	0	1	0	1	0	0	0	0	0	unresponsive	NA	NA	yes	80	Protein kinase	62-321;418-675;	yes	yes	1	1
O75582	O75676;O75582	KS6A5_HUMAN	RPS6KA5	Ribosomal protein S6 kinase alpha-5	9	54	1	1	1	1	4	0	1	1	1	3	0	0	0	0	0	stabilized	0.0882013	6.2144	yes	62	Protein kinase	49-318;426-687;	yes	yes	3	3
P00519	P00519	ABL1_HUMAN	ABL1	Tyrosine-protein kinase ABL1	16	90	1	1	1	1	4	0	0	0	0	0	0	0	0	0	0	unresponsive	NA	NA	yes	105	Protein kinase	242-493;	no	yes	0	0
Q9H2K8	Q9H2K8	TAOK3_HUMAN	TAOK3	Serine/threonine-protein kinase TAO3	8	285	1	1	1	1	4	1	1	1	1	4	0	0	0	0	0	stabilized	0.0161933	7.48135	yes	292	Protein kinase	24-277;	no	yes	4	4
Q9Y6R4	Q9Y6R4	M3K4_HUMAN	MAP3K4	Mitogen-activated protein kinase kinase kinase 4	11	622	0	1	1	1	3	0	0	0	0	0	0	0	0	0	0	unresponsive	NA	NA	yes	632	Protein kinase	1343-1601;	no	yes	0	0
Q16512	Q16512	PKN1_HUMAN	PKN1	Serine/threonine-protein kinase N1	16	629	1	1	1	0	3	1	1	1	0	3	0	0	0	0	0	stabilized	0.0119588	7.3647	yes	644	Protein kinase	615-874;	yes	yes	3	3
P50750	P50750	CDK9_HUMAN	CDK9	Cyclin-dependent kinase 9	7	50	1	1	1	1	4	1	1	1	1	4	0	0	0	0	0	stabilized	0.0176241	6.77915	yes	56	Protein kinase	19-315;	yes	yes	4	4
Q96GD4	Q96GD4	AURKB_HUMAN	AURKB	Aurora kinase B	17	28	1	1	1	1	4	0	0	0	0	0	0	0	0	0	0	unresponsive	NA	NA	yes	44	Protein kinase	77-327;	no	yes	0	0
Q9BVS4	Q9BVS4	RIOK2_HUMAN	RIOK2	Serine/threonine-protein kinase RIO2	10	19	1	1	1	1	4	1	1	1	1	4	0	0	0	0	0	stabilized	0.0166992	5.27803	yes	28	Protein kinase	97-272;	no	yes	4	4
P43405	P43405	KSYK_HUMAN	SYK	Tyrosine-protein kinase SYK	8	254	1	1	1	1	4	0	0	0	0	0	0	0	0	0	0	unresponsive	NA	NA	yes	261	Protein kinase	371-631;	no	yes	0	0
Q15208	Q15208	STK38_HUMAN	STK38	Serine/threonine-protein kinase 38	12	51	1	1	1	0	3	0	0	0	0	0	0	0	0	0	0	unresponsive	NA	NA	yes	62	Protein kinase	89-382;	no	yes	0	0
Q15208	Q15208	STK38_HUMAN	STK38	Serine/threonine-protein kinase 38	13	51	1	1	1	1	4	0	0	0	0	0	0	0	0	0	0	unresponsive	NA	NA	yes	63	Protein kinase	89-382;	no	yes	0	0
P05771	P05771	KPCB_HUMAN	PRKCB	Protein kinase C beta type	7	356	1	1	1	1	4	1	1	1	1	4	0	0	0	0	0	stabilized	0.0132379	6.84687	yes	362	Protein kinase	342-600;	yes	yes	4	4
P53667	P53667	LIMK1_HUMAN	LIMK1	LIM domain kinase 1	10	546	1	1	1	1	4	1	1	0	1	3	0	0	0	0	0	stabilized	0.0227399	6.5584	yes	555	Protein kinase	339-604;	yes	yes	3	3
O43318	O43318	M3K7_HUMAN	MAP3K7	Mitogen-activated protein kinase kinase kinase 7	8	84	1	1	1	1	4	1	1	1	1	4	0	0	0	0	0	stabilized	0.00633405	5.41688	yes	91	Protein kinase	36-291;	yes	yes	4	4
Q13523	Q13523	PRP4B_HUMAN	PRPF4B	Serine/threonine-protein kinase PRP4 homolog	10	677	1	1	1	1	4	1	1	1	1	4	0	0	0	0	0	stabilized	0.0693028	4.57485	yes	686	Protein kinase	687-1006;	no	yes	4	4
O14757	O14757	CHK1_HUMAN	CHEK1	Serine/threonine-protein kinase Chk1	9	428	1	1	1	1	4	0	0	0	0	0	0	0	0	0	0	unresponsive	NA	NA	yes	436	Protein kinase	9-265;	no	yes	0	0
P42338	P42338	PK3CB_HUMAN	PIK3CB	Phosphatidylinositol 4,5-bisphosphate 3-kinase catalytic subunit beta isoform	9	1057	1	1	1	1	4	0	0	0	0	0	0	0	0	0	0	unresponsive	NA	NA	yes	1065	Protein kinase		no	yes	0	0
Q13131	Q13131	AAPK1_HUMAN	PRKAA1	5'-AMP-activated protein kinase catalytic subunit alpha-1	10	375	1	1	1	1	4	0	0	0	0	0	0	0	0	0	0	unresponsive	NA	NA	yes	384	Protein kinase	27-279;	no	yes	0	0
Q8N4C8	Q8N4C8	MINK1_HUMAN	MINK1	Misshapen-like kinase 1	12	587	1	1	1	1	4	0	0	0	0	0	0	0	0	0	0	unresponsive	NA	NA	yes	598	Protein kinase	25-289;	no	yes	0	0
Q13188	Q13188	STK3_HUMAN	STK3	Serine/threonine-protein kinase 3	11	431	1	1	1	1	4	0	0	0	0	0	0	0	0	0	0	unresponsive	NA	NA	yes	441	Protein kinase	27-278;	no	yes	0	0
O43318	O43318	M3K7_HUMAN	MAP3K7	Mitogen-activated protein kinase kinase kinase 7	11	536	1	1	1	1	4	0	0	0	0	0	0	0	0	0	0	unresponsive	NA	NA	yes	546	Protein kinase	36-291;	no	yes	0	0
Q15418	Q15418	KS6A1_HUMAN	RPS6KA1	Ribosomal protein S6 kinase alpha-1	9	727	1	1	0	1	3	0	0	0	0	0	0	0	0	0	0	unresponsive	NA	NA	yes	735	Protein kinase	62-321;418-675;	no	yes	0	0
P41240	P41240	CSK_HUMAN	CSK	Tyrosine-protein kinase CSK	8	330	1	1	1	1	4	1	1	1	1	4	0	0	0	0	0	stabilized	0.0277334	5.9586	yes	337	Protein kinase	195-449;	yes	yes	4	4
P42680	P42680	TEC_HUMAN	TEC	Tyrosine-protein kinase Tec	8	505	1	1	1	1	4	0	0	1	1	2	0	0	0	0	0	unresponsive	NA	NA	yes	512	Protein kinase	370-623;	yes	yes	2	2
O14976	O14976	GAK_HUMAN	GAK	Cyclin-G-associated kinase	9	469	1	1	1	1	4	0	0	0	0	0	0	1	0	0	1	unresponsive	NA	NA	yes	477	Protein kinase	40-314;	no	yes	1	0
Q9Y6R4	Q9Y6R4	M3K4_HUMAN	MAP3K4	Mitogen-activated protein kinase kinase kinase 4	8	349	1	1	1	1	4	0	0	0	0	0	0	0	0	0	0	unresponsive	NA	NA	yes	356	Protein kinase	1343-1601;	no	yes	0	0
Q13546	Q13546	RIPK1_HUMAN	RIPK1	Receptor-interacting serine/threonine-protein kinase 1	21	415	1	1	1	1	4	0	0	0	0	0	0	0	0	0	0	unresponsive	NA	NA	yes	435	Protein kinase	17-289;	no	yes	0	0
O96013	O96013;Q9P286	PAK4_HUMAN	PAK4	Serine/threonine-protein kinase PAK 4	7	299	1	1	1	1	4	1	1	1	1	4	0	0	0	0	0	stabilized	0.0426513	6.96572	yes	305	Protein kinase	321-572;	no	yes	4	4
Q13546	Q13546	RIPK1_HUMAN	RIPK1	Receptor-interacting serine/threonine-protein kinase 1	7	31	1	1	1	1	4	1	1	1	0	3	0	0	0	0	0	stabilized	0.11056	4.63943	yes	37	Protein kinase	17-289;	yes	yes	3	3
Q5VT25	Q5VT25	MRCKA_HUMAN	CDC42BPA	Serine/threonine-protein kinase MRCK alpha	12	1165	1	1	1	1	4	0	0	0	0	0	0	0	0	0	0	unresponsive	NA	NA	yes	1176	Protein kinase	77-343;	no	yes	0	0
Q8TD19	Q8TD19	NEK9_HUMAN	NEK9	Serine/threonine-protein kinase Nek9	12	319	1	1	1	1	4	0	1	0	0	1	0	0	0	0	0	unresponsive	NA	NA	yes	330	Protein kinase	52-308;	no	yes	1	1
P31751	P31751	AKT2_HUMAN	AKT2	RAC-beta serine/threonine-protein kinase	10	147	1	1	0	1	3	1	1	0	1	3	0	0	0	0	0	stabilized	0.0476549	5.6956	yes	156	Protein kinase	152-409;	yes	yes	3	3
P31749	P31749	AKT1_HUMAN	AKT1	RAC-alpha serine/threonine-protein kinase	10	145	1	1	1	1	4	1	1	1	1	4	0	0	0	0	0	stabilized	0.0381066	5.22885	yes	154	Protein kinase	150-408;	yes	yes	4	4
Q9H2G2	Q9H2G2	SLK_HUMAN	SLK	STE20-like serine/threonine-protein kinase	9	675	1	1	1	1	4	0	0	0	0	0	0	0	0	0	0	unresponsive	NA	NA	yes	683	Protein kinase	34-292;	no	yes	0	0
Q9H2G2	Q9H2G2	SLK_HUMAN	SLK	STE20-like serine/threonine-protein kinase	10	675	1	1	1	1	4	0	0	0	0	0	0	0	0	0	0	unresponsive	NA	NA	yes	684	Protein kinase	34-292;	no	yes	0	0
P24941	P24941	CDK2_HUMAN	CDK2	Cyclin-dependent kinase 2	10	251	1	1	1	1	4	1	1	1	1	4	0	0	0	0	0	stabilized	0.00698047	6.87873	yes	260	Protein kinase	4-286;	yes	yes	4	4
P50750	P50750;Q15131	CDK9_HUMAN	CDK9	Cyclin-dependent kinase 9	7	189	1	1	0	1	3	0	1	0	0	1	0	0	0	0	0	unresponsive	NA	NA	yes	195	Protein kinase	19-315;	yes	yes	1	1
Q8TBX8	Q8TBX8	PI42C_HUMAN	PIP4K2C	Phosphatidylinositol 5-phosphate 4-kinase type-2 gamma	9	252	1	1	1	1	4	1	1	1	1	4	0	0	0	0	0	stabilized	0.0210481	5.42898	yes	260	NA	NA	no	yes	4	4
Q9P1W9	Q9P1W9	PIM2_HUMAN	PIM2	Serine/threonine-protein kinase pim-2	10	202	1	1	1	1	4	1	1	1	1	4	0	0	0	0	0	stabilized	0.0409367	7.05143	yes	211	Protein kinase	32-286;	yes	yes	4	4
P06493	P06493	CDK1_HUMAN	CDK1	Cyclin-dependent kinase 1	12	159	1	1	1	1	4	0	0	0	0	0	0	0	0	0	0	unresponsive	NA	NA	yes	170	Protein kinase	4-287;	yes	yes	0	0
O15111	O15111	IKKA_HUMAN	CHUK	Inhibitor of nuclear factor kappa-B kinase subunit alpha	9	58	1	1	1	1	4	0	0	0	0	0	0	0	0	0	0	unresponsive	NA	NA	yes	66	Protein kinase	15-302;	yes	yes	0	0
Q6PHR2	Q6PHR2	ULK3_HUMAN	ULK3	Serine/threonine-protein kinase ULK3	16	451	1	1	1	1	4	0	0	0	0	0	0	0	0	0	0	unresponsive	NA	NA	yes	466	Protein kinase	14-270;	no	yes	0	0
P06493	P06493	CDK1_HUMAN	CDK1	Cyclin-dependent kinase 1	11	244	1	1	1	1	4	0	1	0	1	2	0	0	0	0	0	unresponsive	NA	NA	yes	254	Protein kinase	4-287;	yes	yes	2	2
P06493	P06493	CDK1_HUMAN	CDK1	Cyclin-dependent kinase 1	23	244	1	1	1	0	3	0	0	0	0	0	0	0	0	0	0	unresponsive	NA	NA	yes	266	Protein kinase	4-287;	yes	yes	0	0
Q05397	Q05397	FAK1_HUMAN	PTK2	Focal adhesion kinase 1	7	825	1	1	1	1	4	0	0	0	0	0	0	0	0	0	0	unresponsive	NA	NA	yes	831	Protein kinase	422-680;	no	yes	0	0
Q9UHD2	Q9UHD2	TBK1_HUMAN	TBK1	Serine/threonine-protein kinase TBK1	16	445	1	1	1	1	4	0	0	0	0	0	0	0	0	0	0	unresponsive	NA	NA	yes	460	Protein kinase	9-310;	no	yes	0	0
Q9UHD2	Q9UHD2	TBK1_HUMAN	TBK1	Serine/threonine-protein kinase TBK1	17	445	1	1	1	1	4	0	0	0	0	0	0	0	0	0	0	unresponsive	NA	NA	yes	461	Protein kinase	9-310;	no	yes	0	0
Q9H2G2	Q9H2G2	SLK_HUMAN	SLK	STE20-like serine/threonine-protein kinase	11	261	1	1	1	1	4	1	1	1	1	4	0	0	0	0	0	stabilized	0.0226916	8.0738	yes	271	Protein kinase	34-292;	yes	yes	4	4
P16591	P16591;P07332	FER_HUMAN	FER	Tyrosine-protein kinase Fer	11	726	1	1	1	1	4	0	1	0	1	2	0	0	0	0	0	unresponsive	NA	NA	yes	736	Protein kinase	563-816;	yes	yes	2	2
P41240	P41240	CSK_HUMAN	CSK	Tyrosine-protein kinase CSK	8	352	1	1	1	1	4	0	0	0	0	0	0	0	0	0	0	unresponsive	NA	NA	yes	359	Protein kinase	195-449;	yes	yes	0	0
Q9Y6R4	Q9Y6R4	M3K4_HUMAN	MAP3K4	Mitogen-activated protein kinase kinase kinase 4	13	1590	1	1	1	1	4	1	1	1	1	4	0	0	0	0	0	stabilized	0.0914494	4.64083	yes	1602	Protein kinase	1343-1601;	yes	yes	4	4
Q9H2G2	Q9H2G2	SLK_HUMAN	SLK	STE20-like serine/threonine-protein kinase	21	281	1	1	1	1	4	1	1	1	1	4	0	0	0	0	0	stabilized	0.023247	7.96868	yes	301	Protein kinase	34-292;	yes	yes	4	4
P53350	P53350	PLK1_HUMAN	PLK1	Serine/threonine-protein kinase PLK1	7	414	1	1	1	1	4	0	0	0	0	0	0	0	0	0	0	unresponsive	NA	NA	yes	420	Protein kinase	53-305;	no	yes	0	0
O14757	O14757	CHK1_HUMAN	CHEK1	Serine/threonine-protein kinase Chk1	8	264	1	1	1	1	4	1	1	1	1	4	0	0	0	0	0	stabilized	0.0184768	7.03613	yes	271	Protein kinase	9-265;	yes	yes	4	4
P31751	P31751	AKT2_HUMAN	AKT2	RAC-beta serine/threonine-protein kinase	8	217	1	1	1	1	4	1	1	1	1	4	0	0	0	0	0	stabilized	0.0341614	5.36782	yes	224	Protein kinase	152-409;	yes	yes	4	4
P45983	P45983	MK08_HUMAN	MAPK8	Mitogen-activated protein kinase 8	8	266	1	1	1	1	4	1	1	1	1	4	0	0	0	0	0	stabilized	0.0205881	5.93663	yes	273	Protein kinase	26-321;	yes	yes	4	4
P49674	P49674;P48730	KC1E_HUMAN	CSNK1E	Casein kinase I isoform epsilon	14	179	1	1	1	1	4	1	0	1	1	3	0	0	0	0	0	stabilized	0.0639401	4.9112	yes	192	Protein kinase	9-277;	yes	yes	3	3
P49674	P49674;P48730	KC1E_HUMAN	CSNK1E	Casein kinase I isoform epsilon	15	179	1	1	1	1	4	0	0	0	0	0	0	0	0	0	0	unresponsive	NA	NA	yes	193	Protein kinase	9-277;	yes	yes	0	0
Q99986	Q99986	VRK1_HUMAN	VRK1	Serine/threonine-protein kinase VRK1	8	204	1	1	1	0	3	0	1	0	0	1	0	0	0	0	0	unresponsive	NA	NA	yes	211	Protein kinase	37-317;	yes	yes	1	1
Q9UHD2	Q9UHD2	TBK1_HUMAN	TBK1	Serine/threonine-protein kinase TBK1	11	406	1	1	1	1	4	0	0	0	0	0	0	0	0	0	0	unresponsive	NA	NA	yes	416	Protein kinase	9-310;	no	yes	0	0
Q9Y6R4	Q9Y6R4	M3K4_HUMAN	MAP3K4	Mitogen-activated protein kinase kinase kinase 4	8	1405	1	1	1	1	4	1	1	1	1	4	0	0	0	0	0	stabilized	0.0214072	5.134	yes	1412	Protein kinase	1343-1601;	yes	yes	4	4
P31749	P31749	AKT1_HUMAN	AKT1	RAC-alpha serine/threonine-protein kinase	14	26	1	1	1	1	4	0	0	0	0	0	0	0	0	0	0	unresponsive	NA	NA	yes	39	Protein kinase	150-408;	no	yes	0	0
Q13523	Q13523	PRP4B_HUMAN	PRPF4B	Serine/threonine-protein kinase PRP4 homolog	10	781	1	0	1	1	3	0	0	0	0	0	0	0	0	0	0	unresponsive	NA	NA	yes	790	Protein kinase	687-1006;	yes	yes	0	0
Q15418	Q15349;Q15418;P51812;Q9UK32	KS6A1_HUMAN	RPS6KA1	Ribosomal protein S6 kinase alpha-1	11	466	1	1	1	1	4	0	0	0	1	1	0	0	0	0	0	unresponsive	NA	NA	yes	476	Protein kinase	62-321;418-675;	yes	yes	1	1
Q9Y2U5	Q9Y2U5	M3K2_HUMAN	MAP3K2	Mitogen-activated protein kinase kinase kinase 2	14	268	1	1	1	1	4	0	0	0	0	0	0	0	0	0	0	unresponsive	NA	NA	yes	281	Protein kinase	357-617;	no	yes	0	0
P05771	P05771	KPCB_HUMAN	PRKCB	Protein kinase C beta type	9	602	1	1	1	1	4	1	1	1	1	4	0	0	0	0	0	stabilized	0.00805893	6.95948	yes	610	Protein kinase	342-600;	no	yes	4	4
P05771	P05771	KPCB_HUMAN	PRKCB	Protein kinase C beta type	10	602	1	1	1	1	4	1	1	1	1	4	0	0	0	0	0	stabilized	0.00677589	6.73975	yes	611	Protein kinase	342-600;	no	yes	4	4
Q16539	Q16539	MK14_HUMAN	MAPK14	Mitogen-activated protein kinase 14	10	140	1	1	1	1	4	0	1	0	0	1	0	0	0	0	0	unresponsive	NA	NA	yes	149	Protein kinase	24-308;	yes	yes	1	1
P28482	P27361;P31152;Q16659;P28482	MK01_HUMAN	MAPK1	Mitogen-activated protein kinase 1	10	139	1	0	1	1	3	0	0	0	0	0	0	0	0	0	0	unresponsive	NA	NA	yes	148	Protein kinase	25-313;	yes	yes	0	0
P30291	P30291	WEE1_HUMAN	WEE1	Wee1-like protein kinase	21	416	1	1	1	1	4	1	0	0	0	1	0	0	0	0	0	unresponsive	NA	NA	yes	436	Protein kinase	299-569;	yes	yes	1	1
Q9BZL6	O94806;Q9BZL6	KPCD2_HUMAN	PRKD2	Serine/threonine-protein kinase D2	10	827	1	1	1	1	4	1	1	1	1	4	0	0	0	0	0	stabilized	0.0656289	7.26725	yes	836	Protein kinase	551-807;	no	yes	4	4
Q00537	Q00537	CDK17_HUMAN	CDK17	Cyclin-dependent kinase 17	12	430	1	0	1	1	3	1	0	1	1	3	0	0	0	0	0	stabilized	0.123921	6.27597	yes	441	Protein kinase	192-473;	yes	yes	3	3
Q13177	Q13177	PAK2_HUMAN	PAK2	Serine/threonine-protein kinase PAK 2	9	139	1	1	1	1	4	0	0	0	0	0	1	1	1	1	4	destabilized	0.0212968	6.30302	yes	147	Protein kinase	249-499;	no	yes	4	0
Q9BVS4	Q9BVS4	RIOK2_HUMAN	RIOK2	Serine/threonine-protein kinase RIO2	8	11	1	0	1	1	3	1	0	1	1	3	0	0	0	0	0	stabilized	0.0977326	5.1344	yes	18	Protein kinase	97-272;	no	yes	3	3
Q9NRH2	Q9NRH2	SNRK_HUMAN	SNRK	SNF-related serine/threonine-protein kinase	9	280	0	1	1	1	3	0	1	0	0	1	0	0	0	0	0	unresponsive	NA	NA	yes	288	Protein kinase	16-269;	no	yes	1	1
Q9NWZ3	Q9NWZ3	IRAK4_HUMAN	IRAK4	Interleukin-1 receptor-associated kinase 4	7	48	1	1	1	1	4	0	0	0	0	0	0	0	0	0	0	unresponsive	NA	NA	yes	54	Protein kinase	186-454;	no	yes	0	0
P19525	P19525	E2AK2_HUMAN	EIF2AK2	Interferon-induced, double-stranded RNA-activated protein kinase	13	27	1	1	1	1	4	0	0	0	0	0	0	0	0	0	0	unresponsive	NA	NA	yes	39	Protein kinase	267-538;	no	yes	0	0
P19525	P19525	E2AK2_HUMAN	EIF2AK2	Interferon-induced, double-stranded RNA-activated protein kinase	14	27	1	1	1	1	4	0	0	0	0	0	0	0	0	0	0	unresponsive	NA	NA	yes	40	Protein kinase	267-538;	no	yes	0	0
P31749	P31749	AKT1_HUMAN	AKT1	RAC-alpha serine/threonine-protein kinase	8	215	1	1	1	1	4	1	1	1	1	4	0	0	0	0	0	stabilized	0.00818525	5.25427	yes	222	Protein kinase	150-408;	yes	yes	4	4
Q5VT25	Q5VT25	MRCKA_HUMAN	CDC42BPA	Serine/threonine-protein kinase MRCK alpha	10	1544	1	1	1	1	4	0	0	0	0	0	0	0	0	0	0	unresponsive	NA	NA	yes	1553	Protein kinase	77-343;	no	yes	0	0
Q96SB4	Q96SB4	SRPK1_HUMAN	SRPK1	SRSF protein kinase 1	8	586	1	1	1	1	4	0	0	0	0	0	0	0	0	0	0	unresponsive	NA	NA	yes	593	Protein kinase	80-653;	yes	yes	0	0
Q96SB4	Q96SB4	SRPK1_HUMAN	SRPK1	SRSF protein kinase 1	9	586	1	1	1	1	4	0	0	0	0	0	0	0	0	0	0	unresponsive	NA	NA	yes	594	Protein kinase	80-653;	yes	yes	0	0
Q9Y6E0	Q9Y6E0	STK24_HUMAN	STK24	Serine/threonine-protein kinase 24	11	433	1	1	1	1	4	0	0	0	0	0	0	0	0	0	0	unresponsive	NA	NA	yes	443	Protein kinase	36-286;	no	yes	0	0
P00519	P00519;P42684	ABL1_HUMAN	ABL1	Tyrosine-protein kinase ABL1	8	264	1	0	1	1	3	1	0	1	1	3	0	0	0	0	0	stabilized	0.0104736	6.08727	yes	271	Protein kinase	242-493;	yes	yes	3	3
O14757	O14757	CHK1_HUMAN	CHEK1	Serine/threonine-protein kinase Chk1	9	314	1	1	1	1	4	0	0	0	0	0	0	0	0	0	0	unresponsive	NA	NA	yes	322	Protein kinase	9-265;	no	yes	0	0
P30291	P30291	WEE1_HUMAN	WEE1	Wee1-like protein kinase	10	295	1	1	1	1	4	1	1	1	1	4	0	0	0	0	0	stabilized	0.032892	5.06475	yes	304	Protein kinase	299-569;	yes	yes	4	4
P49761	P49761	CLK3_HUMAN	CLK3	Dual specificity protein kinase CLK3	10	571	1	1	0	1	3	0	0	0	0	0	0	0	0	0	0	unresponsive	NA	NA	yes	580	Protein kinase	304-620;	yes	yes	0	0
Q99986	Q99986	VRK1_HUMAN	VRK1	Serine/threonine-protein kinase VRK1	12	113	1	1	1	1	4	1	0	0	0	1	0	0	0	0	0	unresponsive	NA	NA	yes	124	Protein kinase	37-317;	yes	yes	1	1
Q14680	Q14680	MELK_HUMAN	MELK	Maternal embryonic leucine zipper kinase	11	396	1	1	1	1	4	0	0	0	0	0	0	0	0	0	0	unresponsive	NA	NA	yes	406	Protein kinase	11-263;	no	yes	0	0
Q8NEB9	Q8NEB9	PK3C3_HUMAN	PIK3C3	Phosphatidylinositol 3-kinase catalytic subunit type 3	8	321	1	1	1	1	4	0	1	1	0	2	0	0	0	0	0	unresponsive	NA	NA	yes	328	Protein kinase		no	yes	2	2
Q9P2K8	Q9P2K8	E2AK4_HUMAN	EIF2AK4	eIF-2-alpha kinase GCN2	8	651	1	1	1	1	4	1	1	1	1	4	0	0	0	0	0	stabilized	0.122153	5.31353	yes	658	Protein kinase	296-539;590-1001;	yes	yes	4	4

## Sheet: Extended Data Fig. 2d
Log2FC	Log10P.Value	Log10adj.P.Val	P.Value	adj.P.Val	AveExpr	t	B	Protein.Ids	Genes	name	sequence	length	start	end	control_1	control_2	control_3	control_4	D1_1	D1_2	D1_3	D1_4	UID	is.kinase	is.contam	abs	in.domain
2.00127	13.9812	10.266	1.04e-14	5.42e-11	19.4025	51.2076	21.9584	Q06187	BTK	Tyrosine-protein kinase BTK	FTNSETAEHIAQGLR	15	601	615	18.4221	18.4033	18.3845	18.3974	20.4676	20.4067	20.417	20.3211	Q06187	yes	no	2.00127	no
2.24832	12.5152	9.25357	3.05e-13	5.58e-10	18.5733	37.8928	19.8343	Q06187	BTK	Tyrosine-protein kinase BTK	WSPPEVLMYSK	11	563	573	17.5616	17.3444	17.3901	17.5006	19.6843	19.8105	19.6378	19.6574	Q06187	yes	no	2.24832	no
1.26177	11.5522	8.4773	2.8e-12	3.33e-09	18.9476	31.0715	18.1641	Q06187	BTK	Tyrosine-protein kinase BTK	LKYPVSQQNK	10	373	382	18.294	18.3671	18.3439	18.2616	19.6218	19.567	19.5841	19.5408	Q06187	yes	no	1.26177	SH2
1.24482	10.6909	7.80413	2.04e-11	1.57e-08	18.8861	25.999	16.5128	Q06187	BTK	Tyrosine-protein kinase BTK	STGDPQGVIR	10	323	332	18.3397	18.2764	18.2937	18.1447	19.5427	19.4762	19.5289	19.4861	Q06187	yes	no	1.24482	SH2
1.17437	10.1473	7.3464	7.12e-11	4.5e-08	18.8681	23.2215	15.406	Q06187	BTK	Tyrosine-protein kinase BTK	YTVSVFAK	8	315	322	18.1698	18.2571	18.3728	18.324	19.4872	19.4617	19.3866	19.4855	Q06187	yes	no	1.17437	SH2
1.38333	8.63936	6.05192	2.29e-09	8.87e-07	16.9883	16.9243	12.1337	Q06187	BTK	Tyrosine-protein kinase BTK	SQAEQLLKQEGK	12	289	300	16.4267	16.1925	16.185	16.3823	17.7262	17.5447	17.7771	17.6717	Q06187	yes	no	1.38333	SH2
1.04157	8.36084	5.82017	4.36e-09	1.51e-06	18.4005	15.9532	11.5038	Q06187	BTK	Tyrosine-protein kinase BTK	SQAEQLLK	8	289	296	17.8717	17.9629	17.684	18.0003	18.9604	18.9162	18.8974	18.9111	Q06187	yes	no	1.04157	SH2
1.09133	6.96108	4.58931	1.09e-07	2.57e-05	17.6979	11.7955	8.25552	Q06187	BTK	Tyrosine-protein kinase BTK	HLFSTIPELINYHQHNSAGLISR	23	350	372	17.3569	17.1535	17.1861	16.9123	18.1823	18.4182	18.2274	18.1463	Q06187	yes	no	1.09133	SH2
-0.34816	2.55326	0.872513	0.0027973	0.134118	16.4774	-3.80466	-2.2979	Q06187	BTK	Tyrosine-protein kinase BTK	LSYYEYDFERGR	12	37	48	16.6531	16.5614	16.5574	16.834	16.2353	16.3765	16.4188	16.1826	Q06187	yes	no	0.34816	no
0.496467	2.27387	0.694859	0.00532269	0.201902	15.3446	3.44168	-2.95313	Q06187	BTK	Tyrosine-protein kinase BTK	VYTIMYSCWHEK	12	626	637	15.1001	15.1911	15.2018	14.8926	15.5995	15.6763	15.8592	15.2363	Q06187	yes	no	0.496467	no
0.268165	2.12191	0.611513	0.00755252	0.244617	17.33	3.24659	-3.30666	P54753;P29320;P29323;Q15375;P54762;P29317;Q9UF33;P54760;Q06187;P29322;P54756	BTK	Tyrosine-protein kinase BTK	VSDFGLSR	8	537	544	17.2977	17.1146	17.2659	17.1055	17.6256	17.4714	17.4889	17.2705	P54753	yes	no	0.268165	no
1.07386	2.1191	0.610028	0.00760149	0.245455	15.4922	3.243	-3.31317	Q06187	BTK	Tyrosine-protein kinase BTK	KPLPPEPAAAPVSTSELKK	19	200	218	14.9594	15.5089	15.4924	13.8606	16.0722	16.377	16.2169	15.4506	Q06187	yes	no	1.07386	SH3
0.232548	1.78411	0.445366	0.0164394	0.358619	17.0642	2.81581	-4.0832	Q06187	BTK	Tyrosine-protein kinase BTK	NCLVNDQGVVK	11	526	536	17.0818	16.9736	16.7938	16.9426	17.283	17.2299	17.1971	17.012	Q06187	yes	no	0.232548	no
-0.0833222	1.08493	0.201171	0.0822366	0.629258	19.4097	-1.90759	-5.62497	Q06187	BTK	Tyrosine-protein kinase BTK	LFLLTVHK	8	29	36	19.4568	19.5071	19.4625	19.379	19.414	19.3671	19.412	19.2791	Q06187	yes	no	0.0833222	no
0.191394	0.981145	0.176767	0.104437	0.66563	16.1509	1.76599	-5.84167	Q06187	BTK	Tyrosine-protein kinase BTK	ADERPTFK	8	638	645	16.0569	15.8726	16.0154	16.2758	16.4328	16.2215	16.234	16.098	Q06187	yes	no	0.191394	no
-0.0773389	0.97887	0.176537	0.104986	0.665983	19.2948	-1.76285	-5.84637	Q06187	BTK	Tyrosine-protein kinase BTK	RGEESSEMEQISIIER	16	82	97	19.3833	19.3669	19.225	19.3585	19.3049	19.2519	19.2494	19.2181	Q06187	yes	no	0.0773389	no
-0.158338	0.882739	0.151349	0.130997	0.70575	15.7975	-1.62863	-6.04271	Q06187	BTK	Tyrosine-protein kinase BTK	TSPLNFKK	8	20	27	15.729	15.9451	15.9232	15.9093	15.773	15.8021	15.718	15.5801	Q06187	yes	no	0.158338	no
0.264387	0.690639	0.110207	0.203874	0.775877	14.7198	1.34881	-6.4194	Q06187	BTK	Tyrosine-protein kinase BTK	VMMNLSHEK	9	448	456	14.3599	14.6299	15.144	14.2167	14.682	15.0211	14.9533	14.7516	Q06187	yes	no	0.264387	no
0.0810904	0.565748	0.0885889	0.271802	0.815476	17.2203	1.15548	-6.64952	Q06187	BTK	Tyrosine-protein kinase BTK	LVQLYGVCTK	10	457	466	17.2342	17.1496	17.1009	17.2344	17.4174	17.2396	17.2056	17.1807	Q06187	yes	no	0.0810904	no
-0.0620203	0.497364	0.0770798	0.318153	0.837375	18.4658	-1.04447	-6.769	Q06187	BTK	Tyrosine-protein kinase BTK	KGSIDVEK	8	53	60	18.5576	18.4459	18.5271	18.4566	18.4785	18.544	18.4361	18.2806	Q06187	yes	no	0.0620203	no
-0.0625498	0.442398	0.0683739	0.361079	0.854331	17.3755	-0.951973	-6.86092	Q06187	BTK	Tyrosine-protein kinase BTK	GQYDVAIK	8	423	430	17.4551	17.2811	17.4385	17.4525	17.4588	17.3244	17.3049	17.2889	Q06187	yes	no	0.0625498	no
-0.0865227	0.424543	0.0650964	0.376233	0.860803	16.6527	-0.921219	-6.88988	Q06187	BTK	Tyrosine-protein kinase BTK	NAMGCQILENR	11	161	171	16.6875	16.6676	16.8411	16.5876	16.646	16.7349	16.6782	16.3786	Q06187	yes	no	0.0865227	no
-0.050706	0.388974	0.0593208	0.408344	0.872327	18.9727	-0.8588	-6.94614	Q06187	BTK	Tyrosine-protein kinase BTK	ITCVETVVPEKNPPPER	17	61	77	18.9197	19.0219	19.0354	19.0151	19.0472	18.9599	19.0076	18.7746	Q06187	yes	no	0.050706	no
0.0742446	0.232668	0.0326014	0.585237	0.927681	16.6982	0.56182	-7.16461	Q06187	BTK	Tyrosine-protein kinase BTK	TKKPLPPTPEEDQILK	16	184	199	16.4826	16.4444	16.831	16.8864	16.5226	16.988	16.5778	16.8529	Q06187	yes	no	0.0742446	no
-0.0760743	0.200951	0.0273476	0.629577	0.938972	15.4341	-0.495776	-7.20155	Q06187	BTK	Tyrosine-protein kinase BTK	YNSDLVQK	8	134	141	15.4822	15.4567	15.264	15.6858	15.426	15.6244	15.5526	14.9814	Q06187	yes	no	0.0760743	no
-0.0485385	0.123815	0.0159018	0.751944	0.964047	17.4557	-0.323901	-7.27675	Q06187	BTK	Tyrosine-protein kinase BTK	KPLPPTPEEDQILK	14	186	199	17.3639	17.2721	17.2901	17.9937	17.446	17.5513	17.552	17.1763	Q06187	yes	no	0.0485385	no
0.00985394	0.058075	0.00729946	0.874833	0.983333	18.0954	0.161143	-7.31929	Q06187	BTK	Tyrosine-protein kinase BTK	NGSLKPGSSHR	11	172	182	18.0706	18.0724	17.9855	18.2336	18.1328	18.1755	18.0567	18.0365	Q06187	yes	no	0.00985394	no
-0.0238447	0.0454644	0.0057484	0.900608	0.986851	16.1224	-0.127737	-7.32452	Q06187	BTK	Tyrosine-protein kinase BTK	ELGTGQFGVVK	11	407	417	16.1479	16.0139	15.8664	16.5092	16.1484	15.6661	16.5885	16.039	Q06187	yes	no	0.0238447	no
-0.0155572	0.0349306	0.00432897	0.922719	0.990082	14.0468	-0.0992038	-7.32802	Q06187	BTK	Tyrosine-protein kinase BTK	NGSLKPGSSHRK	12	172	183	13.9498	14.0326	13.8957	14.3404	14.1165	13.9475	14.1259	13.9662	Q06187	yes	no	0.0155572	no

## Sheet: Extended Data Fig. 2e
Log2FC	Log10P.Value	Log10adj.P.Val	P.Value	adj.P.Val	AveExpr	t	B	Protein.Ids	Genes	name	sequence	length	start	end	control_1	control_2	control_3	control_4	D1_1	D1_2	D1_3	D1_4	UID	is.kinase	RAF1-binding motif	kinase domain
2.87751	16.6398	12.2479	2.29e-17	5.65e-13	20.1891	88.2634	24.4549	Q02750	MAP2K1	Dual specificity mitogen-activated protein kinase kinase 1	SYMSPER	7	228	234	18.8023	18.7123	18.7442	18.7425	21.6112	21.6555	21.5996	21.645	Q02750	yes	270-307	68-361
1.30322	11.71	8.60248	1.95e-12	2.5e-09	19.8406	32.1	18.4512	Q02750	MAP2K1	Dual specificity mitogen-activated protein kinase kinase 1	KLEELELDEQQR	12	36	47	19.2904	19.1122	19.1842	19.1692	20.5165	20.4775	20.4972	20.4775	Q02750	yes	270-307	68-361
1.28525	10.3909	7.55831	4.07e-11	2.76e-08	18.9421	24.429	15.9077	Q02750	MAP2K1	Dual specificity mitogen-activated protein kinase kinase 1	KLEELELDEQQRK	13	36	48	18.1746	18.2778	18.3372	18.4083	19.5189	19.5963	19.6019	19.6219	Q02750	yes	270-307	68-361
1.00802	6.91053	4.54698	1.23e-07	2.84e-05	16.571	11.6652	8.1362	Q02750	MAP2K1	Dual specificity mitogen-activated protein kinase kinase 1	LEELELDEQQRK	12	37	48	15.9955	16.0832	16.0588	16.1304	16.9902	17.2384	16.9193	17.152	Q02750	yes	270-307	68-361
0.798731	6.86346	4.50897	1.37e-07	3.1e-05	18.4273	11.545	8.02499	Q02750	MAP2K1	Dual specificity mitogen-activated protein kinase kinase 1	IPEQILGK	8	161	168	18.1084	17.9642	17.9456	18.0934	18.867	18.8952	18.9143	18.63	Q02750	yes	270-307	68-361
0.398821	5.57372	3.36221	2.67e-06	0.000434299	17.8658	8.62881	4.94806	Q02750	MAP2K1	Dual specificity mitogen-activated protein kinase kinase 1	VSHKPSGLVMAR	12	85	96	17.6483	17.6798	17.6567	17.681	18.0695	18.0742	18.0206	18.0967	Q02750	yes	270-307	68-361
0.754756	2.59386	0.90047	0.00254767	0.125756	15.2842	3.85798	-2.20221	Q02750	MAP2K1	Dual specificity mitogen-activated protein kinase kinase 1	VGELKDDDFEKISELGAGNGGVVFK	25	60	84	14.4448	15.2653	14.5734	15.3435	15.6363	15.7153	15.6991	15.5954	Q02750	yes	270-307	68-361
0.0207324	0.0880056	0.0111061	0.816572	0.974751	17.0161	0.237446	-7.30287	Q02750	MAP2K1	Dual specificity mitogen-activated protein kinase kinase 1	VGELKDDDFEK	11	60	70	17.1195	16.8862	17.0391	16.9781	16.992	17.1594	17.1309	16.8236	Q02750	yes	270-307	68-361
-0.0116265	0.0253677	0.00342549	0.943262	0.992144	15.2511	-0.0727732	-7.33048	Q02750	MAP2K1	Dual specificity mitogen-activated protein kinase kinase 1	QKVGELKDDDFEK	13	58	70	15.6246	15.0774	15.2665	15.0591	15.2767	15.4798	15.2908	14.9337	Q02750	yes	270-307	68-361
