# Supplementary material for: High-throughput peptide-centric local stability assay extends protein–ligand identification to membrane proteins, tissues and bacteria
Source: Nat Struct Mol Biol. 2025 Nov 5;33(1):184–92. doi: 10.1038/s41594-025-01699-y (PMC12819154; doi:10.1038/s41594-025-01699-y)
Supplement: Supplementary file 18 — Statistical source data. [file 41594_2025_1699_MOESM18_ESM.xlsx]

## Sheet: Extended Data Fig. 3a
type	ProteinID	is.uniprot.atp
lip_ms_dd	P00579	no
lip_ms_dd	P00864	no
lip_ms_dd	P00887	no
lip_ms_dd	P00894	no
lip_ms_dd	P00934	no
lip_ms_dd	P02358	no
lip_ms_dd	P02359	no
lip_ms_dd	P02413	no
lip_ms_dd	P05793	no
lip_ms_dd	P06610	no
lip_ms_dd	P06959	no
lip_ms_dd	P08390	no
lip_ms_dd	P0A6A6	no
lip_ms_dd	P0A6P1	no
lip_ms_dd	P0A705	no
lip_ms_dd	P0A715	no
lip_ms_dd	P0A7A9	no
lip_ms_dd	P0A7J3	no
lip_ms_dd	P0A7J7	no
lip_ms_dd	P0A7K2	no
lip_ms_dd	P0A7K6	no
lip_ms_dd	P0A7L3	no
lip_ms_dd	P0A7L8	no
lip_ms_dd	P0A7M2	no
lip_ms_dd	P0A7M6	no
lip_ms_dd	P0A7M9	no
lip_ms_dd	P0A7N9	no
lip_ms_dd	P0A7P5	no
lip_ms_dd	P0A7R1	no
lip_ms_dd	P0A7R5	no
lip_ms_dd	P0A7R9	no
lip_ms_dd	P0A7S9	no
lip_ms_dd	P0A7T3	no
lip_ms_dd	P0A7T7	no
lip_ms_dd	P0A7U3	no
lip_ms_dd	P0A7U7	no
lip_ms_dd	P0A7V0	no
lip_ms_dd	P0A7V3	no
lip_ms_dd	P0A7V8	no
lip_ms_dd	P0A7W1	no
lip_ms_dd	P0A7W7	no
lip_ms_dd	P0A7X3	no
lip_ms_dd	P0A800	no
lip_ms_dd	P0A832	no
lip_ms_dd	P0A850	no
lip_ms_dd	P0A8D6	no
lip_ms_dd	P0A8F0	no
lip_ms_dd	P0A8H6	no
lip_ms_dd	P0A968	no
lip_ms_dd	P0A9A6	no
lip_ms_dd	P0A9G6	no
lip_ms_dd	P0A9P4	no
lip_ms_dd	P0A9Q1	no
lip_ms_dd	P0A9T0	no
lip_ms_dd	P0A9X4	yes
lip_ms_dd	P0A9Y6	no
lip_ms_dd	P0AA10	no
lip_ms_dd	P0AAB6	no
lip_ms_dd	P0AAT9	no
lip_ms_dd	P0AB14	no
lip_ms_dd	P0AB24	no
lip_ms_dd	P0ABK5	no
lip_ms_dd	P0ABS1	no
lip_ms_dd	P0AC81	no
lip_ms_dd	P0ACY1	no
lip_ms_dd	P0ADG7	yes
lip_ms_dd	P0ADN2	no
lip_ms_dd	P0ADX7	no
lip_ms_dd	P0ADY3	no
lip_ms_dd	P0ADY7	no
lip_ms_dd	P0ADZ0	no
lip_ms_dd	P0AE08	no
lip_ms_dd	P0AE52	no
lip_ms_dd	P0AEK2	no
lip_ms_dd	P0AEP3	no
lip_ms_dd	P0AF24	no
lip_ms_dd	P0AF96	no
lip_ms_dd	P0AFF6	no
lip_ms_dd	P0AG51	no
lip_ms_dd	P0AG55	no
lip_ms_dd	P0AG59	no
lip_ms_dd	P0AG63	no
lip_ms_dd	P0AG67	no
lip_ms_dd	P0AGG4	no
lip_ms_dd	P0C018	no
lip_ms_dd	P13035	no
lip_ms_dd	P15288	no
lip_ms_dd	P21170	no
lip_ms_dd	P22634	no
lip_ms_dd	P23721	no
lip_ms_dd	P23836	no
lip_ms_dd	P23869	no
lip_ms_dd	P23893	no
lip_ms_dd	P23908	no
lip_ms_dd	P25738	no
lip_ms_dd	P27829	no
lip_ms_dd	P30850	no
lip_ms_dd	P31808	no
lip_ms_dd	P32662	no
lip_ms_dd	P37349	no
lip_ms_dd	P37903	yes
lip_ms_dd	P60390	no
lip_ms_dd	P60422	no
lip_ms_dd	P60438	no
lip_ms_dd	P60624	no
lip_ms_dd	P60723	no
lip_ms_dd	P61175	no
lip_ms_dd	P62399	no
lip_ms_dd	P63020	no
lip_ms_dd	P68679	no
lip_ms_dd	P68919	no
lip_ms_dd	P69910	no
lip_ms_dd	P75694	no
lip_ms_dd	P00350	no
lip_ms_dd	P00452	yes
lip_ms_dd	P00561	yes
lip_ms_dd	P00954	yes
lip_ms_dd	P00961	yes
lip_ms_dd	P00968	yes
lip_ms_dd	P08178	yes
lip_ms_dd	P09980	yes
lip_ms_dd	P0A6A3	yes
lip_ms_dd	P0A6A8	no
lip_ms_dd	P0A6B7	no
lip_ms_dd	P0A6E1	yes
lip_ms_dd	P0A6E4	yes
lip_ms_dd	P0A6H1	yes
lip_ms_dd	P0A6H5	yes
lip_ms_dd	P0A6I0	yes
lip_ms_dd	P0A6J1	yes
lip_ms_dd	P0A6T5	no
lip_ms_dd	P0A6Y8	yes
lip_ms_dd	P0A6Z1	yes
lip_ms_dd	P0A6Z3	yes
lip_ms_dd	P0A717	yes
lip_ms_dd	P0A720	yes
lip_ms_dd	P0A763	yes
lip_ms_dd	P0A799	yes
lip_ms_dd	P0A7D7	yes
lip_ms_dd	P0A7F3	no
lip_ms_dd	P0A7G6	yes
lip_ms_dd	P0A812	yes
lip_ms_dd	P0A8D0	yes
lip_ms_dd	P0A8M3	yes
lip_ms_dd	P0A9C5	yes
lip_ms_dd	P0A9M8	no
lip_ms_dd	P0A9W3	yes
lip_ms_dd	P0ABH9	yes
lip_ms_dd	P0ABU2	yes
lip_ms_dd	P0ACB0	yes
lip_ms_dd	P0ACY3	no
lip_ms_dd	P0AEZ3	yes
lip_ms_dd	P0AF08	yes
lip_ms_dd	P0AG20	yes
lip_ms_dd	P0AG30	yes
lip_ms_dd	P10408	yes
lip_ms_dd	P18133	no
lip_ms_dd	P20083	yes
lip_ms_dd	P21507	yes
lip_ms_dd	P21888	yes
lip_ms_dd	P22106	yes
lip_ms_dd	P23367	yes
lip_ms_dd	P23909	yes
lip_ms_dd	P24186	no
lip_ms_dd	P25519	yes
lip_ms_dd	P27550	yes
lip_ms_dd	P31060	yes
lip_ms_dd	P33221	yes
lip_ms_dd	P60240	yes
lip_ms_dd	P60560	no
lip_ms_dd	P61949	no
lip_ms_dd	P63284	yes
lip_ms_dd	P69924	no
lip_ms_dd	P76658	yes
lip_ms_dd	P77522	no
HT-PELSA_dd_stabilized	P0A9W3	yes
HT-PELSA_dd_stabilized	P0A717	yes
HT-PELSA_dd_stabilized	P15038	yes
HT-PELSA_dd_stabilized	P24193	no
HT-PELSA_dd_stabilized	P67910	no
HT-PELSA_dd_stabilized	P0A9T0	no
HT-PELSA_dd_stabilized	Q46927	yes
HT-PELSA_dd_stabilized	P09980	yes
HT-PELSA_dd_stabilized	P0AEW9	yes
HT-PELSA_dd_stabilized	P06999	yes
HT-PELSA_dd_stabilized	P0A9J6	yes
HT-PELSA_dd_stabilized	P69441	yes
HT-PELSA_dd_stabilized	P04335	no
HT-PELSA_dd_stabilized	P11071	yes
HT-PELSA_dd_stabilized	P0A6P7	no
HT-PELSA_dd_stabilized	P0ACB0	yes
HT-PELSA_dd_stabilized	P14081	no
HT-PELSA_dd_stabilized	P0A9M0	yes
HT-PELSA_dd_stabilized	P0A7D4	no
HT-PELSA_dd_stabilized	P22188	yes
HT-PELSA_dd_stabilized	P07118	yes
HT-PELSA_dd_stabilized	P62707	yes
HT-PELSA_dd_stabilized	P0AG20	yes
HT-PELSA_dd_stabilized	P0A836	yes
HT-PELSA_dd_stabilized	P33221	yes
HT-PELSA_dd_stabilized	P32125	no
HT-PELSA_dd_stabilized	P05852	no
HT-PELSA_dd_stabilized	P37759	no
HT-PELSA_dd_stabilized	P37666	no
HT-PELSA_dd_stabilized	P60906	yes
HT-PELSA_dd_stabilized	P10408	yes
HT-PELSA_dd_stabilized	P32143	yes
HT-PELSA_dd_stabilized	P0ABH9	yes
HT-PELSA_dd_stabilized	P0A812	yes
HT-PELSA_dd_stabilized	P0ABF1	yes
HT-PELSA_dd_stabilized	P03018	yes
HT-PELSA_dd_stabilized	P27828	no
HT-PELSA_dd_stabilized	P30178	no
HT-PELSA_dd_stabilized	P0AAZ4	yes
HT-PELSA_dd_stabilized	P0A8N3	yes
HT-PELSA_dd_stabilized	P11868	yes
HT-PELSA_dd_stabilized	P0AAI3	yes
HT-PELSA_dd_stabilized	P77649	yes
HT-PELSA_dd_stabilized	P37013	yes
HT-PELSA_dd_stabilized	Q06065	yes
HT-PELSA_dd_stabilized	P23909	yes
HT-PELSA_dd_stabilized	P0A8F8	yes
HT-PELSA_dd_stabilized	P0AEK4	no
HT-PELSA_dd_stabilized	P0AFB8	yes
HT-PELSA_dd_stabilized	P07813	yes
HT-PELSA_dd_stabilized	P31663	yes
HT-PELSA_dd_stabilized	P36767	no
HT-PELSA_dd_stabilized	P0A8N5	yes
HT-PELSA_dd_stabilized	P00452	yes
HT-PELSA_dd_stabilized	P0A9C9	no
HT-PELSA_dd_stabilized	P0ABU2	yes
HT-PELSA_dd_stabilized	P06710	yes
HT-PELSA_dd_stabilized	P17952	yes
HT-PELSA_dd_stabilized	P18843	yes
HT-PELSA_dd_stabilized	P25888	yes
HT-PELSA_dd_stabilized	P0ADT5	yes
HT-PELSA_dd_stabilized	P0AG40	yes
HT-PELSA_dd_stabilized	P29680	no
HT-PELSA_dd_stabilized	P27550	yes
HT-PELSA_dd_stabilized	P77756	yes
HT-PELSA_dd_stabilized	P00963	yes
HT-PELSA_dd_stabilized	P23883	no
HT-PELSA_dd_stabilized	P0A6F3	yes
HT-PELSA_dd_stabilized	P0A6A3	yes
HT-PELSA_dd_stabilized	P0AB89	no
HT-PELSA_dd_stabilized	P39342	no
HT-PELSA_dd_stabilized	P36938	no
HT-PELSA_dd_stabilized	P0A9B6	no
HT-PELSA_dd_stabilized	P0AG24	no
HT-PELSA_dd_stabilized	P75957	yes
HT-PELSA_dd_stabilized	P67087	no
HT-PELSA_dd_stabilized	P16659	yes
HT-PELSA_dd_stabilized	P0AGJ9	yes
HT-PELSA_dd_stabilized	P0A720	yes
HT-PELSA_dd_stabilized	P0AE01	no
HT-PELSA_dd_stabilized	P08178	yes
HT-PELSA_dd_stabilized	P22106	yes
HT-PELSA_dd_stabilized	P33940	no
HT-PELSA_dd_stabilized	P21888	yes
HT-PELSA_dd_stabilized	P0A8G6	no
HT-PELSA_dd_stabilized	P21507	yes
HT-PELSA_dd_stabilized	P0A6T3	yes
HT-PELSA_dd_stabilized	P30850	no
HT-PELSA_dd_stabilized	P0A8M0	yes
HT-PELSA_dd_stabilized	P60240	yes
HT-PELSA_dd_stabilized	P31120	no
HT-PELSA_dd_stabilized	P0C0R7	no
HT-PELSA_dd_stabilized	P0A8I8	no
HT-PELSA_dd_stabilized	P00956	yes
HT-PELSA_dd_stabilized	P0AG30	yes
HT-PELSA_dd_stabilized	P0ACY1	no
HT-PELSA_dd_stabilized	P0AEW6	yes
HT-PELSA_dd_stabilized	P06720	no
HT-PELSA_dd_stabilized	P33919	yes
HT-PELSA_dd_stabilized	P0A9V1	yes
HT-PELSA_dd_stabilized	P20083	yes
HT-PELSA_dd_stabilized	P0A8L1	yes
HT-PELSA_dd_stabilized	P0A7E5	yes
HT-PELSA_dd_stabilized	P76014	yes
HT-PELSA_dd_stabilized	P08192	yes
HT-PELSA_dd_stabilized	P0AES6	yes
HT-PELSA_dd_stabilized	P46889	yes
HT-PELSA_dd_stabilized	P75821	no
HT-PELSA_dd_stabilized	P00582	no
HT-PELSA_dd_stabilized	P31119	yes
HT-PELSA_dd_stabilized	P14375	yes
HT-PELSA_dd_stabilized	P03835	no
HT-PELSA_dd_stabilized	P0ACJ0	no
HT-PELSA_dd_stabilized	P06612	no
HT-PELSA_dd_stabilized	P24230	yes
HT-PELSA_dd_stabilized	P13009	no
HT-PELSA_dd_stabilized	P37903	yes
HT-PELSA_dd_stabilized	P62768	no
HT-PELSA_dd_stabilized	P0AEC3	yes
HT-PELSA_dd_stabilized	P37908	no
HT-PELSA_dd_stabilized	P21693	yes
HT-PELSA_dd_stabilized	P0AA93	yes
HT-PELSA_dd_stabilized	P09029	yes
HT-PELSA_dd_stabilized	P0A9P6	yes
HT-PELSA_dd_stabilized	P42641	no
HT-PELSA_dd_stabilized	P10371	no
HT-PELSA_dd_stabilized	P03819	no
HT-PELSA_dd_stabilized	P0A825	no
HT-PELSA_dd_stabilized	P21514	no
HT-PELSA_dd_stabilized	P0AA41	no
HT-PELSA_dd_stabilized	P0A809	yes
HT-PELSA_dd_stabilized	P0A6I3	yes
HT-PELSA_dd_stabilized	P0A6L4	no
HT-PELSA_dd_stabilized	P0AFB5	yes
HT-PELSA_dd_stabilized	P0A9T8	yes
HT-PELSA_dd_stabilized	P18392	yes
HT-PELSA_dd_stabilized	P0AFG3	no
HT-PELSA_dd_stabilized	P0A6I9	yes
HT-PELSA_dd_stabilized	P0AGJ2	no
HT-PELSA_dd_stabilized	P23837	yes
HT-PELSA_dd_stabilized	P04993	yes
HT-PELSA_dd_stabilized	P04805	yes
HT-PELSA_dd_stabilized	P0A8D0	yes
HT-PELSA_dd_stabilized	P0AAB8	no
HT-PELSA_dd_stabilized	P0A8F0	no
HT-PELSA_dd_stabilized	P0ACY3	no
HT-PELSA_dd_stabilized	P0A6R0	no
HT-PELSA_dd_stabilized	P0AES0	yes
HT-PELSA_dd_stabilized	P0A9H5	yes
HT-PELSA_dd_stabilized	P0AEE5	yes
HT-PELSA_dd_stabilized	P0A784	no
HT-PELSA_dd_stabilized	P37344	yes
HT-PELSA_dd_stabilized	P07604	yes
HT-PELSA_dd_stabilized	P78061	yes
HT-PELSA_dd_stabilized	P00547	yes
HT-PELSA_dd_stabilized	P0A763	yes
HT-PELSA_dd_stabilized	P39177	no
HT-PELSA_dd_stabilized	P06616	no
HT-PELSA_dd_stabilized	P17888	yes
HT-PELSA_dd_stabilized	P40719	yes
HT-PELSA_dd_stabilized	P0AC55	yes
HT-PELSA_dd_stabilized	P28903	yes
HT-PELSA_dd_stabilized	P12282	yes
HT-PELSA_dd_stabilized	P0A972	no
HT-PELSA_dd_stabilized	P76419	no
HT-PELSA_dd_stabilized	P76658	yes
HT-PELSA_dd_stabilized	P0A796	yes
HT-PELSA_dd_stabilized	P37647	yes
HT-PELSA_dd_stabilized	P0A9Z1	yes
HT-PELSA_dd_stabilized	P75838	no
HT-PELSA_dd_stabilized	P77499	yes
HT-PELSA_dd_stabilized	P07395	yes
HT-PELSA_dd_stabilized	P0A8N7	yes
HT-PELSA_dd_stabilized	P0A715	no
HT-PELSA_dd_stabilized	P0AAI5	no
HT-PELSA_dd_stabilized	P60546	yes
HT-PELSA_dd_stabilized	P0ACN4	no
HT-PELSA_dd_stabilized	P0A6E9	yes
HT-PELSA_dd_stabilized	P08312	yes
HT-PELSA_dd_stabilized	P04425	yes
HT-PELSA_dd_stabilized	P23538	yes
HT-PELSA_dd_stabilized	P05707	no
HT-PELSA_dd_stabilized	P60752	yes
HT-PELSA_dd_stabilized	P63284	yes
HT-PELSA_dd_stabilized	P13000	yes
HT-PELSA_dd_stabilized	P0A9C0	no
HT-PELSA_dd_stabilized	P0AD14	yes
HT-PELSA_dd_stabilized	P39410	no
HT-PELSA_dd_stabilized	P68191	no
HT-PELSA_dd_stabilized	P0A9M8	no
HT-PELSA_dd_stabilized	P0A9F3	no
HT-PELSA_dd_stabilized	P0AAG0	yes
HT-PELSA_dd_stabilized	P37634	no
HT-PELSA_dd_stabilized	P0AA73	no
HT-PELSA_dd_stabilized	P60560	no
HT-PELSA_dd_stabilized	P07109	yes
HT-PELSA_dd_stabilized	P77718	yes
HT-PELSA_dd_stabilized	P27829	no
HT-PELSA_dd_stabilized	P25745	yes
HT-PELSA_dd_stabilized	P43329	yes
HT-PELSA_dd_stabilized	P0AGL7	no
HT-PELSA_dd_stabilized	P0AAS7	no
HT-PELSA_dd_stabilized	P25519	yes
HT-PELSA_dd_stabilized	P0AGE9	no
HT-PELSA_dd_stabilized	P24182	yes
HT-PELSA_dd_stabilized	P04079	yes
HT-PELSA_dd_stabilized	P76423	yes
HT-PELSA_dd_stabilized	P0A993	no
HT-PELSA_dd_stabilized	P0A7B1	yes
HT-PELSA_dd_stabilized	P76226	no
HT-PELSA_dd_stabilized	P0A8A4	yes
HT-PELSA_dd_stabilized	P30015	yes
HT-PELSA_dd_stabilized	P23874	yes
HT-PELSA_dd_stabilized	P76055	yes
HT-PELSA_dd_stabilized	P25536	no
HT-PELSA_dd_stabilized	P37744	no
HT-PELSA_dd_stabilized	P0ADG7	yes
HT-PELSA_dd_stabilized	P13458	yes
HT-PELSA_dd_stabilized	P23003	no
HT-PELSA_dd_stabilized	P0AEK0	no
HT-PELSA_dd_stabilized	P0AE45	no
HT-PELSA_dd_stabilized	P06989	yes
HT-PELSA_dd_stabilized	P31660	no
HT-PELSA_dd_stabilized	P36879	yes
HT-PELSA_dd_stabilized	P0A6Y8	yes
HT-PELSA_dd_stabilized	P07639	no
HT-PELSA_dd_stabilized	P0AGE0	no
HT-PELSA_dd_stabilized	P0AFL6	no
HT-PELSA_dd_stabilized	P0ABS8	no
HT-PELSA_dd_stabilized	P76330	no
HT-PELSA_dd_stabilized	P23830	no
HT-PELSA_dd_stabilized	P0AFX4	no
HT-PELSA_dd_stabilized	P0A9R7	yes
HT-PELSA_dd_stabilized	P37624	yes
HT-PELSA_dd_stabilized	P77735	no
HT-PELSA_dd_stabilized	P75828	yes
HT-PELSA_dd_stabilized	P75864	no
HT-PELSA_dd_stabilized	P0A9P4	no
HT-PELSA_dd_stabilized	P21499	no
HT-PELSA_dd_stabilized	P13033	no
HT-PELSA_dd_stabilized	P0A6H5	yes
HT-PELSA_dd_stabilized	P25741	yes
HT-PELSA_dd_stabilized	P07821	yes
HT-PELSA_dd_stabilized	P17443	no
HT-PELSA_dd_stabilized	P08179	no
HT-PELSA_dd_stabilized	P0AET8	no
HT-PELSA_dd_stabilized	P0A8J8	yes
HT-PELSA_dd_stabilized	P76116	no
HT-PELSA_dd_stabilized	P00509	no
HT-PELSA_dd_stabilized	P00957	yes
HT-PELSA_dd_stabilized	P30844	yes
HT-PELSA_dd_stabilized	P36547	no
HT-PELSA_dd_stabilized	P15047	no
HT-PELSA_dd_stabilized	P33599	no
HT-PELSA_dd_stabilized	P77213	yes
HT-PELSA_dd_stabilized	P00954	yes
HT-PELSA_dd_stabilized	P0AFK0	no
HT-PELSA_dd_stabilized	P71298	no
HT-PELSA_dd_stabilized	P75736	no
HT-PELSA_dd_stabilized	P0A8X0	no
HT-PELSA_dd_stabilized	P31060	yes
HT-PELSA_dd_stabilized	P60869	no
HT-PELSA_dd_stabilized	P30870	yes
HT-PELSA_dd_stabilized	P77754	no
HT-PELSA_dd_stabilized	P0AEF0	yes
HT-PELSA_dd_stabilized	P14900	yes
HT-PELSA_dd_stabilized	P76594	yes
HT-PELSA_dd_stabilized	P69503	no
HT-PELSA_dd_stabilized	P27278	yes
HT-PELSA_dd_stabilized	P0AEC8	yes
HT-PELSA_dd_stabilized	P15977	no
HT-PELSA_dd_stabilized	P0AC30	no
HT-PELSA_dd_stabilized	P0AFH8	no
HT-PELSA_dd_stabilized	P27300	yes
HT-PELSA_dd_stabilized	P37671	no
HT-PELSA_dd_stabilized	P11664	yes
HT-PELSA_dd_stabilized	P0AFU4	yes
HT-PELSA_dd_stabilized	P76422	yes
HT-PELSA_dd_stabilized	P0AFA2	yes
HT-PELSA_dd_stabilized	P15640	yes
HT-PELSA_dd_stabilized	P37760	no
HT-PELSA_dd_stabilized	P36566	no
HT-PELSA_dd_stabilized	P0A6W9	yes
HT-PELSA_dd_stabilized	P77399	no
HT-PELSA_dd_stabilized	P23331	yes
HT-PELSA_dd_stabilized	P15005	yes
HT-PELSA_dd_stabilized	P25742	no
HT-PELSA_dd_stabilized	P75767	no
HT-PELSA_dd_stabilized	P0AF08	yes
HT-PELSA_dd_stabilized	P21599	yes
HT-PELSA_dd_stabilized	P17445	no
HT-PELSA_dd_stabilized	P45395	no
HT-PELSA_dd_stabilized	P0A9X1	yes
HT-PELSA_dd_stabilized	P11880	yes
HT-PELSA_dd_stabilized	P0AGI8	no
HT-PELSA_dd_stabilized	P77721	no
HT-PELSA_dd_stabilized	P36929	no
HT-PELSA_dd_stabilized	P21889	yes
HT-PELSA_dd_stabilized	P0A953	no
HT-PELSA_dd_stabilized	P75796	yes
HT-PELSA_dd_stabilized	P76149	no
HT-PELSA_dd_treatSeparately_stabilized	P0A9W3	yes
HT-PELSA_dd_treatSeparately_stabilized	P0A717	yes
HT-PELSA_dd_treatSeparately_stabilized	P15038	yes
HT-PELSA_dd_treatSeparately_stabilized	P24193	no
HT-PELSA_dd_treatSeparately_stabilized	P00582	no
HT-PELSA_dd_treatSeparately_stabilized	Q46927	yes
HT-PELSA_dd_treatSeparately_stabilized	P0AAH0	yes
HT-PELSA_dd_treatSeparately_stabilized	P09980	yes
HT-PELSA_dd_treatSeparately_stabilized	P0AEW9	yes
HT-PELSA_dd_treatSeparately_stabilized	P06999	yes
HT-PELSA_dd_treatSeparately_stabilized	P0A9J6	yes
HT-PELSA_dd_treatSeparately_stabilized	P27829	no
HT-PELSA_dd_treatSeparately_stabilized	P0ABF1	yes
HT-PELSA_dd_treatSeparately_stabilized	P11071	yes
HT-PELSA_dd_treatSeparately_stabilized	P27306	no
HT-PELSA_dd_treatSeparately_stabilized	P08312	yes
HT-PELSA_dd_treatSeparately_stabilized	P0ACB0	yes
HT-PELSA_dd_treatSeparately_stabilized	P0A9M0	yes
HT-PELSA_dd_treatSeparately_stabilized	P36767	no
HT-PELSA_dd_treatSeparately_stabilized	P23331	yes
HT-PELSA_dd_treatSeparately_stabilized	P07118	yes
HT-PELSA_dd_treatSeparately_stabilized	P0A836	yes
HT-PELSA_dd_treatSeparately_stabilized	P07001	no
HT-PELSA_dd_treatSeparately_stabilized	P31473	yes
HT-PELSA_dd_treatSeparately_stabilized	P0AG67	no
HT-PELSA_dd_treatSeparately_stabilized	P13458	yes
HT-PELSA_dd_treatSeparately_stabilized	P05852	no
HT-PELSA_dd_treatSeparately_stabilized	P06611	yes
HT-PELSA_dd_treatSeparately_stabilized	P60906	yes
HT-PELSA_dd_treatSeparately_stabilized	P32143	yes
HT-PELSA_dd_treatSeparately_stabilized	P0ABH9	yes
HT-PELSA_dd_treatSeparately_stabilized	P0ACY1	no
HT-PELSA_dd_treatSeparately_stabilized	P30844	yes
HT-PELSA_dd_treatSeparately_stabilized	P0A812	yes
HT-PELSA_dd_treatSeparately_stabilized	P03018	yes
HT-PELSA_dd_treatSeparately_stabilized	P27828	no
HT-PELSA_dd_treatSeparately_stabilized	P0AFI7	no
HT-PELSA_dd_treatSeparately_stabilized	P0AAZ4	yes
HT-PELSA_dd_treatSeparately_stabilized	P0A8N3	yes
HT-PELSA_dd_treatSeparately_stabilized	P0AAI3	yes
HT-PELSA_dd_treatSeparately_stabilized	P77649	yes
HT-PELSA_dd_treatSeparately_stabilized	P37013	yes
HT-PELSA_dd_treatSeparately_stabilized	Q06065	yes
HT-PELSA_dd_treatSeparately_stabilized	P23909	yes
HT-PELSA_dd_treatSeparately_stabilized	P0A8F8	yes
HT-PELSA_dd_treatSeparately_stabilized	P0AEK4	no
HT-PELSA_dd_treatSeparately_stabilized	P0AFB8	yes
HT-PELSA_dd_treatSeparately_stabilized	P07813	yes
HT-PELSA_dd_treatSeparately_stabilized	P31663	yes
HT-PELSA_dd_treatSeparately_stabilized	P30176	no
HT-PELSA_dd_treatSeparately_stabilized	P28903	yes
HT-PELSA_dd_treatSeparately_stabilized	P33221	yes
HT-PELSA_dd_treatSeparately_stabilized	P37634	no
HT-PELSA_dd_treatSeparately_stabilized	P0A8N5	yes
HT-PELSA_dd_treatSeparately_stabilized	P31060	yes
HT-PELSA_dd_treatSeparately_stabilized	P0A6L4	no
HT-PELSA_dd_treatSeparately_stabilized	P0A9C9	no
HT-PELSA_dd_treatSeparately_stabilized	P06710	yes
HT-PELSA_dd_treatSeparately_stabilized	P17952	yes
HT-PELSA_dd_treatSeparately_stabilized	P18843	yes
HT-PELSA_dd_treatSeparately_stabilized	P60240	yes
HT-PELSA_dd_treatSeparately_stabilized	P25888	yes
HT-PELSA_dd_treatSeparately_stabilized	P0A9T8	yes
HT-PELSA_dd_treatSeparately_stabilized	P0AG40	yes
HT-PELSA_dd_treatSeparately_stabilized	P27550	yes
HT-PELSA_dd_treatSeparately_stabilized	P77756	yes
HT-PELSA_dd_treatSeparately_stabilized	P0AAG0	yes
HT-PELSA_dd_treatSeparately_stabilized	P11454	yes
HT-PELSA_dd_treatSeparately_stabilized	P39342	no
HT-PELSA_dd_treatSeparately_stabilized	P0AG24	no
HT-PELSA_dd_treatSeparately_stabilized	P75957	yes
HT-PELSA_dd_treatSeparately_stabilized	P0A9M8	no
HT-PELSA_dd_treatSeparately_stabilized	P06612	no
HT-PELSA_dd_treatSeparately_stabilized	P67087	no
HT-PELSA_dd_treatSeparately_stabilized	P27296	yes
HT-PELSA_dd_treatSeparately_stabilized	P0ABU2	yes
HT-PELSA_dd_treatSeparately_stabilized	P0AGJ9	yes
HT-PELSA_dd_treatSeparately_stabilized	P10408	yes
HT-PELSA_dd_treatSeparately_stabilized	P0AFW8	no
HT-PELSA_dd_treatSeparately_stabilized	P08178	yes
HT-PELSA_dd_treatSeparately_stabilized	P08192	yes
HT-PELSA_dd_treatSeparately_stabilized	P22106	yes
HT-PELSA_dd_treatSeparately_stabilized	P33940	no
HT-PELSA_dd_treatSeparately_stabilized	P21507	yes
HT-PELSA_dd_treatSeparately_stabilized	P0A6T3	yes
HT-PELSA_dd_treatSeparately_stabilized	P0A8M0	yes
HT-PELSA_dd_treatSeparately_stabilized	P37440	no
HT-PELSA_dd_treatSeparately_stabilized	P11868	yes
HT-PELSA_dd_treatSeparately_stabilized	P0A8I8	no
HT-PELSA_dd_treatSeparately_stabilized	P07862	yes
HT-PELSA_dd_treatSeparately_stabilized	P00452	yes
HT-PELSA_dd_treatSeparately_stabilized	P0AG30	yes
HT-PELSA_dd_treatSeparately_stabilized	P20083	yes
HT-PELSA_dd_treatSeparately_stabilized	P0AEW6	yes
HT-PELSA_dd_treatSeparately_stabilized	P0AES0	yes
HT-PELSA_dd_treatSeparately_stabilized	P27833	no
HT-PELSA_dd_treatSeparately_stabilized	P64610	no
HT-PELSA_dd_treatSeparately_stabilized	P45395	no
HT-PELSA_dd_treatSeparately_stabilized	P0A9V1	yes
HT-PELSA_dd_treatSeparately_stabilized	P69441	yes
HT-PELSA_dd_treatSeparately_stabilized	P0A7E5	yes
HT-PELSA_dd_treatSeparately_stabilized	P0AAI5	no
HT-PELSA_dd_treatSeparately_stabilized	P0ADG7	yes
HT-PELSA_dd_treatSeparately_stabilized	P76014	yes
HT-PELSA_dd_treatSeparately_stabilized	P0AES6	yes
HT-PELSA_dd_treatSeparately_stabilized	P0ABQ0	no
HT-PELSA_dd_treatSeparately_stabilized	P46889	yes
HT-PELSA_dd_treatSeparately_stabilized	P75821	no
HT-PELSA_dd_treatSeparately_stabilized	P0AED9	no
HT-PELSA_dd_treatSeparately_stabilized	P31119	yes
HT-PELSA_dd_treatSeparately_stabilized	P14375	yes
HT-PELSA_dd_treatSeparately_stabilized	P27859	no
HT-PELSA_dd_treatSeparately_stabilized	P0A715	no
HT-PELSA_dd_treatSeparately_stabilized	P24230	yes
HT-PELSA_dd_treatSeparately_stabilized	P0AA41	no
HT-PELSA_dd_treatSeparately_stabilized	P0A9B6	no
HT-PELSA_dd_treatSeparately_stabilized	P13009	no
HT-PELSA_dd_treatSeparately_stabilized	P37903	yes
HT-PELSA_dd_treatSeparately_stabilized	P62768	no
HT-PELSA_dd_treatSeparately_stabilized	P0AEC3	yes
HT-PELSA_dd_treatSeparately_stabilized	P31552	no
HT-PELSA_dd_treatSeparately_stabilized	P04993	yes
HT-PELSA_dd_treatSeparately_stabilized	P21693	yes
HT-PELSA_dd_treatSeparately_stabilized	P43329	yes
HT-PELSA_dd_treatSeparately_stabilized	P00956	yes
HT-PELSA_dd_treatSeparately_stabilized	P0C0R7	no
HT-PELSA_dd_treatSeparately_stabilized	P0A9P6	yes
HT-PELSA_dd_treatSeparately_stabilized	P0AFK0	no
HT-PELSA_dd_treatSeparately_stabilized	P23830	no
HT-PELSA_dd_treatSeparately_stabilized	P0A825	no
HT-PELSA_dd_treatSeparately_stabilized	P0A809	yes
HT-PELSA_dd_treatSeparately_stabilized	P0A8L1	yes
HT-PELSA_dd_treatSeparately_stabilized	P0ADT5	yes
HT-PELSA_dd_treatSeparately_stabilized	P0AFB5	yes
HT-PELSA_dd_treatSeparately_stabilized	P0AFL6	no
HT-PELSA_dd_treatSeparately_stabilized	P0A9D4	no
HT-PELSA_dd_treatSeparately_stabilized	P0A9C0	no
HT-PELSA_dd_treatSeparately_stabilized	P18392	yes
HT-PELSA_dd_treatSeparately_stabilized	P14081	no
HT-PELSA_dd_treatSeparately_stabilized	P0A6I9	yes
HT-PELSA_dd_treatSeparately_stabilized	P0AGJ2	no
HT-PELSA_dd_treatSeparately_stabilized	P76027	yes
HT-PELSA_dd_treatSeparately_stabilized	P0A6I3	yes
HT-PELSA_dd_treatSeparately_stabilized	P07395	yes
HT-PELSA_dd_treatSeparately_stabilized	P23837	yes
HT-PELSA_dd_treatSeparately_stabilized	P30870	yes
HT-PELSA_dd_treatSeparately_stabilized	P75828	yes
HT-PELSA_dd_treatSeparately_stabilized	P33919	yes
HT-PELSA_dd_treatSeparately_stabilized	P0ACY3	no
HT-PELSA_dd_treatSeparately_stabilized	P0A8D0	yes
HT-PELSA_dd_treatSeparately_stabilized	P0AAB8	no
HT-PELSA_dd_treatSeparately_stabilized	P0A9H5	yes
HT-PELSA_dd_treatSeparately_stabilized	P0A784	no
HT-PELSA_dd_treatSeparately_stabilized	P0AGG8	no
HT-PELSA_dd_treatSeparately_stabilized	P37344	yes
HT-PELSA_dd_treatSeparately_stabilized	P39359	no
HT-PELSA_dd_treatSeparately_stabilized	P21345	no
HT-PELSA_dd_treatSeparately_stabilized	P0DMC5	yes
HT-PELSA_dd_treatSeparately_stabilized	P30850	no
HT-PELSA_dd_treatSeparately_stabilized	P0AGE9	no
HT-PELSA_dd_treatSeparately_stabilized	P07604	yes
HT-PELSA_dd_treatSeparately_stabilized	P00547	yes
HT-PELSA_dd_treatSeparately_stabilized	P0A853	no
HT-PELSA_dd_treatSeparately_stabilized	P39177	no
HT-PELSA_dd_treatSeparately_stabilized	P63284	yes
HT-PELSA_dd_treatSeparately_stabilized	P0ABS5	no
HT-PELSA_dd_treatSeparately_stabilized	P0AA43	no
HT-PELSA_dd_treatSeparately_stabilized	P04079	yes
HT-PELSA_dd_treatSeparately_stabilized	P06616	no
HT-PELSA_dd_treatSeparately_stabilized	P31142	no
HT-PELSA_dd_treatSeparately_stabilized	P17888	yes
HT-PELSA_dd_treatSeparately_stabilized	P16659	yes
HT-PELSA_dd_treatSeparately_stabilized	P00954	yes
HT-PELSA_dd_treatSeparately_stabilized	P0A6H5	yes
HT-PELSA_dd_treatSeparately_stabilized	P0AC55	yes
HT-PELSA_dd_treatSeparately_stabilized	Q46802	yes
HT-PELSA_dd_treatSeparately_stabilized	P62615	yes
HT-PELSA_dd_treatSeparately_stabilized	P11664	yes
HT-PELSA_dd_treatSeparately_stabilized	P25742	no
HT-PELSA_dd_treatSeparately_stabilized	P05055	no
HT-PELSA_dd_treatSeparately_stabilized	P76658	yes
HT-PELSA_dd_treatSeparately_stabilized	P62707	yes
HT-PELSA_dd_treatSeparately_stabilized	P12282	yes
HT-PELSA_dd_treatSeparately_stabilized	P0A9X9	no
HT-PELSA_dd_treatSeparately_stabilized	P0AF67	yes
HT-PELSA_dd_treatSeparately_stabilized	P76419	no
HT-PELSA_dd_treatSeparately_stabilized	P76422	yes
HT-PELSA_dd_treatSeparately_stabilized	P0ACW4	no
HT-PELSA_dd_treatSeparately_stabilized	P42641	no
HT-PELSA_dd_treatSeparately_stabilized	P37647	yes
HT-PELSA_dd_treatSeparately_stabilized	P0A9Z1	yes
HT-PELSA_dd_treatSeparately_stabilized	P25741	yes
HT-PELSA_dd_treatSeparately_stabilized	P77499	yes
HT-PELSA_dd_treatSeparately_stabilized	P00957	yes
HT-PELSA_dd_treatSeparately_stabilized	P0A8N7	yes
HT-PELSA_dd_treatSeparately_stabilized	P76256	no
HT-PELSA_dd_treatSeparately_stabilized	P0C0L2	no
HT-PELSA_dd_treatSeparately_stabilized	P60546	yes
HT-PELSA_dd_treatSeparately_stabilized	P0ACN4	no
HT-PELSA_dd_treatSeparately_stabilized	P39196	no
HT-PELSA_dd_treatSeparately_stabilized	P21888	yes
HT-PELSA_dd_treatSeparately_stabilized	P04425	yes
HT-PELSA_dd_treatSeparately_stabilized	P0AF08	yes
HT-PELSA_dd_treatSeparately_stabilized	P77485	yes
HT-PELSA_dd_treatSeparately_stabilized	P23538	yes
HT-PELSA_dd_treatSeparately_stabilized	P05707	no
HT-PELSA_dd_treatSeparately_stabilized	P60752	yes
HT-PELSA_dd_treatSeparately_stabilized	P13000	yes
HT-PELSA_dd_treatSeparately_stabilized	P76423	yes
HT-PELSA_dd_treatSeparately_stabilized	P0AD14	yes
HT-PELSA_dd_treatSeparately_stabilized	P0A6R0	no
HT-PELSA_dd_treatSeparately_stabilized	P39410	no
HT-PELSA_dd_treatSeparately_stabilized	P0AFG3	no
HT-PELSA_dd_treatSeparately_stabilized	P0A8F0	no
HT-PELSA_dd_treatSeparately_stabilized	P0A763	yes
HT-PELSA_dd_treatSeparately_stabilized	P0A8M3	yes
HT-PELSA_dd_treatSeparately_stabilized	P00959	yes
HT-PELSA_dd_treatSeparately_stabilized	P25539	no
HT-PELSA_dd_treatSeparately_stabilized	P0ACL0	no
HT-PELSA_dd_treatSeparately_stabilized	P07109	yes
HT-PELSA_dd_treatSeparately_stabilized	P77718	yes
HT-PELSA_dd_treatSeparately_stabilized	P25745	yes
HT-PELSA_dd_treatSeparately_stabilized	P04805	yes
HT-PELSA_dd_treatSeparately_stabilized	P24182	yes
HT-PELSA_dd_treatSeparately_stabilized	P0AFJ7	no
HT-PELSA_dd_treatSeparately_stabilized	P0A7B1	yes
HT-PELSA_dd_treatSeparately_stabilized	P75796	yes
HT-PELSA_dd_treatSeparately_stabilized	P0ACJ0	no
HT-PELSA_dd_treatSeparately_stabilized	P23874	yes
HT-PELSA_dd_treatSeparately_stabilized	P76055	yes
HT-PELSA_dd_treatSeparately_stabilized	P25536	no
HT-PELSA_dd_treatSeparately_stabilized	P0AEE5	yes
HT-PELSA_dd_treatSeparately_stabilized	P31120	no
HT-PELSA_dd_treatSeparately_stabilized	P0A8U6	no
HT-PELSA_dd_treatSeparately_stabilized	P23003	no
HT-PELSA_dd_treatSeparately_stabilized	P0AEK0	no
HT-PELSA_dd_treatSeparately_stabilized	P11880	yes
HT-PELSA_dd_treatSeparately_stabilized	P0AE45	no
HT-PELSA_dd_treatSeparately_stabilized	P21889	yes
HT-PELSA_dd_treatSeparately_stabilized	P0ABN5	no
HT-PELSA_dd_treatSeparately_stabilized	P36879	yes
HT-PELSA_dd_treatSeparately_stabilized	P0A9T0	no
HT-PELSA_dd_treatSeparately_stabilized	P33593	yes
HT-PELSA_dd_treatSeparately_stabilized	P00363	no
HT-PELSA_dd_treatSeparately_stabilized	P0A993	no
HT-PELSA_dd_treatSeparately_stabilized	P0A8A4	yes
HT-PELSA_dd_treatSeparately_stabilized	P0AFX4	no
HT-PELSA_dd_treatSeparately_stabilized	P0AGI8	no
HT-PELSA_dd_treatSeparately_stabilized	P0A9R7	yes
HT-PELSA_dd_treatSeparately_stabilized	P24224	no
HT-PELSA_dd_treatSeparately_stabilized	P0A6V1	yes
HT-PELSA_dd_treatSeparately_stabilized	P60560	no
HT-PELSA_dd_treatSeparately_stabilized	P0A9P4	no
HT-PELSA_dd_treatSeparately_stabilized	P43672	yes
HT-PELSA_dd_treatSeparately_stabilized	P0AFU4	yes
HT-PELSA_dd_treatSeparately_stabilized	P31548	yes
HT-PELSA_dd_treatSeparately_stabilized	P18133	no
HT-PELSA_dd_treatSeparately_stabilized	P29680	no
HT-PELSA_dd_treatSeparately_stabilized	Q47129	no
HT-PELSA_dd_treatSeparately_stabilized	P37744	no
HT-PELSA_dd_treatSeparately_stabilized	P07821	yes
HT-PELSA_dd_treatSeparately_stabilized	P0AFA2	yes
HT-PELSA_dd_treatSeparately_stabilized	P22188	yes
HT-PELSA_dd_treatSeparately_stabilized	P0A6Y8	yes
HT-PELSA_dd_treatSeparately_stabilized	P37908	no
HT-PELSA_dd_treatSeparately_stabilized	P0A752	yes
HT-PELSA_dd_treatSeparately_stabilized	P76594	yes
HT-PELSA_dd_treatSeparately_stabilized	P0A991	no
HT-PELSA_dd_treatSeparately_stabilized	P0A6X3	yes
HT-PELSA_dd_treatSeparately_stabilized	P76503	no
HT-PELSA_dd_treatSeparately_stabilized	P0A7B5	yes
HT-PELSA_dd_treatSeparately_stabilized	P21499	no
HT-PELSA_dd_treatSeparately_stabilized	P36566	no
HT-PELSA_dd_treatSeparately_stabilized	P77213	yes
HT-PELSA_dd_treatSeparately_stabilized	P33030	no
HT-PELSA_dd_treatSeparately_stabilized	P62620	no
HT-PELSA_dd_treatSeparately_stabilized	P63389	yes
HT-PELSA_dd_treatSeparately_stabilized	P0A814	no
HT-PELSA_dd_treatSeparately_stabilized	P0A7H0	yes
HT-PELSA_dd_treatSeparately_stabilized	P39383	no
HT-PELSA_dd_treatSeparately_stabilized	P27305	yes
HT-PELSA_dd_treatSeparately_stabilized	P75736	no
HT-PELSA_dd_treatSeparately_stabilized	P0A756	no
HT-PELSA_dd_treatSeparately_stabilized	P0AF12	no
HT-PELSA_dd_treatSeparately_stabilized	P15034	no
HT-PELSA_dd_treatSeparately_stabilized	P32664	no
HT-PELSA_dd_treatSeparately_stabilized	P40719	yes
HT-PELSA_dd_treatSeparately_stabilized	P0AEF0	yes
HT-PELSA_dd_treatSeparately_stabilized	P14900	yes
HT-PELSA_dd_treatSeparately_stabilized	P39829	no
HT-PELSA_dd_treatSeparately_stabilized	P0A817	yes
HT-PELSA_dd_treatSeparately_stabilized	P37666	no
HT-PELSA_dd_treatSeparately_stabilized	P0AC30	no
HT-PELSA_dd_treatSeparately_stabilized	P27300	yes
HT-PELSA_dd_treatSeparately_stabilized	P0AET8	no
HT-PELSA_dd_treatSeparately_stabilized	P0AEC5	yes
HT-PELSA_dd_treatSeparately_stabilized	P45425	yes
HT-PELSA_dd_treatSeparately_stabilized	P30015	yes
HT-PELSA_dd_treatSeparately_stabilized	P31808	no
HT-PELSA_dd_treatSeparately_stabilized	P37760	no
HT-PELSA_dd_treatSeparately_stabilized	P0A972	no
HT-PELSA_dd_treatSeparately_stabilized	P36938	no
HT-PELSA_dd_treatSeparately_stabilized	P0A6W9	yes
HT-PELSA_dd_treatSeparately_stabilized	P15640	yes
HT-PELSA_dd_treatSeparately_stabilized	P42593	no
HT-PELSA_dd_treatSeparately_stabilized	P0A6E1	yes
HT-PELSA_dd_treatSeparately_stabilized	P27278	yes
HT-PELSA_dd_treatSeparately_stabilized	P13857	no
HT-PELSA_dd_treatSeparately_stabilized	P08200	no
HT-PELSA_dd_treatSeparately_stabilized	P0AFH8	no
HT-PELSA_dd_treatSeparately_stabilized	P0A978	no
HT-PELSA_dd_treatSeparately_stabilized	P37624	yes
HT-PELSA_dd_treatSeparately_stabilized	P21599	yes
HT-PELSA_dd_treatSeparately_stabilized	P76192	no
HT-PELSA_dd_treatSeparately_stabilized	P17443	no
HT-PELSA_dd_treatSeparately_stabilized	P03007	no
HT-PELSA_dd_treatSeparately_stabilized	P37617	yes
HT-PELSA_dd_treatSeparately_stabilized	P52061	no
HT-PELSA_dd_treatSeparately_stabilized	P03004	yes
HT-PELSA_dd_treatSeparately_stabilized	P36929	no
HT-PELSA_dd_treatSeparately_stabilized	P77610	no
HT-PELSA_dd_treatSeparately_stabilized	P0A6A3	yes
HT-PELSA_dd_treatSeparately_stabilized	P15977	no
HT-PELSA_dd_treatSeparately_stabilized	P09424	no
HT-PELSA_dd_treatSeparately_stabilized	P0AB89	no
HT-PELSA_dd_treatSeparately_stabilized	P0A9U3	yes
HT-PELSA_dd_treatSeparately_stabilized	P0AG20	yes
HT-PELSA_dd_treatSeparately_stabilized	Q46851	no
HT-PELSA_dd_treatSeparately_stabilized	P0AAB6	no

## Sheet: Extended Data Fig. 3b
LiP-MS 5 mM						LiP-MS 25 mM							HT-PELSA 5 mM, only stabilized proteins (log2FC <0), were considered for candidate ATP-binding targets.													HT-PELSA (treatSepara_5mM), only stabilized proteins (log2FC <0), were considered for candidate ATP-binding targets.
UniProtKB_ID	is_C1_validated	b_number	gene_name	is.uniprot.ATP		UniProtKB_ID	is_C2_validated	protein_coverage	b_number	gene_name	is.uniprot.ATP		Log2FC	Log10P.Value	Log10adj.P.Val	Protein.Ids	Genes	name	UID	is.uniprot.ATP	rank	atp_count	TRP			Log2FC	Log10P.Value	Log10adj.P.Val	Protein.Ids	Genes	name	UID	is.uniprot.atp	rank	atp_count	TRP
P00350	TRUE	b2029	gnd	no		P00350	TRUE	83.1	b2029	gnd	no		-3.89189	15.1883	11.071	P0A8N3	lysS	Lysine--tRNA ligase	P0A8N3	yes	1	1	1			-4.66478	14.3987	10.0311	P60906	hisS	Histidine--tRNA ligase	P60906	yes	1	1	1
P00452	TRUE	b2234	nrdA	yes		P00452	TRUE	51.9	b2234	nrdA	yes		-4.02246	15.1737	11.071	P60906	hisS	Histidine--tRNA ligase	P60906	yes	2	2	1			-5.11803	14.0557	10.0265	P0A8N5	lysU	Lysine--tRNA ligase, heat inducible	P0A8N5	yes	2	2	1
P00561	TRUE	b0002	thrA	yes		P00561	TRUE	81	b0002	thrA	yes		-4.33128	14.7872	10.8606	P0A8N5	lysU	Lysine--tRNA ligase, heat inducible	P0A8N5	yes	3	3	1			-4.21078	13.8681	10.0265	P0A8M0	asnS	Asparagine--tRNA ligase	P0A8M0	yes	3	3	1
P00864	TRUE	b3956	ppc	no		P00579	TRUE	36.2	NA	NA	no		-3.50624	13.781	10.4187	P00452	nrdA	Ribonucleoside-diphosphate reductase 1 subunit alpha	P00452	yes	4	4	1			-3.84036	12.6426	9.28491	P0AG40	ribF	Bifunctional riboflavin kinase/FMN adenylyltransferase	P0AG40	yes	4	4	1
P00887	TRUE	b1704	aroH	no		P00864	TRUE	67.5	b3956	ppc	no		-3.42007	13.6802	10.3969	P0A8M0	asnS	Asparagine--tRNA ligase	P0A8M0	yes	5	5	1			-4.32251	12.5356	9.28491	P0A8N3;P0A8N5	lysU	Lysine--tRNA ligase, heat inducible	P0A8N3	yes	5	5	1
P00894	TRUE	b0078	ilvH	no		P00887	TRUE	38.2	b1704	aroH	no		-4.37612	13.6544	10.3969	P0AAI3	ftsH	ATP-dependent zinc metalloprotease FtsH	P0AAI3	yes	6	6	1			-3.27722	12.5064	9.28491	P36767	rdgC	Recombination-associated protein RdgC	P36767	no	6	5	0.833333
P00961	TRUE	b3559	glyS	yes		P00894	TRUE	84.7	b0078	ilvH	no		-3.1665	13.583	10.3834	P0AG40	ribF	Bifunctional riboflavin kinase/FMN adenylyltransferase	P0AG40	yes	7	7	1			-3.59743	12.2275	9.09796	P00452	nrdA	Ribonucleoside-diphosphate reductase 1 subunit alpha	P00452	yes	7	6	0.857143
P00968	TRUE	b0033	carB	yes		P00934	TRUE	84.3	b0004	thrC	no		-3.17699	13.2182	10.1156	P60560	guaC	GMP reductase	P60560	no	8	7	0.875			-4.72758	12.1987	9.09796	P0AG30	rho	Transcription termination factor Rho	P0AG30	yes	8	7	0.875
P02359	TRUE	NA	NA	no		P00954	TRUE	58.7	b3384	trpS	yes		-2.6725	13.0824	10.0211	P0A9Z1	glnB	Nitrogen regulatory protein P-II 1	P0A9Z1	yes	9	8	0.888889			-3.19372	12.1876	9.09796	P0AEW9	fruK	1-phosphofructokinase	P0AEW9	yes	9	8	0.888889
P02413	TRUE	NA	NA	no		P00957	TRUE	75.2	b2697	alaS	yes		-3.08396	12.8779	9.91724	P36767	rdgC	Recombination-associated protein RdgC	P36767	no	10	8	0.8			-3.56857	11.7311	8.79359	P09980	rep	ATP-dependent DNA helicase Rep	P09980	yes	10	9	0.9
P04079	TRUE	b2507	guaA	yes		P00959	TRUE	64	b2114	metG	yes		-4.43676	12.8438	9.91617	P0ADT5	ygiC	Putative acid--amine ligase YgiC	P0ADT5	yes	11	9	0.818182			-2.48807	11.7299	8.79359	P69441	adk	Adenylate kinase	P69441	yes	11	10	0.909091
P06959	TRUE	b0115	aceF	no		P00961	TRUE	61.7	b3559	glyS	yes		-3.78523	12.8311	9.91617	P0AG30	rho	Transcription termination factor Rho	P0AG30	yes	12	10	0.833333			-2.56974	11.5803	8.71545	P0A9Z1	glnB	Nitrogen regulatory protein P-II 1	P0A9Z1	yes	12	11	0.916667
P06999	TRUE	b1723	pfkB	yes		P00963	TRUE	37.9	b3744	asnA	yes		-2.73029	12.827	9.91617	P60752	msbA	ATP-dependent lipid A-core flippase	P60752	yes	13	11	0.846154			-2.58528	11.4785	8.65489	P06999	pfkB	ATP-dependent 6-phosphofructokinase isozyme 2	P06999	yes	13	12	0.923077
P08178	TRUE	b2499	purM	yes		P00968	TRUE	78.8	b0033	carB	yes		-3.33824	12.7115	9.83855	P21507	srmB	ATP-dependent RNA helicase SrmB	P21507	yes	14	12	0.857143			-4.09543	11.2592	8.50434	P0ADT5	ygiC	Putative acid--amine ligase YgiC	P0ADT5	yes	14	13	0.928571
P08312	TRUE	b1714	pheS	yes		P02358	TRUE	83.7	NA	NA	no		-2.59192	12.7068	9.83855	P39177	uspG	Universal stress protein UP12	P39177	no	15	12	0.8			-2.2803	11.2328	8.49452	P0A8D0	nrdR	Transcriptional repressor NrdR	P0A8D0	yes	15	14	0.933333
P08390	TRUE	NA	NA	no		P02359	TRUE	73.7	NA	NA	no		-3.31594	12.6249	9.80804	P0A9T0	serA	D-3-phosphoglycerate dehydrogenase	P0A9T0	no	16	12	0.75			-3.24034	11.1032	8.40767	P0AAZ4	rarA	Replication-associated recombination protein A	P0AAZ4	yes	16	15	0.9375
P09424	TRUE	b3600	mtlD	no		P02413	TRUE	66.7	NA	NA	no		-2.60708	12.6227	9.80804	P27550	acs	Acetyl-coenzyme A synthetase	P27550	yes	17	13	0.764706			-2.79697	10.9245	8.28927	P60752	msbA	ATP-dependent lipid A-core flippase	P60752	yes	17	16	0.941176
P09980	TRUE	NA	NA	yes		P04079	TRUE	79.2	b2507	guaA	yes		-2.4921	12.6207	9.80804	P69441;Q1PI83	adk	Adenylate kinase	P69441	yes	18	14	0.777778			-2.68807	10.8535	8.26401	P08312	pheS	Phenylalanine--tRNA ligase alpha subunit	P08312	yes	18	17	0.944444
P0A6A3	TRUE	b2296	ackA	yes		P04805	TRUE	71.5	b2400	gltX	yes		-3.41375	12.5753	9.77369	P09980	rep	ATP-dependent DNA helicase Rep	P09980	yes	19	15	0.789474			-2.21367	10.7537	8.20513	P39177	uspG	Universal stress protein UP12	P39177	no	19	17	0.894737
P0A6A8	TRUE	b1094	acpP	no		P05793	TRUE	86.8	b3774	ilvC	no		-3.85335	12.4884	9.72908	P0AEW9	fruK	1-phosphofructokinase	P0AEW9	yes	20	16	0.8			-5.0581	10.7072	8.16562	P0AAI3	ftsH	ATP-dependent zinc metalloprotease FtsH	P0AAI3	yes	20	18	0.9
P0A6B7	TRUE	b2530	iscS	no		P06610	TRUE	48.6	b1710	btuE	no		-3.05269	12.353	9.68167	P0A836	sucC	Succinate--CoA ligase [ADP-forming] subunit beta	P0A836	yes	21	17	0.809524			-2.41683	10.5697	8.08934	P27550	acs	Acetyl-coenzyme A synthetase	P27550	yes	21	19	0.904762
P0A6E1	TRUE	b0388	aroL	yes		P06959	TRUE	71	b0115	aceF	no		-3.25631	12.2567	9.60596	P31663	panC	Pantothenate synthetase	P31663	yes	22	18	0.818182			-2.58381	10.566	8.08934	Q46927	tcdA	tRNA threonylcarbamoyladenosine dehydratase	Q46927	yes	22	20	0.909091
P0A6E4	TRUE	b3172	argG	yes		P06999	TRUE	74.8	b1723	pfkB	yes		-2.0318	11.9177	9.40613	P0A8F0	upp	Uracil phosphoribosyltransferase	P0A8F0	no	23	18	0.782609			-2.91158	10.4093	7.97616	P0A836	sucC	Succinate--CoA ligase [ADP-forming] subunit beta	P0A836	yes	23	21	0.913043
P0A6H1	TRUE	NA	NA	yes		P08178	TRUE	59.1	b2499	purM	yes		-2.7454	11.8539	9.37449	P0A784	orn	Oligoribonuclease	P0A784	no	24	18	0.75			-1.98102	10.3126	7.90628	P0A8F0	upp	Uracil phosphoribosyltransferase	P0A8F0	no	24	21	0.875
P0A6H5	TRUE	NA	NA	yes		P08312	TRUE	70.6	b1714	pheS	yes		-2.31654	11.646	9.21842	P0A6F3	glpK	Glycerol kinase	P0A6F3	yes	25	19	0.76			-3.15631	10.3101	7.90628	P00582	polA	DNA polymerase I	P00582	no	25	21	0.84
P0A6I0	TRUE	b0910	cmk	yes		P08390	TRUE	32.9	NA	NA	no		-1.86368	11.5257	9.12629	P0A9W3	ettA	Energy-dependent translational throttle protein EttA	P0A9W3	yes	26	20	0.769231			-3.25615	10.0856	7.71362	P21507	srmB	ATP-dependent RNA helicase SrmB	P21507	yes	26	22	0.846154
P0A6I3	TRUE	b3974	coaA	yes		P09029	TRUE	25.6	b0522	purK	yes		-2.50998	11.5161	9.12522	Q46927	tcdA	tRNA threonylcarbamoyladenosine dehydratase	Q46927	yes	27	21	0.777778			-2.38421	10.0325	7.67347	P05852	tsaD	tRNA N6-adenosine threonylcarbamoyltransferase	P05852	no	27	22	0.814815
P0A6J1	TRUE	b2750	cysC	yes		P09151	TRUE	69	b0074	leuA	no		-3.23791	11.4489	9.07457	P00582	polA	DNA polymerase I	P00582	no	28	21	0.75			-2.22563	10.0212	7.6664	P60546	gmk	Guanylate kinase	P60546	yes	28	23	0.821429
P0A6T5	TRUE	b2153	folE	no		P09980	TRUE	12.6	NA	NA	yes		-4.86083	11.3465	8.99204	P23874	hipA	Serine/threonine-protein kinase toxin HipA	P23874	yes	29	22	0.758621			-3.00182	9.90559	7.5841	P77756	queC	7-cyano-7-deazaguanine synthase	P77756	yes	29	24	0.827586
P0A6Y8	TRUE	NA	NA	yes		P0A6A3	TRUE	56	b2296	ackA	yes		-2.246	11.2404	8.91951	P06999	pfkB	ATP-dependent 6-phosphofructokinase isozyme 2	P06999	yes	30	23	0.766667			-1.99159	9.83178	7.5286	P08178	purM	Phosphoribosylformylglycinamidine cyclo-ligase	P08178	yes	30	25	0.833333
P0A6Z1	TRUE	NA	NA	yes		P0A6A6	TRUE	55.6	b0072	leuC	no		-1.90778	11.1106	8.82251	P60240	rapA	RNA polymerase-associated protein RapA	P60240	yes	31	24	0.774194			-2.71507	9.79763	7.50187	Q06065	atoC	Regulatory protein AtoC	Q06065	yes	31	26	0.83871
P0A6Z3	TRUE	NA	NA	yes		P0A6A8	TRUE	97.4	b1094	acpP	no		-2.45744	11.1024	8.82251	P0A717	prs	Ribose-phosphate pyrophosphokinase	P0A717	yes	32	25	0.78125			-2.60629	9.69775	7.4129	P32143	yihV	Sulfofructose kinase	P32143	yes	32	27	0.84375
P0A705	TRUE	NA	NA	no		P0A6B7	TRUE	78.5	b2530	iscS	no		-2.2972	11.0571	8.79009	P77756	queC	7-cyano-7-deazaguanine synthase	P77756	yes	33	26	0.787879			-2.76351	9.68421	7.40521	P15038	helD	DNA helicase IV	P15038	yes	33	28	0.848485
P0A717	TRUE	b1207	prs	yes		P0A6E1	TRUE	50.6	b0388	aroL	yes		-2.26898	11.0409	8.77712	P05852	tsaD	tRNA N6-adenosine threonylcarbamoyltransferase	P05852	no	34	26	0.764706			-3.7469	9.68294	7.40521	P0A8L1	serS	Serine--tRNA ligase	P0A8L1	yes	34	29	0.852941
P0A720	TRUE	b1098	tmk	yes		P0A6E4	TRUE	79.6	b3172	argG	yes		-3.36756	10.9301	8.69592	P08312	pheS	Phenylalanine--tRNA ligase alpha subunit	P08312	yes	35	27	0.771429			-2.50003	9.66158	7.38736	P11071	aceK	Isocitrate dehydrogenase kinase/phosphatase	P11071	yes	35	30	0.857143
P0A763	TRUE	b2518	ndk	yes		P0A6H1	TRUE	67.7	NA	NA	yes		-2.48273	10.8501	8.63108	P0A763	ndk	Nucleoside diphosphate kinase	P0A763	yes	36	28	0.777778			-2.27627	9.63169	7.36197	P0AEC3	arcB	Aerobic respiration control sensor protein ArcB	P0AEC3	yes	36	31	0.861111
P0A7A9	TRUE	b4226	ppa	no		P0A6H5	TRUE	71.8	NA	NA	yes		-2.22828	10.8358	8.62525	P60546	gmk	Guanylate kinase	P60546	yes	37	29	0.783784			-1.63823	9.61301	7.35259	P60240	rapA	RNA polymerase-associated protein RapA	P60240	yes	37	32	0.864865
P0A7B5	TRUE	b0242	proB	yes		P0A6I0	TRUE	58.1	b0910	cmk	yes		-1.46231	10.6401	8.47944	P0A9M0	lon	Lon protease	P0A9M0	yes	38	30	0.789474			-1.63837	9.60855	7.3515	P03018	uvrD	DNA helicase II	P03018	yes	38	33	0.868421
P0A7D7	TRUE	b2476	purC	yes		P0A6I6	TRUE	44.7	b3634	coaD	yes		-1.54101	10.6301	8.47186	P0AB89	purB	Adenylosuccinate lyase	P0AB89	no	39	30	0.769231			-2.44032	9.58323	7.33617	P0A784	orn	Oligoribonuclease	P0A784	no	39	33	0.846154
P0A7E9	TRUE	b0171	pyrH	yes		P0A6J1	TRUE	49.3	b2750	cysC	yes		-2.37195	10.6075	8.45421	P15038	helD	DNA helicase IV	P15038	yes	40	31	0.775			-1.98426	9.43622	7.2378	P0AEF0	dnaC	DNA replication protein DnaC	P0AEF0	yes	40	34	0.85
P0A7G6	TRUE	NA	NA	yes		P0A6M8	TRUE	83.2	NA	NA	no		-3.57432	10.5648	8.41878	P0ABF1	pcnB	Poly(A) polymerase I	P0ABF1	yes	41	32	0.780488			-2.1641	9.43175	7.2378	P0A763	ndk	Nucleoside diphosphate kinase	P0A763	yes	41	35	0.853659
P0A7J3	TRUE	NA	NA	no		P0A6P1	TRUE	85.2	NA	NA	no		-2.77394	10.5166	8.38547	P11071	aceK	Isocitrate dehydrogenase kinase/phosphatase	P11071	yes	42	33	0.785714			-2.05574	9.4178	7.23132	P37903	uspF	Universal stress protein F	P37903	yes	42	36	0.857143
P0A7J7	TRUE	NA	NA	no		P0A6P9	TRUE	82.9	b2779	eno	no		-2.52508	10.5134	8.38547	P0AEC3	arcB	Aerobic respiration control sensor protein ArcB	P0AEC3	yes	43	34	0.790698			-1.90335	9.33427	7.16254	P0AGJ2	trmH	tRNA (guanosine(18)-2'-O)-methyltransferase	P0AGJ2	no	43	36	0.837209
P0A7K2	TRUE	NA	NA	no		P0A6T5	TRUE	59.5	b2153	folE	no		-2.11869	10.3268	8.24029	P75828	ybjD	Uncharacterized protein YbjD	P75828	yes	44	35	0.795455			-3.1486	9.3065	7.14298	P0ABF1	pcnB	Poly(A) polymerase I	P0ABF1	yes	44	37	0.840909
P0A7K6	TRUE	NA	NA	no		P0A6Y8	TRUE	82.6	NA	NA	yes		-2.6239	10.2932	8.21373	P07813	leuS	Leucine--tRNA ligase	P07813	yes	45	36	0.8			-1.62029	9.2394	7.09187	P63284	clpB	Chaperone protein ClpB	P63284	yes	45	38	0.844444
P0A7L3	TRUE	NA	NA	no		P0A6Z1	TRUE	46.4	NA	NA	yes		-2.80376	10.2685	8.19466	Q06065	atoC	Regulatory protein AtoC	Q06065	yes	46	37	0.804348			-1.82158	9.20286	7.06681	P0A9M0	lon	Lon protease	P0A9M0	yes	46	39	0.847826
P0A7L8	TRUE	NA	NA	no		P0A6Z3	TRUE	57.4	NA	NA	yes		-1.61437	10.2545	8.18323	P62768	yaeH	UPF0325 protein YaeH	P62768	no	47	37	0.787234			-1.54288	9.19752	7.06681	P0A717	prs	Ribose-phosphate pyrophosphokinase	P0A717	yes	47	40	0.851064
P0A7M2	TRUE	NA	NA	no		P0A705	TRUE	55.5	NA	NA	no		-1.66314	10.2416	8.17238	P25888	rhlE	ATP-dependent RNA helicase RhlE	P25888	yes	48	38	0.791667			-3.39666	9.14347	7.02626	P18843	nadE	NH(3)-dependent NAD(+) synthetase	P18843	yes	48	41	0.854167
P0A7M6	TRUE	NA	NA	no		P0A715	TRUE	65.5	b1215	kdsA	no		-2.07866	10.1912	8.12597	P76014	dhaL	PEP-dependent dihydroxyacetone kinase, ADP-binding subunit DhaL	P76014	yes	49	39	0.795918			-1.49673	9.05729	6.96611	P28903	nrdD	Anaerobic ribonucleoside-triphosphate reductase	P28903	yes	49	42	0.857143
P0A7M9	TRUE	NA	NA	no		P0A717	TRUE	64.4	b1207	prs	yes		-1.44121	10.1531	8.09963	P63284	clpB	Chaperone protein ClpB	P63284	yes	50	40	0.8			-1.50556	9.02025	6.93592	P62768	yaeH	UPF0325 protein YaeH	P62768	no	50	42	0.84
P0A7N4	TRUE	NA	NA	no		P0A720	TRUE	44.1	b1098	tmk	yes		-1.8778	10.1312	8.08824	P0A8D0	nrdR	Transcriptional repressor NrdR	P0A8D0	yes	51	41	0.803922			-2.74846	8.96393	6.90165	P0AFL6	ppx	Exopolyphosphatase	P0AFL6	no	51	42	0.823529
P0A7N9	TRUE	NA	NA	no		P0A731	TRUE	50	b0963	mgsA	no		-1.35756	10.1302	8.08824	P0A7E5	pyrG	CTP synthase	P0A7E5	yes	52	42	0.807692			-1.99494	8.88241	6.837	P0A9J6	rbsK	Ribokinase	P0A9J6	yes	52	43	0.826923
P0A7P5	TRUE	NA	NA	no		P0A763	TRUE	85.3	b2518	ndk	yes		-1.79645	10.1226	8.08246	P37903	uspF	Universal stress protein F	P37903	yes	53	43	0.811321			-2.4497	8.8663	6.825	P0A9H5	btuR	Corrinoid adenosyltransferase	P0A9H5	yes	53	44	0.830189
P0A7R1	TRUE	NA	NA	no		P0A799	TRUE	85.5	b2926	pgk	yes		-2.64635	10.058	8.03495	P0A9H5	btuR	Corrinoid adenosyltransferase	P0A9H5	yes	54	44	0.814815			-1.37224	8.82267	6.79263	P0A9W3	ettA	Energy-dependent translational throttle protein EttA	P0A9W3	yes	54	45	0.833333
P0A7R5	TRUE	NA	NA	no		P0A7A9	TRUE	86.9	b4226	ppa	no		-1.97897	10.0566	8.03495	P17888	priA	Primosomal protein N'	P17888	yes	55	45	0.818182			-1.6599	8.80114	6.77593	P0A6R0	fabH	Beta-ketoacyl-[acyl-carrier-protein] synthase III	P0A6R0	no	55	45	0.818182
P0A7R9	TRUE	NA	NA	no		P0A7B5	TRUE	47.4	b0242	proB	yes		-2.17827	10.0007	7.98085	P0A9J6	rbsK	Ribokinase	P0A9J6	yes	56	46	0.821429			-2.7474	8.74028	6.71899	P0C0L2	osmC	Peroxiredoxin OsmC	P0C0L2	no	56	45	0.803571
P0A7S3	TRUE	NA	NA	no		P0A7D7	TRUE	65.8	b2476	purC	yes		-2.20241	9.87275	7.86872	P03018	uvrD	DNA helicase II	P03018	yes	57	47	0.824561			-1.45173	8.71445	6.70475	P42641	obgE	GTPase ObgE/CgtA	P42641	no	57	45	0.789474
P0A7S9	TRUE	NA	NA	no		P0A7E5	TRUE	62.2	b2780	pyrG	yes		-2.30293	9.86326	7.86572	P0AEW6;A0A1V1IFM5;A0A1V1IFN2;A0A1V1IGJ0;A0A1V1IGM6;A0A1V1IGN2	gsk	Guanosine-inosine kinase	P0AEW6	yes	58	48	0.827586			-2.97016	8.67508	6.68236	P0AEK0	exoX	Exodeoxyribonuclease 10	P0AEK0	no	58	45	0.775862
P0A7T3	TRUE	NA	NA	no		P0A7F3	TRUE	88.9	b4244	pyrI	no		-1.57666	9.86289	7.86572	P77718	thiI	tRNA sulfurtransferase	P77718	yes	59	49	0.830508			-1.47162	8.64985	6.66946	P0A6T3	galK	Galactokinase	P0A6T3	yes	59	46	0.779661
P0A7T7	TRUE	NA	NA	no		P0A7G6	TRUE	49.6	NA	NA	yes		-3.07626	9.84972	7.85667	P0AFL6	ppx	Exopolyphosphatase	P0AFL6	no	60	49	0.816667			-2.1937	8.61525	6.64206	P76014	dhaL	PEP-dependent dihydroxyacetone kinase, ADP-binding subunit DhaL	P76014	yes	60	47	0.783333
P0A7U3	TRUE	NA	NA	no		P0A7J3	TRUE	63	NA	NA	no		-3.15409	9.84753	7.85667	P36879	yadG	Uncharacterized ABC transporter ATP-binding protein YadG	P36879	yes	61	50	0.819672			-2.09295	8.60061	6.63092	P0AC55	glnK	Nitrogen regulatory protein GlnK	P0AC55	yes	61	48	0.786885
P0A7U7	TRUE	NA	NA	no		P0A7J7	TRUE	59.9	NA	NA	no		-1.79593	9.84707	7.85667	P0A8I8	rlmH	Ribosomal RNA large subunit methyltransferase H	P0A8I8	no	62	50	0.806452			-2.19104	8.54786	6.58677	P17888	priA	Primosomal protein N'	P17888	yes	62	49	0.790323
P0A7V0	TRUE	NA	NA	no		P0A7K2	TRUE	76.9	NA	NA	no		-1.97003	9.80508	7.82133	P0AAZ4	rarA	Replication-associated recombination protein A	P0AAZ4	yes	63	51	0.809524			-1.93833	8.519	6.57132	P25745	mnmA	tRNA-specific 2-thiouridylase MnmA	P25745	yes	63	50	0.793651
P0A7V3	TRUE	NA	NA	no		P0A7K6	TRUE	71.3	NA	NA	no		-2.46216	9.80172	7.81962	P0AG24	spoT	Bifunctional (p)ppGpp synthase/hydrolase SpoT	P0AG24	no	64	51	0.796875			-1.94918	8.50763	6.56324	P0ACJ0	lrp	Leucine-responsive regulatory protein	P0ACJ0	no	64	50	0.78125
P0A7V8	TRUE	NA	NA	no		P0A7L3	TRUE	53.4	NA	NA	no		-1.48463	9.78925	7.81361	P0ACJ0	lrp	Leucine-responsive regulatory protein	P0ACJ0	no	65	51	0.784615			-1.34745	8.43213	6.5077	P0A6F3	glpK	Glycerol kinase	P0A6F3	yes	65	51	0.784615
P0A7W1	TRUE	NA	NA	no		P0A7L8	TRUE	45.9	NA	NA	no		-2.0685	9.78724	7.81328	P0ACY3	yeaG	Uncharacterized protein YeaG	P0ACY3	no	66	51	0.772727			-1.24282	8.37613	6.46334	P0AES0	gss	Bifunctional glutathionylspermidine synthetase/amidase	P0AES0	yes	66	52	0.787879
P0A7W7	TRUE	NA	NA	no		P0A7M2	TRUE	65.4	NA	NA	no		-1.88745	9.76589	7.79676	P20083	parE	DNA topoisomerase 4 subunit B	P20083	yes	67	52	0.776119			-1.25104	8.30958	6.40584	P24182	accC	Biotin carboxylase	P24182	yes	67	53	0.791045
P0A7X3	TRUE	NA	NA	no		P0A7M6	TRUE	65.1	NA	NA	no		-1.89896	9.73842	7.77719	P0AGJ9	tyrS	Tyrosine--tRNA ligase	P0AGJ9	yes	68	53	0.779412			-1.82408	8.2174	6.33691	P00957	alaS	Alanine--tRNA ligase	P00957	yes	68	54	0.794118
P0A812	TRUE	NA	NA	yes		P0A7M9	TRUE	85.7	NA	NA	no		-1.64097	9.72875	7.77221	P0A6R0	fabH	Beta-ketoacyl-[acyl-carrier-protein] synthase III	P0A6R0	no	69	53	0.768116			-2.47521	8.16646	6.29437	P31663	panC	Pantothenate synthetase	P31663	yes	69	55	0.797101
P0A850	TRUE	NA	NA	no		P0A7N4	TRUE	45.6	NA	NA	no		-1.47792	9.71029	7.75683	P76055	ttcA	tRNA-cytidine(32) 2-sulfurtransferase	P76055	yes	70	54	0.771429			-1.91945	8.13834	6.27314	P0AD14	btsS	Sensor histidine kinase BtsS	P0AD14	yes	70	56	0.8
P0A8A4	TRUE	NA	NA	yes		P0A7N9	TRUE	69.1	NA	NA	no		-2.40214	9.66249	7.72119	P0A9P6	deaD	ATP-dependent RNA helicase DeaD	P0A9P6	yes	71	55	0.774648			-1.56515	8.13677	6.27293	P0A6I9	coaE	Dephospho-CoA kinase	P0A6I9	yes	71	57	0.802817
P0A8D0	TRUE	NA	NA	yes		P0A7P5	TRUE	34.8	NA	NA	no		-1.26155	9.63632	7.69767	P0AET8	hdhA	7alpha-hydroxysteroid dehydrogenase	P0AET8	no	72	55	0.763889			-2.06552	8.08425	6.23381	P21888	cysS	Cysteine--tRNA ligase	P21888	yes	72	58	0.805556
P0A8D6	TRUE	NA	NA	no		P0A7Q1	TRUE	20	NA	NA	no		-2.29107	9.636	7.69767	P0AC55	glnK	Nitrogen regulatory protein GlnK	P0AC55	yes	73	56	0.767123			-1.78533	8.07113	6.22463	P0AGJ9	tyrS	Tyrosine--tRNA ligase	P0AGJ9	yes	73	59	0.808219
P0A8M0	TRUE	b0930	asnS	yes		P0A7R1	TRUE	80.5	NA	NA	no		-2.59668	9.57191	7.64533	P08178	purM	Phosphoribosylformylglycinamidine cyclo-ligase	P08178	yes	74	57	0.77027			-1.57391	8.00354	6.17246	P23909	mutS	DNA mismatch repair protein MutS	P23909	yes	74	60	0.810811
P0A968	TRUE	NA	NA	no		P0A7R5	TRUE	65	NA	NA	no		-1.71986	9.48028	7.5724	P42641	obgE	GTPase ObgE/CgtA	P42641	no	75	57	0.76			-3.22809	7.97439	6.15082	P05707	srlD	Sorbitol-6-phosphate 2-dehydrogenase	P05707	no	75	60	0.8
P0A972	TRUE	NA	NA	no		P0A7R9	TRUE	51.2	NA	NA	no		-2.18497	9.47046	7.56644	P00957	alaS	Alanine--tRNA ligase	P00957	yes	76	58	0.763158			-1.86184	7.94403	6.12891	P76423	thiM	Hydroxyethylthiazole kinase	P76423	yes	76	61	0.802632
P0A9A6	TRUE	NA	NA	no		P0A7S3	TRUE	42.7	NA	NA	no		-1.85312	9.33293	7.45167	P0A812	ruvB	Holliday junction branch migration complex subunit RuvB	P0A812	yes	77	59	0.766234			-1.32101	7.88611	6.07957	P17952	murC	UDP-N-acetylmuramate--L-alanine ligase	P17952	yes	77	62	0.805195
P0A9C5	TRUE	b3870	glnA	yes		P0A7S9	TRUE	68.6	NA	NA	no		-1.78099	9.27294	7.4058	P0A7D4	purA	Adenylosuccinate synthetase	P0A7D4	no	78	59	0.75641			-3.24855	7.87615	6.07081	P0AE12	amn	AMP nucleosidase	P0AE12	no	78	62	0.794872
P0A9M8	TRUE	b2297	pta	no		P0A7T3	TRUE	59.8	NA	NA	no		-1.5501	9.2517	7.38957	P21888	cysS	Cysteine--tRNA ligase	P21888	yes	79	60	0.759494			-1.38321	7.86709	6.06649	P25888	rhlE	ATP-dependent RNA helicase RhlE	P25888	yes	79	63	0.797468
P0A9T0	TRUE	b2913	serA	no		P0A7T7	TRUE	42.7	NA	NA	no		-1.59003	9.24828	7.3874	P0AEF0	dnaC	DNA replication protein DnaC	P0AEF0	yes	80	61	0.7625			-2.13973	7.72655	5.9522	P0AEW6;A0A1V1IFM5;A0A1V1IFN2;A0A1V1IGJ0;A0A1V1IGM6;A0A1V1IGN2	gsk	Guanosine-inosine kinase	P0AEW6	yes	80	64	0.8
P0A9T8	TRUE	NA	NA	yes		P0A7U3	TRUE	70.7	NA	NA	no		-4.75818	9.23461	7.37985	P0A8L1	serS	Serine--tRNA ligase	P0A8L1	yes	81	62	0.765432			-1.30181	7.70715	5.93781	P0AFB8	glnG	DNA-binding transcriptional regulator NtrC	P0AFB8	yes	81	65	0.802469
P0A9W3	TRUE	NA	NA	yes		P0A7U7	TRUE	37.9	NA	NA	no		-1.48709	9.21057	7.36196	P0AES0	gss	Bifunctional glutathionylspermidine synthetase/amidase	P0AES0	yes	82	63	0.768293			-1.39192	7.6656	5.89894	P23538	ppsA	Phosphoenolpyruvate synthase	P23538	yes	82	66	0.804878
P0A9Y6	TRUE	NA	NA	no		P0A7V0	TRUE	75.5	NA	NA	no		-2.40566	9.16809	7.33141	P43329	hrpA	ATP-dependent RNA helicase HrpA	P43329	yes	83	64	0.771084			-1.65346	7.61871	5.8628	P37908	yfjD	UPF0053 inner membrane protein YfjD	P37908	no	83	66	0.795181
P0AA10	TRUE	NA	NA	no		P0A7V3	TRUE	76.4	NA	NA	no		-2.55861	9.13169	7.30662	P23538	ppsA	Phosphoenolpyruvate synthase	P23538	yes	84	65	0.77381			-1.6865	7.56889	5.82035	P23837	phoQ	Sensor protein PhoQ	P23837	yes	84	67	0.797619
P0AAB6	TRUE	NA	NA	no		P0A7V8	TRUE	66	NA	NA	no		-2.94117	9.00847	7.20682	P68191	sra	Stationary-phase-induced ribosome-associated protein	P68191	no	85	65	0.764706			-1.25616	7.55819	5.8138	P0ACY3	yeaG	Uncharacterized protein YeaG	P0ACY3	no	85	67	0.788235
P0AB24	TRUE	NA	NA	no		P0A7W1	TRUE	78.4	NA	NA	no		-1.65253	9.00632	7.20576	P0AGJ2	trmH	tRNA (guanosine(18)-2'-O)-methyltransferase	P0AGJ2	no	86	65	0.755814			-2.47684	7.51511	5.77382	P77649	selO	Protein adenylyltransferase SelO	P77649	yes	86	68	0.790698
P0ABH9	TRUE	NA	NA	yes		P0A7W7	TRUE	72.3	NA	NA	no		-1.74915	8.97433	7.18129	P10408	secA	Protein translocase subunit SecA	P10408	yes	87	66	0.758621			-1.90187	7.506	5.76627	P0A9T8	ybbA	Uncharacterized ABC transporter yes protein YbbA	P0A9T8	yes	87	69	0.793103
P0ABU2	TRUE	NA	NA	yes		P0A7X3	TRUE	71.5	NA	NA	no		-1.98423	8.91259	7.13018	P25745	mnmA	tRNA-specific 2-thiouridylase MnmA	P25745	yes	88	67	0.761364			-4.48357	7.50551	5.76627	P23874	hipA	Serine/threonine-protein kinase toxin HipA	P23874	yes	88	70	0.795455
P0ABZ6	TRUE	NA	NA	no		P0A7X6	TRUE	45.1	NA	NA	no		-1.54113	8.89982	7.1204	P12282	moeB	Molybdopterin-synthase adenylyltransferase	P12282	yes	89	68	0.764045			-1.3166	7.50048	5.76225	P75828	ybjD	Uncharacterized protein YbjD	P75828	yes	89	71	0.797753
P0AC86	TRUE	b3428	glgP	no		P0A800	TRUE	94.5	NA	NA	no		-3.39826	8.88273	7.10741	P05707	srlD	Sorbitol-6-phosphate 2-dehydrogenase	P05707	no	90	68	0.755556			-1.28486	7.47359	5.74643	P0AGG8	tldD	Metalloprotease TldD	P0AGG8	no	90	71	0.788889
P0ACB0	TRUE	NA	NA	yes		P0A812	TRUE	13.4	NA	NA	yes		-1.44904	8.86127	7.09002	P00547	thrB	Homoserine kinase	P00547	yes	91	69	0.758242			-1.21242	7.46091	5.7387	P0A9C9	glpX	Fructose-1,6-bisphosphatase 1 class 2	P0A9C9	no	91	71	0.78022
P0ACD4	TRUE	b2529	iscU	no		P0A832	TRUE	46.3	NA	NA	no		-1.35124	8.71239	6.96574	P0A720	tmk	Thymidylate kinase	P0A720	yes	92	70	0.76087			-1.30403	7.45491	5.73466	P24193	hypE	Carbamoyl dehydratase HypE	P24193	no	92	71	0.771739
P0ACF0	TRUE	NA	NA	no		P0A850	TRUE	76.9	NA	NA	no		-1.01973	8.66247	6.92808	P0A9C9	glpX	Fructose-1,6-bisphosphatase 1 class 2	P0A9C9	no	93	70	0.752688			-1.5847	7.44782	5.73146	P13000	bioD1	ATP-dependent dethiobiotin synthetase BioD 1	P13000	yes	93	72	0.774194
P0ACF4	TRUE	NA	NA	no		P0A894	TRUE	39.4	NA	NA	yes		-1.30446	8.6598	6.92695	P0AFB8	glnG	DNA-binding transcriptional regulator NtrC	P0AFB8	yes	94	71	0.755319			-1.27004	7.38123	5.68198	P0A812	ruvB	Holliday junction branch migration complex subunit RuvB	P0A812	yes	94	73	0.776596
P0ACY1	TRUE	NA	NA	no		P0A8A4	TRUE	31.8	NA	NA	yes		-1.70604	8.65847	6.92686	P18392	rstB	Sensor protein RstB	P18392	yes	95	72	0.757895			-3.04485	7.37053	5.67237	P0ABU2	ychF	Ribosome-binding ATPase YchF	P0ABU2	yes	95	74	0.778947
P0ACY3	TRUE	NA	NA	no		P0A8D0	TRUE	48.3	NA	NA	yes		-1.2083	8.57686	6.85801	P17952	murC	UDP-N-acetylmuramate--L-alanine ligase	P17952	yes	96	73	0.760417			-0.964642	7.36176	5.66714	P0AEK4	fabI	Enoyl-[acyl-carrier-protein] reductase [NADH] FabI	P0AEK4	no	96	74	0.770833
P0ADG7	TRUE	b2508	guaB	yes		P0A8D6	TRUE	46.3	NA	NA	no		-1.59566	8.53795	6.82621	P33599	nuoC	NADH-quinone oxidoreductase subunit C/D	P33599	no	97	73	0.752577			-1.1592	7.3405	5.64971	P0A7E5	pyrG	CTP synthase	P0A7E5	yes	97	75	0.773196
P0ADY3	TRUE	NA	NA	no		P0A8F0	TRUE	82.2	b2498	upp	no		-1.67819	8.50122	6.793	P0A9U3	ybiT	Probable ATP-binding protein YbiT	P0A9U3	yes	98	74	0.755102			-1.40585	7.30473	5.62172	P76594	patZ	Peptidyl-lysine N-acetyltransferase PatZ	P76594	yes	98	76	0.77551
P0ADY7	TRUE	NA	NA	no		P0A8H6	TRUE	39.1	NA	NA	no		-1.23969	8.47381	6.76907	P16659	proS	Proline--tRNA ligase	P16659	yes	99	75	0.757576			-1.29012	7.29464	5.61325	P0A9P4	trxB	Thioredoxin reductase	P0A9P4	no	99	76	0.767677
P0ADZ0	TRUE	NA	NA	no		P0A8M0	TRUE	71.5	b0930	asnS	yes		-1.56965	8.46351	6.76144	P0AES6	gyrB	DNA gyrase subunit B	P0AES6	yes	100	76	0.76			-1.1794	7.27341	5.59598	P11868	tdcD	Propionate kinase	P11868	yes	100	77	0.77
P0AE08	TRUE	NA	NA	no		P0A8M3	TRUE	58.9	b1719	thrS	yes		-1.18163	8.46271	6.76144	P0A8A4	ppsR	Phosphoenolpyruvate synthase regulatory protein	P0A8A4	yes	101	77	0.762376			-1.77655	7.25385	5.58082	P77718	thiI	tRNA sulfurtransferase	P77718	yes	101	78	0.772277
P0AE52	TRUE	b2480	bcp	no		P0A968	TRUE	40.5	NA	NA	no		-1.10405	8.45078	6.75122	P06616	era	GTPase Era	P06616	no	102	77	0.754902			-1.11114	7.24537	5.57497	P06616	era	GTPase Era	P06616	no	102	78	0.764706
P0AEK2	TRUE	b1093	fabG	no		P0A9A6	TRUE	76.5	NA	NA	no		-2.00865	8.43435	6.73904	P0ACB0	dnaB	Replicative DNA helicase	P0ACB0	yes	103	78	0.757282			-2.20984	7.24191	5.57237	P0AFA2	narX	Nitrate/nitrite sensor protein NarX	P0AFA2	yes	103	79	0.76699
P0AEW9	TRUE	b2168	fruK	yes		P0A9B2	TRUE	83.1	b1779	gapA	no		-2.72706	8.41793	6.72603	P09029	purK	N5-carboxyaminoimidazole ribonucleotide synthase	P09029	yes	104	79	0.759615			-1.98143	7.16834	5.52086	P18392	rstB	Sensor protein RstB	P18392	yes	104	80	0.769231
P0AEZ3	TRUE	NA	NA	yes		P0A9C5	TRUE	87.8	b3870	glnA	yes		-2.48363	8.4135	6.72272	P32143	yihV	Sulfofructose kinase	P32143	yes	105	80	0.761905			-1.56283	7.16442	5.51777	P07604	tyrR	HTH-type transcriptional regulatory protein TyrR	P07604	yes	105	81	0.771429
P0AEZ9	TRUE	NA	NA	no		P0A9G6	TRUE	86.6	b4015	aceA	no		-1.88015	8.37605	6.69085	P24193	hypE	Carbamoyl dehydratase HypE	P24193	no	106	80	0.754717			-2.41381	7.14459	5.50205	P07813	leuS	Leucine--tRNA ligase	P07813	yes	106	82	0.773585
P0AF08	TRUE	NA	NA	yes		P0A9M8	TRUE	66.8	b2297	pta	no		-1.24058	8.36066	6.67794	P24182	accC	Biotin carboxylase	P24182	yes	107	81	0.757009			-1.11879	7.08505	5.45222	P0AA41	truC	tRNA pseudouridine synthase C	P0AA41	no	107	82	0.766355
P0AF67	TRUE	NA	NA	yes		P0A9P4	TRUE	83.8	b0888	trxB	no		-1.19634	8.31538	6.64327	P36929	rsmB	Ribosomal RNA small subunit methyltransferase B	P36929	no	108	81	0.75			-1.54401	7.08401	5.45197	P03007	dnaQ	DNA polymerase III subunit epsilon	P03007	no	108	82	0.759259
P0AFF6	TRUE	NA	NA	no		P0A9Q1	TRUE	57.1	NA	NA	no		-3.2902	8.28111	6.6146	P26281	folK	2-amino-4-hydroxy-6-hydroxymethyldihydropteridine pyrophosphokinase	P26281	yes	109	82	0.752294			-1.29123	7.04807	5.42563	P12282	moeB	Molybdopterin-synthase adenylyltransferase	P12282	yes	109	83	0.761468
P0AG20	TRUE	b2784	relA	yes		P0A9T0	TRUE	74.9	b2913	serA	no		-1.15078	8.15692	6.51589	P30178	hcxB	Hydroxycarboxylate dehydrogenase B	P30178	no	110	82	0.745455			-1.43376	7.04642	5.42542	P00954	trpS	Tryptophan--tRNA ligase	P00954	yes	110	84	0.763636
P0AG30	TRUE	NA	NA	yes		P0A9T8	TRUE	8.8	NA	NA	yes		-1.04874	8.1244	6.48934	P0A825	glyA	Serine hydroxymethyltransferase	P0A825	no	111	82	0.738739			-1.7159	7.03531	5.41664	P24224	acpS	Holo-[acyl-carrier-protein] synthase	P24224	no	111	84	0.756757
P0AG40	TRUE	b0025	ribF	yes		P0A9W3	TRUE	67.7	NA	NA	yes		-1.14131	8.11511	6.48078	P0A6I9	coaE	Dephospho-CoA kinase	P0A6I9	yes	112	83	0.741071			-1.95484	7.02968	5.41178	P46889	ftsK	DNA translocase FtsK	P46889	yes	112	85	0.758929
P0AG51	TRUE	NA	NA	no		P0A9X4	TRUE	46.1	NA	NA	yes		-3.34007	8.11329	6.4797	P77649	selO	Protein adenylyltransferase SelO	P77649	yes	113	84	0.743363			-2.2563	7.00511	5.39258	P23331	tdk	Thymidine kinase	P23331	yes	113	86	0.761062
P0AG55	TRUE	NA	NA	no		P0A9Y6	TRUE	78.3	NA	NA	no		-0.894582	8.03517	6.41671	P0A8G6;K0JFS6	wrbA	NAD(P)H dehydrogenase (quinone)	P0A8G6	no	114	84	0.736842			-1.33867	6.96001	5.35505	P0ACB0	dnaB	Replicative DNA helicase	P0ACB0	yes	114	87	0.763158
P0AG59	TRUE	NA	NA	no		P0AA10	TRUE	69.7	NA	NA	no		-1.49629	8.01075	6.39786	P75957	lolD	Lipoprotein-releasing system ATP-binding protein LolD	P75957	yes	115	85	0.73913			-1.12718	6.95881	5.35461	P37647	kdgK	2-dehydro-3-deoxygluconokinase	P37647	yes	115	88	0.765217
P0AG67	TRUE	NA	NA	no		P0AAB6	TRUE	84.8	NA	NA	no		-2.49401	8.00424	6.39343	P0A6I3	coaA	Pantothenate kinase	P0A6I3	yes	116	86	0.741379			-0.93091	6.94401	5.34353	P0A8A4	ppsR	Phosphoenolpyruvate synthase regulatory protein	P0A8A4	yes	116	89	0.767241
P0AGG4	TRUE	b2582	trxC	no		P0AAT9	TRUE	48.8	NA	NA	no		-1.4525	8.00253	6.39262	P14375	zraR	Transcriptional regulatory protein ZraR	P14375	yes	117	87	0.74359			-1.66543	6.90364	5.31343	P75957	lolD	Lipoprotein-releasing system yes protein LolD	P75957	yes	117	90	0.769231
P0C018	TRUE	NA	NA	no		P0AB14	TRUE	62.7	NA	NA	no		-1.20572	7.95066	6.34888	P24230	recG	ATP-dependent DNA helicase RecG	P24230	yes	118	88	0.745763			-1.88313	6.89443	5.30639	P0A9P6	deaD	ATP-dependent RNA helicase DeaD	P0A9P6	yes	118	91	0.771186
P0C0L2	TRUE	NA	NA	no		P0AB24	TRUE	55.2	NA	NA	no		-1.40922	7.91949	6.32332	P13000	bioD1	ATP-dependent dethiobiotin synthetase BioD 1	P13000	yes	119	89	0.747899			-2.16804	6.8323	5.25071	P0AG24	spoT	Bifunctional (p)ppGpp synthase/hydrolase SpoT	P0AG24	no	119	91	0.764706
P10346	TRUE	b0809	glnQ	yes		P0AB91	TRUE	70.6	b0754	aroG	no		-1.63651	7.90123	6.30775	P0AFA2	narX	Nitrate/nitrite sensor protein NarX	P0AFA2	yes	120	90	0.75			-2.97654	6.83141	5.25052	P76330	dgcQ	Probable diguanylate cyclase DgcQ	P76330	no	120	91	0.758333
P11880	TRUE	b0086	murF	yes		P0ABB0	TRUE	70.2	b3734	atpA	yes		-1.2858	7.8751	6.28631	P0A796	pfkA	ATP-dependent 6-phosphofructokinase isozyme 1	P0A796	yes	121	91	0.752066			-0.845824	6.82963	5.24953	P76658	hldE	Bifunctional protein HldE	P76658	yes	121	92	0.760331
P13035	TRUE	b3426	glpD	no		P0ABH9	TRUE	37.9	NA	NA	yes		-1.34355	7.86268	6.27482	P37647	kdgK	2-dehydro-3-deoxygluconokinase	P37647	yes	122	92	0.754098			-2.79465	6.73981	5.17564	P0AA93	ypdA	Sensor histidine kinase YpdA	P0AA93	yes	122	93	0.762295
P17952	TRUE	b0091	murC	yes		P0ABK5	TRUE	83	b2414	cysK	no		-1.51648	7.84649	6.26104	P0A6A3	ackA	Acetate kinase	P0A6A3	yes	123	93	0.756098			-1.60994	6.72142	5.15997	P14900	murD	UDP-N-acetylmuramoylalanine--D-glutamate ligase	P14900	yes	123	94	0.764228
P18133	TRUE	b0931	pncB	no		P0ABS1	TRUE	66.9	NA	NA	no		-1.28943	7.78301	6.20603	P14081	selB	Selenocysteine-specific elongation factor	P14081	no	124	93	0.75			-1.32693	6.71667	5.15657	P0A9T0	serA	D-3-phosphoglycerate dehydrogenase	P0A9T0	no	124	94	0.758065
P20083	TRUE	NA	NA	yes		P0ABU2	TRUE	70.8	NA	NA	yes		-1.38694	7.76421	6.19134	P0ABH9	clpA	ATP-dependent Clp protease ATP-binding subunit ClpA	P0ABH9	yes	125	94	0.752			-1.06909	6.70275	5.14602	P0AF12	mtnN	5'-methylthioadenosine/S-adenosylhomocysteine nucleosidase	P0AF12	no	125	94	0.752
P21507	TRUE	NA	NA	yes		P0ABZ6	TRUE	40.7	NA	NA	no		-1.39284	7.76391	6.19134	P0A6W9	gshA	Glutamate--cysteine ligase	P0A6W9	yes	126	95	0.753968			-2.01323	6.68091	5.12885	P43329	hrpA	ATP-dependent RNA helicase HrpA	P43329	yes	126	95	0.753968
P21888	TRUE	b0526	cysS	yes		P0AC81	TRUE	52.6	b1651	gloA	no		-1.74559	7.76331	6.19134	P31119	aas	Bifunctional protein Aas	P31119	yes	127	96	0.755906			-1.05908	6.62695	5.08148	P10408	secA	Protein translocase subunit SecA	P10408	yes	127	96	0.755906
P22106	TRUE	b0674	asnB	yes		P0AC86	TRUE	31.5	b3428	glgP	no		-2.19005	7.73825	6.1696	P0A809	ruvA	Holliday junction branch migration complex subunit RuvA	P0A809	yes	128	97	0.757812			-2.7819	6.61557	5.07141	P36879	yadG	Uncharacterized ABC transporter yes protein YadG	P36879	yes	128	97	0.757812
P22188	TRUE	b0085	murE	yes		P0ACB0	TRUE	17.8	NA	NA	yes		-1.79515	7.71064	6.14578	P33919	radD	Putative DNA repair helicase RadD	P33919	yes	129	98	0.75969			-1.89708	6.58307	5.04474	P0AE45	paeA	Polyamine export protein	P0AE45	no	129	97	0.751938
P23367	TRUE	NA	NA	yes		P0ACF0	TRUE	58.9	NA	NA	no		-1.64159	7.62647	6.07354	P00956	ileS	Isoleucine--tRNA ligase	P00956	yes	130	99	0.761538			-1.12193	6.52116	4.99354	P0AET8	hdhA	7alpha-hydroxysteroid dehydrogenase	P0AET8	no	130	97	0.746154
P23893	TRUE	b0154	hemL	no		P0ACY1	TRUE	57.9	NA	NA	no		-1.6442	7.62598	6.07354	P23331	tdk	Thymidine kinase	P23331	yes	131	100	0.763359			-1.24748	6.48731	4.96663	P24230	recG	ATP-dependent DNA helicase RecG	P24230	yes	131	98	0.748092
P23909	TRUE	NA	NA	yes		P0ACY3	TRUE	66.8	NA	NA	no		-2.94239	7.60327	6.0587	P0ABU2	ychF	Ribosome-binding ATPase YchF	P0ABU2	yes	132	101	0.765152			-2.07012	6.45888	4.94373	P15047	entA	2,3-dihydro-2,3-dihydroxybenzoate dehydrogenase	P15047	no	132	98	0.742424
P25519	TRUE	NA	NA	yes		P0AD33	TRUE	48.9	NA	NA	no		-1.31571	7.5911	6.04993	P0AD14	btsS	Sensor histidine kinase BtsS	P0AD14	yes	133	102	0.766917			-1.32698	6.45591	4.94136	P31060	modF	ABC transporter yes protein ModF	P31060	yes	133	99	0.744361
P27550	TRUE	b4069	acs	yes		P0AD49	TRUE	62.8	NA	NA	no		-0.86923	7.56743	6.03052	P28903	nrdD	Anaerobic ribonucleoside-triphosphate reductase	P28903	yes	134	103	0.768657			-1.20092	6.44248	4.92975	P13458	sbcC	Nuclease SbcCD subunit C	P13458	yes	134	100	0.746269
P30850	TRUE	NA	NA	no		P0ADG7	TRUE	79.3	b2508	guaB	yes		-1.71926	7.54526	6.01196	P23837	phoQ	Sensor protein PhoQ	P23837	yes	135	104	0.77037			-1.5473	6.44169	4.92957	P0ACL0	glpR	Glycerol-3-phosphate regulon repressor	P0ACL0	no	135	100	0.740741
P31663	TRUE	b0133	panC	yes		P0ADN2	TRUE	65.2	NA	NA	no		-1.21357	7.5045	5.97759	P0C0R7	rlmE	Ribosomal RNA large subunit methyltransferase E	P0C0R7	no	136	104	0.764706			-2.9812	6.44003	4.92852	P40719	qseC	Sensor protein QseC	P40719	yes	136	101	0.742647
P32662	TRUE	b3385	gph	no		P0ADX7	TRUE	22.6	NA	NA	no		-1.05862	7.4525	5.93487	P0A6T3	galK	Galactokinase	P0A6T3	yes	137	105	0.766423			-1.1357	6.43512	4.92421	P0A8I8	rlmH	Ribosomal RNA large subunit methyltransferase H	P0A8I8	no	137	101	0.737226
P33221	TRUE	b1849	purT	yes		P0ADY3	TRUE	61	NA	NA	no		-1.25454	7.45005	5.93396	P22188	murE	UDP-N-acetylmuramoyl-L-alanyl-D-glutamate--2,6-diaminopimelate ligase	P22188	yes	138	106	0.768116			-1.17009	6.37377	4.87243	P27829	wecC	UDP-N-acetyl-D-mannosamine dehydrogenase	P27829	no	138	101	0.731884
P37903	TRUE	NA	NA	yes		P0ADY7	TRUE	42.6	NA	NA	no		-1.01804	7.43249	5.92033	P11868	tdcD	Propionate kinase	P11868	yes	139	107	0.769784			-1.24271	6.35395	4.85437	P0A9U3	ybiT	Probable yes protein YbiT	P0A9U3	yes	139	102	0.733813
P39177	TRUE	NA	NA	no		P0ADZ0	TRUE	46	NA	NA	no		-1.50519	7.42271	5.91276	P46889	ftsK	DNA translocase FtsK	P46889	yes	140	108	0.771429			-2.00971	6.33856	4.84133	P36566	cmoM	tRNA 5-carboxymethoxyuridine methyltransferase	P36566	no	140	102	0.728571
P46144	TRUE	NA	NA	no		P0AE08	TRUE	82.9	NA	NA	no		-1.52662	7.40962	5.90244	P23909	mutS	DNA mismatch repair protein MutS	P23909	yes	141	109	0.77305			-1.63184	6.32293	4.82919	P20083	parE	DNA topoisomerase 4 subunit B	P20083	yes	141	103	0.730496
P60240	TRUE	NA	NA	yes		P0AE52	TRUE	81.4	b2480	bcp	no		-1.06345	7.39235	5.88985	P39342	yjgR	Uncharacterized protein YjgR	P39342	no	142	109	0.767606			-2.56995	6.31761	4.82561	P27305	gluQ	Glutamyl-Q tRNA(Asp) synthetase	P27305	yes	142	104	0.732394
P60422	TRUE	NA	NA	no		P0AEK2	TRUE	68.9	b1093	fabG	no		-2.03562	7.34041	5.84626	P30014	rnt	Ribonuclease T	P30014	no	143	109	0.762238			-1.85383	6.27281	4.7904	P0AAG0	dppD	Dipeptide transport yes protein DppD	P0AAG0	yes	143	105	0.734266
P60438	TRUE	NA	NA	no		P0AEM9	TRUE	80.5	NA	NA	yes		-1.5045	7.33721	5.84466	P11880	murF	UDP-N-acetylmuramoyl-tripeptide--D-alanyl-D-alanine ligase	P11880	yes	144	110	0.763889			-1.42097	6.25304	4.77358	P00956	ileS	Isoleucine--tRNA ligase	P00956	yes	144	106	0.736111
P60560	TRUE	b0104	guaC	no		P0AEP3	TRUE	71.5	b1236	galU	no		-0.764604	7.32248	5.83206	P0AG14	sohB	Probable protease SohB	P0AG14	no	145	110	0.758621			-1.82699	6.24941	4.77108	P0AGE9	sucD	Succinate--CoA ligase [ADP-forming] subunit alpha	P0AGE9	no	145	106	0.731034
P60624	TRUE	NA	NA	no		P0AEW9	TRUE	23.1	b2168	fruK	yes		-1.60336	7.31215	5.82385	P75821	ybjS	Uncharacterized protein YbjS	P75821	no	146	110	0.753425			-2.51266	6.23464	4.76021	P04425	gshB	Glutathione synthetase	P04425	yes	146	107	0.732877
P60723	TRUE	NA	NA	no		P0AEZ3	TRUE	68.5	NA	NA	yes		-1.33107	7.3054	5.81763	P14900	murD	UDP-N-acetylmuramoylalanine--D-glutamate ligase	P14900	yes	147	111	0.755102			-1.03813	6.22395	4.75118	P0AF67	tsaE	tRNA threonylcarbamoyladenosine biosynthesis protein TsaE	P0AF67	yes	147	108	0.734694
P60906	TRUE	b2514	hisS	yes		P0AEZ9	TRUE	62.9	NA	NA	no		-1.38674	7.29945	5.81273	P0A9R7	ftsE	Cell division ATP-binding protein FtsE	P0A9R7	yes	148	112	0.756757			-0.917855	6.22204	4.74983	P36929	rsmB	Ribosomal RNA small subunit methyltransferase B	P36929	no	148	108	0.72973
P61175	TRUE	NA	NA	no		P0AF08	TRUE	39.3	NA	NA	yes		-0.913296	7.29158	5.80591	P08192	folC	Dihydrofolate synthase/folylpolyglutamate synthase	P08192	yes	149	113	0.758389			-1.77597	6.21448	4.74448	P75821	ybjS	Uncharacterized protein YbjS	P75821	no	149	108	0.724832
P62399	TRUE	NA	NA	no		P0AF24	TRUE	44.4	NA	NA	no		-1.31945	7.25953	5.77542	P31060	modF	ABC transporter ATP-binding protein ModF	P31060	yes	150	114	0.76			-1.80012	6.19226	4.72554	P76422	thiD	Hydroxymethylpyrimidine/phosphomethylpyrimidine kinase	P76422	yes	150	109	0.726667
P62768	TRUE	NA	NA	no		P0AF28	TRUE	47.2	NA	NA	yes		-1.61362	7.25452	5.77094	P33940	mqo	Malate:quinone oxidoreductase	P33940	no	151	114	0.754967			-1.00658	6.18274	4.7182	P67087	rsmI	Ribosomal RNA small subunit methyltransferase I	P67087	no	151	109	0.721854
P63284	TRUE	NA	NA	yes		P0AF67	TRUE	19.6	NA	NA	yes		-2.05975	7.24125	5.76027	P21514	pdeL	Cyclic di-GMP phosphodiesterase PdeL	P21514	no	152	114	0.75			-0.871939	6.16577	4.70231	P31120	glmM	Phosphoglucosamine mutase	P31120	no	152	109	0.717105
P63389	TRUE	NA	NA	yes		P0AF96	TRUE	84	NA	NA	no		-0.911568	7.23624	5.7563	P06989	hisI	Histidine biosynthesis bifunctional protein HisIE	P06989	yes	153	115	0.751634			-0.80484	6.16153	4.69861	P14081	selB	Selenocysteine-specific elongation factor	P14081	no	153	109	0.712418
P68187	TRUE	b4035	malK	yes		P0AFF6	TRUE	75.8	NA	NA	no		-1.25358	7.23476	5.75533	P0A993	fbp	Fructose-1,6-bisphosphatase class 1	P0A993	no	154	115	0.746753			-1.65945	6.10809	4.65585	P37013	norR	Anaerobic nitric oxide reductase transcription regulator NorR	P37013	yes	154	110	0.714286
P68191	TRUE	NA	NA	no		P0AG20	TRUE	23.3	b2784	relA	yes		-1.02003	7.19907	5.72388	P24224	acpS	Holo-[acyl-carrier-protein] synthase	P24224	no	155	115	0.741935			-1.26457	6.10427	4.65309	P00547	thrB	Homoserine kinase	P00547	yes	155	111	0.716129
P68679	TRUE	NA	NA	no		P0AG30	TRUE	75.9	NA	NA	yes		-0.88751	7.19867	5.72388	P23003	trmA	tRNA/tmRNA (uracil-C(5))-methyltransferase	P23003	no	156	115	0.737179			-1.09324	6.09343	4.6454	P0AAI5	fabF	3-oxoacyl-[acyl-carrier-protein] synthase 2	P0AAI5	no	156	111	0.711538
P68919	TRUE	NA	NA	no		P0AG51	TRUE	72.9	NA	NA	no		-2.9016	7.19003	5.71728	P18843	nadE	NH(3)-dependent NAD(+) synthetase	P18843	yes	157	116	0.738854			-1.13704	6.07621	4.6313	P39342	yjgR	Uncharacterized protein YjgR	P39342	no	157	111	0.707006
P69910	TRUE	b1493	gadB	no		P0AG55	TRUE	81.4	NA	NA	no		-1.28186	7.16026	5.69156	P15640	purD	Phosphoribosylamine--glycine ligase	P15640	yes	158	117	0.740506			-1.28465	6.02743	4.58871	P11880	murF	UDP-N-acetylmuramoyl-tripeptide--D-alanyl-D-alanine ligase	P11880	yes	158	112	0.708861
P75694	TRUE	NA	NA	no		P0AG59	TRUE	58.4	NA	NA	no		-0.938149	7.14369	5.677	P0AAS7	ybcJ	Putative RNA-binding protein YbcJ	P0AAS7	no	159	117	0.735849			-2.24042	6.01818	4.58047	P68191	sra	Stationary-phase-induced ribosome-associated protein	P68191	no	159	112	0.704403
P76535	TRUE	b2428	murQ	no		P0AG63	TRUE	64.3	NA	NA	no		-0.912003	7.14116	5.67497	P0A9B6	epd	D-erythrose-4-phosphate dehydrogenase	P0A9B6	no	160	117	0.73125			-1.46334	5.88719	4.47066	P0AF08	mrp	Iron-sulfur cluster carrier protein	P0AF08	yes	160	113	0.70625
P76658	TRUE	b3052	hldE	yes		P0AG67	TRUE	77.2	NA	NA	no		-2.17382	7.07658	5.62129	P0AGE9	sucD	Succinate--CoA ligase [ADP-forming] subunit alpha	P0AGE9	no	161	117	0.726708			-1.47604	5.87146	4.45565	P45395	kdsD	Arabinose 5-phosphate isomerase KdsD	P45395	no	161	113	0.701863
P77611	TRUE	NA	NA	no		P0AGG4	TRUE	41	b2582	trxC	no		-2.43415	7.06567	5.61282	P0AAG0	dppD	Dipeptide transport ATP-binding protein DppD	P0AAG0	yes	162	118	0.728395			-1.68339	5.85847	4.44465	P15034	pepP	Xaa-Pro aminopeptidase	P15034	no	162	113	0.697531
						P0AGJ9	TRUE	51.2	b1637	tyrS	yes		-1.07924	7.06277	5.61177	P25519	hflX	GTPase HflX	P25519	yes	163	119	0.730061			-1.94473	5.84073	4.42878	P37344	pspF	Psp operon transcriptional activator	P37344	yes	163	114	0.699387
						P0C018	TRUE	57.3	NA	NA	no		-0.807782	7.05931	5.60889	P62615	ispE	4-diphosphocytidyl-2-C-methyl-D-erythritol kinase	P62615	yes	164	120	0.731707			-1.71352	5.83894	4.42755	P0AES6	gyrB	DNA gyrase subunit B	P0AES6	yes	164	115	0.70122
						P10346	TRUE	20	b0809	glnQ	yes		-3.46532	7.04456	5.59654	P76330	dgcQ	Probable diguanylate cyclase DgcQ	P76330	no	165	120	0.727273			-1.43158	5.81607	4.4121	P11454	entF	Enterobactin synthase component F	P11454	yes	165	116	0.70303
						P10408	TRUE	39.8	NA	NA	yes		-1.07963	7.03847	5.59142	P0A6L4	nanA	N-acetylneuraminate lyase	P0A6L4	no	166	120	0.722892			-1.01213	5.80983	4.4079	P76055	ttcA	tRNA-cytidine(32) 2-sulfurtransferase	P76055	yes	166	117	0.704819
						P11880	TRUE	33.4	b0086	murF	yes		-2.20476	7.02276	5.58001	P37908	yfjD	UPF0053 inner membrane protein YfjD	P37908	no	167	120	0.718563			-1.85479	5.80695	4.40738	P31119	aas	Bifunctional protein Aas	P31119	yes	167	118	0.706587
						P13035	TRUE	2.2	b3426	glpD	no		-0.699835	6.9799	5.54515	P0AEK4	fabI	Enoyl-[acyl-carrier-protein] reductase [NADH] FabI	P0AEK4	no	168	120	0.714286			-1.43504	5.80659	4.40738	P09424	mtlD	Mannitol-1-phosphate 5-dehydrogenase	P09424	no	168	118	0.702381
						P15288	TRUE	58.6	b0237	pepD	no		-0.982002	6.93481	5.50603	P00954	trpS	Tryptophan--tRNA ligase	P00954	yes	169	121	0.715976			-0.626385	5.7922	4.39584	P37440	ucpA	Oxidoreductase UcpA	P37440	no	169	118	0.698225
						P17952	TRUE	36.9	b0091	murC	yes		-1.60102	6.93476	5.50603	P0AF08	mrp	Iron-sulfur cluster carrier protein	P0AF08	yes	170	122	0.717647			-0.666611	5.79161	4.39571	P0AB89	purB	Adenylosuccinate lyase	P0AB89	no	170	118	0.694118
						P18843	TRUE	84.7	b1740	nadE	yes		-2.58873	6.91922	5.49278	P23883	puuC	NADP/NAD-dependent aldehyde dehydrogenase PuuC	P23883	no	171	122	0.71345			-1.12637	5.79034	4.39537	P62707	gpmA	2,3-bisphosphoglycerate-dependent phosphoglycerate mutase	P62707	yes	171	119	0.695906
						P20083	TRUE	20.2	NA	NA	yes		-0.98653	6.91199	5.48646	P31120	glmM	Phosphoglucosamine mutase	P31120	no	172	122	0.709302			-0.771738	5.7692	4.37813	P0ABQ0	coaBC	Coenzyme A biosynthesis bifunctional protein CoaBC	P0ABQ0	no	172	119	0.69186
						P21170	TRUE	40.1	b2938	speA	no		-0.896004	6.88474	5.46512	P77499	sufC	Probable ATP-dependent transporter SufC	P77499	yes	173	123	0.710983			-2.25718	5.74725	4.35917	P68919	rplY	Large ribosomal subunit protein bL25	P68919	no	173	119	0.687861
						P21507	TRUE	42.6	NA	NA	yes		-1.45167	6.88277	5.46404	P76422	thiD	Hydroxymethylpyrimidine/phosphomethylpyrimidine kinase	P76422	yes	174	124	0.712644			-1.03927	5.7441	4.35647	P0AG44	rplQ	Large ribosomal subunit protein bL17	P0AG44	no	174	119	0.683908
						P21888	TRUE	45.3	b0526	cysS	yes		-1.9046	6.86178	5.448	P0A9T8	ybbA	Uncharacterized ABC transporter ATP-binding protein YbbA	P0A9T8	yes	175	125	0.714286			-1.27649	5.72767	4.34321	P30844	basS	Sensor protein BasS	P30844	yes	175	120	0.685714
						P22106	TRUE	61.7	b0674	asnB	yes		-2.32522	6.86054	5.44762	P76594	patZ	Peptidyl-lysine N-acetyltransferase PatZ	P76594	yes	176	126	0.715909			-0.78935	5.7055	4.32374	P16659	proS	Proline--tRNA ligase	P16659	yes	176	121	0.6875
						P22188	TRUE	45.9	b0085	murE	yes		-1.04975	6.80595	5.40181	P0AA41	truC	tRNA pseudouridine synthase C	P0AA41	no	177	126	0.711864			-2.45202	5.69407	4.31454	P26281	folK	2-amino-4-hydroxy-6-hydroxymethyldihydropteridine pyrophosphokinase	P26281	yes	177	122	0.689266
						P22634	TRUE	14.4	b3967	murI	no		-1.26671	6.78927	5.38773	P13009	metH	Methionine synthase	P13009	no	178	126	0.707865			-1.28125	5.69324	4.31416	P0ACY1	ydjA	Putative NAD(P)H nitroreductase YdjA	P0ACY1	no	178	122	0.685393
						P22939	TRUE	15.1	b0421	ispA	no		-0.816366	6.78595	5.38484	P22106	asnB	Asparagine synthetase B [glutamine-hydrolyzing]	P22106	yes	179	127	0.709497			-0.954914	5.67482	4.29883	P04993	recD	RecBCD enzyme subunit RecD	P04993	yes	179	123	0.687151
						P23367	TRUE	8.8	NA	NA	yes		-1.61726	6.77305	5.37367	P76226	ynjF	Inner membrane protein YnjF	P76226	no	180	127	0.705556			-1.58236	5.67164	4.297	P21345	gltP	Proton/glutamate-aspartate symporter	P21345	no	180	123	0.683333
						P23538	TRUE	55.3	b1702	ppsA	yes		-0.752316	6.76147	5.3638	P0ACY1	ydjA	Putative NAD(P)H nitroreductase YdjA	P0ACY1	no	181	127	0.701657			-0.856586	5.66625	4.29381	P0AFB5	glnL	Sensory histidine kinase/phosphatase NtrB	P0AFB5	yes	181	124	0.685083
						P23721	TRUE	77.6	b0907	serC	no		-1.81728	6.74526	5.34976	P76419	yegV	Uncharacterized sugar kinase YegV	P76419	no	182	127	0.697802			-1.24548	5.63607	4.27002	P33599	nuoC	NADH-quinone oxidoreductase subunit C/D	P33599	no	182	124	0.681319
						P23836	TRUE	72.2	NA	NA	no		-1.28336	6.69922	5.31171	P36566	cmoM	tRNA 5-carboxymethoxyuridine methyltransferase	P36566	no	183	127	0.693989			-0.988127	5.63101	4.26554	P0A8F8	uvrB	UvrABC system protein B	P0A8F8	yes	183	125	0.68306
						P23839	TRUE	67.2	NA	NA	no		-1.17088	6.69682	5.31015	P37634	rlmJ	Ribosomal RNA large subunit methyltransferase J	P37634	no	184	127	0.690217			-1.96045	5.60994	4.24748	P0A9R7	ftsE	Cell division yes protein FtsE	P0A9R7	yes	184	126	0.684783
						P23869	TRUE	64	NA	NA	no		-1.0553	6.68488	5.29946	P07604	tyrR	HTH-type transcriptional regulatory protein TyrR	P07604	yes	185	128	0.691892			-0.779558	5.60161	4.24001	P27833	wecE	dTDP-4-amino-4,6-dideoxygalactose transaminase	P27833	no	185	126	0.681081
						P23893	TRUE	54	b0154	hemL	no		-1.46288	6.67858	5.29358	P11664	yggC	Uncharacterized protein YggC	P11664	yes	186	129	0.693548			-0.961685	5.58945	4.22999	P0AAH0	pstB	Phosphate import yes protein PstB	P0AAH0	yes	186	127	0.682796
						P23908	TRUE	71	b3957	argE	no		-1.07438	6.6506	5.27138	P25742	waaQ	Lipopolysaccharide heptosyltransferase 3	P25742	no	187	129	0.68984			-2.16524	5.58	4.22182	P06710	dnaX	DNA polymerase III subunit tau	P06710	yes	187	128	0.684492
						P23909	TRUE	17.7	NA	NA	yes		-1.18545	6.61977	5.24301	P75767	ybhK	Putative gluconeogenesis factor	P75767	no	188	129	0.68617			-0.79826	5.57711	4.21978	P0A6H5	hslU	ATP-dependent protease ATPase subunit HslU	P0A6H5	yes	188	129	0.68617
						P24186	TRUE	35.4	b0529	folD	no		-1.97601	6.61356	5.23842	P37344	pspF	Psp operon transcriptional activator	P37344	yes	189	130	0.687831			-1.58272	5.54085	4.1915	P75796	gsiA	Glutathione import yes protein GsiA	P75796	yes	189	130	0.687831
						P25519	TRUE	32.4	NA	NA	yes		-1.90051	6.5563	5.18994	P04425	gshB	Glutathione synthetase	P04425	yes	190	131	0.689474			-1.00128	5.5396	4.19123	P0A6Z3	htpG	Chaperone protein HtpG	P0A6Z3	yes	190	131	0.689474
						P25738	TRUE	32.3	NA	NA	no		-0.848871	6.54194	5.17765	P0AFH8	osmY	Osmotically-inducible protein Y	P0AFH8	no	191	131	0.685864			-1.16982	5.47811	4.13823	P0AEE5	mglB	D-galactose/methyl-galactoside binding periplasmic protein MglB	P0AEE5	yes	191	132	0.691099
						P27550	TRUE	44	b4069	acs	yes		-2.26493	6.53631	5.17241	P30015	lhr	Probable ATP-dependent helicase Lhr	P30015	yes	192	132	0.6875			-0.753735	5.47238	4.13332	P0AFK0	pmbA	Metalloprotease PmbA	P0AFK0	no	192	132	0.6875
						P27829	TRUE	31.4	b3787	wecC	no		-0.700021	6.53151	5.16841	P04079	guaA	GMP synthase [glutamine-hydrolyzing]	P04079	yes	193	133	0.689119			-0.989693	5.43231	4.09936	P22106	asnB	Asparagine synthetase B [glutamine-hydrolyzing]	P22106	yes	193	133	0.689119
						P30850	TRUE	56.7	NA	NA	no		-1.62651	6.5296	5.16689	P76423	thiM	Hydroxyethylthiazole kinase	P76423	yes	194	134	0.690722			-1.00364	5.42481	4.093	P0A7H0	recF	DNA replication and repair protein RecF	P0A7H0	yes	194	134	0.690722
						P31060	TRUE	30.4	NA	NA	yes		-1.52718	6.50923	5.15124	P21693	dbpA	ATP-dependent RNA helicase DbpA	P21693	yes	195	135	0.692308			-1.2015	5.42185	4.09045	P11664	yggC	Uncharacterized protein YggC	P11664	yes	195	135	0.692308
						P31663	TRUE	67.8	b0133	panC	yes		-2.84789	6.4933	5.13765	P27305	gluQ	Glutamyl-Q tRNA(Asp) synthetase	P27305	yes	196	136	0.693878			-1.62295	5.41704	4.08643	P14375	zraR	Transcriptional regulatory protein ZraR	P14375	yes	196	136	0.693878
						P31808	TRUE	36.9	NA	NA	no		-1.98082	6.48251	5.12919	P0A6E9	bioD2	ATP-dependent dethiobiotin synthetase BioD 2	P0A6E9	yes	197	137	0.695431			-1.09115	5.37928	4.0554	P0ABH9	clpA	ATP-dependent Clp protease yes subunit ClpA	P0ABH9	yes	197	137	0.695431
						P32662	TRUE	53.6	b3385	gph	no		-1.37988	6.47289	5.12188	P0AE45	paeA	Polyamine export protein	P0AE45	no	198	137	0.691919			-1.16754	5.29308	3.98158	P07821	fhuC	Iron(3+)-hydroxamate import yes protein FhuC	P07821	yes	198	138	0.69697
						P33221	TRUE	63.5	b1849	purT	yes		-1.52853	6.45284	5.10566	P03819	kefC	Glutathione-regulated potassium-efflux system protein KefC	P03819	no	199	137	0.688442			-1.27802	5.27605	3.96722	P0A6L4	nanA	N-acetylneuraminate lyase	P0A6L4	no	199	138	0.693467
						P36995	TRUE	12.7	NA	NA	no		-2.25884	6.36254	5.02924	P0A8N7	epmA	Elongation factor P--(R)-beta-lysine ligase	P0A8N7	yes	200	138	0.69			-0.969665	5.26132	3.95601	P33940	mqo	Malate:quinone oxidoreductase	P33940	no	200	138	0.69
						P37349	TRUE	54.9	b1198	dhaM	no		-1.30181	6.35699	5.02446	P03835	insG	Transposase InsG for insertion sequence element IS4	P03835	no	201	138	0.686567			-2.04929	5.24099	3.93819	P0A720	tmk	Thymidylate kinase	P0A720	yes	201	139	0.691542
						P37903	TRUE	51.4	NA	NA	yes		-1.03545	6.32867	4.99978	P0AA73	yhbE	Uncharacterized inner membrane transporter YhbE	P0AA73	no	202	138	0.683168			-0.712285	5.20526	3.90803	P0A9C0	glpA	Anaerobic glycerol-3-phosphate dehydrogenase subunit A	P0A9C0	no	202	139	0.688119
						P46144	TRUE	7.8	NA	NA	no		-1.4986	6.32048	4.99342	P0AF12	mtnN	5'-methylthioadenosine/S-adenosylhomocysteine nucleosidase	P0AF12	no	203	138	0.679803			-1.53026	5.19075	3.89484	P76419	yegV	Uncharacterized sugar kinase YegV	P76419	no	203	139	0.684729
						P60240	TRUE	34.4	NA	NA	yes		-1.74352	6.31938	4.99268	P37624	rbbA	Ribosome-associated ATPase	P37624	yes	204	139	0.681373			-1.25763	5.16987	3.87778	P36547	eutR	HTH-type DNA-binding transcriptional activator EutR	P36547	no	204	139	0.681373
						P60390	TRUE	39.6	NA	NA	no		-0.945974	6.3129	4.98729	P0A9C0	glpA	Anaerobic glycerol-3-phosphate dehydrogenase subunit A	P0A9C0	no	205	139	0.678049			-0.744718	5.16842	3.87673	P0A9V1	lptB	Lipopolysaccharide export system yes protein LptB	P0A9V1	yes	205	140	0.682927
						P60422	TRUE	70	NA	NA	no		-0.89549	6.30601	4.98076	P13458	sbcC	Nuclease SbcCD subunit C	P13458	yes	206	140	0.679612			-1.66925	5.15863	3.86945	P32134	yihM	Uncharacterized protein YihM	P32134	no	206	140	0.679612
						P60438	TRUE	71.8	NA	NA	no		-0.775785	6.29898	4.97518	P62707	gpmA	2,3-bisphosphoglycerate-dependent phosphoglycerate mutase	P62707	yes	207	141	0.681159			-1.45119	5.11965	3.83593	P30136	thiC	Phosphomethylpyrimidine synthase	P30136	no	207	140	0.676329
						P60560	TRUE	67.4	b0104	guaC	no		-1.19307	6.28996	4.96761	P11454	entF	Enterobactin synthase component F	P11454	yes	208	142	0.682692			-2.09436	5.08373	3.80281	P0A6I3	coaA	Pantothenate kinase	P0A6I3	yes	208	141	0.677885
						P60624	TRUE	78.8	NA	NA	no		-0.921952	6.27763	4.95812	P0A800	rpoZ	DNA-directed RNA polymerase subunit omega	P0A800	no	209	142	0.679426			-0.622887	5.07732	3.79746	P0A9B6	epd	D-erythrose-4-phosphate dehydrogenase	P0A9B6	no	209	141	0.674641
						P60723	TRUE	69.7	NA	NA	no		-2.74713	6.23773	4.9271	P40719	qseC	Sensor protein QseC	P40719	yes	210	143	0.680952			-1.23609	5.04051	3.76489	P39359	yjhH	Probable 2-dehydro-3-deoxy-D-pentonate aldolase YjhH	P39359	no	210	141	0.671429
						P60757	TRUE	69.9	b2019	hisG	yes		-1.11069	6.22681	4.91828	P0A9P4	trxB	Thioredoxin reductase	P0A9P4	no	211	143	0.677725			-0.481279	5.01197	3.73845	P31142	sseA	3-mercaptopyruvate sulfurtransferase	P31142	no	211	141	0.668246
						P60906	TRUE	67.7	b2514	hisS	yes		-0.76278	6.21365	4.90616	P0A7B5	proB	Glutamate 5-kinase	P0A7B5	yes	212	144	0.679245			-1.17449	4.99864	3.72682	P0A825	glyA	Serine hydroxymethyltransferase	P0A825	no	212	141	0.665094
						P61175	TRUE	66.4	NA	NA	no		-0.792635	6.19134	4.88663	P76658	hldE	Bifunctional protein HldE	P76658	yes	213	145	0.680751			-1.9026	4.99105	3.71963	P69503	apt	Adenine phosphoribosyltransferase	P69503	no	213	141	0.661972
						P61517	TRUE	49.5	b0126	can	no		-1.03154	6.15605	4.85581	P25536	yhdE	dTTP/UTP pyrophosphatase	P25536	no	214	145	0.67757			-2.65638	4.98294	3.71312	P30015	lhr	Probable ATP-dependent helicase Lhr	P30015	yes	214	142	0.663551
						P61949	TRUE	54.5	b0684	fldA	no		-0.736031	6.10579	4.81167	P67910	hldD	ADP-L-glycero-D-manno-heptose-6-epimerase	P67910	no	215	145	0.674419			-1.37552	4.97758	3.70951	P69797	manX	PTS system mannose-specific EIIAB component	P69797	no	215	142	0.660465
						P62399	TRUE	84.9	NA	NA	no		-1.32622	6.08565	4.79656	P0AFG3	sucA	2-oxoglutarate dehydrogenase E1 component	P0AFG3	no	216	145	0.671296			-2.18379	4.96726	3.70102	P24232	hmp	Flavohemoprotein	P24232	no	216	142	0.657407
						P63020	TRUE	69.1	NA	NA	no		-2.30848	6.04044	4.75961	P75838	ycaO	Ribosomal protein S12 methylthiotransferase accessory factor YcaO	P75838	no	217	145	0.668203			-1.72057	4.9634	3.69854	P23883	puuC	NADP/NAD-dependent aldehyde dehydrogenase PuuC	P23883	no	217	142	0.654378
						P63284	TRUE	67.2	NA	NA	yes		-1.69086	6.03435	4.75418	P0AAI5	fabF	3-oxoacyl-[acyl-carrier-protein] synthase 2	P0AAI5	no	218	145	0.665138			-0.872986	4.95774	3.69425	P0AAB8	uspD	Universal stress protein D	P0AAB8	no	218	142	0.651376
						P63389	TRUE	23.4	NA	NA	yes		-2.10338	6.01041	4.73381	P27300	lpxK	Tetraacyldisaccharide 4'-kinase	P27300	yes	219	146	0.666667			-1.26168	4.9297	3.67226	P25742	waaQ	Lipopolysaccharide heptosyltransferase 3	P25742	no	219	142	0.648402
						P65556	TRUE	45.6	NA	NA	no		-2.90788	5.988	4.71559	P69503	apt	Adenine phosphoribosyltransferase	P69503	no	220	146	0.663636			-1.07074	4.91724	3.6612	P37624	rbbA	Ribosome-associated ATPase	P37624	yes	220	143	0.65
						P68066	TRUE	46.5	b2579	grcA	no		-1.15974	5.97647	4.70567	P07821	fhuC	Iron(3+)-hydroxamate import ATP-binding protein FhuC	P07821	yes	221	147	0.665158			-2.22269	4.89237	3.64101	P33931	ccmA	Cytochrome c biogenesis yes export protein CcmA	P33931	yes	221	144	0.651584
						P68187	TRUE	3.5	b4035	malK	yes		-1.32035	5.95822	4.68869	P75682	yagE	Putative 2-dehydro-3-deoxy-D-gluconate aldolase YagE	P75682	no	222	147	0.662162			-1.16975	4.87395	3.6259	P77213	ybdK	Putative glutamate--cysteine ligase 2	P77213	yes	222	145	0.653153
						P68191	TRUE	57.8	NA	NA	no		-1.02029	5.93919	4.67189	P04993	recD	RecBCD enzyme subunit RecD	P04993	yes	223	148	0.663677			-1.53138	4.82003	3.57787	P27300	lpxK	Tetraacyldisaccharide 4'-kinase	P27300	yes	223	146	0.654709
						P68679	TRUE	47.9	NA	NA	no		-1.49514	5.91661	4.65341	P24232	hmp	Flavohemoprotein	P24232	no	224	148	0.660714			-3.24296	4.81295	3.57145	P08956	hsdR	Type I restriction enzyme EcoKI endonuclease subunit	P08956	yes	224	147	0.65625
						P68919	TRUE	81.9	NA	NA	no		-1.85974	5.91526	4.65238	P06710	dnaX	DNA polymerase III subunit tau	P06710	yes	225	149	0.662222			-1.76332	4.80931	3.56845	P04805	gltX	Glutamate--tRNA ligase	P04805	yes	225	148	0.657778
						P69910	TRUE	3.2	b1493	gadB	no		-1.31578	5.89827	4.6379	P0AFB5	glnL	Sensory histidine kinase/phosphatase NtrB	P0AFB5	yes	226	150	0.663717			-0.881526	4.80548	3.56495	P0A6E1	aroL	Shikimate kinase 2	P0A6E1	yes	226	149	0.659292
						P69924	TRUE	45.5	b2235	nrdB	no		-0.801221	5.87717	4.62053	P0A7B1	ppk	Polyphosphate kinase	P0A7B1	yes	227	151	0.665198			-1.03999	4.76477	3.52811	P33593	nikD	Nickel import yes protein NikD	P33593	yes	227	150	0.660793
						P75694	TRUE	47.3	NA	NA	no		-1.34433	5.85513	4.60187	P76010	ycgR	Flagellar brake protein YcgR	P76010	no	228	151	0.662281			-0.750557	4.7615	3.5256	P00959	metG	Methionine--tRNA ligase	P00959	yes	228	151	0.662281
						P76658	TRUE	63.3	b3052	hldE	yes		-1.95944	5.8408	4.58938	P39410	yjjJ	Toxin YjjJ	P39410	no	229	151	0.659389			-0.642826	4.74754	3.51535	P77499	sufC	Probable ATP-dependent transporter SufC	P77499	yes	229	152	0.663755
						P77522	TRUE	41.6	b1683	sufB	no		-0.819756	5.82195	4.5729	P0AGE0	ssb	Single-stranded DNA-binding protein	P0AGE0	no	230	151	0.656522			-2.04761	4.7458	3.51457	P0A756	kefG	Glutathione-regulated potassium-efflux system ancillary protein KefG	P0A756	no	230	152	0.66087
						P77611	TRUE	5.3	NA	NA	no		-1.5403	5.82188	4.5729	P17445	betB	Betaine aldehyde dehydrogenase	P17445	no	231	151	0.65368			-0.639385	4.69872	3.47681	P0AFY8	seqA	Negative modulator of initiation of replication	P0AFY8	no	231	152	0.658009
													-1.0015	5.81102	4.56387	P06966	dicA	HTH-type transcriptional regulator DicA	P06966	no	232	151	0.650862			-1.04385	4.69863	3.47681	P0A7B1	ppk	Polyphosphate kinase	P0A7B1	yes	232	153	0.659483
													-1.2002	5.80408	4.55774	P77213	ybdK	Putative glutamate--cysteine ligase 2	P77213	yes	233	152	0.652361			-1.22292	4.69532	3.47422	P04994	xseA	Exodeoxyribonuclease 7 large subunit	P04994	no	233	153	0.656652
													-0.84349	5.77619	4.53386	P77735	yajO	1-deoxyxylulose-5-phosphate synthase YajO	P77735	no	234	152	0.649573			-1.17234	4.69158	3.47254	P24238	yebB	Uncharacterized protein YebB	P24238	no	234	153	0.653846
													-0.653087	5.77274	4.531	P0AA39	rluC	Ribosomal large subunit pseudouridine synthase C	P0AA39	no	235	152	0.646809			-1.27966	4.69072	3.47199	P0AFJ7	pitA	Low-affinity inorganic phosphate transporter PitA	P0AFJ7	no	235	153	0.651064
													-2.14993	5.77073	4.52929	P37689	gpmI	2,3-bisphosphoglycerate-independent phosphoglycerate mutase	P37689	no	236	152	0.644068			-0.736491	4.65751	3.44308	P0A6A3	ackA	Acetate kinase	P0A6A3	yes	236	154	0.652542
													-0.689217	5.76419	4.52425	P0AG20	relA	GTP pyrophosphokinase	P0AG20	yes	237	153	0.64557			-0.722397	4.62801	3.41964	P0AGG0	thiL	Thiamine-monophosphate kinase	P0AGG0	yes	237	155	0.654008
													-0.708629	5.75794	4.51948	P37759	rfbB	dTDP-glucose 4,6-dehydratase 1	P37759	no	238	153	0.642857			-0.710444	4.58454	3.38096	P06611	btuD	Vitamin B12 import yes protein BtuD	P06611	yes	238	156	0.655462
													-0.763166	5.75249	4.51463	P31142	sseA	3-mercaptopyruvate sulfurtransferase	P31142	no	239	153	0.640167			-1.62665	4.57709	3.3741	P0A8N7	epmA	Elongation factor P--(R)-beta-lysine ligase	P0A8N7	yes	239	157	0.656904
													-0.835921	5.73832	4.50399	P37744	rfbA	Glucose-1-phosphate thymidylyltransferase 1	P37744	no	240	153	0.6375			-1.1506	4.5723	3.3705	P30870	glnE	Bifunctional glutamine synthetase adenylyltransferase/adenylyl-removing enzyme	P30870	yes	240	158	0.658333
													-0.669297	5.73529	4.50156	P27829	wecC	UDP-N-acetyl-D-mannosamine dehydrogenase	P27829	no	241	153	0.634855			-1.47853	4.5631	3.3619	P33919	radD	Putative DNA repair helicase RadD	P33919	yes	241	159	0.659751
													-1.28327	5.72735	4.4942	P75736	ybfF	Esterase YbfF	P75736	no	242	153	0.632231			-0.678449	4.55195	3.35399	P0AG20	relA	GTP pyrophosphokinase	P0AG20	yes	242	160	0.661157
													-0.891467	5.69466	4.46647	P23830	pssA	CDP-diacylglycerol--serine O-phosphatidyltransferase	P23830	no	243	153	0.62963			-0.555897	4.54936	3.35228	P0AB77	kbl	2-amino-3-ketobutyrate coenzyme A ligase	P0AB77	no	243	160	0.658436
													-0.816671	5.68029	4.45384	P37440	ucpA	Oxidoreductase UcpA	P37440	no	244	153	0.627049			-0.565756	4.54471	3.34821	P37744	rfbA	Glucose-1-phosphate thymidylyltransferase 1	P37744	no	244	160	0.655738
													-0.668082	5.66945	4.44386	P27830;P37759	rfbB	dTDP-glucose 4,6-dehydratase 1	P27830	no	245	153	0.62449			-1.37373	4.54309	3.34689	P0A6W9	gshA	Glutamate--cysteine ligase	P0A6W9	yes	245	161	0.657143
													-0.601073	5.65237	4.42994	P33221	purT	Formate-dependent phosphoribosylglycinamide formyltransferase	P33221	yes	246	154	0.626016			-0.94742	4.53073	3.33628	P0A752	nadD	Nicotinate-nucleotide adenylyltransferase	P0A752	yes	246	162	0.658537
													-0.948108	5.64713	4.42641	P04805	gltX	Glutamate--tRNA ligase	P04805	yes	247	155	0.62753			-1.15371	4.52278	3.33008	P0A8M3	thrS	Threonine--tRNA ligase	P0A8M3	yes	247	163	0.659919
													-0.599668	5.61879	4.40458	P27828	wecB	UDP-N-acetylglucosamine 2-epimerase	P27828	no	248	155	0.625			-0.525086	4.51175	3.32049	P76550	yffS	Uncharacterized protein YffS	P76550	no	248	163	0.657258
													-1.0007	5.61539	4.40173	P21599	pykA	Pyruvate kinase II	P21599	yes	249	156	0.626506			-1.08506	4.43268	3.25313	P07395	pheT	Phenylalanine--tRNA ligase beta subunit	P07395	yes	249	164	0.658635
													-1.46628	5.5743	4.36511	P15047	entA	2,3-dihydro-2,3-dihydroxybenzoate dehydrogenase	P15047	no	250	156	0.624			-0.895228	4.42935	3.25148	P25539	ribD	Riboflavin biosynthesis protein RibD	P25539	no	250	164	0.656
													-1.19936	5.52939	4.32708	P37013	norR	Anaerobic nitric oxide reductase transcription regulator NorR	P37013	yes	251	157	0.625498			-1.21799	4.42817	3.25086	P0A991	fbaB	Fructose-bisphosphate aldolase class 1	P0A991	no	251	164	0.653386
													-0.49574	5.52652	4.32449	P0A6Z1	hscA	Chaperone protein HscA	P0A6Z1	yes	252	158	0.626984			-1.54411	4.42724	3.25022	P63389	yheS	Probable yes protein YheS	P63389	yes	252	165	0.654762
													-0.889661	5.50996	4.31048	P37666	ghrB	Glyoxylate/hydroxypyruvate reductase B	P37666	no	253	158	0.624506			-2.10259	4.41483	3.24004	P0AFU4	glrR	Transcriptional regulatory protein GlrR	P0AFU4	yes	253	166	0.656126
													-0.76043	5.50792	4.30915	P07395	pheT	Phenylalanine--tRNA ligase beta subunit	P07395	yes	254	159	0.625984			-0.682702	4.41374	3.23923	P0AES2	gudD	Glucarate dehydratase	P0AES2	no	254	166	0.653543
													-0.858242	5.4941	4.29696	P10908	ugpQ	Glycerophosphodiester phosphodiesterase, cytoplasmic	P10908	no	255	159	0.623529			-1.74144	4.40965	3.2357	P0A6J1	cysC	Adenylyl-sulfate kinase	P0A6J1	yes	255	167	0.654902
													-1.08104	5.49243	4.29556	P0AEK0	exoX	Exodeoxyribonuclease 10	P0AEK0	no	256	159	0.621094			-0.795125	4.40332	3.23081	P0A6X3	hfq	RNA-binding protein Hfq	P0A6X3	yes	256	168	0.65625
													-1.79307	5.48797	4.2919	P0AEC8	dcuS	Sensor histidine kinase DcuS	P0AEC8	yes	257	160	0.622568			-1.78264	4.38949	3.21941	P27296	dinG	ATP-dependent DNA helicase DinG	P27296	yes	257	169	0.657588
													-1.10534	5.42311	4.23715	P0AFJ7	pitA	Low-affinity inorganic phosphate transporter PitA	P0AFJ7	no	258	160	0.620155			-0.773553	4.37054	3.20403	P30178	hcxB	Hydroxycarboxylate dehydrogenase B	P30178	no	258	169	0.655039
													-0.916288	5.4013	4.21875	P30870	glnE	Bifunctional glutamine synthetase adenylyltransferase/adenylyl-removing enzyme	P30870	yes	259	161	0.621622			-0.449779	4.35989	3.19556	P67910	hldD	ADP-L-glycero-D-manno-heptose-6-epimerase	P67910	no	259	169	0.65251
													-0.898031	5.38316	4.20324	P36938	pgm	Phosphoglucomutase	P36938	no	260	161	0.619231			-0.597931	4.3586	3.19454	P45425	nanK	N-acetylmannosamine kinase	P45425	yes	260	170	0.653846
													-0.642991	5.36697	4.19013	P05055	pnp	Polyribonucleotide nucleotidyltransferase	P05055	no	261	161	0.616858			-0.71349	4.35096	3.18772	P37671	yiaJ	DNA-binding transcriptional repressor YiaJ	P37671	no	261	170	0.651341
													-1.13485	5.36593	4.18934	P07109	hisP	Histidine/lysine/arginine/ornithine transport ATP-binding protein HisP	P07109	yes	262	162	0.618321			-1.78124	4.33362	3.17308	P43672	uup	yes protein Uup	P43672	yes	262	171	0.652672
													-0.60993	5.35897	4.18367	P0AE01	trmJ	tRNA (cytidine/uridine-2'-O-)-methyltransferase TrmJ	P0AE01	no	263	162	0.61597			-0.680177	4.33238	3.17226	P36938	pgm	Phosphoglucomutase	P36938	no	263	171	0.65019
													-1.08948	5.35035	4.17684	P0AE82	cpxA	Sensor histidine kinase CpxA	P0AE82	yes	264	163	0.617424			-1.42421	4.32756	3.16837	P75736	ybfF	Esterase YbfF	P75736	no	264	171	0.647727
													-0.614899	5.34787	4.17487	P0ADJ5	bcsF	Cellulose biosynthesis protein BcsF	P0ADJ5	no	265	163	0.615094			-0.592268	4.30505	3.15199	P04079	guaA	GMP synthase [glutamine-hydrolyzing]	P04079	yes	265	172	0.649057
													-1.10064	5.27952	4.11839	P06720	melA	Alpha-galactosidase	P06720	no	266	163	0.612782			-1.34388	4.27597	3.12951	P31129	dgcZ	Diguanylate cyclase DgcZ	P31129	no	266	172	0.646617
													-2.92337	5.26772	4.1083	P0ABS8	holE	DNA polymerase III subunit theta	P0ABS8	no	267	163	0.610487			-0.762034	4.2738	3.1281	P62615	ispE	4-diphosphocytidyl-2-C-methyl-D-erythritol kinase	P62615	yes	267	173	0.64794
													-0.539644	5.24143	4.08643	P0AFY8	seqA	Negative modulator of initiation of replication	P0AFY8	no	268	163	0.608209			-1.99511	4.2688	3.12388	P77360	yphC	Uncharacterized zinc-type alcohol dehydrogenase-like protein YphC	P77360	no	268	173	0.645522
													-0.696534	5.23629	4.08294	P0AAB8	uspD	Universal stress protein D	P0AAB8	no	269	163	0.605948			-0.558424	4.25588	3.11304	P0A8X0	yjgA	UPF0307 protein YjgA	P0A8X0	no	269	173	0.643123
													-0.922278	5.23314	4.08083	P25741	waaP	Lipopolysaccharide core heptose(I) kinase WaaP	P25741	yes	270	164	0.607407			-0.737252	4.24449	3.10319	P0AA43	rsuA	Ribosomal small subunit pseudouridine synthase A	P0AA43	no	270	173	0.640741
													-2.9377	5.23226	4.08019	P27278	nadR	Trifunctional NAD biosynthesis/regulator protein NadR	P27278	yes	271	165	0.608856			-0.669753	4.24122	3.10018	P0A6Z1	hscA	Chaperone protein HscA	P0A6Z1	yes	271	174	0.642066
													-0.657607	5.22766	4.07632	P46859	gntK	Thermoresistant gluconokinase	P46859	yes	272	166	0.610294			-0.587853	4.23841	3.09815	P0A8U6	metJ	Met repressor	P0A8U6	no	272	174	0.639706
													-1.31081	5.22216	4.07156	P0AFU4	glrR	Transcriptional regulatory protein GlrR	P0AFU4	yes	273	167	0.611722			-1.77165	4.2381	3.09809	P06709	birA	Bifunctional ligase/repressor BirA	P06709	yes	273	175	0.641026
													-0.683204	5.21944	4.06932	P77279	fetA	Probable iron export ATP-binding protein FetA	P77279	yes	274	168	0.613139			-0.98433	4.2194	3.08222	P76085	paaK	Phenylacetate-coenzyme A ligase	P76085	yes	274	176	0.642336
													-0.720346	5.19913	4.05118	P0A6E1	aroL	Shikimate kinase 2	P0A6E1	yes	275	169	0.614545			-0.839435	4.19238	3.06002	P0A894	rapZ	RNase adapter protein RapZ	P0A894	yes	275	177	0.643636
													-0.811871	5.13934	3.99856	P30850	rnb	Exoribonuclease 2	P30850	no	276	169	0.612319			-0.573426	4.17475	3.0444	P21893	recJ	Single-stranded-DNA-specific exonuclease RecJ	P21893	no	276	177	0.641304
													-1.22693	5.10895	3.97265	P76085	paaK	Phenylacetate-coenzyme A ligase	P76085	yes	277	170	0.613718			-1.47522	4.14893	3.02209	P30014	rnt	Ribonuclease T	P30014	no	277	177	0.638989
													-0.549968	5.10604	3.97021	P0A6P7	engB	Probable GTP-binding protein EngB	P0A6P7	no	278	170	0.611511			-1.2329	4.13582	3.01048	P75838	ycaO	Ribosomal protein S12 methylthiotransferase accessory factor YcaO	P75838	no	278	177	0.636691
													-1.40555	5.0625	3.9311	P21345	gltP	Proton/glutamate-aspartate symporter	P21345	no	279	170	0.609319			-0.975703	4.12625	3.00278	P21693	dbpA	ATP-dependent RNA helicase DbpA	P21693	yes	279	178	0.637993
													-2.51512	5.05668	3.92598	P0A9X1	znuC	Zinc import ATP-binding protein ZnuC	P0A9X1	yes	280	171	0.610714			-1.07944	4.12528	3.00272	P76010	ycgR	Flagellar brake protein YcgR	P76010	no	280	178	0.635714
													-1.54498	5.0521	3.92209	P76149	sad	Succinate semialdehyde dehydrogenase [NAD(P)+] Sad	P76149	no	281	171	0.608541			-0.637086	4.12345	3.00132	P00963	asnA	Aspartate--ammonia ligase	P00963	yes	281	179	0.637011
													-0.451732	5.04754	3.91846	P0AEE5	mglB	D-galactose/methyl-galactoside binding periplasmic protein MglB	P0AEE5	yes	282	172	0.609929			-1.33439	4.11835	2.99696	P0A7J7	rplK	Large ribosomal subunit protein uL11	P0A7J7	no	282	179	0.634752
																										-0.942156	4.11483	2.99443	P05055	pnp	Polyribonucleotide nucleotidyltransferase	P05055	no	283	179	0.632509
																										-0.673376	4.1139	2.99375	P77485	cusS	Sensor histidine kinase CusS	P77485	yes	284	180	0.633803
																										-0.886157	4.11229	2.99262	P0AC30	ftsX	Cell division protein FtsX	P0AC30	no	285	180	0.631579
																										-0.749821	4.10875	2.99055	P0AGI8	trkA	Trk system potassium uptake protein TrkA	P0AGI8	no	286	180	0.629371
																										-0.616541	4.10396	2.98747	P0A9D4	cysE	Serine acetyltransferase	P0A9D4	no	287	180	0.627178
																										-0.748926	4.09335	2.97908	P15640	purD	Phosphoribosylamine--glycine ligase	P15640	yes	288	181	0.628472
																										-0.693812	4.077	2.96585	P0A814	ruvC	Crossover junction endodeoxyribonuclease RuvC	P0A814	no	289	181	0.626298
																										-1.77376	4.07676	2.96585	P0A9Y6	cspC	Cold shock-like protein CspC	P0A9Y6	no	290	181	0.624138
																										-1.50099	4.06454	2.95673	P39410	yjjJ	Toxin YjjJ	P39410	no	291	181	0.621993
																										-0.652407	4.06418	2.95673	P33221	purT	Formate-dependent phosphoribosylglycinamide formyltransferase	P33221	yes	292	182	0.623288
																										-1.4119	4.05895	2.9528	P0A715	kdsA	2-dehydro-3-deoxyphosphooctonate aldolase	P0A715	no	293	182	0.62116
																										-0.903148	4.05205	2.94758	P76226	ynjF	Inner membrane protein YnjF	P76226	no	294	182	0.619048
																										-1.14708	4.04363	2.94128	P39208	idnK	Thermosensitive gluconokinase	P39208	yes	295	183	0.620339
																										-0.400056	4.03598	2.93481	P06612	topA	DNA topoisomerase 1	P06612	no	296	183	0.618243
																										-0.770458	4.02413	2.92554	P37005	lasT	Uncharacterized tRNA/rRNA methyltransferase LasT	P37005	no	297	183	0.616162
																										-0.487237	4.00732	2.91083	P17169	glmS	Glutamine--fructose-6-phosphate aminotransferase [isomerizing]	P17169	no	298	183	0.614094
																										-0.495675	3.99215	2.89993	P03004	dnaA	Chromosomal replication initiator protein DnaA	P03004	yes	299	184	0.615385
																										-0.663102	3.98891	2.89728	P62620	ispG	4-hydroxy-3-methylbut-2-en-1-yl diphosphate synthase (flavodoxin)	P62620	no	300	184	0.613333
																										-1.22533	3.97258	2.88416	P0A8T7	rpoC	DNA-directed RNA polymerase subunit beta'	P0A8T7	no	301	184	0.611296
																										-1.19669	3.96885	2.88111	P09029	purK	N5-carboxyaminoimidazole ribonucleotide synthase	P09029	yes	302	185	0.612583
																										-0.463426	3.9674	2.88011	P0A853	tnaA	Tryptophanase	P0A853	no	303	185	0.610561

## Sheet: Extended Data Fig. 3c
Protein.Group	Protein.Names	Genes	First.Protein.Description	Stripped.Sequence	Modified.Sequence	peptide.length	from	to	regulation	CV_pEC50	mean_pEC50	is.uniprot.atp
P0A9W3	ETTA_ECOLI	ettA	Energy-dependent translational throttle protein EttA	AADALRLPDWDAKIANLSGGER	AADALRLPDWDAKIANLSGGER	22	147	168	stabilized	0.0121491	3.77913	yes
P0A717	KPRS_ECOLI	prs	Ribose-phosphate pyrophosphokinase	AAEALKER	AAEALKER	8	232	239	stabilized	0.0405391	4.32688	yes
P15038	HELD_ECOLI	helD	DNA helicase IV	AAEEMDER	AAEEMDER	8	253	260	stabilized	0.023671	3.78267	yes
P24193	HYPE_ECOLI	hypE	Carbamoyl dehydratase HypE	AAGIAIVTGDTK	AAGIAIVTGDTK	12	122	133	stabilized	0.0590807	4.51248	no
P67910	HLDD_ECOLI	hldD	ADP-L-glycero-D-manno-heptose-6-epimerase	AAGYDKPFK	AAGYDKPFK	9	285	293	stabilized	0.0326188	3.24013	no
P0A9T0	SERA_ECOLI	serA	D-3-phosphoglycerate dehydrogenase	AAGYTNIEFHK	AAGYTNIEFHK	11	29	39	stabilized	0.209979	2.97058	no
Q46927	TCDA_ECOLI	tcdA	tRNA threonylcarbamoyladenosine dehydratase	AALIAYCR	AALIAYC(UniMod:4)R	8	136	143	stabilized	0.133169	3.156	yes
P15038	HELD_ECOLI	helD	DNA helicase IV	AALLAALRK	AALLAALRK	9	447	455	stabilized	0.0259193	3.8539	yes
P09980	REP_ECOLI	rep	ATP-dependent DNA helicase Rep	AANILIANNPHVFEK	AANILIANNPHVFEK	15	286	300	stabilized	0.0230549	3.98105	yes
P09980	REP_ECOLI	rep	ATP-dependent DNA helicase Rep	AANILIANNPHVFEKR	AANILIANNPHVFEKR	16	286	301	stabilized	0.00665069	3.85493	yes
P0AEW9	K1PF_ECOLI	fruK	1-phosphofructokinase	AAPWLVKPNRR	AAPWLVKPNRR	11	179	189	stabilized	0.0278386	3.4277	yes
P06999	PFKB_ECOLI	pfkB	ATP-dependent 6-phosphofructokinase isozyme 2	AAQEIVNSGK	AAQEIVNSGK	10	208	217	stabilized	0.0288109	3.28605	yes
P0A9J6	RBSK_ECOLI	rbsK	Ribokinase	AAQVLHEK	AAQVLHEK	8	208	215	stabilized	0.00809673	3.30293	yes
P69441	KAD_ECOLI	adk	Adenylate kinase	AAVKSGSELGK	AAVKSGSELGK	11	37	47	stabilized	0.0222241	3.31667	yes
P69441	KAD_ECOLI	adk	Adenylate kinase	AAVKSGSELGKQAK	AAVKSGSELGKQAK	14	37	50	stabilized	0.023197	3.25633	yes
P04335	FRSA_ECOLI	frsA	Esterase FrsA	ACAEDDPQLSGR	AC(UniMod:4)AEDDPQLSGR	12	112	123	stabilized	0.123613	2.2205	no
P11071	ACEK_ECOLI	aceK	Isocitrate dehydrogenase kinase/phosphatase	ACYQLVK	AC(UniMod:4)YQLVK	7	355	361	stabilized	0.0270669	3.9736	yes
P0A6P7	ENGB_ECOLI	engB	Probable GTP-binding protein EngB	ADKLASGAR	ADKLASGAR	9	147	155	stabilized	0.0268449	3.89015	no
P0ACB0	DNAB_ECOLI	dnaB	Replicative DNA helicase	ADKRPVNSDLR	ADKRPVNSDLR	11	393	403	stabilized	0.0293455	4.19177	yes
P14081	SELB_ECOLI	selB	Selenocysteine-specific elongation factor	ADRVDEAR	ADRVDEAR	8	114	121	stabilized	0.0512694	3.46825	no
P0A9M0	LON_ECOLI	lon	Lon protease	AEAELQKLK	AEAELQKLK	9	271	279	stabilized	0.0881822	3.48287	yes
P0A7D4	PURA_ECOLI	purA	Adenylosuccinate synthetase	AEAVDYQK	AEAVDYQK	8	179	186	stabilized	0.0246372	3.871	no
P22188	MURE_ECOLI	murE	UDP-N-acetylmuramoyl-L-alanyl-D-glutamate--2,6-diaminopimelate ligase	AEAVTCAVMQAK	AEAVTC(UniMod:4)AVMQAK	12	445	456	stabilized	0.203024	2.96455	yes
P07118	SYV_ECOLI	valS	Valine--tRNA ligase	AESGGTITR	AESGGTITR	9	119	127	stabilized	0.0237672	3.45207	yes
P62707	GPMA_ECOLI	gpmA	2,3-bisphosphoglycerate-dependent phosphoglycerate mutase	AETAEKYGDEQVK	AETAEKYGDEQVK	13	101	113	stabilized	0.11885	2.18348	yes
P0AG20	RELA_ECOLI	relA	GTP pyrophosphokinase	AEVYGRPK	AEVYGRPK	8	247	254	stabilized	0.235281	1.41993	yes
P0A836	SUCC_ECOLI	sucC	Succinate--CoA ligase [ADP-forming] subunit beta	AFAENWLGKR	AFAENWLGKR	10	71	80	stabilized	0.0240938	3.55625	yes
P33221	PURT_ECOLI	purT	Formate-dependent phosphoribosylglycinamide formyltransferase	AFLGLPVGGIR	AFLGLPVGGIR	11	306	316	stabilized	0.0344852	4.0371	yes
P32125	MOBB_ECOLI	mobB	Molybdopterin-guanine dinucleotide biosynthesis adapter protein	AGAAQTIVASQQR	AGAAQTIVASQQR	13	63	75	stabilized	0.140123	3.164	no
P05852	TSAD_ECOLI	tsaD	tRNA N6-adenosine threonylcarbamoyltransferase	AGATADLGVSVRPR	AGATADLGVSVRPR	14	315	328	stabilized	0.0651875	4.25817	no
P37759	RMLB1_ECOLI	rfbB	dTDP-glucose 4,6-dehydratase 1	AGETYNIGGHNEK	AGETYNIGGHNEK	13	252	264	stabilized	0.0402862	3.86753	no
P37759	RMLB1_ECOLI	rfbB	dTDP-glucose 4,6-dehydratase 1	AGETYNIGGHNEKK	AGETYNIGGHNEKK	14	252	265	stabilized	0.0419882	4.12175	no
P37666	GHRB_ECOLI	ghrB	Glyoxylate/hydroxypyruvate reductase B	AGEWTASIGPDWYGTDVHHK	AGEWTASIGPDWYGTDVHHK	20	127	146	stabilized	0.130662	2.4344	no
P60906	SYH_ECOLI	hisS	Histidine--tRNA ligase	AGIEHGLLYNQEQR	AGIEHGLLYNQEQR	14	91	104	stabilized	0.00731997	3.44165	yes
P10408	SECA_ECOLI	secA	Protein translocase subunit SecA	AGIKHNVLNAK	AGIKHNVLNAK	11	472	482	stabilized	0.0358759	4.00042	yes
P32143	SQUV_ECOLI	yihV	Sulfofructose kinase	AGIPDCDQTR	AGIPDC(UniMod:4)DQTR	10	282	291	stabilized	0.0227771	3.38148	yes
P0ABH9	CLPA_ECOLI	clpA	ATP-dependent Clp protease ATP-binding subunit ClpA	AGLGHEHKPVGSFLFAGPTGVGK	AGLGHEHKPVGSFLFAGPTGVGK	23	479	501	stabilized	0.129336	2.80063	yes
P0A812	RUVB_ECOLI	ruvB	Holliday junction branch migration complex subunit RuvB	AGSLTSPLR	AGSLTSPLR	9	164	172	stabilized	0.0101926	4.3045	yes
P0ABF1	PCNB_ECOLI	pcnB	Poly(A) polymerase I	AGYEAWLVGGGVR	AGYEAWLVGGGVR	13	58	70	stabilized	0.0136166	3.25228	yes
P03018	UVRD_ECOLI	uvrD	DNA helicase II	AHELWLNKPHILQHYR	AHELWLNKPHILQHYR	16	196	211	stabilized	0.0429072	3.08907	yes
P37666	GHRB_ECOLI	ghrB	Glyoxylate/hydroxypyruvate reductase B	AHFGFNMPILYNAR	AHFGFNMPILYNAR	14	164	177	stabilized	0.230019	1.8059	no
P03018	UVRD_ECOLI	uvrD	DNA helicase II	AHHMDANLPQDFQILDSEDQLR	AHHMDANLPQDFQILDSEDQLR	22	100	121	stabilized	0.00476002	3.04113	yes
P27828	WECB_ECOLI	wecB	UDP-N-acetylglucosamine 2-epimerase	AHNPYGDGQACSR	AHNPYGDGQAC(UniMod:4)SR	13	352	364	stabilized	0.243892	2.0749	no
P30178	HCXB_ECOLI	hcxB	Hydroxycarboxylate dehydrogenase B	AHQHGIAAVALHNSHHIGR	AHQHGIAAVALHNSHHIGR	19	105	123	stabilized	0.0631515	1.6698	no
P0AAZ4	RARA_ECOLI	rarA	Replication-associated recombination protein A	AIAELVNGDAR	AIAELVNGDAR	11	199	209	stabilized	0.0207741	3.50595	yes
P0A8N3	SYK1_ECOLI	lysS	Lysine--tRNA ligase	AIAESIGIHVEK	AIAESIGIHVEK	12	353	364	stabilized	0.0187892	3.60783	yes
P11868	TDCD_ECOLI	tdcD	Propionate kinase	AIAFELEKR	AIAFELEKR	9	66	74	stabilized	0.0707656	3.95063	yes
P0AAI3	FTSH_ECOLI	ftsH	ATP-dependent zinc metalloprotease FtsH	AIAGEAK	AIAGEAK	7	204	210	stabilized	0.0593374	4.40723	yes
P77649	SELO_ECOLI	selO	Protein adenylyltransferase SelO	AIEAAEKGDMTELHR	AIEAAEKGDMTELHR	15	431	445	stabilized	0.00891486	3.77945	yes
P0AAZ4	RARA_ECOLI	rarA	Replication-associated recombination protein A	AIEAGHLHSMILWGPPGTGK	AIEAGHLHSMILWGPPGTGK	20	44	63	stabilized	0.0231248	3.86505	yes
P0ABH9	CLPA_ECOLI	clpA	ATP-dependent Clp protease ATP-binding subunit ClpA	AIEALTEAIK	AIEALTEAIK	10	466	475	stabilized	0.130094	2.7171	yes
P60906	SYH_ECOLI	hisS	Histidine--tRNA ligase	AIGEVTDVVEK	AIGEVTDVVEK	11	55	65	stabilized	0.00831628	3.4733	yes
P37013	NORR_ECOLI	norR	Anaerobic nitric oxide reductase transcription regulator NorR	AIHEASPR	AIHEASPR	8	227	234	stabilized	0.0434288	3.42092	yes
Q06065	ATOC_ECOLI	atoC	Regulatory protein AtoC	AIHYNSR	AIHYNSR	7	185	191	stabilized	0.0107404	3.38492	yes
P23909	MUTS_ECOLI	mutS	DNA mismatch repair protein MutS	AIIDTPPVLVR	AIIDTPPVLVR	11	410	420	stabilized	0.0424756	4.3857	yes
P0A8F8	UVRB_ECOLI	uvrB	UvrABC system protein B	AILYGDKITPSMAK	AILYGDKITPSMAK	14	550	563	stabilized	0.187487	2.23733	yes
P0AEK4	FABI_ECOLI	fabI	Enoyl-[acyl-carrier-protein] reductase [NADH] FabI	AIPNYNVMGLAK	AIPNYNVMGLAK	12	152	163	stabilized	0.0480498	2.4812	no
P0AFB8	NTRC_ECOLI	glnG	DNA-binding transcriptional regulator NtrC	AKAPFIALNMAAIPK	AKAPFIALNMAAIPK	15	188	202	stabilized	0.053286	3.4867	yes
P07813	SYL_ECOLI	leuS	Leucine--tRNA ligase	AKDAAGHELVYTGMSK	AKDAAGHELVYTGMSK	16	604	619	stabilized	0.0233989	3.35865	yes
P31663	PANC_ECOLI	panC	Pantothenate synthetase	AKDGLALSSR	AKDGLALSSR	10	180	189	stabilized	0.0218212	3.94077	yes
P0AAI3	FTSH_ECOLI	ftsH	ATP-dependent zinc metalloprotease FtsH	AKHMSDETAR	AKHMSDETAR	10	534	543	stabilized	0.040442	4.34157	yes
P36767	RDGC_ECOLI	rdgC	Recombination-associated protein RdgC	AKKQDLTSEEITNHIEAGK	AKKQDLTSEEITNHIEAGK	19	209	227	stabilized	0.0666414	2.71953	no
P0A8N5	SYK2_ECOLI	lysU	Lysine--tRNA ligase, heat inducible	ALAESIGITVEK	ALAESIGITVEK	12	353	364	stabilized	0.0112925	3.5994	yes
P00452	RIR1_ECOLI	nrdA	Ribonucleoside-diphosphate reductase 1 subunit alpha	ALDALLDYQDYPIPAAKR	ALDALLDYQDYPIPAAKR	18	488	505	stabilized	0.0276938	3.01927	yes
P0A9C9	GLPX_ECOLI	glpX	Fructose-1,6-bisphosphatase 1 class 2	ALDGDMNGR	ALDGDMNGR	9	223	231	stabilized	0.151261	2.58815	no
P0ABU2	YCHF_ECOLI	ychF	Ribosome-binding ATPase YchF	ALDLSAEEKAAIR	ALDLSAEEKAAIR	13	180	192	stabilized	0.121069	4.21193	yes
P05852	TSAD_ECOLI	tsaD	tRNA N6-adenosine threonylcarbamoyltransferase	ALDQTGFKR	ALDQTGFKR	9	254	262	stabilized	0.0128201	4.03428	no
P06710	DPO3X_ECOLI	dnaX	DNA polymerase III subunit tau	ALDVEQIR	ALDVEQIR	8	177	184	stabilized	0.0434239	3.43085	yes
P17952	MURC_ECOLI	murC	UDP-N-acetylmuramate--L-alanine ligase	ALESFQGTGR	ALESFQGTGR	10	317	326	stabilized	0.0928952	1.58472	yes
P18843	NADE_ECOLI	nadE	NH(3)-dependent NAD(+) synthetase	ALGAKPQINAEEEIRR	ALGAKPQINAEEEIRR	16	10	25	stabilized	0.0148928	3.70268	yes
P37759	RMLB1_ECOLI	rfbB	dTDP-glucose 4,6-dehydratase 1	ALGWKPQETFESGIR	ALGWKPQETFESGIR	15	314	328	stabilized	0.0881539	3.7251	no
P14081	SELB_ECOLI	selB	Selenocysteine-specific elongation factor	ALHAQNQPTETANAGQR	ALHAQNQPTETANAGQR	17	220	236	stabilized	0.00721324	3.82633	no
P25888	RHLE_ECOLI	rhlE	ATP-dependent RNA helicase RhlE	ALILTPTR	ALILTPTR	8	78	85	stabilized	0.0496162	3.54933	yes
P0ADT5	YGIC_ECOLI	ygiC	Putative acid--amine ligase YgiC	ALITQDMSR	ALITQDMSR	9	370	378	stabilized	0.0619117	4.61543	yes
P0AG40	RIBF_ECOLI	ribF	Bifunctional riboflavin kinase/FMN adenylyltransferase	ALLQGLQEEGR	ALLQGLQEEGR	11	34	44	stabilized	0.0422552	3.3627	yes
P29680	DCUP_ECOLI	hemE	Uroporphyrinogen decarboxylase	ALLRQPVDVTPVWMMR	ALLRQPVDVTPVWMMR	16	12	27	stabilized	0.184244	2.02237	no
P27550	ACSA_ECOLI	acs	Acetyl-coenzyme A synthetase	ALMAEGDKAIEGTDR	ALMAEGDKAIEGTDR	15	363	377	stabilized	0.120104	3.04885	yes
P77756	QUEC_ECOLI	queC	7-cyano-7-deazaguanine synthase	ALNHAVSLGMAK	ALNHAVSLGMAK	12	141	152	stabilized	0.0475218	3.60257	yes
P00963	ASNA_ECOLI	asnA	Aspartate--ammonia ligase	ALRPDEDR	ALRPDEDR	8	98	105	stabilized	0.0934169	2.79783	yes
P0A8N5	SYK2_ECOLI	lysU	Lysine--tRNA ligase, heat inducible	ALRPLPDK	ALRPLPDK	8	149	156	stabilized	0.0478812	3.6375	yes
P0A8N3	SYK1_ECOLI	lysS	Lysine--tRNA ligase	ALRPLPDKFHGLQDQEAR	ALRPLPDKFHGLQDQEAR	18	149	166	stabilized	0.0210495	3.4687	yes
P0A8N5	SYK2_ECOLI	lysU	Lysine--tRNA ligase, heat inducible	ALRPLPDKFHGLQDQEVR	ALRPLPDKFHGLQDQEVR	18	149	166	stabilized	0.00453298	3.47958	yes
P23883	PUUC_ECOLI	puuC	NADP/NAD-dependent aldehyde dehydrogenase PuuC	ALSLAIENR	ALSLAIENR	9	13	21	stabilized	0.0682395	3.19167	no
P0A6F3	GLPK_ECOLI	glpK	Glycerol kinase	AMAWEEHDE	AMAWEEHDE	9	494	502	stabilized	0.0243635	3.4471	yes
P0A6A3	ACKA_ECOLI	ackA	Acetate kinase	AMDVYCHR	AMDVYC(UniMod:4)HR	8	302	309	stabilized	0.016291	3.68942	yes
P0AB89	PUR8_ECOLI	purB	Adenylosuccinate lyase	AMTPANYIGR	AMTPANYIGR	10	438	447	stabilized	0.126056	2.77902	no
P39342	YJGR_ECOLI	yjgR	Uncharacterized protein YjgR	AMVIAPCSR	AMVIAPC(UniMod:4)SR	9	378	386	stabilized	0.0733258	3.96762	no
P36938	PGM_ECOLI	pgm	Phosphoglucomutase	ANALLADGLK	ANALLADGLK	10	177	186	stabilized	0.063327	3.21687	no
P0A9B6	E4PD_ECOLI	epd	D-erythrose-4-phosphate dehydrogenase	ANEVNLLLQK	ANEVNLLLQK	10	257	266	stabilized	0.049654	2.71823	no
P77756	QUEC_ECOLI	queC	7-cyano-7-deazaguanine synthase	ANGLNHYLADKPTVMAAMK	ANGLNHYLADKPTVMAAMK	19	207	225	stabilized	0.0334149	3.46007	yes
P0AG24	SPOT_ECOLI	spoT	Bifunctional (p)ppGpp synthase/hydrolase SpoT	ANGYQSLHTSMIGPHGVPVEVQIR	ANGYQSLHTSMIGPHGVPVEVQIR	24	300	323	stabilized	0.028643	2.77652	no
P75957	LOLD_ECOLI	lolD	Lipoprotein-releasing system ATP-binding protein LolD	ANHRPSELSGGER	ANHRPSELSGGER	13	139	151	stabilized	0.0669917	3.82802	yes
P0A717	KPRS_ECOLI	prs	Ribose-phosphate pyrophosphokinase	ANVSQVMHIIGDVAGR	ANVSQVMHIIGDVAGR	16	199	214	stabilized	0.0557811	4.37092	yes
P67087	RSMI_ECOLI	rsmI	Ribosomal RNA small subunit methyltransferase I	AQEEDLPADALR	AQEEDLPADALR	12	237	248	stabilized	0.0774537	2.755	no
P16659	SYP_ECOLI	proS	Proline--tRNA ligase	AQGIEVLLDDRK	AQGIEVLLDDRK	12	502	513	stabilized	0.0434095	3.52995	yes
P23909	MUTS_ECOLI	mutS	DNA mismatch repair protein MutS	AQLETVDSAPVQALREK	AQLETVDSAPVQALREK	17	380	396	stabilized	0.122699	4.24165	yes
P0AGJ9	SYY_ECOLI	tyrS	Tyrosine--tRNA ligase	AQYVLAEQVTR	AQYVLAEQVTR	11	299	309	stabilized	0.0202629	3.60127	yes
P0A720	KTHY_ECOLI	tmk	Thymidylate kinase	ARGELDRIEQESFDFFNR	ARGELDRIEQESFDFFNR	18	152	169	stabilized	0.0634344	2.95867	yes
P10408	SECA_ECOLI	secA	Protein translocase subunit SecA	ARLEKGEVLENLIPEAFAVVR	ARLEKGEVLENLIPEAFAVVR	21	52	72	stabilized	0.0365109	3.626	yes
P0AE01	TRMJ_ECOLI	trmJ	tRNA (cytidine/uridine-2'-O-)-methyltransferase TrmJ	ARPESQELNILR	ARPESQELNILR	12	219	230	stabilized	0.0482093	3.6849	no
P08178	PUR5_ECOLI	purM	Phosphoribosylformylglycinamidine cyclo-ligase	ASDSEQRVVIE	ASDSEQRVVIE	11	335	345	stabilized	0.0290698	3.22583	yes
P0A8N5	SYK2_ECOLI	lysU	Lysine--tRNA ligase, heat inducible	ASFVTLQDVGGR	ASFVTLQDVGGR	12	83	94	stabilized	0.0142074	3.22417	yes
P37759	RMLB1_ECOLI	rfbB	dTDP-glucose 4,6-dehydratase 1	ASSDHLVR	ASSDHLVR	8	172	179	stabilized	0.0405497	4.00788	no
P22106	ASNB_ECOLI	asnB	Asparagine synthetase B [glutamine-hydrolyzing]	ASTPMYLMSR	ASTPMYLMSR	10	326	335	stabilized	0.0954129	2.5115	yes
P33940	MQO_ECOLI	mqo	Malate:quinone oxidoreductase	ASVGAPPMSVPHIDTR	ASVGAPPMSVPHIDTR	16	316	331	stabilized	0.156376	2.6643	no
P16659	SYP_ECOLI	proS	Proline--tRNA ligase	ASVQGEDGR	ASVQGEDGR	9	427	435	stabilized	0.00886203	3.49305	yes
P21888	SYC_ECOLI	cysS	Cysteine--tRNA ligase	ATHHIAEIIELTEQLIAK	ATHHIAEIIELTEQLIAK	18	114	131	stabilized	0.228204	2.50778	yes
P0A6F3	GLPK_ECOLI	glpK	Glycerol kinase	ATLESIAYQTR	ATLESIAYQTR	11	380	390	stabilized	0.0180323	3.4505	yes
P60906	SYH_ECOLI	hisS	Histidine--tRNA ligase	ATPAVGFAMGLER	ATPAVGFAMGLER	13	299	311	stabilized	0.00707477	3.41482	yes
P0A8G6	NQOR_ECOLI	wrbA	NAD(P)H dehydrogenase (quinone)	AVAEGASKVDGAEVVVKR	AVAEGASKVDGAEVVVKR	18	21	38	stabilized	0.0394067	2.77343	no
P25888	RHLE_ECOLI	rhlE	ATP-dependent RNA helicase RhlE	AVAEQGYR	AVAEQGYR	8	15	22	stabilized	0.0534649	3.5479	yes
P21507	SRMB_ECOLI	srmB	ATP-dependent RNA helicase SrmB	AVETLILDEADR	AVETLILDEADR	12	150	161	stabilized	0.0464332	4.32785	yes
P0A6T3	GAL1_ECOLI	galK	Galactokinase	AVIGDKGGVR	AVIGDKGGVR	10	321	330	stabilized	0.0417167	3.8575	yes
P30850	RNB_ECOLI	rnb	Exoribonuclease 2	AVIKGETATRPQDEITVQMAER	AVIKGETATRPQDEITVQMAER	22	513	534	stabilized	0.143076	1.7654	no
P0A8M0	SYN_ECOLI	asnS	Asparagine--tRNA ligase	AVLEERADDMK	AVLEERADDMK	11	276	286	stabilized	0.00933625	3.67455	yes
P0A836	SUCC_ECOLI	sucC	Succinate--CoA ligase [ADP-forming] subunit beta	AVLVNIFGGIVR	AVLVNIFGGIVR	12	313	324	stabilized	0.0107964	3.42857	yes
P17952	MURC_ECOLI	murC	UDP-N-acetylmuramate--L-alanine ligase	AVMCVDDPVIR	AVMC(UniMod:4)VDDPVIR	11	227	237	stabilized	0.111961	2.22247	yes
P60240	RAPA_ECOLI	rapA	RNA polymerase-associated protein RapA	AVNPNIRDDELTAIESNR	AVNPNIRDDELTAIESNR	18	926	943	stabilized	0.0279424	4.32672	yes
P31120	GLMM_ECOLI	glmM	Phosphoglucosamine mutase	AVTAEVEAALGNR	AVTAEVEAALGNR	13	393	405	stabilized	0.209118	2.96647	no
P0A6F3	GLPK_ECOLI	glpK	Glycerol kinase	AVVMDHDANIISVSQR	AVVMDHDANIISVSQR	16	19	34	stabilized	0.0133726	3.42322	yes
P15038	HELD_ECOLI	helD	DNA helicase IV	AVVNGEHSLLVLAGAGSGK	AVVNGEHSLLVLAGAGSGK	19	204	222	stabilized	0.0235256	3.7468	yes
P24193	HYPE_ECOLI	hypE	Carbamoyl dehydratase HypE	AVVTSMAETAR	AVVTSMAETAR	11	111	121	stabilized	0.0211349	4.48987	no
P0C0R7	RLME_ECOLI	rlmE	Ribosomal RNA large subunit methyltransferase E	AWFKLDEIQQSDK	AWFKLDEIQQSDK	13	35	47	stabilized	0.165708	2.12053	no
P11868	TDCD_ECOLI	tdcD	Propionate kinase	AWHEGHER	AWHEGHER	8	285	292	stabilized	0.0237251	3.53145	yes
P0A8I8	RLMH_ECOLI	rlmH	Ribosomal RNA large subunit methyltransferase H	AWSITTNHPYHRE	AWSITTNHPYHRE	13	143	155	stabilized	0.0247719	4.1508	no
P00956	SYI_ECOLI	ileS	Isoleucine--tRNA ligase	AYEAYDFHEVVQR	AYEAYDFHEVVQR	13	702	714	stabilized	0.131728	3.94823	yes
P00452	RIR1_ECOLI	nrdA	Ribonucleoside-diphosphate reductase 1 subunit alpha	AYGQFEPPALYDHVVK	AYGQFEPPALYDHVVK	16	93	108	stabilized	0.033369	2.96085	yes
P0AG30	RHO_ECOLI	rho	Transcription termination factor Rho	AYNTVVPASGK	AYNTVVPASGK	11	273	283	stabilized	0.0138386	3.829	yes
P15038	HELD_ECOLI	helD	DNA helicase IV	CDLDTTYR	C(UniMod:4)DLDTTYR	8	496	503	stabilized	0.0109154	3.76055	yes
P0ACY1	YDJA_ECOLI	ydjA	Putative NAD(P)H nitroreductase YdjA	CEENHKVPR	C(UniMod:4)EENHKVPR	9	96	104	stabilized	0.0693927	2.60347	no
P0AEW6	INGK_ECOLI	gsk	Guanosine-inosine kinase	CFTLIGESGER	C(UniMod:4)FTLIGESGER	11	152	162	stabilized	0.0443239	3.38367	yes
P0A9C9	GLPX_ECOLI	glpX	Fructose-1,6-bisphosphatase 1 class 2	CKAMGIEAGK	C(UniMod:4)KAMGIEAGK	10	256	265	stabilized	0.151977	2.62642	no
P0A836	SUCC_ECOLI	sucC	Succinate--CoA ligase [ADP-forming] subunit beta	CQVHAGGR	C(UniMod:4)QVHAGGR	8	47	54	stabilized	0.00431671	3.50605	yes
P06720	AGAL_ECOLI	melA	Alpha-galactosidase	CVEQLANWHKELEEYKK	C(UniMod:4)VEQLANWHKELEEYKK	17	299	315	stabilized	0.144551	4.44857	no
P00956	SYI_ECOLI	ileS	Isoleucine--tRNA ligase	CVSNVAGDGEK	C(UniMod:4)VSNVAGDGEK	11	924	934	stabilized	0.0530802	3.12325	yes
P00956	SYI_ECOLI	ileS	Isoleucine--tRNA ligase	CVSNVAGDGEKR	C(UniMod:4)VSNVAGDGEKR	12	924	935	stabilized	0.0391399	2.82363	yes
P07813	SYL_ECOLI	leuS	Leucine--tRNA ligase	DAAGHELVYTGMSK	DAAGHELVYTGMSK	14	606	619	stabilized	0.00955706	3.365	yes
P24193	HYPE_ECOLI	hypE	Carbamoyl dehydratase HypE	DAALIGEVVERK	DAALIGEVVERK	12	299	310	stabilized	0.0723098	4.38903	no
P33940	MQO_ECOLI	mqo	Malate:quinone oxidoreductase	DAEKGGVLR	DAEKGGVLR	9	428	436	stabilized	0.135949	2.4601	no
P0A9T0	SERA_ECOLI	serA	D-3-phosphoglycerate dehydrogenase	DAHFIGLR	DAHFIGLR	8	53	60	stabilized	0.101235	3.0373	no
P11071	ACEK_ECOLI	aceK	Isocitrate dehydrogenase kinase/phosphatase	DAIEEYGNAIR	DAIEEYGNAIR	11	436	446	stabilized	0.0193714	4.1346	yes
P60906	SYH_ECOLI	hisS	Histidine--tRNA ligase	DALVAFLEQHK	DALVAFLEQHK	11	179	189	stabilized	0.0397996	3.4467	yes
P60906	SYH_ECOLI	hisS	Histidine--tRNA ligase	DALVAFLEQHKEK	DALVAFLEQHKEK	13	179	191	stabilized	0.0171514	3.4811	yes
P60906	SYH_ECOLI	hisS	Histidine--tRNA ligase	DALVAFLEQHKEKLDEDCK	DALVAFLEQHKEKLDEDC(UniMod:4)K	19	179	197	stabilized	0.0422456	3.5434	yes
P00452	RIR1_ECOLI	nrdA	Ribonucleoside-diphosphate reductase 1 subunit alpha	DAPDYQYLAAR	DAPDYQYLAAR	11	73	83	stabilized	0.0194642	2.8703	yes
P33919	RADD_ECOLI	radD	Putative DNA repair helicase RadD	DCIYELPLR	DC(UniMod:4)IYELPLR	9	180	188	stabilized	0.126335	4.15913	yes
P60240	RAPA_ECOLI	rapA	RNA polymerase-associated protein RapA	DDELTAIESNR	DDELTAIESNR	11	933	943	stabilized	0.0450603	4.27503	yes
P62707	GPMA_ECOLI	gpmA	2,3-bisphosphoglycerate-dependent phosphoglycerate mutase	DDERYPGHDPR	DDERYPGHDPR	11	129	139	stabilized	0.225372	2.0736	yes
P0A9V1	LPTB_ECOLI	lptB	Lipopolysaccharide export system ATP-binding protein LptB	DDLSAEQR	DDLSAEQR	8	107	114	stabilized	0.22444	3.11085	yes
P69441	KAD_ECOLI	adk	Adenylate kinase	DDQEETVR	DDQEETVR	8	158	165	stabilized	0.0152536	3.4373	yes
P69441	KAD_ECOLI	adk	Adenylate kinase	DDVTGEELTTR	DDVTGEELTTR	11	146	156	stabilized	0.0183497	3.46143	yes
P20083	PARE_ECOLI	parE	DNA topoisomerase 4 subunit B	DEINNTEQR	DEINNTEQR	9	204	212	stabilized	0.0332338	3.3195	yes
P0A8L1	SYS_ECOLI	serS	Serine--tRNA ligase	DENDNVEVSR	DENDNVEVSR	10	116	125	stabilized	0.0360521	3.8658	yes
P0A7E5	PYRG_ECOLI	pyrG	CTP synthase	DENGNVEVR	DENGNVEVR	9	421	429	stabilized	0.0181187	3.09615	yes
P0AB89	PUR8_ECOLI	purB	Adenylosuccinate lyase	DEVILPYWR	DEVILPYWR	9	140	148	stabilized	0.163263	3.024	no
P0ACB0	DNAB_ECOLI	dnaB	Replicative DNA helicase	DEVYHENSDLK	DEVYHENSDLK	11	421	431	stabilized	0.078548	4.44695	yes
P76014	DHAL_ECOLI	dhaL	PEP-dependent dihydroxyacetone kinase, ADP-binding subunit DhaL	DGADGVISR	DGADGVISR	9	112	120	stabilized	0.0328138	3.2765	yes
P08192	FOLC_ECOLI	folC	Dihydrofolate synthase/folylpolyglutamate synthase	DGIASAILPGR	DGIASAILPGR	11	279	289	stabilized	0.106665	2.084	yes
P0AES6	GYRB_ECOLI	gyrB	DNA gyrase subunit B	DGKEDHFHYEGGIK	DGKEDHFHYEGGIK	14	210	223	stabilized	0.0215422	3.51745	yes
P0A6F3	GLPK_ECOLI	glpK	Glycerol kinase	DGLEDYIR	DGLEDYIR	8	119	126	stabilized	0.0243557	3.41105	yes
P0A8N5	SYK2_ECOLI	lysU	Lysine--tRNA ligase, heat inducible	DHTSDQLHEEFDAK	DHTSDQLHEEFDAK	14	43	56	stabilized	0.0131199	3.2781	yes
P0A8L1	SYS_ECOLI	serS	Serine--tRNA ligase	DHVTLGEMHSGLDFAAAVK	DHVTLGEMHSGLDFAAAVK	19	138	156	stabilized	0.0707243	4.28383	yes
P46889	FTSK_ECOLI	ftsK	DNA translocase FtsK	DIAGEPVVADLAK	DIAGEPVVADLAK	13	971	983	stabilized	0.0340182	3.07237	yes
P0A9W3	ETTA_ECOLI	ettA	Energy-dependent translational throttle protein EttA	DIEGEARPQPDIK	DIEGEARPQPDIK	13	58	70	stabilized	0.0479564	3.6803	yes
P0AGJ9	SYY_ECOLI	tyrS	Tyrosine--tRNA ligase	DIGKHFSVNQMINK	DIGKHFSVNQMINK	14	141	154	stabilized	0.0224926	3.4029	yes
P0AGJ9	SYY_ECOLI	tyrS	Tyrosine--tRNA ligase	DIGKHFSVNQMINKEAVK	DIGKHFSVNQMINKEAVK	18	141	158	stabilized	0.0247302	3.32402	yes
P75821	YBJS_ECOLI	ybjS	Uncharacterized protein YbjS	DIKEDFRPHR	DIKEDFRPHR	10	126	135	stabilized	0.0690311	2.40488	no
P07118	SYV_ECOLI	valS	Valine--tRNA ligase	DINWDMKR	DINWDMKR	8	627	634	stabilized	0.0576152	3.71845	yes
P00582	DPO1_ECOLI	polA	DNA polymerase I	DKGLLTAFAEGK	DKGLLTAFAEGK	12	720	731	stabilized	0.0241527	3.36977	no
P0AAI3	FTSH_ECOLI	ftsH	ATP-dependent zinc metalloprotease FtsH	DKIMMGAER	DKIMMGAER	9	390	398	stabilized	0.0628048	4.5787	yes
P31119	AAS_ECOLI	aas	Bifunctional protein Aas	DKLQQYAR	DKLQQYAR	8	668	675	stabilized	0.00897006	3.68053	yes
P14375	ZRAR_ECOLI	zraR	Transcriptional regulatory protein ZraR	DLAAEVNAGR	DLAAEVNAGR	10	284	293	stabilized	0.0231474	3.68173	yes
P03835	INSG_ECOLI	insG	Transposase InsG for insertion sequence element IS4	DLASMGQLVK	DLASMGQLVK	10	402	411	stabilized	0.0572932	2.5739	no
P0ACJ0	LRP_ECOLI	lrp	Leucine-responsive regulatory protein	DLDRIDR	DLDRIDR	7	11	17	stabilized	0.0042979	2.5711	no
P0ABF1	PCNB_ECOLI	pcnB	Poly(A) polymerase I	DLLLGKKPK	DLLLGKKPK	9	71	79	stabilized	0.0360122	3.2366	yes
P25888	RHLE_ECOLI	rhlE	ATP-dependent RNA helicase RhlE	DLMASAQTGTGK	DLMASAQTGTGK	12	40	51	stabilized	0.0409379	3.5951	yes
P06612	TOP1_ECOLI	topA	DNA topoisomerase 1	DLPTSGSAAKK	DLPTSGSAAKK	11	36	46	stabilized	0.141545	1.49025	no
P0AAI3	FTSH_ECOLI	ftsH	ATP-dependent zinc metalloprotease FtsH	DMFEQAKK	DMFEQAKK	8	235	242	stabilized	0.0292971	4.23107	yes
P0A8I8	RLMH_ECOLI	rlmH	Ribosomal RNA large subunit methyltransferase H	DMPFELIEIPAGKR	DMPFELIEIPAGKR	14	30	43	stabilized	0.0318259	4.3842	no
P05852	TSAD_ECOLI	tsaD	tRNA N6-adenosine threonylcarbamoyltransferase	DNGTDDQTR	DNGTDDQTR	9	224	232	stabilized	0.0343724	3.89655	no
P0ABF1	PCNB_ECOLI	pcnB	Poly(A) polymerase I	DNIFGSIEEDAQRR	DNIFGSIEEDAQRR	14	148	161	stabilized	0.0241691	3.26593	yes
P10408	SECA_ECOLI	secA	Protein translocase subunit SecA	DNMAFSPEER	DNMAFSPEER	10	189	198	stabilized	0.0483261	3.77913	yes
P46889	FTSK_ECOLI	ftsK	DNA translocase FtsK	DNPSPLTVVLGK	DNPSPLTVVLGK	12	959	970	stabilized	0.0348939	3.04038	yes
P24230	RECG_ECOLI	recG	ATP-dependent DNA helicase RecG	DQAMIPEVQR	DQAMIPEVQR	10	654	663	stabilized	0.162306	2.3536	yes
P46889	FTSK_ECOLI	ftsK	DNA translocase FtsK	DQEVHAVVQDWK	DQEVHAVVQDWK	12	1224	1235	stabilized	0.0848856	2.85518	yes
P0A836	SUCC_ECOLI	sucC	Succinate--CoA ligase [ADP-forming] subunit beta	DQSQEDPR	DQSQEDPR	8	234	241	stabilized	0.00865433	3.42715	yes
P13009	METH_ECOLI	metH	Methionine synthase	DQVEDYAR	DQVEDYAR	8	1198	1205	stabilized	0.0350363	3.04897	no
P27828	WECB_ECOLI	wecB	UDP-N-acetylglucosamine 2-epimerase	DQVMSSDKLR	DQVMSSDKLR	10	182	191	stabilized	0.157786	1.99808	no
P0A812	RUVB_ECOLI	ruvB	Holliday junction branch migration complex subunit RuvB	DRFGIVQR	DRFGIVQR	8	173	180	stabilized	0.0816509	4.12793	yes
P09980	REP_ECOLI	rep	ATP-dependent DNA helicase Rep	DRIFAHCYGLYDAHLK	DRIFAHC(UniMod:4)YGLYDAHLK	16	161	176	stabilized	0.018686	4.0629	yes
P37903	USPF_ECOLI	uspF	Universal stress protein F	DRILELAK	DRILELAK	8	97	104	stabilized	0.00890016	3.55857	yes
P60240	RAPA_ECOLI	rapA	RNA polymerase-associated protein RapA	DRLLEIHSNGGEK	DRLLEIHSNGGEK	13	686	698	stabilized	0.0818254	4.41537	yes
P62768	YAEH_ECOLI	yaeH	UPF0325 protein YaeH	DRSEVDLK	DRSEVDLK	8	90	97	stabilized	0.0077445	3.56338	no
P62768	YAEH_ECOLI	yaeH	UPF0325 protein YaeH	DRSEVDLKR	DRSEVDLKR	9	90	98	stabilized	0.0210649	3.64385	no
P0AEC3	ARCB_ECOLI	arcB	Aerobic respiration control sensor protein ArcB	DSHGGKPATGTGIGLAVSR	DSHGGKPATGTGIGLAVSR	19	459	477	stabilized	0.0789163	2.8138	yes
P37908	YFJD_ECOLI	yfjD	UPF0053 inner membrane protein YfjD	DSLDDAISMLR	DSLDDAISMLR	11	243	253	stabilized	0.0286138	2.91387	no
P36767	RDGC_ECOLI	rdgC	Recombination-associated protein RdgC	DSLKDEVLHSLLPR	DSLKDEVLHSLLPR	14	105	118	stabilized	0.0999988	2.64857	no
P21693	DBPA_ECOLI	dbpA	ATP-dependent RNA helicase DbpA	DSLQHAPHIIVATPGR	DSLQHAPHIIVATPGR	16	117	132	stabilized	0.0406009	3.4473	yes
P0A9V1	LPTB_ECOLI	lptB	Lipopolysaccharide export system ATP-binding protein LptB	DSMGQSLSGGER	DSMGQSLSGGER	12	132	143	stabilized	0.0545003	2.9368	yes
P00956	SYI_ECOLI	ileS	Isoleucine--tRNA ligase	DTEELHPR	DTEELHPR	8	481	488	stabilized	0.0512825	3.86303	yes
P0AA93	YPDA_ECOLI	ypdA	Sensor histidine kinase YpdA	DTGHGIDPK	DTGHGIDPK	9	495	503	stabilized	0.102042	3.52453	yes
P27828	WECB_ECOLI	wecB	UDP-N-acetylglucosamine 2-epimerase	DTTERPEAVTAGTVR	DTTERPEAVTAGTVR	15	309	323	stabilized	0.244272	1.82285	no
P0A7E5	PYRG_ECOLI	pyrG	CTP synthase	DVDSIYKIPGLLK	DVDSIYKIPGLLK	13	240	252	stabilized	0.0512866	3.1499	yes
P09029	PURK_ECOLI	purK	N5-carboxyaminoimidazole ribonucleotide synthase	DVFPIIADR	DVFPIIADR	9	72	80	stabilized	0.0412663	3.76722	yes
P0AEW9	K1PF_ECOLI	fruK	1-phosphofructokinase	DVIEAAHALR	DVIEAAHALR	10	204	213	stabilized	0.0211515	3.5588	yes
P0A8N5	SYK2_ECOLI	lysU	Lysine--tRNA ligase, heat inducible	DVILFPAMRPQK	DVILFPAMRPQK	12	494	505	stabilized	0.0137742	3.39727	yes
P0A8N3	SYK1_ECOLI	lysS	Lysine--tRNA ligase	DVILFPAMRPVK	DVILFPAMRPVK	12	494	505	stabilized	0.0265842	3.58022	yes
P0A9P6	DEAD_ECOLI	deaD	ATP-dependent RNA helicase DeaD	DVLGMAQTGSGK	DVLGMAQTGSGK	12	45	56	stabilized	0.0539202	3.63687	yes
P21507	SRMB_ECOLI	srmB	ATP-dependent RNA helicase SrmB	DVLGSAPTGTGK	DVLGSAPTGTGK	12	43	54	stabilized	0.0239555	4.50425	yes
P42641	OBG_ECOLI	obgE	GTPase ObgE/CgtA	DVTIKVPVGTR	DVTIKVPVGTR	11	85	95	stabilized	0.0321515	2.18355	no
P37759	RMLB1_ECOLI	rfbB	dTDP-glucose 4,6-dehydratase 1	DWLYVEDHAR	DWLYVEDHAR	10	232	241	stabilized	0.0826506	3.90583	no
P09980	REP_ECOLI	rep	ATP-dependent DNA helicase Rep	DYAILYR	DYAILYR	7	344	350	stabilized	0.0464902	4.10712	yes
P10371	HIS4_ECOLI	hisA	1-(5-phosphoribosyl)-5-[(5-phosphoribosylamino)methylideneamino] imidazole-4-carboxamide isomerase	DYGNDPLPR	DYGNDPLPR	9	26	34	stabilized	0.0881255	4.05025	no
P03819	KEFC_ECOLI	kefC	Glutathione-regulated potassium-efflux system protein KefC	EADEIDEEQPR	EADEIDEEQPR	11	391	401	stabilized	0.0425585	4.51635	no
P69441	KAD_ECOLI	adk	Adenylate kinase	EAEAGNTKYAK	EAEAGNTKYAK	11	185	195	stabilized	0.013415	3.35675	yes
P07118	SYV_ECOLI	valS	Valine--tRNA ligase	EAFIDKIWEWK	EAFIDKIWEWK	11	108	118	stabilized	0.0249081	3.62415	yes
P30178	HCXB_ECOLI	hcxB	Hydroxycarboxylate dehydrogenase B	EAGAAVTLDGDR	EAGAAVTLDGDR	12	76	87	stabilized	0.103468	2.0215	no
P0A825	GLYA_ECOLI	glyA	Serine hydroxymethyltransferase	EAMEPEFK	EAMEPEFK	8	278	285	stabilized	0.0765678	2.8993	no
P0AG24	SPOT_ECOLI	spoT	Bifunctional (p)ppGpp synthase/hydrolase SpoT	EAQAENFRK	EAQAENFRK	9	113	121	stabilized	0.0748256	2.614	no
P21514	PDEL_ECOLI	pdeL	Cyclic di-GMP phosphodiesterase PdeL	ECLNLVNK	EC(UniMod:4)LNLVNK	8	214	221	stabilized	0.0686556	4.42	no
P60240	RAPA_ECOLI	rapA	RNA polymerase-associated protein RapA	EDAQFITWEHPLIR	EDAQFITWEHPLIR	14	772	785	stabilized	0.191228	4.66667	yes
P75821	YBJS_ECOLI	ybjS	Uncharacterized protein YbjS	EDFRPHR	EDFRPHR	7	129	135	stabilized	0.248242	2.46887	no
Q06065	ATOC_ECOLI	atoC	Regulatory protein AtoC	EDISLLANHFLQK	EDISLLANHFLQK	13	321	333	stabilized	0.0334347	3.6208	yes
P0AA41	TRUC_ECOLI	truC	tRNA pseudouridine synthase C	EDKGPQPAVTHYR	EDKGPQPAVTHYR	13	118	130	stabilized	0.219764	1.9512	no
P0A8M0	SYN_ECOLI	asnS	Asparagine--tRNA ligase	EDYWWYR	EDYWWYR	7	415	421	stabilized	0.0148003	3.74085	yes
P21507	SRMB_ECOLI	srmB	ATP-dependent RNA helicase SrmB	EENFDCR	EENFDC(UniMod:4)R	7	143	149	stabilized	0.0571885	4.3744	yes
P0A809	RUVA_ECOLI	ruvA	Holliday junction branch migration complex subunit RuvA	EEVGALVKLPGIGKK	EEVGALVKLPGIGKK	15	105	119	stabilized	0.116567	2.72397	yes
P0A8L1	SYS_ECOLI	serS	Serine--tRNA ligase	EFDFEVR	EFDFEVR	7	131	137	stabilized	0.0365087	3.88485	yes
P0AG40	RIBF_ECOLI	ribF	Bifunctional riboflavin kinase/FMN adenylyltransferase	EFFGLTKPA	EFFGLTKPA	9	305	313	stabilized	0.00795667	2.9496	yes
P0A6F3	GLPK_ECOLI	glpK	Glycerol kinase	EFRPGIETTER	EFRPGIETTER	11	470	480	stabilized	0.00983348	3.44422	yes
P0AEK4	FABI_ECOLI	fabI	Enoyl-[acyl-carrier-protein] reductase [NADH] FabI	EGAELAFTYQNDKLK	EGAELAFTYQNDKLK	15	31	45	stabilized	0.0718103	2.14567	no
P0A6I3	COAA_ECOLI	coaA	Pantothenate kinase	EGAFTDPDSYFHNYAK	EGAFTDPDSYFHNYAK	16	249	264	stabilized	0.0939122	3.9323	yes
P0ADT5	YGIC_ECOLI	ygiC	Putative acid--amine ligase YgiC	EGANVSIIENGK	EGANVSIIENGK	12	308	319	stabilized	0.022927	4.00967	yes
P0AG40	RIBF_ECOLI	ribF	Bifunctional riboflavin kinase/FMN adenylyltransferase	EGDFLLLQK	EGDFLLLQK	9	134	142	stabilized	0.193129	3.10713	yes
P0A6L4	NANA_ECOLI	nanA	N-acetylneuraminate lyase	EGDIQTAQK	EGDIQTAQK	9	226	234	stabilized	0.0281855	3.38643	no
P0A8I8	RLMH_ECOLI	rlmH	Ribosomal RNA large subunit methyltransferase H	EGEQMLAAAGK	EGEQMLAAAGK	11	56	66	stabilized	0.070564	4.23112	no
P0AFB5	NTRB_ECOLI	glnL	Sensory histidine kinase/phosphatase NtrB	EGGTGLGLSIAR	EGGTGLGLSIAR	12	309	320	stabilized	0.0735548	2.97875	yes
P11071	ACEK_ECOLI	aceK	Isocitrate dehydrogenase kinase/phosphatase	EGHVEDVYAYR	EGHVEDVYAYR	11	554	564	stabilized	0.0198409	4.09195	yes
P60906	SYH_ECOLI	hisS	Histidine--tRNA ligase	EHFAGLCK	EHFAGLC(UniMod:4)K	8	235	242	stabilized	0.0371682	3.55545	yes
P0AG24	SPOT_ECOLI	spoT	Bifunctional (p)ppGpp synthase/hydrolase SpoT	EHGETSTTAQIR	EHGETSTTAQIR	12	343	354	stabilized	0.223301	2.37475	no
P0A9T8	YBBA_ECOLI	ybbA	Uncharacterized ABC transporter ATP-binding protein YbbA	EHGTTLIMVTHDLQLAAR	EHGTTLIMVTHDLQLAAR	18	195	212	stabilized	0.171774	3.6003	yes
P18392	RSTB_ECOLI	rstB	Sensor protein RstB	EHIFEPFVR	EHIFEPFVR	9	367	375	stabilized	0.110626	2.80297	yes
P0AFG3	ODO1_ECOLI	sucA	2-oxoglutarate dehydrogenase E1 component	EHLGTGDVK	EHLGTGDVK	9	288	296	stabilized	0.221456	3.2168	no
P14081	SELB_ECOLI	selB	Selenocysteine-specific elongation factor	EHLLQLPER	EHLLQLPER	9	159	167	stabilized	0.022527	3.4543	no
P0A6I9	COAE_ECOLI	coaE	Dephospho-CoA kinase	EHVEQILAAQATR	EHVEQILAAQATR	13	150	162	stabilized	0.182145	2.2681	yes
P0AGJ2	TRMH_ECOLI	trmH	tRNA (guanosine(18)-2'-O)-methyltransferase	EIDYTRPTCILMGQEK	EIDYTRPTC(UniMod:4)ILMGQEK	16	107	122	stabilized	0.0468968	2.41845	no
P76014	DHAL_ECOLI	dhaL	PEP-dependent dihydroxyacetone kinase, ADP-binding subunit DhaL	EIGDADHGLNMNR	EIGDADHGLNMNR	13	32	44	stabilized	0.0394542	3.62615	yes
P09980	REP_ECOLI	rep	ATP-dependent DNA helicase Rep	EIGPATLKK	EIGPATLKK	9	412	420	stabilized	0.0560811	4.2423	yes
P0A6I3	COAA_ECOLI	coaA	Pantothenate kinase	EINWLNLK	EINWLNLK	8	280	287	stabilized	0.047247	3.62712	yes
P0A9T0	SERA_ECOLI	serA	D-3-phosphoglycerate dehydrogenase	EISLMKPGSLLINASR	EISLMKPGSLLINASR	16	225	240	stabilized	0.00741153	3.3875	no
P23837	PHOQ_ECOLI	phoQ	Sensor protein PhoQ	EITEQYEGK	EITEQYEGK	9	451	459	stabilized	0.0794024	3.13465	yes
P0A9M0	LON_ECOLI	lon	Lon protease	EKAEAELQK	EKAEAELQK	9	269	277	stabilized	0.0791743	3.26865	yes
P0AG24	SPOT_ECOLI	spoT	Bifunctional (p)ppGpp synthase/hydrolase SpoT	EKHLYSIYCK	EKHLYSIYC(UniMod:4)K	10	237	246	stabilized	0.0315772	2.89843	no
P60906	SYH_ECOLI	hisS	Histidine--tRNA ligase	EKLDEDCK	EKLDEDC(UniMod:4)K	8	190	197	stabilized	0.0210263	3.53715	yes
P60906	SYH_ECOLI	hisS	Histidine--tRNA ligase	EKLDEDCKR	EKLDEDC(UniMod:4)KR	9	190	198	stabilized	0.0233554	3.62803	yes
P25888	RHLE_ECOLI	rhlE	ATP-dependent RNA helicase RhlE	ELAAQIGENVR	ELAAQIGENVR	11	86	96	stabilized	0.0764449	3.41377	yes
P21693	DBPA_ECOLI	dbpA	ATP-dependent RNA helicase DbpA	ELADQVAGELRR	ELADQVAGELRR	12	82	93	stabilized	0.0774672	3.51845	yes
P0A9C9	GLPX_ECOLI	glpX	Fructose-1,6-bisphosphatase 1 class 2	ELAIEFSR	ELAIEFSR	8	4	11	stabilized	0.155429	2.64333	no
P21507	SRMB_ECOLI	srmB	ATP-dependent RNA helicase SrmB	ELAMQVSDHAR	ELAMQVSDHAR	11	87	97	stabilized	0.0695383	4.42635	yes
P06720	AGAL_ECOLI	melA	Alpha-galactosidase	ELEEYKK	ELEEYKK	7	309	315	stabilized	0.0223309	4.05093	no
P0AEW9	K1PF_ECOLI	fruK	1-phosphofructokinase	ELEIWAGR	ELEIWAGR	8	190	197	stabilized	0.0206806	3.41852	yes
P14375	ZRAR_ECOLI	zraR	Transcriptional regulatory protein ZraR	ELENAVER	ELENAVER	8	360	367	stabilized	0.0424887	3.43147	yes
P0A9M0	LON_ECOLI	lon	Lon protease	ELGEMDDAPDENEALKR	ELGEMDDAPDENEALKR	17	240	256	stabilized	0.0453259	3.17572	yes
P22106	ASNB_ECOLI	asnB	Asparagine synthetase B [glutamine-hydrolyzing]	ELHEETVR	ELHEETVR	8	369	376	stabilized	0.0952356	2.34227	yes
P22106	ASNB_ECOLI	asnB	Asparagine synthetase B [glutamine-hydrolyzing]	ELHEETVRK	ELHEETVRK	9	369	377	stabilized	0.144562	2.5619	yes
P06999	PFKB_ECOLI	pfkB	ATP-dependent 6-phosphofructokinase isozyme 2	ELSALVNR	ELSALVNR	8	190	197	stabilized	0.0273316	3.22443	yes
P0AES6	GYRB_ECOLI	gyrB	DNA gyrase subunit B	ELSFLNSGVSIR	ELSFLNSGVSIR	12	193	204	stabilized	0.0274805	3.41925	yes
Q06065	ATOC_ECOLI	atoC	Regulatory protein AtoC	ELSNVIER	ELSNVIER	8	364	371	stabilized	0.0450618	3.45505	yes
P09980	REP_ECOLI	rep	ATP-dependent DNA helicase Rep	ELTFTLCK	ELTFTLC(UniMod:4)K	8	606	613	stabilized	0.0144734	3.87595	yes
P06999	PFKB_ECOLI	pfkB	ATP-dependent 6-phosphofructokinase isozyme 2	ELTQPDDVR	ELTQPDDVR	9	198	206	stabilized	0.0249117	3.4737	yes
P06999	PFKB_ECOLI	pfkB	ATP-dependent 6-phosphofructokinase isozyme 2	ELTQPDDVRK	ELTQPDDVRK	10	198	207	stabilized	0.0109525	3.40568	yes
P0AFB8	NTRC_ECOLI	glnG	DNA-binding transcriptional regulator NtrC	ELVAHALHR	ELVAHALHR	9	175	183	stabilized	0.0315732	3.52232	yes
P33919	RADD_ECOLI	radD	Putative DNA repair helicase RadD	ELVAQNHAK	ELVAQNHAK	9	60	68	stabilized	0.0703854	4.23487	yes
P04993	RECD_ECOLI	recD	RecBCD enzyme subunit RecD	ELVYTAVTR	ELVYTAVTR	9	564	572	stabilized	0.212703	3.5164	yes
P0AB89	PUR8_ECOLI	purB	Adenylosuccinate lyase	EMANVAYR	EMANVAYR	8	183	190	stabilized	0.156841	3.26215	no
P04805	SYE_ECOLI	gltX	Glutamate--tRNA ligase	EMAQSCR	EMAQSC(UniMod:4)R	7	356	362	stabilized	0.191863	2.46907	yes
P0A7D4	PURA_ECOLI	purA	Adenylosuccinate synthetase	EMKELEDR	EMKELEDR	8	83	90	stabilized	0.0490453	3.94088	no
P0A6F3	GLPK_ECOLI	glpK	Glycerol kinase	EMLPEVR	EMLPEVR	7	213	219	stabilized	0.0135319	3.48712	yes
P11071	ACEK_ECOLI	aceK	Isocitrate dehydrogenase kinase/phosphatase	EMSAAHVR	EMSAAHVR	8	347	354	stabilized	0.0109832	3.8917	yes
P60906	SYH_ECOLI	hisS	Histidine--tRNA ligase	EMYTFEDR	EMYTFEDR	8	66	73	stabilized	0.00727053	3.43522	yes
P15038	HELD_ECOLI	helD	DNA helicase IV	ENPSPFVEILK	ENPSPFVEILK	11	664	674	stabilized	0.0154977	3.84278	yes
P0A8D0	NRDR_ECOLI	nrdR	Transcriptional repressor NrdR	EPFNEEK	EPFNEEK	7	59	65	stabilized	0.0264516	3.031	yes
P08178	PUR5_ECOLI	purM	Phosphoribosylformylglycinamidine cyclo-ligase	EPVLVSGTDGVGTK	EPVLVSGTDGVGTK	14	57	70	stabilized	0.0182458	3.50055	yes
P0AAB8	USPD_ECOLI	uspD	Universal stress protein D	EQCDLLVCGHHHSFINR	EQC(UniMod:4)DLLVC(UniMod:4)GHHHSFINR	17	102	118	stabilized	0.0761384	3.58583	no
P0A6T3	GAL1_ECOLI	galK	Galactokinase	EQCETGAR	EQC(UniMod:4)ETGAR	8	228	235	stabilized	0.0134392	3.82085	yes
P0A8F0	UPP_ECOLI	upp	Uracil phosphoribosyltransferase	EQDISTKR	EQDISTKR	8	20	27	stabilized	0.0455972	2.54407	no
P23909	MUTS_ECOLI	mutS	DNA mismatch repair protein MutS	EQDSIIMDAATR	EQDSIIMDAATR	12	263	274	stabilized	0.23436	3.3512	yes
P23909	MUTS_ECOLI	mutS	DNA mismatch repair protein MutS	EQDSIIMDAATRR	EQDSIIMDAATRR	13	263	275	stabilized	0.130024	4.52157	yes
P0ACY3	YEAG_ECOLI	yeaG	Uncharacterized protein YeaG	EQFPQEQAER	EQFPQEQAER	10	457	466	stabilized	0.00715783	3.7413	no
P0A8N3	SYK1_ECOLI	lysS	Lysine--tRNA ligase	EQGIAFPNDFR	EQGIAFPNDFR	11	31	41	stabilized	0.0305893	3.3538	yes
P0A8N3	SYK1_ECOLI	lysS	Lysine--tRNA ligase	EQGIAFPNDFRR	EQGIAFPNDFRR	12	31	42	stabilized	0.0149132	3.38305	yes
P00582	DPO1_ECOLI	polA	DNA polymerase I	EQGYVETLDGR	EQGYVETLDGR	11	811	821	stabilized	0.112456	3.28625	no
P00582	DPO1_ECOLI	polA	DNA polymerase I	EQGYVETLDGRR	EQGYVETLDGRR	12	811	822	stabilized	0.0345489	3.47575	no
P60240	RAPA_ECOLI	rapA	RNA polymerase-associated protein RapA	EQHEALKAQLEQGRDR	EQHEALKAQLEQGRDR	16	672	687	stabilized	0.0807633	4.32545	yes
P37759	RMLB1_ECOLI	rfbB	dTDP-glucose 4,6-dehydratase 1	EQITYVADRPGHDR	EQITYVADRPGHDR	14	289	302	stabilized	0.115136	3.39193	no
P37759	RMLB1_ECOLI	rfbB	dTDP-glucose 4,6-dehydratase 1	EQITYVADRPGHDRR	EQITYVADRPGHDRR	15	289	303	stabilized	0.0604718	4.1888	no
P15038	HELD_ECOLI	helD	DNA helicase IV	EQTSGVQQQIR	EQTSGVQQQIR	11	123	133	stabilized	0.0361447	3.16847	yes
P0A6L4	NANA_ECOLI	nanA	N-acetylneuraminate lyase	EQVLEIVAEEAK	EQVLEIVAEEAK	12	60	71	stabilized	0.0788873	4.0953	no
P0A6R0	FABH_ECOLI	fabH	Beta-ketoacyl-[acyl-carrier-protein] synthase III	ERHIAAPNETVSTMGFEAATR	ERHIAAPNETVSTMGFEAATR	21	41	61	stabilized	0.139558	2.45053	no
P69441	KAD_ECOLI	adk	Adenylate kinase	ERIAQEDCR	ERIAQEDC(UniMod:4)R	9	70	78	stabilized	0.00922088	3.41865	yes
P15038	HELD_ECOLI	helD	DNA helicase IV	ERLHTEDITAR	ERLHTEDITAR	11	263	273	stabilized	0.0143919	3.76978	yes
P16659	SYP_ECOLI	proS	Proline--tRNA ligase	ERPGVMFADMELIGIPHTIVLGDR	ERPGVMFADMELIGIPHTIVLGDR	24	514	537	stabilized	0.0209038	3.32875	yes
P0A836	SUCC_ECOLI	sucC	Succinate--CoA ligase [ADP-forming] subunit beta	ERVTEAFK	ERVTEAFK	8	296	303	stabilized	0.007798	3.41653	yes
P07118	SYV_ECOLI	valS	Valine--tRNA ligase	ESAQVFDTK	ESAQVFDTK	9	309	317	stabilized	0.0244497	3.57543	yes
P0AES0	GSP_ECOLI	gss	Bifunctional glutathionylspermidine synthetase/amidase	ESDIEPLIVVKK	ESDIEPLIVVKK	12	608	619	stabilized	0.0141279	3.96927	yes
P0A9H5	BTUR_ECOLI	btuR	Corrinoid adenosyltransferase	ESDTAACR	ESDTAAC(UniMod:4)R	8	99	106	stabilized	0.0188034	4.1014	yes
P0AEE5	MGLB_ECOLI	mglB	D-galactose/methyl-galactoside binding periplasmic protein MglB	ESGIIQGDLIAK	ESGIIQGDLIAK	12	137	148	stabilized	0.245697	2.0793	yes
P0A9W3	ETTA_ECOLI	ettA	Energy-dependent translational throttle protein EttA	ESIEEAVSEVVNALKR	ESIEEAVSEVVNALKR	16	88	103	stabilized	0.0995561	4.02267	yes
P00452	RIR1_ECOLI	nrdA	Ribonucleoside-diphosphate reductase 1 subunit alpha	ESIKTHGLR	ESIKTHGLR	9	604	612	stabilized	0.0331154	3.65273	yes
P37759	RMLB1_ECOLI	rfbB	dTDP-glucose 4,6-dehydratase 1	ESLADVSDSER	ESLADVSDSER	11	41	51	stabilized	0.15871	3.99852	no
P0AEW9	K1PF_ECOLI	fruK	1-phosphofructokinase	ESSEHTLR	ESSEHTLR	8	269	276	stabilized	0.00873363	3.46532	yes
P0AAI3	FTSH_ECOLI	ftsH	ATP-dependent zinc metalloprotease FtsH	ESTAYHEAGHAIIGR	ESTAYHEAGHAIIGR	15	409	423	stabilized	0.0278849	4.35388	yes
P0A784	ORN_ECOLI	orn	Oligoribonuclease	ESVAELAYYR	ESVAELAYYR	10	166	175	stabilized	0.0529426	3.23895	no
P0A6F3	GLPK_ECOLI	glpK	Glycerol kinase	ETGKPIYNAIVWQCR	ETGKPIYNAIVWQC(UniMod:4)R	15	93	107	stabilized	0.0240406	3.39385	yes
P37344	PSPF_ECOLI	pspF	Psp operon transcriptional activator	ETLLNYR	ETLLNYR	7	215	221	stabilized	0.146505	3.08385	yes
P0A6F3	GLPK_ECOLI	glpK	Glycerol kinase	ETTIVWEK	ETTIVWEK	8	85	92	stabilized	0.0161281	3.4637	yes
P0A8M0	SYN_ECOLI	asnS	Asparagine--tRNA ligase	EVAHLRPR	EVAHLRPR	8	123	130	stabilized	0.00828469	3.60865	yes
P06612	TOP1_ECOLI	topA	DNA topoisomerase 1	EVIGGDDAR	EVIGGDDAR	9	125	133	stabilized	0.124713	1.9931	no
P0A9H5	BTUR_ECOLI	btuR	Corrinoid adenosyltransferase	EVWQHAK	EVWQHAK	7	107	113	stabilized	0.0114751	4.17532	yes
P33940	MQO_ECOLI	mqo	Malate:quinone oxidoreductase	EWAPLVMEGRDPQQK	EWAPLVMEGRDPQQK	15	180	194	stabilized	0.0243848	3.37825	no
P09980	REP_ECOLI	rep	ATP-dependent DNA helicase Rep	EYAALGMK	EYAALGMK	8	95	102	stabilized	0.0552174	4.12052	yes
P00956	SYI_ECOLI	ileS	Isoleucine--tRNA ligase	EYAATQVDGQR	EYAATQVDGQR	11	128	138	stabilized	0.0305052	3.75957	yes
P00956	SYI_ECOLI	ileS	Isoleucine--tRNA ligase	EYAATQVDGQRK	EYAATQVDGQRK	12	128	139	stabilized	0.0697962	3.8782	yes
P67910	HLDD_ECOLI	hldD	ADP-L-glycero-D-manno-heptose-6-epimerase	EYEKPLNVYGYSK	EYEKPLNVYGYSK	13	132	144	stabilized	0.178432	3.3561	no
P14081	SELB_ECOLI	selB	Selenocysteine-specific elongation factor	EYGFAEAK	EYGFAEAK	8	135	142	stabilized	0.0353093	3.62617	no
P33940	MQO_ECOLI	mqo	Malate:quinone oxidoreductase	EYYPQAK	EYYPQAK	7	403	409	stabilized	0.13952	2.9784	no
P30850	RNB_ECOLI	rnb	Exoribonuclease 2	FAAEIVDISR	FAAEIVDISR	10	564	573	stabilized	0.192191	1.93077	no
P07604	TYRR_ECOLI	tyrR	HTH-type transcriptional regulatory protein TyrR	FADEQGVPRPK	FADEQGVPRPK	11	388	398	stabilized	0.0534022	4.2269	yes
P0A9J6	RBSK_ECOLI	rbsK	Ribokinase	FAHAAAAIAVTR	FAHAAAAIAVTR	12	277	288	stabilized	0.0369685	3.2522	yes
P0A9J6	RBSK_ECOLI	rbsK	Ribokinase	FAHAAAAIAVTRK	FAHAAAAIAVTRK	13	277	289	stabilized	0.0290277	3.2898	yes
P60240	RAPA_ECOLI	rapA	RNA polymerase-associated protein RapA	FALFDDER	FALFDDER	8	227	234	stabilized	0.046111	4.19683	yes
P04805	SYE_ECOLI	gltX	Glutamate--tRNA ligase	FAPSPTGYLHVGGAR	FAPSPTGYLHVGGAR	15	7	21	stabilized	0.112267	2.65777	yes
P0AG40	RIBF_ECOLI	ribF	Bifunctional riboflavin kinase/FMN adenylyltransferase	FASLDELK	FASLDELK	8	286	293	stabilized	0.0281819	2.923	yes
P78061	PUUA_ECOLI	puuA	Gamma-glutamylputrescine synthetase PuuA	FCHVYHACK	FC(UniMod:4)HVYHAC(UniMod:4)K	9	441	449	stabilized	0.199434	2.73073	yes
P00547	KHSE_ECOLI	thrB	Homoserine kinase	FCQELGK	FC(UniMod:4)QELGK	7	72	78	stabilized	0.119482	2.36808	yes
P0AES6	GYRB_ECOLI	gyrB	DNA gyrase subunit B	FDDNSYK	FDDNSYK	7	104	110	stabilized	0.0199702	3.47743	yes
P0A763	NDK_ECOLI	ndk	Nucleoside diphosphate kinase	FEAAGFKIVGTK	FEAAGFKIVGTK	12	27	38	stabilized	0.126714	4.01797	yes
P39177	USPG_ECOLI	uspG	Universal stress protein UP12	FEEHLQHEAQER	FEEHLQHEAQER	12	58	69	stabilized	0.0109062	3.2004	no
P0A8N5	SYK2_ECOLI	lysU	Lysine--tRNA ligase, heat inducible	FEFFIGGR	FEFFIGGR	8	414	421	stabilized	0.0122208	3.5206	yes
P0A8M0	SYN_ECOLI	asnS	Asparagine--tRNA ligase	FFAERVDKDAVSR	FFAERVDKDAVSR	13	287	299	stabilized	0.0183938	3.70167	yes
P0A9B6	E4PD_ECOLI	epd	D-erythrose-4-phosphate dehydrogenase	FFPQFNDRFEAIAVR	FFPQFNDRFEAIAVR	15	222	236	stabilized	0.0627497	2.89332	no
P0A6T3	GAL1_ECOLI	galK	Galactokinase	FFQQPALR	FFQQPALR	8	236	243	stabilized	0.06723	3.78828	yes
P0AGJ9	SYY_ECOLI	tyrS	Tyrosine--tRNA ligase	FGKTEGGAVWLDPK	FGKTEGGAVWLDPK	14	236	249	stabilized	0.0368174	3.72953	yes
P0AGJ9	SYY_ECOLI	tyrS	Tyrosine--tRNA ligase	FGKTEGGAVWLDPKK	FGKTEGGAVWLDPKK	15	236	250	stabilized	0.0628238	3.69073	yes
P0A8G6	NQOR_ECOLI	wrbA	NAD(P)H dehydrogenase (quinone)	FGNMSGQMR	FGNMSGQMR	9	80	88	stabilized	0.0401811	2.70285	no
P24230	RECG_ECOLI	recG	ATP-dependent DNA helicase RecG	FHAQPLSANDTLK	FHAQPLSANDTLK	13	246	258	stabilized	0.202136	2.1558	yes
P60240	RAPA_ECOLI	rapA	RNA polymerase-associated protein RapA	FHDFAQFVEEQK	FHDFAQFVEEQK	12	336	347	stabilized	0.0312251	4.2145	yes
P0A8N3	SYK1_ECOLI	lysS	Lysine--tRNA ligase	FHGLQDQEAR	FHGLQDQEAR	10	157	166	stabilized	0.0345452	3.60633	yes
P0AG24	SPOT_ECOLI	spoT	Bifunctional (p)ppGpp synthase/hydrolase SpoT	FHSIMDIYAFR	FHSIMDIYAFR	11	254	264	stabilized	0.162622	2.47257	no
P30850	RNB_ECOLI	rnb	Exoribonuclease 2	FILGEKGEVLDIVAEPR	FILGEKGEVLDIVAEPR	17	366	382	stabilized	0.229212	2.10707	no
P46889	FTSK_ECOLI	ftsK	DNA translocase FtsK	FIMIDPK	FIMIDPK	7	1019	1025	stabilized	0.0635159	2.9452	yes
P15038	HELD_ECOLI	helD	DNA helicase IV	FIQQNPGQLK	FIQQNPGQLK	10	515	524	stabilized	0.0147911	3.7548	yes
P37903	USPF_ECOLI	uspF	Universal stress protein F	FKLPTDR	FKLPTDR	7	79	85	stabilized	0.0258649	3.60393	yes
P37903	USPF_ECOLI	uspF	Universal stress protein F	FKLPTDRVHVHVEEGSPK	FKLPTDRVHVHVEEGSPK	18	79	96	stabilized	0.0952225	3.6471	yes
P0AG40	RIBF_ECOLI	ribF	Bifunctional riboflavin kinase/FMN adenylyltransferase	FLAVGDDFR	FLAVGDDFR	9	120	128	stabilized	0.0344156	3.24623	yes
P11071	ACEK_ECOLI	aceK	Isocitrate dehydrogenase kinase/phosphatase	FLEVTSGAQQR	FLEVTSGAQQR	11	24	34	stabilized	0.0283324	4.01178	yes
P0A9W3	ETTA_ECOLI	ettA	Energy-dependent translational throttle protein EttA	FLHDFEGTVVAITHDR	FLHDFEGTVVAITHDR	16	204	219	stabilized	0.0323593	3.62925	yes
P0A9T0	SERA_ECOLI	serA	D-3-phosphoglycerate dehydrogenase	FLLVEGVHQK	FLLVEGVHQK	10	13	22	stabilized	0.0508105	3.13315	no
P09980	REP_ECOLI	rep	ATP-dependent DNA helicase Rep	FLMQNRIPYK	FLMQNRIPYK	10	361	370	stabilized	0.0319024	3.99663	yes
P60240	RAPA_ECOLI	rapA	RNA polymerase-associated protein RapA	FLPPTPVR	FLPPTPVR	8	835	842	stabilized	0.0452581	4.27548	yes
P06616	ERA_ECOLI	era	GTPase Era	FMASEIIR	FMASEIIR	8	192	199	stabilized	0.020945	2.37018	no
P0A9P6	DEAD_ECOLI	deaD	ATP-dependent RNA helicase DeaD	FMKEPQEVR	FMKEPQEVR	9	201	209	stabilized	0.0457648	3.7019	yes
P17888	PRIA_ECOLI	priA	Primosomal protein N'	FNAPVEVLHSGLNDSER	FNAPVEVLHSGLNDSER	17	269	285	stabilized	0.0349868	3.62867	yes
P69441	KAD_ECOLI	adk	Adenylate kinase	FNPPKVEGK	FNPPKVEGK	9	137	145	stabilized	0.0112649	3.47573	yes
P69441	KAD_ECOLI	adk	Adenylate kinase	FNPPKVEGKDDVTGEELTTR	FNPPKVEGKDDVTGEELTTR	20	137	156	stabilized	0.00935968	3.5256	yes
P0A8N5	SYK2_ECOLI	lysU	Lysine--tRNA ligase, heat inducible	FQEQVNAK	FQEQVNAK	8	440	447	stabilized	0.00942103	3.47277	yes
P08192	FOLC_ECOLI	folC	Dihydrofolate synthase/folylpolyglutamate synthase	FQIVSESPR	FQIVSESPR	9	290	298	stabilized	0.0593955	2.96653	yes
P0AGJ9	SYY_ECOLI	tyrS	Tyrosine--tRNA ligase	FQQAGHKPVALVGGATGLIGDPSFK	FQQAGHKPVALVGGATGLIGDPSFK	25	61	85	stabilized	0.0116216	3.48093	yes
P16659	SYP_ECOLI	proS	Proline--tRNA ligase	FRDEVRPR	FRDEVRPR	8	139	146	stabilized	0.0339179	3.62533	yes
P0A6I3	COAA_ECOLI	coaA	Pantothenate kinase	FREGAFTDPDSYFHNYAK	FREGAFTDPDSYFHNYAK	18	247	264	stabilized	0.0297046	3.69042	yes
Q06065	ATOC_ECOLI	atoC	Regulatory protein AtoC	FSSENQR	FSSENQR	7	334	340	stabilized	0.0103904	3.37637	yes
P0AEC3	ARCB_ECOLI	arcB	Aerobic respiration control sensor protein ArcB	FTQQGQVTVR	FTQQGQVTVR	10	413	422	stabilized	0.0660161	2.98882	yes
P40719	QSEC_ECOLI	qseC	Sensor protein QseC	FTSDAAHELR	FTSDAAHELR	10	240	249	stabilized	0.0206851	3.62305	yes
P33940	MQO_ECOLI	mqo	Malate:quinone oxidoreductase	FVFIGAGGAALK	FVFIGAGGAALK	12	263	274	stabilized	0.153688	3.28567	no
P00452	RIR1_ECOLI	nrdA	Ribonucleoside-diphosphate reductase 1 subunit alpha	FYDAVSTFK	FYDAVSTFK	9	196	204	stabilized	0.0805138	2.8126	yes
P0AC55	GLNK_ECOLI	glnK	Nitrogen regulatory protein GlnK	GAEYSVNFLPK	GAEYSVNFLPK	11	48	58	stabilized	0.0442679	3.48152	yes
P0AAI3	FTSH_ECOLI	ftsH	ATP-dependent zinc metalloprotease FtsH	GAGLGGGHDER	GAGLGGGHDER	11	261	271	stabilized	0.0143179	4.08258	yes
P77649	SELO_ECOLI	selO	Protein adenylyltransferase SelO	GAGLTPYSR	GAGLTPYSR	9	108	116	stabilized	0.116169	4.15245	yes
P0A9T0	SERA_ECOLI	serA	D-3-phosphoglycerate dehydrogenase	GALDDEQLK	GALDDEQLK	9	40	48	stabilized	0.0969145	2.2844	no
P0A9T0	SERA_ECOLI	serA	D-3-phosphoglycerate dehydrogenase	GALDDEQLKESIR	GALDDEQLKESIR	13	40	52	stabilized	0.184124	2.9291	no
P0A8N5	SYK2_ECOLI	lysU	Lysine--tRNA ligase, heat inducible	GANEAIDFNDELRNR	GANEAIDFNDELRNR	15	8	22	stabilized	0.0335181	3.44943	yes
P0A8N5	SYK2_ECOLI	lysU	Lysine--tRNA ligase, heat inducible	GANEAIDFNDELRNRR	GANEAIDFNDELRNRR	16	8	23	stabilized	0.0440299	3.60082	yes
P0A9J6	RBSK_ECOLI	rbsK	Ribokinase	GANQAVAAGR	GANQAVAAGR	10	44	53	stabilized	0.0098661	3.2203	yes
P03018	UVRD_ECOLI	uvrD	DNA helicase II	GAQVENIQR	GAQVENIQR	9	258	266	stabilized	0.0312027	2.67635	yes
P09980	REP_ECOLI	rep	ATP-dependent DNA helicase Rep	GARPQNLVLLSQDFPALK	GARPQNLVLLSQDFPALK	18	252	269	stabilized	0.0109044	3.98742	yes
P24230	RECG_ECOLI	recG	ATP-dependent DNA helicase RecG	GAVASHCVLLYK	GAVASHC(UniMod:4)VLLYK	12	588	599	stabilized	0.176074	3.15908	yes
P18843	NADE_ECOLI	nadE	NH(3)-dependent NAD(+) synthetase	GAVLASEQALR	GAVLASEQALR	11	113	123	stabilized	0.0399302	3.70743	yes
P28903	NRDD_ECOLI	nrdD	Anaerobic ribonucleoside-triphosphate reductase	GDEATFWK	GDEATFWK	8	422	429	stabilized	0.0454708	2.79687	yes
P77756	QUEC_ECOLI	queC	7-cyano-7-deazaguanine synthase	GDGCGHCAACNLR	GDGC(UniMod:4)GHC(UniMod:4)AAC(UniMod:4)NLR	13	194	206	stabilized	0.0695263	3.5093	yes
P0A9C9	GLPX_ECOLI	glpX	Fructose-1,6-bisphosphatase 1 class 2	GDKNTADGAAVNAMR	GDKNTADGAAVNAMR	15	27	41	stabilized	0.0507187	2.85035	no
P28903	NRDD_ECOLI	nrdD	Anaerobic ribonucleoside-triphosphate reductase	GDPNYDIK	GDPNYDIK	8	343	350	stabilized	0.0769566	2.51577	yes
P0A7E5	PYRG_ECOLI	pyrG	CTP synthase	GDYLGATVQVIPHITNAIK	GDYLGATVQVIPHITNAIK	19	106	124	stabilized	0.0343274	2.9505	yes
P0ABU2	YCHF_ECOLI	ychF	Ribosome-binding ATPase YchF	GEGLGNQFLTNIRETEAIGHVVR	GEGLGNQFLTNIRETEAIGHVVR	23	83	105	stabilized	0.0142492	3.94487	yes
P0A8L1	SYS_ECOLI	serS	Serine--tRNA ligase	GEIIDEDDLPIK	GEIIDEDDLPIK	12	248	259	stabilized	0.0250828	3.8448	yes
P0AEE5	MGLB_ECOLI	mglB	D-galactose/methyl-galactoside binding periplasmic protein MglB	GEPGHPDAEAR	GEPGHPDAEAR	11	171	181	stabilized	0.0716121	2.2367	yes
P30850	RNB_ECOLI	rnb	Exoribonuclease 2	GETATRPQDEITVQMAER	GETATRPQDEITVQMAER	18	517	534	stabilized	0.203326	1.25523	no
P12282	MOEB_ECOLI	moeB	Molybdopterin-synthase adenylyltransferase	GFDFDGQEALKDSR	GFDFDGQEALKDSR	14	20	33	stabilized	0.0271284	3.967	yes
P0A972	CSPE_ECOLI	cspE	Cold shock-like protein CspE	GFGFITPEDGSK	GFGFITPEDGSK	12	16	27	stabilized	0.200622	1.78237	no
P0A6I3	COAA_ECOLI	coaA	Pantothenate kinase	GFPESYDMHR	GFPESYDMHR	10	146	155	stabilized	0.070925	3.71673	yes
P21507	SRMB_ECOLI	srmB	ATP-dependent RNA helicase SrmB	GFTRPTAIQAAAIPPALDGR	GFTRPTAIQAAAIPPALDGR	20	23	42	stabilized	0.0373989	4.59718	yes
P76419	YEGV_ECOLI	yegV	Uncharacterized sugar kinase YegV	GGDCAPTREELLLAHK	GGDC(UniMod:4)APTREELLLAHK	16	304	319	stabilized	0.0448759	3.75942	no
P0ABU2	YCHF_ECOLI	ychF	Ribosome-binding ATPase YchF	GGDKDAKAELAVLEK	GGDKDAKAELAVLEK	15	153	167	stabilized	0.0958831	4.47783	yes
P76658	HLDE_ECOLI	hldE	Bifunctional protein HldE	GGDYKPEEIAGSK	GGDYKPEEIAGSK	13	432	444	stabilized	0.0389698	2.5328	yes
P00452	RIR1_ECOLI	nrdA	Ribonucleoside-diphosphate reductase 1 subunit alpha	GGEAFHTGCIPFYK	GGEAFHTGC(UniMod:4)IPFYK	14	270	283	stabilized	0.00966513	4.04903	yes
P0A825	GLYA_ECOLI	glyA	Serine hydroxymethyltransferase	GGSEELYK	GGSEELYK	8	243	250	stabilized	0.0955768	2.88377	no
P0A796	PFKA_ECOLI	pfkA	ATP-dependent 6-phosphofructokinase isozyme 1	GGSPVPYDR	GGSPVPYDR	9	254	262	stabilized	0.0895436	2.4905	yes
P25888	RHLE_ECOLI	rhlE	ATP-dependent RNA helicase RhlE	GGVDVLVATPGR	GGVDVLVATPGR	12	124	135	stabilized	0.0128771	3.34153	yes
P42641	OBG_ECOLI	obgE	GTPase ObgE/CgtA	GGWHGLGNTR	GGWHGLGNTR	10	120	129	stabilized	0.133653	2.03323	no
P22188	MURE_ECOLI	murE	UDP-N-acetylmuramoyl-L-alanyl-D-glutamate--2,6-diaminopimelate ligase	GHEDYQIVGNQR	GHEDYQIVGNQR	12	467	478	stabilized	0.161439	2.88033	yes
P0ABF1	PCNB_ECOLI	pcnB	Poly(A) polymerase I	GHHEGNVSDR	GHHEGNVSDR	10	125	134	stabilized	0.0258321	3.21835	yes
P37647	KDGK_ECOLI	kdgK	2-dehydro-3-deoxygluconokinase	GHLTASTVIQYR	GHLTASTVIQYR	12	287	298	stabilized	0.0134297	3.12613	yes
P0A9Z1	GLNB_ECOLI	glnB	Nitrogen regulatory protein P-II 1	GHTELYR	GHTELYR	7	41	47	stabilized	0.00427179	3.47347	yes
P0ACB0	DNAB_ECOLI	dnaB	Replicative DNA helicase	GIAEIIIGK	GIAEIIIGK	9	432	440	stabilized	0.0591389	4.29542	yes
P75838	YCAO_ECOLI	ycaO	Ribosomal protein S12 methylthiotransferase accessory factor YcaO	GICGLPFTR	GIC(UniMod:4)GLPFTR	9	152	160	stabilized	0.0277435	4.36447	no
P0AB89	PUR8_ECOLI	purB	Adenylosuccinate lyase	GIFSEYGLLK	GIFSEYGLLK	10	25	34	stabilized	0.124158	3.11655	no
P0A7D4	PURA_ECOLI	purA	Adenylosuccinate synthetase	GIGPAYEDK	GIGPAYEDK	9	133	141	stabilized	0.00118153	3.80793	no
P0A7D4	PURA_ECOLI	purA	Adenylosuccinate synthetase	GIGPAYEDKVAR	GIGPAYEDKVAR	12	133	144	stabilized	0.0263701	4.0354	no
P0A9H5	BTUR_ECOLI	btuR	Corrinoid adenosyltransferase	GIIIVFTGNGK	GIIIVFTGNGK	11	29	39	stabilized	0.0229141	4.41243	yes
P00452	RIR1_ECOLI	nrdA	Ribonucleoside-diphosphate reductase 1 subunit alpha	GILPIDTYKK	GILPIDTYKK	10	576	585	stabilized	0.105681	3.53765	yes
P76014	DHAL_ECOLI	dhaL	PEP-dependent dihydroxyacetone kinase, ADP-binding subunit DhaL	GKAEPGDKTMCDVWVPVVESLR	GKAEPGDKTMC(UniMod:4)DVWVPVVESLR	22	121	142	stabilized	0.0262836	3.41315	yes
P77499	SUFC_ECOLI	sufC	Probable ATP-dependent transporter SufC	GKDLLALSPEDR	GKDLLALSPEDR	12	64	75	stabilized	0.0328218	3.989	yes
P42641	OBG_ECOLI	obgE	GTPase ObgE/CgtA	GKDVTIKVPVGTR	GKDVTIKVPVGTR	13	83	95	stabilized	0.213563	2.24867	no
P07395	SYFB_ECOLI	pheT	Phenylalanine--tRNA ligase beta subunit	GKGVAEGYK	GKGVAEGYK	9	746	754	stabilized	0.0220501	3.935	yes
P0A7D4	PURA_ECOLI	purA	Adenylosuccinate synthetase	GKIVDLLTER	GKIVDLLTER	10	18	27	stabilized	0.106018	4.37335	no
P0A9H5	BTUR_ECOLI	btuR	Corrinoid adenosyltransferase	GKTTAAFGTATR	GKTTAAFGTATR	12	40	51	stabilized	0.0778315	4.40715	yes
P60906	SYH_ECOLI	hisS	Histidine--tRNA ligase	GLDYYNR	GLDYYNR	7	260	266	stabilized	0.00842111	3.5136	yes
P0AG30	RHO_ECOLI	rho	Transcription termination factor Rho	GLIVAPPKAGK	GLIVAPPKAGK	11	174	184	stabilized	0.023319	3.92175	yes
P05852	TSAD_ECOLI	tsaD	tRNA N6-adenosine threonylcarbamoyltransferase	GLLANQLYSQVK	GLLANQLYSQVK	12	23	34	stabilized	0.0253015	4.00593	no
P0A7E5	PYRG_ECOLI	pyrG	CTP synthase	GLNVTIMK	GLNVTIMK	8	33	40	stabilized	0.0605575	3.00588	yes
P0A8N7	EPMA_ECOLI	epmA	Elongation factor P--(R)-beta-lysine ligase	GLPQHPIDQNLIEALK	GLPQHPIDQNLIEALK	16	273	288	stabilized	0.0518561	3.8469	yes
P77499	SUFC_ECOLI	sufC	Probable ATP-dependent transporter SufC	GLSLDVHPGEVHAIMGPNGSGK	GLSLDVHPGEVHAIMGPNGSGK	22	19	40	stabilized	0.104514	4.20457	yes
P07604	TYRR_ECOLI	tyrR	HTH-type transcriptional regulatory protein TyrR	GMFREDLYYR	GMFREDLYYR	10	350	359	stabilized	0.0366207	4.41805	yes
P13009	METH_ECOLI	metH	Methionine synthase	GMSVTEVER	GMSVTEVER	9	1208	1216	stabilized	0.0697704	3.00253	no
P0AG30	RHO_ECOLI	rho	Transcription termination factor Rho	GNGSTEDLTAR	GNGSTEDLTAR	11	150	160	stabilized	0.00385219	3.90883	yes
P0A715	KDSA_ECOLI	kdsA	2-dehydro-3-deoxyphosphooctonate aldolase	GPGLEEGMK	GPGLEEGMK	9	71	79	stabilized	0.0771659	2.83597	no
P0AAI5	FABF_ECOLI	fabF	3-oxoacyl-[acyl-carrier-protein] synthase 2	GPSISIATACTSGVHNIGHAAR	GPSISIATAC(UniMod:4)TSGVHNIGHAAR	22	155	176	stabilized	0.0435024	4.12443	no
P60546	KGUA_ECOLI	gmk	Guanylate kinase	GQDSEEVIAKR	GQDSEEVIAKR	11	139	149	stabilized	0.170907	1.67465	yes
P60546	KGUA_ECOLI	gmk	Guanylate kinase	GRGQDSEEVIAK	GRGQDSEEVIAK	12	137	148	stabilized	0.00920196	3.24503	yes
P60546	KGUA_ECOLI	gmk	Guanylate kinase	GRGQDSEEVIAKR	GRGQDSEEVIAKR	13	137	149	stabilized	0.00353075	3.19175	yes
P28903	NRDD_ECOLI	nrdD	Anaerobic ribonucleoside-triphosphate reductase	GRLNQEIR	GRLNQEIR	8	96	103	stabilized	0.0413899	2.5025	yes
P0ACN4	ALLR_ECOLI	allR	HTH-type transcriptional repressor AllR	GRPGQAEPVAQK	GRPGQAEPVAQK	12	8	19	stabilized	0.167195	1.5745	no
P31120	GLMM_ECOLI	glmM	Phosphoglucosamine mutase	GRVGDAPITPDFVLK	GRVGDAPITPDFVLK	15	14	28	stabilized	0.198793	3.08303	no
P0A6E9	BIOD2_ECOLI	bioD2	ATP-dependent dethiobiotin synthetase BioD 2	GSKETPEGLR	GSKETPEGLR	10	43	52	stabilized	0.0955172	4.42705	yes
P07118	SYV_ECOLI	valS	Valine--tRNA ligase	GSMWHIR	GSMWHIR	7	195	201	stabilized	0.021842	3.5221	yes
P07118	SYV_ECOLI	valS	Valine--tRNA ligase	GSMWHIRYPLADGAK	GSMWHIRYPLADGAK	15	195	209	stabilized	0.0310437	3.63917	yes
P0AG30	RHO_ECOLI	rho	Transcription termination factor Rho	GTGNMELHLSR	GTGNMELHLSR	11	337	347	stabilized	0.021458	3.82678	yes
P08312	SYFA_ECOLI	pheS	Phenylalanine--tRNA ligase alpha subunit	GTLHDFLR	GTLHDFLR	8	225	232	stabilized	0.235912	2.88445	yes
P04425	GSHB_ECOLI	gshB	Glutathione synthetase	GTLIVNKPQSLR	GTLIVNKPQSLR	12	109	120	stabilized	0.0296839	3.99987	yes
P69441	KAD_ECOLI	adk	Adenylate kinase	GTQAQFIMEK	GTQAQFIMEK	10	14	23	stabilized	0.0108595	3.4406	yes
P0A9H5	BTUR_ECOLI	btuR	Corrinoid adenosyltransferase	GTWPNGER	GTWPNGER	8	67	74	stabilized	0.0448279	4.40133	yes
P23538	PPSA_ECOLI	ppsA	Phosphoenolpyruvate synthase	GVALSAGVQR	GVALSAGVQR	10	185	194	stabilized	0.0731085	4.26903	yes
P0A6T3	GAL1_ECOLI	galK	Galactokinase	GVAVVIINSNFK	GVAVVIINSNFK	12	204	215	stabilized	0.156415	3.2348	yes
P0A6T3	GAL1_ECOLI	galK	Galactokinase	GVAVVIINSNFKR	GVAVVIINSNFKR	13	204	216	stabilized	0.0416319	3.81187	yes
P05707	SRLD_ECOLI	srlD	Sorbitol-6-phosphate 2-dehydrogenase	GVDEIFGR	GVDEIFGR	8	74	81	stabilized	0.150868	3.0782	no
P10408	SECA_ECOLI	secA	Protein translocase subunit SecA	GVHVVTVNDYLAQR	GVHVVTVNDYLAQR	14	125	138	stabilized	0.0207833	3.72085	yes
P0AAI3	FTSH_ECOLI	ftsH	ATP-dependent zinc metalloprotease FtsH	GVLMVGPPGTGK	GVLMVGPPGTGK	12	187	198	stabilized	0.0191332	4.13143	yes
P0AAI3	FTSH_ECOLI	ftsH	ATP-dependent zinc metalloprotease FtsH	GVLMVGPPGTGKTLLAK	GVLMVGPPGTGKTLLAK	17	187	203	stabilized	0.0219235	4.01303	yes
P0A6F3	GLPK_ECOLI	glpK	Glycerol kinase	GVNANHIIR	GVNANHIIR	9	371	379	stabilized	0.00806212	3.4325	yes
P0A9P6	DEAD_ECOLI	deaD	ATP-dependent RNA helicase DeaD	GVNVVALYGGQR	GVNVVALYGGQR	12	103	114	stabilized	0.0858022	3.3384	yes
P0A9J6	RBSK_ECOLI	rbsK	Ribokinase	GVWASVNGEGQR	GVWASVNGEGQR	12	228	239	stabilized	0.0233378	3.1927	yes
P0A9J6	RBSK_ECOLI	rbsK	Ribokinase	GVWASVNGEGQRVPGFR	GVWASVNGEGQRVPGFR	17	228	244	stabilized	0.0453361	3.25033	yes
P60752	MSBA_ECOLI	msbA	ATP-dependent lipid A-core flippase	GVYAQLHK	GVYAQLHK	8	570	577	stabilized	0.00385549	3.34117	yes
P17888	PRIA_ECOLI	priA	Primosomal protein N'	GYDAFAEQALAERR	GYDAFAEQALAERR	14	613	626	stabilized	0.0184058	3.8375	yes
P63284	CLPB_ECOLI	clpB	Chaperone protein ClpB	GYEIHISDEALK	GYEIHISDEALK	12	790	801	stabilized	0.0243545	3.55653	yes
P0AAZ4	RARA_ECOLI	rarA	Replication-associated recombination protein A	GYGGQDIVLPDETRR	GYGGQDIVLPDETRR	15	184	198	stabilized	0.0244865	3.47653	yes
P0ACY3	YEAG_ECOLI	yeaG	Uncharacterized protein YeaG	HAAQGLEEK	HAAQGLEEK	9	94	102	stabilized	0.067839	3.5649	no
P0ACY3	YEAG_ECOLI	yeaG	Uncharacterized protein YeaG	HAAQGLEEKK	HAAQGLEEKK	10	94	103	stabilized	0.114083	4.06697	no
P37903	USPF_ECOLI	uspF	Universal stress protein F	HAECSVLVVR	HAEC(UniMod:4)SVLVVR	10	135	144	stabilized	0.0159006	3.6428	yes
P13000	BIOD1_ECOLI	bioD1	ATP-dependent dethiobiotin synthetase BioD 1	HAEYMTTLTR	HAEYMTTLTR	10	185	194	stabilized	0.0746536	4.43813	yes
P23909	MUTS_ECOLI	mutS	DNA mismatch repair protein MutS	HAFQQLPELR	HAFQQLPELR	10	370	379	stabilized	0.0628221	4.70827	yes
P39177	USPG_ECOLI	uspG	Universal stress protein UP12	HANLPVLVVR	HANLPVLVVR	10	133	142	stabilized	0.0223173	3.27833	no
P0A9C9	GLPX_ECOLI	glpX	Fructose-1,6-bisphosphatase 1 class 2	HDAVIAEMQQLGVR	HDAVIAEMQQLGVR	14	167	180	stabilized	0.0551759	2.38508	no
P0ACY3	YEAG_ECOLI	yeaG	Uncharacterized protein YeaG	HDDFVDR	HDDFVDR	7	613	619	stabilized	0.0125218	3.63267	no
P0A9C0	GLPA_ECOLI	glpA	Anaerobic glycerol-3-phosphate dehydrogenase subunit A	HDIATGATGR	HDIATGATGR	10	40	49	stabilized	0.133799	2.41043	no
P0A9C9	GLPX_ECOLI	glpX	Fructose-1,6-bisphosphatase 1 class 2	HDVKGDNEENR	HDVKGDNEENR	11	236	246	stabilized	0.132224	2.98188	no
P15038	HELD_ECOLI	helD	DNA helicase IV	HELFIAEWR	HELFIAEWR	9	304	312	stabilized	0.0402832	3.90317	yes
P10408	SECA_ECOLI	secA	Protein translocase subunit SecA	HFDVQLLGGMVLNER	HFDVQLLGGMVLNER	15	83	97	stabilized	0.0189828	3.72213	yes
P0AFB8	NTRC_ECOLI	glnG	DNA-binding transcriptional regulator NtrC	HFLQVAAR	HFLQVAAR	8	324	331	stabilized	0.0581051	3.1254	yes
P00452	RIR1_ECOLI	nrdA	Ribonucleoside-diphosphate reductase 1 subunit alpha	HFQTAVKSCSQGGVR	HFQTAVKSC(UniMod:4)SQGGVR	15	284	298	stabilized	0.0330596	3.69552	yes
P0AGJ9	SYY_ECOLI	tyrS	Tyrosine--tRNA ligase	HFSVNQMINK	HFSVNQMINK	10	145	154	stabilized	0.0489648	3.5248	yes
P17952	MURC_ECOLI	murC	UDP-N-acetylmuramate--L-alanine ligase	HGIAIAGTHGK	HGIAIAGTHGK	11	120	130	stabilized	0.0874526	1.9925	yes
P0A6R0	FABH_ECOLI	fabH	Beta-ketoacyl-[acyl-carrier-protein] synthase III	HGNTSAASVPCALDEAVR	HGNTSAASVPC(UniMod:4)ALDEAVR	18	272	289	stabilized	0.150693	2.43118	no
P0A6R0	FABH_ECOLI	fabH	Beta-ketoacyl-[acyl-carrier-protein] synthase III	HGNTSAASVPCALDEAVRDGR	HGNTSAASVPC(UniMod:4)ALDEAVRDGR	21	272	292	stabilized	0.114802	2.55123	no
P0AD14	BTSS_ECOLI	btsS	Sensor histidine kinase BtsS	HGTSQLLDTGR	HGTSQLLDTGR	11	478	488	stabilized	0.18043	2.68505	yes
P33919	RADD_ECOLI	radD	Putative DNA repair helicase RadD	HGYLTPPER	HGYLTPPER	9	193	201	stabilized	0.0714137	4.20587	yes
P0A6R0	FABH_ECOLI	fabH	Beta-ketoacyl-[acyl-carrier-protein] synthase III	HIAAPNETVSTMGFEAATR	HIAAPNETVSTMGFEAATR	19	43	61	stabilized	0.0113033	2.57423	no
P09980	REP_ECOLI	rep	ATP-dependent DNA helicase Rep	HIAAVTFTNK	HIAAVTFTNK	10	49	58	stabilized	0.0258845	4.01187	yes
P11868	TDCD_ECOLI	tdcD	Propionate kinase	HIAGHAASLR	HIAGHAASLR	10	307	316	stabilized	0.00890411	3.69145	yes
P39410	YJJJ_ECOLI	yjjJ	Toxin YjjJ	HIAQEMPEKIR	HIAQEMPEKIR	11	422	432	stabilized	0.1752	4.24033	no
P68191	SRA_ECOLI	sra	Stationary-phase-induced ribosome-associated protein	HILGLDHKISNQR	HILGLDHKISNQR	13	9	21	stabilized	0.135638	2.74287	no
P0A6T3	GAL1_ECOLI	galK	Galactokinase	HILTENAR	HILTENAR	8	267	274	stabilized	0.0141394	3.46742	yes
P15038	HELD_ECOLI	helD	DNA helicase IV	HILVDEFQDISPQR	HILVDEFQDISPQR	14	433	446	stabilized	0.0227396	3.74768	yes
P0AG40	RIBF_ECOLI	ribF	Bifunctional riboflavin kinase/FMN adenylyltransferase	HIQVVLR	HIQVVLR	7	271	277	stabilized	0.00229712	2.98837	yes
P0AG40	RIBF_ECOLI	ribF	Bifunctional riboflavin kinase/FMN adenylyltransferase	HIQVVLRK	HIQVVLRK	8	271	278	stabilized	0.0470967	2.8467	yes
P0A8F0	UPP_ECOLI	upp	Uracil phosphoribosyltransferase	HKLGLMR	HKLGLM(UniMod:35)R	7	13	19	stabilized	0.10463	2.4299	no
P33919	RADD_ECOLI	radD	Putative DNA repair helicase RadD	HKTPAVIVLPTGAGK	HKTPAVIVLPTGAGK	15	23	37	stabilized	0.0778811	4.0818	yes
P00956	SYI_ECOLI	ileS	Isoleucine--tRNA ligase	HKTPIIFR	HKTPIIFR	8	409	416	stabilized	0.185211	4.08363	yes
P62768	YAEH_ECOLI	yaeH	UPF0325 protein YaeH	HLESVVTNK	HLESVVTNK	9	106	114	stabilized	0.00336794	3.59923	no
P0A9M8	PTA_ECOLI	pta	Phosphate acetyltransferase	HLNATIINEGDINTRR	HLNATIINEGDINTRR	16	238	253	stabilized	0.137408	1.89563	no
P0A9F3	CYSB_ECOLI	cysB	HTH-type transcriptional regulator CysB	HLTQVTPAGQEIIR	HLTQVTPAGQEIIR	14	55	68	stabilized	0.142536	1.94637	no
P00452	RIR1_ECOLI	nrdA	Ribonucleoside-diphosphate reductase 1 subunit alpha	HMDYGVQINK	HMDYGVQINK	10	332	341	stabilized	0.152596	2.83225	yes
P00452	RIR1_ECOLI	nrdA	Ribonucleoside-diphosphate reductase 1 subunit alpha	HMDYGVQINKLMYTR	HMDYGVQINKLMYTR	15	332	346	stabilized	0.0404736	3.86047	yes
P0AAI3	FTSH_ECOLI	ftsH	ATP-dependent zinc metalloprotease FtsH	HMSDETAR	HMSDETAR	8	536	543	stabilized	0.00515208	4.13155	yes
P05707	SRLD_ECOLI	srlD	Sorbitol-6-phosphate 2-dehydrogenase	HNSGYSAAK	HNSGYSAAK	9	150	158	stabilized	0.0224642	3.4233	no
P0AAG0	DPPD_ECOLI	dppD	Dipeptide transport ATP-binding protein DppD	HPYTQALLR	HPYTQALLR	9	247	255	stabilized	0.0748742	4.10185	yes
P06710	DPO3X_ECOLI	dnaX	DNA polymerase III subunit tau	HQLEHILNEEHIAHEPR	HQLEHILNEEHIAHEPR	17	185	201	stabilized	0.0405665	3.6221	yes
P77756	QUEC_ECOLI	queC	7-cyano-7-deazaguanine synthase	HRAEIDVAR	HRAEIDVAR	9	39	47	stabilized	0.0128219	3.61825	yes
P0A763	NDK_ECOLI	ndk	Nucleoside diphosphate kinase	HRDLLGATNPANALAGTLR	HRDLLGATNPANALAGTLR	19	86	104	stabilized	0.0193161	3.741	yes
P0A7E5	PYRG_ECOLI	pyrG	CTP synthase	HRYEVNNMLLK	HRYEVNNMLLK	11	469	479	stabilized	0.0155855	3.16767	yes
P04425	GSHB_ECOLI	gshB	Glutathione synthetase	HSDIILKPLDGMGGASIFR	HSDIILKPLDGMGGASIFR	19	154	172	stabilized	0.0664265	4.3078	yes
P37634	RLMJ_ECOLI	rlmJ	Ribosomal RNA large subunit methyltransferase J	HSFHAGNHADVLK	HSFHAGNHADVLK	13	6	18	stabilized	0.0336134	2.37023	no
P0A8M0	SYN_ECOLI	asnS	Asparagine--tRNA ligase	HSIEYLR	HSIEYLR	7	116	122	stabilized	0.0155295	3.4889	yes
P27550	ACSA_ECOLI	acs	Acetyl-coenzyme A synthetase	HTIPANIADR	HTIPANIADR	10	7	16	stabilized	0.0203929	3.22425	yes
P0A8M0	SYN_ECOLI	asnS	Asparagine--tRNA ligase	HTLAQALHR	HTLAQALHR	9	142	150	stabilized	0.00800294	3.74115	yes
P0AA73	YHBE_ECOLI	yhbE	Uncharacterized inner membrane transporter YhbE	HTTVVSQPR	HTTVVSQPR	9	310	318	stabilized	0.0204737	2.48145	no
P23538	PPSA_ECOLI	ppsA	Phosphoenolpyruvate synthase	HVFASLFNDR	HVFASLFNDR	10	162	171	stabilized	0.0404689	4.07063	yes
P60560	GUAC_ECOLI	guaC	GMP reductase	HVMVSTGTSDADFEK	HVMVSTGTSDADFEK	15	98	112	stabilized	0.016025	3.57388	no
P60560	GUAC_ECOLI	guaC	GMP reductase	HVMVSTGTSDADFEKTK	HVMVSTGTSDADFEKTK	17	98	114	stabilized	0.0384819	3.6936	no
P0AG30	RHO_ECOLI	rho	Transcription termination factor Rho	HVQVAEMVIEK	HVQVAEMVIEK	11	239	249	stabilized	0.0156908	3.8519	yes
P0AG30	RHO_ECOLI	rho	Transcription termination factor Rho	HVQVAEMVIEKAK	HVQVAEMVIEKAK	13	239	251	stabilized	0.0110002	3.95103	yes
P07109	HISP_ECOLI	hisP	Histidine/lysine/arginine/ornithine transport ATP-binding protein HisP	HVSTHVIFLHQGK	HVSTHVIFLHQGK	13	217	229	stabilized	0.019817	3.96157	yes
P77718	THII_ECOLI	thiI	tRNA sulfurtransferase	HWDNIEVR	HWDNIEVR	8	46	53	stabilized	0.0240315	3.848	yes
P11071	ACEK_ECOLI	aceK	Isocitrate dehydrogenase kinase/phosphatase	HWLCADPR	HWLC(UniMod:4)ADPR	8	520	527	stabilized	0.011138	4.08218	yes
P77718	THII_ECOLI	thiI	tRNA sulfurtransferase	HYDETLAVVR	HYDETLAVVR	10	36	45	stabilized	0.0210447	3.92373	yes
P0AEW6	INGK_ECOLI	gsk	Guanosine-inosine kinase	HYFPVNAR	HYFPVNAR	8	11	18	stabilized	0.00771553	3.31607	yes
P23538	PPSA_ECOLI	ppsA	Phosphoenolpyruvate synthase	HYGRPMDIEWAK	HYGRPMDIEWAK	12	312	323	stabilized	0.0497216	4.12303	yes
P27829	WECC_ECOLI	wecC	UDP-N-acetyl-D-mannosamine dehydrogenase	IACFGLAFKPNIDDLR	IAC(UniMod:4)FGLAFKPNIDDLR	16	323	338	stabilized	0.153503	1.52883	no
P27550	ACSA_ECOLI	acs	Acetyl-coenzyme A synthetase	IAEAAVVGIPHNIK	IAEAAVVGIPHNIK	14	542	555	stabilized	0.0141375	3.09965	yes
P25745	MNMA_ECOLI	mnmA	tRNA-specific 2-thiouridylase MnmA	IAEDLGLVTAK	IAEDLGLVTAK	11	181	191	stabilized	0.0187194	3.51837	yes
P43329	HRPA_ECOLI	hrpA	ATP-dependent RNA helicase HrpA	IAEELKTEPGGCIGYK	IAEELKTEPGGC(UniMod:4)IGYK	16	142	157	stabilized	0.0122428	3.75745	yes
P0AGL7	RSME_ECOLI	rsmE	Ribosomal RNA small subunit methyltransferase E	IAIAACEQCGR	IAIAAC(UniMod:4)EQC(UniMod:4)GR	11	134	144	stabilized	0.101511	2.602	no
P0AAS7	YBCJ_ECOLI	ybcJ	Putative RNA-binding protein YbcJ	IAIAEGQVK	IAIAEGQVK	9	32	40	stabilized	0.223248	1.71947	no
P36767	RDGC_ECOLI	rdgC	Recombination-associated protein RdgC	IAKLEAEQAR	IAKLEAEQAR	10	88	97	stabilized	0.0385559	2.73068	no
P0A7E5	PYRG_ECOLI	pyrG	CTP synthase	IALFCNVPEK	IALFC(UniMod:4)NVPEK	10	224	233	stabilized	0.0495154	3.0768	yes
P14081	SELB_ECOLI	selB	Selenocysteine-specific elongation factor	IALNIAGDAEKEQINR	IALNIAGDAEKEQINR	16	237	252	stabilized	0.0173139	3.69763	no
P0A9W3	ETTA_ECOLI	ettA	Energy-dependent translational throttle protein EttA	IANLSGGER	IANLSGGER	9	160	168	stabilized	0.00363404	3.66107	yes
P0A8N5	SYK2_ECOLI	lysU	Lysine--tRNA ligase, heat inducible	IAPELYLK	IAPELYLK	8	238	245	stabilized	0.00858198	3.52235	yes
P0A8N5	SYK2_ECOLI	lysU	Lysine--tRNA ligase, heat inducible	IAPELYLKR	IAPELYLKR	9	238	246	stabilized	0.0100034	3.43575	yes
P69441	KAD_ECOLI	adk	Adenylate kinase	IAQEDCR	IAQEDC(UniMod:4)R	7	72	78	stabilized	0.00610242	3.42163	yes
P0AGJ2	TRMH_ECOLI	trmH	tRNA (guanosine(18)-2'-O)-methyltransferase	ICEMLAR	IC(UniMod:4)EMLAR	7	9	15	stabilized	0.0338981	2.4769	no
P0A9Z1	GLNB_ECOLI	glnB	Nitrogen regulatory protein P-II 1	IDAIIKPFKLDDVR	IDAIIKPFKLDDVR	14	4	17	stabilized	0.0291427	2.95732	yes
P77718	THII_ECOLI	thiI	tRNA sulfurtransferase	IDDGQMGVILKR	IDDGQMGVILKR	12	255	266	stabilized	0.0523987	4.0647	yes
P63284	CLPB_ECOLI	clpB	Chaperone protein ClpB	IDEVVVFHPLGEQHIASIAQIQLK	IDEVVVFHPLGEQHIASIAQIQLK	24	757	780	stabilized	0.033163	3.809	yes
P63284	CLPB_ECOLI	clpB	Chaperone protein ClpB	IDMSEFMEK	IDMSEFMEK	9	632	640	stabilized	0.178045	3.40093	yes
P63284	CLPB_ECOLI	clpB	Chaperone protein ClpB	IDMSEFMEKHSVSR	IDMSEFMEKHSVSR	14	632	645	stabilized	0.00637995	3.71893	yes
P25519	HFLX_ECOLI	hflX	GTPase HflX	IDRDEENKPNR	IDRDEENKPNR	11	329	339	stabilized	0.0155997	3.8908	yes
P0A9C0	GLPA_ECOLI	glpA	Anaerobic glycerol-3-phosphate dehydrogenase subunit A	IDYNEIDDNR	IDYNEIDDNR	10	273	282	stabilized	0.223661	2.2383	no
P04805	SYE_ECOLI	gltX	Glutamate--tRNA ligase	IEDTDLER	IEDTDLER	8	41	48	stabilized	0.059783	2.76445	yes
P23538	PPSA_ECOLI	ppsA	Phosphoenolpyruvate synthase	IEDVPQEQR	IEDVPQEQR	9	281	289	stabilized	0.00672848	4.06668	yes
P08312	SYFA_ECOLI	pheS	Phenylalanine--tRNA ligase alpha subunit	IENGGLHPVTR	IENGGLHPVTR	11	101	111	stabilized	0.0554737	3.38103	yes
P00956	SYI_ECOLI	ileS	Isoleucine--tRNA ligase	IESMVANRPDWCISR	IESMVANRPDWC(UniMod:4)ISR	15	452	466	stabilized	0.0389339	3.77985	yes
P0A6I9	COAE_ECOLI	coaE	Dephospho-CoA kinase	IFANPEEK	IFANPEEK	8	74	81	stabilized	0.119752	2.14983	yes
P0AC55	GLNK_ECOLI	glnK	Nitrogen regulatory protein GlnK	IFVAELQR	IFVAELQR	8	91	98	stabilized	0.0535395	3.6695	yes
P0A836	SUCC_ECOLI	sucC	Succinate--CoA ligase [ADP-forming] subunit beta	IGAGPWVVK	IGAGPWVVK	9	38	46	stabilized	0.0270284	3.57868	yes
P0A9C9	GLPX_ECOLI	glpX	Fructose-1,6-bisphosphatase 1 class 2	IGEQELAR	IGEQELAR	8	248	255	stabilized	0.0487925	2.56355	no
P08178	PUR5_ECOLI	purM	Phosphoribosylformylglycinamidine cyclo-ligase	IGIIKASDSEQR	IGIIKASDSEQR	12	330	341	stabilized	0.0175079	3.26447	yes
P0AGE9	SUCD_ECOLI	sucD	Succinate--CoA ligase [ADP-forming] subunit alpha	IGIQPGHIHKPGK	IGIQPGHIHKPGK	13	135	147	stabilized	0.0656169	3.31143	no
P03018	UVRD_ECOLI	uvrD	DNA helicase II	IGQLMGTSQGGMWVGTFHGLAHR	IGQLMGTSQGGMWVGTFHGLAHR	23	74	96	stabilized	0.0977695	2.9036	yes
P0A9W3	ETTA_ECOLI	ettA	Energy-dependent translational throttle protein EttA	IGVLGLNGAGK	IGVLGLNGAGK	11	35	45	stabilized	0.0170133	3.71095	yes
P0A9W3	ETTA_ECOLI	ettA	Energy-dependent translational throttle protein EttA	IGVLGLNGAGKSTLLR	IGVLGLNGAGKSTLLR	16	35	50	stabilized	0.0440023	3.43887	yes
P0A9W3	ETTA_ECOLI	ettA	Energy-dependent translational throttle protein EttA	IGYLPQEPQLNPEHTVR	IGYLPQEPQLNPEHTVR	17	71	87	stabilized	0.0207788	3.71203	yes
P24182	ACCC_ECOLI	accC	Biotin carboxylase	IGYPVIIK	IGYPVIIK	8	152	159	stabilized	0.0238852	4.00073	yes
P11071	ACEK_ECOLI	aceK	Isocitrate dehydrogenase kinase/phosphatase	IHLYDHHVGLVVEQLR	IHLYDHHVGLVVEQLR	16	51	66	stabilized	0.0345789	4.03245	yes
P0ABU2	YCHF_ECOLI	ychF	Ribosome-binding ATPase YchF	IHTDFEKGFIR	IHTDFEKGFIR	11	308	318	stabilized	0.0692711	4.3748	yes
P0AFB8	NTRC_ECOLI	glnG	DNA-binding transcriptional regulator NtrC	IIAATHQNLEQR	IIAATHQNLEQR	12	276	287	stabilized	0.0203349	3.3013	yes
P30850	RNB_ECOLI	rnb	Exoribonuclease 2	IIAVIHSEKER	IIAVIHSEKER	11	60	70	stabilized	0.149169	1.7907	no
P04079	GUAA_ECOLI	guaA	GMP synthase [glutamine-hydrolyzing]	IIDDAVAR	IIDDAVAR	8	213	220	stabilized	0.0720091	2.7935	yes
P0AAI3	FTSH_ECOLI	ftsH	ATP-dependent zinc metalloprotease FtsH	IIDQEVKALIER	IIDQEVKALIER	12	544	555	stabilized	0.11849	4.46397	yes
P76423	THIM_ECOLI	thiM	Hydroxyethylthiazole kinase	IIGIHGGDPLMTK	IIGIHGGDPLMTK	13	183	195	stabilized	0.186968	3.63773	yes
P00956	SYI_ECOLI	ileS	Isoleucine--tRNA ligase	IIGNGHLHK	IIGNGHLHK	9	172	180	stabilized	0.038824	3.77285	yes
P0AG30	RHO_ECOLI	rho	Transcription termination factor Rho	IIHPMGEIDAMEFLINK	IIHPMGEIDAMEFLINK	17	386	402	stabilized	0.00545385	3.9095	yes
P0A993	F16PA_ECOLI	fbp	Fructose-1,6-bisphosphatase class 1	IIHRDINK	IIHRDINK	8	35	42	stabilized	0.0984176	4.25087	no
P0A7B1	PPK1_ECOLI	ppk	Polyphosphate kinase	IIISEEQGSNSHSR	IIISEEQGSNSHSR	14	61	74	stabilized	0.0538117	4.0757	yes
P42641	OBG_ECOLI	obgE	GTPase ObgE/CgtA	IIISELEK	IIISELEK	8	261	268	stabilized	0.010918	3.1232	no
P42641	OBG_ECOLI	obgE	GTPase ObgE/CgtA	IIISELEKYSQDLATKPR	IIISELEKYSQDLATKPR	18	261	278	stabilized	0.0320178	3.04133	no
P69441	KAD_ECOLI	adk	Adenylate kinase	IILLGAPGAGK	IILLGAPGAGK	11	3	13	stabilized	0.00778245	3.38995	yes
P05707	SRLD_ECOLI	srlD	Sorbitol-6-phosphate 2-dehydrogenase	IIQINSKSGK	IIQINSKSGK	10	136	145	stabilized	0.0306675	3.32133	no
P46889	FTSK_ECOLI	ftsK	DNA translocase FtsK	IKADVVNYSPGPVITR	IKADVVNYSPGPVITR	16	877	892	stabilized	0.0203718	2.9649	yes
P76226	YNJF_ECOLI	ynjF	Inner membrane protein YnjF	IKPLLHQCVR	IKPLLHQC(UniMod:4)VR	10	10	19	stabilized	0.0634031	3.53813	no
P0A8A4	PSRP_ECOLI	ppsR	Phosphoenolpyruvate synthase regulatory protein	ILDIMGLSR	ILDIMGLSR	9	266	274	stabilized	0.0705947	2.4231	yes
P0A8I8	RLMH_ECOLI	rlmH	Ribosomal RNA large subunit methyltransferase H	ILDKEGEQMLAAAGK	ILDKEGEQMLAAAGK	15	52	66	stabilized	0.0577658	4.12882	no
P27550	ACSA_ECOLI	acs	Acetyl-coenzyme A synthetase	ILDWIKPYQK	ILDWIKPYQK	10	45	54	stabilized	0.0699879	2.95333	yes
P0A9M0	LON_ECOLI	lon	Lon protease	ILEYLAVQSR	ILEYLAVQSR	10	334	343	stabilized	0.135963	3.09835	yes
P0AG30	RHO_ECOLI	rho	Transcription termination factor Rho	ILFENLTPLHANSR	ILFENLTPLHANSR	14	131	144	stabilized	0.0134801	3.87217	yes
P21507	SRMB_ECOLI	srmB	ATP-dependent RNA helicase SrmB	ILILTPTR	ILILTPTR	8	79	86	stabilized	0.0542425	4.41062	yes
P75957	LOLD_ECOLI	lolD	Lipoprotein-releasing system ATP-binding protein LolD	ILLQCDNLCK	ILLQC(UniMod:4)DNLC(UniMod:4)K	10	4	13	stabilized	0.0424985	3.75362	yes
P0AG24	SPOT_ECOLI	spoT	Bifunctional (p)ppGpp synthase/hydrolase SpoT	ILSEIEGR	ILSEIEGR	8	216	223	stabilized	0.130188	2.49428	no
P0AEK4	FABI_ECOLI	fabI	Enoyl-[acyl-carrier-protein] reductase [NADH] FabI	ILVTGVASK	ILVTGVASK	9	9	17	stabilized	0.128701	2.44013	no
P30015	LHR_ECOLI	lhr	Probable ATP-dependent helicase Lhr	ILYISPIK	ILYISPIK	8	88	95	stabilized	0.0767776	3.70405	yes
P0A9W3	ETTA_ECOLI	ettA	Energy-dependent translational throttle protein EttA	IMAGIDKDIEGEAR	IMAGIDKDIEGEAR	14	51	64	stabilized	0.0258636	3.63945	yes
P0A9W3	ETTA_ECOLI	ettA	Energy-dependent translational throttle protein EttA	IMAGIDKDIEGEARPQPDIK	IMAGIDKDIEGEARPQPDIK	20	51	70	stabilized	0.0488548	3.81513	yes
P07109	HISP_ECOLI	hisP	Histidine/lysine/arginine/ornithine transport ATP-binding protein HisP	IMQQLAEEGK	IMQQLAEEGK	10	194	203	stabilized	0.0623264	3.78223	yes
P00452	RIR1_ECOLI	nrdA	Ribonucleoside-diphosphate reductase 1 subunit alpha	INLDKIHR	INLDKIHR	8	17	24	stabilized	0.0280116	2.8554	yes
P07118	SYV_ECOLI	valS	Valine--tRNA ligase	IPIVGDEHADMEK	IPIVGDEHADMEK	13	259	271	stabilized	0.0166686	3.52163	yes
P36767	RDGC_ECOLI	rdgC	Recombination-associated protein RdgC	IQFVMCDDGSLKR	IQFVMC(UniMod:4)DDGSLKR	13	240	252	stabilized	0.0437179	2.70597	no
P0A8N5	SYK2_ECOLI	lysU	Lysine--tRNA ligase, heat inducible	IQLYVAR	IQLYVAR	7	95	101	stabilized	0.0292008	3.23047	yes
P0AG30	RHO_ECOLI	rho	Transcription termination factor Rho	IRPPKEGER	IRPPKEGER	9	101	109	stabilized	0.0239183	3.94143	yes
Q46927	TCDA_ECOLI	tcdA	tRNA threonylcarbamoyladenosine dehydratase	IRQINPECR	IRQINPEC(UniMod:4)R	9	93	101	stabilized	0.0364412	3.79043	yes
P0AC55	GLNK_ECOLI	glnK	Nitrogen regulatory protein GlnK	IRTGEADEAAL	IRTGEADEAAL	11	102	112	stabilized	0.0203398	3.52925	yes
P0A9Z1	GLNB_ECOLI	glnB	Nitrogen regulatory protein P-II 1	IRTGEEDDAAI	IRTGEEDDAAI	11	102	112	stabilized	0.0648174	3.00207	yes
P0ACB0	DNAB_ECOLI	dnaB	Replicative DNA helicase	IRTGQLDDEDWAR	IRTGQLDDEDWAR	13	284	296	stabilized	0.0806093	4.29015	yes
P0AAZ4	RARA_ECOLI	rarA	Replication-associated recombination protein A	ISAVTSGVK	ISAVTSGVK	9	81	89	stabilized	0.00333774	3.80615	yes
P62768	YAEH_ECOLI	yaeH	UPF0325 protein YaeH	ISEIEADLEK	ISEIEADLEK	10	115	124	stabilized	0.0227081	3.5864	no
P62768	YAEH_ECOLI	yaeH	UPF0325 protein YaeH	ISEIEADLEKLTR	ISEIEADLEKLTR	13	115	127	stabilized	0.0147795	3.57677	no
P09980	REP_ECOLI	rep	ATP-dependent DNA helicase Rep	ISGGTSFFSRPEIK	ISGGTSFFSRPEIK	14	371	384	stabilized	0.0192684	4.31497	yes
P0ACB0	DNAB_ECOLI	dnaB	Replicative DNA helicase	ISGTMGILLEKR	ISGTMGILLEKR	12	297	308	stabilized	0.0692432	4.21382	yes
P00452	RIR1_ECOLI	nrdA	Ribonucleoside-diphosphate reductase 1 subunit alpha	ISLPTPIMSGVR	ISLPTPIMSGVR	12	205	216	stabilized	0.0415847	2.98847	yes
P0ACJ0	LRP_ECOLI	lrp	Leucine-responsive regulatory protein	ISNVELSK	ISNVELSK	8	29	36	stabilized	0.117998	2.4328	no
P0ACJ0	LRP_ECOLI	lrp	Leucine-responsive regulatory protein	ISNVELSKR	ISNVELSKR	9	29	37	stabilized	0.0281214	2.582	no
P0ABF1	PCNB_ECOLI	pcnB	Poly(A) polymerase I	ISPETAEPIPR	ISPETAEPIPR	11	223	233	stabilized	0.0105676	3.33977	yes
P23874	HIPA_ECOLI	hipA	Serine/threonine-protein kinase toxin HipA	ISVAGAQEK	ISVAGAQEK	9	149	157	stabilized	0.00505907	3.92062	yes
P0A8F0	UPP_ECOLI	upp	Uracil phosphoribosyltransferase	ISVVGMYR	ISVVGMYR	8	96	103	stabilized	0.0261819	2.49163	no
P07118	SYV_ECOLI	valS	Valine--tRNA ligase	ITPAHDFNDYEVGKR	ITPAHDFNDYEVGKR	15	278	292	stabilized	0.040827	3.55305	yes
P23837	PHOQ_ECOLI	phoQ	Sensor protein PhoQ	IVAGESMLGGAR	IVAGESMLGGAR	12	460	471	stabilized	0.0308765	3.14843	yes
P0A7D4	PURA_ECOLI	purA	Adenylosuccinate synthetase	IVDLLTER	IVDLLTER	8	20	27	stabilized	0.0250812	3.83803	no
P76055	TTCA_ECOLI	ttcA	tRNA-cytidine(32) 2-sulfurtransferase	IVEENTYGIVK	IVEENTYGIVK	11	102	112	stabilized	0.0226699	3.7808	yes
P76055	TTCA_ECOLI	ttcA	tRNA-cytidine(32) 2-sulfurtransferase	IVEENTYGIVKEK	IVEENTYGIVKEK	13	102	114	stabilized	0.0458436	3.8225	yes
P25536	NTPPA_ECOLI	yhdE	dTTP/UTP pyrophosphatase	IVTGIEEQR	IVTGIEEQR	9	27	35	stabilized	0.175358	2.9282	no
P06999	PFKB_ECOLI	pfkB	ATP-dependent 6-phosphofructokinase isozyme 2	IYAYLSR	IYAYLSR	7	303	309	stabilized	0.024182	2.95343	yes
P00452	RIR1_ECOLI	nrdA	Ribonucleoside-diphosphate reductase 1 subunit alpha	IYIQNVDHCNTHSPFDPAIAPVR	IYIQNVDHC(UniMod:4)NTHSPFDPAIAPVR	23	412	434	stabilized	0.0379739	3.63243	yes
P37744	RMLA1_ECOLI	rfbA	Glucose-1-phosphate thymidylyltransferase 1	IYLEQGR	IYLEQGR	7	206	212	stabilized	0.16412	3.9645	no
P0A8M0	SYN_ECOLI	asnS	Asparagine--tRNA ligase	IYTFGPTFR	IYTFGPTFR	9	226	234	stabilized	0.0156484	3.61917	yes
P0A8M0	SYN_ECOLI	asnS	Asparagine--tRNA ligase	IYTFGPTFRAENSNTSR	IYTFGPTFRAENSNTSR	17	226	242	stabilized	0.0360398	3.51503	yes
P15038	HELD_ECOLI	helD	DNA helicase IV	KAAEEMDER	KAAEEMDER	9	252	260	stabilized	0.0128185	3.83825	yes
P06999	PFKB_ECOLI	pfkB	ATP-dependent 6-phosphofructokinase isozyme 2	KAAQEIVNSGK	KAAQEIVNSGK	11	207	217	stabilized	0.0335088	3.3257	yes
P24182	ACCC_ECOLI	accC	Biotin carboxylase	KAGVPCVPGSDGPLGDDMDK	KAGVPC(UniMod:4)VPGSDGPLGDDMDK	20	125	144	stabilized	0.0810629	3.84613	yes
P24182	ACCC_ECOLI	accC	Biotin carboxylase	KAGVPCVPGSDGPLGDDMDKNR	KAGVPC(UniMod:4)VPGSDGPLGDDMDKNR	22	125	146	stabilized	0.0674251	3.94225	yes
P0AEE5	MGLB_ECOLI	mglB	D-galactose/methyl-galactoside binding periplasmic protein MglB	KAIEQDAK	KAIEQDAK	8	45	52	stabilized	0.101799	2.18063	yes
P0A6P7	ENGB_ECOLI	engB	Probable GTP-binding protein EngB	KAQLNMVR	KAQLNMVR	8	156	163	stabilized	0.11205	3.81237	no
P00452	RIR1_ECOLI	nrdA	Ribonucleoside-diphosphate reductase 1 subunit alpha	KAYGQFEPPALYDHVVK	KAYGQFEPPALYDHVVK	17	92	108	stabilized	0.0347775	2.90008	yes
P69441	KAD_ECOLI	adk	Adenylate kinase	KDDQEETVR	KDDQEETVR	9	157	165	stabilized	0.00349864	3.43668	yes
P69441	KAD_ECOLI	adk	Adenylate kinase	KDDQEETVRK	KDDQEETVRK	10	157	166	stabilized	0.0242967	3.48917	yes
P0AG30	RHO_ECOLI	rho	Transcription termination factor Rho	KDVIILLDSITR	KDVIILLDSITR	12	258	269	stabilized	0.0094549	3.9134	yes
P0AG30	RHO_ECOLI	rho	Transcription termination factor Rho	KEELLTTQEELQK	KEELLTTQEELQK	13	367	379	stabilized	0.012959	3.84435	yes
P27550	ACSA_ECOLI	acs	Acetyl-coenzyme A synthetase	KEIGPLATPDVLHWTDSLPK	KEIGPLATPDVLHWTDSLPK	20	585	604	stabilized	0.0116618	3.12588	yes
P0A8M0	SYN_ECOLI	asnS	Asparagine--tRNA ligase	KFENPVYWGVDLSSEHER	KFENPVYWGVDLSSEHER	18	326	343	stabilized	0.0215698	3.78828	yes
P37903	USPF_ECOLI	uspF	Universal stress protein F	KFKLPTDR	KFKLPTDR	8	78	85	stabilized	0.0573147	3.62597	yes
P28903	NRDD_ECOLI	nrdD	Anaerobic ribonucleoside-triphosphate reductase	KGDPNYDIK	KGDPNYDIK	9	342	350	stabilized	0.013012	2.83928	yes
P0A9M0	LON_ECOLI	lon	Lon protease	KGELTVDDSAIIGIIR	KGELTVDDSAIIGIIR	16	518	533	stabilized	0.182952	2.7781	yes
P0A6I3	COAA_ECOLI	coaA	Pantothenate kinase	KGFPESYDMHR	KGFPESYDMHR	11	145	155	stabilized	0.0367067	3.9072	yes
P0A9C9	GLPX_ECOLI	glpX	Fructose-1,6-bisphosphatase 1 class 2	KGNIATTETLLIR	KGNIATTETLLIR	13	297	309	stabilized	0.156564	2.66777	no
P0ACY3	YEAG_ECOLI	yeaG	Uncharacterized protein YeaG	KHDDFVDR	KHDDFVDR	8	612	619	stabilized	0.0277914	3.46342	no
P0ADG7	IMDH_ECOLI	guaB	Inosine-5'-monophosphate dehydrogenase	KHESGVVTDPQTVLPTTTLR	KHESGVVTDPQTVLPTTTLR	20	88	107	stabilized	0.0018709	2.9755	yes
P25745	MNMA_ECOLI	mnmA	tRNA-specific 2-thiouridylase MnmA	KIAEDLGLVTAK	KIAEDLGLVTAK	12	180	191	stabilized	0.0770667	3.53958	yes
P31663	PANC_ECOLI	panC	Pantothenate synthetase	KIAPGLYK	KIAPGLYK	8	199	206	stabilized	0.0540007	4.043	yes
P0AG30	RHO_ECOLI	rho	Transcription termination factor Rho	KIIHPMGEIDAMEFLINK	KIIHPMGEIDAMEFLINK	18	385	402	stabilized	0.0111006	3.9924	yes
P31120	GLMM_ECOLI	glmM	Phosphoglucosamine mutase	KIIIGKDTR	KIIIGKDTR	9	44	52	stabilized	0.0416396	3.62317	no
P0A8L1	SYS_ECOLI	serS	Serine--tRNA ligase	KIILCTGDMGFGACK	KIILC(UniMod:4)TGDMGFGAC(UniMod:4)K	15	325	339	stabilized	0.036481	3.96513	yes
P62768	YAEH_ECOLI	yaeH	UPF0325 protein YaeH	KILDDLR	KILDDLR	7	99	105	stabilized	0.0319677	3.49635	no
P13458	SBCC_ECOLI	sbcC	Nuclease SbcCD subunit C	KINGLGYSK	KINGLGYSK	9	1032	1040	stabilized	0.0603605	2.6559	yes
P0A8F0	UPP_ECOLI	upp	Uracil phosphoribosyltransferase	KITVVPILR	KITVVPILR	9	70	78	stabilized	0.020442	2.56843	no
P00452	RIR1_ECOLI	nrdA	Ribonucleoside-diphosphate reductase 1 subunit alpha	KKAYGQFEPPALYDHVVK	KKAYGQFEPPALYDHVVK	18	91	108	stabilized	0.109838	2.5018	yes
P0A6I3	COAA_ECOLI	coaA	Pantothenate kinase	KKGFPESYDMHR	KKGFPESYDMHR	12	144	155	stabilized	0.0271482	3.82897	yes
P75957	LOLD_ECOLI	lolD	Lipoprotein-releasing system ATP-binding protein LolD	KKPAEINSR	KKPAEINSR	9	117	125	stabilized	0.0422991	3.63952	yes
P0A836	SUCC_ECOLI	sucC	Succinate--CoA ligase [ADP-forming] subunit beta	KLADSGLNIIAAK	KLADSGLNIIAAK	13	360	372	stabilized	0.0292685	3.43803	yes
P16659	SYP_ECOLI	proS	Proline--tRNA ligase	KLASGLYTWLPTGVR	KLASGLYTWLPTGVR	15	34	48	stabilized	0.0383661	3.68412	yes
P23003	TRMA_ECOLI	trmA	tRNA/tmRNA (uracil-C(5))-methyltransferase	KLDDEWR	KLDDEWR	7	127	133	stabilized	0.157534	2.59493	no
P13458	SBCC_ECOLI	sbcC	Nuclease SbcCD subunit C	KLGEEGATLR	KLGEEGATLR	10	541	550	stabilized	0.105089	2.32793	yes
P0A6R0	FABH_ECOLI	fabH	Beta-ketoacyl-[acyl-carrier-protein] synthase III	KLGMSMDNVVVTLDR	KLGMSMDNVVVTLDR	15	257	271	stabilized	0.0935277	2.73833	no
P10408	SECA_ECOLI	secA	Protein translocase subunit SecA	KLHYALVDEVDSILIDEAR	KLHYALVDEVDSILIDEAR	19	202	220	stabilized	0.0269561	3.6426	yes
P0AGJ9	SYY_ECOLI	tyrS	Tyrosine--tRNA ligase	KLNTEETVQEWVDK	KLNTEETVQEWVDK	14	90	103	stabilized	0.0633032	3.62537	yes
P0AEK0	EXOX_ECOLI	exoX	Exodeoxyribonuclease 10	KLNVQTPPGLHHHR	KLNVQTPPGLHHHR	14	122	135	stabilized	0.138138	1.67473	no
P0AG24	SPOT_ECOLI	spoT	Bifunctional (p)ppGpp synthase/hydrolase SpoT	KMIMAMVQDIR	KMIMAMVQDIR	11	121	131	stabilized	0.204075	2.17278	no
P0AEK4	FABI_ECOLI	fabI	Enoyl-[acyl-carrier-protein] reductase [NADH] FabI	KMLAHCEAVTPIRR	KMLAHC(UniMod:4)EAVTPIRR	14	205	218	stabilized	0.222167	2.06063	no
P0A6L4	NANA_ECOLI	nanA	N-acetylneuraminate lyase	KPFGPVDEK	KPFGPVDEK	9	272	280	stabilized	0.0147931	3.65983	no
P15038	HELD_ECOLI	helD	DNA helicase IV	KPLNSLTNGDKK	KPLNSLTNGDKK	12	525	536	stabilized	0.0115836	3.8878	yes
P36767	RDGC_ECOLI	rdgC	Recombination-associated protein RdgC	KQDLTSEEITNHIEAGK	KQDLTSEEITNHIEAGK	17	211	227	stabilized	0.0146696	2.62997	no
P0AE45	PAEA_ECOLI	paeA	Polyamine export protein	KQEHELIENVFELESR	KQEHELIENVFELESR	16	195	210	stabilized	0.0307885	3.69827	no
P06989	HIS2_ECOLI	hisI	Histidine biosynthesis bifunctional protein HisIE	KSADPETSYTAK	KSADPETSYTAK	12	126	137	stabilized	0.0291933	3.6175	yes
P31120	GLMM_ECOLI	glmM	Phosphoglucosamine mutase	KSGTEPLIR	KSGTEPLIR	9	412	420	stabilized	0.0508651	3.3167	no
P31660	PRPC_ECOLI	prpC	2-methylcitrate synthase	KSVALSGVPAGNTALCTVGK	KSVALSGVPAGNTALC(UniMod:4)TVGK	20	18	37	stabilized	0.0442506	4.39783	no
P05852	TSAD_ECOLI	tsaD	tRNA N6-adenosine threonylcarbamoyltransferase	KTVPLIQAALK	KTVPLIQAALK	11	54	64	stabilized	0.0640037	4.14393	no
P62768	YAEH_ECOLI	yaeH	UPF0325 protein YaeH	KTVVADGVGQGYK	KTVVADGVGQGYK	13	55	67	stabilized	0.00850673	3.58058	no
P62768	YAEH_ECOLI	yaeH	UPF0325 protein YaeH	KTVVADGVGQGYKEVQEISPNLR	KTVVADGVGQGYKEVQEISPNLR	23	55	77	stabilized	0.0592484	3.67193	no
P36879	YADG_ECOLI	yadG	Uncharacterized ABC transporter ATP-binding protein YadG	KTYPGGVQALR	KTYPGGVQALR	11	12	22	stabilized	0.0356368	4.21307	yes
P0A6Y8	DNAK_ECOLI	dnaK	Chaperone protein DnaK	KVAEFFGKEPR	KVAEFFGKEPR	11	352	362	stabilized	0.0350907	4.1415	yes
P0A9H5	BTUR_ECOLI	btuR	Corrinoid adenosyltransferase	KVGVVQFIK	KVGVVQFIK	9	58	66	stabilized	0.0439883	4.24485	yes
P07639	AROB_ECOLI	aroB	3-dehydroquinate synthase	KVLAGEMR	KVLAGEMR	8	324	331	stabilized	0.0943313	2.3078	no
P15038	HELD_ECOLI	helD	DNA helicase IV	KVPIVSKLENDTAAR	KVPIVSKLENDTAAR	15	289	303	stabilized	0.211519	4.2919	yes
P10408	SECA_ECOLI	secA	Protein translocase subunit SecA	KVVNIINAMEPEMEK	KVVNIINAMEPEMEK	15	23	37	stabilized	0.0804409	3.61633	yes
P10408	SECA_ECOLI	secA	Protein translocase subunit SecA	KVVNIINAMEPEMEKLSDEELK	KVVNIINAMEPEMEKLSDEELK	22	23	44	stabilized	0.0298467	3.92298	yes
P0AGE0	SSB_ECOLI	ssb	Single-stranded DNA-binding protein	KWTDQSGQDR	KWTDQSGQDR	10	88	97	stabilized	0.0597485	2.66617	no
P31120	GLMM_ECOLI	glmM	Phosphoglucosamine mutase	KYFGTDGIR	KYFGTDGIR	9	5	13	stabilized	0.201636	2.89085	no
P30850	RNB_ECOLI	rnb	Exoribonuclease 2	KYGDMINHR	KYGDMINHR	9	501	509	stabilized	0.18882	1.95687	no
P0A6F3	GLPK_ECOLI	glpK	Glycerol kinase	KYIVALDQGTTSSR	KYIVALDQGTTSSR	14	5	18	stabilized	0.0166242	3.5198	yes
P0A8N5	SYK2_ECOLI	lysU	Lysine--tRNA ligase, heat inducible	KYRPETDMADLDNFDAAK	KYRPETDMADLDNFDAAK	18	335	352	stabilized	0.00551849	3.56272	yes
P0A8N3	SYK1_ECOLI	lysS	Lysine--tRNA ligase	KYRPETDMADLDNFDSAK	KYRPETDMADLDNFDSAK	18	335	352	stabilized	0.0219665	3.6027	yes
P60240	RAPA_ECOLI	rapA	RNA polymerase-associated protein RapA	KYSSEQFR	KYSSEQFR	8	134	141	stabilized	0.0311407	4.23545	yes
P08312	SYFA_ECOLI	pheS	Phenylalanine--tRNA ligase alpha subunit	LAAETIDVSLPGR	LAAETIDVSLPGR	13	87	99	stabilized	0.020246	3.8811	yes
P08312	SYFA_ECOLI	pheS	Phenylalanine--tRNA ligase alpha subunit	LAAETIDVSLPGRR	LAAETIDVSLPGRR	14	87	100	stabilized	0.0300201	3.92247	yes
P0A9T0	SERA_ECOLI	serA	D-3-phosphoglycerate dehydrogenase	LAAGSFEAR	LAAGSFEAR	9	142	150	stabilized	0.0869527	3.26892	no
P0A836	SUCC_ECOLI	sucC	Succinate--CoA ligase [ADP-forming] subunit beta	LADSGLNIIAAK	LADSGLNIIAAK	12	361	372	stabilized	0.0191455	3.4725	yes
P0AFL6	PPX_ECOLI	ppx	Exopolyphosphatase	LAHPQLEALLR	LAHPQLEALLR	11	354	364	stabilized	0.051604	2.69513	no
P00452	RIR1_ECOLI	nrdA	Ribonucleoside-diphosphate reductase 1 subunit alpha	LAIFHLR	LAIFHLR	7	84	90	stabilized	0.105788	2.76487	yes
P00452	RIR1_ECOLI	nrdA	Ribonucleoside-diphosphate reductase 1 subunit alpha	LAIFHLRK	LAIFHLRK	8	84	91	stabilized	0.118901	2.47947	yes
P39410	YJJJ_ECOLI	yjjJ	Toxin YjjJ	LAISQATFSR	LAISQATFSR	10	22	31	stabilized	0.0363708	3.85775	no
P36767	RDGC_ECOLI	rdgC	Recombination-associated protein RdgC	LALDWQQR	LALDWQQR	8	232	239	stabilized	0.0479038	2.74682	no
P23003	TRMA_ECOLI	trmA	tRNA/tmRNA (uracil-C(5))-methyltransferase	LALFDQFPYTHHMECGVLLTAK	LALFDQFPYTHHMEC(UniMod:4)GVLLTAK	22	345	366	stabilized	0.196484	1.0848	no
P08178	PUR5_ECOLI	purM	Phosphoribosylformylglycinamidine cyclo-ligase	LAMDLKR	LAM(UniMod:35)DLKR	7	73	79	stabilized	0.0295499	3.35102	yes
P0ABS8	HOLE_ECOLI	holE	DNA polymerase III subunit theta	LASVNLSRLPYEPKLK	LASVNLSRLPYEPKLK	16	61	76	stabilized	0.151911	3.028	no
P0AFB8	NTRC_ECOLI	glnG	DNA-binding transcriptional regulator NtrC	LAWPGNVR	LAWPGNVR	8	351	358	stabilized	0.00472292	3.3327	yes
P09980	REP_ECOLI	rep	ATP-dependent DNA helicase Rep	LAYVGITR	LAYVGITR	8	595	602	stabilized	0.0110008	3.9671	yes
P03018	UVRD_ECOLI	uvrD	DNA helicase II	LAYVGVTR	LAYVGVTR	8	598	605	stabilized	0.09836	2.81643	yes
P76330	DGCQ_ECOLI	dgcQ	Probable diguanylate cyclase DgcQ	LCQTHQHPFSVIQVDLDHFK	LC(UniMod:4)QTHQHPFSVIQVDLDHFK	20	422	441	stabilized	0.022524	3.7851	no
P06999	PFKB_ECOLI	pfkB	ATP-dependent 6-phosphofructokinase isozyme 2	LCSHDDTQK	LC(UniMod:4)SHDDTQK	9	294	302	stabilized	0.00381902	2.9428	yes
P23830	PSS_ECOLI	pssA	CDP-diacylglycerol--serine O-phosphatidyltransferase	LDDVNRPK	LDDVNRPK	8	200	207	stabilized	0.0210396	2.6988	no
P60906	SYH_ECOLI	hisS	Histidine--tRNA ligase	LDEDCKR	LDEDC(UniMod:4)KR	7	192	198	stabilized	0.0141893	3.46695	yes
P0C0R7	RLME_ECOLI	rlmE	Ribosomal RNA large subunit methyltransferase E	LDEIQQSDK	LDEIQQSDK	9	39	47	stabilized	0.211942	2.1748	no
P0A8A4	PSRP_ECOLI	ppsR	Phosphoenolpyruvate synthase regulatory protein	LDPTPIAHR	LDPTPIAHR	9	106	114	stabilized	0.0578096	2.66383	yes
P10408	SECA_ECOLI	secA	Protein translocase subunit SecA	LDTVVVPTNRPMIR	LDTVVVPTNRPMIR	14	407	420	stabilized	0.025142	3.73855	yes
P10408	SECA_ECOLI	secA	Protein translocase subunit SecA	LDTVVVPTNRPMIRK	LDTVVVPTNRPMIRK	15	407	421	stabilized	0.046472	3.56005	yes
P0A7D4	PURA_ECOLI	purA	Adenylosuccinate synthetase	LDVLDGLKEVK	LDVLDGLKEVK	11	333	343	stabilized	0.114162	4.12868	no
P0AAG0	DPPD_ECOLI	dppD	Dipeptide transport ATP-binding protein DppD	LDVYPHQLSGGMSQR	LDVYPHQLSGGMSQR	15	147	161	stabilized	0.0631879	3.89027	yes
P15038	HELD_ECOLI	helD	DNA helicase IV	LEEFDNCR	LEEFDNC(UniMod:4)R	8	146	153	stabilized	0.0274163	3.34428	yes
P0A9W3	ETTA_ECOLI	ettA	Energy-dependent translational throttle protein EttA	LEEIIQAHDGHNLNVQLER	LEEIIQAHDGHNLNVQLER	19	128	146	stabilized	0.0370851	3.64857	yes
P0AFX4	RSD_ECOLI	rsd	Regulator of sigma D	LEGNGQLAR	LEGNGQLAR	9	80	88	stabilized	0.128543	2.09117	no
P0A836	SUCC_ECOLI	sucC	Succinate--CoA ligase [ADP-forming] subunit beta	LEGNNAELGAK	LEGNNAELGAK	11	349	359	stabilized	0.0267021	3.34077	yes
P0A836	SUCC_ECOLI	sucC	Succinate--CoA ligase [ADP-forming] subunit beta	LEGNNAELGAKK	LEGNNAELGAKK	12	349	360	stabilized	0.0339221	3.59223	yes
P0AES6	GYRB_ECOLI	gyrB	DNA gyrase subunit B	LELVIQR	LELVIQR	7	130	136	stabilized	0.0408612	3.64737	yes
P0AAI3	FTSH_ECOLI	ftsH	ATP-dependent zinc metalloprotease FtsH	LESQISTLYGGR	LESQISTLYGGR	12	462	473	stabilized	0.0286206	4.11487	yes
P63284	CLPB_ECOLI	clpB	Chaperone protein ClpB	LEVNEDR	LEVNEDR	7	846	852	stabilized	0.00634038	3.6261	yes
P60240	RAPA_ECOLI	rapA	RNA polymerase-associated protein RapA	LFAGQIDR	LFAGQIDR	8	115	122	stabilized	0.0473766	4.20862	yes
P60240	RAPA_ECOLI	rapA	RNA polymerase-associated protein RapA	LFAGQIDRMDR	LFAGQIDRMDR	11	115	125	stabilized	0.0389489	4.20795	yes
P0A9R7	FTSE_ECOLI	ftsE	Cell division ATP-binding protein FtsE	LFEEFNR	LFEEFNR	7	179	185	stabilized	0.0386795	4.03677	yes
P0A8A4	PSRP_ECOLI	ppsR	Phosphoenolpyruvate synthase regulatory protein	LFGLTIDPER	LFGLTIDPER	10	204	213	stabilized	0.175107	2.1871	yes
P37624	RBBA_ECOLI	rbbA	Ribosome-associated ATPase	LFHIPEAEIPAR	LFHIPEAEIPAR	12	376	387	stabilized	0.0500711	3.54773	yes
P11071	ACEK_ECOLI	aceK	Isocitrate dehydrogenase kinase/phosphatase	LFIFSSQPERR	LFIFSSQPERR	11	121	131	stabilized	0.0284885	3.9633	yes
P14081	SELB_ECOLI	selB	Selenocysteine-specific elongation factor	LFITAATEGR	LFITAATEGR	10	143	152	stabilized	0.0543239	3.5229	no
P23538	PPSA_ECOLI	ppsA	Phosphoenolpyruvate synthase	LFIVQARPETVR	LFIVQARPETVR	12	330	341	stabilized	0.0190055	4.0371	yes
P77718	THII_ECOLI	thiI	tRNA sulfurtransferase	LFPEITIK	LFPEITIK	8	7	14	stabilized	0.0442886	3.8794	yes
P0A836	SUCC_ECOLI	sucC	Succinate--CoA ligase [ADP-forming] subunit beta	LGADGNALFRQPDLR	LGADGNALFRQPDLR	15	216	230	stabilized	0.035631	3.70383	yes
P0A8F0	UPP_ECOLI	upp	Uracil phosphoribosyltransferase	LGLMREQDISTKR	LGLMREQDISTKR	13	15	27	stabilized	0.133593	2.56427	no
P77735	YAJO_ECOLI	yajO	1-deoxyxylulose-5-phosphate synthase YajO	LGMDYVDILQIHR	LGMDYVDILQIHR	13	116	128	stabilized	0.135822	3.45907	no
P07118	SYV_ECOLI	valS	Valine--tRNA ligase	LGNSVDWER	LGNSVDWER	9	132	140	stabilized	0.078304	3.07957	yes
P75828	YBJD_ECOLI	ybjD	Uncharacterized protein YbjD	LGPSGLSTEDSR	LGPSGLSTEDSR	12	351	362	stabilized	0.0901289	3.16067	yes
P27550	ACSA_ECOLI	acs	Acetyl-coenzyme A synthetase	LGTAEIESALVAHPK	LGTAEIESALVAHPK	15	527	541	stabilized	0.00601454	2.99912	yes
P0A6A3	ACKA_ECOLI	ackA	Acetate kinase	LGVLGFEVDHER	LGVLGFEVDHER	12	349	360	stabilized	0.0988031	3.8406	yes
P0AFL6	PPX_ECOLI	ppx	Exopolyphosphatase	LGVLLNNQR	LGVLLNNQR	9	441	449	stabilized	0.0470156	2.88495	no
P04805	SYE_ECOLI	gltX	Glutamate--tRNA ligase	LGWSHGDQEIFTR	LGWSHGDQEIFTR	13	267	279	stabilized	0.158853	2.87063	yes
P05852	TSAD_ECOLI	tsaD	tRNA N6-adenosine threonylcarbamoyltransferase	LHADYGGVVPELASR	LHADYGGVVPELASR	15	35	49	stabilized	0.0457649	4.16465	no
P0A836	SUCC_ECOLI	sucC	Succinate--CoA ligase [ADP-forming] subunit beta	LHGGEPANFLDVGGGATK	LHGGEPANFLDVGGGATK	18	278	295	stabilized	0.0100272	3.39397	yes
P0A836	SUCC_ECOLI	sucC	Succinate--CoA ligase [ADP-forming] subunit beta	LHGGEPANFLDVGGGATKER	LHGGEPANFLDVGGGATKER	20	278	297	stabilized	0.0199632	3.63117	yes
P15038	HELD_ECOLI	helD	DNA helicase IV	LHGTEWGETQR	LHGTEWGETQR	11	69	79	stabilized	0.122847	2.35623	yes
P0AGJ9	SYY_ECOLI	tyrS	Tyrosine--tRNA ligase	LHQNQVFGLTVPLITK	LHQNQVFGLTVPLITK	16	215	230	stabilized	0.00499067	3.54405	yes
P15038	HELD_ECOLI	helD	DNA helicase IV	LHTEDITAR	LHTEDITAR	9	265	273	stabilized	0.0133129	3.82393	yes
P0A8M0	SYN_ECOLI	asnS	Asparagine--tRNA ligase	LIAYVTGVQNVR	LIAYVTGVQNVR	12	441	452	stabilized	0.0112153	3.68887	yes
P0A9R7	FTSE_ECOLI	ftsE	Cell division ATP-binding protein FtsE	LICGIERPSAGK	LIC(UniMod:4)GIERPSAGK	12	47	58	stabilized	0.0987775	4.16187	yes
P75821	YBJS_ECOLI	ybjS	Uncharacterized protein YbjS	LIDELNIDCR	LIDELNIDC(UniMod:4)R	10	249	258	stabilized	0.117324	2.69867	no
P0A7E5	PYRG_ECOLI	pyrG	CTP synthase	LIDSQDVETR	LIDSQDVETR	10	327	336	stabilized	0.0202835	3.18587	yes
P0ABF1	PCNB_ECOLI	pcnB	Poly(A) polymerase I	LIGNPETR	LIGNPETR	8	194	201	stabilized	0.010999	3.40415	yes
P75864	RLMKL_ECOLI	rlmL	Ribosomal RNA large subunit methyltransferase K/L	LIQADCLAWLR	LIQADC(UniMod:4)LAWLR	11	593	603	stabilized	0.108749	2.05527	no
P76658	HLDE_ECOLI	hldE	Bifunctional protein HldE	LIVAVNSDASTKR	LIVAVNSDASTKR	13	370	382	stabilized	0.146986	2.90187	yes
P0AB89	PUR8_ECOLI	purB	Adenylosuccinate lyase	LKAMTPANYIGR	LKAMTPANYIGR	12	436	447	stabilized	0.0273789	3.2394	no
P60560	GUAC_ECOLI	guaC	GMP reductase	LKELTKR	LKELTKR	7	324	330	stabilized	0.00528871	3.61368	no
P0ACY3	YEAG_ECOLI	yeaG	Uncharacterized protein YeaG	LKEPENSSIYSK	LKEPENSSIYSK	12	373	384	stabilized	0.0277101	3.3685	no
P0A7D4	PURA_ECOLI	purA	Adenylosuccinate synthetase	LKEVMEYHNFQLVNYYK	LKEVMEYHNFQLVNYYK	17	162	178	stabilized	0.0530791	3.90045	no
Q46927	TCDA_ECOLI	tcdA	tRNA threonylcarbamoyladenosine dehydratase	LKSDFGVVKNSK	LKSDFGVVKNSK	12	185	196	stabilized	0.16143	2.87798	yes
P00547	KHSE_ECOLI	thrB	Homoserine kinase	LLALMGELEGR	LLALMGELEGR	11	123	133	stabilized	0.079857	2.68303	yes
P0AA41	TRUC_ECOLI	truC	tRNA pseudouridine synthase C	LLAQQFEQHQIQKR	LLAQQFEQHQIQKR	14	72	85	stabilized	0.154403	2.53663	no
P0A9P6	DEAD_ECOLI	deaD	ATP-dependent RNA helicase DeaD	LLDHLKR	LLDHLKR	7	136	142	stabilized	0.0278079	3.68133	yes
P21693	DBPA_ECOLI	dbpA	ATP-dependent RNA helicase DbpA	LLDHLQK	LLDHLQK	7	133	139	stabilized	0.0803383	3.5361	yes
P60240	RAPA_ECOLI	rapA	RNA polymerase-associated protein RapA	LLDPNRFHDFAQFVEEQK	LLDPNRFHDFAQFVEEQK	18	330	347	stabilized	0.0357745	4.23313	yes
P60240	RAPA_ECOLI	rapA	RNA polymerase-associated protein RapA	LLEIHSNGGEK	LLEIHSNGGEK	11	688	698	stabilized	0.051574	4.23187	yes
P0AGJ2	TRMH_ECOLI	trmH	tRNA (guanosine(18)-2'-O)-methyltransferase	LLFEGGYPVLAK	LLFEGGYPVLAK	12	186	197	stabilized	0.0622924	2.58863	no
P04993	RECD_ECOLI	recD	RecBCD enzyme subunit RecD	LLGAQPGSQR	LLGAQPGSQR	10	243	252	stabilized	0.223996	3.2255	yes
P33919	RADD_ECOLI	radD	Putative DNA repair helicase RadD	LLGLTATPFR	LLGLTATPFR	10	146	155	stabilized	0.0297849	4.02998	yes
P25888	RHLE_ECOLI	rhlE	ATP-dependent RNA helicase RhlE	LLHNPLEIEVAR	LLHNPLEIEVAR	12	201	212	stabilized	0.0323191	3.53762	yes
P0AFB8	NTRC_ECOLI	glnG	DNA-binding transcriptional regulator NtrC	LLHPETEAALTR	LLHPETEAALTR	12	339	350	stabilized	0.0292942	3.27303	yes
P27828	WECB_ECOLI	wecB	UDP-N-acetylglucosamine 2-epimerase	LLKDENEYQAMSR	LLKDENEYQAMSR	13	339	351	stabilized	0.154518	1.89595	no
P0A717	KPRS_ECOLI	prs	Ribose-phosphate pyrophosphokinase	LLNDTDMAIIDKR	LLNDTDMAIIDKR	13	183	195	stabilized	0.0347561	4.2713	yes
P0ACY3	YEAG_ECOLI	yeaG	Uncharacterized protein YeaG	LLNHSELTHAPCAPGTLETLSR	LLNHSELTHAPC(UniMod:4)APGTLETLSR	22	345	366	stabilized	0.0524126	3.59003	no
P0ABU2	YCHF_ECOLI	ychF	Ribosome-binding ATPase YchF	LLNLQTYFTAGVKEVR	LLNLQTYFTAGVKEVR	16	276	291	stabilized	0.0620898	3.94173	yes
P33940	MQO_ECOLI	mqo	Malate:quinone oxidoreductase	LLQESGIPEAK	LLQESGIPEAK	11	275	285	stabilized	0.119189	3.04168	no
P21507	SRMB_ECOLI	srmB	ATP-dependent RNA helicase SrmB	LLQYIKEENFDCR	LLQYIKEENFDC(UniMod:4)R	13	137	149	stabilized	0.0158034	4.50793	yes
P08312	SYFA_ECOLI	pheS	Phenylalanine--tRNA ligase alpha subunit	LLRTQTSGVQIR	LLRTQTSGVQIR	12	165	176	stabilized	0.0120767	3.67337	yes
P63284	CLPB_ECOLI	clpB	Chaperone protein ClpB	LLSENGYDPVYGARPLK	LLSENGYDPVYGARPLK	17	802	818	stabilized	0.0217474	3.72227	yes
P63284	CLPB_ECOLI	clpB	Chaperone protein ClpB	LLSENGYDPVYGARPLKR	LLSENGYDPVYGARPLKR	18	802	819	stabilized	0.0184387	3.5686	yes
P0A9P4	TRXB_ECOLI	trxB	Thioredoxin reductase	LMDKVENGNIILHTNR	LMDKVENGNIILHTNR	16	191	206	stabilized	0.199421	2.30498	no
P37744	RMLA1_ECOLI	rfbA	Glucose-1-phosphate thymidylyltransferase 1	LMEAAVNKESGATVFAYHVNDPER	LMEAAVNKESGATVFAYHVNDPER	24	122	145	stabilized	0.108574	3.57677	no
P24182	ACCC_ECOLI	accC	Biotin carboxylase	LMGDKVSAIAAMK	LMGDKVSAIAAMK	13	112	124	stabilized	0.0375558	3.87012	yes
P24182	ACCC_ECOLI	accC	Biotin carboxylase	LMGDKVSAIAAMKK	LMGDKVSAIAAMKK	14	112	125	stabilized	0.0169307	3.8459	yes
P21499	RNR_ECOLI	rnr	Ribonuclease R	LMGESSGQTYR	LMGESSGQTYR	11	691	701	stabilized	0.241637	1.77833	no
P0A9T0	SERA_ECOLI	serA	D-3-phosphoglycerate dehydrogenase	LMHIHENRPGVLTALNK	LMHIHENRPGVLTALNK	17	340	356	stabilized	0.0225607	3.41348	no
P60906	SYH_ECOLI	hisS	Histidine--tRNA ligase	LMTNHGGGNFK	LMTNHGGGNFK	11	360	370	stabilized	0.0200568	3.51582	yes
P60906	SYH_ECOLI	hisS	Histidine--tRNA ligase	LMTNHGGGNFKK	LMTNHGGGNFKK	12	360	371	stabilized	0.00514954	3.41158	yes
P15038	HELD_ECOLI	helD	DNA helicase IV	LMYVALTR	LMYVALTR	8	645	652	stabilized	0.0131767	3.70925	yes
P33940	MQO_ECOLI	mqo	Malate:quinone oxidoreductase	LNGDVAATER	LNGDVAATER	10	498	507	stabilized	0.167431	2.34797	no
P14375	ZRAR_ECOLI	zraR	Transcriptional regulatory protein ZraR	LNVVAIEVPSLR	LNVVAIEVPSLR	12	302	313	stabilized	0.0307139	3.57227	yes
P60906	SYH_ECOLI	hisS	Histidine--tRNA ligase	LPIVEQTPLFKR	LPIVEQTPLFKR	12	43	54	stabilized	0.0174624	3.51918	yes
P60560	GUAC_ECOLI	guaC	GMP reductase	LPLRGPVENTAR	LPLRGPVENTAR	12	295	306	stabilized	0.0335155	3.50025	no
P0AD14	BTSS_ECOLI	btsS	Sensor histidine kinase BtsS	LPWRDEA	LPWRDEA	7	555	561	stabilized	0.0445016	3.09315	yes
P36938	PGM_ECOLI	pgm	Phosphoglucomutase	LQAAATSAQK	LQAAATSAQK	10	448	457	stabilized	0.157881	2.5129	no
P0AG24	SPOT_ECOLI	spoT	Bifunctional (p)ppGpp synthase/hydrolase SpoT	LQEAGIPCR	LQEAGIPC(UniMod:4)R	9	224	232	stabilized	0.0297973	2.72737	no
P0A8I8	RLMH_ECOLI	rlmH	Ribosomal RNA large subunit methyltransferase H	LQLVAVGTK	LQLVAVGTK	9	3	11	stabilized	0.0505389	4.27967	no
P13033	GLPB_ECOLI	glpB	Anaerobic glycerol-3-phosphate dehydrogenase subunit B	LQNQLQR	LQNQLQR	7	258	264	stabilized	0.194187	1.71937	no
P77649	SELO_ECOLI	selO	Protein adenylyltransferase SelO	LQQDEVSDSER	LQQDEVSDSER	11	400	410	stabilized	0.0253404	3.82957	yes
P0A6L4	NANA_ECOLI	nanA	N-acetylneuraminate lyase	LQTECNK	LQTEC(UniMod:4)NK	7	235	241	stabilized	0.165562	3.38023	no
P39177	USPG_ECOLI	uspG	Universal stress protein UP12	LQTMVSHFTIDPSR	LQTMVSHFTIDPSR	14	70	83	stabilized	0.00693086	3.29047	no
P60906	SYH_ECOLI	hisS	Histidine--tRNA ligase	LRDELPGVK	LRDELPGVK	9	351	359	stabilized	0.0138481	3.41723	yes
P0A6H5	HSLU_ECOLI	hslU	ATP-dependent protease ATPase subunit HslU	LREGQLDDK	LREGQLDDK	9	163	171	stabilized	0.22721	2.6348	yes
P0AES6	GYRB_ECOLI	gyrB	DNA gyrase subunit B	LRELSFLNSGVSIR	LRELSFLNSGVSIR	14	191	204	stabilized	0.111303	4.32902	yes
P0A812	RUVB_ECOLI	ruvB	Holliday junction branch migration complex subunit RuvB	LRGDALDHLLIFGPPGLGK	LRGDALDHLLIFGPPGLGK	19	50	68	stabilized	0.0653132	4.24357	yes
P08178	PUR5_ECOLI	purM	Phosphoribosylformylglycinamidine cyclo-ligase	LRLAMDLK	LRLAMDLK	8	71	78	stabilized	0.0448192	3.44853	yes
P10408	SECA_ECOLI	secA	Protein translocase subunit SecA	LSDEELKGK	LSDEELKGK	9	38	46	stabilized	0.0143169	3.7593	yes
P25741	WAAP_ECOLI	waaP	Lipopolysaccharide core heptose(I) kinase WaaP	LSDVGVDTMK	LSDVGVDTMK	10	84	93	stabilized	0.104169	3.13693	yes
P27829	WECC_ECOLI	wecC	UDP-N-acetyl-D-mannosamine dehydrogenase	LTENSFR	LTENSFR	7	213	219	stabilized	0.141948	1.65237	no
P0ACB0	DNAB_ECOLI	dnaB	Replicative DNA helicase	LTFNGQWSR	LTFNGQWSR	9	451	459	stabilized	0.00818617	4.0389	yes
P37647	KDGK_ECOLI	kdgK	2-dehydro-3-deoxygluconokinase	LTGGSAEDAAK	LTGGSAEDAAK	11	275	285	stabilized	0.0178119	3.11052	yes
P0A6I3	COAA_ECOLI	coaA	Pantothenate kinase	LTKEEAIK	LTKEEAIK	8	265	272	stabilized	0.0084749	3.72565	yes
P03018	UVRD_ECOLI	uvrD	DNA helicase II	LTLTYAETR	LTLTYAETR	9	610	618	stabilized	0.163256	2.7469	yes
P06999	PFKB_ECOLI	pfkB	ATP-dependent 6-phosphofructokinase isozyme 2	LTQLISAAQK	LTQLISAAQK	10	149	158	stabilized	0.00948385	3.34707	yes
P0A8M0	SYN_ECOLI	asnS	Asparagine--tRNA ligase	LTTGCSVIVTGK	LTTGC(UniMod:4)SVIVTGK	12	68	79	stabilized	0.00786435	3.66953	yes
P07821	FHUC_ECOLI	fhuC	Iron(3+)-hydroxamate import ATP-binding protein FhuC	LVDSLSGGER	LVDSLSGGER	10	144	153	stabilized	0.0326092	2.97027	yes
P0AG30	RHO_ECOLI	rho	Transcription termination factor Rho	LVEHKKDVIILLDSITR	LVEHKKDVIILLDSITR	17	253	269	stabilized	0.015255	3.95708	yes
P69441	KAD_ECOLI	adk	Adenylate kinase	LVEYHQMTAPLIGYYSK	LVEYHQMTAPLIGYYSK	17	168	184	stabilized	0.00149866	3.4002	yes
P0AGJ9	SYY_ECOLI	tyrS	Tyrosine--tRNA ligase	LVHGEEGLQAAK	LVHGEEGLQAAK	12	310	321	stabilized	0.0419204	3.69607	yes
P0AGJ9	SYY_ECOLI	tyrS	Tyrosine--tRNA ligase	LVHGEEGLQAAKR	LVHGEEGLQAAKR	13	310	322	stabilized	0.0364389	3.74107	yes
P0A8L1	SYS_ECOLI	serS	Serine--tRNA ligase	LVHTLNGSGLAVGR	LVHTLNGSGLAVGR	14	384	397	stabilized	0.0521922	3.93535	yes
P0AG30	RHO_ECOLI	rho	Transcription termination factor Rho	LVKGEVVASTFDEPASR	LVKGEVVASTFDEPASR	17	222	238	stabilized	0.00934629	3.9044	yes
P21514	PDEL_ECOLI	pdeL	Cyclic di-GMP phosphodiesterase PdeL	LVLELTER	LVLELTER	8	229	236	stabilized	0.0431322	4.34767	no
P05852	TSAD_ECOLI	tsaD	tRNA N6-adenosine threonylcarbamoyltransferase	LVMAGGVSANR	LVMAGGVSANR	11	263	273	stabilized	0.011626	4.09085	no
P0AAI3	FTSH_ECOLI	ftsH	ATP-dependent zinc metalloprotease FtsH	LVPEHDPVHK	LVPEHDPVHK	10	424	433	stabilized	0.0356233	4.22882	yes
P0AAI3	FTSH_ECOLI	ftsH	ATP-dependent zinc metalloprotease FtsH	LVPEHDPVHKVTIIPR	LVPEHDPVHKVTIIPR	16	424	439	stabilized	0.0404009	4.55117	yes
P24230	RECG_ECOLI	recG	ATP-dependent DNA helicase RecG	LVQGDVGSGK	LVQGDVGSGK	10	293	302	stabilized	0.161377	2.49757	yes
P0A8F0	UPP_ECOLI	upp	Uracil phosphoribosyltransferase	LVSNIDER	LVSNIDER	8	117	124	stabilized	0.0470358	2.4231	no
P69441	KAD_ECOLI	adk	Adenylate kinase	LVTDELVIALVK	LVTDELVIALVK	12	58	69	stabilized	0.0153643	3.46263	yes
P69441	KAD_ECOLI	adk	Adenylate kinase	LVTDELVIALVKER	LVTDELVIALVKER	14	58	71	stabilized	0.0111723	3.28875	yes
P0AC55	GLNK_ECOLI	glnK	Nitrogen regulatory protein GlnK	LVTVIIKPFKLEDVR	LVTVIIKPFKLEDVR	15	3	17	stabilized	0.0427163	3.48815	yes
P0A8N5	SYK2_ECOLI	lysU	Lysine--tRNA ligase, heat inducible	LVVGGFER	LVVGGFER	8	247	254	stabilized	0.00353592	3.48525	yes
P22188	MURE_ECOLI	murE	UDP-N-acetylmuramoyl-L-alanyl-D-glutamate--2,6-diaminopimelate ligase	LWCVFGCGGDRDKGK	LWC(UniMod:4)VFGC(UniMod:4)GGDRDKGK	15	380	394	stabilized	0.0764953	3.5687	yes
P60906	SYH_ECOLI	hisS	Histidine--tRNA ligase	LWYIGPMFR	LWYIGPMFR	9	105	113	stabilized	0.00688813	3.45958	yes
P06989	HIS2_ECOLI	hisI	Histidine biosynthesis bifunctional protein HisIE	LYASGTKR	LYASGTKR	8	138	145	stabilized	0.136775	3.6137	yes
P37744	RMLA1_ECOLI	rfbA	Glucose-1-phosphate thymidylyltransferase 1	LYPVTMAVSK	LYPVTMAVSK	10	17	26	stabilized	0.144674	2.93727	no
P00452	RIR1_ECOLI	nrdA	Ribonucleoside-diphosphate reductase 1 subunit alpha	LYTKYEK	LYTKYEK	7	378	384	stabilized	0.0675048	3.30267	yes
P00452	RIR1_ECOLI	nrdA	Ribonucleoside-diphosphate reductase 1 subunit alpha	LYTKYEKDDSIR	LYTKYEKDDSIR	12	378	389	stabilized	0.0334087	3.5562	yes
P0A717	KPRS_ECOLI	prs	Ribose-phosphate pyrophosphokinase	LYTSLGDAAVGR	LYTSLGDAAVGR	12	23	34	stabilized	0.0371137	4.30065	yes
P05852	TSAD_ECOLI	tsaD	tRNA N6-adenosine threonylcarbamoyltransferase	MAAQGTAGR	MAAQGTAGR	9	186	194	stabilized	0.0266236	4.03465	no
P0A9M0	LON_ECOLI	lon	Lon protease	MALGGVRDEAEIR	MALGGVRDEAEIR	13	380	392	stabilized	0.0751041	3.47977	yes
P27550	ACSA_ECOLI	acs	Acetyl-coenzyme A synthetase	MAQVVDKHQVNILYTAPTAIR	MAQVVDKHQVNILYTAPTAIR	21	342	362	stabilized	0.0813911	3.256	yes
P0AG30	RHO_ECOLI	rho	Transcription termination factor Rho	MDEVIYEEFK	MDEVIYEEFK	10	327	336	stabilized	0.0408188	3.92465	yes
P0AES0	GSP_ECOLI	gss	Bifunctional glutathionylspermidine synthetase/amidase	MDFCMDER	MDFC(UniMod:4)MDER	8	317	324	stabilized	0.0621487	3.63627	yes
P03819	KEFC_ECOLI	kefC	Glutathione-regulated potassium-efflux system protein KefC	MDLLESAGAAK	MDLLESAGAAK	11	453	463	stabilized	0.0268132	4.61137	no
P60240	RAPA_ECOLI	rapA	RNA polymerase-associated protein RapA	MDRFALR	MDRFALR	7	123	129	stabilized	0.0570806	4.31423	yes
P17443	MURG_ECOLI	murG	UDP-N-acetylglucosamine--N-acetylmuramyl-(pentapeptide) pyrophosphoryl-undecaprenol N-acetylglucosamine transferase	MEADLVPK	MEADLVPK	8	45	52	stabilized	0.188504	2.02243	no
P63284	CLPB_ECOLI	clpB	Chaperone protein ClpB	MEQELHHR	MEQELHHR	8	562	569	stabilized	0.0248861	3.60763	yes
P0AG30	RHO_ECOLI	rho	Transcription termination factor Rho	MERGNGSTEDLTAR	MERGNGSTEDLTAR	14	147	160	stabilized	0.00804769	3.99003	yes
P31120	GLMM_ECOLI	glmM	Phosphoglucosamine mutase	MFPQILVNVR	MFPQILVNVR	10	368	377	stabilized	0.179996	3.21275	no
P23909	MUTS_ECOLI	mutS	DNA mismatch repair protein MutS	MGEFAELR	MGEFAELR	8	397	404	stabilized	0.0563228	4.3321	yes
P0A6T3	GAL1_ECOLI	galK	Galactokinase	MGELMAESHASMR	MGELMAESHASMR	13	290	302	stabilized	0.124553	3.47807	yes
P0AGE9	SUCD_ECOLI	sucD	Succinate--CoA ligase [ADP-forming] subunit alpha	MGHAGAIIAGGK	MGHAGAIIAGGK	12	245	256	stabilized	0.00873981	3.17533	no
P0AGE9	SUCD_ECOLI	sucD	Succinate--CoA ligase [ADP-forming] subunit alpha	MGHAGAIIAGGKGTADEKFAALEAAGVK	MGHAGAIIAGGKGTADEKFAALEAAGVK	28	245	272	stabilized	0.0306351	3.6403	no
P39342	YJGR_ECOLI	yjgR	Uncharacterized protein YjgR	MGPVTEDER	MGPVTEDER	9	387	395	stabilized	0.0511023	3.83327	no
P08179	PUR3_ECOLI	purN	Phosphoribosylglycinamide formyltransferase	MHENAAWLDGQR	MHENAAWLDGQR	12	191	202	stabilized	0.119598	3.4282	no
P75828	YBJD_ECOLI	ybjD	Uncharacterized protein YbjD	MIDRPGGR	MIDRPGGR	8	253	260	stabilized	0.029743	2.54383	yes
P0A8D0	NRDR_ECOLI	nrdR	Transcriptional repressor NrdR	MIGNLVMEQLK	MIGNLVMEQLK	11	107	117	stabilized	0.0671457	2.85127	yes
P0A8D0	NRDR_ECOLI	nrdR	Transcriptional repressor NrdR	MIGNLVMEQLKK	MIGNLVMEQLKK	12	107	118	stabilized	0.0233596	2.74447	yes
P0AG24	SPOT_ECOLI	spoT	Bifunctional (p)ppGpp synthase/hydrolase SpoT	MIMAMVQDIR	MIMAMVQDIR	10	122	131	stabilized	0.0806389	2.49357	no
P0A8N5	SYK2_ECOLI	lysU	Lysine--tRNA ligase, heat inducible	MIMLFTNSHTIR	MIMLFTNSHTIR	12	482	493	stabilized	0.011906	3.5791	yes
P12282	MOEB_ECOLI	moeB	Molybdopterin-synthase adenylyltransferase	MLAGYGKPASGK	MLAGYGKPASGK	12	211	222	stabilized	0.0436317	3.81135	yes
P25888	RHLE_ECOLI	rhlE	ATP-dependent RNA helicase RhlE	MLDMGFIHDIR	MLDMGFIHDIR	11	161	171	stabilized	0.0405635	3.53555	yes
P25888	RHLE_ECOLI	rhlE	ATP-dependent RNA helicase RhlE	MLDMGFIHDIRR	MLDMGFIHDIRR	12	161	172	stabilized	0.0892736	3.7325	yes
P0A8M0	SYN_ECOLI	asnS	Asparagine--tRNA ligase	MLEMGLNK	MLEMGLNK	8	407	414	stabilized	0.026957	3.6041	yes
P0A8M0	SYN_ECOLI	asnS	Asparagine--tRNA ligase	MLEMGLNKEDYWWYR	MLEMGLNKEDYWWYR	15	407	421	stabilized	0.000556261	3.67068	yes
P0A6F3	GLPK_ECOLI	glpK	Glycerol kinase	MLEVLDIPR	MLEVLDIPR	9	204	212	stabilized	0.0275577	3.38955	yes
P0A763	NDK_ECOLI	ndk	Nucleoside diphosphate kinase	MLHLTVEQAR	MLHLTVEQAR	10	39	48	stabilized	0.0599054	3.45875	yes
P23909	MUTS_ECOLI	mutS	DNA mismatch repair protein MutS	MLIITGPNMGGK	MLIITGPNMGGK	12	609	620	stabilized	0.0651514	4.12015	yes
P0AET8	HDHA_ECOLI	hdhA	7alpha-hydroxysteroid dehydrogenase	MLQHTPIR	MLQHTPIR	8	209	216	stabilized	0.219104	2.76495	no
P0AAI3	FTSH_ECOLI	ftsH	ATP-dependent zinc metalloprotease FtsH	MLTEDQIK	MLTEDQIK	8	141	148	stabilized	0.0110033	4.08132	yes
P0ABH9	CLPA_ECOLI	clpA	ATP-dependent Clp protease ATP-binding subunit ClpA	MLVFGQDK	MLVFGQDK	8	458	465	stabilized	0.119742	2.4963	yes
P63284	CLPB_ECOLI	clpB	Chaperone protein ClpB	MMESEREK	MMESEREK	8	551	558	stabilized	0.0191939	3.6767	yes
P46889	FTSK_ECOLI	ftsK	DNA translocase FtsK	MPHLLVAGTTGSGK	MPHLLVAGTTGSGK	14	984	997	stabilized	0.163227	2.8247	yes
P0A6Y8	DNAK_ECOLI	dnaK	Chaperone protein DnaK	MPMVQKK	MPMVQKK	7	346	352	stabilized	0.0517089	4.14695	yes
P0AAZ4	RARA_ECOLI	rarA	Replication-associated recombination protein A	MRPENLAQYIGQQHLLAAGKPLPR	MRPENLAQYIGQQHLLAAGKPLPR	24	20	43	stabilized	0.0220748	3.60948	yes
P0A8L1	SYS_ECOLI	serS	Serine--tRNA ligase	MTAHTPCFR	MTAHTPC(UniMod:4)FR	9	260	268	stabilized	0.0653869	4.08807	yes
P37908	YFJD_ECOLI	yfjD	UPF0053 inner membrane protein YfjD	MTVDDIMVPR	MTVDDIMVPR	10	202	211	stabilized	0.230217	2.5997	no
P0AG24	SPOT_ECOLI	spoT	Bifunctional (p)ppGpp synthase/hydrolase SpoT	MVLKEQR	MVLKEQR	7	247	253	stabilized	0.218193	2.26052	no
P0A8N3	SYK1_ECOLI	lysS	Lysine--tRNA ligase	MVMLFTNSHTIR	MVMLFTNSHTIR	12	482	493	stabilized	0.0181149	3.53927	yes
P23538	PPSA_ECOLI	ppsA	Phosphoenolpyruvate synthase	MVYAPTQEHGK	MVYAPTQEHGK	11	267	277	stabilized	0.00261297	4.07043	yes
P23538	PPSA_ECOLI	ppsA	Phosphoenolpyruvate synthase	MVYAPTQEHGKQVK	MVYAPTQEHGKQVK	14	267	280	stabilized	0.0582259	4.10445	yes
P0A8J8	RHLB_ECOLI	rhlB	ATP-dependent RNA helicase RhlB	MYDLGFIKDIR	MYDLGFIKDIR	11	170	180	stabilized	0.17087	3.9534	yes
P60906	SYH_ECOLI	hisS	Histidine--tRNA ligase	MYTNPLR	MYTNPLR	7	200	206	stabilized	0.0166536	3.39208	yes
P0ACY1	YDJA_ECOLI	ydjA	Putative NAD(P)H nitroreductase YdjA	NAPFRAPLIITVVAK	NAPFRAPLIITVVAK	15	81	95	stabilized	0.0755808	2.5257	no
P75821	YBJS_ECOLI	ybjS	Uncharacterized protein YbjS	NAVEFLCQK	NAVEFLC(UniMod:4)QK	9	15	23	stabilized	0.0261787	2.6519	no
P0A8M0	SYN_ECOLI	asnS	Asparagine--tRNA ligase	NDQGKVDFDKDFFGK	NDQGKVDFDKDFFGK	15	190	204	stabilized	0.0109107	3.60118	yes
P0A8N5	SYK2_ECOLI	lysU	Lysine--tRNA ligase, heat inducible	NDVNPEITDR	NDVNPEITDR	10	404	413	stabilized	0.034394	3.53147	yes
P60240	RAPA_ECOLI	rapA	RNA polymerase-associated protein RapA	NEADEKLSAELSR	NEADEKLSAELSR	13	908	920	stabilized	0.0566142	4.18035	yes
P60240	RAPA_ECOLI	rapA	RNA polymerase-associated protein RapA	NEADEKLSAELSRLEALR	NEADEKLSAELSRLEALR	18	908	925	stabilized	0.0553617	4.23435	yes
P76116	YNCE_ECOLI	yncE	Uncharacterized protein YncE	NEAYVTHR	NEAYVTHR	8	284	291	stabilized	0.204869	2.34872	no
P00509	AAT_ECOLI	aspC	Aspartate aminotransferase	NFGLYNER	NFGLYNER	8	247	254	stabilized	0.108365	2.99267	no
P0A8N5	SYK2_ECOLI	lysU	Lysine--tRNA ligase, heat inducible	NFRNEGISVR	NFRNEGISVR	10	261	270	stabilized	0.039711	3.53985	yes
P60906	SYH_ECOLI	hisS	Histidine--tRNA ligase	NGDSLTLRPEGTAGCVR	NGDSLTLRPEGTAGC(UniMod:4)VR	17	74	90	stabilized	0.0092633	3.40905	yes
P17888	PRIA_ECOLI	priA	Primosomal protein N'	NGEAAIVIGTR	NGEAAIVIGTR	11	294	304	stabilized	0.00316551	3.7973	yes
P33940	MQO_ECOLI	mqo	Malate:quinone oxidoreductase	NGTAQNIR	NGTAQNIR	8	253	260	stabilized	0.203991	2.87922	no
P31663	PANC_ECOLI	panC	Pantothenate synthetase	NGYLTAEQR	NGYLTAEQR	9	190	198	stabilized	0.0382834	4.05907	yes
P31663	PANC_ECOLI	panC	Pantothenate synthetase	NGYLTAEQRK	NGYLTAEQRK	10	190	199	stabilized	0.0105521	4.11522	yes
P31120	GLMM_ECOLI	glmM	Phosphoglucosamine mutase	NHMSLHDLCSGMK	NHMSLHDLC(UniMod:4)SGMK	13	355	367	stabilized	0.138782	3.10553	no
P0ACB0	DNAB_ECOLI	dnaB	Replicative DNA helicase	NIADVLDATVAR	NIADVLDATVAR	12	181	192	stabilized	0.171564	4.3719	yes
P00957	SYA_ECOLI	alaS	Alanine--tRNA ligase	NIKVDEAGFEAAMEEQR	NIKVDEAGFEAAMEEQR	17	417	433	stabilized	0.0200257	3.57105	yes
P00957	SYA_ECOLI	alaS	Alanine--tRNA ligase	NIKVDEAGFEAAMEEQRR	NIKVDEAGFEAAMEEQRR	18	417	434	stabilized	0.0258292	3.58175	yes
P0A9W3	ETTA_ECOLI	ettA	Energy-dependent translational throttle protein EttA	NISLSFFPGAK	NISLSFFPGAK	11	24	34	stabilized	0.0175541	3.6932	yes
P0AG30	RHO_ECOLI	rho	Transcription termination factor Rho	NKILFENLTPLHANSR	NKILFENLTPLHANSR	16	129	144	stabilized	0.0153215	3.93335	yes
P46889	FTSK_ECOLI	ftsK	DNA translocase FtsK	NLAGYNEK	NLAGYNEK	8	1074	1081	stabilized	0.0407943	2.82843	yes
P16659	SYP_ECOLI	proS	Proline--tRNA ligase	NLDNDDIEYK	NLDNDDIEYK	10	538	547	stabilized	0.0216259	3.6161	yes
P15038	HELD_ECOLI	helD	DNA helicase IV	NLDVPVAR	NLDVPVAR	8	675	682	stabilized	0.0305609	3.71985	yes
P23003	TRMA_ECOLI	trmA	tRNA/tmRNA (uracil-C(5))-methyltransferase	NLETLSQTHK	NLETLSQTHK	10	332	341	stabilized	0.0749645	2.1736	no
P0AFB5	NTRB_ECOLI	glnL	Sensory histidine kinase/phosphatase NtrB	NLIDQHSGK	NLIDQHSGK	9	321	329	stabilized	0.0612516	2.90223	yes
P37013	NORR_ECOLI	norR	Anaerobic nitric oxide reductase transcription regulator NorR	NLLQHYSFPGNVR	NLLQHYSFPGNVR	13	393	405	stabilized	0.136726	2.8223	yes
P30844	BASS_ECOLI	basS	Sensor protein BasS	NLVENAHR	NLVENAHR	8	260	267	stabilized	0.137653	2.32685	yes
P0AAI3	FTSH_ECOLI	ftsH	ATP-dependent zinc metalloprotease FtsH	NMVTQWGFSEK	NMVTQWGFSEK	11	502	512	stabilized	0.0424023	4.398	yes
P27550	ACSA_ECOLI	acs	Acetyl-coenzyme A synthetase	NMYFSGDGAR	NMYFSGDGAR	10	494	503	stabilized	0.0207051	3.34587	yes
P0ACY3	YEAG_ECOLI	yeaG	Uncharacterized protein YeaG	NNEAFLDR	NNEAFLDR	8	316	323	stabilized	0.126677	3.52515	no
P21514	PDEL_ECOLI	pdeL	Cyclic di-GMP phosphodiesterase PdeL	NPIPVTPEAR	NPIPVTPEAR	10	237	246	stabilized	0.129647	4.55197	no
P0A9M0	LON_ECOLI	lon	Lon protease	NPLFLLDEIDKMSSDMR	NPLFLLDEIDKMSSDMR	17	417	433	stabilized	0.127966	3.37437	yes
P39177	USPG_ECOLI	uspG	Universal stress protein UP12	NPSISTHLLGSNASSVIR	NPSISTHLLGSNASSVIR	18	115	132	stabilized	0.00381003	3.31853	no
P12282	MOEB_ECOLI	moeB	Molybdopterin-synthase adenylyltransferase	NQLNAGCFAAK	NQLNAGC(UniMod:4)FAAK	11	136	146	stabilized	0.0284963	3.87975	yes
P13458	SBCC_ECOLI	sbcC	Nuclease SbcCD subunit C	NQPDGNLQVPR	NQPDGNLQVPR	11	103	113	stabilized	0.219415	2.5693	yes
P36547	EUTR_ECOLI	eutR	HTH-type DNA-binding transcriptional activator EutR	NQSALEVK	NQSALEVK	8	168	175	stabilized	0.109165	3.661	no
P0A825	GLYA_ECOLI	glyA	Serine hydroxymethyltransferase	NSVPNDPK	NSVPNDPK	8	347	354	stabilized	0.050714	2.94565	no
P0A9C9	GLPX_ECOLI	glpX	Fructose-1,6-bisphosphatase 1 class 2	NTADGAAVNAMR	NTADGAAVNAMR	12	30	41	stabilized	0.0593101	2.59635	no
P0A9M8	PTA_ECOLI	pta	Phosphate acetyltransferase	NTNITGVIVNK	NTNITGVIVNK	11	164	174	stabilized	0.105414	2.05363	no
P0A763	NDK_ECOLI	ndk	Nucleoside diphosphate kinase	NVIGNIFAR	NVIGNIFAR	9	18	26	stabilized	0.0502588	3.63607	yes
P60906	SYH_ECOLI	hisS	Histidine--tRNA ligase	NVLGSYGYSEIR	NVLGSYGYSEIR	12	31	42	stabilized	0.025901	3.53242	yes
P77718	THII_ECOLI	thiI	tRNA sulfurtransferase	NVLKHYDETLAVVR	NVLKHYDETLAVVR	14	32	45	stabilized	0.0540726	3.9774	yes
P18843	NADE_ECOLI	nadE	NH(3)-dependent NAD(+) synthetase	NVPQQVAR	NVPQQVAR	8	242	249	stabilized	0.00883186	3.8783	yes
P15047	ENTA_ECOLI	entA	2,3-dihydro-2,3-dihydroxybenzoate dehydrogenase	NVWVTGAGK	NVWVTGAGK	9	7	15	stabilized	0.100727	2.59787	no
P00547	KHSE_ECOLI	thrB	Homoserine kinase	NYLQNQEGFVHICR	NYLQNQEGFVHIC(UniMod:4)R	14	286	299	stabilized	0.147541	2.50093	yes
P0A8M0	SYN_ECOLI	asnS	Asparagine--tRNA ligase	NYPKDIK	NYPKDIK	7	358	364	stabilized	0.0141235	3.69063	yes
P0A6L4	NANA_ECOLI	nanA	N-acetylneuraminate lyase	PFGPVDEK	PFGPVDEK	8	273	280	stabilized	0.0436483	3.79002	no
P0A8N5	SYK2_ECOLI	lysU	Lysine--tRNA ligase, heat inducible	PFITHHNALDLDMYLR	PFITHHNALDLDMYLR	16	222	237	stabilized	0.0240714	3.61992	yes
P76226	YNJF_ECOLI	ynjF	Inner membrane protein YnjF	PLLHQCVR	PLLHQC(UniMod:4)VR	8	12	19	stabilized	0.047216	3.85717	no
P23538	PPSA_ECOLI	ppsA	Phosphoenolpyruvate synthase	PMDIEWAK	PMDIEWAK	8	316	323	stabilized	0.0435297	4.1432	yes
P0A9C9	GLPX_ECOLI	glpX	Fructose-1,6-bisphosphatase 1 class 2	PRHDAVIAEMQQLGVR	PRHDAVIAEMQQLGVR	16	165	180	stabilized	0.0735842	2.27427	no
P69441	KAD_ECOLI	adk	Adenylate kinase	QAKDIMDAGK	QAKDIMDAGK	10	48	57	stabilized	0.045894	3.34635	yes
P22106	ASNB_ECOLI	asnB	Asparagine synthetase B [glutamine-hydrolyzing]	QALEDSVK	QALEDSVK	8	214	221	stabilized	0.0599176	2.51227	yes
P0A9M0	LON_ECOLI	lon	Lon protease	QAQEILDTDHYGLER	QAQEILDTDHYGLER	15	315	329	stabilized	0.112601	3.24993	yes
P68191	SRA_ECOLI	sra	Stationary-phase-induced ribosome-associated protein	QARHILGLDHKISNQR	QARHILGLDHKISNQR	16	6	21	stabilized	0.0697667	3.1086	no
P17952	MURC_ECOLI	murC	UDP-N-acetylmuramate--L-alanine ligase	QDKEPMR	QDKEPMR	7	277	283	stabilized	0.181856	1.74838	yes
P21888	SYC_ECOLI	cysS	Cysteine--tRNA ligase	QDLDQLQAGAR	QDLDQLQAGAR	11	158	168	stabilized	0.0694553	2.97035	yes
P33599	NUOCD_ECOLI	nuoC	NADH-quinone oxidoreductase subunit C/D	QDLEMEALTFKPEEWGMKR	QDLEMEALTFKPEEWGMKR	19	186	204	stabilized	0.104449	2.6512	no
P36767	RDGC_ECOLI	rdgC	Recombination-associated protein RdgC	QDLTSEEITNHIEAGK	QDLTSEEITNHIEAGK	16	212	227	stabilized	0.0729264	2.63213	no
P77213	GCS2_ECOLI	ybdK	Putative glutamate--cysteine ligase 2	QEVCDNER	QEVC(UniMod:4)DNER	8	108	115	stabilized	0.0642796	3.24583	yes
P0AB89	PUR8_ECOLI	purB	Adenylosuccinate lyase	QFIDGLALPEEEKAR	QFIDGLALPEEEKAR	15	421	435	stabilized	0.149097	3.26978	no
P0A7D4	PURA_ECOLI	purA	Adenylosuccinate synthetase	QGNEFGATTGR	QGNEFGATTGR	11	294	304	stabilized	0.0335285	4.0095	no
P0A7D4	PURA_ECOLI	purA	Adenylosuccinate synthetase	QGNEFGATTGRR	QGNEFGATTGRR	12	294	305	stabilized	0.00807285	3.95182	no
P0A9P6	DEAD_ECOLI	deaD	ATP-dependent RNA helicase DeaD	QGPQIVVGTPGR	QGPQIVVGTPGR	12	124	135	stabilized	0.0175861	3.64025	yes
P0A993	F16PA_ECOLI	fbp	Fructose-1,6-bisphosphatase class 1	QHEFSHATGELTALLSAIK	QHEFSHATGELTALLSAIK	19	12	30	stabilized	0.203501	3.4604	no
P00954	SYW_ECOLI	trpS	Tryptophan--tRNA ligase	QHLELSR	QHLELSR	7	152	158	stabilized	0.166295	1.85125	yes
P0A7E5	PYRG_ECOLI	pyrG	CTP synthase	QIEDAGLR	QIEDAGLR	8	480	487	stabilized	0.00931702	3.16063	yes
P77718	THII_ECOLI	thiI	tRNA sulfurtransferase	QIGTEDFAR	QIGTEDFAR	9	330	338	stabilized	0.0492081	4.1349	yes
P0AFK0	PMBA_ECOLI	pmbA	Metalloprotease PmbA	QILPDWLTIEEHPHLLK	QILPDWLTIEEHPHLLK	17	283	299	stabilized	0.0664531	3.97083	no
Q46927	TCDA_ECOLI	tcdA	tRNA threonylcarbamoyladenosine dehydratase	QINPECR	QINPEC(UniMod:4)R	7	95	101	stabilized	0.0197249	3.50457	yes
P00547	KHSE_ECOLI	thrB	Homoserine kinase	QIPVAMTLEK	QIPVAMTLEK	10	79	88	stabilized	0.134304	2.71807	yes
P0AC55	GLNK_ECOLI	glnK	Nitrogen regulatory protein GlnK	QKGHAELYR	QKGHAELYR	9	39	47	stabilized	0.0276567	3.59828	yes
P0A9Z1	GLNB_ECOLI	glnB	Nitrogen regulatory protein P-II 1	QKGHTELYR	QKGHTELYR	9	39	47	stabilized	0.0185628	3.56738	yes
P0AAI3	FTSH_ECOLI	ftsH	ATP-dependent zinc metalloprotease FtsH	QKLESQISTLYGGR	QKLESQISTLYGGR	14	460	473	stabilized	0.0226767	4.08955	yes
P60546	KGUA_ECOLI	gmk	Guanylate kinase	QKMPHAR	QKMPHAR	7	113	119	stabilized	0.0095641	3.47455	yes
P42641	OBG_ECOLI	obgE	GTPase ObgE/CgtA	QKTNGTPGDKR	QKTNGTPGDKR	11	140	150	stabilized	0.0922075	3.1621	no
P75828	YBJD_ECOLI	ybjD	Uncharacterized protein YbjD	QLDFLAR	QLDFLAR	7	185	191	stabilized	0.0257612	2.64227	yes
P0AFB8	NTRC_ECOLI	glnG	DNA-binding transcriptional regulator NtrC	QLENTCR	QLENTC(UniMod:4)R	7	359	365	stabilized	0.023575	3.27447	yes
P33940	MQO_ECOLI	mqo	Malate:quinone oxidoreductase	QLIASLQK	QLIASLQK	8	214	221	stabilized	0.0599933	3.1553	no
P18843	NADE_ECOLI	nadE	NH(3)-dependent NAD(+) synthetase	QLLAALACPEHLYK	QLLAALAC(UniMod:4)PEHLYK	14	194	207	stabilized	0.0297212	3.83058	yes
P0AAI3	FTSH_ECOLI	ftsH	ATP-dependent zinc metalloprotease FtsH	QLLTDNMDILHAMK	QLLTDNMDILHAMK	14	562	575	stabilized	0.0619748	4.31805	yes
P00582	DPO1_ECOLI	polA	DNA polymerase I	QLNIPRK	QLNIPRK	7	776	782	stabilized	0.00994022	3.45118	no
P37908	YFJD_ECOLI	yfjD	UPF0053 inner membrane protein YfjD	QLSHSPHGR	QLSHSPHGR	9	229	237	stabilized	0.139066	2.5596	no
P0A7E5	PYRG_ECOLI	pyrG	CTP synthase	QLYNAPTIVER	QLYNAPTIVER	11	456	466	stabilized	0.0193556	3.0999	yes
P0A7E5	PYRG_ECOLI	pyrG	CTP synthase	QMAVEIGR	QMAVEIGR	8	159	166	stabilized	0.0668491	2.93032	yes
P00452	RIR1_ECOLI	nrdA	Ribonucleoside-diphosphate reductase 1 subunit alpha	QMDTFIDHDRDMTFSYAAVK	QMDTFIDHDRDMTFSYAAVK	20	130	149	stabilized	0.0129721	3.11607	yes
P30178	HCXB_ECOLI	hcxB	Hydroxycarboxylate dehydrogenase B	QMGSEEQEAK	QMGSEEQEAK	10	22	31	stabilized	0.111794	1.57747	no
P0AGJ2	TRMH_ECOLI	trmH	tRNA (guanosine(18)-2'-O)-methyltransferase	QNAGMYLR	QNAGMYLR	8	166	173	stabilized	0.0422419	2.55123	no
P37624	RBBA_ECOLI	rbbA	Ribosome-associated ATPase	QNLELHAR	QNLELHAR	8	368	375	stabilized	0.166818	3.3064	yes
P06999	PFKB_ECOLI	pfkB	ATP-dependent 6-phosphofructokinase isozyme 2	QNLHVHVEASGEQYR	QNLHVHVEASGEQYR	15	91	105	stabilized	0.0160525	3.38282	yes
P71298	INTF_ECOLI	intF	Prophage integrase IntF	QNRPTVTAHAYR	QNRPTVTAHAYR	12	218	229	stabilized	0.0374594	2.45483	no
P0A8G6	NQOR_ECOLI	wrbA	NAD(P)H dehydrogenase (quinone)	QPSQEELSIAR	QPSQEELSIAR	11	173	183	stabilized	0.0833933	2.61795	no
Q06065	ATOC_ECOLI	atoC	Regulatory protein AtoC	QPVCNAGEVK	QPVC(UniMod:4)NAGEVK	10	392	401	stabilized	0.0154038	3.44787	yes
P75736	YBFF_ECOLI	ybfF	Esterase YbfF	QQAAAIMR	QQAAAIMR	8	143	150	stabilized	0.175771	1.9875	no
P0A8N5	SYK2_ECOLI	lysU	Lysine--tRNA ligase, heat inducible	QQGVAFPNDFR	QQGVAFPNDFR	11	31	41	stabilized	0.00670454	3.47355	yes
P0A8N5	SYK2_ECOLI	lysU	Lysine--tRNA ligase, heat inducible	QQGVAFPNDFRR	QQGVAFPNDFRR	12	31	42	stabilized	0.0110256	3.41815	yes
P15038	HELD_ECOLI	helD	DNA helicase IV	QQLDLIATR	QQLDLIATR	9	105	113	stabilized	0.122352	3.00882	yes
P17888	PRIA_ECOLI	priA	Primosomal protein N'	QQQALAALR	QQQALAALR	9	138	146	stabilized	0.166326	3.62787	yes
P06612	TOP1_ECOLI	topA	DNA topoisomerase 1	QQYVSSEKDGK	QQYVSSEKDGK	11	837	847	stabilized	0.04855	1.4253	no
P0A8X0	YJGA_ECOLI	yjgA	UPF0307 protein YjgA	QRDVEPIR	QRDVEPIR	8	91	98	stabilized	0.0632181	1.37627	no
P0AAI3	FTSH_ECOLI	ftsH	ATP-dependent zinc metalloprotease FtsH	QRGAGLGGGHDER	QRGAGLGGGHDER	13	259	271	stabilized	0.065575	4.44737	yes
P60546	KGUA_ECOLI	gmk	Guanylate kinase	QRHDALISK	QRHDALISK	9	195	203	stabilized	0.0235317	3.51515	yes
P0ACY3	YEAG_ECOLI	yeaG	Uncharacterized protein YeaG	QRYEAAKDEEFTLQEFLTTCR	QRYEAAKDEEFTLQEFLTTC(UniMod:4)R	21	9	29	stabilized	0.13098	4.3692	no
P0A8N5	SYK2_ECOLI	lysU	Lysine--tRNA ligase, heat inducible	QRYLDLIANDK	QRYLDLIANDK	11	169	179	stabilized	0.0116552	3.5227	yes
P0A8N5	SYK2_ECOLI	lysU	Lysine--tRNA ligase, heat inducible	QRYLDLIANDKSR	QRYLDLIANDKSR	13	169	181	stabilized	0.0188435	3.52725	yes
P0A8N3	SYK1_ECOLI	lysS	Lysine--tRNA ligase	QRYLDLISNDESR	QRYLDLISNDESR	13	169	181	stabilized	0.0150823	3.63987	yes
P31060	MODF_ECOLI	modF	ABC transporter ATP-binding protein ModF	QSQFSHITR	QSQFSHITR	9	61	69	stabilized	0.128781	2.82802	yes
P21514	PDEL_ECOLI	pdeL	Cyclic di-GMP phosphodiesterase PdeL	QTADILMPVK	QTADILMPVK	10	179	188	stabilized	0.0357915	4.0566	no
P25745	MNMA_ECOLI	mnmA	tRNA-specific 2-thiouridylase MnmA	QTDIPCTVK	QTDIPC(UniMod:4)TVK	9	314	322	stabilized	0.0201542	3.65083	yes
P60869	YBJL_ECOLI	ybjL	Putative transport protein YbjL	QTGCYIER	QTGC(UniMod:4)YIER	8	241	248	stabilized	0.21127	2.19875	no
P03835	INSG_ECOLI	insG	Transposase InsG for insertion sequence element IS4	QTHAGNPALYPQVK	QTHAGNPALYPQVK	14	152	165	stabilized	0.0581719	2.60257	no
P12282	MOEB_ECOLI	moeB	Molybdopterin-synthase adenylyltransferase	QTLHSDATVGQPK	QTLHSDATVGQPK	13	74	86	stabilized	0.0104317	3.4923	yes
P09029	PURK_ECOLI	purK	N5-carboxyaminoimidazole ribonucleotide synthase	QVCVLGNGQLGR	QVC(UniMod:4)VLGNGQLGR	12	3	14	stabilized	0.0625781	3.5739	yes
P39410	YJJJ_ECOLI	yjjJ	Toxin YjjJ	QVFLEAER	QVFLEAER	8	271	278	stabilized	0.0818795	3.70637	no
P39410	YJJJ_ECOLI	yjjJ	Toxin YjjJ	QVFLEAERFDCK	QVFLEAERFDC(UniMod:4)K	12	271	282	stabilized	0.0651392	4.24915	no
P23538	PPSA_ECOLI	ppsA	Phosphoenolpyruvate synthase	QVKIEDVPQEQR	QVKIEDVPQEQR	12	278	289	stabilized	0.0121	4.01125	yes
P0AAI3	FTSH_ECOLI	ftsH	ATP-dependent zinc metalloprotease FtsH	QVVVGLPDVR	QVVVGLPDVR	10	316	325	stabilized	0.0192089	4.28313	yes
P09980	REP_ECOLI	rep	ATP-dependent DNA helicase Rep	QYGELVRPEPSR	QYGELVRPEPSR	12	617	628	stabilized	0.0446889	3.95562	yes
P60906	SYH_ECOLI	hisS	Histidine--tRNA ligase	RAIGEVTDVVEK	RAIGEVTDVVEK	12	54	65	stabilized	0.0324649	3.46405	yes
P60906	SYH_ECOLI	hisS	Histidine--tRNA ligase	RAIGEVTDVVEKEMYTFEDR	RAIGEVTDVVEKEMYTFEDR	20	54	73	stabilized	0.0145032	3.39217	yes
P0A6F3	GLPK_ECOLI	glpK	Glycerol kinase	RAMAWEEHDE	RAMAWEEHDE	10	493	502	stabilized	0.0251184	3.4263	yes
P21888	SYC_ECOLI	cysS	Cysteine--tRNA ligase	RANENGESFVAMVDR	RANENGESFVAMVDR	15	77	91	stabilized	0.0535349	2.96215	yes
P28903	NRDD_ECOLI	nrdD	Anaerobic ribonucleoside-triphosphate reductase	RDGCKVPFK	RDGC(UniMod:4)KVPFK	9	8	16	stabilized	0.231183	2.16537	yes
P20083	PARE_ECOLI	parE	DNA topoisomerase 4 subunit B	RDGQVYNIAFENGEK	RDGQVYNIAFENGEK	15	132	146	stabilized	0.0226244	3.23977	yes
P0AAI3	FTSH_ECOLI	ftsH	ATP-dependent zinc metalloprotease FtsH	RDVRPPAGWEEPGASNNSGDNGSPK	RDVRPPAGWEEPGASNNSGDNGSPK	25	596	620	stabilized	0.0431074	4.296	yes
Q06065	ATOC_ECOLI	atoC	Regulatory protein AtoC	REDISLLANHFLQK	REDISLLANHFLQK	14	320	333	stabilized	0.137304	3.09395	yes
P30850	RNB_ECOLI	rnb	Exoribonuclease 2	RELDAQPTGFLDSR	RELDAQPTGFLDSR	14	454	467	stabilized	0.133837	1.79493	no
P23837	PHOQ_ECOLI	phoQ	Sensor protein PhoQ	REVIFDR	REVIFDR	7	425	431	stabilized	0.0576796	3.95057	yes
P39177	USPG_ECOLI	uspG	Universal stress protein UP12	RFEEHLQHEAQER	RFEEHLQHEAQER	13	57	69	stabilized	0.000615115	3.32245	no
P0A9P6	DEAD_ECOLI	deaD	ATP-dependent RNA helicase DeaD	RFMKEPQEVR	RFMKEPQEVR	10	200	209	stabilized	0.0200046	3.66872	yes
P0AGJ9	SYY_ECOLI	tyrS	Tyrosine--tRNA ligase	RFQQAGHKPVALVGGATGLIGDPSFK	RFQQAGHKPVALVGGATGLIGDPSFK	26	60	85	stabilized	0.0705384	3.39597	yes
P40719	QSEC_ECOLI	qseC	Sensor protein QseC	RFTSDAAHELR	RFTSDAAHELR	11	239	249	stabilized	0.00913296	3.6138	yes
P0A9T8	YBBA_ECOLI	ybbA	Uncharacterized ABC transporter ATP-binding protein YbbA	RGETIALVGESGSGK	RGETIALVGESGSGK	15	35	49	stabilized	0.118193	3.15055	yes
P37647	KDGK_ECOLI	kdgK	2-dehydro-3-deoxygluconokinase	RGHLTASTVIQYR	RGHLTASTVIQYR	13	286	298	stabilized	0.0220347	3.30817	yes
P30870	GLNE_ECOLI	glnE	Bifunctional glutamine synthetase adenylyltransferase/adenylyl-removing enzyme	RGLTDNIK	RGLTDNIK	8	310	317	stabilized	0.0505836	3.13953	yes
P0A9P6	DEAD_ECOLI	deaD	ATP-dependent RNA helicase DeaD	RGTLDLSK	RGTLDLSK	8	142	149	stabilized	0.168173	3.51917	yes
P0A8M0	SYN_ECOLI	asnS	Asparagine--tRNA ligase	RHSIEYLR	RHSIEYLR	8	115	122	stabilized	0.0247463	3.57543	yes
P10408	SECA_ECOLI	secA	Protein translocase subunit SecA	RIDNQLR	RIDNQLR	7	566	572	stabilized	0.00449872	3.772	yes
P08312	SYFA_ECOLI	pheS	Phenylalanine--tRNA ligase alpha subunit	RIENGGLHPVTR	RIENGGLHPVTR	12	100	111	stabilized	0.0488577	3.61663	yes
P0A9C9	GLPX_ECOLI	glpX	Fructose-1,6-bisphosphatase 1 class 2	RIQSIHYLDRK	RIQSIHYLDRK	11	317	327	stabilized	0.107347	2.15607	no
P0A717	KPRS_ECOLI	prs	Ribose-phosphate pyrophosphokinase	RISNEESISAMFEH	RISNEESISAMFEH	14	302	315	stabilized	0.107773	4.4609	yes
P33221	PURT_ECOLI	purT	Formate-dependent phosphoribosylglycinamide formyltransferase	RLAAEELQLPTSTYR	RLAAEELQLPTSTYR	15	119	133	stabilized	0.0359468	3.659	yes
P0A9T8	YBBA_ECOLI	ybbA	Uncharacterized ABC transporter ATP-binding protein YbbA	RLDHLPAQLSGGEQQR	RLDHLPAQLSGGEQQR	16	139	154	stabilized	0.0535462	3.97162	yes
P0AGJ9	SYY_ECOLI	tyrS	Tyrosine--tRNA ligase	RLHQNQVFGLTVPLITK	RLHQNQVFGLTVPLITK	17	214	230	stabilized	0.0878673	3.63103	yes
P0AG30	RHO_ECOLI	rho	Transcription termination factor Rho	RLVEHKK	RLVEHKK	7	252	258	stabilized	0.0314511	3.99787	yes
P69441	KAD_ECOLI	adk	Adenylate kinase	RLVEYHQMTAPLIGYYSK	RLVEYHQMTAPLIGYYSK	18	167	184	stabilized	0.00983579	3.43757	yes
P0A8N5	SYK2_ECOLI	lysU	Lysine--tRNA ligase, heat inducible	RLVVGGFER	RLVVGGFER	9	246	254	stabilized	0.0140452	3.4683	yes
P0AEK0	EXOX_ECOLI	exoX	Exodeoxyribonuclease 10	RLWPGIK	RLWPGIK	7	105	111	stabilized	0.231652	1.82623	no
P37634	RLMJ_ECOLI	rlmJ	Ribosomal RNA large subunit methyltransferase J	RMIHDLEATGIR	RMIHDLEATGIR	12	206	217	stabilized	0.0901801	2.2953	no
P23909	MUTS_ECOLI	mutS	DNA mismatch repair protein MutS	RMLIITGPNMGGK	RMLIITGPNMGGK	13	608	620	stabilized	0.0397399	4.18023	yes
P60906	SYH_ECOLI	hisS	Histidine--tRNA ligase	RMYTNPLR	RMYTNPLR	8	199	206	stabilized	0.0272436	3.4261	yes
P0A8N5	SYK2_ECOLI	lysU	Lysine--tRNA ligase, heat inducible	RNDVNPEITDR	RNDVNPEITDR	11	403	413	stabilized	0.0116622	3.5432	yes
P0A8N5	SYK2_ECOLI	lysU	Lysine--tRNA ligase, heat inducible	RNDVNPEITDRFEFFIGGR	RNDVNPEITDRFEFFIGGR	19	403	421	stabilized	0.0359024	3.52695	yes
P0A7E5	PYRG_ECOLI	pyrG	CTP synthase	RNNFTTGR	RNNFTTGR	8	87	94	stabilized	0.0236698	3.21608	yes
P37908	YFJD_ECOLI	yfjD	UPF0053 inner membrane protein YfjD	RNQDMLLSVLDLEK	RNQDMLLSVLDLEK	14	188	201	stabilized	0.179532	2.79457	no
P20083	PARE_ECOLI	parE	DNA topoisomerase 4 subunit B	RNTGTSVHFWPDETFFDSPR	RNTGTSVHFWPDETFFDSPR	20	159	178	stabilized	0.217469	2.37082	yes
P77754	SPY_ECOLI	spy	Periplasmic chaperone Spy	RPPLEER	RPPLEER	7	78	84	stabilized	0.233023	1.88717	no
P0AEF0	DNAC_ECOLI	dnaC	DNA replication protein DnaC	RPTGMLTNSNMEEMTK	RPTGMLTNSNMEEMTK	16	196	211	stabilized	0.0263709	3.27597	yes
P0A8D0	NRDR_ECOLI	nrdR	Transcriptional repressor NrdR	RPVSSDDVEMAINHIK	RPVSSDDVEMAINHIK	16	77	92	stabilized	0.023541	2.8531	yes
P0A9R7	FTSE_ECOLI	ftsE	Cell division ATP-binding protein FtsE	RQIGMIFQDHHLLMDR	RQIGMIFQDHHLLMDR	16	79	94	stabilized	0.0339199	3.97817	yes
P09980	REP_ECOLI	rep	ATP-dependent DNA helicase Rep	RQYGELVRPEPSR	RQYGELVRPEPSR	13	616	628	stabilized	0.0124904	3.8997	yes
P63284	CLPB_ECOLI	clpB	Chaperone protein ClpB	RRPYSVILLDEVEK	RRPYSVILLDEVEK	14	668	681	stabilized	0.195513	3.43067	yes
P0A6F3	GLPK_ECOLI	glpK	Glycerol kinase	RSSEVYGQTNIGGK	RSSEVYGQTNIGGK	14	220	233	stabilized	0.00778361	3.45783	yes
P0A6F3	GLPK_ECOLI	glpK	Glycerol kinase	RTAEICEHLKR	RTAEIC(UniMod:4)EHLKR	11	108	118	stabilized	0.0132794	3.43867	yes
P24230	RECG_ECOLI	recG	ATP-dependent DNA helicase RecG	RTDIIDR	RTDIIDR	7	468	474	stabilized	0.132589	2.92523	yes
P0A7D4	PURA_ECOLI	purA	Adenylosuccinate synthetase	RTGWLDTVAVRR	RTGWLDTVAVRR	12	307	318	stabilized	0.0666335	4.03733	no
P0AAZ4	RARA_ECOLI	rarA	Replication-associated recombination protein A	RTILFVDEVHR	RTILFVDEVHR	11	107	117	stabilized	0.0290897	3.73778	yes
P0A6T3	GAL1_ECOLI	galK	Galactokinase	RTLVGSEYNTR	RTLVGSEYNTR	11	216	226	stabilized	0.154692	3.72783	yes
P0A9M0	LON_ECOLI	lon	Lon protease	RTYIGSMPGK	RTYIGSMPGK	10	396	405	stabilized	0.159032	2.98345	yes
P0AB89	PUR8_ECOLI	purB	Adenylosuccinate lyase	RVDAEGMK	RVDAEGMK	8	413	420	stabilized	0.0568288	3.23318	no
P20083	PARE_ECOLI	parE	DNA topoisomerase 4 subunit B	RVEVNVR	RVEVNVR	7	125	131	stabilized	0.0316329	3.2564	yes
P0A717	KPRS_ECOLI	prs	Ribose-phosphate pyrophosphokinase	RVFAYATHPIFSGNAANNLR	RVFAYATHPIFSGNAANNLR	20	243	262	stabilized	0.0505263	4.51013	yes
P07604	TYRR_ECOLI	tyrR	HTH-type transcriptional regulatory protein TyrR	RVGEDHEVHVDVR	RVGEDHEVHVDVR	13	322	334	stabilized	0.0523635	4.02843	yes
P69441	KAD_ECOLI	adk	Adenylate kinase	RVHAPSGR	RVHAPSGR	8	124	131	stabilized	0.0168713	3.3931	yes
P0AAI3	FTSH_ECOLI	ftsH	ATP-dependent zinc metalloprotease FtsH	RVPLAPDIDAAIIAR	RVPLAPDIDAAIIAR	15	337	351	stabilized	0.0303153	4.22283	yes
P0A6A3	ACKA_ECOLI	ackA	Acetate kinase	RYGAHGTSHFYVTQEAAK	RYGAHGTSHFYVTQEAAK	18	178	195	stabilized	0.0308825	3.89078	yes
P0AB89	PUR8_ECOLI	purB	Adenylosuccinate lyase	RYGIEKPYEK	RYGIEKPYEK	10	395	404	stabilized	0.0569071	3.53348	no
P0A8M0	SYN_ECOLI	asnS	Asparagine--tRNA ligase	RYGTVPHSGFGLGFER	RYGTVPHSGFGLGFER	16	425	440	stabilized	0.0224938	3.73287	yes
P00452	RIR1_ECOLI	nrdA	Ribonucleoside-diphosphate reductase 1 subunit alpha	RYSDGSANNLTHK	RYSDGSANNLTHK	13	530	542	stabilized	0.0509234	3.50627	yes
P60560	GUAC_ECOLI	guaC	GMP reductase	SACTYVGASR	SAC(UniMod:4)TYVGASR	10	314	323	stabilized	0.00963268	3.5633	no
P14900	MURD_ECOLI	murD	UDP-N-acetylmuramoylalanine--D-glutamate ligase	SADFSPLAR	SADFSPLAR	9	350	358	stabilized	0.0218051	3.53797	yes
P06989	HIS2_ECOLI	hisI	Histidine biosynthesis bifunctional protein HisIE	SADPETSYTAK	SADPETSYTAK	11	127	137	stabilized	0.0322642	3.55797	yes
P33221	PURT_ECOLI	purT	Formate-dependent phosphoribosylglycinamide formyltransferase	SAEQLAQAWK	SAEQLAQAWK	10	170	179	stabilized	0.0495718	3.7412	yes
P17888	PRIA_ECOLI	priA	Primosomal protein N'	SALFTPFK	SALFTPFK	8	305	312	stabilized	0.0514803	3.727	yes
P04805	SYE_ECOLI	gltX	Glutamate--tRNA ligase	SASAFNTDK	SASAFNTDK	9	294	302	stabilized	0.0824616	2.5846	yes
P0ACY3	YEAG_ECOLI	yeaG	Uncharacterized protein YeaG	SAYANAAER	SAYANAAER	9	33	41	stabilized	0.0594581	4.03755	no
P10408	SECA_ECOLI	secA	Protein translocase subunit SecA	SELVSNELTK	SELVSNELTK	10	462	471	stabilized	0.079226	3.83517	yes
P76594	LYSAC_ECOLI	patZ	Peptidyl-lysine N-acetyltransferase PatZ	SEVQGVMLYLR	SEVQGVMLYLR	11	533	543	stabilized	0.124232	2.8258	yes
P08312	SYFA_ECOLI	pheS	Phenylalanine--tRNA ligase alpha subunit	SFFENDLR	SFFENDLR	8	314	321	stabilized	0.0249587	3.49313	yes
P77499	SUFC_ECOLI	sufC	Probable ATP-dependent transporter SufC	SFIIVTHYQR	SFIIVTHYQR	10	197	206	stabilized	0.056169	4.1063	yes
P0A6A3	ACKA_ECOLI	ackA	Acetate kinase	SFPQLKDK	SFPQLKDK	8	137	144	stabilized	0.0256408	3.8638	yes
P77499	SUFC_ECOLI	sufC	Probable ATP-dependent transporter SufC	SGDFTLVK	SGDFTLVK	8	227	234	stabilized	0.0966643	4.17183	yes
P60906	SYH_ECOLI	hisS	Histidine--tRNA ligase	SGEQTAVAQDSVAAHLR	SGEQTAVAQDSVAAHLR	17	404	420	stabilized	0.0111213	3.41975	yes
P0AEF0	DNAC_ECOLI	dnaC	DNA replication protein DnaC	SGIRPLHQNCSFENYR	SGIRPLHQNC(UniMod:4)SFENYR	16	60	75	stabilized	0.0193501	3.37758	yes
P69441	KAD_ECOLI	adk	Adenylate kinase	SGSELGK	SGSELGK	7	41	47	stabilized	0.0078299	3.39478	yes
P69441	KAD_ECOLI	adk	Adenylate kinase	SGSELGKQAK	SGSELGKQAK	10	41	50	stabilized	0.0279115	3.2698	yes
P0AG30	RHO_ECOLI	rho	Transcription termination factor Rho	SGTRKEELLTTQEELQK	SGTRKEELLTTQEELQK	17	363	379	stabilized	0.0067492	3.86563	yes
P06616	ERA_ECOLI	era	GTPase Era	SGWADDER	SGWADDER	8	283	290	stabilized	0.0401287	2.3425	no
P00452	RIR1_ECOLI	nrdA	Ribonucleoside-diphosphate reductase 1 subunit alpha	SHIQFYDGIK	SHIQFYDGIK	10	45	54	stabilized	0.0240662	2.8935	yes
P00452	RIR1_ECOLI	nrdA	Ribonucleoside-diphosphate reductase 1 subunit alpha	SHIQFYDGIKTSDIHETIIK	SHIQFYDGIKTSDIHETIIK	20	45	64	stabilized	0.0248775	2.5505	yes
P60546	KGUA_ECOLI	gmk	Guanylate kinase	SIFILPPSKIELDR	SIFILPPSKIELDR	14	120	133	stabilized	0.0115886	3.40817	yes
P60546	KGUA_ECOLI	gmk	Guanylate kinase	SIFILPPSKIELDRR	SIFILPPSKIELDRR	15	120	134	stabilized	0.0135282	3.42627	yes
P0ABH9	CLPA_ECOLI	clpA	ATP-dependent Clp protease ATP-binding subunit ClpA	SIGLIHQDNSTDAMEEIK	SIGLIHQDNSTDAMEEIK	18	616	633	stabilized	0.142663	2.6013	yes
P69503	APT_ECOLI	apt	Adenine phosphoribosyltransferase	SIQDYPKPGILFR	SIQDYPKPGILFR	13	17	29	stabilized	0.0756479	3.72897	no
P0AEW6	INGK_ECOLI	gsk	Guanosine-inosine kinase	SKHYFPVNAR	SKHYFPVNAR	10	9	18	stabilized	0.0375117	3.23422	yes
P77718	THII_ECOLI	thiI	tRNA sulfurtransferase	SKIEAEEEKFDFSILDK	SKIEAEEEKFDFSILDK	17	358	374	stabilized	0.114703	3.3879	yes
P0A8N5	SYK2_ECOLI	lysU	Lysine--tRNA ligase, heat inducible	SKILAAIR	SKILAAIR	8	188	195	stabilized	0.0298647	3.56225	yes
P0AGE9	SUCD_ECOLI	sucD	Succinate--CoA ligase [ADP-forming] subunit alpha	SLADIGEALK	SLADIGEALK	10	276	285	stabilized	0.0266288	3.1564	no
P21888	SYC_ECOLI	cysS	Cysteine--tRNA ligase	SLGNFFTVR	SLGNFFTVR	9	270	278	stabilized	0.192447	2.5314	yes
P27278	NADR_ECOLI	nadR	Trifunctional NAD biosynthesis/regulator protein NadR	SLGSSVDRK	SLGSSVDRK	9	358	366	stabilized	0.0257727	3.64245	yes
P36767	RDGC_ECOLI	rdgC	Recombination-associated protein RdgC	SLLEDGGVIR	SLLEDGGVIR	10	199	208	stabilized	0.0594399	2.67738	no
P33919	RADD_ECOLI	radD	Putative DNA repair helicase RadD	SLVIAELAR	SLVIAELAR	9	38	46	stabilized	0.127657	3.9374	yes
P0AAI3	FTSH_ECOLI	ftsH	ATP-dependent zinc metalloprotease FtsH	SMVMTEAQK	SMVMTEAQK	9	400	408	stabilized	0.0167403	4.17185	yes
P0AAI3	FTSH_ECOLI	ftsH	ATP-dependent zinc metalloprotease FtsH	SMVMTEAQKESTAYHEAGHAIIGR	SMVMTEAQKESTAYHEAGHAIIGR	24	400	423	stabilized	0.0543267	4.15637	yes
P0A8D0	NRDR_ECOLI	nrdR	Transcriptional repressor NrdR	SNDVREPFNEEK	SNDVREPFNEEK	12	54	65	stabilized	0.0325714	2.87867	yes
P0A6F3	GLPK_ECOLI	glpK	Glycerol kinase	SNTGLVIDPYFSGTKVK	SNTGLVIDPYFSGTKVK	17	127	143	stabilized	0.0239832	3.54203	yes
P0A784	ORN_ECOLI	orn	Oligoribonuclease	SPICGNSIGQDRR	SPIC(UniMod:4)GNSIGQDRR	13	102	114	stabilized	0.022493	3.118	no
P0AEC8	DCUS_ECOLI	dcuS	Sensor histidine kinase DcuS	SPVIAGFLISK	SPVIAGFLISK	11	394	404	stabilized	0.0546167	3.93162	yes
P0A7E5	PYRG_ECOLI	pyrG	CTP synthase	SQGLDDYICK	SQGLDDYIC(UniMod:4)K	10	253	262	stabilized	0.0343401	3.00833	yes
P0A7E5	PYRG_ECOLI	pyrG	CTP synthase	SQGLDDYICKR	SQGLDDYIC(UniMod:4)KR	11	253	263	stabilized	0.0207887	3.09115	yes
P0A8N3	SYK1_ECOLI	lysS	Lysine--tRNA ligase	SQILSGIR	SQILSGIR	8	188	195	stabilized	0.0110464	3.5784	yes
P0A6R0	FABH_ECOLI	fabH	Beta-ketoacyl-[acyl-carrier-protein] synthase III	SQLDWLVPHQANLR	SQLDWLVPHQANLR	14	236	249	stabilized	0.202993	2.62765	no
P37903	USPF_ECOLI	uspF	Universal stress protein F	SQLEEIIK	SQLEEIIK	8	70	77	stabilized	0.02043	3.60878	yes
P37903	USPF_ECOLI	uspF	Universal stress protein F	SQLEEIIKK	SQLEEIIKK	9	70	78	stabilized	0.0397447	3.49673	yes
P0A812	RUVB_ECOLI	ruvB	Holliday junction branch migration complex subunit RuvB	SQMEIFIK	SQMEIFIK	8	39	46	stabilized	0.018655	4.33535	yes
P23538	PPSA_ECOLI	ppsA	Phosphoenolpyruvate synthase	SRGQVMER	SRGQVMER	8	342	349	stabilized	0.0481211	4.14833	yes
P60560	GUAC_ECOLI	guaC	GMP reductase	SRSDVELER	SRSDVELER	9	25	33	stabilized	0.0236855	3.5496	no
P0A9T0	SERA_ECOLI	serA	D-3-phosphoglycerate dehydrogenase	SRTHLTEDVINAAEK	SRTHLTEDVINAAEK	15	61	75	stabilized	0.0582841	3.26152	no
P37666	GHRB_ECOLI	ghrB	Glyoxylate/hydroxypyruvate reductase B	SSAIFINAGR	SSAIFINAGR	10	228	237	stabilized	0.0613885	2.29137	no
P0A6F3	GLPK_ECOLI	glpK	Glycerol kinase	SSEVYGQTNIGGK	SSEVYGQTNIGGK	13	221	233	stabilized	0.0143017	3.44945	yes
P15977	MALQ_ECOLI	malQ	4-alpha-glucanotransferase	SSGVYSYK	SSGVYSYK	8	511	518	stabilized	0.168693	1.53013	no
P60546	KGUA_ECOLI	gmk	Guanylate kinase	SSLIQALLK	SSLIQALLK	9	18	26	stabilized	0.0101159	3.40795	yes
P0AC30	FTSX_ECOLI	ftsX	Cell division protein FtsX	SSPKPVNR	SSPKPVNR	8	40	47	stabilized	0.0418173	3.52352	no
P0AFH8	OSMY_ECOLI	osmY	Osmotically-inducible protein Y	STDISVKTDQK	STDISVKTDQK	11	75	85	stabilized	0.0808567	2.7338	no
P75864	RLMKL_ECOLI	rlmL	Ribosomal RNA large subunit methyltransferase K/L	STTTVDMSR	STTTVDMSR	9	563	571	stabilized	0.242995	1.51355	no
P0AG24	SPOT_ECOLI	spoT	Bifunctional (p)ppGpp synthase/hydrolase SpoT	SVAELVEGVSK	SVAELVEGVSK	11	92	102	stabilized	0.0373642	2.65697	no
P0AG24	SPOT_ECOLI	spoT	Bifunctional (p)ppGpp synthase/hydrolase SpoT	SVAELVEGVSKLDKLK	SVAELVEGVSKLDKLK	16	92	107	stabilized	0.0667299	2.6031	no
P27300	LPXK_ECOLI	lpxK	Tetraacyldisaccharide 4'-kinase	SVDAVIVNGGVPR	SVDAVIVNGGVPR	13	190	202	stabilized	0.16551	3.10703	yes
P0AET8	HDHA_ECOLI	hdhA	7alpha-hydroxysteroid dehydrogenase	SVITPEIEQK	SVITPEIEQK	10	199	208	stabilized	0.0321378	2.42402	no
P08178	PUR5_ECOLI	purM	Phosphoribosylformylglycinamidine cyclo-ligase	SVLELIEK	SVLELIEK	8	232	239	stabilized	0.0491534	3.61163	yes
P77499	SUFC_ECOLI	sufC	Probable ATP-dependent transporter SufC	SVNVGFSGGEK	SVNVGFSGGEK	11	141	151	stabilized	0.124252	4.26145	yes
P77499	SUFC_ECOLI	sufC	Probable ATP-dependent transporter SufC	SVNVGFSGGEKK	SVNVGFSGGEKK	12	141	152	stabilized	0.0358248	4.1593	yes
P0ABH9	CLPA_ECOLI	clpA	ATP-dependent Clp protease ATP-binding subunit ClpA	SVSQSDRDTLK	SVSQSDRDTLK	11	440	450	stabilized	0.105115	2.46665	yes
P37671	YIAJ_ECOLI	yiaJ	DNA-binding transcriptional repressor YiaJ	SYWESHQHEIQPLTR	SYWESHQHEIQPLTR	15	174	188	stabilized	0.23158	1.49053	no
P0AGJ2	TRMH_ECOLI	trmH	tRNA (guanosine(18)-2'-O)-methyltransferase	TADAVGVHEVHAVWPGSR	TADAVGVHEVHAVWPGSR	18	39	56	stabilized	0.0424195	2.46335	no
P0A6F3	GLPK_ECOLI	glpK	Glycerol kinase	TAEICEHLK	TAEIC(UniMod:4)EHLK	9	109	117	stabilized	0.0191129	3.44428	yes
P0A6F3	GLPK_ECOLI	glpK	Glycerol kinase	TAEICEHLKR	TAEIC(UniMod:4)EHLKR	10	109	118	stabilized	0.0164501	3.46493	yes
P25888	RHLE_ECOLI	rhlE	ATP-dependent RNA helicase RhlE	TAGFTLPLLQHLITR	TAGFTLPLLQHLITR	15	52	66	stabilized	0.0849195	3.28498	yes
P0ACB0	DNAB_ECOLI	dnaB	Replicative DNA helicase	TAGLQPSDLIIVAARPSMGK	TAGLQPSDLIIVAARPSMGK	20	218	237	stabilized	0.0448946	4.0692	yes
P13000	BIOD1_ECOLI	bioD1	ATP-dependent dethiobiotin synthetase BioD 1	TAGYKPVASGSEK	TAGYKPVASGSEK	13	34	46	stabilized	0.0235899	4.59882	yes
P07118	SYV_ECOLI	valS	Valine--tRNA ligase	TAISDLEVENR	TAISDLEVENR	11	181	191	stabilized	0.00739051	3.5199	yes
P76594	LYSAC_ECOLI	patZ	Peptidyl-lysine N-acetyltransferase PatZ	TANEVQQAANAIFDRVK	TANEVQQAANAIFDRVK	17	544	560	stabilized	0.154746	1.6781	yes
P60240	RAPA_ECOLI	rapA	RNA polymerase-associated protein RapA	TAQSVLVR	TAQSVLVR	8	616	623	stabilized	0.0560863	4.1866	yes
P00509	AAT_ECOLI	aspC	Aspartate aminotransferase	TAQTPGGTGALR	TAQTPGGTGALR	12	97	108	stabilized	0.135038	2.76703	no
P0A6R0	FABH_ECOLI	fabH	Beta-ketoacyl-[acyl-carrier-protein] synthase III	TCDPTDR	TC(UniMod:4)DPTDR	7	145	151	stabilized	0.0316131	2.40163	no
P11664	YGGC_ECOLI	yggC	Uncharacterized protein YggC	TDGPNVER	TDGPNVER	8	206	213	stabilized	0.218895	2.57847	yes
P37634	RLMJ_ECOLI	rlmJ	Ribosomal RNA large subunit methyltransferase J	TDYQAVVSGIAEGYKR	TDYQAVVSGIAEGYKR	16	171	186	stabilized	0.0376226	2.34625	no
P0AFU4	GLRR_ECOLI	glrR	Transcriptional regulatory protein GlrR	TEDIPLLANHLLR	TEDIPLLANHLLR	13	311	323	stabilized	0.0901234	3.16123	yes
P0AGJ9	SYY_ECOLI	tyrS	Tyrosine--tRNA ligase	TEGGAVWLDPK	TEGGAVWLDPK	11	239	249	stabilized	0.0548307	3.62843	yes
P0AGJ9	SYY_ECOLI	tyrS	Tyrosine--tRNA ligase	TEGGAVWLDPKK	TEGGAVWLDPKK	12	239	250	stabilized	0.0763925	3.57257	yes
P36767	RDGC_ECOLI	rdgC	Recombination-associated protein RdgC	TEKDSLKDEVLHSLLPR	TEKDSLKDEVLHSLLPR	17	102	118	stabilized	0.0483668	2.73015	no
P43329	HRPA_ECOLI	hrpA	ATP-dependent RNA helicase HrpA	TEPGGCIGYK	TEPGGC(UniMod:4)IGYK	10	148	157	stabilized	0.0240677	3.85765	yes
P76422	THID_ECOLI	thiD	Hydroxymethylpyrimidine/phosphomethylpyrimidine kinase	TEQEMLEQGR	TEQEMLEQGR	10	154	163	stabilized	0.0252302	4.01537	yes
P0ABH9	CLPA_ECOLI	clpA	ATP-dependent Clp protease ATP-binding subunit ClpA	TEVTVQLSK	TEVTVQLSK	9	502	510	stabilized	0.0599577	2.99683	yes
P05852	TSAD_ECOLI	tsaD	tRNA N6-adenosine threonylcarbamoyltransferase	TFAANTIR	TFAANTIR	8	216	223	stabilized	0.0262406	3.90263	no
P05852	TSAD_ECOLI	tsaD	tRNA N6-adenosine threonylcarbamoyltransferase	TFAANTIRDNGTDDQTR	TFAANTIRDNGTDDQTR	17	216	232	stabilized	0.0561078	4.20322	no
P15038	HELD_ECOLI	helD	DNA helicase IV	TFHALALHIIQQGSK	TFHALALHIIQQGSK	15	274	288	stabilized	0.0254285	3.82895	yes
P0A763	NDK_ECOLI	ndk	Nucleoside diphosphate kinase	TFSIIKPNAVAK	TFSIIKPNAVAK	12	6	17	stabilized	0.0519107	3.63275	yes
P0AFA2	NARX_ECOLI	narX	Nitrate/nitrite sensor protein NarX	TFTDVQGDTHE	TFTDVQGDTHE	11	588	598	stabilized	0.0574376	2.80048	yes
P30015	LHR_ECOLI	lhr	Probable ATP-dependent helicase Lhr	TGDTPAQER	TGDTPAQER	9	132	140	stabilized	0.0523284	3.41007	yes
P15640	PUR2_ECOLI	purD	Phosphoribosylamine--glycine ligase	TGDVIHGLPLEEVAGGK	TGDVIHGLPLEEVAGGK	17	347	363	stabilized	0.0988917	4.12103	yes
P0A8N3	SYK1_ECOLI	lysS	Lysine--tRNA ligase	TGELSIHCTELR	TGELSIHC(UniMod:4)TELR	12	133	144	stabilized	0.000305848	3.2696	yes
P0ACB0	DNAB_ECOLI	dnaB	Replicative DNA helicase	TGQLDDEDWAR	TGQLDDEDWAR	11	286	296	stabilized	0.0322237	3.97935	yes
P37760	RMLD_ECOLI	rfbD	dTDP-4-dehydrorhamnose reductase	TGQVGWELQR	TGQVGWELQR	10	9	18	stabilized	0.109068	3.18963	no
P0A7D4	PURA_ECOLI	purA	Adenylosuccinate synthetase	TGWLDTVAVR	TGWLDTVAVR	10	308	317	stabilized	0.0413147	3.84143	no
P0A7D4	PURA_ECOLI	purA	Adenylosuccinate synthetase	TGWLDTVAVRR	TGWLDTVAVRR	11	308	318	stabilized	0.0499208	3.97757	no
P0AES0	GSP_ECOLI	gss	Bifunctional glutathionylspermidine synthetase/amidase	TGYAVKPIAGR	TGYAVKPIAGR	11	528	538	stabilized	0.0799935	2.71307	yes
P0A8A4	PSRP_ECOLI	ppsR	Phosphoenolpyruvate synthase regulatory protein	THGLNPNNLNK	THGLNPNNLNK	11	115	125	stabilized	0.0543841	2.48457	yes
P0AB89	PUR8_ECOLI	purB	Adenylosuccinate lyase	THGQPATPSTIGK	THGQPATPSTIGK	13	170	182	stabilized	0.079441	3.19485	no
P0A784	ORN_ECOLI	orn	Oligoribonuclease	THTASGLVER	THTASGLVER	10	65	74	stabilized	0.0151217	3.08542	no
P0AB89	PUR8_ECOLI	purB	Adenylosuccinate lyase	TIAGEIGSSTMPHK	TIAGEIGSSTMPHK	14	288	301	stabilized	0.12396	3.40112	no
P18843	NADE_ECOLI	nadE	NH(3)-dependent NAD(+) synthetase	TIENWYLK	TIENWYLK	8	250	257	stabilized	0.0163744	3.8232	yes
P0AGJ2	TRMH_ECOLI	trmH	tRNA (guanosine(18)-2'-O)-methyltransferase	TIGDAVAHLK	TIGDAVAHLK	10	78	87	stabilized	0.0942057	2.59323	no
P0AG40	RIBF_ECOLI	ribF	Bifunctional riboflavin kinase/FMN adenylyltransferase	TIGFPTANVPLRR	TIGFPTANVPLRR	13	204	216	stabilized	0.0239351	2.8808	yes
P0AAZ4	RARA_ECOLI	rarA	Replication-associated recombination protein A	TILFVDEVHR	TILFVDEVHR	10	108	117	stabilized	0.0683592	3.8367	yes
P69441	KAD_ECOLI	adk	Adenylate kinase	TIPQADAMK	TIPQADAMK	9	89	97	stabilized	0.0162585	3.4691	yes
P11071	ACEK_ECOLI	aceK	Isocitrate dehydrogenase kinase/phosphatase	TIPRPLAK	TIPRPLAK	8	134	141	stabilized	0.0243959	4.16587	yes
Q46927	TCDA_ECOLI	tcdA	tRNA threonylcarbamoyladenosine dehydratase	TIQDPLAAK	TIQDPLAAK	9	172	180	stabilized	0.0298699	3.51357	yes
P0A9J6	RBSK_ECOLI	rbsK	Ribokinase	TIVALNPAPAR	TIVALNPAPAR	11	161	171	stabilized	0.034298	3.30345	yes
P0A7E5	PYRG_ECOLI	pyrG	CTP synthase	TKPTQHSVK	TKPTQHSVK	9	188	196	stabilized	0.0172805	3.0763	yes
P0A8N3	SYK1_ECOLI	lysS	Lysine--tRNA ligase	TKTGELSIHCTELR	TKTGELSIHC(UniMod:4)TELR	14	131	144	stabilized	0.0157325	3.34877	yes
P0A8N3	SYK1_ECOLI	lysS	Lysine--tRNA ligase	TLAQDILGK	TLAQDILGK	9	300	308	stabilized	0.00960321	3.52795	yes
P0A8N5	SYK2_ECOLI	lysU	Lysine--tRNA ligase, heat inducible	TLAQEVLGTTK	TLAQEVLGTTK	11	300	310	stabilized	0.0107571	3.45248	yes
P06710	DPO3X_ECOLI	dnaX	DNA polymerase III subunit tau	TLEEPPEHVK	TLEEPPEHVK	10	142	151	stabilized	0.0784884	3.49483	yes
P0ACB0	DNAB_ECOLI	dnaB	Replicative DNA helicase	TLEIAEISR	TLEIAEISR	9	358	366	stabilized	0.0254549	4.0029	yes
P00956	SYI_ECOLI	ileS	Isoleucine--tRNA ligase	TLELMEEVAK	TLELMEEVAK	10	489	498	stabilized	0.0325427	3.80163	yes
P0A993	F16PA_ECOLI	fbp	Fructose-1,6-bisphosphatase class 1	TLGEFIVEK	TLGEFIVEK	9	3	11	stabilized	0.137844	3.43423	no
P00452	RIR1_ECOLI	nrdA	Ribonucleoside-diphosphate reductase 1 subunit alpha	TLGIGVINFAYYLAKHGKR	TLGIGVINFAYYLAKHGKR	19	512	530	stabilized	0.110827	3.9577	yes
P0AG24	SPOT_ECOLI	spoT	Bifunctional (p)ppGpp synthase/hydrolase SpoT	TLGSLRPDK	TLGSLRPDK	9	146	154	stabilized	0.0435926	2.70653	no
P0AG24	SPOT_ECOLI	spoT	Bifunctional (p)ppGpp synthase/hydrolase SpoT	TLGSLRPDKR	TLGSLRPDKR	10	146	155	stabilized	0.0816441	2.65703	no
P36566	CMOM_ECOLI	cmoM	tRNA 5-carboxymethoxyuridine methyltransferase	TLSPDYPR	TLSPDYPR	8	179	186	stabilized	0.0467084	2.57673	no
P0A717	KPRS_ECOLI	prs	Ribose-phosphate pyrophosphokinase	TLTLSGMLAEAIRR	TLTLSGMLAEAIRR	14	289	302	stabilized	0.058825	4.34473	yes
P24230	RECG_ECOLI	recG	ATP-dependent DNA helicase RecG	TLVAALAALR	TLVAALAALR	10	303	312	stabilized	0.220722	2.30592	yes
P0A6T3	GAL1_ECOLI	galK	Galactokinase	TLVGSEYNTRR	TLVGSEYNTRR	11	217	227	stabilized	0.0913836	3.9998	yes
P00452	RIR1_ECOLI	nrdA	Ribonucleoside-diphosphate reductase 1 subunit alpha	TLYYQNTR	TLYYQNTR	8	728	735	stabilized	0.0504736	3.4271	yes
P0A6F3	GLPK_ECOLI	glpK	Glycerol kinase	TMLFNIHTLDWDDK	TMLFNIHTLDWDDK	14	190	203	stabilized	0.0157179	3.46703	yes
P77718	THII_ECOLI	thiI	tRNA sulfurtransferase	TMPEYCGVISK	TMPEYC(UniMod:4)GVISK	11	339	349	stabilized	0.0188615	3.73818	yes
P77718	THII_ECOLI	thiI	tRNA sulfurtransferase	TMPEYCGVISKSPTVK	TMPEYC(UniMod:4)GVISKSPTVK	16	339	354	stabilized	0.0565263	4.04512	yes
P0AG30	RHO_ECOLI	rho	Transcription termination factor Rho	TNDDFFEMMK	TNDDFFEMMK	10	408	417	stabilized	0.0141261	3.86448	yes
P0AG30	RHO_ECOLI	rho	Transcription termination factor Rho	TNDDFFEMMKR	TNDDFFEMMKR	11	408	418	stabilized	0.0152852	3.95998	yes
P0A8M0	SYN_ECOLI	asnS	Asparagine--tRNA ligase	TNLIGAVAR	TNLIGAVAR	9	131	139	stabilized	0.00816705	3.67157	yes
P17888	PRIA_ECOLI	priA	Primosomal protein N'	TNYAVSGER	TNYAVSGER	9	188	196	stabilized	0.00758887	3.41193	yes
P10408	SECA_ECOLI	secA	Protein translocase subunit SecA	TPLIISGPAEDSSEMYKR	TPLIISGPAEDSSEMYKR	18	221	238	stabilized	0.0415932	3.54225	yes
P0A6W9	GSH1_ECOLI	gshA	Glutamate--cysteine ligase	TPSEEYAK	TPSEEYAK	8	269	276	stabilized	0.0192765	3.18507	yes
P77399	FADJ_ECOLI	fadJ	Fatty acid oxidation complex subunit alpha	TQGNYPATER	TQGNYPATER	10	240	249	stabilized	0.0649685	1.8585	no
P76014	DHAL_ECOLI	dhaL	PEP-dependent dihydroxyacetone kinase, ADP-binding subunit DhaL	TQIVNWLTR	TQIVNWLTR	9	6	14	stabilized	0.0746915	3.55348	yes
P60546	KGUA_ECOLI	gmk	Guanylate kinase	TQPLYDTQVSVSHTTR	TQPLYDTQVSVSHTTR	16	27	42	stabilized	0.00945661	3.4154	yes
P08312	SYFA_ECOLI	pheS	Phenylalanine--tRNA ligase alpha subunit	TQTSGVQIR	TQTSGVQIR	9	168	176	stabilized	0.00520483	3.69672	yes
P07118	SYV_ECOLI	valS	Valine--tRNA ligase	TRHDYGR	TRHDYGR	7	101	107	stabilized	0.0316738	3.5717	yes
P0A8L1	SYS_ECOLI	serS	Serine--tRNA ligase	TRLVHTLNGSGLAVGR	TRLVHTLNGSGLAVGR	16	382	397	stabilized	0.0163823	3.94502	yes
P08178	PUR5_ECOLI	purM	Phosphoribosylformylglycinamidine cyclo-ligase	TRRPEVMGGLGGFGALCALPQK	TRRPEVMGGLGGFGALC(UniMod:4)ALPQK	22	33	54	stabilized	0.0562298	3.58937	yes
P67910	HLDD_ECOLI	hldD	ADP-L-glycero-D-manno-heptose-6-epimerase	TSDFIESR	TSDFIESR	8	124	131	stabilized	0.0343174	3.9399	no
P00452	RIR1_ECOLI	nrdA	Ribonucleoside-diphosphate reductase 1 subunit alpha	TSDIHETIIK	TSDIHETIIK	10	55	64	stabilized	0.0528725	2.81285	yes
P15640	PUR2_ECOLI	purD	Phosphoribosylamine--glycine ligase	TSEWDER	TSEWDER	7	323	329	stabilized	0.0377168	3.75658	yes
P0A9M0	LON_ECOLI	lon	Lon protease	TSLGQSIAK	TSLGQSIAK	9	363	371	stabilized	0.0738798	3.09633	yes
P60240	RAPA_ECOLI	rapA	RNA polymerase-associated protein RapA	TSLIPHQLNIAHDVGR	TSLIPHQLNIAHDVGR	16	152	167	stabilized	0.0368266	4.1449	yes
P60240	RAPA_ECOLI	rapA	RNA polymerase-associated protein RapA	TSLIPHQLNIAHDVGRR	TSLIPHQLNIAHDVGRR	17	152	168	stabilized	0.0738512	4.4283	yes
P0A9H5	BTUR_ECOLI	btuR	Corrinoid adenosyltransferase	TTAAFGTATR	TTAAFGTATR	10	42	51	stabilized	0.0611789	4.39428	yes
P76055	TTCA_ECOLI	ttcA	tRNA-cytidine(32) 2-sulfurtransferase	TTCSLCSR	TTC(UniMod:4)SLC(UniMod:4)SR	8	120	127	stabilized	0.0219908	3.88923	yes
P0AAZ4	RARA_ECOLI	rarA	Replication-associated recombination protein A	TTLAEVIAR	TTLAEVIAR	9	64	72	stabilized	0.0428645	3.6201	yes
P0A812	RUVB_ECOLI	ruvB	Holliday junction branch migration complex subunit RuvB	TTSGPVLEK	TTSGPVLEK	9	85	93	stabilized	0.0160735	4.07145	yes
P13000	BIOD1_ECOLI	bioD1	ATP-dependent dethiobiotin synthetase BioD 1	TVASCALLQAAK	TVASC(UniMod:4)ALLQAAK	12	17	28	stabilized	0.0839699	4.46583	yes
P60560	GUAC_ECOLI	guaC	GMP reductase	TVKLPLRGPVENTAR	TVKLPLRGPVENTAR	15	292	306	stabilized	0.0348436	3.83608	no
P0A9J6	RBSK_ECOLI	rbsK	Ribokinase	TVLITLGSR	TVLITLGSR	9	219	227	stabilized	0.167019	2.98485	yes
P05852	TSAD_ECOLI	tsaD	tRNA N6-adenosine threonylcarbamoyltransferase	TVPLIQAALK	TVPLIQAALK	10	55	64	stabilized	0.0588835	3.98353	no
P75838	YCAO_ECOLI	ycaO	Ribosomal protein S12 methylthiotransferase accessory factor YcaO	TVTELLQGR	TVTELLQGR	9	287	295	stabilized	0.0454576	4.13858	no
P23331	KITH_ECOLI	tdk	Thymidine kinase	TVVYTAEIDDR	TVVYTAEIDDR	11	33	43	stabilized	0.109187	2.4579	yes
P0A9M0	LON_ECOLI	lon	Lon protease	TYIGSMPGK	TYIGSMPGK	9	397	405	stabilized	0.0969995	3.0388	yes
P0A825	GLYA_ECOLI	glyA	Serine hydroxymethyltransferase	TYQQQVAK	TYQQQVAK	8	286	293	stabilized	0.0896208	2.8828	no
P07109	HISP_ECOLI	hisP	Histidine/lysine/arginine/ornithine transport ATP-binding protein HisP	VADKNQLR	VADKNQLR	8	81	88	stabilized	0.0331608	3.92687	yes
P0A9H5	BTUR_ECOLI	btuR	Corrinoid adenosyltransferase	VAQAQDER	VAQAQDER	8	21	28	stabilized	0.0164467	4.14767	yes
P0A8M0	SYN_ECOLI	asnS	Asparagine--tRNA ligase	VAVDSEVTVR	VAVDSEVTVR	10	14	23	stabilized	0.0107539	3.66695	yes
P00957	SYA_ECOLI	alaS	Alanine--tRNA ligase	VDEAGFEAAMEEQRR	VDEAGFEAAMEEQRR	15	420	434	stabilized	0.016396	3.70343	yes
P0A8M0	SYN_ECOLI	asnS	Asparagine--tRNA ligase	VDFDKDFFGK	VDFDKDFFGK	10	195	204	stabilized	0.0214898	3.64505	yes
P0A8G6	NQOR_ECOLI	wrbA	NAD(P)H dehydrogenase (quinone)	VDGAEVVVK	VDGAEVVVK	9	29	37	stabilized	0.0834708	2.6117	no
P0A8G6	NQOR_ECOLI	wrbA	NAD(P)H dehydrogenase (quinone)	VDGAEVVVKR	VDGAEVVVKR	10	29	38	stabilized	0.0606166	2.53013	no
P69441	KAD_ECOLI	adk	Adenylate kinase	VDGTKPVAEVR	VDGTKPVAEVR	11	196	206	stabilized	0.0131043	3.4449	yes
P0A8M0	SYN_ECOLI	asnS	Asparagine--tRNA ligase	VDKDAVSR	VDKDAVSR	8	292	299	stabilized	0.0180946	3.77488	yes
P0AFH8	OSMY_ECOLI	osmY	Osmotically-inducible protein Y	VDSSMNKVGNFMDDSAITAK	VDSSMNKVGNFMDDSAITAK	20	43	62	stabilized	0.0756979	2.07527	no
P23837	PHOQ_ECOLI	phoQ	Sensor protein PhoQ	VDTLRPGQGVGLAVAR	VDTLRPGQGVGLAVAR	16	435	450	stabilized	0.0384605	3.23685	yes
P08178	PUR5_ECOLI	purM	Phosphoribosylformylglycinamidine cyclo-ligase	VDVHAIAHLTGGGFWENIPR	VDVHAIAHLTGGGFWENIPR	20	240	259	stabilized	0.021837	3.7085	yes
P21888	SYC_ECOLI	cysS	Cysteine--tRNA ligase	VDVVDDKR	VDVVDDKR	8	169	176	stabilized	0.0274317	2.98258	yes
P21888	SYC_ECOLI	cysS	Cysteine--tRNA ligase	VDVVDDKRNPMDFVLWK	VDVVDDKRNPMDFVLWK	17	169	185	stabilized	0.110383	2.85497	yes
P69441	KAD_ECOLI	adk	Adenylate kinase	VEGKDDVTGEELTTR	VEGKDDVTGEELTTR	15	142	156	stabilized	0.0113753	3.4169	yes
P23909	MUTS_ECOLI	mutS	DNA mismatch repair protein MutS	VEIGPIDR	VEIGPIDR	8	645	652	stabilized	0.190606	4.75965	yes
P00956	SYI_ECOLI	ileS	Isoleucine--tRNA ligase	VEQEYGKPGEK	VEQEYGKPGEK	11	106	116	stabilized	0.0748454	3.88755	yes
P0A6F3	GLPK_ECOLI	glpK	Glycerol kinase	VERPEVR	VERPEVR	7	431	437	stabilized	0.00627764	3.51555	yes
P15005	MCRB_ECOLI	mcrB	Type IV methyl-directed restriction enzyme EcoKMcrB subunit	VFGEVMMLMEHDKR	VFGEVMMLMEHDKR	14	289	302	stabilized	0.0405059	3.87413	yes
P0AG30	RHO_ECOLI	rho	Transcription termination factor Rho	VFPAIDYNR	VFPAIDYNR	9	354	362	stabilized	0.00852822	3.91425	yes
P23909	MUTS_ECOLI	mutS	DNA mismatch repair protein MutS	VGAADDLASGR	VGAADDLASGR	11	657	667	stabilized	0.0155994	4.15355	yes
P0A7D4	PURA_ECOLI	purA	Adenylosuccinate synthetase	VGDLFDKETFAEK	VGDLFDKETFAEK	13	149	161	stabilized	0.0619236	4.052	no
P0A7D4	PURA_ECOLI	purA	Adenylosuccinate synthetase	VGDLFDKETFAEKLK	VGDLFDKETFAEKLK	15	149	163	stabilized	0.00645154	3.9334	no
P0AFB8	NTRC_ECOLI	glnG	DNA-binding transcriptional regulator NtrC	VGGYAPVKVDVR	VGGYAPVKVDVR	12	264	275	stabilized	0.166037	3.86043	yes
P60560	GUAC_ECOLI	guaC	GMP reductase	VGIGPGSVCTTR	VGIGPGSVC(UniMod:4)TTR	12	178	189	stabilized	0.0189557	3.67912	no
P0A9W3	ETTA_ECOLI	ettA	Energy-dependent translational throttle protein EttA	VGKVVPPKR	VGKVVPPKR	9	11	19	stabilized	0.00667777	3.66708	yes
P0ACJ0	LRP_ECOLI	lrp	Leucine-responsive regulatory protein	VGLSPTPCLER	VGLSPTPC(UniMod:4)LER	11	38	48	stabilized	0.0502496	2.59523	no
P05707	SRLD_ECOLI	srlD	Sorbitol-6-phosphate 2-dehydrogenase	VGSKHNSGYSAAK	VGSKHNSGYSAAK	13	146	158	stabilized	0.0241375	3.45697	no
P14375	ZRAR_ECOLI	zraR	Transcriptional regulatory protein ZraR	VGSNQIISVDVR	VGSNQIISVDVR	12	265	276	stabilized	0.0251778	3.5506	yes
P0A9C9	GLPX_ECOLI	glpX	Fructose-1,6-bisphosphatase 1 class 2	VGTGRGDAVDIAVDPIEGTR	VGTGRGDAVDIAVDPIEGTR	20	72	91	stabilized	0.0500366	2.5526	no
P0A9M0	LON_ECOLI	lon	Lon protease	VGVKNPLFLLDEIDK	VGVKNPLFLLDEIDK	15	413	427	stabilized	0.168785	3.14365	yes
P0A9M0	LON_ECOLI	lon	Lon protease	VGVKNPLFLLDEIDKMSSDMR	VGVKNPLFLLDEIDKMSSDMR	21	413	433	stabilized	0.112472	2.7428	yes
P0A9R7	FTSE_ECOLI	ftsE	Cell division ATP-binding protein FtsE	VGVTVLMATHDINLISR	VGVTVLMATHDINLISR	17	186	202	stabilized	0.0199432	4.03243	yes
P0A9R7	FTSE_ECOLI	ftsE	Cell division ATP-binding protein FtsE	VGVTVLMATHDINLISRR	VGVTVLMATHDINLISRR	18	186	203	stabilized	0.0416695	3.99257	yes
P0A9H5	BTUR_ECOLI	btuR	Corrinoid adenosyltransferase	VGVVQFIK	VGVVQFIK	8	59	66	stabilized	0.0627185	4.28755	yes
P24230	RECG_ECOLI	recG	ATP-dependent DNA helicase RecG	VHHACITEGR	VHHAC(UniMod:4)ITEGR	10	475	484	stabilized	0.0752462	2.94868	yes
P23538	PPSA_ECOLI	ppsA	Phosphoenolpyruvate synthase	VHQGYDHR	VHQGYDHR	8	177	184	stabilized	0.0350719	4.14257	yes
P37903	USPF_ECOLI	uspF	Universal stress protein F	VHVHVEEGSPK	VHVHVEEGSPK	11	86	96	stabilized	0.00872481	3.5521	yes
P37903	USPF_ECOLI	uspF	Universal stress protein F	VHVHVEEGSPKDR	VHVHVEEGSPKDR	13	86	98	stabilized	0.0132132	3.6261	yes
P0A6F3	GLPK_ECOLI	glpK	Glycerol kinase	VHVTDYTNASR	VHVTDYTNASR	11	179	189	stabilized	0.0120486	3.3997	yes
P77718	THII_ECOLI	thiI	tRNA sulfurtransferase	VHYCFFNLGGAAHEIGVR	VHYC(UniMod:4)FFNLGGAAHEIGVR	18	204	221	stabilized	0.0594096	4.05572	yes
P25742	WAAQ_ECOLI	waaQ	Lipopolysaccharide heptosyltransferase 3	VIDALQQR	VIDALQQR	8	195	202	stabilized	0.196869	2.83193	no
P75767	GNGF_ECOLI	ybhK	Putative gluconeogenesis factor	VIDAVIVGPK	VIDAVIVGPK	10	251	260	stabilized	0.0975415	3.49138	no
P37647	KDGK_ECOLI	kdgK	2-dehydro-3-deoxygluconokinase	VIFDNNYRPR	VIFDNNYRPR	10	163	172	stabilized	0.0678347	2.97995	yes
P08192	FOLC_ECOLI	folC	Dihydrofolate synthase/folylpolyglutamate synthase	VIFDVAHNPHAAEYLTGR	VIFDVAHNPHAAEYLTGR	18	299	316	stabilized	0.160453	2.85657	yes
P0AEF0	DNAC_ECOLI	dnaC	DNA replication protein DnaC	VIINQIVDR	VIINQIVDR	9	182	190	stabilized	0.0688393	3.21495	yes
P09980	REP_ECOLI	rep	ATP-dependent DNA helicase Rep	VIKLEQNYR	VIKLEQNYR	9	270	278	stabilized	0.0643594	4.14262	yes
P37903	USPF_ECOLI	uspF	Universal stress protein F	VISHVEEEAK	VISHVEEEAK	10	20	29	stabilized	0.00670199	3.59105	yes
P0AFK0	PMBA_ECOLI	pmbA	Metalloprotease PmbA	VISQVEAQR	VISQVEAQR	9	7	15	stabilized	0.167997	1.1946	no
P0AG24	SPOT_ECOLI	spoT	Bifunctional (p)ppGpp synthase/hydrolase SpoT	VIVNDSDTCYR	VIVNDSDTC(UniMod:4)YR	11	265	275	stabilized	0.0651972	2.83393	no
P00452	RIR1_ECOLI	nrdA	Ribonucleoside-diphosphate reductase 1 subunit alpha	VKAVELFSLMMQER	VKAVELFSLMMQER	14	393	406	stabilized	0.036528	3.56297	yes
P0AG24	SPOT_ECOLI	spoT	Bifunctional (p)ppGpp synthase/hydrolase SpoT	VKDYIAIPK	VKDYIAIPK	9	291	299	stabilized	0.0250373	2.72045	no
P11071	ACEK_ECOLI	aceK	Isocitrate dehydrogenase kinase/phosphatase	VKEHYTR	VKEHYTR	7	82	88	stabilized	0.0184428	3.9019	yes
P0AF08	APBC_ECOLI	mrp	Iron-sulfur cluster carrier protein	VKNQPGINGVK	VKNQPGINGVK	11	97	107	stabilized	0.0317016	2.84437	yes
P06616	ERA_ECOLI	era	GTPase Era	VKSGWADDER	VKSGWADDER	10	281	290	stabilized	0.18624	1.95762	no
P0A9M8	PTA_ECOLI	pta	Phosphate acetyltransferase	VKSVTFCAR	VKSVTFC(UniMod:4)AR	9	254	262	stabilized	0.198545	1.79998	no
P0A6F3	GLPK_ECOLI	glpK	Glycerol kinase	VKWILDHVEGSR	VKWILDHVEGSR	12	142	153	stabilized	0.0358628	3.5363	yes
P0AFB8	NTRC_ECOLI	glnG	DNA-binding transcriptional regulator NtrC	VLADGQFYR	VLADGQFYR	9	255	263	stabilized	0.0295157	3.2894	yes
P36566	CMOM_ECOLI	cmoM	tRNA 5-carboxymethoxyuridine methyltransferase	VLAEMGPQK	VLAEMGPQK	9	37	45	stabilized	0.088361	2.6358	no
P37624	RBBA_ECOLI	rbbA	Ribosome-associated ATPase	VLASGTPQELVEKR	VLASGTPQELVEKR	14	485	498	stabilized	0.0620508	3.75477	yes
P15640	PUR2_ECOLI	purD	Phosphoribosylamine--glycine ligase	VLCVTALGHTVAEAQKR	VLC(UniMod:4)VTALGHTVAEAQKR	17	384	400	stabilized	0.0767336	4.41457	yes
P36566	CMOM_ECOLI	cmoM	tRNA 5-carboxymethoxyuridine methyltransferase	VLDAGGGEGQTAIK	VLDAGGGEGQTAIK	14	48	61	stabilized	0.116994	2.7901	no
P0AG30	RHO_ECOLI	rho	Transcription termination factor Rho	VLDLASPIGRGQR	VLDLASPIGRGQR	13	161	173	stabilized	0.0549157	3.96855	yes
P21599	KPYK2_ECOLI	pykA	Pyruvate kinase II	VLEVQGMK	VLEVQGMK	8	138	145	stabilized	0.183346	2.6605	yes
P0AG24	SPOT_ECOLI	spoT	Bifunctional (p)ppGpp synthase/hydrolase SpoT	VLGQMHSLYKPRPGR	VLGQMHSLYKPRPGR	15	276	290	stabilized	0.111691	2.48503	no
P0AAZ4	RARA_ECOLI	rarA	Replication-associated recombination protein A	VLKPELLTEIAGER	VLKPELLTEIAGER	14	231	244	stabilized	0.0365182	3.77905	yes
P60240	RAPA_ECOLI	rapA	RNA polymerase-associated protein RapA	VLLADEVGLGK	VLLADEVGLGK	11	173	183	stabilized	0.0153433	3.9669	yes
P0A8L1	SYS_ECOLI	serS	Serine--tRNA ligase	VLQLLGLPYR	VLQLLGLPYR	10	315	324	stabilized	0.0117444	4.0209	yes
P0A8L1	SYS_ECOLI	serS	Serine--tRNA ligase	VLQLLGLPYRK	VLQLLGLPYRK	11	315	325	stabilized	0.0969485	4.08073	yes
P37013	NORR_ECOLI	norR	Anaerobic nitric oxide reductase transcription regulator NorR	VLQYGDIQR	VLQYGDIQR	9	302	310	stabilized	0.111694	2.9382	yes
P09980	REP_ECOLI	rep	ATP-dependent DNA helicase Rep	VLSANNEEHEAER	VLSANNEEHEAER	13	314	326	stabilized	0.0294805	4.0989	yes
P76330	DGCQ_ECOLI	dgcQ	Probable diguanylate cyclase DgcQ	VLSHAAGLISSSLR	VLSHAAGLISSSLR	14	455	468	stabilized	0.017931	3.62208	no
P0ABF1	PCNB_ECOLI	pcnB	Poly(A) polymerase I	VLSREESEAEQAVARPQVTVIPR	VLSREESEAEQAVARPQVTVIPR	23	12	34	stabilized	0.174776	3.44037	yes
P31663	PANC_ECOLI	panC	Pantothenate synthetase	VLSSIADKLQAGER	VLSSIADKLQAGER	14	207	220	stabilized	0.0223499	3.93052	yes
P75767	GNGF_ECOLI	ybhK	Putative gluconeogenesis factor	VLSSLSSLGSR	VLSSLSSLGSR	11	24	34	stabilized	0.075206	3.45447	no
P0AG30	RHO_ECOLI	rho	Transcription termination factor Rho	VLTGGVDANALHRPK	VLTGGVDANALHRPK	15	284	298	stabilized	0.0135376	3.90263	yes
P0AG30	RHO_ECOLI	rho	Transcription termination factor Rho	VLTGGVDANALHRPKR	VLTGGVDANALHRPKR	16	284	299	stabilized	0.0179027	3.86702	yes
P25888	RHLE_ECOLI	rhlE	ATP-dependent RNA helicase RhlE	VLTKLPAK	VLTKLPAK	8	173	180	stabilized	0.021461	3.613	yes
P25888	RHLE_ECOLI	rhlE	ATP-dependent RNA helicase RhlE	VLTKLPAKR	VLTKLPAKR	9	173	181	stabilized	0.169175	3.39027	yes
P0A8I8	RLMH_ECOLI	rlmH	Ribosomal RNA large subunit methyltransferase H	VLVAESLYR	VLVAESLYR	9	134	142	stabilized	0.0159355	4.1177	no
P75821	YBJS_ECOLI	ybjS	Uncharacterized protein YbjS	VLVTGATSGLGR	VLVTGATSGLGR	12	3	14	stabilized	0.187308	2.14353	no
P0A8F8	UVRB_ECOLI	uvrB	UvrABC system protein B	VLVTTLTK	VLVTTLTK	8	449	456	stabilized	0.115928	1.67063	yes
P0A6I9	COAE_ECOLI	coaE	Dephospho-CoA kinase	VLVVDVSPETQLKR	VLVVDVSPETQLKR	14	127	140	stabilized	0.123991	2.40917	yes
P0AAG0	DPPD_ECOLI	dppD	Dipeptide transport ATP-binding protein DppD	VMAEKLEFNGQDLQR	VMAEKLEFNGQDLQR	15	63	77	stabilized	0.0350053	4.00673	yes
P17445	BETB_ECOLI	betB	Betaine aldehyde dehydrogenase	VMANSAASSLK	VMANSAASSLK	11	237	247	stabilized	0.162669	2.6973	no
P0A825	GLYA_ECOLI	glyA	Serine hydroxymethyltransferase	VMQAQGSQLTNK	VMQAQGSQLTNK	12	43	54	stabilized	0.0660105	2.91392	no
P0AEK4	FABI_ECOLI	fabI	Enoyl-[acyl-carrier-protein] reductase [NADH] FabI	VNAISAGPIR	VNAISAGPIR	10	184	193	stabilized	0.115301	2.52133	no
P45395	KDSD_ECOLI	kdsD	Arabinose 5-phosphate isomerase KdsD	VNDIMHTGDEIPHVKK	VNDIMHTGDEIPHVKK	16	206	221	stabilized	0.0118905	3.07763	no
P0AG30	RHO_ECOLI	rho	Transcription termination factor Rho	VNEVNFDKPENAR	VNEVNFDKPENAR	13	116	128	stabilized	0.0183374	3.92815	yes
P0A6R0	FABH_ECOLI	fabH	Beta-ketoacyl-[acyl-carrier-protein] synthase III	VNPENSIHLTMAGNEVFK	VNPENSIHLTMAGNEVFK	18	197	214	stabilized	0.109111	2.3944	no
P76658	HLDE_ECOLI	hldE	Bifunctional protein HldE	VNTIEER	VNTIEER	7	43	49	stabilized	0.0698695	3.11977	yes
P0ACB0	DNAB_ECOLI	dnaB	Replicative DNA helicase	VPALSDNR	VPALSDNR	8	350	357	stabilized	0.017519	4.1051	yes
P0A9C0	GLPA_ECOLI	glpA	Anaerobic glycerol-3-phosphate dehydrogenase subunit A	VPDGTVDPFR	VPDGTVDPFR	10	143	152	stabilized	0.0814931	2.7688	no
P12282	MOEB_ECOLI	moeB	Molybdopterin-synthase adenylyltransferase	VPLVSGAAIR	VPLVSGAAIR	10	147	156	stabilized	0.0157044	3.96217	yes
P00452	RIR1_ECOLI	nrdA	Ribonucleoside-diphosphate reductase 1 subunit alpha	VPMQQLLK	VPMQQLLK	8	709	716	stabilized	0.0491938	3.18017	yes
P0A9X1	ZNUC_ECOLI	znuC	Zinc import ATP-binding protein ZnuC	VQAGHLINAPMQK	VQAGHLINAPMQK	13	108	120	stabilized	0.109567	3.47013	yes
P17888	PRIA_ECOLI	priA	Primosomal protein N'	VQAGLAPALITR	VQAGLAPALITR	12	399	410	stabilized	0.0045904	3.73333	yes
P20083	PARE_ECOLI	parE	DNA topoisomerase 4 subunit B	VQDLQVVGTCGK	VQDLQVVGTC(UniMod:4)GK	12	147	158	stabilized	0.0305693	3.30753	yes
P20083	PARE_ECOLI	parE	DNA topoisomerase 4 subunit B	VQDLQVVGTCGKR	VQDLQVVGTC(UniMod:4)GKR	13	147	159	stabilized	0.0206308	3.3041	yes
P60560	GUAC_ECOLI	guaC	GMP reductase	VQEQENR	VQEQENR	7	336	342	stabilized	0.0325687	3.63793	no
P0A812	RUVB_ECOLI	ruvB	Holliday junction branch migration complex subunit RuvB	VRDFAEVK	VRDFAEVK	8	230	237	stabilized	0.0599597	4.0432	yes
P0AAI3	FTSH_ECOLI	ftsH	ATP-dependent zinc metalloprotease FtsH	VRDMFEQAK	VRDMFEQAK	9	233	241	stabilized	0.0446496	4.22018	yes
P0AAI3	FTSH_ECOLI	ftsH	ATP-dependent zinc metalloprotease FtsH	VRDMFEQAKK	VRDMFEQAKK	10	233	242	stabilized	0.0127938	4.11902	yes
P0A9R7	FTSE_ECOLI	ftsE	Cell division ATP-binding protein FtsE	VSAALDKVGLLDKAK	VSAALDKVGLLDKAK	15	118	132	stabilized	0.101615	4.20537	yes
P24182	ACCC_ECOLI	accC	Biotin carboxylase	VSAIAAMKK	VSAIAAMKK	9	117	125	stabilized	0.0161985	3.79447	yes
P37744	RMLA1_ECOLI	rfbA	Glucose-1-phosphate thymidylyltransferase 1	VSCPEEIAFRK	VSC(UniMod:4)PEEIAFRK	11	251	261	stabilized	0.0107383	3.32133	no
P08178	PUR5_ECOLI	purM	Phosphoribosylformylglycinamidine cyclo-ligase	VSDGDVLIALGSSGPHSNGYSLVRK	VSDGDVLIALGSSGPHSNGYSLVRK	25	175	199	stabilized	0.0138041	3.4595	yes
P15038	HELD_ECOLI	helD	DNA helicase IV	VSGDRHEYLIPFNQLLAIHCK	VSGDRHEYLIPFNQLLAIHC(UniMod:4)K	21	29	49	stabilized	0.172961	2.42893	yes
P0AES6	GYRB_ECOLI	gyrB	DNA gyrase subunit B	VSGGLHGVGVSVVNALSQK	VSGGLHGVGVSVVNALSQK	19	111	129	stabilized	0.0320912	3.5681	yes
P0AES6	GYRB_ECOLI	gyrB	DNA gyrase subunit B	VSGGLHGVGVSVVNALSQKLELVIQR	VSGGLHGVGVSVVNALSQKLELVIQR	26	111	136	stabilized	0.0260224	3.63017	yes
P33940	MQO_ECOLI	mqo	Malate:quinone oxidoreductase	VSSPQWQATLK	VSSPQWQATLK	11	478	488	stabilized	0.115806	2.995	no
P0A8M0	SYN_ECOLI	asnS	Asparagine--tRNA ligase	VSTLDLENLPR	VSTLDLENLPR	11	179	189	stabilized	0.0115521	3.5453	yes
P36879	YADG_ECOLI	yadG	Uncharacterized ABC transporter ATP-binding protein YadG	VSVFGYDLEKDVVNAKR	VSVFGYDLEKDVVNAKR	17	62	78	stabilized	0.0504239	3.81827	yes
P09980	REP_ECOLI	rep	ATP-dependent DNA helicase Rep	VTGELIAHHFVNK	VTGELIAHHFVNK	13	327	339	stabilized	0.0380493	4.1879	yes
P09980	REP_ECOLI	rep	ATP-dependent DNA helicase Rep	VTGELIAHHFVNKTQYK	VTGELIAHHFVNKTQYK	17	327	343	stabilized	0.0471213	4.11573	yes
P07821	FHUC_ECOLI	fhuC	Iron(3+)-hydroxamate import ATP-binding protein FhuC	VTGLIGHNGSGK	VTGLIGHNGSGK	12	39	50	stabilized	0.107673	2.8568	yes
P0A8F0	UPP_ECOLI	upp	Uracil phosphoribosyltransferase	VTIEGWNGPVEIDQIKGK	VTIEGWNGPVEIDQIKGK	18	52	69	stabilized	0.00885479	2.59207	no
P76658	HLDE_ECOLI	hldE	Bifunctional protein HldE	VTLPEFER	VTLPEFER	8	3	10	stabilized	0.0383669	3.1401	yes
P0A8N5	SYK2_ECOLI	lysU	Lysine--tRNA ligase, heat inducible	VTYGEHVFDFGKPFEK	VTYGEHVFDFGKPFEK	16	311	326	stabilized	0.0207098	3.49463	yes
P77499	SUFC_ECOLI	sufC	Probable ATP-dependent transporter SufC	VVADGVNSLR	VVADGVNSLR	10	183	192	stabilized	0.0996637	4.0836	yes
P11880	MURF_ECOLI	murF	UDP-N-acetylmuramoyl-tripeptide--D-alanyl-D-alanine ligase	VVALTGSSGK	VVALTGSSGK	10	102	111	stabilized	0.0343555	3.76865	yes
P77718	THII_ECOLI	thiI	tRNA sulfurtransferase	VVEEANNVDIR	VVEEANNVDIR	11	375	385	stabilized	0.0219321	4.06153	yes
P76014	DHAL_ECOLI	dhaL	PEP-dependent dihydroxyacetone kinase, ADP-binding subunit DhaL	VVEKLPAIADKDIGFILK	VVEKLPAIADKDIGFILK	18	49	66	stabilized	0.0503635	3.21177	yes
P33919	RADD_ECOLI	radD	Putative DNA repair helicase RadD	VVFGSVQSVAR	VVFGSVQSVAR	11	92	102	stabilized	0.0479764	4.2122	yes
P0AG40	RIBF_ECOLI	ribF	Bifunctional riboflavin kinase/FMN adenylyltransferase	VVHGDELGR	VVHGDELGR	9	195	203	stabilized	0.0180856	2.87605	yes
P76658	HLDE_ECOLI	hldE	Bifunctional protein HldE	VVMTNGVFDILHAGHVSYLANAR	VVMTNGVFDILHAGHVSYLANAR	23	342	364	stabilized	0.131125	2.86933	yes
P10408	SECA_ECOLI	secA	Protein translocase subunit SecA	VVNIINAMEPEMEKLSDEELKGK	VVNIINAMEPEMEKLSDEELKGK	23	24	46	stabilized	0.0166934	3.7119	yes
P0A836	SUCC_ECOLI	sucC	Succinate--CoA ligase [ADP-forming] subunit beta	VVNSKEDIR	VVNSKEDIR	9	62	70	stabilized	0.009359	3.54795	yes
P0AGI8	TRKA_ECOLI	trkA	Trk system potassium uptake protein TrkA	VVQGHGSHPR	VVQGHGSHPR	10	47	56	stabilized	0.0381707	3.53777	no
P24182	ACCC_ECOLI	accC	Biotin carboxylase	VVRGDAELAQSISMTR	VVRGDAELAQSISMTR	16	171	186	stabilized	0.0271521	3.73972	yes
P0A825	GLYA_ECOLI	glyA	Serine hydroxymethyltransferase	VVSGGTDNHLFLVDLVDK	VVSGGTDNHLFLVDLVDK	18	309	326	stabilized	0.0729817	2.95543	no
P0AAI3	FTSH_ECOLI	ftsH	ATP-dependent zinc metalloprotease FtsH	VVSMVEFEK	VVSMVEFEK	9	379	387	stabilized	0.0633472	4.37685	yes
P77721	YDJF_ECOLI	ydjF	Uncharacterized HTH-type transcriptional regulator YdjF	VVSTGGELNK	VVSTGGELNK	10	138	147	stabilized	0.177272	1.86123	no
P0ACY3	YEAG_ECOLI	yeaG	Uncharacterized protein YeaG	VYDGESLK	VYDGESLK	8	387	394	stabilized	0.00662753	3.76545	no
P0ACY3	YEAG_ECOLI	yeaG	Uncharacterized protein YeaG	VYDGESLKDTDPK	VYDGESLKDTDPK	13	387	399	stabilized	0.0147439	3.58875	no
P36929	RSMB_ECOLI	rsmB	Ribosomal RNA small subunit methyltransferase B	VYDNLKR	VYDNLKR	7	286	292	stabilized	0.206395	2.01852	no
P0ACY3	YEAG_ECOLI	yeaG	Uncharacterized protein YeaG	VYIVKVPYCLR	VYIVKVPYC(UniMod:4)LR	11	324	334	stabilized	0.00431015	3.7176	no
P75821	YBJS_ECOLI	ybjS	Uncharacterized protein YbjS	VYNITNGEHR	VYNITNGEHR	10	231	240	stabilized	0.21901	1.98723	no
P0A6F3	GLPK_ECOLI	glpK	Glycerol kinase	WILDHVEGSR	WILDHVEGSR	10	144	153	stabilized	0.0392701	3.52143	yes
P23909	MUTS_ECOLI	mutS	DNA mismatch repair protein MutS	WLHMPVR	WLHMPVR	7	310	316	stabilized	0.0647387	4.58215	yes
P60240	RAPA_ECOLI	rapA	RNA polymerase-associated protein RapA	WYHEGLDAFEHTCPTGR	WYHEGLDAFEHTC(UniMod:4)PTGR	17	624	640	stabilized	0.0431029	4.27003	yes
P33940	MQO_ECOLI	mqo	Malate:quinone oxidoreductase	YAALQQSSLFR	YAALQQSSLFR	11	157	167	stabilized	0.0986929	2.83195	no
P33221	PURT_ECOLI	purT	Formate-dependent phosphoribosylglycinamide formyltransferase	YADAPAMHVAHR	YADAPAMHVAHR	12	44	55	stabilized	0.0229198	3.86967	yes
P0A825	GLYA_ECOLI	glyA	Serine hydroxymethyltransferase	YAEGYPGK	YAEGYPGK	8	55	62	stabilized	0.0849802	2.88507	no
P0A825	GLYA_ECOLI	glyA	Serine hydroxymethyltransferase	YAEGYPGKR	YAEGYPGKR	9	55	63	stabilized	0.176381	2.74072	no
P69441	KAD_ECOLI	adk	Adenylate kinase	YAKVDGTKPVAEVR	YAKVDGTKPVAEVR	14	193	206	stabilized	0.00760366	3.4748	yes
P0AAZ4	RARA_ECOLI	rarA	Replication-associated recombination protein A	YANADVER	YANADVER	8	73	80	stabilized	0.012531	3.71382	yes
P07604	TYRR_ECOLI	tyrR	HTH-type transcriptional regulatory protein TyrR	YAWPGNVR	YAWPGNVR	8	410	417	stabilized	0.0536917	4.13572	yes
P36566	CMOM_ECOLI	cmoM	tRNA 5-carboxymethoxyuridine methyltransferase	YCRQEPYITLGR	YC(UniMod:4)RQEPYITLGR	12	235	246	stabilized	0.0876023	2.55787	no
P60906	SYH_ECOLI	hisS	Histidine--tRNA ligase	YDGLVEQLGGR	YDGLVEQLGGR	11	288	298	stabilized	0.0158552	3.51642	yes
P00452	RIR1_ECOLI	nrdA	Ribonucleoside-diphosphate reductase 1 subunit alpha	YDNHLLEDYTEEEFK	YDNHLLEDYTEEEFK	15	115	129	stabilized	0.0896676	3.06845	yes
P00452	RIR1_ECOLI	nrdA	Ribonucleoside-diphosphate reductase 1 subunit alpha	YEKDDSIR	YEKDDSIR	8	382	389	stabilized	0.0662638	3.35038	yes
P00452	RIR1_ECOLI	nrdA	Ribonucleoside-diphosphate reductase 1 subunit alpha	YEKDDSIRK	YEKDDSIRK	9	382	390	stabilized	0.0454602	3.51415	yes
P0A7E5	PYRG_ECOLI	pyrG	CTP synthase	YEVNNMLLK	YEVNNMLLK	9	471	479	stabilized	0.0184265	3.18755	yes
P31120	GLMM_ECOLI	glmM	Phosphoglucosamine mutase	YFGTDGIR	YFGTDGIR	8	6	13	stabilized	0.152216	2.81565	no
P0A6A3	ACKA_ECOLI	ackA	Acetate kinase	YGAHGTSHFYVTQEAAK	YGAHGTSHFYVTQEAAK	17	179	195	stabilized	0.0171199	3.645	yes
P62707	GPMA_ECOLI	gpmA	2,3-bisphosphoglycerate-dependent phosphoglycerate mutase	YGDEQVKQWR	YGDEQVKQWR	10	107	116	stabilized	0.08615	2.18015	yes
P30850	RNB_ECOLI	rnb	Exoribonuclease 2	YGDMINHR	YGDMINHR	8	502	509	stabilized	0.237105	1.64713	no
P07109	HISP_ECOLI	hisP	Histidine/lysine/arginine/ornithine transport ATP-binding protein HisP	YGEHEVLK	YGEHEVLK	8	15	22	stabilized	0.0856429	4.24733	yes
P11868	TDCD_ECOLI	tdcD	Propionate kinase	YGFHGTSHR	YGFHGTSHR	9	172	180	stabilized	0.0188372	3.54592	yes
P0AB89	PUR8_ECOLI	purB	Adenylosuccinate lyase	YGIEKPYEK	YGIEKPYEK	9	396	404	stabilized	0.0449964	3.34097	no
P0AB89	PUR8_ECOLI	purB	Adenylosuccinate lyase	YGIEKPYEKLK	YGIEKPYEKLK	11	396	406	stabilized	0.0572869	2.6645	no
P21889	SYD_ECOLI	aspS	Aspartate--tRNA ligase	YGSDKPDLR	YGSDKPDLR	9	279	287	stabilized	0.16339	2.55207	yes
P0A8M0	SYN_ECOLI	asnS	Asparagine--tRNA ligase	YGTVPHSGFGLGFER	YGTVPHSGFGLGFER	15	426	440	stabilized	0.0132354	3.6606	yes
P15038	HELD_ECOLI	helD	DNA helicase IV	YHHMRPASLEK	YHHMRPASLEK	11	569	579	stabilized	0.0579899	4.20477	yes
P0A7E5	PYRG_ECOLI	pyrG	CTP synthase	YIELPDAYK	YIELPDAYK	9	298	306	stabilized	0.189119	2.90207	yes
P0A6A3	ACKA_ECOLI	ackA	Acetate kinase	YIGAYTALMDGR	YIGAYTALMDGR	12	313	324	stabilized	0.0240178	3.50533	yes
P0A6I9	COAE_ECOLI	coaE	Dephospho-CoA kinase	YIVALTGGIGSGK	YIVALTGGIGSGK	13	3	15	stabilized	0.07585	2.487	yes
P69503	APT_ECOLI	apt	Adenine phosphoribosyltransferase	YKNAGITK	YKNAGITK	8	52	59	stabilized	0.0529008	3.8448	no
P0A8M0	SYN_ECOLI	asnS	Asparagine--tRNA ligase	YLAEEHFK	YLAEEHFK	8	344	351	stabilized	0.0113617	3.7678	yes
P0A8M0	SYN_ECOLI	asnS	Asparagine--tRNA ligase	YLAEEHFKAPVVVK	YLAEEHFKAPVVVK	14	344	357	stabilized	0.00531559	3.70535	yes
P0AEW6	INGK_ECOLI	gsk	Guanosine-inosine kinase	YLCNTSSR	YLC(UniMod:4)NTSSR	8	129	136	stabilized	0.0296179	3.28877	yes
P0A8N5	SYK2_ECOLI	lysU	Lysine--tRNA ligase, heat inducible	YLDLIANDK	YLDLIANDK	9	171	179	stabilized	0.0629265	3.58735	yes
P0A8N5	SYK2_ECOLI	lysU	Lysine--tRNA ligase, heat inducible	YLDLIANDKSR	YLDLIANDKSR	11	171	181	stabilized	0.0111648	3.46667	yes
P0A8N3	SYK1_ECOLI	lysS	Lysine--tRNA ligase	YLDLISNDESR	YLDLISNDESR	11	171	181	stabilized	0.0101039	3.51023	yes
P0A8N3	SYK1_ECOLI	lysS	Lysine--tRNA ligase	YLDLISNDESRNTFKVR	YLDLISNDESRNTFKVR	17	171	187	stabilized	0.0225507	3.7015	yes
P0A784	ORN_ECOLI	orn	Oligoribonuclease	YLDVSTLK	YLDVSTLK	8	131	138	stabilized	0.0416609	3.22283	no
P0A8N7	EPMA_ECOLI	epmA	Elongation factor P--(R)-beta-lysine ligase	YLEIDPLSADKTQLR	YLEIDPLSADKTQLR	15	156	170	stabilized	0.0792922	4.38953	yes
P14900	MURD_ECOLI	murD	UDP-N-acetylmuramoylalanine--D-glutamate ligase	YLNGDNVR	YLNGDNVR	8	359	366	stabilized	0.0178821	3.55382	yes
P31060	MODF_ECOLI	modF	ABC transporter ATP-binding protein ModF	YLSTGETR	YLSTGETR	8	135	142	stabilized	0.0262442	3.08343	yes
P00582	DPO1_ECOLI	polA	DNA polymerase I	YMDLYFER	YMDLYFER	8	787	794	stabilized	0.0393602	3.38165	no
P0A953	FABB_ECOLI	fabB	3-oxoacyl-[acyl-carrier-protein] synthase 1	YNDTPEK	YNDTPEK	7	211	217	stabilized	0.17693	2.47713	no
P75796	GSIA_ECOLI	gsiA	Glutathione import ATP-binding protein GsiA	YPHQLSGGMR	YPHQLSGGMR	10	165	174	stabilized	0.203532	2.46737	yes
P0A7D4	PURA_ECOLI	purA	Adenylosuccinate synthetase	YQGGHNAGHTLVINGEK	YQGGHNAGHTLVINGEK	17	34	50	stabilized	0.0185834	3.94707	no
P37634	RLMJ_ECOLI	rlmJ	Ribosomal RNA large subunit methyltransferase J	YQLGSEHAER	YQLGSEHAER	10	48	57	stabilized	0.180401	2.16577	no
P76149	SAD_ECOLI	sad	Succinate semialdehyde dehydrogenase [NAD(P)+] Sad	YQNTGQVCAAAK	YQNTGQVC(UniMod:4)AAAK	12	261	272	stabilized	0.0567252	3.1836	no
P0ABF1	PCNB_ECOLI	pcnB	Poly(A) polymerase I	YREDPVR	YREDPVR	7	202	208	stabilized	0.0200444	3.2965	yes
P08178	PUR5_ECOLI	purM	Phosphoribosylformylglycinamidine cyclo-ligase	YREPVLVSGTDGVGTK	YREPVLVSGTDGVGTK	16	55	70	stabilized	0.014207	3.46265	yes
P0A8N5	SYK2_ECOLI	lysU	Lysine--tRNA ligase, heat inducible	YRPETDMADLDNFDAAK	YRPETDMADLDNFDAAK	17	336	352	stabilized	0.0193751	3.57702	yes
P0A8N3	SYK1_ECOLI	lysS	Lysine--tRNA ligase	YRPETDMADLDNFDSAK	YRPETDMADLDNFDSAK	17	336	352	stabilized	0.011247	3.57273	yes
P25745	MNMA_ECOLI	mnmA	tRNA-specific 2-thiouridylase MnmA	YRQTDIPCTVK	YRQTDIPC(UniMod:4)TVK	11	312	322	stabilized	0.0438508	3.5069	yes
P00452	RIR1_ECOLI	nrdA	Ribonucleoside-diphosphate reductase 1 subunit alpha	YSDGSANNLTHK	YSDGSANNLTHK	12	531	542	stabilized	0.0482166	3.37292	yes
P33940	MQO_ECOLI	mqo	Malate:quinone oxidoreductase	YSEDHAQIK	YSEDHAQIK	9	171	179	stabilized	0.197651	2.34413	no
P0AEK0	EXOX_ECOLI	exoX	Exodeoxyribonuclease 10	YSNMALYK	YSNMALYK	8	112	119	stabilized	0.0900186	1.65092	no
P30844	BASS_ECOLI	basS	Sensor protein BasS	YSPQGSNIMIK	YSPQGSNIMIK	11	268	278	stabilized	0.166356	2.21342	yes
P42641	OBG_ECOLI	obgE	GTPase ObgE/CgtA	YSQDLATKPR	YSQDLATKPR	10	269	278	stabilized	0.181793	2.84307	no
P60240	RAPA_ECOLI	rapA	RNA polymerase-associated protein RapA	YSSEQFR	YSSEQFR	7	135	141	stabilized	0.00809746	4.25373	yes
P0A7D4	PURA_ECOLI	purA	Adenylosuccinate synthetase	YVDYVLGILK	YVDYVLGILK	10	259	268	stabilized	0.0568324	4.05013	no
P0A6A3	ACKA_ECOLI	ackA	Acetate kinase	YVEDNYATK	YVEDNYATK	9	288	296	stabilized	0.00566381	3.57512	yes
P0A6A3	ACKA_ECOLI	ackA	Acetate kinase	YVEDNYATKEDAK	YVEDNYATKEDAK	13	288	300	stabilized	0.0255774	3.73695	yes
P0A6A3	ACKA_ECOLI	ackA	Acetate kinase	YVEDNYATKEDAKR	YVEDNYATKEDAKR	14	288	301	stabilized	0.0257546	3.8157	yes
P37759	RMLB1_ECOLI	rfbB	dTDP-glucose 4,6-dehydratase 1	YVFEHADICDAPAMAR	YVFEHADIC(UniMod:4)DAPAMAR	16	52	67	stabilized	0.0735667	4.16063	no
P07118	SYV_ECOLI	valS	Valine--tRNA ligase	YVILPLVNR	YVILPLVNR	9	249	257	stabilized	0.0375878	3.64843	yes
P0ADT5	YGIC_ECOLI	ygiC	Putative acid--amine ligase YgiC	YVVKPIFSR	YVVKPIFSR	9	299	307	stabilized	0.0616626	4.22523	yes
P11868	TDCD_ECOLI	tdcD	Propionate kinase	YYEELGVR	YYEELGVR	8	163	170	stabilized	0.228065	3.17657	yes
P37634	RLMJ_ECOLI	rlmJ	Ribosomal RNA large subunit methyltransferase J	YYPGSPLIAR	YYPGSPLIAR	10	96	105	stabilized	0.0543521	2.44017	no

## Sheet: Extended Data Fig. 3d
Protein.Group	Protein.Ids	Protein.Names	Genes	First.Protein.Description	Proteotypic	Stripped.Sequence	Modified.Sequence	peptide.length	from	to	Precursor.Charge	Precursor.Id	regulation	EC50_rep1	R2_rep1	lower_rep1	upper_rep1	Ratio_control_control_rep1	Ratio_10uM_control_rep1	Ratio_100uM_control_rep1	Ratio_200uM_control_rep1	Ratio_500uM_control_rep1	Ratio_1mM_control_rep1	Ratio_5mM_control_rep1	Ratio_10mM_control_rep1	EC50_rep2	R2_rep2	lower_rep2	upper_rep2	Ratio_control_control_rep2	Ratio_10uM_control_rep2	Ratio_100uM_control_rep2	Ratio_200uM_control_rep2	Ratio_500uM_control_rep2	Ratio_1mM_control_rep2	Ratio_5mM_control_rep2	Ratio_10mM_control_rep2	EC50_rep3	R2_rep3	lower_rep3	upper_rep3	Ratio_control_control_rep3	Ratio_10uM_control_rep3	Ratio_100uM_control_rep3	Ratio_200uM_control_rep3	Ratio_500uM_control_rep3	Ratio_1mM_control_rep3	Ratio_5mM_control_rep3	Ratio_10mM_control_rep3
P0AB58	P0AB58	LAPB_ECOLI	lapB	Lipopolysaccharide assembly protein B	1	TAEWAEFLQR	TAEWAEFLQR	10	265	274	2	TAEWAEFLQR2	destabilized													4.0775	0.9608	0.941298	2.19084	1	0.885537	1.72283	2.01822	2.38371	2.1193	2.26111	2.03047	4.9635	0.9001	1.00256	3.74944	1	2.35254	3.1067	3.71903	3.52811	3.46413	4.31238	3.26259
P09372	P09372	GRPE_ECOLI	grpE	Protein GrpE	1	RRTELDIEK	RRTELDIEK	9	74	82	2	RRTELDIEK2	destabilized	4.0617	0.9042	0.947794	1.82642	1	0.896114	1.4957	1.76836	1.96724	1.93045	1.86938	1.55014	4.2223	0.9437	0.954371	1.61214	1	0.972477	1.27205	1.6036	1.618	1.63619	1.62531	1.55424
P09372	P09372	GRPE_ECOLI	grpE	Protein GrpE	1	AEMENLR	AEMENLR	7	67	73	2	AEMENLR2	destabilized	4.0848	0.9423	0.947379	1.64801	1	0.905567	1.38556	1.48414	1.61017	1.68427	1.75713	1.52099	3.945	0.9709	1.00267	1.7322	1	1.004	1.30925	1.59145	1.79598	1.78415	1.73726	1.61496	4.289	0.9609	1.01636	1.95621	1	1.21965	1.57969	1.73214	1.91844	1.91354	2.04254	1.81249
P23367	P23367	MUTL_ECOLI	mutL	DNA mismatch repair protein MutL	1	YTPAPASGSR	YTPAPASGSR	10	376	385	2	YTPAPASGSR2	destabilized	4.0281	0.9676	0.970364	1.3979	1	0.942384	1.20093	1.34064	1.35935	1.42364	1.34794	1.44677													3.9195	0.972	0.957605	1.52613	1	0.915409	1.17317	1.40739	1.52116	1.56061	1.44589	1.56772
P23367	P23367	MUTL_ECOLI	mutL	DNA mismatch repair protein MutL	1	NHFAEPAAR	NHFAEPAAR	9	361	369	2	NHFAEPAAR2	destabilized	4.0238	0.9391	0.950039	1.61058	1	0.934855	1.39362	1.33748	1.44524	1.56419	1.57199	1.6535	4.0075	0.9282	0.933124	1.38163	1	0.86686	1.16827	1.30105	1.31732	1.42082	1.44134	1.3218	3.8849	0.9163	0.905735	1.4527	1	0.807581	1.08316	1.31604	1.54438	1.49458	1.36943	1.40871
P09372	P09372	GRPE_ECOLI	grpE	Protein GrpE	1	AEMENLRR	AEMENLRR	8	67	74	2	AEMENLRR2	destabilized	3.9853	0.9489	0.991377	1.55367	1	0.991056	1.25013	1.46351	1.46551	1.56341	1.65643	1.47363	3.8863	0.9499	1.02713	1.7593	1	1.10488	1.27957	1.5667	1.52808	1.77695	1.77266	1.71468	4.0326	0.963	1.02133	1.68771	1	1.07554	1.35106	1.55264	1.56562	1.74913	1.72327	1.61278
P0ACY3	P0ACY3	YEAG_ECOLI	yeaG	Uncharacterized protein YeaG	1	MRVYDGESLKDTDPK	MRVYDGESLKDTDPK	15	385	399	3	MRVYDGESLKDTDPK3	destabilized													3.8593	0.9884	1.02083	6.70129	1	2.1437	3.5536	4.0817	5.0358	5.07912	6.37892	5.97312	3.8359	0.9579	0.97402	3.17438	1	1.01196	1.72357	2.45868	2.62462	3.18594	2.85062	3.43117
P09372	P09372	GRPE_ECOLI	grpE	Protein GrpE	1	VKAEMENLR	VKAEMENLR	9	65	73	2	VKAEMENLR2	destabilized	3.9181	0.9495	0.915924	1.49642	1	0.847736	1.16561	1.29825	1.39939	1.5254	1.54696	1.44748	3.841	0.9507	1.02246	1.6526	1	1.068	1.27515	1.39059	1.49159	1.68638	1.70802	1.55291	3.9868	0.9685	1.02341	1.62792	1	1.05744	1.31866	1.4769	1.58421	1.68425	1.66606	1.53692
P0AB58	P0AB58	LAPB_ECOLI	lapB	Lipopolysaccharide assembly protein B	1	LMDYHLNEAEEGR	LMDYHLNEAEEGR	13	321	333	3	LMDYHLNEAEEGR3	destabilized	4.0655	0.9708	0.953269	2.38049	1	1.04333	1.7224	2.07119	2.01217	2.21853	2.30106	2.48882	3.4449	0.9762	0.967471	3.8991	1	1.27834	1.95354	2.18653	2.78136	2.67955	3.13655	3.63954	4.1755	0.9244	0.935868	4.35703	1	1.43976	2.97714	3.45137	4.11314	3.16539	4.47862	4.41814
P09372	P09372	GRPE_ECOLI	grpE	Protein GrpE	1	VKAEMENLRR	VKAEMENLRR	10	65	74	2	VKAEMENLRR2	destabilized													3.7293	0.9963	1.00162	1.56115	1	1.01292	1.14016	1.31925	1.43801	1.53465	1.56121	1.55753	3.7938	0.9471	1.09129	1.64513	1	1.18983	1.20842	1.46078	1.56225	1.69554	1.64369	1.62771
P69831	P69831	PTKC_ECOLI	gatC	PTS system galactitol-specific EIIC component	1	LGDWFAR	LGDWFAR	7	160	166	2	LGDWFAR2	destabilized	3.7445	0.9255	1.06698	24.7637	1	1.07137	3.65208	15.1017	24.0445	29.1923	18.0266	27.233	3.8216	0.9292	1.07812	15.9831	1	0.931395	4.31191	11.4269	18.7147	17.4674	15.6904	12.1844
P17854	P17854	CYSH_ECOLI	cysH	Phosphoadenosine 5'-phosphosulfate reductase	1	RECGLHEG	REC(UniMod:4)GLHEG	8	237	244	2	REC(UniMod:4)GLHEG2	destabilized	3.7566	0.9772	0.999199	2.25537	1	0.978579	1.18077	1.74951	2.31049	2.3731	2.24756	2.07061	3.7772	0.9123	0.986372	2.4047	1	0.958207	1.25726	1.85938	2.42552	2.47542	2.70787	1.97114	3.7867	0.9158	0.959148	2.26104	1	0.920854	1.10777	1.86457	2.26995	2.50472	2.40308	1.85471
P07118	P07118	SYV_ECOLI	valS	Valine--tRNA ligase	1	TGNMMQPQLADKIRK	TGNMMQPQLADKIRK	15	582	596	3	TGNMMQPQLADKIRK3	destabilized													3.8641	0.9168	0.566581	5.35256	1	0.126424	1.47969	4.63324	6.01131	3.89232	5.71159	5.80458	3.7899	0.918	0.77837	3.49629	1	0.575283	0.861509	2.96436	2.88811	3.58917	3.23337	4.26799
P07118	P07118	SYV_ECOLI	valS	Valine--tRNA ligase	1	TGNMMQPQLADK	TGNMMQPQLADK	12	582	593	2	TGNMMQPQLADK2	destabilized													3.7899	0.9412	1.07668	3.88125	1	1.07364	1.66453	2.81353	4.49428	3.8669	3.81297	3.37625	3.7531	0.9162	1.22168	3.98051	1	1.41681	1.69951	2.81958	3.80972	4.63029	4.09173	3.26798
P0A6F5	P0A6F5	CH60_ECOLI	groEL	Chaperonin GroEL	1	EMLPVLEAVAK	EMLPVLEAVAK	11	232	242	2	EMLPVLEAVAK2	destabilized													3.8905	0.9679	1.00411	1.53414	1	1.05978	1.1338	1.37443	1.44814	1.55952	1.5568	1.5523	3.682	0.9864	1.02998	1.74736	1	1.11143	1.21564	1.4087	1.55955	1.60034	1.70875	1.74348
P07118	P07118	SYV_ECOLI	valS	Valine--tRNA ligase	1	TGNMMQPQLADKIR	TGNMMQPQLADKIR	14	582	595	3	TGNMMQPQLADKIR3	destabilized	3.724	0.9662	1.16355	4.2484	1	1.3442	1.53859	2.86469	4.00029	4.37617	4.66651	3.75402	3.7337	0.9919	1.00066	3.83338	1	1.01959	1.4034	2.61102	3.54168	4.03723	3.87023	3.6696	3.7986	0.9327	1.11675	4.2251	1	1.15988	1.93651	2.9584	4.53555	4.65343	4.21989	3.47048
P0ABB4	P0ABB4	ATPB_ECOLI	atpD	ATP synthase subunit beta	1	VIDLMCPFAK	VIDLMC(UniMod:4)PFAK	10	133	142	2	VIDLMC(UniMod:4)PFAK2	destabilized													3.6403	0.938	0.989751	1.72629	1	1.07889	1.37799	1.2864	1.36633	1.54761	1.56407	1.66468	3.6937	0.9168	0.946529	1.44495	1	0.909015	1.05501	1.28055	1.27987	1.3477	1.37809	1.51255
P69831	P69831	PTKC_ECOLI	gatC	PTS system galactitol-specific EIIC component	1	VIKPIMDGLTPIAK	VIKPIMDGLTPIAK	14	263	276	3	VIKPIMDGLTPIAK3	destabilized	3.699	0.9795	2.60979	24.8959	1	3.22902	5.5268	13.131	26.3603	24.4192	22.48	25.8295	3.6336	0.9588	0.5973	12.1595	1	0.906387	3.71274	7.0077	8.47929	8.96314	10.1005	13.0085	3.8806	0.9529	1.65505	22.6887	1	2.30884	7.47301	18.6962	23.5467	17.8593	24.2407	24.9454
P64602	P64602	MLAB_ECOLI	mlaB	Intermembrane phospholipid transport system binding protein MlaB	1	GITCIDLSR	GITC(UniMod:4)IDLSR	9	38	46	2	GITC(UniMod:4)IDLSR2	destabilized													3.4955	0.9297	1.00661	1.8674	1	1.0092	1.08627	1.34554	1.46904	1.88698	1.97359	1.70798	3.7749	0.9849	1.0717	1.87263	1	1.13923	1.14113	1.62453	1.9231	1.87969	1.87014	1.81539
P07118	P07118	SYV_ECOLI	valS	Valine--tRNA ligase	1	RTGNMMQPQLADKIR	RTGNMMQPQLADKIR	15	581	595	3	RTGNMMQPQLADKIR3	destabilized	3.6593	0.9159	1.32558	9.24487	1	1.45388	1.77719	4.44634	9.06543	11.757	8.02749	7.93959	3.7287	0.9447	1.4965	10.0985	1	1.89244	2.09183	6.41899	10.2961	11.8438	9.9561	8.2184	3.7454	0.9505	0.988241	6.39297	1	0.777712	1.7022	4.12525	7.30771	6.71728	6.24416	5.29967
P69874	P69874	POTA_ECOLI	potA	Spermidine/putrescine import ATP-binding protein PotA	1	KQMQNELK	KQMQNELK	8	184	191	2	KQMQNELK2	destabilized													3.7187	0.9313	1.01884	3.10391	1	1.01087	1.27503	2.11911	3.02502	3.47886	3.29137	2.53869	3.6612	0.9318	1.04469	2.94215	1	1.05636	1.09341	1.73891	2.99052	2.90902	3.40384	2.45567
P0AB58	P0AB58	LAPB_ECOLI	lapB	Lipopolysaccharide assembly protein B	1	DGSEAAQVYITR	DGSEAAQVYITR	12	296	307	2	DGSEAAQVYITR2	destabilized	3.4345	0.9518	0.934339	2.32511	1	0.877049	1.45981	1.38117	1.57196	2.01667	2.19222	2.22582	3.9453	0.9471	1.09139	3.01229	1	1.17847	1.88451	2.6674	3.32933	3.21445	2.76798	2.76763	3.375	0.9579	0.895978	3.93887	1	0.958644	1.92253	2.38681	2.31899	2.58774	3.53349	3.46306
P62768	P62768	YAEH_ECOLI	yaeH	UPF0325 protein YaeH	1	IYFQKDKGEFFAK	IYFQKDKGEFFAK	13	32	44	3	IYFQKDKGEFFAK3	destabilized	3.6404	0.9188	1.06143	3.82314	1	1.22834	0.957339	1.60982	4.66837	3.26761	3.42499	3.93126	3.635	0.999	1.05499	3.92503	1	1.08404	1.37279	2.18837	3.6054	3.93103	3.89323	3.89323	3.6965	0.9553	0.831424	3.2587	1	0.871017	0.62551	2.01365	3.26518	2.94663	3.05281	3.76956
P63386	P63386	MLAF_ECOLI	mlaF	Intermembrane phospholipid transport system ATP-binding protein MlaF	1	LMPSELSGGMAR	LMPSELSGGMAR	12	140	151	2	LMPSELSGGMAR2	destabilized													3.6355	0.9824	0.968862	1.81791	1	0.927628	1.10107	1.32503	1.64361	1.89147	1.7715	1.7944	3.6922	0.9602	0.953426	1.76071	1	0.904027	1.06864	1.3439	1.65629	1.91109	1.68965	1.70375
P69874	P69874	POTA_ECOLI	potA	Spermidine/putrescine import ATP-binding protein PotA	1	LIAGLETVDSGR	LIAGLETVDSGR	12	62	73	2	LIAGLETVDSGR2	destabilized	3.6563	0.9616	1.06566	4.08887	1	1.10729	1.36031	2.36347	3.70658	4.65815	4.0348	3.66507	3.5236	0.9375	0.99098	3.71214	1	0.954925	1.2847	1.98609	2.66939	3.81872	4.09111	3.16259	3.6833	0.933	1.26764	5.53768	1	1.37932	1.95587	3.16049	5.23353	6.53367	5.43802	4.65033
P63386	P63386	MLAF_ECOLI	mlaF	Intermembrane phospholipid transport system ATP-binding protein MlaF	1	GKITAIMGPSGIGK	GKITAIMGPSGIGK	14	34	47	2	GKITAIMGPSGIGK2	destabilized	3.5304	0.9486	1.06244	1.97363	1	1.1005	1.09445	1.16027	1.9369	1.80294	2.18456	1.91761	3.7903	0.9544	0.968393	2.68926	1	0.902781	1.49755	1.899	2.73587	2.74373	2.83796	2.35822	3.6027	0.9611	0.843822	1.83899	1	0.768512	0.77354	1.16015	1.73146	1.96092	1.85171	1.74005
P69874	P69874	POTA_ECOLI	potA	Spermidine/putrescine import ATP-binding protein PotA	1	IMLDNEDITHVPAENR	IMLDNEDITHVPAENR	16	74	89	3	IMLDNEDITHVPAENR3	destabilized	3.6621	0.9757	1.13791	5.41139	1	1.28907	2.14041	3.19699	4.13976	5.5468	5.55607	5.01775	3.7277	0.9625	1.44759	6.48389	1	1.7313	2.56734	3.9041	6.44916	7.03407	6.43206	5.74416	3.5382	0.955	0.910144	3.66191	1	0.706505	1.0777	1.46039	3.27132	4.2098	3.61825	3.20286
P77737	P77737	OPPF_ECOLI	oppF	Oligopeptide transport ATP-binding protein OppF	1	VGLLPNLINR	VGLLPNLINR	10	151	160	2	VGLLPNLINR2	destabilized	3.5466	0.9198	0.900161	5.36158	1	0.579338	1.90989	2.46328	3.41886	6.02532	5.34832	4.80672	3.7103	0.9119	1.01932	3.9137	1	0.953288	1.63678	2.403	3.56746	4.74768	3.32606	3.75522	3.5653	0.9898	1.0151	4.79621	1	1.03355	1.75653	2.51308	3.54778	4.46531	4.98524	4.49589
P0AB58	P0AB58	LAPB_ECOLI	lapB	Lipopolysaccharide assembly protein B	1	AKESLMVLR	AKESLMVLR	9	334	342	2	AKESLMVLR2	destabilized	3.8282	0.9893	1.02219	3.00838	1	1.34845	1.7558	2.21879	2.40938	2.56238	2.90565	2.85282													3.5122	0.9658	0.863824	3.51745	1	0.826689	1.86561	2.16843	2.19223	2.6416	3.24674	3.29575
P76027	P76027	OPPD_ECOLI	oppD	Oligopeptide transport ATP-binding protein OppD	1	GCPFQPR	GC(UniMod:4)PFQPR	7	298	304	2	GC(UniMod:4)PFQPR2	destabilized	3.7104	0.9927	1.03807	3.17263	1	1.17394	1.73178	2.14033	2.49978	2.981	3.03214	3.1627	3.5608	0.9732	1.20903	3.31524	1	1.23921	1.51873	1.67125	3.156	3.10989	3.21202	3.5214	3.5241	0.9924	1.06146	2.8734	1	1.10886	1.34463	1.68437	2.24124	2.78834	2.81925	2.84713
P0A6H1	P0A6H1	CLPX_ECOLI	clpX	ATP-dependent Clp protease ATP-binding subunit ClpX	1	HPQQEFLQVDTSK	HPQQEFLQVDTSK	13	230	242	3	HPQQEFLQVDTSK3	destabilized	3.5299	0.9017	1.03742	1.74618	1	1.06432	1.0762	1.04528	1.82221	1.93642	1.70238	1.51174	3.3753	0.9278	1.06612	1.76329	1	1.02321	1.2612	1.11614	1.47018	1.71675	1.6608	1.83283	3.7554	0.9762	0.926589	1.94919	1	0.872034	1.29117	1.51028	1.63837	1.85833	1.99952	1.88733
P77737	P77737	OPPF_ECOLI	oppF	Oligopeptide transport ATP-binding protein OppF	1	YPHEFSGGQCQR	YPHEFSGGQC(UniMod:4)QR	12	161	172	3	YPHEFSGGQC(UniMod:4)QR3	destabilized													3.6131	0.9737	1.04919	5.68587	1	1.0226	1.81246	2.85937	4.63053	5.94787	6.01113	5.04441	3.5577	0.9582	1.23979	6.4739	1	1.41979	2.15007	3.21732	4.65539	6.45634	7.04845	5.638
P0A6F5	P0A6F5	CH60_ECOLI	groEL	Chaperonin GroEL	1	QQIEEATSDYDREK	QQIEEATSDYDREK	14	351	364	3	QQIEEATSDYDREK3	destabilized	3.5495	0.9455	1.03853	1.62551	1	1.07895	1.15263	1.27895	1.38947	1.58947	1.7	1.52632	3.6315	0.9905	1.03226	1.58063	1	1.07292	1.17188	1.25521	1.45833	1.51042	1.55729	1.58854	3.5458	0.9625	0.95045	1.41068	1	0.942857	0.919048	1.08571	1.34286	1.34762	1.47619	1.38571
P62768	P62768	YAEH_ECOLI	yaeH	UPF0325 protein YaeH	1	SVKFKYPR	SVKFKYPR	8	45	52	2	SVKFKYPR2	destabilized	3.6247	0.9645	0.90666	7.2054	1	1.2543	0.466782	1.59863	8.39221	6.8038	7.34807	6.27705	3.5505	0.9404	1.50166	7.22424	1	2.22502	1.2823	1.67897	7.23108	6.96388	8.5998	6.08437	3.5024	0.9965	0.87903	6.2197	1	1.03699	0.601583	1.08241	6.02978	5.99605	6.32664	6.33617
P0A6J5	P0A6J5	DADA_ECOLI	dadA	D-amino acid dehydrogenase	1	GFTPSRPGHLHGAHS	GFTPSRPGHLHGAHS	15	418	432	3	GFTPSRPGHLHGAHS3	destabilized	3.1944	0.9117	1.01239	1.60129	1	1.12653	1.14694	1.20408	1.27347	1.39184	1.35918	1.54694	3.7335	0.9159	1.00091	1.46157	1	1.08871	1.15323	1.21774	1.37903	1.29839	1.35484	1.46774
P0AEZ3	P0AEZ3	MIND_ECOLI	minD	Septum site-determining protein MinD	1	IIVVTSGKGGVGK	IIVVTSGKGGVGK	13	4	16	2	IIVVTSGKGGVGK2	destabilized	3.6311	0.9362	1.3299	6.01709	1	1.15446	1.84525	2.36231	6.24912	5.74251	7.07984	4.98793													3.4879	0.9077	0.738579	3.27607	1	0.588608	0.760261	1.98575	2.22442	2.78313	3.7231	2.87299
P0AEZ3	P0AEZ3	MIND_ECOLI	minD	Septum site-determining protein MinD	1	DSDRILGILASK	DSDRILGILASK	12	152	163	2	DSDRILGILASK2	destabilized													3.3522	0.963	0.851906	4.83897	1	0.941161	1.91173	2.49946	3.2075	3.07597	3.82021	4.64905	3.7058	0.9765	0.810456	2.89686	1	0.648454	1.11038	1.92906	2.62594	2.82155	2.73034	3.1235
P69874	P69874	POTA_ECOLI	potA	Spermidine/putrescine import ATP-binding protein PotA	1	IEQDGTPR	IEQDGTPR	8	226	233	2	IEQDGTPR2	destabilized	3.431	0.9789	0.982024	5.63312	1	0.953818	1.51661	2.63393	3.3473	5.07744	5.76868	5.27738	3.5565	0.9903	0.977585	6.64297	1	1.04524	1.57869	3.03425	5.35905	5.82821	7.07343	6.37227	3.4986	0.9818	1.00536	5.52455	1	0.999776	1.28265	2.44171	3.90459	5.71142	5.47052	5.27886
P0A698	P0A698	UVRA_ECOLI	uvrA	UvrABC system protein A	1	SAETLSGGEAQR	SAETLSGGEAQR	12	483	494	2	SAETLSGGEAQR2	destabilized	3.6362	0.9579	0.880765	2.04868	1	0.761482	1.25324	1.44949	1.5821	1.93371	2.07688	1.97516	3.4777	0.9633	0.948567	2.25883	1	0.926226	1.34352	1.5431	1.592	1.88811	2.26784	2.08814	3.5978	0.9336	0.907118	2.56967	1	0.856427	1.63999	1.6505	1.8783	2.03341	2.66089	2.32324
P14175	P14175	PROV_ECOLI	proV	Glycine betaine/proline betaine transport system ATP-binding protein ProV	1	YIEQGLSK	YIEQGLSK	8	24	31	2	YIEQGLSK2	destabilized	3.2553	0.929	1.06927	3.22235	1	1.2008	1.30829	1.99648	1.72817	2.57685	3.12802	2.9394	3.3446	0.9958	1.00945	2.48341	1	1.06775	1.37133	1.42677	1.8035	2.00072	2.29968	2.3985	3.8139	0.9252	0.911196	2.85153	1	0.840304	1.11145	2.44559	2.36206	3.2936	2.70289	3.02242
P0ADG7	P0ADG7	IMDH_ECOLI	guaB	Inosine-5'-monophosphate dehydrogenase	1	GMGSLGAMSK	GMGSLGAMSK	10	387	396	2	GMGSLGAMSK2	destabilized	3.4955	0.986	0.914115	1.9232	1	0.951184	0.829624	0.876759	1.82864	1.94966	1.95729	1.95574	3.3963	0.9853	0.905168	2.2234	1	0.944509	0.796041	0.956728	1.85779	2.07954	2.30771	2.23276	3.5113	0.9921	0.945682	2.15587	1	1.00192	0.869913	0.916084	2.21578	2.09378	2.1903	2.12116
P60560	P60560	GUAC_ECOLI	guaC	GMP reductase	1	HVGGVAEYR	HVGGVAEYR	9	278	286	2	HVGGVAEYR2	destabilized	3.4431	0.9889	0.913881	1.99878	1	0.936508	0.849928	0.881674	1.91919	1.97691	1.93362	2.07792	3.3466	0.9769	0.940627	2.07608	1	1.04734	0.852071	0.902367	1.6568	1.90828	2.13018	2.11538	3.4056	0.9814	0.906968	2.08426	1	0.933333	0.813889	0.931944	1.80556	1.93056	2.13889	2.15278
P77737	P77737	OPPF_ECOLI	oppF	Oligopeptide transport ATP-binding protein OppF	1	MTIGEIIAEPLR	MTIGEIIAEPLR	12	118	129	2	MTIGEIIAEPLR2	destabilized	3.509	0.9794	0.912179	4.09729	1	0.794453	1.49063	2.08578	2.78946	3.83316	4.25311	3.80526	3.457	0.9931	0.972027	4.19237	1	0.937763	1.40948	2.05319	2.80824	3.79529	4.18681	4.06562	3.3016	0.9973	1.10086	6.19168	1	1.29736	1.81097	2.51153	3.55887	4.67758	5.68034	6.08998
P77737	P77737	OPPF_ECOLI	oppF	Oligopeptide transport ATP-binding protein OppF	1	CPIAGPECAK	C(UniMod:4)PIAGPEC(UniMod:4)AK	10	304	313	2	C(UniMod:4)PIAGPEC(UniMod:4)AK2	destabilized	3.4275	0.9911	0.942399	3.55211	1	0.858072	1.33108	1.72454	2.40323	3.13769	3.62026	3.3837	3.4136	0.9771	1.00047	4.03341	1	0.95864	1.39913	1.8371	2.70795	3.53233	4.33336	3.65952	3.393	0.9869	0.903246	3.40949	1	0.854021	1.04025	1.7062	2.28147	2.88968	3.5114	3.25297
P69874	P69874	POTA_ECOLI	potA	Spermidine/putrescine import ATP-binding protein PotA	1	KPHQLSGGQQQR	KPHQLSGGQQQR	12	144	155	3	KPHQLSGGQQQR3	destabilized	3.4747	0.9359	0.81662	6.36265	1	0.694136	1.37601	2.45294	4.71124	5.17868	7.53974	5.34828	3.3818	0.9927	1.06946	8.1296	1	1.13487	1.63902	3.02024	4.7228	7.10921	7.73261	8.21637	3.3568	0.9974	1.24063	11.5782	1	1.41231	2.35393	3.66619	6.70843	9.44487	11.621	11.1711
P69874	P69874	POTA_ECOLI	potA	Spermidine/putrescine import ATP-binding protein PotA	1	MVQLETFAQR	MVQLETFAQR	10	134	143	2	MVQLETFAQR2	destabilized	3.2028	0.9673	0.981724	4.80145	1	1.01627	1.23495	1.41743	2.91996	3.18415	5.08834	4.38869	3.3856	0.9937	0.890758	7.15186	1	0.919967	1.3049	2.53771	4.66657	5.59734	7.32732	6.91312	3.5212	0.97	0.685311	3.63687	1	0.48905	0.750298	1.94746	2.58725	3.39664	3.64633	3.61295
Q59385	Q59385	COPA_ECOLI	copA	Copper-exporting P-type ATPase	1	ASAVGSHTTLSR	ASAVGSHTTLSR	12	403	414	2	ASAVGSHTTLSR2	destabilized	3.3779	0.922	1.09465	3.34877	1	1.10201	1.04563	1.34945	2.55938	3.63999	3.71204	2.68652	3.292	0.9007	1.05009	2.59313	1	1.06169	1.01845	1.12267	1.74737	2.72849	2.97754	2.07042	3.4374	0.943	1.0818	3.38226	1	0.935746	1.42382	1.39014	2.67108	3.38086	3.76411	2.90334
P0A6H5	P0A6H5	HSLU_ECOLI	hslU	ATP-dependent protease ATPase subunit HslU	1	MQLNEELRHEVTPK	MQLNEELRHEVTPK	14	38	51	3	MQLNEELRHEVTPK3	destabilized	3.3049	0.9766	1.13062	2.36016	1	1.13402	1.21166	1.18503	1.75705	2.38655	2.21166	2.46684	3.5268	0.9106	1.13483	2.95232	1	1.2091	1.77839	1.47593	2.47712	2.64395	3.18527	2.6532	3.5052	0.9711	0.939003	2.11239	1	0.832235	1.07795	1.16929	1.89144	1.9897	2.25584	2.00466
P69874	P69874	POTA_ECOLI	potA	Spermidine/putrescine import ATP-binding protein PotA	1	TPAAEITPR	TPAAEITPR	9	119	127	2	TPAAEITPR2	destabilized	3.4037	0.976	0.688725	5.71548	1	0.463319	0.985439	1.80519	3.93277	4.60882	6.25527	5.2601	3.3204	0.9892	0.939345	7.06873	1	0.853779	1.30668	1.80013	4.23918	5.74825	7.54176	6.58549	3.3887	0.9807	0.814313	6.13807	1	0.722406	1.09791	1.89111	4.18335	4.96047	6.68251	5.67644
P0AFG8	P0AFG8	ODP1_ECOLI	aceE	Pyruvate dehydrogenase E1 component	1	EQVAYYK	EQVAYYK	7	552	558	2	EQVAYYK2	destabilized													3.2896	0.9674	0.94733	1.55255	1	0.919958	0.934726	1.1385	1.24366	1.35577	1.56221	1.51898	3.9087	0.9129	0.997999	1.94759	1	1.16399	1.5361	1.47372	1.59329	1.72661	2.02258	1.74415
P69874	P69874	POTA_ECOLI	potA	Spermidine/putrescine import ATP-binding protein PotA	1	EIYEEPK	EIYEEPK	7	234	240	2	EIYEEPK2	destabilized	3.4402	0.9535	0.776938	5.66743	1	0.743222	1.09585	1.69578	4.65751	4.10748	5.89563	5.78127	3.3163	0.9928	1.23687	7.44179	1	1.36335	1.80461	2.53921	4.12047	6.30073	7.06647	7.52361	3.2967	0.9882	1.02537	8.04546	1	1.10504	1.71387	2.49554	4.45893	6.2661	7.133	8.44939
P60560	P60560	GUAC_ECOLI	guaC	GMP reductase	1	RHVGGVAEYR	RHVGGVAEYR	10	277	286	2	RHVGGVAEYR2	destabilized	3.4392	0.9778	0.80735	2.20076	1	0.789797	0.691124	0.782745	2.04255	2.16435	2.09604	2.32335	3.2815	0.9707	0.80334	2.63163	1	0.873531	0.677414	0.729098	1.75016	2.2786	2.53158	2.80226	3.3715	0.9673	0.813684	2.57397	1	0.952789	0.544987	0.827614	2.013	2.34684	2.63109	2.66621
P09372	P09372	GRPE_ECOLI	grpE	Protein GrpE	1	AHKFALEK	AHKFALEK	8	83	90	2	AHKFALEK2	destabilized	3.6822	0.9251	0.920772	2.382	1	0.907974	1.2215	1.90905	1.90259	1.98133	2.52775	2.27154	3.6107	0.9152	0.99087	2.37613	1	1.11048	1.22964	1.94449	1.7771	1.96838	2.28577	2.31377	3.2395	0.9763	1.08624	2.80406	1	1.26179	1.42609	1.59479	1.75648	2.27729	2.52412	2.64267
P77737	P77737	OPPF_ECOLI	oppF	Oligopeptide transport ATP-binding protein OppF	1	ATDGHVAWLGK	ATDGHVAWLGK	11	76	86	2	ATDGHVAWLGK2	destabilized	3.3367	0.9879	1.051	5.74306	1	1.27032	1.3637	2.22615	3.85802	4.17739	5.62126	5.67971	3.4871	0.9759	1.18502	5.88081	1	1.08066	1.74398	2.18517	4.51715	6.22718	5.3508	5.9921	3.1786	0.9215	1.0194	6.74536	1	1.07305	1.283	1.98426	3.77174	4.02142	7.69014	5.621
P64476	P64476	YDIH_ECOLI	ydiH	Uncharacterized protein YdiH	1	DQSNLSPAQYLKR	DQSNLSPAQYLKR	13	18	30	3	DQSNLSPAQYLKR3	destabilized	3.3402	0.9422	0.792053	4.00394	1	0.863366	0.372862	1.81121	2.40771	3.35614	4.32426	3.67638													3.3399	0.9099	0.781688	4.67339	1	0.720566	0.789431	0.840624	3.10904	4.20701	3.67681	5.80605
P0A6Y8	P0A6Y8	DNAK_ECOLI	dnaK	Chaperone protein DnaK	1	HSQVFSTAEDNQSAVTIHVLQGER	HSQVFSTAEDNQSAVTIHVLQGER	24	422	445	4	HSQVFSTAEDNQSAVTIHVLQGER4	destabilized	3.2948	0.9271	1.04907	2.4459	1	1.42836	1.36912	1.52452	1.74482	1.73787	2.21347	2.22879	3.521	0.9459	0.996271	1.90852	1	1.01651	1.27677	1.27622	1.60339	1.73452	1.70233	1.9958	2.9842	0.9446	0.936947	1.65465	1	0.87517	0.882238	0.998623	1.06987	1.25633	1.75558	1.54246
P69924	P69924	RIR2_ECOLI	nrdB	Ribonucleoside-diphosphate reductase 1 subunit beta	1	YDQQKYDIFEK	YDQQKYDIFEK	11	29	39	3	YDQQKYDIFEK3	destabilized													3.8818	0.9224	1.05248	1.58557	1	1.11203	1.08335	1.59988	1.62246	1.47509	1.509	1.71198	3.1136	0.9368	0.972608	1.34198	1	1.00337	0.898291	1.02996	1.10268	1.19481	1.29554	1.36639
P0AEZ3	P0AEZ3	MIND_ECOLI	minD	Septum site-determining protein MinD	1	TTSSAAIATGLAQKGK	TTSSAAIATGLAQKGK	16	17	32	3	TTSSAAIATGLAQKGK3	destabilized	3.4175	0.9418	0.407887	6.61972	1	0.286448	0.292975	1.01864	5.1628	5.01355	6.20507	7.74687													3.2555	0.9726	1.28986	16.228	1	1.75217	1.09837	3.48129	7.45215	13.3971	14.0611	17.961
P39199	P39199	PRMB_ECOLI	prmB	Ribosomal protein uL3 glutamine methyltransferase	1	IPVAYLTNK	IPVAYLTNK	9	88	96	2	IPVAYLTNK2	destabilized	3.3839	0.9027	0.978557	1.89974	1	1.02787	0.91516	1.47357	1.45036	1.6244	1.81005	1.92608	3.4885	0.9551	0.96514	1.70565	1	0.970811	0.985941	1.18279	1.55516	1.5004	1.66467	1.7961	3.2179	0.9238	1.26337	2.19735	1	1.33549	1.36263	1.37513	1.5448	2.10655	2.0925	2.28911
P0ACN7	P0ACN7	CYTR_ECOLI	cytR	HTH-type transcriptional repressor CytR	1	LMDCELIIR	LMDC(UniMod:4)ELIIR	9	326	334	2	LMDC(UniMod:4)ELIIR2	destabilized	3.3001	0.9623	1.16845	3.69317	1	1.30417	1.29248	1.5279	2.36502	3.28997	3.26624	4.0395	3.2267	0.9127	0.980529	2.53524	1	0.999114	0.963803	0.964851	1.55218	2.30466	2.10114	2.93951	3.351	0.9639	1.00454	4.21434	1	0.864418	1.39732	1.81505	2.37386	3.96159	3.84386	4.35183
P46859	P46859	GNTK_ECOLI	gntK	Thermoresistant gluconokinase	1	TNKVSLIVCSALKK	TNKVSLIVC(UniMod:4)SALKK	14	79	92	3	TNKVSLIVC(UniMod:4)SALKK3	destabilized													2.9769	0.9043	0.985333	2.27103	1	0.777439	1.3173	1.12142	0.712802	1.50364	2.30618	2.23559	3.6714	0.9132	0.785536	2.56555	1	0.787538	0.582815	1.52813	2.46457	2.07566	2.79256	2.91333
P0A6H5	P0A6H5	HSLU_ECOLI	hslU	ATP-dependent protease ATPase subunit HslU	1	GESSGPDVSREGVQR	GESSGPDVSREGVQR	15	265	279	3	GESSGPDVSREGVQR3	destabilized	3.2919	0.9176	0.872675	3.02126	1	0.825179	0.845239	1.15169	1.92162	2.63221	2.46346	3.52751	3.3156	0.9115	0.783195	5.97099	1	0.399804	2.0502	2.45442	2.86685	4.34559	6.59946	4.87474	3.0335	0.9474	1.35921	3.90608	1	1.59851	1.51489	1.31731	1.67395	2.78089	4.28793	3.522
P0A7G6	P0A7G6	RECA_ECOLI	recA	Protein RecA	1	IGAVKEGENVVGSETR	IGAVKEGENVVGSETR	16	229	244	3	IGAVKEGENVVGSETR3	destabilized													2.9232	0.9959	0.744181	23.4684	1	1.69423	5.26107	6.79964	9.42672	11.7585	15.7466	18.7819	3.7048	0.9313	0.624878	13.213	1	0.762421	3.41158	8.12741	10.4103	10.807	10.88	15.5445
P77737	P77737	OPPF_ECOLI	oppF	Oligopeptide transport ATP-binding protein OppF	1	ELLGMKPDEWR	ELLGMKPDEWR	11	87	97	3	ELLGMKPDEWR3	destabilized	3.3114	0.9902	0.932563	4.33131	1	0.753243	1.16329	1.61299	2.46007	3.81142	4.33737	4.20441	3.1857	0.9796	0.848017	6.49428	1	0.784768	1.63017	2.35263	3.01412	4.61035	5.31108	6.42939	3.1744	0.9913	1.0207	5.95348	1	1.07114	1.34825	2.1664	2.75851	4.30276	5.41026	5.88351
P37774	P37774	TCYN_ECOLI	tcyN	L-cystine transport system ATP-binding protein TcyN	1	TMVIVTHEMSFAR	TMVIVTHEMSFAR	13	196	208	3	TMVIVTHEMSFAR3	destabilized	3.5612	0.9033	1.20611	2.99369	1	1.51588	1.29632	2.00074	2.62514	2.49614	3.31839	2.80322	2.6475	0.9728	0.991609	5.22578	1	1.37439	1.6347	2.39944	2.36904	2.75585	3.33305	3.86977	3.5204	0.9288	1.03254	3.34638	1	1.27816	1.51596	2.0876	2.75321	2.30985	3.30709	3.11458
P37774	P37774	TCYN_ECOLI	tcyN	L-cystine transport system ATP-binding protein TcyN	1	AIFMDQGR	AIFMDQGR	8	214	221	2	AIFMDQGR2	destabilized	3.2221	0.9781	1.03045	2.81002	1	1.07289	1.15139	1.41078	1.84873	2.12184	2.9113	2.60533	3.4026	0.9907	0.95416	3.02819	1	0.992308	1.37058	1.84927	2.04319	2.34176	2.83483	2.89525	3.0143	0.9567	1.05743	2.62973	1	1.07325	1.04165	1.31466	1.50063	1.76588	2.75611	2.39249
P19323	P19323	FHLA_ECOLI	fhlA	Formate hydrogenlyase transcriptional activator FhlA	1	GAFTGASAQR	GAFTGASAQR	10	456	465	2	GAFTGASAQR2	destabilized	3.1001	0.9485	1.14266	1.80043	1	1.24106	1.18258	1.19217	1.29411	1.5604	1.79455	1.79573	3.1574	0.9772	0.932671	1.4287	1	0.909774	0.902366	0.950474	1.11851	1.2582	1.4086	1.44185
P0AEZ3	P0AEZ3	MIND_ECOLI	minD	Septum site-determining protein MinD	1	TTSSAAIATGLAQKGKK	TTSSAAIATGLAQKGKK	17	17	33	3	TTSSAAIATGLAQKGKK3	destabilized	3.158	0.9534	0.655393	9.33986	1	0.840726	0.882678	1.50531	4.84913	5.90407	7.43446	10.2003	3.1752	0.9973	1.27906	11.4752	1	1.15479	1.88554	2.07116	4.7442	8.49518	11.5344	11.2211	3.271	0.9875	0.896821	10.8126	1	1.01539	1.12164	2.98487	5.37971	8.33409	9.70684	11.4018
P37774	P37774	TCYN_ECOLI	tcyN	L-cystine transport system ATP-binding protein TcyN	1	ALFADPEQPR	ALFADPEQPR	10	230	239	2	ALFADPEQPR2	destabilized	3.3367	0.9501	1.00429	1.84166	1	1.07446	0.974124	1.22472	1.55216	1.51827	1.8635	1.82088	3.4299	0.9339	0.959274	2.06433	1	0.971773	1.13944	1.33199	1.7751	1.62655	1.86267	2.14687	3.2133	0.9663	0.947299	1.84928	1	0.903666	1.17581	1.15958	1.43389	1.43892	1.67356	1.78783
P09147	P09147	GALE_ECOLI	galE	UDP-glucose 4-epimerase	1	ACGKPVNYHFAPRR	AC(UniMod:4)GKPVNYHFAPRR	14	279	292	3	AC(UniMod:4)GKPVNYHFAPRR3	destabilized													3.1034	0.9447	1.04746	1.52432	1	1.01797	1.14893	1.05528	1.17422	1.34313	1.56843	1.47227	3.3512	0.9229	0.910239	1.32695	1	0.88173	0.900063	0.880817	1.19888	1.21519	1.34048	1.36455
P0A698	P0A698	UVRA_ECOLI	uvrA	UvrABC system protein A	1	DLGNTVIVVEHDEDAIR	DLGNTVIVVEHDEDAIR	17	536	552	3	DLGNTVIVVEHDEDAIR3	destabilized	2.988	0.9555	1.99096	7.76719	1	1.62655	2.49203	2.87744	2.18318	4.70182	7.96281	7.56652	3.4825	0.9781	0.99011	5.62037	1	0.91164	2.04816	2.08614	4.31833	4.60923	5.80249	5.3784	3.3922	0.9758	0.888925	6.7388	1	1.01159	1.95153	2.869	4.40318	4.91081	5.5956	7.0017
P77737	P77737	OPPF_ECOLI	oppF	Oligopeptide transport ATP-binding protein OppF	1	QWFWQPPK	QWFWQPPK	8	28	35	2	QWFWQPPK2	destabilized	3.1669	0.987	0.8354	5.91671	1	0.720473	1.07269	1.86093	2.98414	3.77236	5.93321	5.4754	3.3171	0.9437	1.01276	8.3411	1	0.995491	1.92845	2.83655	4.91431	5.82327	9.45506	7.02853	3.2164	0.9512	0.750428	5.9469	1	0.729532	1.0724	2.28608	3.16194	4.13827	4.57709	6.25806
P37774	P37774	TCYN_ECOLI	tcyN	L-cystine transport system ATP-binding protein TcyN	1	LSGGQQQR	LSGGQQQR	8	145	152	2	LSGGQQQR2	destabilized													3.4692	0.9877	0.944514	2.166	1	0.921698	0.942899	1.26333	1.77635	2.12861	2.23382	2.07203	3.1478	0.9828	0.929986	2.23332	1	0.936736	0.975086	0.834362	1.3726	1.81192	2.16023	2.30251
P08400	P08400	PHOR_ECOLI	phoR	Phosphate regulon sensor protein PhoR	1	FSFVIPER	FSFVIPER	8	417	424	2	FSFVIPER2	destabilized	3.4305	0.9254	1.50562	5.87618	1	1.34847	2.27455	1.56053	5.16514	5.25001	5.32522	6.9918	2.7698	0.9895	1.01051	5.1447	1	1.29472	1.8028	1.89266	2.38305	2.9696	3.49446	4.06911	3.1442	0.9939	0.947357	3.40255	1	0.931793	0.85299	1.26876	1.6848	2.60201	3.33685	3.39735
P23367	P23367	MUTL_ECOLI	mutL	DNA mismatch repair protein MutL	1	QLLQTPAPMQK	QLLQTPAPMQK	11	407	417	2	QLLQTPAPMQK2	destabilized	3.1655	0.915	0.967932	1.38561	1	0.936195	1.11034	1.08772	1.11354	1.15342	1.33834	1.35151													3.1233	0.9297	0.990842	2.01196	1	1.08182	1.10283	1.4091	1.51293	1.48965	1.666	1.90897
P77737	P77737	OPPF_ECOLI	oppF	Oligopeptide transport ATP-binding protein OppF	1	KVLLEIADLK	KVLLEIADLK	10	9	18	2	KVLLEIADLK2	destabilized	3.329	0.9515	1.2193	6.32531	1	1.29508	1.18296	2.45806	3.39744	6.15716	5.53627	6.77805	3.3505	0.9464	0.899551	5.15924	1	0.717952	1.6789	1.87341	2.9219	4.50126	4.26012	5.62658	3.1543	0.9746	0.980748	5.96925	1	0.948106	1.28576	2.18212	2.43707	4.43216	5.25182	6.0149
P0A7G6	P0A7G6	RECA_ECOLI	recA	Protein RecA	1	RIGAVKEGENVVGSETR	RIGAVKEGENVVGSETR	17	228	244	3	RIGAVKEGENVVGSETR3	destabilized													3.1495	0.9855	0.705121	12.8728	1	0.804706	2.88979	4.23116	5.73431	8.07943	9.73548	12.0418	3.3451	0.9743	0.783429	15.9806	1	1.40773	3.54046	6.48335	8.98831	10.9109	12.3833	16.071
P17993	P17993	UBIG_ECOLI	ubiG	Ubiquinone biosynthesis O-methyltransferase	1	ERHITGLHYNPITNTFK	ERHITGLHYNPITNTFK	17	208	224	4	ERHITGLHYNPITNTFK4	destabilized	3.2897	0.9341	1.04305	1.64563	1	1.16187	0.951538	1.174	1.35563	1.48495	1.61269	1.67644													3.0722	0.9366	0.830616	1.59741	1	0.937708	0.788751	0.735865	0.690958	1.53711	1.61115	1.58262
P0A698	P0A698	UVRA_ECOLI	uvrA	UvrABC system protein A	1	LIVVTGLSGSGK	LIVVTGLSGSGK	12	26	37	2	LIVVTGLSGSGK2	destabilized	3.0499	0.9194	1.57764	8.34715	1	1.62804	2.88736	2.97216	3.21502	5.0823	8.72996	6.94841	3.1848	0.9522	0.818916	3.68133	1	0.740602	1.19886	1.71636	2.40526	2.29284	2.94941	3.58924
P0A9V1	P0A9V1	LPTB_ECOLI	lptB	Lipopolysaccharide export system ATP-binding protein LptB	1	VYLGEDFRL	VYLGEDFRL	9	233	241	2	VYLGEDFRL2	destabilized	3.1975	0.9171	1.0171	1.98009	1	1.11894	1.17692	1.46834	1.3609	1.52803	1.8981	1.76679	2.6433	0.9799	1.02091	2.06079	1	1.07861	1.18134	1.14025	1.35597	1.37651	1.6436	1.79769	3.0662	0.9611	0.980003	1.7911	1	0.988911	1.11881	1.12871	1.33663	1.44554	1.52475	1.75248
P77737	P77737	OPPF_ECOLI	oppF	Oligopeptide transport ATP-binding protein OppF	1	TRCPIAGPECAK	TRC(UniMod:4)PIAGPEC(UniMod:4)AK	12	302	313	3	TRC(UniMod:4)PIAGPEC(UniMod:4)AK3	destabilized	3.2679	0.9996	1.00247	4.95027	1	1.00219	1.4437	1.78842	2.87958	3.75273	4.74972	4.87129	3.302	0.9974	0.975288	5.02299	1	1.00871	1.55147	1.96964	3.14828	3.63213	4.79469	4.86635	2.5379	0.9923	0.828378	7.64646	1	0.806596	1.24506	1.86415	2.60211	2.98441	4.7387	5.6868
P0A6H5	P0A6H5	HSLU_ECOLI	hslU	ATP-dependent protease ATPase subunit HslU	1	LKIKDAMK	LKIKDAMK	8	216	223	2	LKIKDAMK2	destabilized	2.9793	0.936	1.25479	3.80695	1	1.74411	1.18051	1.30231	1.96374	2.5751	3.27662	3.94485	3.1071	0.9644	1.20238	3.53485	1	1.21517	1.36054	1.33344	1.77071	2.70014	3.84615	3.21012	3.096	0.9685	0.907617	2.6784	1	0.94096	0.847246	1.1394	1.58278	1.94602	2.32792	2.79542
P0ADG7	P0ADG7	IMDH_ECOLI	guaB	Inosine-5'-monophosphate dehydrogenase	1	GSSDRYFQSDNAADK	GSSDRYFQSDNAADK	15	397	411	3	GSSDRYFQSDNAADK3	destabilized	2.9334	0.9123	0.699521	3.79827	1	0.94592	0.339544	0.466344	2.01191	1.87386	3.30576	3.79292	2.9973	0.9497	0.62188	5.33024	1	0.694794	0.51118	0.675174	2.06093	3.16775	4.15826	5.73925	3.1483	0.9666	0.812023	5.57829	1	1.24847	0.482202	0.716799	2.9261	3.62317	5.63447	5.48697
P0A6H5	P0A6H5	HSLU_ECOLI	hslU	ATP-dependent protease ATPase subunit HslU	1	VQAIEKNR	VQAIEKNR	8	113	120	2	VQAIEKNR2	destabilized	2.76	0.9493	1.11302	4.08006	1	1.46374	1.11599	1.25716	1.99229	2.36578	3.00069	3.74858	3.0764	0.9729	1.21668	3.73344	1	1.34108	1.37064	1.49301	1.99915	2.57077	3.87899	3.44648	3.2429	0.9625	0.993365	3.28325	1	1.02085	1.24357	1.45293	1.9941	2.6604	2.77582	3.49026
P75796	P75796	GSIA_ECOLI	gsiA	Glutathione import ATP-binding protein GsiA	1	TVVDGEPVLR	TVVDGEPVLR	10	306	315	2	TVVDGEPVLR2	destabilized													2.9975	0.9168	0.956844	1.5887	1	0.894175	1.00953	0.962821	0.933086	1.27312	1.73285	1.4432	3.1338	0.9693	0.981879	1.63707	1	0.899536	1.08669	0.984484	1.17531	1.42279	1.60478	1.65486
P77737	P77737	OPPF_ECOLI	oppF	Oligopeptide transport ATP-binding protein OppF	1	ALMSAVPIPDPDLEKNK	ALMSAVPIPDPDLEKNK	17	263	279	3	ALMSAVPIPDPDLEKNK3	destabilized	3.1618	0.9769	1.04736	4.33734	1	1.24085	1.05582	1.48078	2.3378	3.19781	3.80463	4.59708	2.8047	0.9978	1.00025	7.76394	1	1.18082	1.52496	2.03846	2.9221	3.87667	5.70914	6.65058	2.9805	0.9952	0.899296	5.35333	1	0.913694	1.13856	1.77323	2.48973	3.00682	4.47751	4.92701
P69874	P69874	POTA_ECOLI	potA	Spermidine/putrescine import ATP-binding protein PotA	1	LHVLLRPEDLR	LHVLLRPEDLR	11	290	300	3	LHVLLRPEDLR3	destabilized	3.224	0.9849	1.11586	17.3684	1	0.796746	1.92097	3.33464	7.17295	13.6645	15.5333	18.5645	2.9323	0.9956	0.959065	21.4228	1	1.07171	1.68857	2.9196	5.31304	10.8614	18.0074	20.8285	3.0918	0.991	1.07331	22.0452	1	1.64129	2.38356	2.49085	9.36409	12.7434	19.6057	22.0987
P0A6Y8	P0A6Y8	DNAK_ECOLI	dnaK	Chaperone protein DnaK	1	ASSGLNEDEIQK	ASSGLNEDEIQK	12	503	514	2	ASSGLNEDEIQK2	destabilized	2.9852	0.9022	1.01722	2.00017	1	0.994595	0.997297	1.15946	1.33514	1.37297	2.16486	1.78378	2.9588	0.9741	1.03409	2.16672	1	1.05698	1.09117	1.23932	1.39316	1.49003	2.10541	1.9943	3.067	0.9903	1.04923	2.07539	1	1.08635	1.07242	1.12535	1.34262	1.61281	2.10585	2.00279
P77522	P77522	SUFB_ECOLI	sufB	Iron-sulfur cluster assembly protein SufB	1	IMPTATNAR	IMPTATNAR	9	392	400	2	IMPTATNAR2	destabilized	2.9791	0.9762	0.874014	1.97382	1	0.935586	0.825568	0.732041	0.903956	1.35796	1.97869	1.96851	2.8714	0.9862	0.86306	2.11031	1	0.775883	0.8448	0.842066	0.987687	1.28212	2.04561	2.10427	2.8719	0.9703	0.92717	2.03143	1	0.905371	0.773035	1.05805	1.00268	1.27766	2.04067	1.97859
P0A6F5	P0A6F5	CH60_ECOLI	groEL	Chaperonin GroEL	1	QQIEEATSDYDREKLQER	QQIEEATSDYDREKLQER	18	351	368	4	QQIEEATSDYDREKLQER4	destabilized	2.8149	0.9343	1.02994	3.11372	1	1.30216	0.929342	0.902262	1.7532	1.72561	2.64692	2.98829	3.1223	0.9824	0.942596	7.64571	1	1.19012	1.71962	2.47844	4.3218	4.41006	6.20777	7.19211	2.6791	0.9824	0.917955	5.40786	1	1.0101	1.12348	1.5792	2.04755	2.77212	3.5841	4.52603
P77737	P77737	OPPF_ECOLI	oppF	Oligopeptide transport ATP-binding protein OppF	1	TRPVLEGSFR	TRPVLEGSFR	10	314	323	2	TRPVLEGSFR2	destabilized	3.2192	0.9936	0.966194	5.31519	1	0.953065	1.77753	1.99619	2.96694	3.57773	5.01907	4.88588	3.3259	0.994	0.851328	5.76803	1	0.808739	1.51509	2.47444	3.31797	4.25056	5.21624	5.70917	2.515	0.9766	0.886105	8.11948	1	1.09278	1.57672	2.61746	3.23543	3.22751	4.78798	5.72791
P09372	P09372	GRPE_ECOLI	grpE	Protein GrpE	1	DEKVANLEAQLAEAQTR	DEKVANLEAQLAEAQTR	17	41	57	3	DEKVANLEAQLAEAQTR3	destabilized	2.061	0.9138	0.975531	2.6723	1	1.02927	0.957579	1.14287	1.34723	1.41793	1.527	1.94966	3.1305	0.9809	0.975018	1.96117	1	0.95114	1.20719	1.19416	1.33556	1.57949	1.76787	1.86931	3.1964	0.9308	0.972404	2.31403	1	1.07969	1.30914	1.58486	1.70561	1.56977	1.85655	2.12824
P08201	P08201	NIRB_ECOLI	nirB	Nitrite reductase (NADH) large subunit	1	LLGVDVGGIGDAHGR	LLGVDVGGIGDAHGR	15	325	339	3	LLGVDVGGIGDAHGR3	destabilized	2.8209	0.9853	1.00837	2.22597	1	1.04582	0.869348	1.08006	1.07499	1.21855	2.25148	2.18586	2.8559	0.9896	1.10646	2.53173	1	1.12282	1.07674	1.19646	1.18725	1.44077	2.57725	2.46919	2.9169	0.983	1.15204	2.49987	1	1.23322	1.12522	1.26959	1.14357	1.51106	2.5048	2.49408
P76440	P76440	PRET_ECOLI	preT	NAD-dependent dihydropyrimidine dehydrogenase subunit PreT	1	LSGELTMAADKIILAVGQHAR	LSGELTMAADKIILAVGQHAR	21	329	349	4	LSGELTMAADKIILAVGQHAR4	destabilized	2.8374	0.9497	0.99211	1.69134	1	1.00294	0.93874	1.05231	0.982542	1.13028	1.80587	1.57105	2.8887	0.9112	0.965211	1.49516	1	0.990961	0.855733	0.99195	0.994311	1.08115	1.60385	1.38619
P75796	P75796	GSIA_ECOLI	gsiA	Glutathione import ATP-binding protein GsiA	1	VHGLLPGKDAAAR	VHGLLPGKDAAAR	13	430	442	2	VHGLLPGKDAAAR2	destabilized													2.9439	0.9837	1.0162	2.01942	1	1.03537	1.10682	0.936687	1.20673	1.4521	1.94845	2.02574	2.7331	0.9765	1.02912	2.13306	1	0.988684	1.2026	1.08663	1.23867	1.37789	1.89492	1.95057
P09546	P09546	PUTA_ECOLI	putA	Bifunctional protein PutA	1	EAGKTFSNAIAEVR	EAGKTFSNAIAEVR	14	731	744	3	EAGKTFSNAIAEVR3	destabilized	3.0526	0.9615	0.963054	1.6743	1	1.0344	0.89408	1.03556	0.859601	1.4708	1.7005	1.64341	2.6716	0.9475	0.959999	1.95805	1	1.02273	0.87197	1.03741	1.05667	1.36286	1.59921	1.85951
P08201	P08201	NIRB_ECOLI	nirB	Nitrite reductase (NADH) large subunit	1	LIVSEDNK	LIVSEDNK	8	359	366	2	LIVSEDNK2	destabilized	2.8375	0.9449	0.972046	2.31555	1	1.11814	0.752014	0.881559	1.18412	1.23899	2.42852	2.1827	2.9038	0.9875	0.981738	2.55304	1	1.1203	1.03248	0.873276	0.886161	1.31242	2.54083	2.56475	2.6991	0.9939	1.01029	2.70975	1	1.00281	1.03687	0.947318	1.20601	1.28682	2.51729	2.63726
P00954	P00954	SYW_ECOLI	trpS	Tryptophan--tRNA ligase	1	VMSLLEPTKKMSK	VMSLLEPTKKMSK	13	186	198	3	VMSLLEPTKKMSK3	destabilized	2.5711	0.9652	1.2749	6.13379	1	1.97373	1.05236	0.97807	1.77679	2.02211	4.85199	5.64916	2.6196	0.9735	1.1243	6.55094	1	1.06002	1.1423	0.947424	2.18813	1.66476	5.54975	6.07698	2.8642	0.9663	0.758908	3.20217	1	0.714561	0.415578	0.812876	1.11462	1.443	3.29072	3.02573
P0A951	P0A951	ATDA_ECOLI	speG	Spermidine N(1)-acetyltransferase	1	TPGQTLLKPTAQ	TPGQTLLKPTAQ	12	175	186	2	TPGQTLLKPTAQ2	destabilized	2.8112	0.9521	1.02662	2.95772	1	0.828428	1.18288	1.05196	1.07414	1.13361	3.28036	2.6344	2.6057	0.9084	0.97471	3.29154	1	0.965615	0.927911	0.947227	1.21878	1.11342	3.18298	2.61591	2.7516	0.9825	1.1876	3.39885	1	1.20273	1.2688	1.24353	1.23031	1.22233	3.60118	3.19594
P00579	P00579	RPOD_ECOLI	rpoD	RNA polymerase sigma factor RpoD	1	AATHDVLAGLTAR	AATHDVLAGLTAR	13	542	554	2	AATHDVLAGLTAR2	destabilized	2.6074	0.9651	1.03777	1.57785	1	1.09381	1.08818	0.973734	1.04878	1.1182	1.4728	1.55159	2.5741	0.9897	1.0409	1.58128	1	1.03238	1.06095	1.07429	1.06857	1.10286	1.46095	1.54095	2.7882	0.9406	1.03465	1.39296	1	1.04299	0.988785	1.10841	1.08224	1.11215	1.38505	1.36449
P0A6F5	P0A6F5	CH60_ECOLI	groEL	Chaperonin GroEL	1	RVVINKDTTTIIDGVGEEAAIQGR	RVVINKDTTTIIDGVGEEAAIQGR	24	322	345	4	RVVINKDTTTIIDGVGEEAAIQGR4	destabilized	2.3631	0.9297	1.23386	2.68858	1	1.40394	1.16081	1.26672	1.42257	1.238	2.06694	2.46595	2.7588	0.958	0.993515	3.16102	1	1.17702	1.40817	1.58083	1.97148	1.77006	2.25198	2.58217	2.7402	0.9652	0.97441	2.76886	1	1.07501	0.871139	1.21547	1.52893	1.60527	2.18861	2.50317
P77689	P77689	SUFD_ECOLI	sufD	Iron-sulfur cluster assembly protein SufD	1	INSLAMPVKNEVCDTR	INSLAMPVKNEVC(UniMod:4)DTR	16	270	285	3	INSLAMPVKNEVC(UniMod:4)DTR3	destabilized	2.7993	0.9007	0.980764	1.84821	1	1.00618	1.03343	0.717259	1.19866	0.949067	1.84927	1.84836	2.8765	0.9815	0.972278	2.40073	1	0.998037	1.10368	0.965359	0.795807	1.22857	2.36206	2.4383	2.2825	0.9835	0.912126	3.39322	1	0.816943	0.939121	1.02463	0.886119	1.27048	2.10516	2.64002
P77737	P77737	OPPF_ECOLI	oppF	Oligopeptide transport ATP-binding protein OppF	1	HSVSCLKVDPL	HSVSC(UniMod:4)LKVDPL	11	324	334	2	HSVSC(UniMod:4)LKVDPL2	destabilized	2.6282	0.9935	0.915319	6.84808	1	0.992432	1.53729	1.74371	2.7153	3.01886	4.47494	5.29422	3.0443	0.9956	0.920668	5.99716	1	0.940588	1.19735	1.96467	2.61198	3.67169	5.14879	5.70504	2.519	0.9291	0.727828	9.19308	1	0.914864	0.963156	1.9665	3.47816	3.91418	4.63336	7.01109
P09546	P09546	PUTA_ECOLI	putA	Bifunctional protein PutA	1	AALTQPLNALR	AALTQPLNALR	11	1137	1147	2	AALTQPLNALR2	destabilized													2.7275	0.9882	1.01011	2.06262	1	0.984293	1.04712	1.02618	1.21466	1.24607	1.90576	1.95812	2.8295	0.9392	1.0274	2.16652	1	1.10345	1.12069	1.42529	1.33908	1.41954	1.87356	1.91954
P00579	P00579	RPOD_ECOLI	rpoD	RNA polymerase sigma factor RpoD	1	EPTPEELAER	EPTPEELAER	10	477	486	2	EPTPEELAER2	destabilized													2.6618	0.9539	1.07937	1.74389	1	1.0885	1.07965	1.0531	1.21239	1.04425	1.79646	1.69027	2.7251	0.9096	1.08465	1.73437	1	1.11712	1.21622	1.06306	1.03604	1.08108	1.86486	1.6036
P0AFH2	P0AFH2	OPPB_ECOLI	oppB	Oligopeptide transport system permease protein OppB	1	AKGLPMRR	AKGLPMRR	8	211	218	2	AKGLPMRR2	destabilized													2.138	0.9341	1.10991	8.23143	1	1.41304	1.39959	1.80743	2.94667	2.09278	4.47822	4.93975	3.2646	0.9225	0.78974	4.63615	1	0.764608	0.723714	1.45059	2.54796	3.75841	3.64815	5.42664
P39199	P39199	PRMB_ECOLI	prmB	Ribosomal protein uL3 glutamine methyltransferase	1	AWFCGHEFYVDER	AWFC(UniMod:4)GHEFYVDER	13	97	109	3	AWFC(UniMod:4)GHEFYVDER3	destabilized	2.7731	0.9869	0.988909	4.38397	1	0.904763	1.24777	1.58471	1.57596	2.29756	3.59115	3.80353	3.0673	0.9439	0.972433	3.65804	1	1.04568	0.892863	1.48916	1.57188	2.72151	3.04058	3.88519	1.9233	0.995	1.04614	9.12416	1	1.25158	1.33103	1.51573	1.94418	2.56076	3.86442	4.912
P76440	P76440	PRET_ECOLI	preT	NAD-dependent dihydropyrimidine dehydrogenase subunit PreT	1	ENNALGAVCARVCPTEK	ENNALGAVC(UniMod:4)ARVC(UniMod:4)PTEK	17	65	81	3	ENNALGAVC(UniMod:4)ARVC(UniMod:4)PTEK3	destabilized	2.6148	0.9262	0.883118	1.55558	1	0.93451	0.946932	0.852501	0.843173	0.722021	1.60065	1.50786	2.8029	0.9238	0.828927	1.66682	1	0.777418	0.758431	0.715367	1.02138	1.01999	1.62706	1.62259	2.8118	0.9081	0.941816	1.80656	1	0.738286	1.11816	0.851988	1.01768	1.05339	1.89971	1.70824
P77522	P77522	SUFB_ECOLI	sufB	Iron-sulfur cluster assembly protein SufB	1	GISAGHSQNSYR	GISAGHSQNSYR	12	376	387	2	GISAGHSQNSYR2	destabilized													3.0227	0.9936	0.958161	2.14462	1	0.939856	1.00664	0.96989	0.879138	1.67949	2.17507	2.11357	2.9932	0.952	0.876124	1.9731	1	0.937935	0.957253	0.661561	0.824655	1.38178	1.89006	2.05609
P0ACI6	P0ACI6	ASNC_ECOLI	asnC	Regulatory protein AsnC	1	SAKDYPSALAK	SAKDYPSALAK	11	78	88	2	SAKDYPSALAK2	destabilized													2.6497	0.9262	0.903734	1.88343	1	0.815325	1.09394	0.93508	0.666712	0.936023	1.85898	1.88279	2.4968	0.9443	0.781326	2.25737	1	0.820951	0.834141	0.526568	0.703205	0.934818	1.85553	2.15702
P0AG20	P0AG20	RELA_ECOLI	relA	GTP pyrophosphokinase	1	DAPEDERVLAAK	DAPEDERVLAAK	12	165	176	2	DAPEDERVLAAK2	destabilized	2.4993	0.9481	0.875615	6.06133	1	1.34261	0.445885	0.363999	1.78279	1.36487	4.39892	5.32985	2.6463	0.9775	0.900287	7.12984	1	0.785674	1.4577	0.901742	1.36176	3.03391	5.16459	6.37827	2.8313	0.9134	0.675543	2.32574	1	0.34481	0.399224	0.827493	0.811425	0.811716	2.47583	2.17488
P22106	P22106	ASNB_ECOLI	asnB	Asparagine synthetase B [glutamine-hydrolyzing]	1	KKALELSR	KKALELSR	8	19	26	2	KKALELSR2	destabilized													2.9545	0.9073	0.949098	1.72187	1	0.903967	0.957798	1.10842	0.780509	1.28885	1.63029	1.8055	3.0085	0.9719	0.897775	1.98818	1	0.870222	0.853582	1.02669	1.28741	1.44346	1.78312	1.99274
P0ACI6	P0ACI6	ASNC_ECOLI	asnC	Regulatory protein AsnC	1	QAGIITGAR	QAGIITGAR	9	48	56	2	QAGIITGAR2	destabilized													2.6073	0.9704	0.965945	1.63229	1	0.979721	1.00055	0.985389	0.859028	1.0365	1.54706	1.61221	2.552	0.9827	0.985974	1.6319	1	0.991566	1.0395	0.904971	0.995747	0.999126	1.5639	1.62613
P63417	P63417	YHBS_ECOLI	yhbS	Uncharacterized N-acetyltransferase YhbS	1	LADDALNGVTGLVEYHEHFNR	LADDALNGVTGLVEYHEHFNR	21	146	166	4	LADDALNGVTGLVEYHEHFNR4	destabilized	2.7196	0.9535	0.943441	4.80078	1	0.891264	1.08738	1.94694	1.92274	2.0924	3.86273	3.81599	2.7062	0.9673	1.045	7.39406	1	1.218	0.8483	2.34656	2.54822	2.89804	5.78173	6.0927	2.1075	0.9916	1.2457	11.7228	1	1.77367	2.01105	2.06388	2.94243	3.64442	5.66961	6.95543
P75824	P75824	HCR_ECOLI	hcr	NADH oxidoreductase HCR	1	AGVCGCCK	AGVC(UniMod:4)GC(UniMod:4)C(UniMod:4)K	8	275	282	2	AGVC(UniMod:4)GC(UniMod:4)C(UniMod:4)K2	destabilized	2.619	0.9837	1.00936	1.53858	1	1.02067	1.02518	1.04533	1.01293	0.956701	1.55567	1.5105	2.6204	0.9359	1.0098	1.52728	1	1.02989	1.09508	1.06203	0.892308	0.982536	1.53712	1.50485	2.6291	0.9567	0.979918	1.5148	1	0.985704	0.958616	1.05795	0.994693	0.882619	1.55127	1.47807
P0AFC7	P0AFC7	NUOB_ECOLI	nuoB	NADH-quinone oxidoreductase subunit B	1	RPLSWVVGDQGVYR	RPLSWVVGDQGVYR	14	181	194	3	RPLSWVVGDQGVYR3	destabilized	2.911	0.9649	0.960747	1.60661	1	0.919453	1.04442	0.888249	1.05965	1.22687	1.54084	1.62234													2.9498	0.9351	0.971346	1.4284	1	0.968112	1.06041	0.93241	0.90603	1.18005	1.40828	1.44136
P09546	P09546	PUTA_ECOLI	putA	Bifunctional protein PutA	1	RPETEAVSMLLEQAR	RPETEAVSMLLEQAR	15	101	115	3	RPETEAVSMLLEQAR3	destabilized													2.5148	0.9691	1.11084	2.03694	1	1.04034	1.1671	1.15266	1.23411	1.07185	1.99195	2.03485	2.8941	0.9862	1.00351	1.73246	1	1.00359	0.995631	1.11388	1.10456	1.33165	1.62887	1.70236
P0AFB8	P0AFB8	NTRC_ECOLI	glnG	DNA-binding transcriptional regulator NtrC	1	SGHQNLLSEAQPELER	SGHQNLLSEAQPELER	16	416	431	3	SGHQNLLSEAQPELER3	destabilized	2.6671	0.9319	1.08959	1.77389	1	1.17339	1.19181	1.14132	1.20828	1.31716	1.51086	1.67873	1.9668	0.9028	1.01187	2.58784	1	0.931444	1.24581	1.22421	1.19319	1.26554	1.51932	1.86696
P76440	P76440	PRET_ECOLI	preT	NAD-dependent dihydropyrimidine dehydrogenase subunit PreT	1	EELDEFPASEKEFTSAR	EELDEFPASEKEFTSAR	17	286	302	3	EELDEFPASEKEFTSAR3	destabilized	2.389	0.9887	0.992786	2.34333	1	1.06389	0.915068	0.954467	1.07163	1.04476	1.80769	2.15532	2.4234	0.9709	0.948584	2.17564	1	1.0479	1.00143	0.934687	0.766424	0.955106	1.83634	2.13147	2.7846	0.9834	0.935582	1.794	1	0.946961	0.93661	0.971014	0.822808	0.96468	1.80178	1.78555
P08201	P08201	NIRB_ECOLI	nirB	Nitrite reductase (NADH) large subunit	1	SYVYLDESKEIYKR	SYVYLDESKEIYKR	14	345	358	3	SYVYLDESKEIYKR3	destabilized	2.4052	0.9793	0.967067	2.80154	1	1.0444	0.906265	0.82626	1.15263	1.05759	2.0876	2.51978	2.7457	0.9843	1.0233	2.63297	1	1.21634	1.00425	0.889347	1.02892	1.24164	2.56856	2.63265	2.7529	0.9829	1.08681	2.6504	1	1.17717	0.926149	1.21172	1.15395	1.288	2.61357	2.63223
P69786	P69786	PTGCB_ECOLI	ptsG	PTS system glucose-specific EIICB component	1	TEMDEYIR	TEMDEYIR	8	468	475	2	TEMDEYIR2	destabilized	2.7144	0.9238	1.07814	1.67097	1	1.0163	1.08478	1.10849	1.20952	1.06474	1.75152	1.58768													2.3519	0.9311	1.1794	2.17394	1	1.16277	1.35352	1.21766	1.24608	1.09727	1.80956	2.15218
P0A9M8	P0A9M8	PTA_ECOLI	pta	Phosphate acetyltransferase	1	LSVFKPIAQPRTGGDAPDQTTTIVR	LSVFKPIAQPRTGGDAPDQTTTIVR	25	34	58	4	LSVFKPIAQPRTGGDAPDQTTTIVR4	destabilized													2.8594	0.9268	1.39881	6.48656	1	1.29736	1.21973	1.44744	2.12848	2.27478	7.53676	5.42911	2.0565	0.9947	0.675512	14.9979	1	0.517179	0.775504	1.21904	2.18783	2.68422	6.14262	8.25042
P0A698	P0A698	UVRA_ECOLI	uvrA	UvrABC system protein A	1	NINLVIPR	NINLVIPR	8	16	23	2	NINLVIPR2	destabilized	2.2846	0.9916	1.06467	8.38118	1	1.4724	2.00802	1.98576	2.9461	3.23811	4.57795	5.41015	2.9702	0.993	1.2331	5.8055	1	1.47558	1.73745	1.88607	2.6146	3.45706	5.09912	5.29726	1.9808	0.9921	1.09967	17.8302	1	1.09126	1.73755	2.40229	2.79112	3.19442	7.5616	9.21081
P77689	P77689	SUFD_ECOLI	sufD	Iron-sulfur cluster assembly protein SufD	1	TIVSDKGR	TIVSDKGR	8	303	310	2	TIVSDKGR2	destabilized	2.4039	0.9635	0.950896	2.19464	1	1.00964	1.08042	0.789706	0.86355	0.992636	1.77133	2.1085	2.7621	0.9361	0.883604	2.50303	1	0.971472	1.03617	0.534274	1.0035	1.39675	2.2092	2.51465
P64612	P64612	ZAPE_ECOLI	zapE	Cell division protein ZapE	1	ALNEGSHQPDDVQKEAVSR	ALNEGSHQPDDVQKEAVSR	19	13	31	4	ALNEGSHQPDDVQKEAVSR4	destabilized	2.0686	0.9556	1.07814	3.35664	1	1.21379	1.07686	0.992974	1.34487	1.2262	1.91281	2.30903	2.837	0.9396	0.92192	1.51494	1	0.835583	0.852204	0.967536	1.01188	1.05819	1.55034	1.45862
P00579	P00579	RPOD_ECOLI	rpoD	RNA polymerase sigma factor RpoD	1	RMSIGEAK	RMSIGEAK	8	364	371	2	RMSIGEAK2	destabilized													2.4673	0.9549	1.01298	2.07476	1	0.92972	1.00208	1.19683	1.09704	1.12995	1.70507	1.85072	2.5072	0.9078	0.895622	1.53603	1	0.924599	0.736027	0.958018	0.855879	0.955069	1.37273	1.49619
P00579	P00579	RPOD_ECOLI	rpoD	RNA polymerase sigma factor RpoD	1	GRSHATAQEEILK	GRSHATAQEEILK	13	239	251	3	GRSHATAQEEILK3	destabilized	2.6583	0.9787	1.07459	2.07314	1	1.0816	1.03197	1.16638	1.20956	1.20818	1.92398	2.00002	2.6401	0.9933	1.06488	2.18644	1	1.11826	1.05156	1.03727	1.13046	1.11045	2.12626	2.17783	2.4882	0.9841	1.0177	2.25283	1	1.05522	0.91687	1.04983	1.14096	1.08728	1.8896	2.12739
P63417	P63417	YHBS_ECOLI	yhbS	Uncharacterized N-acetyltransferase YhbS	1	WPGTESAFQVHR	WPGTESAFQVHR	12	134	145	3	WPGTESAFQVHR3	destabilized	3.2079	0.9865	0.963025	3.4678	1	0.886463	1.23859	1.31342	2.09307	2.53961	3.54511	3.25579	2.3702	0.99	0.896054	5.18007	1	0.814734	1.153	1.44613	1.80925	1.91466	3.19009	3.63752	2.0025	0.9866	0.953214	8.36366	1	1.12733	1.08368	1.35796	2.1035	2.42025	3.67084	4.74995
P0A8P3	P0A8P3	FETP_ECOLI	yggX	Probable Fe(2+)-trafficking protein	1	KLNMMNAEHRK	KLNMMNAEHRK	11	54	64	3	KLNMMNAEHRK3	destabilized	1.8455	0.939	0.951177	2.41378	1	0.912113	0.925644	1.13903	1.05774	1.19769	1.41097	1.61161													2.8652	0.9954	0.987956	1.42688	1	0.98088	1.00359	0.99883	1.09382	1.15356	1.36528	1.39927
P0AB43	P0AB43	YCGL_ECOLI	ycgL	Protein YcgL	1	KKLVNADIEK	KKLVNADIEK	10	61	70	2	KKLVNADIEK2	destabilized	2.7606	0.9006	0.932651	1.43876	1	1.01922	0.807995	0.892044	1.00695	1.07719	1.35546	1.42896	2.2014	0.958	1.01971	2.06995	1	1.06567	1.04205	1.03454	0.962858	1.20102	1.45908	1.69188	2.3303	0.9411	0.928683	1.76253	1	0.948613	0.860017	0.941764	0.907287	1.11737	1.33849	1.53596
P23538	P23538	PPSA_ECOLI	ppsA	Phosphoenolpyruvate synthase	1	YTLHSQGK	YTLHSQGK	8	350	357	2	YTLHSQGK2	destabilized	2.4303	0.9729	0.981209	2.07323	1	1.08357	1.04335	0.907814	0.866058	1.01525	1.74666	2.0113	2.5214	0.9978	0.971763	2.05281	1	0.991658	0.967305	0.936447	0.975549	1.0525	1.80087	1.99333	2.4651	0.9895	0.963205	2.03125	1	0.99404	0.998545	0.953067	0.862381	0.987967	1.80209	2.00533
P09546	P09546	PUTA_ECOLI	putA	Bifunctional protein PutA	1	ALPSAVSER	ALPSAVSER	9	1231	1239	2	ALPSAVSER2	destabilized	2.3312	0.9253	1.01745	2.3078	1	1.12598	0.944882	1.19685	1.23228	1.42126	1.58661	1.88189													2.2424	0.9407	1.07326	2.21726	1	1.12644	1.09579	1.15709	1.18391	1.31418	1.48659	1.8659
P24255	P24255	RP54_ECOLI	rpoN	RNA polymerase sigma-54 factor	1	LQINQHYASMCNNAR	LQINQHYASMC(UniMod:4)NNAR	15	297	311	3	LQINQHYASMC(UniMod:4)NNAR3	destabilized	2.4391	0.9815	0.976099	1.48477	1	1.00193	0.981492	0.91873	0.983876	1.00053	1.32034	1.44013	2.5026	0.969	0.954328	1.56829	1	0.895652	0.994577	0.985392	0.884814	0.995146	1.43357	1.54514	2.5309	0.9816	1.00681	1.55934	1	1.0604	1.03342	0.962491	0.974976	1.03563	1.4619	1.54439
P09546	P09546	PUTA_ECOLI	putA	Bifunctional protein PutA	1	GIYEGPGISIK	GIYEGPGISIK	11	319	329	2	GIYEGPGISIK2	destabilized	2.5616	0.9294	1.021	2.24912	1	0.982152	0.955812	1.3252	1.06438	1.28906	1.87937	2.01189	2.1429	0.9264	0.981724	2.55302	1	0.976061	0.946887	1.31216	1.16993	1.2767	1.67862	1.85594	2.9095	0.9642	1.00113	1.85617	1	0.854795	1.05399	1.11482	0.989841	1.22155	1.87932	1.83233
P0AG14	P0AG14	SOHB_ECOLI	sohB	Probable protease SohB	1	RTLTLLGENTEEGR	RTLTLLGENTEEGR	14	231	244	3	RTLTLLGENTEEGR3	destabilized	2.9154	0.9486	1.04969	1.56517	1	1.11158	1.10045	0.98284	1.17608	1.25007	1.52709	1.55596	1.9529	0.9497	0.916948	2.72176	1	0.80038	1.0008	0.933906	0.878545	1.07613	1.42575	1.76511	2.3875	0.9508	1.18589	2.35973	1	1.15418	1.30724	1.20161	1.31683	1.14932	1.95478	2.28288
P09546	P09546	PUTA_ECOLI	putA	Bifunctional protein PutA	1	LKSLTLLAR	LKSLTLLAR	9	353	361	2	LKSLTLLAR2	destabilized	2.1252	0.9284	0.83766	4.37958	1	0.809392	0.875444	0.926225	1.03639	1.84709	2.12157	2.89827	2.5334	0.965	0.965875	3.07417	1	1.18756	0.708971	1.04814	0.960545	1.35363	2.42916	2.84124	2.6866	0.9612	1.08598	2.72219	1	1.33211	1.04725	0.941717	1.32109	1.47369	2.38758	2.61488
P0A6X7	P0A6X7	IHFA_ECOLI	ihfA	Integration host factor subunit alpha	1	SRVENASPKDE	SRVENASPKDE	11	89	99	2	SRVENASPKDE2	destabilized	2.2329	0.997	1.02999	2.54143	1	1.07143	1.04037	1.02795	1.02174	1.10559	1.68012	2.12112	2.6054	0.99	1.05373	1.83721	1	1.03492	1.07619	1.04762	1.12381	1.07619	1.7746	1.82857	2.3831	0.9744	0.983454	2.00085	1	0.851632	1.03264	1.05638	0.985163	0.997033	1.62315	1.91988
P0A6H1	P0A6H1	CLPX_ECOLI	clpX	ATP-dependent Clp protease ATP-binding subunit ClpX	1	LLYCSFCGK	LLYC(UniMod:4)SFC(UniMod:4)GK	9	12	20	2	LLYC(UniMod:4)SFC(UniMod:4)GK2	destabilized	2.627	0.9286	1.05657	1.53138	1	1.08458	1.1592	1.07463	1.12438	1.199	1.36318	1.44776	1.7291	0.9336	1.01166	3.11758	1	0.973404	1.2234	1.1383	1.14362	1.39894	1.55851	1.93617	2.3629	0.979	0.981366	2.34669	1	0.923469	1.07143	1.15816	1.10204	1.29082	1.72449	1.88265
P09546	P09546	PUTA_ECOLI	putA	Bifunctional protein PutA	1	KVYTDVSYLACAK	KVYTDVSYLAC(UniMod:4)AK	13	459	471	3	KVYTDVSYLAC(UniMod:4)AK3	destabilized	2.8493	0.9879	1.00235	2.08489	1	1.05047	1.03274	1.02741	0.905034	1.23073	2.03672	2.1242	2.2102	0.9011	1.08387	2.96757	1	1.21264	1.17661	1.20065	1.23245	1.6763	1.74323	2.31372	2.1189	0.967	1.15241	3.85034	1	1.31961	1.0838	1.26083	1.41062	1.35849	2.20202	2.70345
P09546	P09546	PUTA_ECOLI	putA	Bifunctional protein PutA	1	LAQQEGQTGLPHPK	LAQQEGQTGLPHPK	14	591	604	3	LAQQEGQTGLPHPK3	destabilized	2.3556	0.9658	0.903172	2.20213	1	0.90465	0.821116	0.924034	1.0531	1.20594	1.54739	1.82536	2.463	0.991	0.985427	2.11962	1	0.958932	1.01646	1.03591	0.995921	1.20522	1.6827	1.90475	2.1136	0.947	0.886611	2.44248	1	0.881448	0.871986	0.800259	0.922575	1.15935	1.45393	1.78501
P21507	P21507	SRMB_ECOLI	srmB	ATP-dependent RNA helicase SrmB	1	RKPSGTGVPPQTTEE	RKPSGTGVPPQTTEE	15	430	444	3	RKPSGTGVPPQTTEE3	destabilized	2.3694	0.9951	1.00418	2.613	1	0.999807	0.968659	1.07105	1.1369	1.16278	1.90341	2.22083	3.0497	0.9306	0.810926	1.69611	1	0.703316	0.853317	0.890847	0.607261	1.55291	1.72772	1.66426	2.1035	0.9015	1.17224	2.83147	1	1.08204	1.45207	1.15627	1.19041	1.15743	1.52957	2.27282
P20966	P20966	PTFBC_ECOLI	fruA	PTS system fructose-specific EIIB'BC component	1	GHAKPYTAPVAATAPVAASGPK	GHAKPYTAPVAATAPVAASGPK	22	83	104	4	GHAKPYTAPVAATAPVAASGPK4	destabilized													2.9363	0.9667	0.90802	2.42169	1	0.828862	0.944302	1.07919	0.689154	1.31498	2.32804	2.51491	2.3366	0.9756	1.29246	4.54695	1	1.59302	1.53009	1.24723	1.28309	1.10196	3.27794	4.5003
P63417	P63417	YHBS_ECOLI	yhbS	Uncharacterized N-acetyltransferase YhbS	1	FGFELAAHHDLR	FGFELAAHHDLR	12	120	131	3	FGFELAAHHDLR3	destabilized	2.4859	0.9823	0.907168	4.47263	1	0.692666	1.25784	1.15737	1.49519	1.71287	3.1119	3.47097	2.6789	0.9895	1.1063	4.30167	1	1.21001	1.14709	1.5686	1.64527	2.07783	3.4434	3.71888	2.6733	0.9868	1.16874	5.78466	1	1.37099	1.67499	1.62383	2.38207	2.61993	4.42227	4.65857
P0A6X7	P0A6X7	IHFA_ECOLI	ihfA	Integration host factor subunit alpha	1	RVVTFRPGQK	RVVTFRPGQK	10	77	86	2	RVVTFRPGQK2	destabilized	2.5218	0.9948	1.03803	5.16706	1	0.807622	1.08141	1.22366	1.18394	1.29282	4.20868	4.92756	2.5323	0.9795	0.830607	4.03428	1	0.818813	1.07366	0.451248	0.831004	1.08212	3.33458	3.88036	1.62	0.9625	0.730207	16.5376	1	0.786034	0.867953	1.02386	0.753521	1.11375	4.37184	5.34551
P09546	P09546	PUTA_ECOLI	putA	Bifunctional protein PutA	1	GESNILLER	GESNILLER	9	1288	1296	2	GESNILLER2	destabilized	2.7684	0.9438	1.01693	1.62049	1	0.899441	1.11173	1.06145	1.08939	1.14525	1.58101	1.58659	2.4514	0.9311	0.919201	1.99695	1	0.854749	0.988827	1.02793	1.19553	1.29609	1.40782	1.70391	2.5753	0.9149	1.00592	2.11306	1	1	1.15976	1.18935	1.34911	1.21302	1.79882	1.73373
P63417	P63417	YHBS_ECOLI	yhbS	Uncharacterized N-acetyltransferase YhbS	1	SFESDAEAK	SFESDAEAK	9	21	29	2	SFESDAEAK2	destabilized	2.8361	0.9935	0.947121	3.85785	1	0.862255	1.21392	1.42094	1.70689	2.08275	3.25746	3.37367	2.3844	0.9994	1.00665	4.85542	1	1.05698	1.1651	1.35009	1.57927	1.97241	3.06577	3.58938	1.8693	0.9944	1.01894	8.02596	1	1.07884	1.57775	1.49959	2.01539	2.21711	3.51691	4.25496
P00490	P00490	PHSM_ECOLI	malP	Maltodextrin phosphorylase	1	VLYPNDNHTAGK	VLYPNDNHTAGK	12	255	266	2	VLYPNDNHTAGK2	destabilized	2.3551	0.9775	1.07276	1.91221	1	1.04221	1.0983	1.15773	1.10312	1.03671	1.59943	1.88529	2.2683	0.9847	1.07779	2.02585	1	1.08815	1.12665	1.08181	1.11203	1.0659	1.50024	1.89043
P0A8A0	P0A8A0	YEBC_ECOLI	yebC	Probable transcriptional regulatory protein YebC	1	AAVDKALSNNMTRDTLNR	AAVDKALSNNMTRDTLNR	18	51	68	3	AAVDKALSNNMTRDTLNR3	destabilized	2.1024	0.9075	2.30214	19.0767	1	5.45209	2.01296	1.13134	2.63377	1.58364	4.14497	14.821	2.3723	0.9355	1.07929	5.90407	1	0.510245	2.12549	0.621072	1.41764	0.802348	4.55809	5.87057
P00490	P00490	PHSM_ECOLI	malP	Maltodextrin phosphorylase	1	YGLNSAAEMTPR	YGLNSAAEMTPR	12	22	33	2	YGLNSAAEMTPR2	destabilized													2.2263	0.9195	1.11295	1.94855	1	1.21538	1.12656	1.11734	1.1506	1.22477	1.44084	1.68732	2.3777	0.9988	1.02796	2.31297	1	1.04068	1.01897	1.04122	1.05786	1.06895	1.79761	2.15527
P09546	P09546	PUTA_ECOLI	putA	Bifunctional protein PutA	1	DGTIVSVQGFAR	DGTIVSVQGFAR	12	1276	1287	2	DGTIVSVQGFAR2	destabilized	1.9815	0.9887	1.01688	2.7825	1	1.06215	1.02825	1.06215	1.09605	1.27684	1.59322	1.89831	1.8135	0.9518	0.951954	3.12027	1	0.958333	0.97619	1.14881	1.27381	1.42857	1.58333	1.97024	2.6596	0.9692	1.02996	1.90469	1	1	1	1.18235	1.12941	1.2	1.73529	1.79412
P17846	P17846	CYSI_ECOLI	cysI	Sulfite reductase [NADPH] hemoprotein beta-component	1	IHKGDFR	IHKGDFR	7	385	391	2	IHKGDFR2	destabilized	1.483	0.9622	1.12013	8.42563	1	0.99388	1.41729	1.22991	1.17668	1.34965	2.11026	2.87955	2.4767	0.9732	0.899638	2.54573	1	1.05322	0.717781	0.838257	0.905078	1.03508	2.05374	2.40332	2.4101	0.931	0.849344	2.38862	1	1.09271	0.570789	0.735824	0.858482	0.878765	1.8769	2.28305
P63417	P63417	YHBS_ECOLI	yhbS	Uncharacterized N-acetyltransferase YhbS	1	RSFESDAEAK	RSFESDAEAK	10	20	29	2	RSFESDAEAK2	destabilized	2.9425	0.9948	0.892259	3.39041	1	0.783123	1.09611	1.24981	1.66306	2.03237	2.95197	3.14435	2.2874	0.9985	0.969951	4.77115	1	0.927653	1.11351	1.11693	1.40384	1.62772	2.85287	3.42809	1.9285	0.9993	0.991973	7.05676	1	1.02241	1.33451	1.42829	1.72048	2.02837	3.24134	3.8635
P62620	P62620	ISPG_ECOLI	ispG	4-hydroxy-3-methylbut-2-en-1-yl diphosphate synthase (flavodoxin)	1	ASQLDEAR	ASQLDEAR	8	356	363	2	ASQLDEAR2	destabilized	2.2846	0.9382	1.01034	1.44495	1	1.00697	1.06266	1.01672	1.01991	1.12489	1.20138	1.30338	2.2	0.9564	0.976576	1.5566	1	0.948356	1.01555	1.01161	1.10517	1.08087	1.22344	1.32732
P09546	P09546	PUTA_ECOLI	putA	Bifunctional protein PutA	1	SGEPLIRK	SGEPLIRK	8	239	246	2	SGEPLIRK2	destabilized	2.5307	0.9362	0.89342	1.63042	1	0.882203	0.832535	0.864869	0.986535	1.11037	1.32889	1.50855	1.9733	0.9756	0.952953	2.41754	1	0.929226	0.993131	0.936529	0.946715	1.12164	1.4031	1.66233	2.3767	0.9925	0.987291	2.09984	1	1.01553	0.983173	0.968256	1.11112	1.17162	1.59126	1.80167
P09546	P09546	PUTA_ECOLI	putA	Bifunctional protein PutA	1	VMEELYPR	VMEELYPR	8	345	352	2	VMEELYPR2	destabilized	1.677	0.956	0.96434	3.95873	1	0.840656	1.02579	1.16613	1.17754	1.10555	1.71419	2.04283													2.342	0.9773	1.09577	2.49167	1	1.19835	1.1459	1.16557	1.21103	1.38918	1.81081	2.05159
P0AG14	P0AG14	SOHB_ECOLI	sohB	Probable protease SohB	1	RTLTLLGENTEEGREK	RTLTLLGENTEEGREK	16	231	246	3	RTLTLLGENTEEGREK3	destabilized	2.0578	0.908	1.27885	4.15274	1	1.63811	1.24602	1.12091	1.45277	1.21565	1.66963	3.02744	2.6996	0.9194	0.972924	1.48227	1	0.953928	1.06153	0.836822	1.02954	0.986936	1.50036	1.45195
P08201	P08201	NIRB_ECOLI	nirB	Nitrite reductase (NADH) large subunit	1	FKHFINSDKR	FKHFINSDKR	10	807	816	2	FKHFINSDKR2	destabilized	1.6455	0.946	1.05075	3.81516	1	1.14942	1.02691	0.981993	1.16275	1.06788	1.41362	1.77906	2.4701	0.9194	1.12865	1.71451	1	1.20949	1.08228	1.23073	1.1265	1.13222	1.59336	1.70121	2.2172	0.9745	0.921082	2.0981	1	0.924404	0.899967	0.831861	0.982767	0.986171	1.4223	1.72727
P09323	P09323	PTW3C_ECOLI	nagE	PTS system N-acetylglucosamine-specific EIICBA component	1	AIDACITR	AIDAC(UniMod:4)ITR	8	408	415	2	AIDAC(UniMod:4)ITR2	destabilized	2.4475	0.9252	1.19128	2.37981	1	1.25946	1.35331	1.25981	1.06777	1.35007	1.95747	2.23221	2.2187	0.9155	1.10729	2.20997	1	1.14986	1.16963	1.11016	1.30846	1.20908	1.51636	1.85828
P0ADE8	P0ADE8	YGFZ_ECOLI	ygfZ	tRNA-modifying protein YgfZ	1	MGENWRR	MGENWRR	7	269	275	2	MGENWRR2	destabilized	2.1095	0.9643	0.956461	1.98636	1	0.909971	1.01917	1.02122	1.07711	1.20289	1.34179	1.54497	2.1176	0.9411	1.06497	1.92553	1	1.15779	1.0522	1.04029	1.12237	1.0196	1.26686	1.65164	1.7803	0.9843	0.98957	2.15719	1	0.960564	0.993892	1.05023	1.03257	1.05286	1.28386	1.43821
P04983	P04983	RBSA_ECOLI	rbsA	Ribose import ATP-binding protein RbsA	1	ALSGAALNVYPGR	ALSGAALNVYPGR	13	19	31	2	ALSGAALNVYPGR2	destabilized													2.4374	0.982	0.917203	1.88076	1	0.883732	0.863795	0.937618	0.982818	1.06445	1.49618	1.68768	2.4248	0.9579	0.890299	1.88948	1	0.806745	0.891964	0.928683	0.959085	1.14294	1.43691	1.63949
P25522	P25522	MNME_ECOLI	mnmE	tRNA modification GTPase MnmE	1	RRHLQALEQAAEHLQQGK	RRHLQALEQAAEHLQQGK	18	390	407	4	RRHLQALEQAAEHLQQGK4	destabilized	2.4014	0.9346	0.923519	8.80295	1	1.29774	1.23959	0.957476	3.1173	3.38813	4.59705	6.41078													1.6289	0.9134	1.78287	16.0486	1	2.60184	1.64469	1.91642	2.9788	2.43353	4.54746	6.53381
P09546	P09546	PUTA_ECOLI	putA	Bifunctional protein PutA	1	LPQPVAEQAHK	LPQPVAEQAHK	11	116	126	2	LPQPVAEQAHK2	destabilized	2.2111	0.9739	0.892732	2.40804	1	0.822395	0.904348	0.878261	1.05217	1.13043	1.55652	1.83478	1.9987	0.97	0.950576	2.48689	1	0.957265	0.974359	0.888889	1.00855	1.17094	1.44444	1.7265	2.1721	0.9506	0.969402	2.36587	1	1.06195	0.847616	1	1.00885	1.21239	1.53097	1.82301
P0A6B7	P0A6B7	ISCS_ECOLI	iscS	Cysteine desulfurase IscS	1	GKHIITSK	GKHIITSK	8	94	101	2	GKHIITSK2	destabilized	1.5794	0.9437	1.04477	10.0259	1	1.10358	0.968904	1.17198	0.995867	1.03669	1.18819	1.8117	1.8415	0.9038	0.983026	2.33673	1	0.907811	1.01733	1.18458	1.09874	1.16115	1.34121	1.63443	2.7074	0.9921	0.988022	1.45699	1	0.983483	0.98863	1.05381	1.09128	1.13894	1.32694	1.37559
P64483	P64483	PROXY_ECOLI	proXp-y	Multifunctional Ser/Thr-tRNA deacylase ProXp-y	1	IAQPELVNFRR	IAQPELVNFRR	11	155	165	2	IAQPELVNFRR2	destabilized													2.3354	0.9452	1.05002	1.61997	1	1.07225	1.10894	1.09786	0.981559	1.05978	1.36528	1.52732	2.2353	0.9186	0.946677	1.50217	1	0.85892	0.976887	0.979277	0.977409	1.00128	1.20475	1.30561
P09546	P09546	PUTA_ECOLI	putA	Bifunctional protein PutA	1	AQMDGLEGYPVYTRK	AQMDGLEGYPVYTRK	15	445	459	3	AQMDGLEGYPVYTRK3	destabilized	1.9286	0.9872	1.12802	5.21783	1	1.17418	1.14887	1.35264	1.28959	1.40695	2.34423	3.01419	2.3525	0.9967	1.02862	2.72335	1	0.994761	1.048	1.10122	1.05961	1.15339	1.96116	2.37449	2.2113	0.9458	1.0511	3.4355	1	1.295	0.908053	1.05692	1.26215	1.53689	2.05851	2.54233
P69783	P69783	PTGA_ECOLI	crr	PTS system glucose-specific EIIA component	1	LKSLVSDDKK	LKSLVSDDKK	10	7	16	2	LKSLVSDDKK2	destabilized	1.5324	0.9218	1.02795	2.51194	1	1.09275	0.989953	1.00164	1.10275	1.06405	1.22919	1.39876	2.2979	0.9442	1.00128	1.53587	1	0.988575	1.07992	0.961282	0.973886	1.05711	1.26567	1.4042
P37617	P37617	ZNTA_ECOLI	zntA	Zinc/cadmium/lead-transporting P-type ATPase	1	ATGDKVPAGATSVDR	ATGDKVPAGATSVDR	15	297	311	3	ATGDKVPAGATSVDR3	destabilized	1.7579	0.9035	0.974786	2.43966	1	0.931952	1.01556	1.02361	1.24841	1.07216	1.38572	1.59507	1.992	0.9602	1.10781	2.77566	1	1.21321	1.06609	1.14135	1.12835	1.19603	1.52896	1.93869
P0A7Y0	P0A7Y0	RNC_ECOLI	rnc	Ribonuclease 3	1	LDEISPGDKQKDPK	LDEISPGDKQKDPK	14	144	157	3	LDEISPGDKQKDPK3	destabilized													1.638	0.9416	1.03613	2.7853	1	1.06652	0.976891	1.15749	1.16572	1.13201	1.40293	1.64641	2.5413	0.9302	1.10878	2.24505	1	1.22915	1.3186	1.25826	1.35848	1.40958	1.72769	1.97713
P17115	P17115	GUTQ_ECOLI	gutQ	Arabinose 5-phosphate isomerase GutQ	1	RKITAAPVVDENGK	RKITAAPVVDENGK	14	292	305	3	RKITAAPVVDENGK3	destabilized	1.7724	0.9685	0.940073	6.42154	1	1.02501	0.666719	1.06849	1.07529	1.06097	1.93227	2.81755	2.3551	0.983	0.991016	3.44147	1	1.01385	1.15166	0.92858	0.914456	1.31094	2.33307	2.87431	1.5615	0.9059	0.780825	4.77399	1	0.582735	0.884871	0.713125	0.866685	1.19313	1.51917	2.019
P0A7S9	P0A7S9	RS13_ECOLI	rpsM	Small ribosomal subunit protein uS13	1	AILAAAGIAEDVK	AILAAAGIAEDVK	13	32	44	2	AILAAAGIAEDVK2	destabilized													2.1368	0.9258	1.25712	2.7219	1	1.33557	1.22819	1.28859	1.36913	1.32215	1.51678	2.40268	1.9985	0.9277	1.20032	3.68023	1	1.04082	1.29252	1.28571	1.2517	1.34014	1.4898	2.43537
P62399	P62399	RL5_ECOLI	rplE	Large ribosomal subunit protein uL5	1	SFDGRGNYSMGVR	SFDGRGNYSMGVR	13	121	133	3	SFDGRGNYSMGVR3	destabilized													2.0634	0.9075	1.59854	7.26254	1	1.76483	1.48529	1.44723	2.39059	1.51239	2.48734	5.05464	1.6323	0.9103	1.10842	18.5577	1	1.05609	0.758533	1.07894	1.3986	1.38063	1.44857	2.9694
P0A698	P0A698	UVRA_ECOLI	uvrA	UvrABC system protein A	1	YVESLSAYAR	YVESLSAYAR	10	53	62	2	YVESLSAYAR2	destabilized	1.386	0.9894	0.998151	20.0057	1	1.06639	1.63047	1.72237	2.10248	3.25995	4.91261	6.90201	1.9896	0.9965	0.900784	12.1813	1	0.917432	1.84997	1.91422	2.72336	3.24362	5.39438	6.52032	2.1559	0.9911	0.821478	10.805	1	0.597075	1.66805	1.89469	2.34028	2.95107	5.37156	6.34376
P0A9X4	P0A9X4	MREB_ECOLI	mreB	Cell shape-determining protein MreB	1	VLVCVPVGATQVERR	VLVC(UniMod:4)VPVGATQVERR	15	110	124	3	VLVC(UniMod:4)VPVGATQVERR3	destabilized	1.7633	0.9573	1.09102	6.59044	1	1.28413	1.00369	1.07011	1.12546	1.07011	1.38007	2.29151	2.3508	0.9273	0.901033	1.84964	1	0.825503	0.95302	0.862416	1.06711	1.1443	1.3557	1.55705
P0A7W1	P0A7W1	RS5_ECOLI	rpsE	Small ribosomal subunit protein uS5	1	NMINVALNNGTLQHPVKGVHTGSR	NMINVALNNGTLQHPVKGVHTGSR	24	70	93	4	NMINVALNNGTLQHPVKGVHTGSR4	destabilized	1.464	0.9421	1.06055	21.2416	1	1.36818	0.811585	1.07832	1.23234	0.905095	1.73396	3.09997	2.2103	0.9658	1.14918	3.1091	1	1.17978	1.13911	1.38244	1.17751	1.01667	1.70513	2.90405	1.5924	0.9249	0.905611	27.7787	1	0.707433	0.598083	0.945139	1.19865	1.04669	1.13925	2.82662
Q46864	Q46864	MQSA_ECOLI	mqsA	Antitoxin MqsA	1	VLDKHPELLNEIR	VLDKHPELLNEIR	13	119	131	3	VLDKHPELLNEIR3	destabilized	1.4873	0.9758	1.01605	11.7846	1	1.01252	1.10082	1.01304	0.990003	1.03655	1.13657	1.82691	2.1285	0.9275	0.985886	1.842	1	1.01635	0.982579	1.00581	0.896955	1.12099	1.29844	1.49662
P00760	P00760	TRY1_BOVIN	PRSS1	Serine protease 1	1	LKSAASLNSR	LKSAASLNSR	10	113	122	2	LKSAASLNSR2	destabilized	1.2535	0.9408	0.988776	3.21683	1	1.00717	0.982079	0.939068	1.08961	1.11111	1.23297	1.45161	2.1226	0.9695	0.980865	1.7722	1	1.00342	0.969178	1.00342	0.924658	1.04452	1.2637	1.45548	2.0138	0.9775	0.958765	1.87621	1	0.956811	0.920266	0.976744	1.00664	1.07641	1.26578	1.42857
P09546	P09546	PUTA_ECOLI	putA	Bifunctional protein PutA	1	LAYQLADKLR	LAYQLADKLR	10	127	136	2	LAYQLADKLR2	destabilized	1.5648	0.928	1.0043	5.57687	1	0.955372	1.03971	0.984968	1.24315	0.909887	1.54678	2.03506	1.6068	0.9011	1.08297	6.50841	1	1.45503	0.892309	0.955268	1.16054	1.51583	1.9882	2.69933	1.8517	0.9173	1.35842	14.9556	1	1.2325	1.32894	1.33876	1.19922	2.05619	1.61323	4.27069
P0A8E1	P0A8E1	YCFP_ECOLI	ycfP	UPF0227 protein YcfP	1	DRCLVILSR	DRC(UniMod:4)LVILSR	9	125	133	2	DRC(UniMod:4)LVILSR2	destabilized	1.5246	0.9727	1.06781	34.6499	1	1.05552	1.01085	0.876239	1.50213	1.06616	1.77178	4.22383	1.9054	0.963	1.1494	4.26345	1	1.27683	1.21493	1.06168	1.31335	1.38144	1.91143	2.55119
P0A9Q7	P0A9Q7	ADHE_ECOLI	adhE	Bifunctional aldehyde-alcohol dehydrogenase AdhE	1	RIYKFPK	RIYKFPK	7	579	585	2	RIYKFPK2	destabilized	1.8989	0.9735	1.34405	35.4218	1	1.58709	1.65538	1.14951	1.3211	1.40044	1.30221	5.00285													1.8123	0.9789	1.42895	29.1201	1	1.67004	1.49659	1.1644	1.67529	1.56978	1.84465	6.05894
P02358	P02358	RS6_ECOLI	rpsF	Small ribosomal subunit protein bS6	1	HYEIVFMVHPDQSEQVPGMIER	HYEIVFMVHPDQSEQVPGMIER	22	3	24	4	HYEIVFMVHPDQSEQVPGMIER4	destabilized	2.0597	0.9911	1.07639	3.54299	1	1.09391	1.1777	1.07128	1.06497	1.05277	1.44713	2.57002	1.7899	0.9681	1.11275	10.9505	1	1.03077	1.11098	1.15913	1.34719	1.02913	1.33472	2.83426	1.844	0.9861	1.10894	13.7986	1	1.18193	1.09326	1.11858	1.17748	1.08535	1.13158	2.47343
P21170	P21170	SPEA_ECOLI	speA	Biosynthetic arginine decarboxylase	1	SVIVCNGYK	SVIVC(UniMod:4)NGYK	9	167	175	2	SVIVC(UniMod:4)NGYK2	destabilized	1.5059	0.9365	0.955209	5.6204	1	0.810984	0.96098	1.031	1.05125	0.9321	1.29487	1.74709	1.9149	0.9094	1.27784	6.93176	1	1.09807	1.22155	1.47089	1.17945	1.70604	1.61231	3.2765	1.8537	0.9047	1.20131	19.5964	1	0.964601	1.47494	1.25458	1.25952	1.29401	1.17072	2.63092
P02359	P02359	RS7_ECOLI	rpsG	Small ribosomal subunit protein uS7	1	VGGSTYQVPVEVRPVR	VGGSTYQVPVEVRPVR	16	80	95	3	VGGSTYQVPVEVRPVR3	destabilized	1.8657	0.9858	1.10018	5.73335	1	1.04918	1.18852	1.18852	1.07377	1.11475	1.51639	2.62295	1.6052	0.9898	1.02505	16.913	1	0.962406	0.992481	1.03008	1.15038	1.03759	1.31579	2.6015	2.0004	0.9691	1.23544	4.72056	1	1.30769	1.375	1.20192	1.27885	1.25	1.5	2.98077
P0A7V0	P0A7V0	RS2_ECOLI	rpsB	Small ribosomal subunit protein uS2	1	DLETQSQDGTFDKLTK	DLETQSQDGTFDKLTK	16	116	131	3	DLETQSQDGTFDKLTK3	destabilized													1.8286	0.952	1.0943	5.54858	1	1.04514	1.15881	1.04686	1.08797	1.22828	1.19489	2.00132	1.5325	0.9483	1.04023	13.9769	1	1.1375	1.10399	0.922163	0.962794	1.15355	1.21959	2.0694
P0A9B2	P0A9B2	G3P1_ECOLI	gapA	Glyceraldehyde-3-phosphate dehydrogenase A	1	KVVMTGPSK	KVVMTGPSK	9	116	124	2	KVVMTGPSK2	destabilized	2.0755	0.9791	1.08235	3.41228	1	1.09199	1.17158	1.2837	1.26743	1.42609	1.90018	2.39793	1.9299	0.9552	1.18163	4.29358	1	1.12271	1.27594	1.31005	1.41115	1.40896	1.92999	2.67753	1.5042	0.9618	1.16119	9.66125	1	1.19589	1.18311	1.08116	1.52754	1.35646	2.04803	3.07527
P02413	P02413	RL15_ECOLI	rplO	Large ribosomal subunit protein uL15	1	VEGGVVDLNTLK	VEGGVVDLNTLK	12	85	96	2	VEGGVVDLNTLK2	destabilized	1.851	0.9706	1.08243	3.9214	1	1.1203	1.1391	1.09398	1.00752	1.14286	1.31203	1.96241	1.5842	0.929	1.07023	8.9883	1	1.10884	1.17347	0.965986	1.13265	1.04422	1.21088	1.77551	2.0737	0.9561	1.09256	2.08481	1	1.11189	1.11538	1.17483	1.07343	1.08042	1.20979	1.74476
P0A7V3	P0A7V3	RS3_ECOLI	rpsC	Small ribosomal subunit protein uS3	1	VVADIAGVPAQINIAEVRK	VVADIAGVPAQINIAEVRK	19	90	108	3	VVADIAGVPAQINIAEVRK3	destabilized	2.1968	0.9065	1.16055	2.3389	1	1.25186	1.17284	1.27206	1.13583	1.3327	1.59079	1.9541	1.5094	0.956	1.10429	15.6547	1	1.16682	0.975111	1.22114	1.01836	1.28248	1.4707	2.52067
P00490	P00490	PHSM_ECOLI	malP	Maltodextrin phosphorylase	1	FKTLVEK	FKTLVEK	7	379	385	2	FKTLVEK2	destabilized													2.2603	0.9322	1.11918	3.29534	1	1.1712	1.2085	1.54858	1.4643	1.42915	2.09161	2.53042	1.5044	0.9718	1.02496	8.42661	1	1.05443	1.19615	0.83711	1.1838	1.22081	1.9609	2.73651
P62399	P62399	RL5_ECOLI	rplE	Large ribosomal subunit protein uL5	1	GNYSMGVR	GNYSMGVR	8	126	133	2	GNYSMGVR2	destabilized	1.822	0.9927	1.12908	8.54134	1	1.1689	1.16212	1.16456	1.10508	1.18476	1.54737	3.05965	1.8118	0.992	1.10801	9.37002	1	1.04231	1.1748	1.12707	1.20159	1.11213	1.54771	3.16162
P0ABT2	P0ABT2	DPS_ECOLI	dps	DNA protection during starvation protein	1	ATVELLNR	ATVELLNR	8	28	35	2	ATVELLNR2	destabilized	1.79	0.9844	1.08596	8.4165	1	1.1374	1.10543	1.11264	1.14426	1.01633	1.2205	2.28037	1.8376	0.96	1.16176	13.0916	1	1.34818	1.0985	1.19676	1.25468	1.07566	1.20618	2.66988	1.771	0.9913	1.12528	13.1559	1	1.20278	1.21678	1.19007	1.02687	1.12269	1.60232	3.54656
P06959	P06959	ODP2_ECOLI	aceF	Dihydrolipoyllysine-residue acetyltransferase component of pyruvate dehydrogenase complex	1	VDFSKFGEIEEVELGR	VDFSKFGEIEEVELGR	16	392	407	3	VDFSKFGEIEEVELGR3	destabilized	2.016	0.9877	0.951453	4.4817	1	1.07307	0.93504	0.827514	1.01802	1.04802	1.9761	2.74993	1.1681	0.9756	0.876243	18.6221	1	0.877326	0.897767	0.729253	0.974653	0.903952	1.55362	2.34354	2.1563	0.9911	1.03948	3.22017	1	1.02045	1.0296	1.06207	1.17675	1.06881	1.84374	2.44094
P0A7V3	P0A7V3	RS3_ECOLI	rpsC	Small ribosomal subunit protein uS3	1	EFADNLDSDFK	EFADNLDSDFK	11	28	38	2	EFADNLDSDFK2	destabilized	1.8097	0.9814	1.13095	8.34473	1	1.16667	1.02525	1.20202	1.20202	1.19697	1.41919	2.76768	1.7741	0.9888	1.07107	6.91293	1	1.03865	1.12077	1.05797	1.13043	1.08213	1.27053	2.19807	1.7066	0.998	1.04827	9.22625	1	1.04902	1.05392	1.05882	1.05882	1.07843	1.33824	2.39216
P0ABT2	P0ABT2	DPS_ECOLI	dps	DNA protection during starvation protein	1	TALIDHLDTMAER	TALIDHLDTMAER	13	71	83	3	TALIDHLDTMAER3	destabilized	1.6117	0.9635	1.08179	18.3698	1	1.17937	1.12774	1.16255	1.10414	0.944379	1.21559	2.27266													1.8112	0.9826	1.13987	18.7573	1	1.15865	1.38243	1.07351	1.14083	1.08427	1.28083	3.5169
P21170	P21170	SPEA_ECOLI	speA	Biosynthetic arginine decarboxylase	1	AELMAVLAHAGMTR	AELMAVLAHAGMTR	14	153	166	3	AELMAVLAHAGMTR3	destabilized	1.408	0.9374	0.988607	5.21233	1	0.988863	1.03058	1.29287	1.31846	1.58583	1.75724	2.45004	1.7273	0.9877	1.13099	23.4604	1	1.13142	0.996428	1.20647	1.22475	1.22959	1.37451	3.48354	2.1579	0.928	1.61592	5.16316	1	1.75476	1.74737	1.90724	1.7551	1.53403	2.45843	4.39637
P21170	P21170	SPEA_ECOLI	speA	Biosynthetic arginine decarboxylase	1	ESYGYNGDYFLVYPIKVNQHR	ESYGYNGDYFLVYPIKVNQHR	21	112	132	4	ESYGYNGDYFLVYPIKVNQHR4	destabilized	1.654	0.9428	1.21475	26.0862	1	1.01143	0.946008	1.35078	1.64137	1.35594	1.67752	3.9097	1.8204	0.982	1.23948	17.2582	1	1.13625	1.28457	1.5792	1.31013	1.12967	1.80502	4.83964	1.8244	0.9867	1.22802	29.6632	1	1.11508	1.17708	1.58916	1.09517	1.39302	1.54517	5.80486
P0A7W1	P0A7W1	RS5_ECOLI	rpsE	Small ribosomal subunit protein uS5	1	RNMINVALNNGTLQHPVKGVHTGSR	RNMINVALNNGTLQHPVKGVHTGSR	25	69	93	4	RNMINVALNNGTLQHPVKGVHTGSR4	destabilized	1.5817	0.9441	1.2039	23.3161	1	1.59989	1.17072	1.19819	1.27928	0.976064	1.74499	3.47432													1.5025	0.9211	1.0207	40.4374	1	0.753203	0.590252	0.923214	1.4495	1.47588	1.6512	3.97133
P0A9B2	P0A9B2	G3P1_ECOLI	gapA	Glyceraldehyde-3-phosphate dehydrogenase A	1	IRVTAERDPANLK	IRVTAERDPANLK	13	72	84	3	IRVTAERDPANLK3	destabilized	2.003	0.9481	1.01855	5.25198	1	1.16906	1.5711	1.58768	1.80672	2.256	2.45122	3.37264	1.6884	0.9568	1.21741	9.46158	1	1.14462	1.26749	1.17804	1.31352	1.4758	1.73758	2.9542	1.6532	0.9329	1.16023	7.66909	1	1.30645	1.2876	1.01335	1.86361	1.53243	2.50586	3.46134
P0A7S9	P0A7S9	RS13_ECOLI	rpsM	Small ribosomal subunit protein uS13	1	LMDLGCYR	LMDLGC(UniMod:4)YR	8	80	87	2	LMDLGC(UniMod:4)YR2	destabilized	1.8141	0.9766	1.17206	13.1642	1	1.17043	1.04216	1.33243	1.25811	1.23012	1.34872	3.18059	1.5818	0.9491	1.04948	9.75574	1	0.873839	1.09078	1.14968	1.10639	1.09407	1.30909	2.08095	1.8402	0.9809	1.12136	6.75413	1	1.1569	1.03449	1.19118	1.17694	1.17265	1.35806	2.54781
P04983	P04983	RBSA_ECOLI	rbsA	Ribose import ATP-binding protein RbsA	1	VLYGALPR	VLYGALPR	8	297	304	2	VLYGALPR2	destabilized	1.3984	0.9409	1.09118	28.1557	1	1.04693	1.08266	1.16267	0.804167	1.57395	1.77967	3.43525	1.8408	0.9916	1.1055	10.662	1	0.938852	1.21445	1.29402	1.22534	1.17002	2.65443	4.55598	2.2207	0.9616	0.907473	3.63681	1	0.600601	1.13728	0.913088	0.918766	0.993465	2.03642	2.88145
P60438	P60438	RL3_ECOLI	rplC	Large ribosomal subunit protein uL3	1	TQDATHGNSLSHR	TQDATHGNSLSHR	13	129	141	3	TQDATHGNSLSHR3	destabilized	1.8135	0.9815	1.0783	5.75213	1	1.06452	1.12903	1.16129	1.05161	1.06452	1.23871	2.09677	1.7763	0.9788	1.0774	9.71749	1	1.04459	1.05096	1.10828	1.21656	1.04459	1.21019	2.33121
P0A7J3	P0A7J3	RL10_ECOLI	rplJ	Large ribosomal subunit protein uL10	1	AVEGTPFECLK	AVEGTPFEC(UniMod:4)LK	11	63	73	2	AVEGTPFEC(UniMod:4)LK2	destabilized													1.8938	0.9605	1.18453	6.69901	1	1.40179	1.10714	1.30357	1.04464	1.25893	1.59821	3.07143	1.8452	0.9445	1.29872	13.5405	1	1.66915	1.18766	1.08067	1.36956	1.48725	1.53005	3.84118
P77171	P77171	YDCI_ECOLI	ydcI	Uncharacterized HTH-type transcriptional regulator YdcI	1	GRQGAQLTLPGEQFLTHAVR	GRQGAQLTLPGEQFLTHAVR	20	61	80	4	GRQGAQLTLPGEQFLTHAVR4	destabilized	1.6323	0.9421	1.0544	51.3517	1	1.42735	0.50844	1.28545	1.24155	0.902705	1.3987	4.30262	1.9113	0.927	1.1663	8.09907	1	1.45575	1.47284	0.553645	1.52505	1.38948	2.80022	4.17198
P0A7L3	P0A7L3	RL20_ECOLI	rplT	Large ribosomal subunit protein bL20	1	KASVEIDR	KASVEIDR	8	85	92	2	KASVEIDR2	destabilized	1.7217	0.9433	1.11359	17.2868	1	1.15405	1.15609	1.27886	0.972416	1.12746	1.17655	2.22324	1.7721	0.9662	1.07113	5.23584	1	1.1241	1.01159	1.08091	1.18118	1.03352	1.28068	1.9854
P0A9B2	P0A9B2	G3P1_ECOLI	gapA	Glyceraldehyde-3-phosphate dehydrogenase A	1	DGHLIVNGK	DGHLIVNGK	9	62	70	2	DGHLIVNGK2	destabilized	1.894	0.981	1.07988	3.93654	1	1.1005	1.14906	1.20095	1.28332	1.4286	1.85234	2.43347	1.956	0.9583	1.13829	4.17096	1	1.0813	1.27406	1.2988	1.26169	1.49671	1.92965	2.67182	1.4837	0.9936	1.03073	7.00303	1	1.06671	1.05159	1.03062	1.24254	1.29225	1.91352	2.57207
P0ADY7	P0ADY7	RL16_ECOLI	rplP	Large ribosomal subunit protein uL16	1	LPIKTTFVTK	LPIKTTFVTK	10	124	133	2	LPIKTTFVTK2	destabilized													1.8986	0.9519	1.39011	36.0365	1	1.95714	1.37265	1.37191	1.60557	1.08651	1.34468	5.12293	1.3978	0.9633	0.922042	42.7066	1	1.00157	0.686662	1.02837	1.10801	0.951278	1.29577	3.60348
P02413	P02413	RL15_ECOLI	rplO	Large ribosomal subunit protein uL15	1	LNTLSPAEGSK	LNTLSPAEGSK	11	3	13	2	LNTLSPAEGSK2	destabilized	1.784	0.9915	1.07382	7.28295	1	1.12136	1.07524	1.08981	1.10922	1.04854	1.25243	2.23301	1.9638	0.9605	1.14032	4.11938	1	1.08043	1.15282	1.25201	1.28418	1.07507	1.43432	2.45308	1.5905	0.98	1.03883	9.62111	1	0.963554	1.07973	1.12301	1.03417	1.041	1.26424	1.99089
P0A7X3	P0A7X3	RS9_ECOLI	rpsI	Small ribosomal subunit protein uS9	1	ALMEYDESLRSELRK	ALMEYDESLRSELRK	15	86	100	3	ALMEYDESLRSELRK3	destabilized	1.6569	0.936	1.20385	37.1904	1	1.77836	1.03782	0.89856	1.25338	1.33431	1.43564	4.24744	1.6808	0.9971	1.06436	19.239	1	1.05209	1.1113	1.00513	1.11174	1.11756	1.52036	3.47145	1.3328	0.9737	0.883527	77.7735	1	0.897984	0.604308	0.958282	0.975612	0.930429	1.26451	3.10545
P0A7M9	P0A7M9	RL31_ECOLI	rpmE	Large ribosomal subunit protein bL31	1	YEEITASCSCGNVMKIR	YEEITASC(UniMod:4)SC(UniMod:4)GNVMKIR	17	9	25	3	YEEITASC(UniMod:4)SC(UniMod:4)GNVMKIR3	destabilized	2.0039	0.9363	1.39991	5.73009	1	1.48894	1.70922	1.29041	1.41788	1.49361	1.62616	3.60658	1.8822	0.9507	1.23105	6.86384	1	1.24837	1.18069	1.11443	1.42501	1.43076	1.58701	3.03771
P0A9Q7	P0A9Q7	ADHE_ECOLI	adhE	Bifunctional aldehyde-alcohol dehydrogenase AdhE	1	NHFASEYIYNAYKDEK	NHFASEYIYNAYKDEK	16	69	84	3	NHFASEYIYNAYKDEK3	destabilized	1.6421	0.9326	1.05881	11.9703	1	1.05563	1.12112	0.925768	1.12955	1.12519	1.14253	1.80449													1.9473	0.9818	1.10147	3.6339	1	1.06583	1.13433	1.15341	1.12521	1.13175	1.27909	2.12723
P0A7S3	P0A7S3	RS12_ECOLI	rpsL	Small ribosomal subunit protein uS12	1	VKDLPGVR	VKDLPGVR	8	87	94	2	VKDLPGVR2	destabilized													1.8297	0.9925	1.20723	15.7237	1	1.27145	1.26552	1.17632	1.19202	1.34398	1.67204	4.49204	1.6589	0.9972	1.0574	27.4669	1	0.994779	1.02245	1.105	1.11457	1.12399	1.48764	3.78371
P0A7T7	P0A7T7	RS18_ECOLI	rpsR	Small ribosomal subunit protein bS18	1	NYITESGK	NYITESGK	8	31	38	2	NYITESGK2	destabilized	1.7275	0.9958	1.05475	17.0506	1	1.06299	1.05906	1.00394	1.1063	1.09843	1.22835	2.74016	1.7724	0.9979	1.04924	13.357	1	1.03953	1.03953	1.06719	1.083	1.06719	1.18972	2.62451	1.6738	0.9984	1.03837	16.8464	1	1.05185	1.01852	1.07778	1.04444	1.04074	1.28148	2.67037
P0A7X3	P0A7X3	RS9_ECOLI	rpsI	Small ribosomal subunit protein uS9	1	RPQFSKR	RPQFSKR	7	124	130	2	RPQFSKR2	destabilized	1.5283	0.9951	1.09046	43.2152	1	1.23037	0.991593	1.04992	1.14748	1.15316	1.78617	4.32851	2.1615	0.9959	1.09206	4.85053	1	1.07767	1.10488	1.10285	1.23095	1.03934	2.02782	4.03058	1.5121	0.993	1.07235	29.4391	1	0.967436	0.975055	1.18304	1.14024	1.25775	1.97657	4.20616
P0A7V0	P0A7V0	RS2_ECOLI	rpsB	Small ribosomal subunit protein uS2	1	DLETQSQDGTFDKLTKK	DLETQSQDGTFDKLTKK	17	116	132	3	DLETQSQDGTFDKLTKK3	destabilized	1.8521	0.9348	1.10633	4.69999	1	1.07026	1.1477	1.30968	1.01182	1.10166	1.32674	2.145	1.7427	0.9947	1.04287	11.9403	1	1.03155	1.0899	1.01469	1.08398	1.03752	1.16115	2.25384	1.528	0.9561	1.02711	12.8785	1	1.08388	1.14111	0.937903	1.0687	1.00481	1.1514	2.00796
P0A7G6	P0A7G6	RECA_ECOLI	recA	Protein RecA	1	QKALAAALGQIEK	QKALAAALGQIEK	13	8	20	2	QKALAAALGQIEK2	destabilized	1.7297	0.9661	1.5259	21.3433	1	1.87356	1.59888	1.32288	1.68178	1.73669	2.56574	5.58025	1.8893	0.9421	1.06484	4.67552	1	1.04877	1.41209	0.910821	1.28508	1.39743	2.15972	2.66347	1.6444	0.9312	1.04828	18.5765	1	0.833079	1.01874	1.17247	1.19929	1.06543	1.18522	2.22627
P02358	P02358	RS6_ECOLI	rpsF	Small ribosomal subunit protein bS6	1	HAVTEASPMVK	HAVTEASPMVK	11	94	104	2	HAVTEASPMVK2	destabilized	1.7868	0.9934	1.06007	9.88564	1	1.03669	1.09066	1.05761	1.09455	1.08151	1.13538	2.14129	1.7444	0.9905	1.04271	10.3026	1	1.10244	1.09001	1.01811	1.034	1.01176	1.14998	2.10453	1.436	0.9301	0.972276	15.3038	1	0.94296	1.01043	1.05726	1.01214	1.02485	1.02996	2.13467
P0A7V3	P0A7V3	RS3_ECOLI	rpsC	Small ribosomal subunit protein uS3	1	LVADSITSQLER	LVADSITSQLER	12	115	126	2	LVADSITSQLER2	destabilized	1.4733	0.9967	1.01777	8.68572	1	1.00467	1.01402	1.01869	1.02804	1.06542	1.25234	1.79907	1.5989	0.944	0.976801	12.285	1	0.876596	1.05106	0.902128	1.02553	1.02128	1.05957	1.69787	1.965	0.9609	1.13776	3.37358	1	1.13333	1.19444	1.18333	1.1	1.21667	1.26667	2.09444
P0A7V8	P0A7V8	RS4_ECOLI	rpsD	Small ribosomal subunit protein uS4	1	IEQAPGQHGAR	IEQAPGQHGAR	11	34	44	2	IEQAPGQHGAR2	destabilized	1.7588	0.9933	1.04564	6.08848	1	1.03356	1.07383	1.06711	1.04027	1.0604	1.16107	1.84564	1.4323	0.9641	0.99755	9.95891	1	1.01307	1.04575	0.993464	1.00654	1.03268	1.11765	1.8366	1.7976	0.9906	1.05911	5.90462	1	1.07237	1.07237	1.06579	1.05263	1.09211	1.13816	1.84211
P0A7J3	P0A7J3	RL10_ECOLI	rplJ	Large ribosomal subunit protein uL10	1	GALSAVVADSR	GALSAVVADSR	11	21	31	2	GALSAVVADSR2	destabilized	1.9444	0.9485	1.20679	6.11227	1	1.42458	1.27654	1.4162	1.07263	1.05028	1.57821	3.18436	1.5261	0.9166	1.11377	14.3519	1	0.887399	0.946381	1.37534	1.36729	1.17158	1.61394	2.7882	1.5424	0.9753	1.02626	20.7444	1	0.970588	0.963235	1.04657	1.14951	1.14216	1.2402	2.7451
P0A7V8	P0A7V8	RS4_ECOLI	rpsD	Small ribosomal subunit protein uS4	1	LKGNTGENLLALLEGRLDNVVYR	LKGNTGENLLALLEGRLDNVVYR	23	82	104	4	LKGNTGENLLALLEGRLDNVVYR4	destabilized													1.7043	0.9609	1.48468	63.8904	1	0.643624	1.42189	2.20098	1.66503	1.99803	2.44016	8.56905	1.6994	0.9517	1.47771	38.1651	1	1.48462	1.02358	1.67255	1.52481	2.19539	2.23792	6.21942
P0A7S3	P0A7S3	RS12_ECOLI	rpsL	Small ribosomal subunit protein uS12	1	SNVPALEACPQKR	SNVPALEAC(UniMod:4)PQKR	13	19	31	3	SNVPALEAC(UniMod:4)PQKR3	destabilized													1.8345	0.9018	1.15757	6.57835	1	1.07335	1.23716	1.04645	1.42298	1.16626	1.28362	2.29584	1.6526	0.9686	1.04598	16.3898	1	1.04308	0.913832	1.09977	1.12472	1.10884	1.1542	2.13379
P0ADY7	P0ADY7	RL16_ECOLI	rplP	Large ribosomal subunit protein uL16	1	GKGNVEYWVALIQPGK	GKGNVEYWVALIQPGK	16	85	100	3	GKGNVEYWVALIQPGK3	destabilized													1.6821	0.9947	1.04043	8.2664	1	1.01176	1.05294	1.07647	1.08824	1.02353	1.34118	2.24118	1.7759	0.9802	1.11252	6.18124	1	1.03488	1.16279	1.18023	1.17442	1.14535	1.48837	2.40698
P0A7V8	P0A7V8	RS4_ECOLI	rpsD	Small ribosomal subunit protein uS4	1	VKAALELAEQR	VKAALELAEQR	11	155	165	2	VKAALELAEQR2	destabilized													2.0779	0.9385	1.15646	2.95364	1	1.06812	1.25131	1.32578	1.09475	1.20111	1.43941	2.31064	1.683	0.9606	1.15781	7.37586	1	1.23903	1.06094	1.16104	1.30983	1.22723	1.59304	2.48987
P60723	P60723	RL4_ECOLI	rplD	Large ribosomal subunit protein uL4	1	SGGVTFAAR	SGGVTFAAR	9	80	88	2	SGGVTFAAR2	destabilized	1.5513	0.9794	1.18627	70.688	1	1.48417	1.34422	0.898992	1.18124	1.23538	1.69437	4.78591	1.824	0.9887	1.26739	25.7174	1	1.27252	1.16125	1.22072	1.47446	1.47741	1.59741	5.43708	1.5261	0.9909	1.08561	30.65	1	1.19975	1.15246	1.16535	1.05397	0.979606	1.63053	3.56317
P0A9Q7	P0A9Q7	ADHE_ECOLI	adhE	Bifunctional aldehyde-alcohol dehydrogenase AdhE	1	QILLDTYYGR	QILLDTYYGR	10	856	865	2	QILLDTYYGR2	destabilized													1.4353	0.93	1.09259	36.2439	1	1.37918	1.20069	1.14702	1.09394	0.920563	1.20998	3.07446	1.7576	0.9956	1.10457	65.2134	1	1.14136	1.27721	1.15854	1.04725	1.0515	1.177	4.87676
P32703	P32703	YJCE_ECOLI	yjcE	Uncharacterized Na(+)/H(+) exchanger YjcE	1	NDVESSVQEENLERR	NDVESSVQEENLERR	15	489	503	3	NDVESSVQEENLERR3	destabilized	1.2997	0.9456	1.02518	24.5838	1	0.861235	0.833765	1.04719	1.30987	1.2391	1.60012	2.85905	1.8529	0.9849	1.23125	21.9148	1	1.39077	1.38354	1.18244	1.17958	1.24932	1.31001	4.07646	1.8444	0.9591	1.40163	7.41712	1	1.53845	1.54661	1.49748	1.55849	1.76389	2.63161	3.84086
P0A7J7	P0A7J7	RL11_ECOLI	rplK	Large ribosomal subunit protein uL11	1	SFTFVTKTPPAAVLLK	SFTFVTKTPPAAVLLK	16	66	81	3	SFTFVTKTPPAAVLLK3	destabilized													1.6667	0.9484	1.06088	7.53562	1	1.08529	1.09373	1.08066	0.993405	1.11513	1.12316	1.59406	1.9297	0.9359	1.04098	3.83428	1	1.16836	0.997741	1.25344	1.10446	1.61946	1.92583	2.38906
P0A7V0	P0A7V0	RS2_ECOLI	rpsB	Small ribosomal subunit protein uS2	1	LKDLETQSQDGTFDKLTK	LKDLETQSQDGTFDKLTK	18	114	131	4	LKDLETQSQDGTFDKLTK4	destabilized	1.6109	0.9087	1.05157	12.7871	1	1.02693	1.15499	1.15513	0.886786	1.08949	1.15711	1.83879	1.6311	0.9502	1.05221	11.6381	1	0.99595	0.954663	1.13211	1.11667	1.11836	1.16465	1.87217	2.0299	0.9573	1.08312	2.82539	1	1.1656	1.19841	1.09656	1.03125	1.00747	1.29402	2.04897
P0A9B2	P0A9B2	G3P1_ECOLI	gapA	Glyceraldehyde-3-phosphate dehydrogenase A	1	DNTPMFVK	DNTPMFVK	8	125	132	2	DNTPMFVK2	destabilized	1.98	0.9527	1.05843	4.51038	1	1.07414	1.31933	1.3276	1.4655	1.76976	2.0964	2.94072	1.147	0.9507	1.06232	9.8344	1	0.92539	1.16517	1.27004	1.47866	1.27323	1.95064	2.72959	1.5322	0.9485	1.16972	11.7684	1	1.14009	1.16478	1.0535	1.43359	1.33131	1.69826	2.77709
P21170	P21170	SPEA_ECOLI	speA	Biosynthetic arginine decarboxylase	1	LPALFCFPQILQHR	LPALFC(UniMod:4)FPQILQHR	14	86	99	3	LPALFC(UniMod:4)FPQILQHR3	destabilized													1.8517	0.9769	1.39216	18.7325	1	1.35792	1.48369	1.45861	1.39265	1.6626	1.63727	4.82737	1.4309	0.9972	1.01441	29.3099	1	0.958893	1.08141	1.05916	1.03016	1.00728	1.60167	3.1706
P0AA10	P0AA10	RL13_ECOLI	rplM	Large ribosomal subunit protein uL13	1	TDKVYYHHTGHIGGIK	TDKVYYHHTGHIGGIK	16	70	85	3	TDKVYYHHTGHIGGIK3	destabilized	1.7046	0.9906	1.06373	13.0033	1	1.14344	1.05328	1.0041	1.12295	1.06148	1.28689	2.53689	1.7856	0.9914	1.05492	5.68245	1	1.04184	1.05439	1.11297	1.10879	1.0251	1.40167	2.25523
P0A7W1	P0A7W1	RS5_ECOLI	rpsE	Small ribosomal subunit protein uS5	1	SVEEILGK	SVEEILGK	8	160	167	2	SVEEILGK2	destabilized	1.5932	0.9798	1.14084	15.2914	1	1.19101	1.16292	1.03933	1.18539	1.30337	1.58989	2.92135	1.8409	0.9562	1.21162	10.3286	1	1.06289	1.24528	1.15094	1.59748	1.22013	1.62893	3.57862	1.5421	0.9839	1.13952	14.6673	1	1.05625	1.1375	1.2125	1.275	1.225	1.73125	3
P60723	P60723	RL4_ECOLI	rplD	Large ribosomal subunit protein uL4	1	AEVTGSGKKPWR	AEVTGSGKKPWR	12	50	61	2	AEVTGSGKKPWR2	destabilized	1.7567	0.9976	1.08325	14.3922	1	1.13537	1.07048	1.08684	1.10586	1.10619	1.45119	3.33693	1.6436	0.9981	1.04668	14.5665	1	1.01282	1.06062	1.04067	1.09185	1.10041	1.55682	3.04972	1.537	0.9872	1.02577	21.4567	1	0.894116	1.00048	1.11554	1.07554	1.08742	1.39306	2.70795
P0A8E1	P0A8E1	YCFP_ECOLI	ycfP	UPF0227 protein YcfP	1	FKNISPHLQR	FKNISPHLQR	10	163	172	2	FKNISPHLQR2	destabilized													1.8462	0.9185	0.891114	3.66423	1	1.00712	0.894099	0.681661	0.818479	1.06373	1.41887	1.95064	1.5	0.9118	0.963315	13.7592	1	0.96123	0.700223	1.05032	1.06823	1.01861	1.21338	2.00817
P0A9B2	P0A9B2	G3P1_ECOLI	gapA	Glyceraldehyde-3-phosphate dehydrogenase A	1	YDSTHGRFDGTVEVK	YDSTHGRFDGTVEVK	15	47	61	3	YDSTHGRFDGTVEVK3	destabilized	1.7553	0.9549	1.47716	11.769	1	1.43539	1.67837	1.41052	1.76363	1.83247	2.67283	4.56365													1.3147	0.9806	0.986649	24.8239	1	1.00013	0.776172	1.01487	1.1228	1.12012	1.65645	2.93128
P0ADY7	P0ADY7	RL16_ECOLI	rplP	Large ribosomal subunit protein uL16	1	LAAAKLPIKTTFVTK	LAAAKLPIKTTFVTK	15	119	133	3	LAAAKLPIKTTFVTK3	destabilized	1.6107	0.949	1.08428	22.2239	1	1.3867	0.898236	0.959854	1.10834	1.18824	1.37443	2.95748	1.3749	0.9665	1.00075	14.418	1	0.922339	0.98493	0.886462	1.18169	1.11601	1.45805	2.33769	1.6668	0.9751	1.0438	15.5529	1	0.88393	1.0248	1.11946	1.12982	1.10909	1.25421	2.47732
P0A7V3	P0A7V3	RS3_ECOLI	rpsC	Small ribosomal subunit protein uS3	1	RAVQNAMR	RAVQNAMR	8	136	143	2	RAVQNAMR2	destabilized													1.2833	0.9181	0.934001	21.4171	1	0.934156	0.640896	0.908129	1.18308	1.01795	1.38129	2.32843	1.8169	0.9495	1.10972	26.6935	1	1.15674	1.35095	1.15465	1.00445	1.02292	1.09187	2.53377
P0A7L8	P0A7L8	RL27_ECOLI	rpmA	Large ribosomal subunit protein bL27	1	FHAGANVGCGR	FHAGANVGC(UniMod:4)GR	11	45	55	2	FHAGANVGC(UniMod:4)GR2	destabilized	1.5994	0.9941	1.06793	30.253	1	1.00475	1.0076	1.02072	1.17354	1.23415	1.72083	4.13574	1.5925	0.9968	1.06169	30.8813	1	1.00211	1.03807	1.06117	1.08593	1.21383	1.73669	4.16069	1.7817	0.9917	1.16239	15.5926	1	1.02919	1.22619	1.27652	1.25027	1.20736	1.79527	4.26988
P0A7T3	P0A7T3	RS16_ECOLI	rpsP	Small ribosomal subunit protein bS16	1	IAHWVGQGATISDRVAALIK	IAHWVGQGATISDRVAALIK	20	57	76	4	IAHWVGQGATISDRVAALIK4	destabilized	1.761	0.9946	1.32444	109.077	1	1.13533	1.45782	1.81432	1.36253	1.19022	1.84308	10.7319	1.5301	0.975	1.21079	45.3009	1	0.929959	1.66396	0.980582	1.65886	1.13276	2.74056	6.33958
P0AG55	P0AG55	RL6_ECOLI	rplF	Large ribosomal subunit protein uL6	1	QVIGQVAADLR	QVIGQVAADLR	11	139	149	2	QVIGQVAADLR2	destabilized	1.7145	0.9867	1.1483	11.7475	1	1.17133	1.27972	1.15035	1.08042	1.23427	1.68531	3.20979	1.7554	0.9893	1.12454	14.1665	1	1.0429	1.17162	1.07261	1.30363	1.17162	1.64686	3.66337	1.3354	0.9776	0.892779	93.2853	1	0.717201	0.889213	1.01749	0.880466	0.889213	1.14577	2.65015
P0A7R5	P0A7R5	RS10_ECOLI	rpsJ	Small ribosomal subunit protein uS10	1	ERFTVLISPHVNK	ERFTVLISPHVNK	13	47	59	3	ERFTVLISPHVNK3	destabilized	1.6132	0.9009	1.06839	17.3505	1	1.08654	1.27885	0.790911	1.13462	1.125	1.24038	2.25962	1.4484	0.9859	0.966769	12.5866	1	0.918182	1.00909	0.981818	0.954545	1.01818	1.22727	2.10909
P60624	P60624	RL24_ECOLI	rplX	Large ribosomal subunit protein uL24	1	VIVEGINLVK	VIVEGINLVK	10	34	43	2	VIVEGINLVK2	destabilized	1.5693	0.949	1.02398	18.149	1	0.86715	0.847826	1.13285	1.16184	1.16425	1.31401	2.53623	1.3018	0.9319	0.836536	28.5512	1	0.707052	0.83906	0.77396	0.815552	0.924051	1.01627	1.79747	2.0082	0.9348	1.24938	4.00796	1	1.12011	1.29609	1.40782	1.35754	1.31564	1.44134	2.67877
P0A7R1	P0A7R1	RL9_ECOLI	rplI	Large ribosomal subunit protein bL9	1	AEKINALETVTIASK	AEKINALETVTIASK	15	69	83	3	AEKINALETVTIASK3	destabilized	1.8634	0.9661	1.30043	12.796	1	1.49495	1.42098	1.57658	1.16887	1.14073	1.67395	4.25493	1.5096	0.99	1.06959	33.7595	1	1.08353	1.0711	0.960442	1.11989	1.20438	1.44964	3.10603
P0A7R1	P0A7R1	RL9_ECOLI	rplI	Large ribosomal subunit protein bL9	1	NIEFFEAR	NIEFFEAR	8	43	50	2	NIEFFEAR2	destabilized	1.5056	0.9904	1.1308	65.2992	1	1.24898	1.26531	1.16735	1.27347	0.942857	1.78776	5.10204	1.5203	0.9989	1.05047	39.6212	1	1.03543	0.992126	1.07087	1.12205	1.14567	2.04331	4.84252	1.7405	0.9915	1.15437	34.8884	1	1.06173	1.20165	1.38272	1.02469	1.25926	1.57613	5.10288
P0A7M6	P0A7M6	RL29_ECOLI	rpmC	Large ribosomal subunit protein uL29	1	EKSVEELNTELLNLLR	EKSVEELNTELLNLLR	16	8	23	3	EKSVEELNTELLNLLR3	destabilized	1.7432	0.9867	1.14604	14.8754	1	1.16928	1.08543	1.30878	1.06323	1.26371	1.63486	3.62304	1.5327	0.9319	0.986406	11.7906	1	0.838119	1.05745	1.18977	0.96264	0.875511	1.32335	2.14067	1.7374	0.9668	1.05582	26.6647	1	0.855068	1.07956	1.12616	1.04905	1.24153	1.12225	2.73564
P60422	P60422	RL2_ECOLI	rplB	Large ribosomal subunit protein uL2	1	PFAPLLEK	PFAPLLEK	8	29	36	2	PFAPLLEK2	destabilized	1.6358	0.9538	1.1635	46.7963	1	0.74238	0.945865	1.13741	1.77832	1.39887	1.78743	5.21511	1.6195	0.9759	1.02974	27.7896	1	0.653144	1.0543	1.05871	1.21863	1.2332	1.72291	4.20074	1.6862	0.9681	1.16851	71.8156	1	0.855581	1.06817	1.41417	1.08407	1.62688	1.38261	4.99736
P0ADY3	P0ADY3	RL14_ECOLI	rplN	Large ribosomal subunit protein uL14	1	YAGVGDIIK	YAGVGDIIK	9	32	40	2	YAGVGDIIK2	destabilized													1.4279	0.9895	1.1067	52.2257	1	1.1796	0.859411	1.16525	1.16357	1.36536	2.10902	4.85918	1.421	0.9947	0.937368	49.2205	1	0.798435	0.92433	0.916405	1.01931	1.05265	1.66265	4.07272
P0A7Q6	P0A7Q6	RL36_ECOLI	rpmJ	Large ribosomal subunit protein bL36A	1	VICSAEPK	VIC(UniMod:4)SAEPK	8	25	32	2	VIC(UniMod:4)SAEPK2	destabilized	1.6839	0.9973	1.07539	17.4432	1	1.03896	1.09091	1.07143	1.14286	1.12338	1.56494	3.44156	1.2416	0.9732	0.975715	28.1009	1	1.00606	1.00606	0.987879	1.0303	1.04848	1.48485	3.20606	1.7709	0.9964	1.09414	11.9465	1	1.05096	1.14013	1.11465	1.15924	1.11465	1.6242	3.45223
P00490	P00490	PHSM_ECOLI	malP	Maltodextrin phosphorylase	1	VLYPNDNHTAGKK	VLYPNDNHTAGKK	13	255	267	3	VLYPNDNHTAGKK3	destabilized	1.7443	0.9648	1.12141	4.42144	1	1.16651	1.21526	1.04744	1.20625	1.27637	1.64794	2.22123													1.4246	0.932	0.99588	13.9534	1	1.07509	0.925047	1.04015	1.15898	0.784406	1.43109	2.20739
P0A7J7	P0A7J7	RL11_ECOLI	rplK	Large ribosomal subunit protein uL11	1	AQLQEIAQTK	AQLQEIAQTK	10	104	113	2	AQLQEIAQTK2	destabilized	1.3529	0.9742	0.998877	9.25777	1	1.07763	0.955263	0.930263	1.01316	1.06842	1.29211	1.80263	1.7794	0.964	1.04017	4.28065	1	1.09721	1.02916	1.06683	1.01823	1.03038	1.08019	1.48238
P21170	P21170	SPEA_ECOLI	speA	Biosynthetic arginine decarboxylase	1	AWAEQLYLSMCHEVQK	AWAEQLYLSMC(UniMod:4)HEVQK	16	446	461	3	AWAEQLYLSMC(UniMod:4)HEVQK3	destabilized	1.7739	0.9947	1.15043	25.7904	1	1.20455	1.26432	1.03368	1.1693	1.23331	1.54399	4.74802	1.4005	0.9828	1.01833	25.5229	1	0.957779	1.17389	0.943838	1.16001	1.00947	1.59517	3.20717
P0A7J3	P0A7J3	RL10_ECOLI	rplJ	Large ribosomal subunit protein uL10	1	RAVEGTPFECLK	RAVEGTPFEC(UniMod:4)LK	12	62	73	3	RAVEGTPFEC(UniMod:4)LK3	destabilized	1.3724	0.9741	1.01448	16.9214	1	0.915324	1.02303	1.18685	0.898068	1.15859	1.62998	2.66724	1.5561	0.935	1.09864	22.8468	1	0.982685	0.919047	1.45463	1.12383	1.12374	1.45379	2.84881	1.8346	0.9762	1.29595	11.8349	1	1.29277	1.30674	1.23374	1.55563	1.40497	1.87952	4.13082
P60624	P60624	RL24_ECOLI	rplX	Large ribosomal subunit protein uL24	1	DDEVIVLTGK	DDEVIVLTGK	10	8	17	2	DDEVIVLTGK2	destabilized	1.59	0.9669	1.01758	11.058	1	0.893939	1.05556	1.11616	0.974747	1.07576	1.24242	2.05051	1.6135	0.9287	0.967152	11.2694	1	0.819444	0.962963	0.902778	1.03704	1.08796	1.09722	1.80556
P02359	P02359	RS7_ECOLI	rpsG	Small ribosomal subunit protein uS7	1	RVGGSTYQVPVEVRPVR	RVGGSTYQVPVEVRPVR	17	79	95	3	RVGGSTYQVPVEVRPVR3	destabilized	1.8241	0.9886	1.12133	9.08924	1	1.10625	1.0914	1.29707	1.1121	1.13465	1.63636	3.28729	1.5971	0.9833	1.12317	16.5456	1	1.04261	1.06667	1.15848	1.3464	1.17794	1.7645	3.34887	1.3396	0.9757	0.977408	28.6821	1	0.738384	0.877722	1.0746	1.08025	1.25433	1.78328	3.40734
P0A7R1	P0A7R1	RL9_ECOLI	rplI	Large ribosomal subunit protein bL9	1	LAEVLAAANAR	LAEVLAAANAR	11	58	68	2	LAEVLAAANAR2	destabilized													1.4409	0.9876	0.991704	17.4507	1	0.968571	0.991429	1.00857	1.00857	1.05714	1.3	2.51143	1.5572	0.98	1.01627	14.6451	1	1	0.928767	1.04932	1.13151	1.00822	1.2411	2.1589
P0AG51	P0AG51	RL30_ECOLI	rpmD	Large ribosomal subunit protein uL30	1	IGHTVEREDTPAIR	IGHTVEREDTPAIR	14	32	45	3	IGHTVEREDTPAIR3	destabilized													1.6541	0.9991	1.03175	12.6444	1	1.04724	1.05512	1.01575	1.03937	1.04724	1.4252	2.69291	1.4897	0.9844	0.956462	15.7783	1	0.893617	0.950355	1.00709	1.00709	0.978723	1.20567	2.32624
P0A7V8	P0A7V8	RS4_ECOLI	rpsD	Small ribosomal subunit protein uS4	1	EKPTWLEVDAGK	EKPTWLEVDAGK	12	166	177	3	EKPTWLEVDAGK3	destabilized	1.351	0.9399	0.984041	38.3394	1	0.909391	0.939099	0.966411	0.985693	1.17907	1.08281	1.98134	1.5015	0.9751	1.00226	21.8393	1	0.933623	1.0869	0.96632	1.00992	1.04805	1.09695	2.21108	1.8771	0.976	1.0797	3.99815	1	1.02268	1.11752	1.17226	1.09009	1.08116	1.31297	2.04281
P0A7R5	P0A7R5	RS10_ECOLI	rpsJ	Small ribosomal subunit protein uS10	1	LVDIVEPTEK	LVDIVEPTEK	10	73	82	2	LVDIVEPTEK2	destabilized	1.5784	0.984	1.04255	12.8771	1	1.05367	1.07996	1.09529	0.955093	1.08762	1.24863	2.10296	1.4669	0.9586	1.00527	14.1743	1	1.00838	1.03874	0.989529	1.13089	1.00628	1.1623	2.25131	1.4328	0.9435	1.00068	14.7046	1	1.06674	0.95479	1.13025	0.987083	1.03552	1.11948	2.1098
P60438	P60438	RL3_ECOLI	rplC	Large ribosomal subunit protein uL3	1	GAVPGATGSDLIVKPAVKA	GAVPGATGSDLIVKPAVKA	19	191	209	3	GAVPGATGSDLIVKPAVKA3	destabilized	1.7403	0.996	1.11666	22.6836	1	1.1863	1.05145	1.11091	1.24333	1.11544	1.66538	4.48283	1.6617	0.9974	1.09509	24.8113	1	1.14084	1.17414	1.12498	1.01698	1.13897	1.87687	4.49492	1.3336	0.9687	0.951587	53.5387	1	0.972731	1.04083	1.07851	1.00459	1.06163	1.47629	4.45058
P0A7S9	P0A7S9	RS13_ECOLI	rpsM	Small ribosomal subunit protein uS13	1	ISELSEGQIDTLRDEVAK	ISELSEGQIDTLRDEVAK	18	45	62	3	ISELSEGQIDTLRDEVAK3	destabilized													1.5503	0.9526	1.06023	10.3285	1	1.04959	1.02066	1.16942	0.975207	1.16116	1.26446	1.94628	1.6084	0.9851	1.02837	10.8156	1	1.03529	1.10588	0.988235	1.04314	1.04706	1.15686	1.93333
P0AG55	P0AG55	RL6_ECOLI	rplF	Large ribosomal subunit protein uL6	1	RPEPYKGK	RPEPYKGK	8	153	160	2	RPEPYKGK2	destabilized	1.6834	0.9976	1.14431	28.7535	1	1.22071	1.10838	1.15071	1.20313	1.20875	1.9992	5.19013	1.5728	0.9973	1.07048	43.347	1	0.972554	1.14323	1.03918	1.14753	1.1585	1.80963	4.77568
P0A7K6	P0A7K6	RL19_ECOLI	rplS	Large ribosomal subunit protein bL19	1	VFQTHSPVVDSISVK	VFQTHSPVVDSISVK	15	73	87	3	VFQTHSPVVDSISVK3	destabilized	1.5239	0.987	0.997478	23.4129	1	0.922886	1.00995	1.0796	1.0796	0.992537	1.26368	2.76119	1.4572	0.9866	0.960411	40.8098	1	0.812346	1.05185	0.950617	0.960494	0.997531	1.2642	2.64198	1.561	0.9795	0.979628	18.8776	1	0.856823	1.01342	1.06935	1.01119	0.932886	1.20134	2.23266
P0ADY3	P0ADY3	RL14_ECOLI	rplN	Large ribosomal subunit protein uL14	1	RPDGSVIR	RPDGSVIR	8	71	78	2	RPDGSVIR2	destabilized													1.4223	0.9943	1.05217	55.9904	1	0.934474	1.32933	1.13319	0.976434	1.07082	2.52899	5.836	1.8054	0.9964	1.17374	28.7006	1	1.18191	1.11288	1.18597	1.22518	1.33973	1.61285	5.73407
P0ADY3	P0ADY3	RL14_ECOLI	rplN	Large ribosomal subunit protein uL14	1	RYAGVGDIIK	RYAGVGDIIK	10	31	40	2	RYAGVGDIIK2	destabilized	1.5498	0.9784	1.12938	38.7133	1	0.887777	0.924208	1.37393	1.47106	1.17795	2.10585	5.0201	1.4817	0.984	1.19259	69.4698	1	0.942447	1.12607	1.5091	1.02827	1.65021	2.50423	6.54986	1.6759	0.9903	1.11837	31.43	1	1.02636	0.997619	1.10913	1.28299	1.31052	1.66913	4.54816
P62399	P62399	RL5_ECOLI	rplE	Large ribosomal subunit protein uL5	1	ITLNMGVGEAIADKK	ITLNMGVGEAIADKK	15	34	48	3	ITLNMGVGEAIADKK3	destabilized	1.703	0.9954	1.09702	18.3574	1	1.21173	1.07998	1.09459	1.05204	1.1573	1.62263	3.72665	1.5922	0.9655	1.07596	20.1747	1	1.11156	0.987295	0.922212	1.24221	1.21533	1.37053	2.73629
P0A9B2	P0A9B2	G3P1_ECOLI	gapA	Glyceraldehyde-3-phosphate dehydrogenase A	1	VVMTGPSKDNTPMFVK	VVMTGPSKDNTPMFVK	16	117	132	3	VVMTGPSKDNTPMFVK3	destabilized	1.4242	0.9716	1.16137	15.2245	1	1.28358	1.03149	1.11073	1.37599	1.60519	2.24088	3.70212	1.6102	0.9757	1.2612	12.3667	1	1.09974	1.49426	1.37874	1.649	1.61124	2.79732	4.37168	1.5863	0.9642	1.12494	38.9862	1	0.915567	0.870237	1.11821	1.50392	1.39202	1.70155	4.3702
P0A7L3	P0A7L3	RL20_ECOLI	rplT	Large ribosomal subunit protein bL20	1	VAFQAVIK	VAFQAVIK	8	34	41	2	VAFQAVIK2	destabilized	1.5609	0.9862	1.05268	24.7486	1	1.04142	1.08876	0.928994	1.09467	1.21302	1.40828	3.05325	1.5155	0.9947	1.03664	26.702	1	0.994152	0.964912	1.09942	1.09357	1.11111	1.49123	3.11696	1.6126	0.9866	1.02518	25.3262	1	0.950549	0.994505	1.04945	1.17582	1.03846	1.20879	2.81319
P0ACG1	P0ACG1	STPA_ECOLI	stpA	DNA-binding protein StpA	1	FTDVNGETKTWTGQGR	FTDVNGETKTWTGQGR	16	99	114	3	FTDVNGETKTWTGQGR3	destabilized	1.6807	0.9057	1.09013	41.5796	1	1.48429	1.17673	0.625855	1.16636	1.07476	1.17855	3.18158	1.3357	0.9135	1.02289	13.4672	1	1.04056	1.01912	0.816501	1.43106	0.979836	1.701	2.56839
P0A7K6	P0A7K6	RL19_ECOLI	rplS	Large ribosomal subunit protein bL19	1	ISNGEGVER	ISNGEGVER	9	64	72	2	ISNGEGVER2	destabilized	1.2632	0.9304	0.974532	19.9654	1	1.07194	1.00719	0.942446	1.05755	1.05036	1.2446	2.73381	1.7277	0.9979	1.0573	12.19	1	1.06107	1.0458	1.06107	1.08397	1.09924	1.37405	2.81679	1.7051	0.9982	1.03484	14.954	1	1.0073	1.05109	1.07299	1.0292	1.05109	1.25547	2.63504
P0A7Q6	P0A7Q6	RL36_ECOLI	rpmJ	Large ribosomal subunit protein bL36A	1	KLCRNCK	KLC(UniMod:4)RNC(UniMod:4)K	7	9	15	2	KLC(UniMod:4)RNC(UniMod:4)K2	destabilized	1.61	0.9969	1.14051	50.4237	1	1.00496	1.12765	1.21827	1.31749	1.21401	2.27858	6.4733	1.6196	0.9937	1.34451	54.1517	1	1.47128	1.36008	1.49299	1.21422	1.58988	2.77318	7.68035	1.5004	0.9982	1.04108	79.3488	1	0.964318	1.11381	1.09515	1.11024	1.06599	1.98345	6.18721
P0A7M2	P0A7M2	RL28_ECOLI	rpmB	Large ribosomal subunit protein bL28	1	SHALNATKR	SHALNATKR	9	19	27	2	SHALNATKR2	destabilized	1.6189	0.9983	1.02021	21.0873	1	1.02513	1.00268	1.01608	1.0895	1.0166	1.41286	3.12848	1.5388	0.9981	1.0175	18.0626	1	0.986487	1.06277	1.00281	1.03452	1.0524	1.42336	2.70897	1.4849	0.9937	1.00374	18.4912	1	0.907466	1.01286	1.08464	1.01634	1.03611	1.49272	2.69549
P62399	P62399	RL5_ECOLI	rplE	Large ribosomal subunit protein uL5	1	LHDYYKDEVVKK	LHDYYKDEVVKK	12	4	15	3	LHDYYKDEVVKK3	destabilized	1.522	0.9935	1.03606	15.8322	1	0.96732	1.07843	1.06536	1.03922	1.08497	1.36601	2.37255													1.5344	0.9919	0.995231	16.8335	1	0.973154	1.02013	1.04698	1.01342	1.02013	1.2349	2.42953
P02358	P02358	RS6_ECOLI	rpsF	Small ribosomal subunit protein bS6	1	TKHAVTEASPMVK	TKHAVTEASPMVK	13	92	104	3	TKHAVTEASPMVK3	destabilized	1.7392	0.9928	1.07403	13.4146	1	1.13082	1.03832	1.02411	1.14866	1.10555	1.32266	2.82287	1.7317	0.9971	1.05695	11.2201	1	1.06169	1.03003	1.06798	1.10155	1.08668	1.3492	2.68643	1.2023	0.9284	0.959261	21.1556	1	0.996397	0.965682	1.01676	1.05226	1.05226	1.25932	2.77268
P0A7V8	P0A7V8	RS4_ECOLI	rpsD	Small ribosomal subunit protein uS4	1	CKIEQAPGQHGARK	C(UniMod:4)KIEQAPGQHGARK	14	32	45	3	C(UniMod:4)KIEQAPGQHGARK3	destabilized	1.5751	0.9742	1.03125	21.2488	1	1.19295	0.879262	1.00138	1.10799	1.03605	1.29413	2.64276	1.5189	0.9235	0.962473	30.0125	1	0.878644	1.04156	0.741462	0.918166	1.24542	1.13359	2.41575
P0A9W3	P0A9W3	ETTA_ECOLI	ettA	Energy-dependent translational throttle protein EttA	1	VLEVSNLRK	VLEVSNLRK	9	323	331	2	VLEVSNLRK2	destabilized													1.6832	0.9382	0.958445	3.53927	1	0.887199	1.14053	0.969018	1.11233	1.37479	1.57454	1.98581	1.1746	0.907	0.925014	6.49307	1	0.965812	0.781185	0.948718	0.91453	1.04274	1.21368	1.53846
P60422	P60422	RL2_ECOLI	rplB	Large ribosomal subunit protein uL2	1	GTAMNPVDHPHGGGEGR	GTAMNPVDHPHGGGEGR	17	222	238	3	GTAMNPVDHPHGGGEGR3	destabilized	1.6402	0.9984	1.05921	26.1723	1	1.10173	1.06082	1.04671	1.13135	1.02979	1.68857	4.06695	1.6489	0.9977	1.06797	24.2035	1	1.10204	1.07006	1.08169	1.15293	1.01626	1.71122	4.03597	1.5825	0.997	1.07511	38.8611	1	0.978386	1.0634	1.0951	1.18732	1.15418	1.79683	4.58357
P0A7T7	P0A7T7	RS18_ECOLI	rpsR	Small ribosomal subunit protein bS18	1	YLSLLPYTDR	YLSLLPYTDR	10	64	73	2	YLSLLPYTDR2	destabilized	1.8509	0.9734	1.31366	15.2557	1	1.1931	1.23793	1.32069	1.61379	1.52069	1.6931	4.58621	1.7609	0.9957	1.06091	27.6218	1	1.0089	1.17211	1.04154	1.11869	1.04154	1.20178	3.56083	1.5877	0.9759	1.0688	36.6245	1	1.08621	0.899425	1.30172	1.20115	1.03736	1.32184	3.47701
P60438	P60438	RL3_ECOLI	rplC	Large ribosomal subunit protein uL3	1	MAGQMGNER	MAGQMGNER	9	161	169	2	MAGQMGNER2	destabilized	1.5799	0.9962	1.0976	40.8138	1	0.993699	1.08032	1.08991	1.24182	1.2195	1.95103	5.01	1.6118	0.9995	1.05033	45.7059	1	1.00709	1.06087	1.0587	1.09119	1.10617	1.80717	5.19442	1.557	0.9972	1.0807	42.6482	1	0.947794	1.11785	1.15685	1.17296	1.13128	2.02379	5.10013
P0A7V3	P0A7V3	RS3_ECOLI	rpsC	Small ribosomal subunit protein uS3	1	VTIHTARPGIVIGK	VTIHTARPGIVIGK	14	66	79	3	VTIHTARPGIVIGK3	destabilized	1.6045	0.987	1.02761	13.483	1	0.948	1.036	1.1	1.092	0.996	1.284	2.28	1.4478	0.9508	0.962542	16.7612	1	0.900763	1.01908	0.977099	1.09924	0.942748	1.11832	2.33969	1.577	0.9929	1.00801	21.6566	1	0.924528	1.0566	1.04906	1.05283	0.981132	1.2566	2.54717
P60422	P60422	RL2_ECOLI	rplB	Large ribosomal subunit protein uL2	1	DGAYVTLR	DGAYVTLR	8	168	175	2	DGAYVTLR2	destabilized	1.6772	0.9947	1.05872	13.2253	1	1.00783	1.04439	1.047	1.15927	1.11749	1.53786	3.02872	1.4778	0.9894	1.03093	20.1329	1	0.979592	1.05612	0.966837	1.21173	1.05357	1.64031	3.08673	1.6295	0.9794	1.07463	19.3163	1	0.949239	1.19289	1.08629	1.19289	1.03046	1.36294	2.7665
P0A7Q1	P0A7Q1	RL35_ECOLI	rpmI	Large ribosomal subunit protein bL35	1	HKHANLR	HKHANLR	7	24	30	2	HKHANLR2	destabilized	1.5146	0.9969	1.18904	124.893	1	1.28117	0.955103	1.32818	1.4173	1.23245	2.76225	9.24045	1.7929	0.9903	1.38809	31.3805	1	1.39839	1.40759	1.42552	1.85235	1.26952	2.77607	8.15169	1.4305	0.9971	1.15349	138.301	1	1.22623	1.19153	0.925974	1.32174	1.42264	2.97933	9.23829
P61175	P61175	RL22_ECOLI	rplV	Large ribosomal subunit protein uL22	1	IFVDEGPSMK	IFVDEGPSMK	10	74	83	2	IFVDEGPSMK2	destabilized	1.5963	0.9986	1.02624	17.9781	1	0.999772	1.07409	1.07696	1.026	1.02632	1.78112	3.5137	1.5576	0.9912	1.04745	30.8126	1	0.874198	1.04237	1.06233	1.15202	1.1889	1.66019	3.80795	1.5682	0.99	1.02086	35.2898	1	0.827805	0.989756	1.12251	1.08692	1.12367	1.51559	3.70064
P02359	P02359	RS7_ECOLI	rpsG	Small ribosomal subunit protein uS7	1	FGSELLAK	FGSELLAK	8	18	25	2	FGSELLAK2	destabilized	1.5417	0.9854	1.10323	31.4199	1	1.0989	1.23626	1.22527	0.928571	1.15385	1.62637	3.54945	1.584	0.9796	1.06834	22.6505	1	0.973262	1.04278	1.06417	1.3262	1.02139	1.54011	3.2246	1.4992	0.9951	1.03626	33.5902	1	0.902174	1.04348	1.07609	1.15217	1.08696	1.74457	3.83152
P0ADZ4	P0ADZ4	RS15_ECOLI	rpsO	Small ribosomal subunit protein uS15	1	YTQLIER	YTQLIER	7	78	84	2	YTQLIER2	destabilized													1.6523	0.9674	1.01527	11.0021	1	0.904977	1.0362	1.06561	1.0724	1.01357	1.11991	1.819	1.73	0.9648	1.03385	19.7931	1	0.938215	1.08924	1.10755	1	1.10297	1.02975	1.94508
P02358	P02358	RS6_ECOLI	rpsF	Small ribosomal subunit protein bS6	1	QLAYPINK	QLAYPINK	8	46	53	2	QLAYPINK2	destabilized	1.4032	0.9663	1.01337	18.2662	1	1.04743	0.968379	0.98419	1.04348	1.08696	1.09881	1.89328	1.6285	0.97	1.04532	11.2763	1	0.986667	0.982222	1.07111	1.09778	1.14222	1.18667	1.95556
P60723	P60723	RL4_ECOLI	rplD	Large ribosomal subunit protein uL4	1	LIVVEKFSVEAPKTK	LIVVEKFSVEAPKTK	15	118	132	3	LIVVEKFSVEAPKTK3	destabilized	1.6265	0.9491	1.24434	67.3538	1	0.99666	1.76533	1.30032	0.827673	1.65892	1.59303	5.30336	1.8471	0.9677	1.45308	17.4279	1	1.86614	1.61634	1.1413	1.70276	1.40505	2.33631	5.88827	1.1469	0.9349	0.948682	57.4343	1	1.34669	0.743822	0.982056	1.36091	0.796061	1.78766	4.57359
P0A7R5	P0A7R5	RS10_ECOLI	rpsJ	Small ribosomal subunit protein uS10	1	ERFTVLISPHVNKDAR	ERFTVLISPHVNKDAR	16	47	62	3	ERFTVLISPHVNKDAR3	destabilized	1.5862	0.9737	1.1261	28.727	1	1.37375	0.928417	1.20554	1.08181	1.18141	1.5671	3.46769	1.2996	0.9876	1.00134	18.7567	1	0.953811	1.11255	0.956095	0.987265	1.16203	1.63368	2.80375
P0A7M6	P0A7M6	RL29_ECOLI	rpmC	Large ribosomal subunit protein uL29	1	VKTLLNEK	VKTLLNEK	8	53	60	2	VKTLLNEK2	destabilized	1.5814	0.9795	1.11752	36.0051	1	1.26027	1.23288	1.14384	1.15068	0.965753	1.35616	3.19863	1.5802	0.9944	1.06608	20.1247	1	0.97931	1.10345	1.15172	1.11724	1.06897	1.61379	3.24138	1.5153	0.9887	1.00474	24.7987	1	0.921788	0.960894	1.11173	0.977654	1.07821	1.32402	2.84358
P60422	P60422	RL2_ECOLI	rplB	Large ribosomal subunit protein uL2	1	NIPVGSTVHNVEMK	NIPVGSTVHNVEMK	14	134	147	3	NIPVGSTVHNVEMK3	destabilized	1.2213	0.9546	0.927591	19.9872	1	0.772358	0.975949	0.722949	1.23913	1.11852	1.7157	2.87409	1.5807	0.9749	1.15711	73.5748	1	1.39962	1.15104	0.786335	1.51652	1.19889	1.59997	5.24545	1.7938	0.9892	1.39978	30.2853	1	1.59089	1.43621	1.27152	1.61074	1.49716	2.12833	6.73911
P0A7W1	P0A7W1	RS5_ECOLI	rpsE	Small ribosomal subunit protein uS5	1	AYGSTNPINVVR	AYGSTNPINVVR	12	127	138	2	AYGSTNPINVVR2	destabilized	1.7394	0.9827	1.07079	8.1219	1	1.09343	1.16414	1.02525	1.01263	1.13636	1.31566	2.31818	1.5514	0.9827	1.02025	13.7136	1	0.89899	1.02273	1.09091	1.02273	1.10606	1.34091	2.31818	1.4427	0.9695	0.977321	18.8014	1	0.908416	0.957921	1.10149	0.997525	0.977723	1.13614	2.08416
P0A7S3	P0A7S3	RS12_ECOLI	rpsL	Small ribosomal subunit protein uS12	1	GVCTRVYTTTPK	GVC(UniMod:4)TRVYTTTPK	12	32	43	3	GVC(UniMod:4)TRVYTTTPK3	destabilized	1.6346	0.9388	1.0275	10.3078	1	0.981478	1.10516	1.10013	1.05839	0.999627	1.01909	1.71063													1.6127	0.9053	1.06754	10.8493	1	1.19878	0.929203	1.08607	1.10588	1.08925	1.16441	1.76209
P0A7T3	P0A7T3	RS16_ECOLI	rpsP	Small ribosomal subunit protein bS16	1	RPFYQVVVADSR	RPFYQVVVADSR	12	14	25	3	RPFYQVVVADSR3	destabilized	1.678	0.9974	1.15038	53.0701	1	1.17904	1.25419	1.29711	1.07138	1.10823	1.94139	6.54261	1.2946	0.9847	0.969312	59.2476	1	0.935693	0.960922	1.18826	1.05781	1.05599	1.89538	4.93285	1.3416	0.977	1.01746	60.798	1	1.18332	1.00214	1.07486	0.964877	1.29726	1.7714	5.0936
P0A7K6	P0A7K6	RL19_ECOLI	rplS	Large ribosomal subunit protein bL19	1	QDVPSFRPGDTVEVK	QDVPSFRPGDTVEVK	15	15	29	3	QDVPSFRPGDTVEVK3	destabilized	1.7113	0.9886	1.08549	19.2229	1	1.1219	1.09711	1.00413	1.22727	1.06405	1.31198	2.99587	1.2602	0.9733	0.967246	25.3867	1	0.987903	0.991935	0.90121	1.00202	1.1129	1.44153	3.00403	1.4292	0.9598	1.04214	22.1768	1	1.10874	1.06602	1.09515	1.07379	0.980583	1.30485	3.06796
P62399	P62399	RL5_ECOLI	rplE	Large ribosomal subunit protein uL5	1	ALLAAFDFPFRK	ALLAAFDFPFRK	12	168	179	3	ALLAAFDFPFRK3	destabilized													1.5457	0.9397	1.09509	16.1768	1	0.855213	0.973456	1.32558	1.25709	1.20696	1.5595	2.83309	1.6146	0.9598	1.08878	18.2883	1	0.983246	0.985193	1.0209	1.26385	1.30194	1.41074	2.82149
P0A7L3	P0A7L3	RL20_ECOLI	rplT	Large ribosomal subunit protein bL20	1	ASVEIDRK	ASVEIDRK	8	86	93	2	ASVEIDRK2	destabilized	1.5521	0.9871	0.986151	12.87	1	0.938202	1	0.988764	1	1.02247	1.06742	1.74719	1.2017	0.9321	0.987356	9.75512	1	1.02286	1.05714	0.971429	0.994286	1.01143	1.15429	1.82286
P0A7R9	P0A7R9	RS11_ECOLI	rpsK	Small ribosomal subunit protein uS11	1	QVSDGVAHIHASFNNTIVTITDR	QVSDGVAHIHASFNNTIVTITDR	23	15	37	4	QVSDGVAHIHASFNNTIVTITDR4	destabilized	1.4295	0.9489	1.06903	22.021	1	1.15812	1.34032	1.10809	0.968976	0.9198	1.48487	2.83827	1.513	0.967	1.1781	16.966	1	1.25625	1.1143	1.07908	1.4608	1.24118	1.84336	3.22588
P0A9B2	P0A9B2	G3P1_ECOLI	gapA	Glyceraldehyde-3-phosphate dehydrogenase A	1	AATYEQIK	AATYEQIK	8	250	257	2	AATYEQIK2	destabilized	1.5876	0.9839	1.19631	13.1578	1	1.22945	1.22627	1.11546	1.46157	1.50391	2.40072	3.96893	1.6341	0.9761	1.22699	10.2056	1	1.09073	1.36439	1.37082	1.49447	1.55119	2.44272	3.78716	1.3005	0.9815	1.13669	26.6488	1	1.10693	1.05834	1.09626	1.41025	1.40614	2.10727	3.72967
P02413	P02413	RL15_ECOLI	rplO	Large ribosomal subunit protein uL15	1	GFEGGQMPLYRR	GFEGGQMPLYRR	12	49	60	3	GFEGGQMPLYRR3	destabilized													1.3051	0.9803	0.980066	11.8443	1	0.949977	1.12483	0.913309	0.953095	1.06441	1.58591	2.28164	1.5444	0.9858	1.01572	14.6396	1	0.941027	0.977107	1.12468	0.991083	1.08014	1.34741	2.36536
P0A7R5	P0A7R5	RS10_ECOLI	rpsJ	Small ribosomal subunit protein uS10	1	LIDQATAEIVETAKR	LIDQATAEIVETAKR	15	17	31	3	LIDQATAEIVETAKR3	destabilized	1.8817	0.9798	1.15114	6.44786	1	1.27496	1.24117	1.0937	1.149	1.15207	1.47465	2.82642	1.3204	0.951	0.994071	27.3596	1	0.96129	1.19355	1.11484	0.877419	1.04258	1.36774	3.10968
P02359	P02359	RS7_ECOLI	rpsG	Small ribosomal subunit protein uS7	1	FVNILMVDGK	FVNILMVDGK	10	26	35	2	FVNILMVDGK2	destabilized	1.2334	0.9869	0.965289	39.9156	1	0.750981	0.964657	0.906657	1.19166	1.227	2.08806	4.00461	1.7046	0.9907	1.14923	18.6864	1	1.13242	1.20186	1.29204	1.01838	1.28093	1.87782	4.22317
P21170	P21170	SPEA_ECOLI	speA	Biosynthetic arginine decarboxylase	1	SINAAFKR	SINAAFKR	8	102	109	2	SINAAFKR2	destabilized	1.6133	0.9931	1.07715	22.4626	1	0.972584	1.14493	1.08627	1.15668	1.11605	1.51342	3.26545	1.6396	0.996	0.999454	24.9359	1	1.00032	1.04922	1.02695	1.0368	1.0264	1.28477	3.37104	1.5732	0.9977	1.04122	18.6765	1	1.11055	1.01724	1.06687	1.02073	1.05563	1.5702	3.07029
P21170	P21170	SPEA_ECOLI	speA	Biosynthetic arginine decarboxylase	1	FYVELHK	FYVELHK	7	293	299	2	FYVELHK2	destabilized	1.5861	0.983	1.0406	30.2601	1	0.8819	1.06354	0.99278	1.18986	1.11903	1.34891	3.00603													1.393	0.9805	1.02838	23.285	1	1.04505	1.22619	0.995529	0.98594	1.0405	1.52631	2.98348
P0A7V0	P0A7V0	RS2_ECOLI	rpsB	Small ribosomal subunit protein uS2	1	ELEKLENSLGGIK	ELEKLENSLGGIK	13	140	152	3	ELEKLENSLGGIK3	destabilized	1.1713	0.9377	0.981775	12.9152	1	1.0233	1.00634	0.950784	0.919909	1.08733	1.13958	1.75236	1.4687	0.904	1.03229	8.96301	1	1.14595	1.11026	1.04046	0.911506	0.985092	1.21853	1.67469	1.8743	0.9059	1.11865	5.12749	1	1.23023	1.2389	1.06119	1.11105	1.07456	1.13697	1.83559
P0ADY7	P0ADY7	RL16_ECOLI	rplP	Large ribosomal subunit protein uL16	1	NRGLAQGTDVSFGSFGLK	NRGLAQGTDVSFGSFGLK	18	17	34	3	NRGLAQGTDVSFGSFGLK3	destabilized	1.4495	0.9864	1.17194	98.7092	1	1.48005	0.960702	0.9514	1.44818	1.41904	2.25069	6.89924	1.8249	0.9891	1.49684	28.1287	1	1.5075	1.48062	1.69928	1.7199	1.58439	2.40731	7.53255	1.4587	0.9774	1.22809	78.2012	1	1.05225	1.07903	1.04123	1.61696	1.66249	2.27724	5.98533
P02359	P02359	RS7_ECOLI	rpsG	Small ribosomal subunit protein uS7	1	WIVEAARK	WIVEAARK	8	103	110	2	WIVEAARK2	destabilized	1.4703	0.9919	1.07077	39.3639	1	1.03574	1.06199	1.15758	1.26642	0.967962	1.87698	4.20083	1.7714	0.9953	1.10594	19.9124	1	1.04763	1.0381	1.12347	1.21566	1.21625	1.59121	4.35563	1.2269	0.9374	0.900895	33.0043	1	0.754869	0.759752	1.27118	0.908316	1.06503	1.49575	3.57205
P0A7X3	P0A7X3	RS9_ECOLI	rpsI	Small ribosomal subunit protein uS9	1	RRPQFSK	RRPQFSK	7	123	129	2	RRPQFSK2	destabilized	1.6404	0.9991	0.951411	8.26339	1	0.91509	0.988013	1.04078	1.16985	1.3452	2.3971	3.28052	1.3595	0.9951	1.0178	20.6219	1	0.965949	1.0721	1.15539	0.97695	1.18381	2.19088	3.61317	1.5488	0.9973	1.05408	17.8251	1	1.06099	1.15749	1.03708	1.02638	1.23365	2.26988	4.05515
P61175	P61175	RL22_ECOLI	rplV	Large ribosomal subunit protein uL22	1	KVSQALDILTYTNKK	KVSQALDILTYTNKK	15	28	42	3	KVSQALDILTYTNKK3	destabilized	1.4243	0.984	1.0102	40.479	1	1.12658	1.03179	0.979786	1.07859	1.06469	1.53534	4.05561	1.633	0.9958	1.0892	15.2528	1	1.0946	1.16454	1.0681	1.07691	1.17077	1.70153	3.29154	1.3916	0.9602	0.920758	26.2536	1	0.727195	0.882074	1.1407	0.893785	0.905342	1.38011	2.54965
P0A7G2	P0A7G2	RBFA_ECOLI	rbfA	30S ribosome-binding factor	1	MSNLVTSVVKHDEER	MSNLVTSVVKHDEER	15	109	123	3	MSNLVTSVVKHDEER3	destabilized	1.7264	0.9149	1.11129	9.67409	1	1.19058	1.14305	0.991975	1.24905	1.09529	1.18398	1.92676	1.5124	0.9535	1.01449	7.09519	1	0.91525	1.06889	1.06708	1.01097	1.03706	1.18397	1.62937
P25519	P25519	HFLX_ECOLI	hflX	GTPase HflX	1	THEGKLQVELAQLR	THEGKLQVELAQLR	14	117	130	3	THEGKLQVELAQLR3	destabilized	1.5764	0.9882	1.6176	99.8986	1	2.19466	1.29662	1.69124	1.65417	1.95334	3.65747	11.0261	1.1011	0.9659	1.1146	36.0393	1	1.03115	1.44924	0.863425	1.68894	1.2776	2.91234	4.68639	1.3733	0.9902	1.15525	33.207	1	1.15283	1.00254	1.36058	1.31919	1.3096	2.43076	4.56784
P60422	P60422	RL2_ECOLI	rplB	Large ribosomal subunit protein uL2	1	KVEADCR	KVEADC(UniMod:4)R	7	183	189	2	KVEADC(UniMod:4)R2	destabilized	1.5953	0.9995	1.01924	18.1968	1	1.00769	1.04615	1.00769	1.03846	1.03846	1.51538	3.04615	1.6277	0.9989	1.04472	19.5251	1	1.016	1.048	1.056	1.08	1.088	1.56	3.328	1.213	0.9414	0.941012	25.0905	1	0.992424	0.969697	1.03788	1.0303	1.04545	1.39394	3.25758
P0ADU5	P0ADU5	YGIW_ECOLI	ygiW	Protein YgiW	1	RWNGVTVTPK	RWNGVTVTPK	10	93	102	2	RWNGVTVTPK2	destabilized	1.592	0.9725	1.05056	16.8676	1	0.864394	1.14749	1.01379	1.21273	1.08451	1.45305	2.79511	1.2447	0.994	0.991045	9.24552	1	1.01132	0.991204	0.968713	1.11569	1.08536	1.63145	2.17687	1.6272	0.9292	1.21635	9.04627	1	1.28579	1.25054	1.2735	1.05431	1.55965	1.77553	2.84472
P02413	P02413	RL15_ECOLI	rplO	Large ribosomal subunit protein uL15	1	RGFEGGQMPLYR	RGFEGGQMPLYR	12	48	59	3	RGFEGGQMPLYR3	destabilized	1.5716	0.9712	1.1161	16.8296	1	1.28753	1.14405	1.07159	1.21446	0.986741	1.55883	2.83163	1.2788	0.989	0.976755	27.4483	1	0.911033	1.10129	0.973057	0.944955	0.982338	1.46891	2.50658	1.6222	0.9824	1.06651	18.1649	1	0.9806	1.10293	1.20856	1.05161	1.05938	1.31019	2.54555
P60438	P60438	RL3_ECOLI	rplC	Large ribosomal subunit protein uL3	1	GFAGTVK	GFAGTVK	7	117	123	1	GFAGTVK1	destabilized	1.4143	0.9926	0.971384	31.2667	1	0.925136	0.99897	1.00789	0.998831	1.05415	1.56802	3.53773	1.5211	0.9962	1.02498	31.7504	1	0.911867	1.06598	1.03753	1.04381	1.12953	1.64401	3.66645
P0A7T3	P0A7T3	RS16_ECOLI	rpsP	Small ribosomal subunit protein bS16	1	VGFFNPIASEKEEGTR	VGFFNPIASEKEEGTR	16	36	51	3	VGFFNPIASEKEEGTR3	destabilized													1.5237	0.99	0.99763	34.3466	1	0.794758	0.946684	1.05738	1.14273	1.08345	1.67096	3.86423	1.3265	0.9405	0.925626	48.0451	1	0.868019	1.08635	1.07392	0.988337	1.00473	1.24993	4.30611
P0AA10	P0AA10	RL13_ECOLI	rplM	Large ribosomal subunit protein uL13	1	TFTAKPETVK	TFTAKPETVK	10	3	12	2	TFTAKPETVK2	destabilized	1.5111	0.9864	1.04882	30.8778	1	0.857706	1.1875	1.10758	0.975044	1.21264	1.73368	3.75525	1.7582	0.995	1.09974	13.3832	1	1.04403	1.17117	1.10042	1.21662	1.08851	1.77092	3.79353	0.9839	0.9595	0.926791	38.603	1	0.931707	0.957484	1.11006	0.953195	1.0133	1.65541	3.51705
P0A7M2	P0A7M2	RL28_ECOLI	rpmB	Large ribosomal subunit protein bL28	1	RPVTGNNR	RPVTGNNR	8	11	18	2	RPVTGNNR2	destabilized	1.665	0.9973	1.10134	16.9808	1	1.12057	1.10297	1.13907	1.1126	1.15749	1.68816	3.52691													1.3682	0.9949	0.971256	30.5383	1	0.93038	0.976086	0.961411	1.03936	1.09983	1.70615	3.55304
P02413	P02413	RL15_ECOLI	rplO	Large ribosomal subunit protein uL15	1	KAAITAEIR	KAAITAEIR	9	70	78	2	KAAITAEIR2	destabilized	1.48	0.9754	0.965817	7.97124	1	0.841954	1.04885	0.954023	1.01724	1	1.38506	2.01437	1.5915	0.9656	1.07801	13.3806	1	1.08544	0.990506	1.02848	1.12658	1.25949	1.34177	2.3481	1.454	0.9839	1.00828	12.0428	1	0.9683	0.942363	1.01729	1.07493	1.08069	1.27954	1.99135
P60422	P60422	RL2_ECOLI	rplB	Large ribosomal subunit protein uL2	1	DGIPAVVER	DGIPAVVER	9	72	80	2	DGIPAVVER2	destabilized	1.5277	0.99	1.05624	26.1585	1	1.09441	0.935375	1.01746	1.13174	1.19119	1.55051	3.21803	1.4503	0.9901	1.06692	29.2137	1	1.0529	1.13591	1.06512	0.977431	1.20815	1.55421	3.03777	1.4127	0.9909	1.02651	34.08	1	1.00365	1.01052	0.990376	1.01832	1.28223	1.75547	3.78101
P02359	P02359	RS7_ECOLI	rpsG	Small ribosomal subunit protein uS7	1	LANELSDAAENKGTAVKK	LANELSDAAENKGTAVKK	18	120	137	3	LANELSDAAENKGTAVKK3	destabilized	1.7955	0.982	1.21211	18.4612	1	1.57184	1.18728	1.08993	1.20947	1.22005	1.76848	4.69069	1.4417	0.9884	1.07675	43.8127	1	1.23632	1.19203	0.857866	1.17372	1.05451	1.95042	4.27723	1.5288	0.9832	1.10601	47.6121	1	1.02823	0.840125	1.18063	1.35794	1.27138	1.82189	4.59055
P0A7M2	P0A7M2	RL28_ECOLI	rpmB	Large ribosomal subunit protein bL28	1	GIDTVLAELR	GIDTVLAELR	10	63	72	2	GIDTVLAELR2	destabilized	1.0837	0.9731	0.948789	100.64	1	1.04274	0.944444	0.935897	1.20085	1.26068	2.46581	6.96581	1.5913	0.9967	1.14006	73.2983	1	1.06731	1.02404	1.13462	1.20192	1.46635	2.48558	7.88462	1.5922	0.9966	1.16098	62.9621	1	0.976303	1.07583	1.24645	1.31754	1.44076	2.84834	8.24645
[truncated: 111 more rows]
[truncated: 15 more columns]

## Sheet: Extended Data Fig. 3e
Protein.Group	Protein.Ids	Protein.Names	Genes	First.Protein.Description	CV_EC50	mean_EC50	is.uniprot.ATP	Stripped.Sequence	peptide.length	from	to	Ratio_control_control_log2	Ratio_10uM_control_log2	Ratio_100uM_control_log2	Ratio_200uM_control_log2	Ratio_500uM_control_log2	Ratio_1mM_control_log2	Ratio_5mM_control_log2	Ratio_10mM_control_log2
[truncated: 156 more rows]
