# Supplementary material for: High-throughput peptide-centric local stability assay extends protein–ligand identification to membrane proteins, tissues and bacteria
Source: Nat Struct Mol Biol. 2025 Nov 5;33(1):184–92. doi: 10.1038/s41594-025-01699-y (PMC12819154; doi:10.1038/s41594-025-01699-y)
Supplement: Supplementary file 19 — Statistical source data. [file 41594_2025_1699_MOESM19_ESM.xlsx]

## Sheet: Extended Data Fig. 4a
ID	GeneRatio	BgRatio	pvalue	p.adjust
protein-containing complex [GO:0032991]	'25/35	'659/2003	2.89e-06	0.000147
transporter complex [GO:1990351]	'10/35	'138/2003	7.22e-05	0.00184
phospholipid-translocating ATPase complex [GO:1990531]	'2/35	'2/2003	0.000297	0.00504
ATP-binding cassette (ABC) transporter complex [GO:0043190]	'7/35	'85/2003	0.000494	0.00542
ATPase dependent transmembrane transport complex [GO:0098533]	'7/35	'86/2003	0.000532	0.00542
plasma membrane protein complex [GO:0098797]	'7/35	'101/2003	0.00141	0.0103
transmembrane transporter complex [GO:1902495]	'8/35	'131/2003	0.00141	0.0103
membrane protein complex [GO:0098796]	'9/35	'168/2003	0.00173	0.0105
cytoplasmic side of membrane [GO:0098562]	'3/35	'16/2003	0.00234	0.0105
cytoplasmic side of plasma membrane [GO:0009898]	'3/35	'16/2003	0.00234	0.0105
cytosolic proteasome complex [GO:0031597]	'2/35	'5/2003	0.00287	0.0105
endopeptidase complex [GO:1905369]	'2/35	'5/2003	0.00287	0.0105
HslUV protease complex [GO:0009376]	'2/35	'5/2003	0.00287	0.0105
proteasome complex [GO:0000502]	'2/35	'5/2003	0.00287	0.0105
membrane [GO:0016020]	'21/35	'728/2003	0.00347	0.0118
peptidase complex [GO:1905368]	'2/35	'7/2003	0.0059	0.0188
plasma membrane [GO:0005886]	'17/35	'561/2003	0.0073	0.0219
intracellular protein-containing complex [GO:0140535]	'5/35	'76/2003	0.00917	0.026

## Sheet: Extended Data Fig. 4b
ID	GeneRatio	BgRatio	pvalue	p.adjust
protein unfolding [GO:0043335]	'4/37	'7/2225	2.19e-06	0.000208
chaperone cofactor-dependent protein refolding [GO:0051085]	'3/37	'9/2225	0.000332	0.0158
protein denaturation [GO:0030164]	'2/37	'3/2225	0.000799	0.0253
phospholipid transport [GO:0015914]	'2/37	'4/2225	0.00158	0.031
intermembrane phospholipid transfer [GO:0120010]	'2/37	'5/2225	0.00261	0.031
oligopeptide import across plasma membrane [GO:0140205]	'2/37	'5/2225	0.00261	0.031
peptidoglycan-associated peptide transport [GO:0015834]	'2/37	'5/2225	0.00261	0.031
tripeptide import across plasma membrane [GO:0140207]	'2/37	'5/2225	0.00261	0.031

## Sheet: Extended Data Fig. 4c
category_pair	n_total	n_connected	proportion_connected	connected	not_connected	baseline_connected	baseline_not_connected	odds_ratio	p_value	p_adj
destabilized â†” destabilized	703	55	0.0782361	55	648	78152	2767153	3.00525	1.01675e-11	1.01675e-11
destabilized â†” stabilized	7144	454	0.0635498	454	6690	78152	2767153	2.40283	1.45708e-57	4.37123e-57
stabilized â†” stabilized	17578	797	0.0453408	797	16781	78152	2767153	1.68164	3.39349e-40	5.09024e-40
unresponsive â†” unresponsive	2845305	78152	0.027467
