# Supplementary material for: High-throughput peptide-centric local stability assay extends protein–ligand identification to membrane proteins, tissues and bacteria
Source: Nat Struct Mol Biol. 2025 Nov 5;33(1):184–92. doi: 10.1038/s41594-025-01699-y (PMC12819154; doi:10.1038/s41594-025-01699-y)
Supplement: Supplementary file 20 — Statistical source data. [file 41594_2025_1699_MOESM20_ESM.xlsx]

## Sheet: Extended Data Fig. 5a
ID	Description	GeneRatio	BgRatio	pvalue	p.adjust	qvalue	geneID	Count
GO:0031966	mitochondrial membrane	150/940	486/8062	4.06e-32	1.79e-29	1.51e-29	RAF1/SPNS1/TIMM29/SLC25A10/NDUFB3/MFN1/SLC29A3/OMA1/TIMM21/USP30/CHCHD6/AGK/AGPAT4/NDUFB8/NDUFB10/UQCC3/SLC25A11/CISD2/COX20/COX6C/MTCH2/TIMM23/COA1/SLC25A19/SIRT4/SLC30A9/VDAC1/VDAC3/HIGD1A/BNIP3/PHB2/SLC25A21/SLC25A6/CPT1A/SCO2/UCP2/TOMM5/ABCB7/CDS2/LETMD1/CHCHD1/PNPLA8/SFXN4/NDUFAF6/VDAC2/PARL/PTRH2/AGPAT5/SLC25A4/NDUFA7/MTCH1/NDUFB5/DNAJC30/PSEN2/COA3/LDHB/TAFAZZIN/SLC25A13/TOMM20/SLC25A42/SP…	150
GO:0019866	organelle inner membrane	110/940	355/8062	1.2e-23	2.63e-21	2.23e-21	SPNS1/TIMM29/SLC25A10/NDUFB3/ITPR1/OMA1/TIMM21/CHCHD6/AGK/NDUFB8/NDUFB10/UQCC3/SLC25A11/COX20/COX6C/TIMM23/COA1/SLC25A19/SIRT4/HIGD1A/SUN1/PHB2/SLC25A21/SLC25A6/SCO2/UCP2/ABCB7/CDS2/LETMD1/CHCHD1/SFXN4/TMEM201/NDUFAF6/PARL/SLC25A4/NDUFA7/NDUFB5/TMEM43/DNAJC30/PSEN2/COA3/LDHB/TAFAZZIN/SLC25A13/SLC25A42/SPG7/SLC25A22/SLC25A23/APOOL/SLC25A24/ABCB8/PLPP6/MICOS13/DNAJC19/MCU/SLC25A1/TIMMDC1/UQCC4/UQCC…	110
GO:0005743	mitochondrial inner membrane	99/940	328/8062	2.12e-20	3.11e-18	2.63e-18	SPNS1/TIMM29/SLC25A10/NDUFB3/OMA1/TIMM21/CHCHD6/AGK/NDUFB8/NDUFB10/UQCC3/SLC25A11/COX20/COX6C/TIMM23/COA1/SLC25A19/SIRT4/HIGD1A/PHB2/SLC25A21/SLC25A6/SCO2/UCP2/ABCB7/CDS2/LETMD1/CHCHD1/SFXN4/NDUFAF6/PARL/SLC25A4/NDUFA7/NDUFB5/DNAJC30/PSEN2/COA3/LDHB/TAFAZZIN/SLC25A13/SLC25A42/SPG7/SLC25A22/SLC25A23/APOOL/SLC25A24/ABCB8/MICOS13/DNAJC19/MCU/SLC25A1/TIMMDC1/UQCC4/UQCC6/COX11/SLC25A12/SLC25A37/APOO/E…	99
GO:0019867	outer membrane	55/940	155/8062	4.4e-15	3.88e-13	3.28e-13	RAF1/RETSAT/MFN1/SLC29A3/USP30/ITPR3/CHCHD6/AGK/AGPAT4/TMEM109/CISD2/MTCH2/VDAC1/VDAC3/BNIP3/PHB2/CPT1A/TOMM5/LETMD1/VDAC2/PTRH2/AGPAT5/MTCH1/TAFAZZIN/TOMM20/BAK1/SLC25A46/RHOT1/APOOL/GDAP1/ARMC10/MICOS13/CYB5B/SPATA18/CYB5R3/STING1/SYNE3/APOO/GPAM/MCL1/MIGA1/TOMM6/CISD1/PIGBOS1/STMP1/MIEF2/SEPTIN4/MICOS10/PGR/MUL1/TOMM40/ABCB6/SAMM50/RNF185/MARCHF5	55
GO:0031968	organelle outer membrane	55/940	155/8062	4.4e-15	3.88e-13	3.28e-13	RAF1/RETSAT/MFN1/SLC29A3/USP30/ITPR3/CHCHD6/AGK/AGPAT4/TMEM109/CISD2/MTCH2/VDAC1/VDAC3/BNIP3/PHB2/CPT1A/TOMM5/LETMD1/VDAC2/PTRH2/AGPAT5/MTCH1/TAFAZZIN/TOMM20/BAK1/SLC25A46/RHOT1/APOOL/GDAP1/ARMC10/MICOS13/CYB5B/SPATA18/CYB5R3/STING1/SYNE3/APOO/GPAM/MCL1/MIGA1/TOMM6/CISD1/PIGBOS1/STMP1/MIEF2/SEPTIN4/MICOS10/PGR/MUL1/TOMM40/ABCB6/SAMM50/RNF185/MARCHF5	55
GO:0005741	mitochondrial outer membrane	51/940	142/8062	2.57e-14	1.88e-12	1.6e-12	RAF1/MFN1/SLC29A3/USP30/CHCHD6/AGK/AGPAT4/CISD2/MTCH2/VDAC1/VDAC3/BNIP3/PHB2/CPT1A/TOMM5/LETMD1/VDAC2/PTRH2/AGPAT5/MTCH1/TAFAZZIN/TOMM20/BAK1/SLC25A46/RHOT1/APOOL/GDAP1/ARMC10/MICOS13/CYB5B/SPATA18/CYB5R3/STING1/APOO/GPAM/MCL1/MIGA1/TOMM6/CISD1/PIGBOS1/STMP1/MIEF2/SEPTIN4/MICOS10/PGR/MUL1/TOMM40/ABCB6/SAMM50/RNF185/MARCHF5	51
GO:1990351	transporter complex	45/940	116/8062	3.46e-14	2.18e-12	1.84e-12	ERGIC3/NDUFB3/CLCN2/SCN9A/NDUFB8/NDUFB10/SLC26A6/ABHD12/TMEM30A/KCNH2/PEX13/CACNA1A/SLC9A1/TRPM4/NDUFA7/NDUFB5/PEX12/ABCB8/MCU/ATP11C/SCN4A/CACNA1C/TMEM30B/GRIN2B/GRIK5/NDUFB1/ATP6V0A2/LRRC8B/UQCRQ/TRPC1/NDUFAF1/ORAI1/NDUFB6/LRRC8D/NDUFB7/NDUFB11/NDUFA1/ANO2/PACC1/ABCB6/KCNN4/LRRC8A/UQCR10/CACNA1D/GABRA3	45
GO:0009986	cell surface	59/940	182/8062	4.58e-14	2.52e-12	2.13e-12	CD99L2/SLAMF6/ERMAP/ROR1/KCNH2/PTGFRN/PLXNB2/PHB2/C3/TMX3/MFAP3/SORT1/SLC9A1/TYRO3/PSEN2/ADAM17/EPCAM/SLC39A6/BST2/FUT4/AXL/SDC4/F2/MICA/ROR2/SLC1A4/FURIN/MXRA8/GRIN2B/ITGA5/LRP8/IGSF3/CD33/CLPTM1/AREG/CD84/PPFIA4/GPR37/LAMP1/LRFN1/LEPR/ICAM1/GPRC5B/DAG1/FGFR3/APMAP/PACC1/EFNB1/APP/LDLR/ITGAV/TGFBR3/SELP/LRRC8A/ABCC4/ULBP1/HLA-E/TYROBP/B4GALT1	59
GO:0043235	receptor complex	35/940	79/8062	2.41e-13	1.18e-11	9.96e-12	ACVR1/ACVR2B/ITPR3/ITPR2/ABHD12/ROR1/VDR/PLXNB2/TYRO3/PLXNA2/IL10RB/AXL/ROR2/GRIN2B/ITGA5/GRIK5/LRP8/GPR37/TRPC1/LEPR/TM7SF2/GPRC5B/FGFR3/PTH1R/APP/PIGR/LDLR/ITGAV/TGFBR3/PTPRA/EPHB4/PLXNA1/FGFR1/PLXNA3/GABRA3	35
GO:1902495	transmembrane transporter complex	39/940	100/8062	1.49e-12	6.55e-11	5.55e-11	NDUFB3/CLCN2/SCN9A/NDUFB8/NDUFB10/SLC26A6/ABHD12/KCNH2/CACNA1A/SLC9A1/TRPM4/NDUFA7/NDUFB5/ABCB8/MCU/SCN4A/CACNA1C/GRIN2B/GRIK5/NDUFB1/ATP6V0A2/LRRC8B/UQCRQ/TRPC1/NDUFAF1/ORAI1/NDUFB6/LRRC8D/NDUFB7/NDUFB11/NDUFA1/ANO2/PACC1/ABCB6/KCNN4/LRRC8A/UQCR10/CACNA1D/GABRA3	39
GO:0098800	inner mitochondrial membrane protein complex	40/940	111/8062	1.48e-11	5.91e-10	5.01e-10	TIMM29/NDUFB3/TIMM21/CHCHD6/AGK/NDUFB8/NDUFB10/COX6C/TIMM23/PHB2/SLC25A6/NDUFA7/NDUFB5/SPG7/APOOL/MICOS13/DNAJC19/MCU/APOO/ATP8/NDUFB1/COX7A2L/UQCRQ/NDUFAF1/NDUFB6/MICOS10/NDUFB7/NDUFB11/NDUFA1/ATP5MJ/MPC2/MPC1/NDUFA4L2/ATP5MG/SAMM50/COX7B/COX7C/UQCR10/COX2/ATP5MF	40
GO:0034702	monoatomic ion channel complex	23/940	43/8062	2.56e-11	9.37e-10	7.94e-10	CLCN2/SCN9A/SLC26A6/ABHD12/KCNH2/CACNA1A/TRPM4/ABCB8/MCU/SCN4A/CACNA1C/GRIN2B/GRIK5/LRRC8B/TRPC1/ORAI1/LRRC8D/ANO2/PACC1/KCNN4/LRRC8A/CACNA1D/GABRA3	23
GO:0032580	Golgi cisterna membrane	18/940	37/8062	2.74e-08	9.29e-07	7.87e-07	SAR1B/SORT1/B4GALT7/APH1A/FUT4/CANT1/CHPF/CHSY3/SLC30A5/B4GALT3/TMED2/TMEM115/GOLGA8N/ST6GAL1/ST3GAL2/UXS1/B4GALT1/GOLGA8R	18
GO:0030667	secretory granule membrane	37/940	128/8062	8.29e-08	2.61e-06	2.21e-06	ITPR1/ITPR3/CYB5R1/ITPR2/FCGR2A/TMEM30A/TCIRG1/RAB27B/TMX3/BST2/ABCA12/DGAT1/LPCAT1/BRI3/STING1/DDOST/PHACTR2/TMC6/IRAG2/SLC30A5/MOXD1/CD33/TMED2/LAMP1/RAP2C/ABCA3/STBD1/DEGS1/PECAM1/STOM/MLEC/PIGR/ITGAV/SELP/ABCC4/TYROBP/B4GALT1	37
GO:0009897	external side of plasma membrane	21/940	52/8062	1.11e-07	3.26e-06	2.76e-06	SLAMF6/ERMAP/MFAP3/F2/MICA/ITGA5/CD33/CLPTM1/CD84/LAMP1/LEPR/ICAM1/DAG1/LDLR/ITGAV/TGFBR3/SELP/ABCC4/ULBP1/HLA-E/B4GALT1	21
GO:0031985	Golgi cisterna	19/940	45/8062	1.94e-07	5.33e-06	4.51e-06	SAR1B/SORT1/B4GALT7/APH1A/FUT4/CANT1/CHPF/CHSY3/SLC30A5/B4GALT3/TMED2/YIPF6/TMEM115/GOLGA8N/ST6GAL1/ST3GAL2/UXS1/B4GALT1/GOLGA8R	19
GO:0140534	endoplasmic reticulum protein-containing complex	26/940	78/8062	3.37e-07	8.72e-06	7.38e-06	SYVN1/SPCS1/PIGA/SEC61A1/STT3B/MARCHF6/STT3A/RPN2/MMGT1/TAPBP/DDOST/PIGU/HSD17B12/TAP1/SEC11A/EXT2/SEC61A2/PIGH/SSR4/SEL1L/FAM8A1/SEC61G/PIGK/MLEC/TAP2/EMC10	26
GO:0034703	cation channel complex	13/940	24/8062	4.94e-07	1.21e-05	1.02e-05	SCN9A/KCNH2/CACNA1A/TRPM4/ABCB8/MCU/SCN4A/CACNA1C/GRIK5/TRPC1/ORAI1/KCNN4/CACNA1D	13
GO:0098799	outer mitochondrial membrane protein complex	11/940	18/8062	7.49e-07	1.74e-05	1.47e-05	MFN1/CHCHD6/TOMM5/TOMM20/APOOL/MICOS13/APOO/TOMM6/MICOS10/TOMM40/SAMM50	11
GO:0000139	Golgi membrane	61/940	284/8062	1.12e-06	2.46e-05	2.08e-05	SREBF1/ARF3/ZDHHC4/RNF121/MGAT2/GLG1/ARFGAP3/RAB39A/YIF1B/LYSMD3/FAM20B/B4GALT7/PSEN2/APH1A/ZDHHC18/ADAM17/FUT4/FNDC3A/MAN1A1/CHPF/CHSY3/ABCA12/MMGT1/LPCAT1/TAPBP/STING1/CHPT1/APOO/CHST3/FURIN/CHST11/SLC30A5/ATP6V0A2/B4GALT3/GNPTAB/AGPAT3/TMED2/C6orf89/EXT2/MAN1A2/B4GALNT1/SLC35A5/ITM2B/YIPF6/CHST12/SYBU/SLC35B3/TMEM115/ST6GALNAC1/ZDHHC13/ABCB6/ZDHHC7/ST6GAL1/SLC30A10/ST3GAL2/RAB33B/HLA-E/QPCTL/G…	61
GO:0046930	pore complex	10/940	16/8062	1.83e-06	3.84e-05	3.26e-05	VDAC1/VDAC3/VDAC2/C9/SLC25A4/SPG7/BAK1/C5/C8B/TOMM40	10
GO:0016323	basolateral plasma membrane	26/940	86/8062	2.78e-06	5.55e-05	4.7e-05	SLC6A9/SLC26A6/SLC4A7/SLC9A1/EPCAM/SLC6A6/PALM/HEPH/ABCC1/CHRM3/SLC23A2/SLC4A1/CNNM4/ABCC3/ORAI1/ABCC10/LEPR/DAG1/PTH1R/CNNM2/SLC17A5/SLC29A1/NDRG4/LDLR/ABCC4/B4GALT1	26
GO:0005795	Golgi stack	21/940	62/8062	3.39e-06	6.48e-05	5.49e-05	SAR1B/RAB27B/MGAT2/SORT1/B4GALT7/APH1A/FUT4/CANT1/CHPF/CHSY3/SLC30A5/B4GALT3/TMED2/YIPF6/TMEM115/GOLGA8N/ST6GAL1/ST3GAL2/UXS1/B4GALT1/GOLGA8R	21
GO:0070469	respirasome	22/940	67/8062	3.57e-06	6.55e-05	5.55e-05	NDUFB3/NDUFB8/NDUFB10/COX6C/HIGD1A/NDUFA7/NDUFB5/UQCC4/NDUFB1/STMP1/COX7A2L/UQCRQ/NDUFAF1/NDUFB6/NDUFB7/NDUFB11/NDUFA1/NDUFA4L2/COX7B/COX7C/UQCR10/COX2	22
GO:0005742	mitochondrial outer membrane translocase complex	10/940	17/8062	3.99e-06	7.02e-05	5.95e-05	CHCHD6/TOMM5/TOMM20/APOOL/MICOS13/APOO/TOMM6/MICOS10/TOMM40/SAMM50	10
GO:0009925	basal plasma membrane	27/940	94/8062	5.31e-06	8.98e-05	7.61e-05	SLC6A9/SLC26A6/SLC4A7/SLC9A1/EPCAM/SLC22A5/SLC6A6/PALM/HEPH/ABCC1/CHRM3/SLC23A2/SLC4A1/CNNM4/ABCC3/ORAI1/ABCC10/LEPR/DAG1/PTH1R/CNNM2/SLC17A5/SLC29A1/NDRG4/LDLR/ABCC4/B4GALT1	27
GO:0045178	basal part of cell	28/940	100/8062	6.14e-06	0.000100128	8.48e-05	SLC6A9/SLC26A6/SLC4A7/SLC9A1/EPCAM/SLC22A5/SLC6A6/KCNE3/PALM/HEPH/ABCC1/CHRM3/SLC23A2/SLC4A1/CNNM4/ABCC3/ORAI1/ABCC10/LEPR/DAG1/PTH1R/CNNM2/SLC17A5/SLC29A1/NDRG4/LDLR/ABCC4/B4GALT1	28
GO:0030312	external encapsulating structure	25/940	86/8062	9.34e-06	0.000141644	0.000119957	POSTN/DGCR6/ITIH4/COL4A6/RELL2/GLG1/ITIH2/F13A1/FBLN1/LRIG2/FGL2/MXRA7/F2/INHBE/HSD17B12/COL12A1/SERPINB1/ICAM1/DAG1/SERAC1/ADAMTS3/EFEMP1/COMP/NTN1/CTSL	25
GO:0031012	extracellular matrix	25/940	86/8062	9.34e-06	0.000141644	0.000119957	POSTN/DGCR6/ITIH4/COL4A6/RELL2/GLG1/ITIH2/F13A1/FBLN1/LRIG2/FGL2/MXRA7/F2/INHBE/HSD17B12/COL12A1/SERPINB1/ICAM1/DAG1/SERAC1/ADAMTS3/EFEMP1/COMP/NTN1/CTSL	25
GO:0005746	mitochondrial respirasome	20/940	61/8062	1.01e-05	0.000148481	0.000125747	NDUFB3/NDUFB8/NDUFB10/COX6C/NDUFA7/NDUFB5/NDUFB1/STMP1/COX7A2L/UQCRQ/NDUFAF1/NDUFB6/NDUFB7/NDUFB11/NDUFA1/NDUFA4L2/COX7B/COX7C/UQCR10/COX2	20
GO:0005778	peroxisomal membrane	16/940	44/8062	1.79e-05	0.000246572	0.000208819	USP30/ALDH3A2/PEX13/PEX16/PXMP2/PNPLA8/PEX11B/DHRS7B/HMGCR/GDAP1/PEX12/TMEM35A/ABCD1/SLC25A17/GNPAT/DECR2	16
GO:0031903	microbody membrane	16/940	44/8062	1.79e-05	0.000246572	0.000208819	USP30/ALDH3A2/PEX13/PEX16/PXMP2/PNPLA8/PEX11B/DHRS7B/HMGCR/GDAP1/PEX12/TMEM35A/ABCD1/SLC25A17/GNPAT/DECR2	16
GO:0098798	mitochondrial protein-containing complex	50/940	239/8062	2.23e-05	0.000290474	0.000246	TIMM29/NDUFB3/MFN1/TIMM21/CHCHD6/AGK/NDUFB8/NDUFB10/COX6C/TIMM23/VDAC1/PHB2/SLC25A6/TOMM5/CHCHD1/SLC25A4/NDUFA7/NDUFB5/TOMM20/SPG7/APOOL/MICOS13/DNAJC19/MCU/APOO/ATP8/NDUFB1/TOMM6/COX7A2L/UQCRQ/NDUFAF1/NDUFB6/MRPL34/MICOS10/NDUFB7/NDUFB11/NDUFA1/ATP5MJ/MPC2/TOMM40/MPC1/NDUFA4L2/ATP5MG/SAMM50/COX7B/COX7C/MRPL21/UQCR10/COX2/ATP5MF	50
GO:0098803	respiratory chain complex	19/940	59/8062	2.24e-05	0.000290474	0.000246	NDUFB3/NDUFB8/NDUFB10/COX6C/NDUFA7/NDUFB5/NDUFB1/COX7A2L/UQCRQ/NDUFAF1/NDUFB6/NDUFB7/NDUFB11/NDUFA1/NDUFA4L2/COX7B/COX7C/UQCR10/COX2	19
GO:0005637	nuclear inner membrane	12/940	28/8062	3.01e-05	0.000378393	0.000320458	ITPR1/SUN1/TMEM201/TMEM43/PSEN2/PLPP6/NEMP1/SUN2/ARL6IP6/NRM/TM7SF2/TMEM120B	12
GO:0044232	organelle membrane contact site	15/940	44/8062	7.79e-05	0.000952171	0.000806384	GRAMD1A/CHCHD6/OSBPL5/TOMM20/BLTP1/APOOL/MICOS13/SARAF/APOO/STARD3NL/TMCC1/STIMATE/MICOS10/SERAC1/TOMM40	15
GO:0045177	apical part of cell	32/940	138/8062	8.96e-05	0.00106539	0.000902271	ACVR1/SPTBN2/ITPR3/SLC6A9/SLC26A6/SLC4A7/TMEM30A/TCIRG1/CNKSR3/MYO5B/RAB27B/SLC9A1/PSEN2/ADAM17/EPCAM/SLC39A6/SLC22A5/BST2/SLC6A6/NIN/ABCC1/SLC6A8/SLC30A5/SLC23A2/PTH1R/APP/SLC29A1/LDLR/SLC2A13/ABCC4/MUC1/CTSL	32
GO:0098797	plasma membrane protein complex	29/940	126/8062	0.000216736	0.00250957	0.00212533	ACVR1/ACVR2B/SCN9A/ABHD12/GNG5/KCNH2/CACNA1A/C9/PSEN2/APH1A/ABCB8/IL10RB/SLC6A6/GNA13/SCN4A/CACNA1C/GRIN2B/ITGA5/GRIK5/C5/DAG1/C8B/GNAT2/ABCB6/KCNN4/ITGAV/TGFBR3/HLA-E/CACNA1D	29
GO:0016324	apical plasma membrane	26/940	110/8062	0.000289676	0.00326814	0.00276776	SPTBN2/SLC6A9/SLC26A6/SLC4A7/TMEM30A/TCIRG1/CNKSR3/RAB27B/SLC9A1/PSEN2/ADAM17/EPCAM/SLC39A6/SLC22A5/BST2/SLC6A6/ABCC1/SLC6A8/SLC30A5/SLC23A2/PTH1R/SLC29A1/SLC2A13/ABCC4/MUC1/CTSL	26
GO:0098590	plasma membrane region	74/940	433/8062	0.00037055	0.00407605	0.00345197	MYH10/SPTBN2/SLC6A9/SLC26A6/CLTCL1/ATF4/SLC4A7/TMEM30A/TCIRG1/CNKSR3/RAB27B/DDN/SORT1/SLC9A1/ADCY3/PRRT1/PSEN2/APH1A/LRP10/ADAM17/RDH12/EPCAM/SLC39A6/SLC22A5/BST2/SLC6A6/GNA13/PALM/SMPD2/CACNA1C/HEPH/MXRA8/ABCC1/SLC6A8/GRIN2B/CHRM3/ITGA5/GRIK5/TMEM17/SLC30A5/LRP8/SLC23A2/SLC4A1/CNNM4/SH3YL1/ABCC3/ERC2/ADGRE2/ORAI1/LRFN1/ABCC10/LEPR/CNTN5/DAG1/PTH1R/SELPLG/GNAT2/APP/CNNM2/SLC17A5/SLC29A1/NDRG4/LDL…	74
GO:0062023	collagen-containing extracellular matrix	20/940	77/8062	0.00038651	0.00414791	0.00351282	POSTN/ITIH4/COL4A6/RELL2/ITIH2/F13A1/FBLN1/FGL2/MXRA7/F2/INHBE/COL12A1/SERPINB1/ICAM1/DAG1/ADAMTS3/EFEMP1/COMP/NTN1/CTSL	20
GO:0005796	Golgi lumen	9/940	22/8062	0.000463802	0.00485888	0.00411493	BPNT2/PODXL2/SDC4/F2/FURIN/DAG1/APP/RAB33B/MUC1	9
GO:0034704	calcium channel complex	7/940	15/8062	0.000790457	0.00806751	0.0068323	SCN9A/CACNA1A/MCU/SCN4A/CACNA1C/ORAI1/CACNA1D	7
GO:0035577	azurophil granule membrane	10/940	28/8062	0.000806751	0.00806751	0.0068323	TMEM30A/BST2/LPCAT1/BRI3/DDOST/IRAG2/LAMP1/STOM/PIGR/B4GALT1	10

## Sheet: Extended Data Fig. 5b,c
Log2FC	Log10P.Value	Log10adj.P.Val	Protein.Ids	Uniprot.ID (unique)	Genes	name	is.kinase	is.trans-membrane	type
-0.775244	7.6962	4.39711	Q9NRN7	Q9NRN7	AASDHPPT	L-aminoadipate-semialdehyde dehydrogenase-phosphopantetheinyl transferase	no	no	overlapped
-0.51749	7.1108	3.88678	P11216	P11216	PYGB	Glycogen phosphorylase, brain form	no	no	overlapped
-0.298854	5.73561	2.73343	P46781	P46781	RPS9	40S ribosomal protein S9	no	no	overlapped
-0.477781	5.47193	2.50164	P06737;P11217;P11216	P06737	PYGB	Glycogen phosphorylase, brain form	no	no	overlapped
-0.630897	5.10181	2.18903	Q96CP6	Q96CP6	GRAMD1A	Protein Aster-A	no	yes	crude_unique
0.461164	5.05686	2.15406	Q96SU4	Q96SU4	OSBPL9	Oxysterol-binding protein-related protein 9	no	no	crude_unique
-1.07881	5.0035	2.11685	P13861	P13861	PRKAR2A	cAMP-dependent protein kinase type II-alpha regulatory subunit	no	no	crude_unique
-0.327416	4.92527	2.05112	Q06203	Q06203	PPAT	Amidophosphoribosyltransferase	no	no	overlapped
1.0927	4.84144	1.97036	Q8TB40	Q8TB40	ABHD4	(Lyso)-N-acylphosphatidylethanolamine lipase	no	no	overlapped
-0.643785	4.48646	1.65622	O75175	O75175	CNOT3	CCR4-NOT transcription complex subunit 3	no	no	overlapped
-0.375281	4.21643	1.41317	Q9UG63	Q9UG63	ABCF2	ATP-binding cassette sub-family F member 2	no	no	crude_unique
0.647946	4.1832	1.38772	Q00325	Q00325	SLC25A3	Phosphate carrier protein, mitochondrial	no	yes	crude_unique
-0.277578	4.17364	1.38072	Q9H4L5	Q9H4L5	OSBPL3	Oxysterol-binding protein-related protein 3	no	no	crude_unique
0.468006	4.15348	1.37057	Q96S55	Q96S55	WRNIP1	ATPase WRNIP1	no	no	crude_unique
0.594542	4.15339	1.37057	P78371	P78371	CCT2	T-complex protein 1 subunit beta	no	no	crude_unique
0.84087	4.12261	1.34229	Q9UGU0	Q9UGU0	TCF20	Transcription factor 20	no	no	crude_unique
-2.82143	11.9535	6.93014	P00519;P42684	P00519	ABL1	Tyrosine-protein kinase ABL1	yes	no	overlapped
1.3504	10.9385	6.61581	Q06187	Q06187	BTK	Tyrosine-protein kinase BTK	yes	no	overlapped
-1.39957	10.9239	6.61581	P43405;Q8NFD2;P43403	P43405	SYK	Tyrosine-protein kinase SYK	yes	no	overlapped
-2.05777	10.9165	6.61581	Q9Y6R4	Q9Y6R4	MAP3K4	Mitogen-activated protein kinase kinase kinase 4	yes	no	overlapped
1.35988	10.8051	6.61581	Q16512	Q16512	PKN1	Serine/threonine-protein kinase N1	yes	no	overlapped
1.3564	10.5477	6.47856	Q02750	Q02750	MAP2K1	Dual specificity mitogen-activated protein kinase kinase 1	yes	no	overlapped
-1.4063	10.4585	6.43515	O14976	O14976	GAK	Cyclin-G-associated kinase	yes	no	overlapped
-2.54243	10.3104	6.32841	P42680	P42680	TEC	Tyrosine-protein kinase Tec	yes	no	overlapped
-2.04672	9.58973	5.82164	Q9Y2K2	Q9Y2K2	SIK3	Serine/threonine-protein kinase SIK3	yes	no	overlapped
-1.01332	9.51424	5.782	P41240	P41240	CSK	Tyrosine-protein kinase CSK	yes	no	overlapped
-1.63326	9.39298	5.71204	Q16539	Q16539	MAPK14	Mitogen-activated protein kinase 14	yes	no	overlapped
-1.20748	9.15987	5.51671	Q9Y4K4	Q9Y4K4	MAP4K5	Mitogen-activated protein kinase kinase kinase kinase 5	yes	no	overlapped
0.877657	8.89661	5.3046	Q13418	Q13418	ILK	Integrin-linked protein kinase	yes	no	overlapped
-1.49068	8.10528	4.7206	P53671	P53671	LIMK2	LIM domain kinase 2	yes	no	overlapped
-0.650711	8.10455	4.7206	Q13188;Q13043	Q13188	STK4	Serine/threonine-protein kinase 4	yes	no	overlapped
0.516635	8.07727	4.71666	Q9UL54;Q9H2K8;Q7L7X3	Q9UL54	TAOK3	Serine/threonine-protein kinase TAO3	yes	yes	overlapped
-0.684763	7.73434	4.42697	Q13043	Q13043	STK4	Serine/threonine-protein kinase 4	yes	no	overlapped
-1.76821	7.27486	4.01492	P23458	P23458	JAK1	Tyrosine-protein kinase JAK1	yes	no	overlapped
-1.17713	6.94115	3.73069	P29597	P29597	TYK2	Non-receptor tyrosine-protein kinase TYK2	yes	no	overlapped
0.904423	6.65582	3.49578	P07948	P07948	LYN	Tyrosine-protein kinase Lyn	yes	no	crude_unique
-0.687004	6.52635	3.38947	Q9UKE5	Q9UKE5	TNIK	TRAF2 and NCK-interacting protein kinase	yes	no	overlapped
0.409445	6.50212	3.37085	P36507	P36507	MAP2K2	Dual specificity mitogen-activated protein kinase kinase 2	yes	no	overlapped
-0.998845	6.39654	3.27626	P36897	P36897	TGFBR1	TGF-beta receptor type-1	yes	yes	crude_unique
-0.766832	6.17268	3.08883	Q8NI60	Q8NI60	COQ8A	Atypical kinase COQ8A, mitochondrial	yes	yes	overlapped
-0.675982	6.09365	3.03877	Q9Y2U5;Q99759	Q9Y2U5	MAP3K3	Mitogen-activated protein kinase kinase kinase 3	yes	no	overlapped
-0.486694	6.06749	3.02101	Q9P289;Q9Y6E0	Q9P289	STK26	Serine/threonine-protein kinase 26	yes	no	overlapped
1.36946	6.01406	2.97297	Q13163	Q13163	MAP2K5	Dual specificity mitogen-activated protein kinase kinase 5	yes	no	overlapped
-2.07428	5.98738	2.9533	P12931;P07947;P06239;P06241	P12931	YES1	Tyrosine-protein kinase Yes	yes	no	crude_unique
-1.73053	5.42556	2.45909	Q04771	Q04771	ACVR1	Activin receptor type-1	yes	yes	crude_unique
1.32305	5.37833	2.41942	P07947	P07947	YES1	Tyrosine-protein kinase Yes	yes	no	overlapped
-0.677329	5.34779	2.39261	Q13470	Q13470	TNK1	Non-receptor tyrosine-protein kinase TNK1	yes	no	overlapped
-1.09232	5.24226	2.30168	O60674	O60674	JAK2	Tyrosine-protein kinase JAK2	yes	no	overlapped
-0.349447	5.16227	2.23927	Q8N4C8	Q8N4C8	MINK1	Misshapen-like kinase 1	yes	no	overlapped
-0.460816	5.1439	2.22433	Q99640	Q99640	PKMYT1	Membrane-associated tyrosine- and threonine-specific cdc2-inhibitory kinase	yes	no	crude_unique
0.253057	5.04598	2.14646	Q13177;Q13153;O75914	Q13177	PAK2	Serine/threonine-protein kinase PAK 2	yes	no	overlapped
0.468279	4.71598	1.85398	P54753;P29320;P29323;Q15375;P54762;P29317;Q9UF33;P54760;Q06187;P29322;P54756	P54753	BTK	Tyrosine-protein kinase BTK	yes	yes	overlapped
-0.598501	4.64994	1.79093	O00506	O00506	STK25	Serine/threonine-protein kinase 25	yes	no	overlapped
-1.54038	4.50702	1.67129	Q13705	Q13705	ACVR2B	Activin receptor type-2B	yes	yes	crude_unique
0.44723	4.2922	1.47896	Q16513	Q16513	PKN2	Serine/threonine-protein kinase N2	yes	no	overlapped
-0.4106	4.1858	1.38775	Q6PHR2	Q6PHR2	ULK3	Serine/threonine-protein kinase ULK3	yes	no	overlapped
-0.515618	4.1547	1.37057	O14965	O14965	AURKA	Aurora kinase A	yes	no	crude_unique
-1.50248	4.0741	1.30115	Q8IVH8	Q8IVH8	MAP4K3	Mitogen-activated protein kinase kinase kinase kinase 3	yes	no	overlapped
0.351249	4.04229	1.27825	Q9UHD2	Q9UHD2	TBK1	Serine/threonine-protein kinase TBK1	yes	no	crude_unique
-0.450373	4.02697	1.26605	O43353	O43353	RIPK2	Receptor-interacting serine/threonine-protein kinase 2	yes	no	overlapped
-0.857952	5.10778	2.14768	P55263	P55263	ADK	Adenosine kinase	no	no	super_unique
-0.278021	4.55977	1.67949	P22830	P22830	FECH	Ferrochelatase, mitochondrial	no	no	super_unique
-0.690797	4.0336	1.2419	Q8IXH7	Q8IXH7	NELFCD	Negative elongation factor C/D	no	no	super_unique
-2.95471	5.1353	2.17137	P42684	P42684	ABL2	Tyrosine-protein kinase ABL2	yes	no	super_unique
-0.25947	4.64109	1.74793	Q15759;O15264;P45984;P53779;P53778;P45983;Q16539	Q15759	MAPK8	Mitogen-activated protein kinase 8	yes	no	super_unique
0.619335	4.23726	1.41453	P10398	P10398	ARAF	Serine/threonine-protein kinase A-Raf	yes	no	super_unique
0.66408	4.0199	1.23149	Q8NB16	Q8NB16	MLKL	Mixed lineage kinase domain-like protein	yes	no	super_unique
0.329961	4.00228	1.2208	P04049;P15056;P10398	P04049	ARAF	Serine/threonine-protein kinase A-Raf	yes	no	super_unique

## Sheet: Extended Data Fig. 5d
Log2FC	Log10P.Value	Log10adj.P.Val	P.Value	adj.P.Val	AveExpr	t	B	Genes	name	sequence	length	start	end	control_1	control_2	control_3	control_4	D1_1	D1_2	D1_3	D1_4	is.kinase	is.contam	in.domain
-2.07428	5.98693	2.95249	1.03054e-06	0.0011156	14.4858	-9.6848	4.91191	YES1	Tyrosine-protein kinase Yes	LIEDNEYTAR	10	420	429	15.4458	15.7146	15.2991	15.6323	13.3896	13.7184	13.7394	12.9472	yes	no	Protein kinase
1.32305	5.37777	2.41886	4.19011e-06	0.00381185	16.4549	8.38966	3.95474	YES1	Tyrosine-protein kinase Yes	LTTVCPTVKPQTQGLAK	17	251	267	15.3347	15.8741	16.0246	15.9402	16.8346	17.1758	17.2082	17.2472	yes	no	SH2
1.22099	4.94678	2.06954	1.13038e-05	0.00852047	15.2731	7.55588	3.22741	YES1	Tyrosine-protein kinase Yes	GAYSLSIR	8	192	199	14.7151	14.3216	14.7499	14.8636	15.7222	16.1195	15.7881	15.9044	yes	no	SH2
1.19465	4.54244	1.69861	2.86787e-05	0.0200166	15.7003	6.82849	2.51074	YES1	Tyrosine-protein kinase Yes	AQFDTLQK	8	228	235	15.2215	15.3551	14.5988	15.2366	16.0706	16.4064	16.4284	16.285	yes	no	SH2
1.1062	2.1872	5.64601e-05	0.00649825	0.99987	13.4777	3.34944	-2.13058	YES1	Tyrosine-protein kinase Yes	HYTEHADGLCHK	12	239	250	12.4803	13.8352	12.8802	12.5026	13.5241	14.3006	14.0306	14.2677	yes	no	SH2

## Sheet: Extended Data Fig. 5e
Log2FC	Log10P.Value	Log10adj.P.Val	P.Value	adj.P.Val	AveExpr	t	B	Protein.Ids	Genes	name	sequence	length	start	end	control_1	control_2	control_3	control_4	D1_1	D1_2	D1_3	D1_4	UID	is.kinase	in.domain
1.3504	10.9379	6.61808	1.1537e-11	2.40944e-07	19.1152	28.6059	9.38563	Q06187	BTK	Tyrosine-protein kinase BTK	YTVSVFAK	8	315	322	18.446	18.3875	18.5368	18.3899	19.752	19.8233	19.7709	19.8155	Q06187	yes	SH2
1.36098	10.2036	6.25937	6.25817e-11	5.50343e-07	18.3075	24.4689	9.0489	Q06187	BTK	Tyrosine-protein kinase BTK	STGDPQGVIR	10	323	332	17.6122	17.6353	17.7256	17.5349	19.0362	18.9422	18.991	18.9823	Q06187	yes	SH2
1.38295	9.96858	6.10005	1.07504e-10	7.94232e-07	18.628	23.2722	8.92238	Q06187	BTK	Tyrosine-protein kinase BTK	FTNSETAEHIAQGLR	15	601	615	17.8545	18.0348	17.9045	17.9524	19.2489	19.4428	19.2988	19.2875	Q06187	yes	no
1.26424	9.76164	5.94239	1.73125e-10	1.14184e-06	18.9872	22.2651	8.80267	Q06187	BTK	Tyrosine-protein kinase BTK	LKYPVSQQNK	10	373	382	18.328	18.4979	18.3415	18.2531	19.6055	19.6274	19.6788	19.5659	Q06187	yes	SH2
1.17008	8.70649	5.18447	1.96568e-09	6.53924e-06	17.4057	17.7445	8.05818	Q06187	BTK	Tyrosine-protein kinase BTK	SQAEQLLKQEGK	12	289	300	16.9173	16.8337	16.7373	16.7943	18.0202	17.9722	18.0023	17.9682	Q06187	yes	SH2
1.89051	8.40591	4.95074	3.92728e-09	1.1201e-05	18.255	16.6247	7.8011	Q06187	BTK	Tyrosine-protein kinase BTK	WSPPEVLMYSK	11	563	573	17.4371	17.2665	17.1185	17.4171	18.8616	19.4205	19.2856	19.2335	Q06187	yes	no
1.47183	7.52042	4.23742	3.01701e-08	5.78871e-05	17.8421	13.6938	6.91604	Q06187	BTK	Tyrosine-protein kinase BTK	SQAEQLLK	8	289	296	17.0211	17.2957	16.7999	17.3082	18.4738	18.5808	18.6009	18.6567	Q06187	yes	SH2
1.69692	6.54545	3.40857	2.84808e-07	0.000390328	17.2799	11.0093	5.71098	Q06187	BTK	Tyrosine-protein kinase BTK	HLFSTIPELINYHQHNSAGLISR	23	350	372	16.3814	16.1261	16.5433	16.675	18.454	18.1003	17.7346	18.2247	Q06187	yes	SH2
0.649837	5.53195	2.55391	2.93798e-06	0.00279315	17.8563	8.7039	4.20509	Q06187	BTK	Tyrosine-protein kinase BTK	NCLVNDQGVVK	11	526	536	17.7249	17.538	17.3788	17.4838	18.1873	18.2083	18.1758	18.1535	Q06187	yes	no
0.468279	4.71585	1.85385	1.92375e-05	0.0140006	18.1485	7.13435	2.82197	P54753;P29320;P29323;Q15375;P54762;P29317;Q9UF33;P54760;Q06187;P29322;P54756	BTK	Tyrosine-protein kinase BTK	VSDFGLSR	8	537	544	17.8988	17.8945	17.8261	18.0379	18.296	18.3934	18.4962	18.345	P54753	yes	no
0.625842	2.4055	0.0490103	0.00393098	0.893284	15.3431	3.63523	-1.68054	Q06187	BTK	Tyrosine-protein kinase BTK	VYTIMYSCWHEK	12	626	637	14.9294	15.0812	14.9738	15.1362	15.3846	16.1225	15.6336	15.4833	Q06187	yes	no
0.202115	1.31056	5.64601e-05	0.0489144	0.99987	17.3128	2.214	-3.92346	Q06187	BTK	Tyrosine-protein kinase BTK	LVQLYGVCTK	10	457	466	17.2942	17.3196	17.194	17.0393	17.5149	17.2179	17.4521	17.4706	Q06187	yes	no
-0.0962389	0.820465	5.64601e-05	0.151194	0.99987	19.7155	-1.54277	-4.87192	Q06187	BTK	Tyrosine-protein kinase BTK	ITCVETVVPEKNPPPER	17	61	77	19.6777	19.6733	19.8401	19.8634	19.6376	19.7893	19.691	19.5516	Q06187	yes	no
0.142415	0.646863	5.64601e-05	0.225495	0.99987	17.3013	1.28422	-5.18342	Q06187	BTK	Tyrosine-protein kinase BTK	GQYDVAIK	8	423	430	17.4143	17.2613	17.3721	16.8728	17.4227	17.3472	17.3919	17.3283	Q06187	yes	no
0.147619	0.595629	5.64601e-05	0.25373	0.99987	17.9188	1.20446	-5.27137	Q06187	BTK	Tyrosine-protein kinase BTK	KPLPPTPEEDQILK	14	186	199	17.5779	17.744	17.928	18.1302	17.7308	18.1391	18.1124	17.9882	Q06187	yes	no
0.0756677	0.514907	5.64601e-05	0.305557	0.99987	17.806	1.07469	-5.40524	Q06187	BTK	Tyrosine-protein kinase BTK	KGSIDVEK	8	53	60	17.7317	17.8562	17.6939	17.791	17.8279	17.9987	17.7625	17.7863	Q06187	yes	no
-0.0720449	0.501508	5.64601e-05	0.315131	0.99987	17.1968	-1.05261	-5.42683	Q06187	BTK	Tyrosine-protein kinase BTK	NGSLKPGSSHR	11	172	182	17.2499	17.2188	17.2616	17.2009	17.208	17.2024	17.067	17.1657	Q06187	yes	no
0.0853077	0.490494	5.64601e-05	0.323226	0.99987	17.2057	1.03432	-5.44443	Q06187	BTK	Tyrosine-protein kinase BTK	NAMGCQILENR	11	161	171	17.144	17.3082	17.1899	17.0101	17.1569	17.3387	17.2426	17.2553	Q06187	yes	no
0.193401	0.464752	5.64601e-05	0.342964	0.99987	14.9447	0.991118	-5.48502	Q06187	BTK	Tyrosine-protein kinase BTK	YNSDLVQK	8	134	141	14.5717	14.7086	14.9798	15.1317	15.2034	15.3659	14.7236	14.8725	Q06187	yes	no
0.064082	0.342781	5.64601e-05	0.45417	0.99987	17.1492	0.775941	-5.66513	Q06187	BTK	Tyrosine-protein kinase BTK	TSPLNFKK	8	20	27	17.2698	17.1608	17.095	16.943	17.1589	17.217	17.1999	17.1492	Q06187	yes	no
0.113625	0.158019	5.64601e-05	0.694994	0.99987	15.561	0.402564	-5.88163	Q06187	BTK	Tyrosine-protein kinase BTK	TKKPLPPTPEEDQILK	16	184	199	15.732	16.1934	14.6421	15.4491	15.5741	15.5509	15.3569	15.9893	Q06187	yes	no
-0.0465235	0.154052	5.64601e-05	0.701371	0.99987	16.4942	-0.393656	-5.88519	Q06187	BTK	Tyrosine-protein kinase BTK	ELGTGQFGVVK	11	407	417	16.2564	16.7489	16.3913	16.6731	16.4925	16.4725	16.493	16.4256	Q06187	yes	no
-0.00775372	0.0812032	5.64601e-05	0.829463	0.99987	20.2897	-0.220585	-5.9389	Q06187	BTK	Tyrosine-protein kinase BTK	LFLLTVHK	8	29	36	20.2396	20.3493	20.2995	20.286	20.2745	20.2989	20.2985	20.2715	Q06187	yes	no
0.0010039	0.00673151	5.64601e-05	0.98462	0.99987	19.3973	0.0197211	-5.96347	Q06187	BTK	Tyrosine-protein kinase BTK	RGEESSEMEQISIIER	16	82	97	19.3582	19.4953	19.3381	19.3956	19.3203	19.4712	19.3582	19.4415	Q06187	yes	no

## Sheet: Extended Data Fig. 5f
Log2FC	Log10P.Value	Log10adj.P.Val	P.Value	adj.P.Val	AveExpr	t	B	Protein.Ids	Genes	name	sequence	length	start	end	RAF1-binding motif	control_1	control_2	control_3	control_4	D1_1	D1_2	D1_3	D1_4	UID	is.kinase
0.623205	8.05489	4.70362	8.81269e-09	1.97869e-05	20.1307	15.4002	7.47354	Q02750	MAP2K1	Dual specificity mitogen-activated protein kinase kinase 1	KLEELELDEQQR	12	36	47	270-307	19.8433	19.7614	19.7948	19.8771	20.3852	20.4814	20.4815	20.4212	Q02750	yes
0.611815	7.23038	3.97786	5.88331e-08	0.000105229	19.467	12.8409	6.58308	Q02750	MAP2K1	Dual specificity mitogen-activated protein kinase kinase 1	KLEELELDEQQRK	13	36	48	270-307	19.16	19.2244	19.105	19.1551	19.7087	19.8746	19.7744	19.734	Q02750	yes
0.488403	4.32828	1.51063	4.69595e-05	0.0308582	17.9355	6.4627	2.1188	Q02750	MAP2K1	Dual specificity mitogen-activated protein kinase kinase 1	LEELELDEQQRK	12	37	48	270-307	17.5951	17.8895	17.5628	17.7179	18.16	18.2216	18.2008	18.1365	Q02750	yes
0.236433	0.963321	5.64601e-05	0.108813	0.99987	16.3347	1.74529	-4.60372	Q02750	MAP2K1	Dual specificity mitogen-activated protein kinase kinase 1	QKVGELKDDDFEK	13	58	70	270-307	16.0975	16.6117	16.044	16.1127	16.4169	16.6054	16.43	16.3593	Q02750	yes
0.0878885	0.765365	5.64601e-05	0.171647	0.99987	18.5932	1.46242	-4.97276	Q02750	MAP2K1	Dual specificity mitogen-activated protein kinase kinase 1	VGELKDDDFEK	11	60	70	270-307	18.573	18.6733	18.4909	18.4599	18.575	18.7129	18.6714	18.5893	Q02750	yes
0.267215	3.5588	0.867869	0.000276186	0.13556	19.1237	5.24503	0.649567	Q02750	MAP2K1	Dual specificity mitogen-activated protein kinase kinase 1	VSHKPSGLVMAR	12	85	96	270-307	18.9372	19.0279	18.919	19.0765	19.2271	19.3424	19.2291	19.2308	Q02750	yes
0.374128	4.36244	1.54047	4.34066e-05	0.0288088	20.0179	6.52021	2.18187	Q02750	MAP2K1	Dual specificity mitogen-activated protein kinase kinase 1	IPEQILGK	8	161	168	270-307	19.7784	19.957	19.7011	19.8867	20.1724	20.2981	20.1776	20.1716	Q02750	yes
1.35646	10.5313	6.46218	2.94233e-11	3.44997e-07	20.3615	26.238	9.20965	Q02750	MAP2K1	Dual specificity mitogen-activated protein kinase kinase 1	SYMSPER	7	228	234	270-307	19.7038	19.7794	19.6567	19.5932	20.9669	21.1547	20.9979	21.0395	Q02750	yes
0.303053	2.01808	5.64601e-05	0.0095922	0.99987	17.3695	3.1302	-2.47949	Q02750	MAP2K1	Dual specificity mitogen-activated protein kinase kinase 1	QLMVHAFIK	9	354	362	270-307	17.3745	17.2858	17.2475	16.9642	17.6466	17.446	17.4233	17.5684	Q02750	yes

## Sheet: Extended Data Fig. 5g
Log2FC	Log10P.Value	Log10adj.P.Val	P.Value	adj.P.Val	AveExpr	t	B	Protein.Ids	Genes	name	sequence	length	start	end	control_1	control_2	control_3	control_4	D1_1	D1_2	D1_3	D1_4	UID	in.domain
-1.55747	5.64289	1.95545	2.28e-06	0.0110802	16.2868	-9.34761	0.0849309	P02918	mrcA	Penicillin-binding protein 1A	NSPPQYAGPIR	11	506	516	16.9623	16.9712	17.341	16.9879	15.846	15.2893	15.6747	15.2224	P02918	Transpeptidase
-0.0401381	0.0546852	0.000126338	0.881688	0.999709	13.7662	-0.152547	-5.14723	P02918	mrcA	Penicillin-binding protein 1A	SDTQQGPTPR	10	387	396	13.4385	13.4796	13.9908	14.2362	14.1818	13.848	13.4135	13.5414	P02918	no
0.00272321	0.00530144	0.000126338	0.987867	0.999709	14.8007	0.015578	-5.15573	P02918	mrcA	Penicillin-binding protein 1A	NNVLDYDMR	9	305	313	14.3918	15.0141	14.9311	14.8603	14.8121	14.7539	14.78	14.8622	P02918	no

## Sheet: Extended Data Fig. 5h
Log2FC	Log10P.Value	Log10adj.P.Val	P.Value	adj.P.Val	AveExpr	t	B	Protein.Ids	Genes	name	sequence	length	start	end	control_1	control_2	control_3	control_4	D1_1	D1_2	D1_3	D1_4	UID	in.domain
0.111071	0.325156	0.000126338	0.472981	0.999709	15.5733	0.744763	-4.9578	P02919	mrcB	Penicillin-binding protein 1B	GKPTRPVK	8	13	20	15.5177	15.7477	15.2109	15.5948	15.7678	15.5389	15.6252	15.5835	P02919	no
0.0431604	0.0467189	0.000126338	0.89801	0.999709	13.4966	0.131358	-5.14944	P02919	mrcB	Penicillin-binding protein 1B	PTRPVKQK	8	15	22	13.8721	13.6818	13.5922	12.7539	13.9647	13.6172	12.7746	13.7162	P02919	no
0.134342	0.151861	0.000126338	0.704919	0.999709	14.1299	0.389332	-5.10032	P02919	mrcB	Penicillin-binding protein 1B	LLEATQYR	8	127	134	14.2651	14.1164	14.8106	13.0588	14.1817	14.5234	14.3332	13.75	P02919	no
-0.169802	0.420057	0.000126338	0.380139	0.999709	16.9043	-0.916736	-4.86096	P02919	mrcB	Penicillin-binding protein 1B	AVLANLTAGR	10	251	260	17.1293	16.9238	17.4142	16.4894	16.996	16.5856	16.7632	16.9328	P02919	Transglycosylase
-0.0188524	0.0682272	0.000126338	0.85462	0.999709	18.415	-0.187857	-5.1428	P02919	mrcB	Penicillin-binding protein 1B	SIGSLAK	7	507	513	18.623	18.4541	18.2111	18.4095	18.5316	18.3187	18.309	18.4631	P02919	Transpeptidase
1.86325	6.18608	2.3107	6.51506e-07	0.00488993	16.7476	10.6696	0.306668	P02919	mrcB	Penicillin-binding protein 1B	QPNGQVWSPQNDDRR	15	542	556	15.3394	15.8783	16.2524	15.7939	17.5135	17.7811	17.6629	17.7594	P02919	Transpeptidase
-0.0945869	0.468725	0.000126338	0.33984	0.999709	19.5756	-1.00058	-4.80793	P02919	mrcB	Penicillin-binding protein 1B	DSDGVAGWIK	10	829	838	19.5545	19.6426	19.6179	19.6767	19.2406	19.6093	19.5849	19.6785	P02919	no
