# Supplementary material for: High-throughput peptide-centric local stability assay extends protein–ligand identification to membrane proteins, tissues and bacteria
Source: Nat Struct Mol Biol. 2025 Nov 5;33(1):184–92. doi: 10.1038/s41594-025-01699-y (PMC12819154; doi:10.1038/s41594-025-01699-y)
Supplement: Supplementary file 21 — Statistical source data. [file 41594_2025_1699_MOESM21_ESM.xlsx]

## Sheet: Extended Data Fig. 6a
Log2FC	Log10P.Value	Log10adj.P.Val	P.Value	adj.P.Val	AveExpr	t	B	Protein.Ids	Genes	name	UID	is.kinase	sequence	length	start	end	control_1	control_2	control_3	control_4	D1_1	D1_2	D1_3	D1_4
-2.69845	14.5768	9.60894	2.65e-15	2.46e-10	18.9915	-50.2637	21.1743	Q9QZS5	Sgk2	Serine/threonine-protein kinase Sgk2	Q9QZS5	yes	TVAACDLLQGLLHKDQR	17	258	274	20.3788	20.3139	20.3167	20.3535	17.5334	17.6486	17.6365	17.7505
-2.66246	14.0054	9.44976	9.88e-15	3.55e-10	18.0458	-45.0104	20.6261	Q7TSE6;Q91VJ4	Stk38	Serine/threonine-protein kinase 38	Q7TSE6	yes	LSDFGLCTGLKK	12	228	239	19.3056	19.4019	19.3602	19.4404	16.614	16.7414	16.7732	16.7296
-4.0084	13.9405	9.44976	1.15e-14	3.55e-10	16.8341	-44.4495	20.5591	Q2NL51;Q9WV60	Gsk3b	Glycogen synthase kinase-3 beta	Q2NL51	yes	LCDFGSAK	8	198	205	18.813	18.8524	18.8356	18.8523	14.6349	14.789	14.8402	15.0555
-2.93235	13.339	8.97321	4.58e-14	1.06e-09	17.3696	-39.5669	19.8913	P49615	Cdk5	Cyclin-dependent kinase 5	P49615	yes	DLKPQNLLINR	11	126	136	18.6838	18.8388	18.9348	18.8857	15.961	15.9717	15.8631	15.8179
-2.23957	13.0022	8.83994	9.95e-14	1.45e-09	18.1923	-37.068	19.4797	P55264	Adk	Adenosine kinase	P55264	no	ELFDELVK	8	63	70	19.3167	19.3473	19.2698	19.3147	16.9907	16.9939	17.1889	17.1167
-3.82911	12.996	8.83994	1.01e-13	1.45e-09	17.7427	-37.0235	19.4719	Q8BRK8	Prkaa2	5'-AMP-activated protein kinase catalytic subunit alpha-2	Q8BRK8	yes	DLKPENVLLDAQMNAK	16	139	154	19.5973	19.5956	19.7525	19.6836	15.9258	15.4816	15.8773	16.0278
1.44448	12.9627	8.83994	1.09e-13	1.45e-09	21.5775	36.7853	19.4297	Q91XF0	Pnpo	Pyridoxine-5'-phosphate oxidase	Q91XF0	no	SSQIGAVVSR	10	164	173	20.9098	20.8113	20.85	20.85	22.3376	22.3457	22.2506	22.265
-2.05214	12.5866	8.58414	2.59e-13	2.61e-09	17.9852	-34.1977	18.9345	Q8CIN4	Pak2	Serine/threonine-protein kinase PAK 2	Q8CIN4	yes	TIVSIGDPK	9	238	246	18.9667	19.0737	19.041	18.9638	17.0265	16.9678	16.8541	16.9884
-3.04036	12.423	8.58414	3.78e-13	2.61e-09	17.5376	-33.1285	18.7086	Q9JI10;Q9JI11	Stk3	Serine/threonine-protein kinase 3	Q9JI10	yes	AGNILLNTEGHAK	13	149	161	18.8735	19.1755	19.0639	19.1183	16.0147	15.946	15.8688	16.2402
-1.35427	12.1012	8.33751	7.92e-13	4.6e-09	19.5527	-31.1209	18.2461	Q9WVD5	Slc25a15	Mitochondrial ornithine transporter 1	Q9WVD5	no	TYSQVGFR	8	54	61	20.2419	20.1704	20.2535	20.2535	18.8258	18.8834	18.9184	18.8746
-2.47104	12.0178	8.30521	9.6e-13	4.95e-09	16.3414	-30.6199	18.1222	Q9ERE3;Q9QZS5	Sgk2	Serine/threonine-protein kinase Sgk2	Q9ERE3	yes	PTDFDFLK	8	32	39	17.5359	17.523	17.6016	17.647	15.1139	15.0216	15.1655	15.1225
-1.44208	11.8056	8.13879	1.56e-12	7.26e-09	18.6486	-29.3813	17.8	P18653;P18654;Q9WUT3	Rps6ka1	Ribosomal protein S6 kinase alpha-1	P18653	yes	ADPSQFELLK	10	57	66	19.3446	19.3339	19.4168	19.3831	17.9708	17.8676	17.9234	17.9483
-2.98226	11.6362	8.03478	2.31e-12	9.23e-09	15.984	-28.4278	17.5356	P52332	Jak1	Tyrosine-protein kinase JAK1	P52332	yes	NVLVESEHQVK	11	1007	1017	17.3039	17.5409	17.5656	17.4902	14.3194	14.453	14.6201	14.579
-3.34729	11.559	7.98915	2.76e-12	1.03e-08	16.2923	-28.0033	17.4129	Q04899	Cdk18	Cyclin-dependent kinase 18	Q04899	yes	HANIVTLHDLIHTDR	15	176	190	17.803	18.044	18.0211	17.9955	14.5546	14.7101	14.3273	14.8825
-2.85532	11.5291	7.98889	2.96e-12	1.03e-08	16.3037	-27.8405	17.3651	Q8BWW9	Pkn2	Serine/threonine-protein kinase N2	Q8BWW9	yes	VKPPFVPTIR	10	928	937	17.64	17.7164	17.7762	17.7928	14.7084	14.9409	14.7512	15.1038
-3.10063	11.2507	7.82695	5.61e-12	1.49e-08	15.5088	-26.3682	16.9102	Q8C078	Camkk2	Calcium/calmodulin-dependent protein kinase kinase 2	Q8C078	yes	DIKPSNLLVGEDGHIK	16	312	327	17.1255	17.1676	17.008	16.9353	14.1522	13.9861	13.9265	13.7691
-2.00171	11.2332	7.82165	5.85e-12	1.51e-08	17.6573	-26.278	16.881	Q3U3Q1	Ulk3	Serine/threonine-protein kinase ULK3	Q3U3Q1	yes	VIELPLRPQLSLDCR	15	230	244	18.5978	18.6187	18.6716	18.7445	16.7383	16.5798	16.5056	16.802
-2.37171	11.0929	7.7297	8.07e-12	1.86e-08	17.7568	-25.5674	16.6449	Q61036;Q8CIN4	Pak2	Serine/threonine-protein kinase PAK 2	Q61036	yes	ELLQHPFLK	9	493	501	18.6268	19.0147	19.032	19.097	16.562	16.5494	16.5576	16.6145
-4.11987	11.0743	7.7297	8.43e-12	1.86e-08	16.5247	-25.4746	16.6134	Q9WV60	Gsk3b	Glycogen synthase kinase-3 beta	Q9WV60	yes	LCDSGELVAIKK	12	75	86	18.5097	18.5888	18.5725	18.6676	13.9454	14.5582	14.4297	14.9258
-3.11552	10.9966	7.67222	1.01e-11	2.13e-08	16.299	-25.0905	16.4806	O35099	Map3k5	Mitogen-activated protein kinase kinase kinase 5	O35099	yes	YLHDNQIVHR	10	800	809	17.7649	17.7713	17.994	17.897	14.9486	14.3692	14.8217	14.8255
-2.34284	10.9761	7.66146	1.06e-11	2.18e-08	16.6041	-24.9899	16.4454	Q9WUN2	Tbk1	Serine/threonine-protein kinase TBK1	Q9WUN2	yes	VFNNISFLRPVDVQMR	16	39	54	17.7822	17.7952	17.7066	17.8183	15.2059	15.4012	15.5374	15.5864
-2.11775	10.9343	7.63854	1.16e-11	2.3e-08	16.891	-24.7863	16.3732	Q9CYH2	Prxl2a	Peroxiredoxin-like 2A	Q9CYH2	no	LGVWYNSFR	9	145	153	17.9811	17.8817	18.0412	17.8955	15.8287	15.9176	15.6376	15.9447
-1.59583	10.8839	7.60623	1.31e-11	2.48e-08	17.6627	-24.543	16.2858	P31750;Q60823	Akt2	RAC-beta serine/threonine-protein kinase	P31750	yes	HPFLTALK	8	209	216	18.3623	18.4646	18.5371	18.4783	16.7714	16.859	16.9481	16.8804
-4.22456	10.7906	7.52181	1.62e-11	3.01e-08	16.8204	-24.0989	16.1228	Q5EG47	Prkaa1	5'-AMP-activated protein kinase catalytic subunit alpha-1	Q5EG47	yes	DLKPENVLLDAHMNAK	16	150	165	18.7761	19.0314	18.9698	18.9533	14.5009	14.2162	14.8745	15.2407
-2.75197	10.6346	7.41495	2.32e-11	3.85e-08	15.4554	-23.3729	15.8461	O70551	Srpk1	SRSF protein kinase 1	O70551	yes	SAEHYTETALDEIR	14	113	126	16.9357	16.8684	16.8309	16.6904	14.2651	14.0726	13.8898	14.0901
3.69727	10.6141	7.40211	2.43e-11	3.96e-08	15.6367	23.279	15.8093	Q91V04	Tram1	Translocating chain-associated membrane protein 1	Q91V04	no	EHSAFQAPPVKR	12	325	336	14.2114	13.7979	13.8003	13.3427	17.5836	17.5221	17.3935	17.4422
-1.69338	10.5941	7.38974	2.55e-11	4.08e-08	19.1294	-23.1882	15.7736	O35495;P11440;P30285;P49615;P97377;Q04735;Q14AX6;Q3V3A1;Q64261;Q69ZA1;Q80YP0;Q8K0D0;Q99J95;Q04899	Cdk13	Cyclin-dependent kinase 13	O35495	yes	LADFGLAR	8	853	860	19.8483	19.9882	20.1079	19.9601	18.1616	18.2709	18.2283	18.4702
1.32976	10.5827	7.38569	2.61e-11	4.11e-08	18.7997	23.136	15.753	Q60855	Ripk1	Receptor-interacting serine/threonine-protein kinase 1	Q60855	yes	DLKPENILVDRDFHIK	16	138	153	17.9796	18.1897	18.2144	18.1555	19.4649	19.4697	19.4675	19.4561
-2.92054	10.4878	7.29812	3.25e-11	5.03e-08	15.5527	-22.7091	15.5815	P48025	Syk	Tyrosine-protein kinase SYK	P48025	yes	NVLLVTQHYAK	11	493	503	16.8325	16.9941	17.1109	17.1142	13.8299	14.0404	14.3058	14.1935
-2.83471	10.462	7.28655	3.45e-11	5.17e-08	15.7725	-22.5943	15.5346	O70589	Cask	Peripheral plasma membrane protein CASK	O70589	yes	FTSSPGLSTEDLKR	14	48	61	17.1964	16.9484	17.2475	17.3672	14.6209	14.2529	14.2561	14.2907
-1.69336	10.3312	7.17108	4.66e-11	6.74e-08	17.4197	-22.021	15.2948	Q60823	Akt2	RAC-beta serine/threonine-protein kinase	Q60823	yes	YAFQTHDR	8	217	224	18.1483	18.2707	18.2882	18.3583	16.4497	16.7324	16.5494	16.5605
-4.21575	10.326	7.17108	4.72e-11	6.74e-08	15.2411	-21.9985	15.2852	Q3UHJ0	Aak1	AP2-associated protein kinase 1	Q3UHJ0	yes	DLKVENILLHDR	12	176	187	17.3972	17.3303	17.4047	17.2637	13.0958	12.5137	13.5069	13.4164
-3.02943	10.2477	7.09941	5.65e-11	7.95e-08	16.0921	-21.6622	15.1401	Q9DB30	Phkg2	Phosphorylase b kinase gamma catalytic chain, liver/testis isoform	Q9DB30	yes	IMEVSAER	8	54	61	17.7791	17.44	17.6148	17.5936	14.798	14.4669	14.2159	14.8289
-2.18063	10.2018	7.06651	6.28e-11	8.58e-08	16.9333	-21.4676	15.0546	Q8BSK8	Rps6kb1	Ribosomal protein S6 kinase beta-1	Q8BSK8	yes	IRPECFELLR	10	86	95	18.057	17.9977	17.9911	18.0488	16.0024	15.5556	15.7856	16.0285
-2.37497	10.1718	7.04286	6.73e-11	9.06e-08	15.967	-21.3412	14.9985	Q04735;Q8K0D0;Q04899	Cdk18	Cyclin-dependent kinase 18	Q04735	yes	LEHEEGAPCTAIR	13	154	166	17.165	17.1613	17.1352	17.1563	15.0013	14.6684	14.8981	14.5502
-1.4373	10.1607	7.03791	6.91e-11	9.16e-08	17.1077	-21.2941	14.9775	Q9R0T8;Q9WUN2	Tbk1	Serine/threonine-protein kinase TBK1	Q9R0T8	yes	DIKPGNIMR	9	135	143	17.8529	17.8458	17.766	17.8406	16.4648	16.4123	16.3795	16.2994
-2.95017	10.126	7.01545	7.48e-11	9.65e-08	14.7263	-21.1491	14.9123	Q8R4K2	Irak4	Interleukin-1 receptor-associated kinase 4	Q8R4K2	yes	GCVNNTIVAVK	11	203	213	16.1907	16.2524	16.122	16.2402	12.9996	13.3014	13.2761	13.4276
-2.38617	10.0851	6.99436	8.22e-11	1.01e-07	16.7847	-20.9796	14.8353	O88643;Q61036;Q8CIN4	Pak2	Serine/threonine-protein kinase PAK 2	O88643	yes	LTDFGFCAQITPEQSKR	17	384	400	17.7935	18.0126	17.9873	18.1178	15.744	15.2613	15.704	15.6572
-1.10138	10.0814	6.99436	8.29e-11	1.01e-07	18.082	-20.9642	14.8282	P97872	Fmo5	Flavin-containing monooxygenase 5	P97872	no	DSSGGSLVTVR	11	507	517	18.6295	18.6571	18.6546	18.5894	17.5096	17.5339	17.4958	17.5858
-1.19939	10.0599	6.97855	8.71e-11	1.05e-07	19.4841	-20.8756	14.7876	Q01279	Egfr	Epidermal growth factor receptor	Q01279	yes	ELILEFSK	8	965	972	20.0691	20.0156	20.0559	20.1946	18.8692	18.9053	18.7729	18.9903
-1.66932	9.96436	6.89415	1.09e-10	1.28e-07	17.3853	-20.4859	14.6059	Q8BYC6	Taok3	Serine/threonine-protein kinase TAO3	Q8BYC6	yes	VLIDLIQR	8	285	292	18.2655	18.2355	18.2831	18.0956	16.5779	16.5831	16.3549	16.6866
-1.27242	9.76833	6.71957	1.7e-10	1.91e-07	17.6656	-19.7078	14.2283	Q8BPM2	Map4k5	Mitogen-activated protein kinase kinase kinase kinase 5	Q8BPM2	yes	LLTHTFVGQPGLSR	14	271	284	18.3233	18.296	18.2247	18.3632	17.0699	16.938	16.9879	17.1217
0.865482	9.69897	6.6697	2e-10	2.14e-07	19.3734	19.4393	14.0933	P68181	Prkacb	cAMP-dependent protein kinase catalytic subunit beta	P68181	yes	AKEDFLR	7	23	29	18.9587	18.9391	18.9989	18.8661	19.8	19.8023	19.8191	19.8033
-1.34184	9.69802	6.6697	2e-10	2.14e-07	17.6219	-19.4356	14.0914	Q9Z2B9	Rps6ka4	Ribosomal protein S6 kinase alpha-4	Q9Z2B9	yes	KIPAPFRPQIR	11	313	323	18.2616	18.2663	18.2326	18.411	17.0823	16.8818	16.9094	16.9305
0.657852	9.65684	6.64324	2.2e-10	2.27e-07	22.3056	19.2779	14.0108	Q3TLP5	Echdc2	Enoyl-CoA hydratase domain-containing protein 2, mitochondrial	Q3TLP5	no	GLLPGAGGTQR	11	170	180	21.9951	21.9459	21.9672	21.9985	22.6119	22.6276	22.68	22.6186
-2.13436	9.64575	6.63695	2.26e-10	2.31e-07	16.014	-19.2356	13.9891	Q5F2E8;Q8BYC6	Taok3	Serine/threonine-protein kinase TAO3	Q5F2E8	yes	AGNILLTEPGQVK	13	150	162	17.0751	17.0577	17.0835	17.1084	15.0511	14.8137	14.7363	15.1863
-2.63404	9.55078	6.55607	2.81e-10	2.78e-07	17.9135	-18.8771	13.8021	Q76M72	Slc22a27	Solute carrier family 22 member 27	Q76M72	no	WLIVTNKPQK	10	285	294	18.7323	19.1968	19.4605	19.5322	16.6631	16.5813	16.5223	16.619
-0.899069	9.52039	6.53028	3.02e-10	2.95e-07	18.5622	-18.7637	13.7419	P31938	Map2k1	Dual specificity mitogen-activated protein kinase kinase 1	P31938	yes	VSHKPSGLVMAR	12	85	96	18.9703	19.0005	19.0574	19.0187	18.0975	18.102	18.0988	18.1522
0.820833	9.48605	6.51385	3.27e-10	3.06e-07	19.6819	18.6363	13.6738	O35488	Slc27a2	Long-chain fatty acid transport protein 2	O35488	no	YELIKYDVEKDEPVR	15	394	408	19.2706	19.2573	19.3374	19.2207	20.0722	20.1365	20.0511	20.1094
-3.06719	9.36668	6.41185	4.3e-10	3.87e-07	15.8113	-18.1998	13.4356	Q9JI11	Stk4	Serine/threonine-protein kinase 4	Q9JI11	yes	ATATQLLQHPFVK	13	270	282	17.3455	17.3262	17.29	17.4178	14.2053	13.9619	14.0801	14.8635
-2.86325	9.35661	6.41185	4.4e-10	3.87e-07	15.9591	-18.1635	13.4154	Q99KY4	Gak	Cyclin-G-associated kinase	Q99KY4	yes	AIIQEVCFLKK	11	81	91	17.4334	17.4403	17.2936	17.3956	14.738	13.9975	14.8224	14.552
-1.02569	9.33928	6.40466	4.58e-10	3.94e-07	20.0435	-18.101	13.3806	P22315	Fech	Ferrochelatase, mitochondrial	P22315	no	LFLDRDLMTLPIQNK	15	91	105	20.4851	20.5438	20.596	20.6004	19.4457	19.5339	19.4586	19.6844
-1.8644	9.33907	6.40466	4.58e-10	3.94e-07	16.1816	-18.1003	13.3802	Q8BTW9	Pak4	Serine/threonine-protein kinase PAK 4	Q8BTW9	yes	SYLDNFIK	8	321	328	17.01	17.096	17.293	17.0561	15.3387	15.309	15.311	15.0388
-2.10943	9.19768	6.28292	6.34e-10	5.21e-07	16.3118	-17.5983	13.0948	P28652;Q923T9	Camk2g	Calcium/calmodulin-dependent protein kinase type II subunit gamma	P28652	yes	NLINQMLTINPAKR	14	247	260	17.1408	17.3876	17.3615	17.5762	15.5385	15.1014	15.2058	15.1827
-0.723643	9.15873	6.25535	6.94e-10	5.55e-07	20.5068	-17.4623	13.0157	Q64464	Cyp3a13	Cytochrome P450 3A13	Q64464	no	ALLSPTFTSGR	11	131	141	20.8727	20.8191	20.8876	20.895	20.1825	20.1206	20.1946	20.0821
-1.06044	9.14464	6.24861	7.17e-10	5.64e-07	17.675	-17.4133	12.987	P41241	Csk	Tyrosine-protein kinase CSK	P41241	yes	GSLVDYLR	8	272	279	18.2064	18.1231	18.2191	18.2725	17.2221	17.1082	17.1314	17.1176
-1.54725	9.12214	6.23348	7.55e-10	5.84e-07	16.2959	-17.3354	12.9411	Q03963	Eif2ak2	Interferon-induced, double-stranded RNA-activated protein kinase	Q03963	yes	DLKPGNIFLVDER	13	376	388	16.9571	17.1121	17.0625	17.1465	15.613	15.4353	15.4306	15.6103
-1.90493	9.08926	6.21484	8.14e-10	6.1e-07	16.4046	-17.2221	12.874	Q61083;Q61084	Map3k2	Mitogen-activated protein kinase kinase kinase 2	Q61083	yes	LLGQGAFGR	9	361	369	17.5286	17.3573	17.3518	17.1906	15.4085	15.5197	15.2177	15.6626
-1.72862	9.00666	6.14604	9.85e-10	7.14e-07	15.8827	-16.9406	12.7047	Q62073	Map3k7	Mitogen-activated protein kinase kinase kinase 7	Q62073	yes	VNHPNIVK	8	84	91	16.8465	16.6661	16.7591	16.7161	14.83	15.0934	15.1368	15.0132
-3.22888	8.96857	6.11468	1.08e-09	7.68e-07	14.3227	-16.8122	12.6263	Q91VJ4	Stk38	Serine/threonine-protein kinase 38	Q91VJ4	yes	DTGHVYAMK	9	110	118	16.0063	15.8108	15.9229	16.0085	13.2103	12.7013	12.581	12.3404
-2.09366	8.95951	6.10894	1.1e-09	7.78e-07	15.5635	-16.7818	12.6077	Q9Z2W1	Stk25	Serine/threonine-protein kinase 25	Q9Z2W1	yes	GSFGEVYK	8	29	36	16.6689	16.5888	16.5628	16.6208	14.3226	14.3617	14.5701	14.8124
-1.18806	8.94629	6.09902	1.13e-09	7.96e-07	18.784	-16.7375	12.5804	P70424;Q01279;Q61527	Egfr	Epidermal growth factor receptor	P70424	yes	VLGSGAFGTVYK	12	719	730	19.3187	19.2519	19.45	19.4913	18.0859	18.1699	18.1546	18.3493
-1.20448	8.88714	6.04375	1.3e-09	9.04e-07	17.488	-16.5408	12.4581	O08911;P47811;Q61831;Q91Y86;Q9WTU6;Q9WUI1;Q9Z1B7	Mapk14	Mitogen-activated protein kinase 14	O08911	yes	ILDFGLAR	8	166	173	18.1452	18.1111	18.1162	17.9886	16.7519	16.9155	17.0192	16.8565
2.35836	8.83647	6.00217	1.46e-09	9.95e-07	15.6627	16.3739	12.353	P05132	Prkaca	cAMP-dependent protein kinase catalytic subunit alpha	P05132	yes	CGKEFTEF	8	344	351	14.7094	14.5992	14.5991	14.0263	16.8902	16.8364	16.8698	16.7711
-3.04404	8.82772	5.9966	1.49e-09	1.01e-06	15.4048	-16.3452	12.3348	O54988	Slk	STE20-like serine/threonine-protein kinase	O54988	yes	WSSNFKDFLR	10	261	270	16.8638	16.9551	16.9025	16.9858	13.9284	14.4907	13.5499	13.562
-1.82176	8.81569	5.9883	1.53e-09	1.03e-06	15.7959	-16.3059	12.3098	O54781;O70551;Q9Z0G2	Srpk1	SRSF protein kinase 1	O54781	yes	HFTEDIQTR	9	500	508	16.6094	16.5571	16.8175	16.8431	14.7449	14.9797	14.8066	15.0088
-3.03038	8.81312	5.9883	1.54e-09	1.03e-06	15.2973	-16.2975	12.3045	P70268;Q8BWW9	Pkn2	Serine/threonine-protein kinase N2	P70268	yes	EGMGYGDR	8	805	812	16.7304	16.8062	16.793	16.9204	13.2612	14.0982	14.1712	13.598
-2.0082	8.76818	5.94956	1.71e-09	1.12e-06	16.3232	-16.1514	12.2109	P70236	Map2k6	Dual specificity mitogen-activated protein kinase kinase 6	P70236	yes	ADDLEPIVELGR	12	50	61	17.3838	17.2265	17.2555	17.4432	15.4716	14.9807	15.2586	15.5654
-1.06088	8.76202	5.94886	1.73e-09	1.12e-06	18.3862	-16.1315	12.198	Q61831;Q91Y86;Q9WTU6	Mapk8	Mitogen-activated protein kinase 8	Q61831	yes	DLKPSNIVVK	10	151	160	18.8279	19.0297	18.8415	18.9674	17.7407	17.9291	17.8369	17.9164
-1.4165	8.73326	5.92378	1.85e-09	1.19e-06	17.2193	-16.0388	12.1379	Q8VDU5	Snrk	SNF-related serine/threonine-protein kinase	Q8VDU5	yes	IAGLYDLDKTLGR	13	12	24	17.7963	18.0868	17.9279	17.8992	16.3268	16.5148	16.665	16.5376
-3.0215	8.70413	5.89766	1.98e-09	1.27e-06	15.3345	-15.9453	12.077	P11798;P28652;Q6PHZ2;Q923T9	Camk2g	Calcium/calmodulin-dependent protein kinase type II subunit gamma	P11798	yes	DLKPENLLLASK	12	136	147	16.5299	16.8669	17.2391	16.7452	13.545	13.5414	13.9752	14.2333
-1.64565	8.69981	5.89632	2e-09	1.27e-06	17.202	-15.9315	12.0679	P49138	Mapkapk2	MAP kinase-activated protein kinase 2	P49138	yes	SIGEAIQYLHSINIAHR	17	155	171	18.0832	17.9845	18.1437	17.8877	16.4646	16.4017	16.082	16.5682
-1.00015	8.57728	5.789	2.65e-09	1.63e-06	17.0196	-15.5442	11.8103	Q99J95	Cdk9	Cyclin-dependent kinase 9	Q99J95	yes	IGQGTFGEVFK	11	25	35	17.4835	17.5238	17.5511	17.5205	16.485	16.4998	16.5464	16.547
-1.09711	8.57569	5.789	2.66e-09	1.63e-06	18.8244	-15.5393	11.807	Q8BK48	Ces2e	Pyrethroid hydrolase Ces2e	Q8BK48	no	DFRPPYVK	8	447	454	19.1683	19.3827	19.5138	19.4272	18.3276	18.1944	18.2977	18.2837
-1.85813	8.45538	5.6862	3.5e-09	2.06e-06	16.2461	-15.1675	11.5523	P97377	Cdk2	Cyclin-dependent kinase 2	P97377	yes	SLLSQMLHYDPNKR	14	309	322	17.1999	17.1841	17.3508	16.9657	15.1473	15.6356	15.2531	15.2321
0.834483	8.42312	5.65668	3.77e-09	2.2e-06	18.3272	15.0692	11.4837	Q61578	Fdxr	NADPH:adrenodoxin oxidoreductase, mitochondrial	Q61578	no	NVINTFTQTAR	11	94	104	17.8704	17.9062	18.0145	17.8488	18.7319	18.7522	18.7036	18.7902
0.605145	8.40828	5.65529	3.91e-09	2.21e-06	20.3111	15.0242	11.4522	A2ATU0	Dhtkd1	2-oxoadipate dehydrogenase complex component E1	A2ATU0	no	SSLYSSDIGK	10	380	389	20.0292	19.9742	19.9882	20.0426	20.6186	20.654	20.6276	20.5545
-1.32061	8.39927	5.64891	3.99e-09	2.24e-06	16.4869	-14.9969	11.433	Q8BW96;Q91YS8	Camk1d	Calcium/calmodulin-dependent protein kinase type 1D	Q8BW96	yes	IMISDFGLSK	10	161	170	17.0804	17.0555	17.1416	17.3114	15.7416	15.8183	15.8027	15.9439
-1.82224	8.37758	5.62985	4.19e-09	2.35e-06	15.1457	-14.9314	11.3867	Q99JP0	Map4k3	Mitogen-activated protein kinase kinase kinase kinase 3	Q99JP0	yes	NVNTGELAAIK	11	35	45	16.051	15.9658	16.1088	16.1014	14.2259	14.0674	14.4292	14.2156
0.583952	8.19473	5.47731	6.39e-09	3.33e-06	24.3318	14.3895	10.9949	P10649	Gstm1	Glutathione S-transferase Mu 1	P10649	no	YIATPIFSK	9	203	211	24.019	24.0275	24.0854	24.0275	24.6865	24.6757	24.5926	24.5404
0.616347	7.97683	5.29003	1.05e-08	5.13e-06	19.1758	13.7669	10.5234	Q9D6M3	Slc25a22	Mitochondrial glutamate carrier 1	Q9D6M3	no	LAANDFFR	8	84	91	18.8165	18.8911	18.872	18.8908	19.429	19.5079	19.4953	19.5036
-2.40965	7.92863	5.2547	1.18e-08	5.56e-06	14.133	-13.6325	10.4184	P37172	Acvr1	Activin receptor type-1	P37172	yes	GSWQGENVAVK	11	225	235	15.3995	15.1598	15.3874	15.4045	12.939	12.8428	12.6573	13.2735
0.676888	7.90976	5.23859	1.23e-08	5.77e-06	18.2752	13.5802	10.3772	Q9DB41;Q9D6M3	Slc25a22	Mitochondrial glutamate carrier 1	Q9DB41	no	GAAVNLTLVTPEK	13	68	80	17.9578	17.9122	17.9229	17.9541	18.6583	18.5836	18.5876	18.6251
0.593018	7.79898	5.15748	1.59e-08	6.96e-06	20.1203	13.2767	10.1349	P12367	Prkar2a	cAMP-dependent protein kinase type II-alpha regulatory subunit	P12367	no	IVDVIGEK	8	270	277	19.7476	19.8727	19.888	19.7867	20.417	20.4576	20.3962	20.3962
-0.503131	7.75356	5.12017	1.76e-08	7.58e-06	20.1075	-13.154	10.0353	O09110	Map2k3	Dual specificity mitogen-activated protein kinase kinase 3	O09110	yes	TFITIGDR	8	48	55	20.343	20.3857	20.343	20.3645	19.8682	19.8876	19.8321	19.8358
0.615976	7.73244	5.10306	1.85e-08	7.89e-06	19.7301	13.0973	9.98885	Q8JZR0	Acsl5	Long-chain-fatty-acid--CoA ligase 5	Q8JZR0	no	GYLKDPEK	8	503	510	19.4524	19.3677	19.4593	19.4092	20.1206	19.9601	20.0426	20.0292
-1.90063	7.71547	5.08967	1.93e-08	8.13e-06	14.57	-13.0518	9.95152	Q80UW5	Cdc42bpg	Serine/threonine-protein kinase MRCK gamma	Q80UW5	yes	GAFGEVAVVR	10	80	89	15.5773	15.3778	15.5062	15.6198	13.8083	13.6814	13.5676	13.4213
-0.822932	7.68167	5.06408	2.08e-08	8.63e-06	17.9455	-12.9618	9.8771	Q6P9R2	Oxsr1	Serine/threonine-protein kinase OSR1	Q6P9R2	yes	EVLEGLEYLHK	11	129	139	18.2914	18.4213	18.4276	18.2878	17.6288	17.5246	17.4471	17.5359
-0.875563	7.65313	5.04131	2.22e-08	9.09e-06	17.0435	-12.8862	9.81418	Q923T9	Camk2g	Calcium/calmodulin-dependent protein kinase type II subunit gamma	Q923T9	yes	GAILTTMLVSR	11	302	312	17.4404	17.4626	17.4609	17.5611	16.642	16.5523	16.6631	16.5654
0.454662	7.65039	5.04054	2.24e-08	9.11e-06	23.8928	12.879	9.80814	Q00623	Apoa1	Apolipoprotein A-I	Q00623	no	TQLAPHSEQMR	11	184	194	23.6774	23.6534	23.683	23.6483	24.1809	24.132	24.1001	24.0676
-0.717519	7.63954	5.03343	2.29e-08	9.26e-06	18.3136	-12.8503	9.78419	Q9EPE9	Atp13a1	Endoplasmic reticulum transmembrane helix translocase	Q9EPE9	no	EVTPVSSIPIETHR	14	553	566	18.6258	18.6498	18.7046	18.7092	18.0567	17.9544	17.8867	17.9216
-0.751064	7.60813	5.00764	2.47e-08	9.83e-06	18.0275	-12.7678	9.71483	Q9DC28;Q9JMK2	Csnk1d	Casein kinase I isoform delta	Q9DC28	yes	FDDKPDYSYLR	11	260	270	18.4945	18.3394	18.4055	18.3726	17.6219	17.5916	17.7216	17.6727
0.495751	7.53489	4.94152	2.92e-08	1.14e-05	20.3523	12.5771	9.55276	P34928	Apoc1	Apolipoprotein C-I	P34928	no	AWFSEAFGK	9	70	78	20.0821	20.1079	20.1457	20.0821	20.6453	20.6186	20.5638	20.5731
0.671298	7.47292	4.88889	3.37e-08	1.29e-05	19.0745	12.4176	9.41525	P43883	Plin2	Perilipin-2	P43883	no	DQYPYLR	7	38	44	18.7923	18.6285	18.782	18.7528	19.3862	19.4886	19.3423	19.4236
1.56504	7.45465	4.87598	3.51e-08	1.33e-05	15.5517	12.3709	9.37466	Q9Z1R3	Apom	Apolipoprotein M	Q9Z1R3	no	TEGRPDMK	8	115	122	14.8078	14.4849	14.9348	14.8493	16.3852	16.4876	16.1869	16.2774
-0.51166	7.44058	4.86367	3.63e-08	1.37e-05	20.6277	-12.3351	9.34337	Q63932	Map2k2	Dual specificity mitogen-activated protein kinase kinase 2	Q63932	yes	ISELGAGNGGVVTK	14	75	88	20.9024	20.8269	20.9171	20.8876	20.3752	20.2989	20.417	20.3962
-0.842731	7.4354	4.86026	3.67e-08	1.38e-05	17.4251	-12.3219	9.33185	Q99JT2;Q99KH8;Q9Z2W1	Stk25	Serine/threonine-protein kinase 25	Q99JT2	yes	LADFGVAGQLTDTQIKR	17	156	172	17.7437	17.9098	17.8742	17.8584	16.9937	16.8943	17.0563	17.0707
-0.743943	7.35049	4.78919	4.46e-08	1.62e-05	18.3272	-12.1078	9.14267	O88351	Ikbkb	Inhibitor of nuclear factor kappa-B kinase subunit beta	O88351	yes	DLKPENIVLQQGEKR	15	145	159	18.6618	18.7646	18.7261	18.6443	17.8654	17.9295	18.0917	17.9344
-2.4734	7.31646	4.75856	4.83e-08	1.74e-05	14.544	-12.0229	9.06669	Q9Z2A0	Pdpk1	3-phosphoinositide-dependent protein kinase 1	Q9Z2A0	yes	HIIKENKVPYVTR	13	120	132	15.6355	15.6752	16.1096	15.7024	12.9365	13.0542	13.8093	13.4289
0.428222	7.26107	4.71153	5.48e-08	1.94e-05	21.8064	11.8857	8.94282	P08226	Apoe	Apolipoprotein E	P08226	no	LQAEIFQAR	9	262	270	21.5961	21.5915	21.6364	21.5451	22.0493	22.0426	21.9882	22.002
0.498881	7.18978	4.6517	6.46e-08	2.23e-05	19.5553	11.7112	8.78305	Q8VCH6	Dhcr24	Delta(24)-sterol reductase	Q8VCH6	no	LTQGETLR	8	368	375	19.3267	19.2982	19.2992	19.2994	19.8524	19.8037	19.8226	19.7404
-2.42639	7.12382	4.59214	7.52e-08	2.56e-05	14.4659	-11.5516	8.63485	Q03147	Cdk7	Cyclin-dependent kinase 7	Q03147	yes	DKNTNQIVAIKK	12	31	42	15.8269	15.8718	15.3591	15.6586	12.8879	12.9274	13.6113	13.5843
-1.21746	7.11475	4.58625	7.68e-08	2.59e-05	16.786	-11.5298	8.61447	Q9D8V0	Hm13	Minor histocompatibility antigen H13	Q9D8V0	no	SSSDMPETITSR	12	62	73	17.2618	17.4337	17.4616	17.422	16.4578	15.9378	16.1489	16.1647
-2.5109	7.07513	4.55289	8.41e-08	2.8e-05	15.1478	-11.435	8.52527	Q8K0D0;Q04899	Cdk18	Cyclin-dependent kinase 18	Q8K0D0	yes	SKLTENLVALK	11	140	150	16.1388	16.5056	16.4884	16.4802	13.9625	13.2682	13.8257	14.5131
0.839597	7.05581	4.53668	8.79e-08	2.91e-05	17.1008	11.3891	8.48174	Q8BX94	Osbpl2	Oxysterol-binding protein-related protein 2	Q8BX94	no	TALPAPMFTR	10	62	71	16.7097	16.7079	16.5833	16.7233	17.5898	17.4161	17.4646	17.612
0.438696	7.05401	4.53642	8.83e-08	2.91e-05	21.3461	11.3848	8.47768	Q9JM62	Reep6	Receptor expression-enhancing protein 6	Q9JM62	no	NVATEALGALEAR	13	16	28	21.0951	21.1206	21.1395	21.1519	21.5961	21.6186	21.502	21.5451
-0.447827	7.02826	4.51981	9.37e-08	3.02e-05	23.1362	-11.3238	8.41962	Q61694	Hsd3b5	NADPH-dependent 3-keto-steroid reductase Hsd3b5	Q61694	no	EIILNAHEEEHR	12	136	147	23.4425	23.2961	23.3778	23.3239	22.9298	22.9459	22.8839	22.8895
0.564006	7.00042	4.49648	9.99e-08	3.19e-05	19.8525	11.2581	8.35679	Q68FL6	Mars1	Methionine--tRNA ligase, cytoplasmic	Q68FL6	no	GIGVFGDMAK	10	601	610	19.5107	19.5709	19.5952	19.6053	20.1825	20.2184	20.1079	20.0292
0.566891	6.96291	4.46636	1.09e-07	3.42e-05	19.9525	11.1701	8.27203	Q9QZD8	Slc25a10	Mitochondrial dicarboxylate carrier	Q9QZD8	no	MTGMALQVVR	10	43	52	19.661	19.659	19.6737	19.6826	20.347	20.2848	20.1789	20.1332
1.06373	6.95519	4.46011	1.11e-07	3.47e-05	16.5499	11.1521	8.25459	O08605	Mknk1	MAP kinase-interacting serine/threonine-protein kinase 1	O08605	yes	GLPTPQVLQR	10	341	350	15.9421	16.2798	15.911	15.9392	17.0941	17.0744	17.1327	17.0257
-1.40303	6.94678	4.45315	1.13e-07	3.52e-05	14.6913	-11.1325	8.23556	P34152	Ptk2	Focal adhesion kinase 1	P34152	yes	NVLVSSNDCVK	11	551	561	15.4599	15.3927	15.3722	15.3463	14.0306	14.0298	13.9743	13.9244
-1.42374	6.90553	4.4177	1.24e-07	3.82e-05	16.162	-11.0367	8.14222	Q9R117	Tyk2	Non-receptor tyrosine-protein kinase TYK2	Q9R117	yes	NVLLDNDR	8	1025	1032	16.8269	16.724	16.8016	17.1431	15.1229	15.5879	15.5811	15.5087
0.844316	6.89367	4.40727	1.28e-07	3.91e-05	16.5251	11.0092	8.11536	A2ALW5	Dnajc25	DnaJ homolog subfamily C member 25	A2ALW5	no	WIYNFNIK	8	263	270	16.051	16.0469	16.1462	16.1677	17.0133	16.9389	16.9433	16.8936
-1.19131	6.87388	4.39318	1.34e-07	4.04e-05	16.0123	-10.9636	8.07052	Q61136	Prpf4b	Serine/threonine-protein kinase PRP4 homolog	Q61136	yes	LNDADPDDKFHCLR	14	739	752	16.6551	16.6301	16.3633	16.7835	15.3263	15.5463	15.386	15.4082
-0.55084	6.82	4.34909	1.51e-07	4.48e-05	19.5264	-10.8402	7.9483	Q9QXD1	Acox2	Peroxisomal acyl-coenzyme A oxidase 2	Q9QXD1	no	LFEWAQK	7	649	655	19.8012	19.795	19.7898	19.8215	19.3655	19.1486	19.2206	19.2693
-1.42594	6.69727	4.23863	2.01e-07	5.77e-05	15.3963	-10.5634	7.6692	Q6P4S6	Sik3	Serine/threonine-protein kinase SIK3	Q6P4S6	yes	LIAECQQLKEER	12	329	340	16.0575	15.9976	16.3183	16.064	14.8786	14.4051	14.8218	14.6281
-2.87454	6.5436	4.11498	2.86e-07	7.67e-05	14.9618	-10.2249	7.31843	O35493	Clk4	Dual specificity protein kinase CLK4	O35493	yes	ILGPIPAHMIQK	12	392	403	16.2957	16.4504	16.4029	16.4471	12.7664	14.5017	13.4973	13.3327
-1.7442	6.54249	4.11498	2.87e-07	7.67e-05	15.8745	-10.2225	7.31589	Q99KH8	Stk24	Serine/threonine-protein kinase 24	Q99KH8	yes	GEPPHSELHPMK	12	215	226	16.775	16.7031	16.7828	16.7255	15.3014	15.0224	14.4101	15.2758
-0.521226	6.50913	4.08784	3.1e-07	8.17e-05	21.8497	-10.1503	7.23956	P19157;P46425	Gstp1	Glutathione S-transferase P 1	P19157	no	AFLSSPEHVNRPINGNGK	18	192	209	22.239	22.0663	22.108	22.0279	21.6577	21.5095	21.5579	21.6311
-1.24196	6.4567	4.04637	3.49e-07	8.99e-05	15.9502	-10.0375	7.11946	Q8C9S4	Ccdc186	Coiled-coil domain-containing protein 186	Q8C9S4	no	QEIEHLK	7	574	580	16.6754	16.4396	16.5805	16.5891	15.2796	15.0636	15.3355	15.6381
0.400581	6.44439	4.03902	3.59e-07	9.14e-05	20.8672	10.0112	7.09123	Q8R0Y8	Slc25a42	Mitochondrial coenzyme A transporter SLC25A42	Q8R0Y8	no	MQTAGVTGHQHGSILSTLR	19	254	272	20.6337	20.6568	20.657	20.7201	21.0982	21.032	21.1178	21.0218
-1.56353	6.42439	4.02122	3.76e-07	9.52e-05	14.8233	-9.96851	7.04537	Q3UTQ8	Cdkl5	Cyclin-dependent kinase-like 5	Q3UTQ8	yes	DIKPENLLISHNDVLK	16	135	150	15.4956	15.3013	15.889	15.7345	13.9179	14.1237	13.946	14.1786
-2.23119	6.41593	4.01394	3.84e-07	9.68e-05	14.5366	-9.95051	7.02595	Q2TBE6	Pi4k2a	Phosphatidylinositol 4-kinase type 2-alpha	Q2TBE6	no	RFEAEPLPENTNR	13	276	288	15.9962	15.7523	15.169	15.6913	13.382	12.9	13.7739	13.6281
0.770123	6.38073	3.98808	4.16e-07	0.000102783	17.4257	9.87589	6.94515	Q61268	Apoc4	Apolipoprotein C-IV	Q61268	no	TQAWLQSSR	9	94	102	17.1878	16.8786	17.1017	16.9943	17.7813	17.9147	17.7832	17.7637
0.350253	6.31932	3.92897	4.79e-07	0.000117768	21.0607	9.74678	6.80402	Q99LC5	Etfa	Electron transfer flavoprotein subunit alpha, mitochondrial	Q99LC5	no	TIYAGNALCTVK	12	147	158	20.8576	20.8727	20.9024	20.9098	21.265	21.2535	21.2006	21.2244
0.658289	6.28242	3.8955	5.22e-07	0.000127203	17.7302	9.66985	6.71912	P35980	Rpl18	Large ribosomal subunit protein eL18	P35980	no	TNSTFNQVVLK	11	39	49	17.3021	17.4646	17.4436	17.394	18.0639	18.0007	18.1934	17.9794
0.480518	6.22644	3.84857	5.94e-07	0.00014172	19.2363	9.55407	6.59021	P63085	Mapk1	Mitogen-activated protein kinase 1	P63085	yes	NKVPWNR	7	269	275	19.011	19.0891	18.9475	18.9366	19.4597	19.5242	19.5019	19.4205
0.535894	6.1826	3.8077	6.57e-07	0.000155703	18.4293	9.46416	6.48913	P47962	Rpl5	Large ribosomal subunit protein uL18	P47962	no	GAVDGGLSIPHSTK	14	165	178	18.1241	18.226	18.1774	18.1178	18.7317	18.6495	18.7883	18.6195
0.562165	6.18226	3.8077	6.57e-07	0.000155703	19.7288	9.46345	6.48833	P97742	Cpt1a	Carnitine O-palmitoyltransferase 1, liver isoform	P97742	no	IWMAMVK	7	149	155	19.4406	19.3463	19.562	19.4421	20.1194	20.0432	19.9788	19.8983
-1.09615	6.17671	3.80326	6.66e-07	0.000157303	15.5264	-9.45212	6.47553	Q9QZL0	Ripk3	Receptor-interacting serine/threonine-protein kinase 3	Q9QZL0	yes	DLKPSNILLDPELHAK	16	143	158	15.8766	16.1341	16.1045	16.1827	15.015	14.793	15.0365	15.0689
-1.31686	6.16443	3.79319	6.85e-07	0.000160995	15.1434	-9.42708	6.4472	Q91XU3	Pip4k2c	Phosphatidylinositol 5-phosphate 4-kinase type-2 gamma	Q91XU3	no	VYIGEEEKK	9	252	260	15.7284	15.7367	15.9759	15.7665	14.3969	14.2146	14.7044	14.6241
0.533889	6.1433	3.77425	7.19e-07	0.000168169	19.7933	9.38411	6.39843	Q9DBG5	Plin3	Perilipin-3	Q9DBG5	no	VGQMVISGVDR	11	185	195	19.3811	19.5251	19.5893	19.6099	20.021	20.1385	20.0019	20.0796
-1.20092	6.13343	3.76548	7.35e-07	0.000171602	15.572	-9.36409	6.37564	Q6PDN3	Mylk	Myosin light chain kinase, smooth muscle	Q6PDN3	yes	VSDVYDIEER	10	1482	1491	16.0668	16.3133	16.0422	16.2675	15.0215	14.7249	14.927	15.2127
0.43821	6.11907	3.75329	7.6e-07	0.000176485	21.7426	9.33503	6.34248	Q8JZU2	Slc25a1	Tricarboxylate transport protein, mitochondrial	Q8JZU2	no	FIHDQTSSNPK	11	150	160	21.5823	21.4375	21.5869	21.4874	22.0054	22.0156	21.9495	21.8764
0.45958	6.10957	3.74596	7.77e-07	0.000179491	23.6123	9.31584	6.32053	P09813	Apoa2	Apolipoprotein A-II	P09813	no	THEQLTPLVR	10	68	77	23.2535	23.417	23.4425	23.417	23.8385	23.9043	23.8764	23.7492
-1.78918	6.09731	3.73478	7.99e-07	0.000184171	15.608	-9.29112	6.29221	Q91Y86	Mapk8	Mitogen-activated protein kinase 8	Q91Y86	yes	MLVIDASKR	9	301	309	15.9464	16.6823	16.7447	16.637	14.3401	15.0602	14.7515	14.7019
-1.61989	6.00926	3.65526	9.79e-07	0.000221176	14.5335	-9.11506	6.08855	O70291;O70293	Grk6	G protein-coupled receptor kinase 6	O70291	yes	DLKPENILLDDHGHIR	16	311	326	15.0485	15.3396	15.5389	15.4469	13.7604	13.7691	13.3565	14.0083
-2.03107	5.93333	3.58978	1.17e-06	0.000257171	14.7285	-8.96532	5.91266	P11440;P97377;Q80YP0	Cdk2	Cyclin-dependent kinase 2	P11440	yes	IGEGTYGVVYK	11	10	20	15.573	15.7592	15.9741	15.6698	14.378	13.561	13.7621	13.1507
0.719271	5.92584	3.58701	1.19e-06	0.000258814	17.442	8.95064	5.89528	P12710	Fabp1	Fatty acid-binding protein, liver	P12710	no	DIKGVSEIVHEGK	13	34	46	17.0061	17.0653	17.3012	16.9568	17.8542	17.8256	17.795	17.7317
-1.37161	5.91881	3.58377	1.21e-06	0.000260752	15.7579	-8.93689	5.87898	Q8C050;Q9Z2B9	Rps6ka5	Ribosomal protein S6 kinase alpha-5	Q8C050	yes	VLGTGAYGK	9	53	61	16.2718	16.3797	16.5843	16.5391	15.5242	15.0315	14.9678	14.7651
0.45367	5.90878	3.57542	1.23e-06	0.000265814	19.0181	8.91731	5.85573	P51881	Slc25a5	ADP/ATP translocase 2	P51881	no	KGTDIMYTGTLDCWRK	16	245	260	18.7329	18.7787	18.9011	18.7523	19.2005	19.2566	19.2672	19.2554
0.51285	5.89546	3.56611	1.27e-06	0.000271574	18.4594	8.89134	5.82483	Q9EPJ9	Arfgap1	ADP-ribosylation factor GTPase-activating protein 1	Q9EPJ9	no	DVTTFFSGK	9	289	297	18.291	18.2027	18.1983	18.1199	18.6524	18.8003	18.7434	18.6671
0.438898	5.89165	3.5643	1.28e-06	0.000272712	18.971	8.88392	5.816	Q920L1	Fads1	Acyl-CoA (8-3)-desaturase	Q920L1	no	VAPLVQSLCAK	11	402	412	18.6705	18.7183	18.8079	18.8093	19.1796	19.2242	19.1788	19.1791
-1.12656	5.79653	3.4801	1.6e-06	0.000331058	16.0865	-8.70024	5.59511	O35492	Clk3	Dual specificity protein kinase CLK3	O35492	yes	MLEFDPAQR	9	600	608	16.6118	16.6159	16.7207	16.6508	15.6599	15.4234	15.8275	15.1821
0.397271	5.79074	3.47804	1.62e-06	0.000332628	20.1831	8.68916	5.58166	Q9CYZ2	Tpd52l2	Tumor protein D54	Q9CYZ2	no	LGEWNEK	7	113	119	19.9742	20.0292	19.9742	19.9601	20.2989	20.3752	20.4775	20.3752
-2.31137	5.77674	3.46596	1.67e-06	0.000342009	14.0042	-8.6624	5.54913	Q9JHU3	Cdk20	Cyclin-dependent kinase 20	Q9JHU3	yes	HVETGEIVALKK	12	23	34	15.4518	14.9057	15.122	15.1602	13.6526	12.6791	12.7898	12.2728
1.51095	5.65926	3.36445	2.19e-06	0.00043207	14.8792	8.4402	5.27574	P31324	Prkar2b	cAMP-dependent protein kinase type II-beta regulatory subunit	P31324	no	LKVVDVIGTK	10	284	293	13.6836	14.026	14.5309	14.2544	15.7142	15.7727	15.471	15.581
-0.493221	5.62496	3.33564	2.37e-06	0.0004617	17.7686	-8.37612	5.19581	Q5M8N4	Sdr39u1	Epimerase family protein SDR39U1	Q5M8N4	no	LGLGGPIGSGR	11	177	187	18.0292	18.0129	18.0222	17.9966	17.4786	17.5517	17.4477	17.6101
-0.420769	5.60667	3.32007	2.47e-06	0.000478555	20.1392	-8.34209	5.15317	Q80XL6	Acad11	Acyl-CoA dehydrogenase family member 11	Q80XL6	no	NLPDSDSEECLVHGDFK	17	206	222	20.4375	20.3645	20.343	20.2535	19.8518	19.9742	19.9882	19.9012
0.345616	5.60324	3.31755	2.49e-06	0.00048134	19.6721	8.33574	5.14519	P06728	Apoa4	Apolipoprotein A-IV	P06728	no	LQLTPYIQR	9	155	163	19.5135	19.5325	19.4426	19.5085	19.8725	19.828	19.8533	19.8257
1.38418	5.59877	3.31507	2.52e-06	0.000484098	14.0707	8.32744	5.13476	P35917	Flt4	Vascular endothelial growth factor receptor 3	P35917	yes	VLGHGAFGK	9	850	858	13.3895	13.5732	13.3606	13.1914	14.8284	14.553	14.782	14.8879
0.837046	5.57983	3.29953	2.63e-06	0.000501735	15.8489	8.29237	5.09061	Q8C0K5	Slc25a16	Solute carrier family 25 member 16	Q8C0K5	no	GEHTYSGIIHAFK	13	164	176	15.5433	15.4475	15.3463	15.3846	16.3933	16.338	16.1962	16.1424
0.75707	5.51998	3.25105	3.02e-06	0.000560981	16.5811	8.18223	4.95096	O88455	Dhcr7	7-dehydrocholesterol reductase	O88455	no	LLVSGFWGVAR	11	390	400	16.358	15.9621	16.2655	16.2246	16.9589	16.9803	16.9541	16.9451
0.568253	5.49957	3.23243	3.17e-06	0.000585555	19.8227	8.1449	4.9033	Q8BH59;Q9QXX4	Slc25a13	Electrogenic aspartate/glutamate antiporter SLC25A13, mitochondrial	Q8BH59	no	LQVAGEITTGPR	12	457	468	19.3117	19.6482	19.5856	19.6088	20.1704	20.0821	20.1457	20.0292
-2.00187	5.49658	3.23118	3.19e-06	0.000587251	13.8087	-8.13946	4.89633	P70451	Fer	Tyrosine-protein kinase Fer	P70451	yes	NCLVGENNTLK	11	690	700	14.721	14.8546	15.1161	14.5468	12.2786	13.3521	13.0157	12.5846
0.276076	5.48178	3.21809	3.3e-06	0.000605217	22.1662	8.11247	4.86175	Q9JIZ0	Cml1	Probable N-acetyltransferase CML1	Q9JIZ0	no	LAGICTIQLK	10	207	216	22.0054	22.0493	22.0122	22.0459	22.3294	22.3239	22.3017	22.2621
0.581001	5.47289	3.21006	3.37e-06	0.000616515	17.5006	8.09631	4.84099	Q62393	Tpd52	Tumor protein D52	Q62393	no	GWQDVTATNAYK	12	125	136	17.1232	17.2656	17.2069	17.2448	17.9425	17.7425	17.7958	17.6836
-0.811533	5.41203	3.15684	3.87e-06	0.000696883	15.5282	-7.98623	4.69877	E9Q3L2	Pi4ka	Phosphatidylinositol 4-kinase alpha	E9Q3L2	no	ACLSALSEVK	10	1763	1772	15.8294	15.909	15.9837	16.0136	15.1435	15.0693	15.0943	15.1824
0.344756	5.38419	3.13235	4.13e-06	0.000737305	21.0457	7.93623	4.63367	Q4LDG0	Slc27a5	Long-chain fatty acid transport protein 5	Q4LDG0	no	NQPFLGYR	8	501	508	20.9024	20.7955	20.953	20.8423	21.2419	21.2477	21.2184	21.1642
0.542947	5.30154	3.05879	4.99e-06	0.000873385	16.9671	7.7891	4.44028	Q924L1	Letmd1	LETM1 domain-containing protein 1	Q924L1	no	NLISYVVTK	9	55	63	16.6172	16.7552	16.7528	16.6574	17.2673	17.2618	17.2511	17.1742
-0.862177	5.27139	3.03433	5.35e-06	0.000923991	16.5536	-7.73591	4.36968	Q9EQC1	Hsd3b7	3 beta-hydroxysteroid dehydrogenase type 7	Q9EQC1	no	DFYYQGLR	8	204	211	17.1486	16.9479	16.9638	16.8783	16.2575	16.0615	15.8476	16.3234
0.377362	5.25797	3.022	5.52e-06	0.000950608	19.4403	7.71231	4.33825	Q9CR62	Slc25a11	Mitochondrial 2-oxoglutarate/malate carrier protein	Q9CR62	no	NGLDVLLK	8	261	268	19.2488	19.1913	19.3504	19.216	19.6754	19.6524	19.5832	19.6049
-0.336268	5.25712	3.022	5.53e-06	0.000950608	19.7999	-7.71083	4.33627	P16331	Pah	Phenylalanine-4-hydroxylase	P16331	no	RKQFADIAYNYR	12	158	169	20.0559	19.9459	19.9245	19.9459	19.6162	19.6212	19.6332	19.6566
-1.12211	5.24229	3.00925	5.72e-06	0.000978917	15.0438	-7.68481	4.30153	Q9DC61	Pmpca	Mitochondrial-processing peptidase subunit alpha	Q9DC61	no	QVLATHSR	8	451	458	15.709	15.5377	15.8452	15.3276	14.6076	14.3112	14.6043	14.4081
-2.63381	5.23385	3.00241	5.84e-06	0.000994459	16.6837	-7.67004	4.28176	P20444;P68404	Prkca	Protein kinase C alpha type	P20444	yes	LGCGPEGER	9	581	589	18.2306	17.7772	17.918	18.0767	15.6247	14.844	16.5535	14.4451
0.328035	5.12363	2.9063	7.52e-06	0.00124079	21.7038	7.47883	4.02333	P41216	Acsl1	Long-chain-fatty-acid--CoA ligase 1	P41216	no	WLLDFASK	8	389	396	21.5638	21.4221	21.5592	21.6141	21.8727	21.8727	21.8876	21.8385
0.702301	5.10736	2.89234	7.81e-06	0.00128133	21.1437	7.45088	3.98516	P14246	Slc2a2	Solute carrier family 2, facilitated glucose transporter member 2	P14246	no	HVLGVPLDDR	10	44	53	20.4775	20.7471	20.9098	21.0359	21.5545	21.5261	21.4067	21.4923
-0.708784	5.09866	2.8844	7.97e-06	0.00130496	18.7485	-7.43596	3.96474	O88451	Rdh7	Retinol dehydrogenase 7	O88451	no	LWDQTSSEVK	10	225	234	19.3034	19.2015	19.0115	18.8951	18.4601	18.295	18.244	18.5773
-0.254469	5.01305	2.80864	9.7e-06	0.00155369	21.3963	-7.29026	3.76376	P62245	Rps15a	Small ribosomal subunit protein uS8	P62245	no	IVVNLTGR	8	61	68	21.5356	21.4874	21.5404	21.5309	21.265	21.2419	21.3045	21.265
0.505119	5.00172	2.79806	9.96e-06	0.001592	18.2149	7.27113	3.73716	P31532	Saa4	Serum amyloid A-4 protein	P31532	no	KYFQGLLNR	9	81	89	17.8036	17.9969	17.9693	18.0795	18.4759	18.5198	18.5243	18.3497
0.343669	4.98369	2.78375	1.04e-05	0.00164531	18.968	7.24074	3.69482	Q9DBM2	Ehhadh	Peroxisomal bifunctional enzyme	Q9DBM2	no	VGIPVVAVESDPKQLDTAKK	20	317	336	18.8472	18.7574	18.8421	18.7378	19.1082	19.1537	19.1386	19.1587
-0.671717	4.97478	2.77706	1.06e-05	0.00167085	16.651	-7.22576	3.67389	Q9JM52	Mink1	Misshapen-like kinase 1	Q9JM52	yes	GNALKEDCIAYICR	14	122	135	17.1135	16.8485	16.9914	16.9939	16.4331	16.1688	16.2233	16.4352
-0.989476	4.96614	2.76989	1.08e-05	0.00169869	15.6582	-7.21123	3.65357	P24604	Tec	Tyrosine-protein kinase Tec	P24604	yes	ELGSGLFGVVR	11	374	384	16.0556	16.076	16.2735	16.2065	15.1215	14.8287	15.2272	15.4762
-0.733074	4.96459	2.7698	1.08e-05	0.00169901	15.793	-7.20863	3.64993	Q3UYH7;Q99MK8	Grk2	Beta-adrenergic receptor kinase 1	Q3UYH7	yes	SLLEGLLQR	9	423	431	16.0293	16.3613	16.1305	16.1173	15.4039	15.436	15.4232	15.4429
-1.47496	4.92798	2.73829	1.18e-05	0.00182687	14.7808	-7.14737	3.5639	Q9QZ05	Eif2ak4	eIF-2-alpha kinase GCN2	Q9QZ05	yes	DLKPVNIFLDSDDHVK	16	846	861	15.1888	15.6649	15.422	15.7974	14.3328	13.5247	14.3545	13.9613
0.537103	4.90238	2.71701	1.25e-05	0.00191861	19.1307	7.10473	3.50372	Q05020	Apoc2	Apolipoprotein C-II	Q05020	no	TYPISMDEK	9	59	67	18.9076	18.9643	18.761	18.8156	19.3636	19.5668	19.2044	19.4623
-0.672057	4.87787	2.69607	1.32e-05	0.00201339	17.6006	-7.06406	3.44609	Q9R257	Hebp1	Heme-binding protein 1	Q9R257	no	FATVEVTDKPVDEALR	16	41	56	18.104	17.8367	18.0373	17.7686	17.2006	17.3678	17.4085	17.0814
0.348186	4.84879	2.67228	1.42e-05	0.00212676	19.763	7.016	3.37771	Q9D2C7	Tmbim6	Bax inhibitor 1	Q9D2C7	no	MNIFDRK	7	1	7	19.5358	19.6197	19.5968	19.6033	19.9147	20.0448	19.944	19.8449
0.269736	4.84085	2.66611	1.44e-05	0.00215721	21.4665	7.00292	3.35904	Q9DCW4	Etfb	Electron transfer flavoprotein subunit beta	Q9DCW4	no	VDLLFLGK	8	117	124	21.2764	21.3645	21.3156	21.3699	21.6186	21.5498	21.5961	21.6409
0.246889	4.825	2.65165	1.5e-05	0.00223021	22.4516	6.97685	3.32176	Q64310	Surf4	Surfeit locus protein 4	Q64310	no	SMFAGVPTMR	10	140	149	22.3304	22.3085	22.3606	22.3132	22.5641	22.6377	22.5456	22.5529
0.253749	4.81084	2.64097	1.55e-05	0.00228578	22.4498	6.95361	3.28845	P19253	Rpl13a	Large ribosomal subunit protein uL13	P19253	no	LAHEVGWK	8	141	148	22.2764	22.3266	22.3348	22.3538	22.5141	22.58	22.6096	22.6029
0.334704	4.81003	2.64084	1.55e-05	0.00228644	19.4854	6.95227	3.28653	A6X919	Dpy19l1	Probable C-mannosyltransferase DPY19L1	A6X919	no	AGTAAPAPDGLAGR	14	60	73	19.3063	19.2859	19.4119	19.2679	19.68	19.6898	19.5888	19.6523
0.60224	4.80758	2.63908	1.56e-05	0.00229572	16.5362	6.94825	3.28076	Q91YQ1	Rab29	Ras-related protein Rab-7L1	Q91YQ1	no	STVGVDFALK	10	38	47	16.144	16.1468	16.2598	16.3898	16.7477	16.869	16.9283	16.8043
0.284706	4.80164	2.63384	1.58e-05	0.00232362	23.0599	6.93853	3.2668	P02088;P02089	Hbb-b1	Hemoglobin subunit beta-1	P02088	no	DFTPAAQAAFQK	12	122	133	22.9006	23.002	22.8614	22.9061	23.2463	23.2434	23.1673	23.1519
-0.997023	4.78951	2.62308	1.62e-05	0.00238189	16.0296	-6.91869	3.23826	Q9DCN1	Nudt12	NAD-capped RNA hydrolase NUDT12	Q9DCN1	no	AIAHQLIK	8	446	453	16.5486	16.6271	16.7373	16.1995	15.8224	15.3859	15.289	15.627
0.612436	4.78698	2.62124	1.63e-05	0.00239202	16.3184	6.91456	3.23231	P18654	Rps6ka3	Ribosomal protein S6 kinase alpha-3	P18654	yes	GAMAATYSALNR	12	701	712	15.9527	16.0534	16.1697	15.8732	16.6505	16.631	16.6265	16.5906
-1.64945	4.77078	2.60777	1.7e-05	0.00246737	13.9062	-6.88812	3.19418	Q3UU96	Cdc42bpa	Serine/threonine-protein kinase MRCK alpha	Q3UU96	yes	LHREDFEILK	10	72	81	14.5442	15.259	14.595	14.5257	13.536	13.0251	12.6221	13.1427
1.0544	4.75521	2.5949	1.76e-05	0.00254154	15.148	6.86276	3.15752	P58044	Idi1	Isopentenyl-diphosphate Delta-isomerase 1	P58044	no	WWDNLNHLSPFVDHEK	16	208	223	14.2615	14.8883	14.6617	14.6715	15.6847	15.907	15.54	15.5688
-0.735415	4.75424	2.59461	1.76e-05	0.00254323	16.1748	-6.86119	3.15525	Q99MK8	Grk2	Beta-adrenergic receptor kinase 1	Q99MK8	yes	DLKPANILLDEHGHVR	16	317	332	16.5235	16.6491	16.5688	16.4286	15.8085	15.881	15.5538	15.985
-1.09587	4.73063	2.57637	1.86e-05	0.00265232	14.5801	-6.82287	3.09968	P30561	Ahr	Aryl hydrocarbon receptor	P30561	no	HKLDFTPIGCDAK	13	285	297	15.0378	14.9013	15.366	15.2072	13.9573	14.2498	14.1054	13.8162
0.597876	4.72494	2.57268	1.88e-05	0.00267497	16.4534	6.81366	3.08628	Q91VF2	Hnmt	Histamine N-methyltransferase	Q91VF2	no	TSNMENIK	8	105	112	16.0725	16.2034	16.2629	16.0789	16.6927	16.6402	16.8236	16.8526
-0.615647	4.71894	2.56734	1.91e-05	0.00270806	16.1645	-6.80395	3.07215	P27659	Rpl3	Large ribosomal subunit protein uL3	P27659	no	LLPLRQKK	8	170	177	16.4371	16.5891	16.4648	16.3983	15.8541	15.8569	15.7433	15.9725
-0.855855	4.71309	2.56413	1.94e-05	0.00272813	15.3696	-6.79449	3.05838	O89079	Cope	Coatomer subunit epsilon	O89079	no	KYGVVLDEIKPSSAPELQAVR	21	65	85	15.9989	15.94	15.704	15.5472	14.8866	14.9304	14.9933	14.9563
-0.315247	4.71192	2.56362	1.94e-05	0.00273135	19.7793	-6.7926	3.05562	Q8VCC2	Ces1	Liver carboxylesterase 1	Q8VCC2	no	LAELFTNQR	9	97	105	19.85	19.9218	20.0156	19.9601	19.609	19.5898	19.6246	19.6632
0.314065	4.70449	2.55741	1.97e-05	0.00277072	19.0217	6.7806	3.03813	P09103	P4hb	Protein disulfide-isomerase	P09103	no	EADDIVNWLKK	11	123	133	18.7919	18.8735	18.8947	18.8984	19.1598	19.1653	19.1745	19.2153
-1.01598	4.66496	2.52255	2.16e-05	0.0030023	14.9919	-6.71699	2.94505	Q62120	Jak2	Tyrosine-protein kinase JAK2	Q62120	yes	VLPQDKEYYK	10	1000	1009	15.3408	15.5546	15.4477	15.6566	14.5169	14.6401	14.1209	14.6579
0.348002	4.66276	2.52229	2.17e-05	0.00300405	19.506	6.71347	2.93988	Q8BGS7	Cept1	Choline/ethanolaminephosphotransferase 1	Q8BGS7	no	LFQLPTPPLSR	11	35	45	19.406	19.246	19.3137	19.3621	19.7124	19.757	19.6431	19.6073
0.312748	4.63707	2.5011	2.31e-05	0.00315429	19.9901	6.67233	2.87936	Q9WV55	Vapa	Vesicle-associated membrane protein-associated protein A	Q9WV55	no	KVAHSDKPGSTSAVSFR	17	205	221	19.8861	19.7783	19.8306	19.84	20.219	20.1789	20.059	20.1292
0.724804	4.617	2.48612	2.42e-05	0.00326497	16.8072	6.64032	2.83209	Q64028	Phc1	Polyhomeotic-like protein 1	Q64028	no	PQIAQMSLYER	11	24	34	16.1123	16.4661	16.6664	16.5343	17.1435	17.2285	17.0897	17.2165
-0.814002	4.56831	2.44433	2.7e-05	0.00359475	16.5597	-6.56302	2.71739	O08648	Map3k4	Mitogen-activated protein kinase kinase kinase 4	O08648	yes	IFEGIKHPNLVR	12	1382	1393	16.7257	16.9256	17.0783	17.1371	15.995	16.1723	16.4595	15.9839
0.417125	4.5228	2.4013	3e-05	0.0039692	19.4066	6.49125	2.61012	Q91W52	Tmem19	Transmembrane protein 19	Q91W52	no	LITTWEK	7	203	209	19.1475	19.12	19.3475	19.1772	19.7104	19.6881	19.5568	19.5052
0.266776	4.51575	2.39548	3.05e-05	0.00402271	21.7502	6.48018	2.5935	P62717	Rpl18a	Large ribosomal subunit protein eL20	P62717	no	AHSIQIMK	8	121	128	21.5704	21.6012	21.6228	21.6731	21.8456	21.8288	21.9607	21.8994
0.245091	4.51453	2.39548	3.06e-05	0.00402272	24.0034	6.47827	2.59064	P13516	Scd1	Acyl-CoA desaturase 1	P13516	no	TVPLHLEEDIRPEMK	15	33	47	23.8142	23.8782	23.9451	23.8857	24.1336	24.1618	24.0776	24.1307
-0.35169	4.51426	2.39548	3.06e-05	0.00402272	19.747	-6.47785	2.59	P56593	Cyp2a12	Cytochrome P450 2A12	P56593	no	FSNFAPLGIPR	11	360	370	19.9459	19.91	20.0156	19.82	19.467	19.6267	19.5713	19.6197
0.466173	4.5139	2.39548	3.06e-05	0.00402272	16.7346	6.47728	2.58915	Q9QXX4	Slc25a13	Electrogenic aspartate/glutamate antiporter SLC25A13, mitochondrial	Q9QXX4	no	AGQTTYNGVTDCFRK	15	555	569	16.4836	16.4913	16.5951	16.4362	16.9673	16.9368	17.0002	16.9666
-0.51986	4.47297	2.36106	3.37e-05	0.00435448	16.4196	-6.41322	2.49267	O35857	Timm44	Mitochondrial import inner membrane translocase subunit TIM44	O35857	no	NSKGEVYDGDPDKVQR	16	403	418	16.6268	16.7101	16.7533	16.628	16.121	16.2583	16.0877	16.1718
0.372306	4.47278	2.36106	3.37e-05	0.00435448	18.2419	6.41292	2.49222	Q9D0I9	Rars1	Arginine--tRNA ligase, cytoplasmic	Q9D0I9	no	GFDILGIKPVQR	12	648	659	18.0912	17.9648	18.0993	18.0677	18.3685	18.4423	18.5194	18.382
0.384134	4.43908	2.33218	3.64e-05	0.0046539	17.8172	6.36048	2.41278	Q8BHC4	Dcakd	Dephospho-CoA kinase domain-containing protein	Q8BHC4	no	HVVQPGYPAHR	11	37	47	17.6623	17.5507	17.6326	17.6548	17.9665	17.9504	18.1047	18.0152
0.641674	4.40475	2.30201	3.94e-05	0.00498868	16.0867	6.30729	2.33183	Q91YX5	Lpgat1	Acyl-CoA:lysophosphatidylglycerol acyltransferase 1	Q91YX5	no	DQQLLVLKK	9	157	165	15.5687	15.8206	15.9235	15.7505	16.5414	16.383	16.3528	16.3527
-0.470418	4.39941	2.29727	3.99e-05	0.00504348	17.6694	-6.29904	2.31924	Q9Z1M4	Rps6kb2	Ribosomal protein S6 kinase beta-2	Q9Z1M4	yes	IGPHCFELLSVLGK	14	62	75	17.7143	17.9484	17.9292	18.0266	17.424	17.476	17.4829	17.3539
0.538238	4.37707	2.27963	4.2e-05	0.00525251	16.4918	6.26459	2.26655	Q9CZW4	Acsl3	Fatty acid CoA ligase Acsl3	Q9CZW4	no	ALDFGNGLQMLGQKPK	16	144	159	16.2401	16.2057	16.3515	16.0934	16.8271	16.8012	16.768	16.6471
-0.39499	4.3696	2.27375	4.27e-05	0.00532412	17.9048	-6.25311	2.24895	P63158	Hmgb1	High mobility group protein B1	P63158	no	HPDASVNFSEFSKKCSER	18	31	48	18.0521	18.1436	18.0838	18.1298	17.6161	17.6593	17.717	17.8369
-1.00216	4.34878	2.25527	4.48e-05	0.0055556	14.3475	-6.22113	2.19983	Q62445	Sp4	Transcription factor Sp4	Q62445	no	RFECPECSKR	10	704	713	15.0523	14.9736	14.8011	14.5675	13.6832	13.8954	13.914	13.8931
-0.233908	4.32878	2.24061	4.69e-05	0.00574636	22.009	-6.19051	2.15266	O89023	Tpp1	Tripeptidyl-peptidase 1	O89023	no	VNTEFMK	7	339	345	22.1987	22.103	22.1004	22.1017	21.8571	21.9254	21.9161	21.8696
0.326977	4.32645	2.23936	4.72e-05	0.00576289	19.084	6.18695	2.14716	P50285	Fmo1	Flavin-containing monooxygenase 1	P50285	no	TQLREPVLNDELPGR	15	277	291	19.007	18.8832	18.8988	18.8931	19.3134	19.2827	19.1478	19.246
-0.492968	4.32438	2.23793	4.74e-05	0.00578189	16.6752	-6.18379	2.1423	Q5SW19	Cluh	Clustered mitochondria protein homolog	Q5SW19	no	YLELLER	7	517	523	16.9082	16.9569	16.9324	16.8892	16.3254	16.5448	16.3408	16.5039
1.40815	4.31011	2.2265	4.9e-05	0.00593604	14.1219	6.16201	2.10864	Q9WTK7	Stk11	Serine/threonine-protein kinase STK11	Q9WTK7	yes	SMTVVPYLEDLHGR	14	334	347	13.6276	13.4215	12.8397	13.7825	15.134	14.4608	14.8349	14.8743
-1.23329	4.30407	2.22215	4.97e-05	0.00599578	14.2299	-6.15279	2.09438	O70293	Grk6	G protein-coupled receptor kinase 6	O70293	yes	EFCATRPELTR	11	69	79	14.6948	15.1062	14.4777	15.1076	13.6882	13.2686	13.867	13.6293
0.274234	4.27546	2.19636	5.3e-05	0.00636271	22.773	6.10928	2.02689	P62274	Rps29	Small ribosomal subunit protein uS14	P62274	no	KYGLNMCR	8	33	40	22.5398	22.7361	22.6232	22.6443	22.9591	22.9019	22.9281	22.8513
-1.14782	4.2623	2.18545	5.47e-05	0.0065246	16.117	-6.08934	1.99587	Q9WTU6	Mapk9	Mitogen-activated protein kinase 9	Q9WTU6	yes	MLVIDPDKR	9	301	309	16.3419	16.8771	16.9941	16.5505	15.4873	15.0705	15.9853	15.6292
-1.74541	4.26043	2.18413	5.49e-05	0.00654438	13.1494	-6.08651	1.99145	O55047;Q8C0V0	Tlk2	Serine/threonine-protein kinase tousled-like 2	O55047	yes	YLLLHLLGR	9	408	416	14.0622	13.579	14.1625	14.2847	12.9587	11.843	12.4112	11.8939
0.279748	4.24656	2.17219	5.67e-05	0.00672688	18.5569	6.06551	1.95872	Q8R1Q8	Dync1li1	Cytoplasmic dynein 1 light intermediate chain 1	Q8R1Q8	no	NIDLVYK	7	292	298	18.4072	18.4334	18.3992	18.4283	18.7143	18.6869	18.7115	18.6742
0.579103	4.24386	2.1705	5.7e-05	0.00675302	16.8386	6.06144	1.95236	Q8VI63	Mob2	MOB kinase activator 2	Q8VI63	no	ITDFEFK	7	35	41	16.6684	16.3705	16.6954	16.4618	17.0475	17.0274	17.1573	17.2803
0.367353	4.23738	2.16662	5.79e-05	0.00681366	18.89	6.05165	1.93707	P56395	Cyb5a	Cytochrome b5	P56395	no	YYTLEEIQK	9	11	19	18.7918	18.6423	18.7837	18.6078	19.1718	19.0412	18.9937	19.0882
-0.348969	4.23287	2.16376	5.85e-05	0.00685871	19.0243	-6.04484	1.92643	Q9D710	Tmx2	Thioredoxin-related transmembrane protein 2	Q9D710	no	EFNLNELYQR	10	254	263	19.3488	19.1312	19.1658	19.1491	18.8134	18.8989	18.8024	18.8843
-0.325115	4.21856	2.15164	6.05e-05	0.00705278	17.8341	-6.02328	1.89269	P43142	Gpr182	G-protein coupled receptor 182	P43142	no	YLPKEQAR	8	334	341	18.0124	17.9635	18.0159	17.9947	17.7025	17.6912	17.6665	17.6259
0.246855	4.20408	2.13879	6.25e-05	0.00726465	20.6273	6.00148	1.8585	Q05421	Cyp2e1	Cytochrome P450 2E1	Q05421	no	FGPVFTLHLGQR	12	64	75	20.5356	20.5069	20.5356	20.4375	20.7634	20.7876	20.7634	20.6886
-0.533469	4.19862	2.13441	6.33e-05	0.00733819	16.5208	-5.99328	1.84562	P47809	Map2k4	Dual specificity mitogen-activated protein kinase kinase 4	P47809	yes	ISPEQHWDFTAEDLK	15	87	101	16.9059	16.7126	16.812	16.7198	16.2185	16.3013	16.3888	16.1078
-0.279062	4.18655	2.12449	6.51e-05	0.00750772	19.2924	-5.97518	1.81717	Q8VCR2	Hsd17b13	17-beta-hydroxysteroid dehydrogenase 13	Q8VCR2	no	ALLPSMLR	8	154	161	19.3779	19.4058	19.5245	19.4194	19.1277	19.1643	19.1494	19.17
-0.446253	4.18467	2.12316	6.54e-05	0.00753072	19.2218	-5.97235	1.81271	Q99LB7	Sardh	Sarcosine dehydrogenase, mitochondrial	Q99LB7	no	AYGIESHVLSPAETK	15	175	189	19.6287	19.3551	19.3365	19.4592	19.0474	19.0378	18.8272	19.0822
-0.636221	4.16197	2.10369	6.89e-05	0.00787605	15.842	-5.93839	1.75917	Q9EP53	Tsc1	Hamartin	Q9EP53	no	SHLLQQNQR	9	890	898	16.0777	16.1483	16.2088	16.2057	15.5791	15.331	15.4648	15.7208
-1.21638	4.15902	2.10234	6.93e-05	0.00790067	13.9738	-5.93397	1.7522	Q8C4X2	Csnk1g3	Casein kinase I isoform gamma-3	Q8C4X2	yes	DVKPENFLIGRPGNK	15	162	176	14.8072	14.1719	14.8049	14.5438	13.3715	13.1698	13.2089	13.7122
0.950278	4.13606	2.08415	7.31e-05	0.00823846	15.4118	5.89974	1.69805	P14576	Srp54	Signal recognition particle subunit SRP54	P14576	no	SAIDLEEMASGLNKRK	16	58	73	14.9733	14.7884	15.2848	14.7002	16.1341	15.764	15.5995	16.05
0.42259	4.12871	2.07785	7.44e-05	0.00835885	17.4513	5.88879	1.6807	P53395	Dbt	Lipoamide acyltransferase component of branched-chain alpha-keto acid dehydrogenase complex, mitochondrial	P53395	no	DRTEPVTGFQK	11	251	261	17.1477	17.3303	17.2804	17.2016	17.7855	17.5797	17.6898	17.5953
0.662933	4.12395	2.07414	7.52e-05	0.00843059	15.2766	5.88171	1.66946	Q9CRD0	Ociad1	OCIA domain-containing protein 1	Q9CRD0	no	FKKLENSPLGEALR	14	102	115	14.918	14.8856	14.9145	15.0626	15.6748	15.696	15.4802	15.5814
0.434055	4.11937	2.07009	7.6e-05	0.00850961	20.1008	5.87491	1.65867	Q925I1	Atad3	ATPase family AAA domain-containing protein 3	Q925I1	no	LGKPSLVR	8	278	285	19.6284	19.9459	20.0292	19.9316	20.3645	20.3321	20.3211	20.2535
0.42156	4.11483	2.06607	7.68e-05	0.00858871	16.8728	5.86817	1.64795	E9Q414	Apob	Apolipoprotein B-100	E9Q414	no	LPQQIHHYLNASDWER	16	2117	2132	16.6717	16.7681	16.6307	16.5776	17.0558	17.082	17.1291	17.0675
0.277529	4.1111	2.0639	7.74e-05	0.00863168	20.878	5.86262	1.63914	Q9CQU3	Rer1	Protein RER1	Q9CQU3	no	YIPFTHGK	8	174	181	20.6364	20.7307	20.8346	20.7553	21.0559	20.9672	20.9882	21.0559
0.675954	4.08876	2.04572	8.15e-05	0.0090008	16.1596	5.82952	1.58644	O88630	Gosr1	Golgi SNAP receptor complex member 1	O88630	no	MNTLANRFPAVNSLIQR	17	205	221	15.7574	15.8691	15.9473	15.7127	16.5684	16.5661	16.1842	16.6716
0.432219	4.08812	2.0456	8.16e-05	0.00900331	18.0569	5.82858	1.58493	O55125	Nipsnap1	Protein NipSnap homolog 1	O55125	no	NNKEYLEFR	9	144	152	17.6461	17.9014	17.9175	17.898	18.375	18.2549	18.2931	18.1689
0.571583	4.08479	2.04329	8.23e-05	0.00905124	16.1419	5.82364	1.57706	Q6ZQ89	Marchf6	E3 ubiquitin-protein ligase MARCHF6	Q6ZQ89	no	FIHQECLVQWLK	12	34	45	16.0045	15.7175	15.9027	15.7995	16.415	16.4921	16.518	16.2854
0.493786	4.0719	2.03245	8.47e-05	0.00927997	16.2374	5.80459	1.54665	Q60772	Cdkn2c	Cyclin-dependent kinase 4 inhibitor C	Q60772	no	LGNPEIAR	8	47	54	15.9277	16.1227	15.9884	15.9231	16.447	16.4971	16.4627	16.5303
0.293361	4.06124	2.02333	8.68e-05	0.009477	21.5053	5.78887	1.5215	P48962;P51881	Slc25a5	ADP/ATP translocase 2	P48962	no	MMMQSGRK	8	238	245	21.4194	21.4032	21.2462	21.3656	21.6565	21.5812	21.6112	21.7589
-1.83964	4.05242	2.01604	8.86e-05	0.00963746	12.8393	-5.77587	1.50069	Q6XUX1	Dstyk	Dual serine/threonine and tyrosine protein kinase	Q6XUX1	yes	SLQDVLLHR	9	640	648	13.4892	13.8974	13.9761	13.6739	12.0272	10.9727	12.3976	12.2804
-0.484567	4.01261	1.98028	9.71e-05	0.0104645	16.4273	-5.71741	1.40677	P97864	Casp7	Caspase-7	P97864	no	LFFIQACR	8	180	187	16.695	16.7325	16.6093	16.6415	16.1206	16.2025	16.3288	16.088
-0.267313	4.00613	1.9748	9.86e-05	0.0105973	18.6432	-5.70791	1.39148	Q9CXI0	Coq5	2-methoxy-6-polyprenyl-1,4-benzoquinol methylase, mitochondrial	Q9CXI0	no	NVTHIDQALQEAHR	14	221	234	18.7531	18.8086	18.7951	18.7507	18.4994	18.5512	18.4982	18.4895
-0.485717	4.00223	1.9714	9.95e-05	0.0106806	16.5135	-5.7022	1.38227	Q64133	Maoa	Amine oxidase [flavin-containing] A	Q64133	no	ELGIETYK	8	83	90	16.8239	16.7559	16.6531	16.7927	16.2885	16.4161	16.193	16.1851
0.783579	3.97991	1.95059	0.000104736	0.011205	14.8692	5.6696	1.32961	Q7TMR0	Prcp	Lysosomal Pro-X carboxypeptidase	Q7TMR0	no	AHNAFDPSSVLLSR	14	459	472	14.528	14.4148	14.2984	14.6683	15.322	15.4168	15.1167	15.1883
-0.276179	3.96586	1.93903	0.000108179	0.0115071	19.3481	-5.64912	1.29646	Q8R123	Flad1	FAD synthase	Q8R123	no	LSMVPSSAR	9	125	133	19.5489	19.4007	19.5296	19.4654	19.2501	19.1934	19.1576	19.2389
0.340594	3.91098	1.89302	0.00012275	0.0127933	17.5531	5.5695	1.167	Q8VDP6	Cdipt	CDP-diacylglycerol--inositol 3-phosphatidyltransferase	Q8VDP6	no	MIDLSGNPVLR	11	122	132	17.3024	17.4747	17.365	17.3891	17.7024	17.741	17.743	17.7072
-0.205058	3.88806	1.87133	0.000129402	0.0134484	20.6568	-5.53641	1.11293	P24549	Aldh1a1	Aldehyde dehydrogenase 1A1	P24549	no	SVDDVIKR	8	413	420	20.7553	20.7389	20.7876	20.7553	20.5638	20.5069	20.5638	20.5823
-0.561592	3.88603	1.87098	0.000130009	0.0134592	16.2853	-5.53348	1.10813	Q8CIM7	Cyp2d26	Cytochrome P450 2D26	Q8CIM7	no	GNPESSFNDKNLR	13	287	299	16.6375	16.5092	16.725	16.3928	15.8897	15.9248	16.0501	16.1535
0.49269	3.88125	1.86717	0.000131446	0.0135777	16.4422	5.52661	1.09687	P55096	Abcd3	ATP-binding cassette sub-family D member 3	P55096	no	EKQTIHSVFRK	11	288	298	16.2885	16.1179	16.2439	16.1332	16.8499	16.6769	16.5652	16.6623
-0.320508	3.87585	1.86225	0.000133092	0.0137324	22.9409	-5.51883	1.08413	P0DP26;P0DP27;P0DP28	Calm1;Calm2;Calm3	Calmodulin-1	P0DP26	no	VFDKDGNGYISAAELR	16	92	107	23.239	22.9951	23.1379	23.0325	22.7735	22.7203	22.9043	22.7244
0.438972	3.86954	1.85643	0.000135039	0.0139179	17.6583	5.50975	1.06925	P51174	Acadl	Long-chain specific acyl-CoA dehydrogenase, mitochondrial	P51174	no	SPAHGISLFLVENGMKGFIK	20	225	244	17.2801	17.5479	17.5094	17.4176	17.9728	17.891	17.9349	17.7122
0.383606	3.86891	1.85628	0.000135236	0.0139227	16.7626	5.50884	1.06775	P70697	Urod	Uroporphyrinogen decarboxylase	P70697	no	FALPYIR	7	232	238	16.5649	16.5903	16.5306	16.5976	16.9416	16.9454	16.911	17.0196
0.533971	3.85388	1.84269	0.000139997	0.0143651	17.5605	5.48725	1.03231	Q8BZ09	Slc25a21	Mitochondrial 2-oxodicarboxylate carrier	Q8BZ09	no	IQGPQPVPGEIK	12	234	245	17.0379	17.2983	17.5722	17.2658	17.7796	17.8075	17.913	17.8099
-0.802165	3.8528	1.84223	0.000140346	0.0143803	14.658	-5.4857	1.02976	P22907	Hmbs	Porphobilinogen deaminase	P22907	no	ELENALEKNEVDLVVHSLK	19	80	98	15.1952	15.1627	14.9955	14.883	14.2331	14.4856	14.1306	14.1785
0.632641	3.85246	1.84223	0.000140455	0.0143803	18.021	5.48521	1.02896	Q9D517	Agpat3	1-acyl-sn-glycerol-3-phosphate acyltransferase gamma	Q9D517	no	GLPPLKYHLLPR	12	196	207	17.3508	17.7573	17.8065	17.9041	18.5081	18.4265	18.1374	18.2773
-0.273329	3.84952	1.84025	0.00014141	0.0144462	20.1944	-5.48099	1.02202	Q64459;Q9JMA7	Cyp3a11	Cytochrome P450 3A11	Q64459	no	ALLSPTFTSGK	11	131	141	20.2419	20.3321	20.3752	20.3752	20.0156	20.1206	20.1206	19.9742
0.252572	3.84687	1.83855	0.000142275	0.0145027	19.5983	5.47719	1.01578	Q9DCZ4	Apoo	MICOS complex subunit Mic26	Q9DCZ4	no	TQLEENISQLR	11	58	68	19.4375	19.4493	19.5466	19.4548	19.6613	19.7765	19.7508	19.7099
0.411429	3.82813	1.82219	0.000148549	0.0150596	18.0269	5.45035	0.971568	Q9WU19	Hao1	2-Hydroxyacid oxidase 1	Q9WU19	no	LAMALSGCQNVK	12	342	353	17.6419	17.8819	17.9868	17.7741	18.2354	18.1451	18.2794	18.2705
-1.30876	3.80471	1.8016	0.000156781	0.0157907	13.4329	-5.41688	0.916326	O54909	Rdh16	Retinol dehydrogenase 16	O54909	no	YLASYLKR	8	242	249	14.0625	14.4814	14.283	13.5221	12.8497	13.0097	12.4935	12.761
-0.308591	3.79819	1.79602	0.000159151	0.0159947	20.5037	-5.40759	0.900955	P70349	Hint1	Adenosine 5'-monophosphoramidase HINT1	P70349	no	IIFEDDR	7	31	37	20.714	20.5451	20.6096	20.7634	20.4067	20.3857	20.3752	20.2302
-0.553422	3.79657	1.79487	0.000159747	0.0160373	16.2925	-5.40528	0.897127	P24456	Cyp2d10	Cytochrome P450 2D10	P24456	no	RVQQEIDAVIGQVR	14	333	346	16.6602	16.5215	16.5874	16.5077	15.9832	16.1423	15.7736	16.1641
-0.742643	3.78912	1.78837	0.000162508	0.0162792	15.4213	-5.39468	0.879576	Q8VEB1	Grk5	G protein-coupled receptor kinase 5	Q8VEB1	yes	DLKPENILLDDYGHIR	16	311	326	15.8062	15.5377	15.9558	15.8709	15.0729	14.7582	15.1875	15.1813
-0.345061	3.76477	1.76635	0.000171881	0.0171257	18.5509	-5.36006	0.822152	Q6PF93	Pik3c3	Phosphatidylinositol 3-kinase catalytic subunit type 3	Q6PF93	no	LQALLGDNEK	10	573	582	18.5971	18.8065	18.7992	18.6908	18.4402	18.2599	18.4295	18.3838
-0.699235	3.74749	1.75186	0.000178859	0.017707	16.0064	-5.33555	0.781399	Q8CIE6	Copa	Coatomer subunit alpha	Q8CIE6	no	VTTVTEIGKDVIGLR	15	1203	1217	16.6681	16.2874	16.4556	16.0128	15.6648	15.7556	15.6351	15.5715
0.388974	3.73627	1.74368	0.000183538	0.0180433	17.0727	5.31967	0.754951	Q8CAS9	Parp9	Protein mono-ADP-ribosyltransferase PARP9	Q8CAS9	no	NILDYVTK	8	221	228	16.9503	16.8737	16.8832	16.8056	17.3253	17.3648	17.2133	17.1653
-0.612422	3.73623	1.74368	0.000183556	0.0180433	15.1878	-5.31961	0.754849	Q61037	Tsc2	Tuberin	Q61037	no	DFVPYITK	8	907	914	15.6382	15.5184	15.4393	15.3799	14.9288	14.9301	14.8184	14.8489
-1.29067	3.73609	1.74368	0.000183616	0.0180433	13.4318	-5.31941	0.754518	Q8CAQ8	Immt	MICOS complex subunit Mic60	Q8CAQ8	no	ATEKQHIELALEK	13	423	435	13.7508	14.1354	14.1512	14.2713	12.3926	13.1748	12.4682	13.1104
1.07384	3.72092	1.72989	0.000190145	0.0186258	15.2343	5.29797	0.718739	Q3TWW8	Srsf6	Serine/arginine-rich splicing factor 6	Q3TWW8	no	CSWQDLKDFMR	11	121	131	14.6134	14.9892	14.4386	14.7481	16.0154	16.1487	15.7467	15.1739
-1.05751	3.70983	1.72017	0.000195063	0.0190473	14.1818	-5.28232	0.692593	Q9DBN5	Lonp2	Lon protease homolog 2, peroxisomal	Q9DBN5	no	NEKDLEEIPSNVR	13	804	816	14.9004	14.7666	14.5797	14.5956	13.8255	13.8571	13.1069	13.8227
0.280615	3.70252	1.71469	0.000198372	0.0192892	18.3216	5.27203	0.675372	P47911	Rpl6	Large ribosomal subunit protein eL6	P47911	no	HQEGEIFDTEK	11	235	245	18.1509	18.1788	18.1914	18.2042	18.4993	18.4215	18.5339	18.3929
0.268359	3.69738	1.71045	0.000200733	0.0194781	20.2314	5.26479	0.663255	Q07417	Acads	Short-chain specific acyl-CoA dehydrogenase, mitochondrial	Q07417	no	GISAFLVPMPTPGLTLGKKEDK	22	209	230	20.0292	20.0559	20.1581	20.1457	20.3645	20.4273	20.417	20.2535
0.409285	3.69644	1.70997	0.000201168	0.0194998	17.6015	5.26347	0.661042	Q91WL5	Cyp4a12a	Cytochrome P450 4A12A	Q91WL5	no	GLLMLDGQTWFQHR	14	128	141	17.1861	17.4211	17.5049	17.4751	17.8584	17.8167	17.7207	17.8286
0.436563	3.68196	1.69745	0.00020799	0.0200701	17.4975	5.24309	0.626896	P34914	Ephx2	Bifunctional epoxide hydrolase 2	P34914	no	NWKWSCK	7	471	477	17.1281	17.1846	17.4244	17.3798	17.8387	17.7455	17.6583	17.6206
-0.31526	3.66327	1.68184	0.000217136	0.0208047	18.7348	-5.21686	0.582843	Q9EQ20	Aldh6a1	Methylmalonate-semialdehyde dehydrogenase [acylating], mitochondrial	Q9EQ20	no	YQQLIKENLKEIAR	14	108	121	18.7294	18.9474	18.9605	18.9323	18.5601	18.6389	18.5691	18.5404
0.434789	3.66095	1.68056	0.0002183	0.020866	17.1556	5.21361	0.577371	Q9D6U8	Fam162a	Protein FAM162A	Q9D6U8	no	HESLTSLNLER	11	130	140	16.8258	16.9971	17.1153	16.8148	17.4041	17.4391	17.3797	17.2691
-0.923803	3.6574	1.67812	0.000220088	0.0209834	14.6739	-5.20864	0.569018	Q5U5V2	Hykk	Hydroxylysine kinase	Q5U5V2	no	ENFIWNLK	8	175	182	15.2862	15.3217	14.9113	15.024	14.0739	13.8805	14.5582	14.3354
-0.855194	3.65002	1.67163	0.000223861	0.0212994	14.8714	-5.1983	0.551621	Q80ZW0	Stk35	Serine/threonine-protein kinase 35	Q80ZW0	yes	YSLLAEIGR	9	207	215	15.0594	15.6873	15.0845	15.3648	14.2595	14.6099	14.457	14.4488
0.235616	3.64467	1.6673	0.000226637	0.0215131	20.1965	5.19081	0.539005	Q9D826	Pipox	Peroxisomal sarcosine oxidase	Q9D826	no	INVCYWR	7	224	230	20.0426	20.1079	20.0691	20.0951	20.343	20.3645	20.343	20.2066
-0.312062	3.64435	1.6673	0.000226803	0.0215131	19.213	-5.19037	0.538259	O35945	Aldh1a7	Aldehyde dehydrogenase, cytosolic 1	O35945	no	TVAMQISQK	9	491	499	19.4548	19.3484	19.4213	19.2517	19.0102	18.986	19.0512	19.1806
0.491166	3.64253	1.66636	0.000227756	0.0215595	16.0866	5.18782	0.533966	Q7TMY8	Huwe1	E3 ubiquitin-protein ligase HUWE1	Q7TMY8	no	HLGYTLCK	8	3630	3637	15.7195	15.8542	15.8948	15.8954	16.3582	16.4708	16.2947	16.2048
-0.880092	3.63435	1.65995	0.000232088	0.0218803	14.0569	-5.17638	0.514681	O54785	Limk2	LIM domain kinase 2	O54785	yes	GFFGQAIK	8	340	347	14.487	14.4038	14.5138	14.5831	13.6401	13.5812	13.353	13.8931
0.263713	3.62294	1.65074	0.000238265	0.0223493	21.5046	5.16045	0.487797	Q60737	Csnk2a1	Casein kinase II subunit alpha	Q60737	yes	VYTDVNTHRPR	11	11	21	21.3817	21.3139	21.4334	21.3619	21.7466	21.6579	21.6375	21.5038
0.191888	3.61746	1.64657	0.00024129	0.0225646	22.4987	5.15281	0.474886	O70503	Hsd17b12	Very-long-chain 3-oxoacyl-CoA reductase	O70503	no	IQKPTLDKPSAETFVK	16	242	257	22.4576	22.3376	22.4144	22.4015	22.5754	22.6364	22.6006	22.5662
0.28435	3.59827	1.63043	0.00025219	0.0234189	18.0444	5.12608	0.429668	Q6PDI5	Ecpas	Proteasome adapter and scaffold protein ECM29	Q6PDI5	no	NLTSNMWR	8	1165	1172	17.9398	17.8483	17.8628	17.9581	18.1555	18.2036	18.2385	18.1487
0.379485	3.59238	1.62497	0.000255637	0.0237152	17.0375	5.11788	0.41578	Q66GT5	Ptpmt1	Phosphatidylglycerophosphatase and protein-tyrosine phosphatase 1	Q66GT5	no	IDHTVLLGALPLK	13	41	53	16.9496	16.7743	16.854	16.8131	17.3343	17.2096	17.1279	17.2371
0.537664	3.57006	1.60655	0.000269115	0.0247431	16.727	5.08689	0.363206	A2A8Z1	Osbpl9	Oxysterol-binding protein-related protein 9	A2A8Z1	no	VVLPTFILERR	11	391	401	16.4171	16.5396	16.359	16.517	16.899	17.2538	17.0703	16.7603
-0.608476	3.55711	1.59699	0.000277264	0.0252938	16.4848	-5.06894	0.332685	P83510;P97820;Q9JM52	Mink1	Misshapen-like kinase 1	P83510	yes	NIATYYGAFIK	11	81	91	16.9953	16.5998	16.8451	16.7159	16.2241	16.1735	16.4186	15.9061
0.505313	3.55662	1.59699	0.000277573	0.0252938	15.9494	5.06827	0.331547	Q8C878	Uba3	NEDD8-activating enzyme E1 catalytic subunit	Q8C878	no	LPEHCIEYVR	10	245	254	15.5249	15.8397	15.6783	15.7439	16.1374	16.1556	16.2982	16.2169
0.482678	3.51617	1.56159	0.000304668	0.0274414	20.7818	5.01239	0.236275	P33622	Apoc3	Apolipoprotein C-III	P33622	no	GWMDNHFR	8	61	68	20.2925	20.484	20.619	20.7664	21.0736	21.1646	20.8017	21.0528
-1.05878	3.51319	1.55903	0.000306771	0.027604	14.3652	-5.00827	0.22924	Q7TT50	Cdc42bpb	Serine/threonine-protein kinase MRCK beta	Q7TT50	yes	FQFPSHVTDVSEEAK	15	300	314	15.1743	14.9252	15.0462	14.4327	13.7015	13.7821	13.56	14.2997
-0.321515	3.50821	1.55499	0.000310307	0.027862	18.0444	-5.00142	0.217518	P56657	Cyp2c40	Cytochrome P450 2C40	P56657	no	NHMPYTNAMVHEVQR	15	343	357	18.3037	18.1372	18.2907	18.0891	17.8766	17.8583	17.8589	17.9408
-0.330245	3.49531	1.54451	0.00031966	0.0285425	18.1954	-4.98367	0.18715	P24788	Cdk11b	Cyclin-dependent kinase 11B	P24788	yes	YLPALQGCR	9	414	422	18.3674	18.3277	18.38	18.3671	17.9005	18.0097	18.0077	18.2033
-1.10955	3.49061	1.54106	0.000323139	0.0287702	14.5023	-4.97721	0.176082	P47757	Capzb	F-actin-capping protein subunit beta	P47757	no	QMEKDETVSDCSPHIANIGR	20	196	215	15.2182	15.2214	15.3882	14.4005	13.6533	14.0285	13.8645	14.2439
0.415	3.48603	1.53814	0.000326567	0.0289643	17.2399	4.97091	0.16529	Q921S7	Mrpl37	Large ribosomal subunit protein mL37	Q921S7	no	HFVPWLAR	8	65	72	16.867	17.1325	17.18	16.9501	17.396	17.5465	17.3838	17.4632
0.366104	3.48455	1.53707	0.000327684	0.0290357	17.262	4.96888	0.161799	Q9CQE7	Ergic3	Endoplasmic reticulum-Golgi intermediate compartment protein 3	Q9CQE7	no	QFDAYPK	7	9	15	17.0624	17.0009	17.2506	17.0019	17.3976	17.4281	17.4648	17.4898
0.32296	3.48241	1.53535	0.000329299	0.0291509	17.5903	4.96594	0.156772	Q99N91	Mrpl34	Large ribosomal subunit protein bL34m	Q99N91	no	GNEYQPSNIK	10	50	59	17.4425	17.4241	17.3648	17.4836	17.8372	17.8112	17.6576	17.7009
0.594268	3.46047	1.5163	0.000346361	0.0304581	16.8355	4.93586	0.105122	O89112	Lancl1	Glutathione S-transferase LANCL1	O89112	no	AFPNPYADYNK	11	5	15	16.2218	16.6017	16.664	16.6657	17.2128	17.2679	17.1981	16.8515
0.704479	3.45539	1.51204	0.000350436	0.0307582	15.0332	4.9289	0.093164	Q9JLB2	Pals1	Protein PALS1	Q9JLB2	no	DRFASAVPHTTR	12	505	516	14.6998	14.5503	14.7433	14.7306	15.0596	15.3932	15.6201	15.469
0.261553	3.44203	1.50159	0.000361387	0.0315073	18.1123	4.91062	0.06171	P26443	Glud1	Glutamate dehydrogenase 1, mitochondrial	P26443	no	HYSEAAADREDDPNFFK	17	52	68	17.9378	18.0508	17.9752	17.9623	18.289	18.2261	18.217	18.2402
0.295488	3.44167	1.50159	0.000361685	0.0315073	17.4664	4.91013	0.0608664	Q8N9S3	Ahsa2	Activator of 90 kDa heat shock protein ATPase homolog 2	Q8N9S3	no	SPAVLEAER	9	231	239	17.3879	17.2609	17.3302	17.2955	17.6122	17.6445	17.6199	17.5798
-0.600842	3.43964	1.50037	0.00036338	0.0315956	16.3277	-4.90736	0.0560889	P36552	Cpox	Oxygen-dependent coproporphyrinogen-III oxidase, mitochondrial	P36552	no	NPYAPTMHFNYR	12	240	251	16.9482	16.3551	16.7109	16.4982	15.9091	16.1171	16.0404	16.0425
-0.455956	3.43658	1.49813	0.000365948	0.0317595	16.7808	-4.90318	0.0488896	Q9WVJ2	Psmd13	26S proteasome non-ATPase regulatory subunit 13	Q9WVJ2	no	GSIDEVDKR	9	322	330	17.0521	17.0714	17.1289	16.7828	16.4997	16.4481	16.5895	16.674
0.247007	3.43431	1.49626	0.000367867	0.0318963	18.7122	4.90008	0.0435423	Q9JK48	Sh3glb1	Endophilin-B1	Q9JK48	no	NFIEGDYK	8	149	156	18.5301	18.6372	18.6239	18.5636	18.8089	18.804	18.9056	18.8243
-0.605372	3.42975	1.49292	0.00037175	0.0321428	15.7263	-4.89385	0.0328122	Q60932	Vdac1	Voltage-dependent anion-selective channel protein 1	Q60932	no	LTFDSSFSPNTGKK	14	110	123	16.0377	16.2656	15.873	15.9398	15.3035	15.2668	15.6194	15.5049
-0.879513	3.42766	1.49123	0.000373542	0.0322678	15.1727	-4.891	0.0278947	O70318	Epb41l2	Band 4.1-like protein 2	O70318	no	RVTPLPFQPQASSHETLNVVEEK	23	654	676	15.6482	15.2338	15.6581	15.9098	14.6136	14.8034	14.4066	15.1082
-1.39283	3.42184	1.48742	0.000378584	0.0325519	13.5267	-4.88306	0.0141921	Q9R233	Tapbp	Tapasin	Q9R233	no	GKGHLLLAATPGLAGR	16	215	230	14.3792	14.1881	14.1456	14.1794	13.4856	12.8876	11.9636	12.9843
0.9269	3.42133	1.48732	0.000379028	0.0325599	14.6901	4.88236	0.0129956	Q6ZWQ0	Syne2	Nesprin-2	Q6ZWQ0	no	INDRWQHLFDVIGSR	15	5986	6000	13.899	14.1283	14.7827	14.0969	15.2312	15.3036	15.0382	15.0414
1.12202	3.41981	1.4862	0.000380358	0.032644	13.6261	4.88029	0.00941468	Q80ZM8	Crls1	Cardiolipin synthase (CMP-forming)	Q80ZM8	no	YFNPCYATAR	10	227	236	13.0407	13.0453	13.1551	13.0193	14.3635	14.642	14.1425	13.6004
0.291428	3.41937	1.48616	0.000380741	0.0326467	17.8853	4.87969	0.00838636	Q9ERK4	Cse1l	Exportin-2	Q9ERK4	no	LLQAFLER	8	707	714	17.6803	17.7272	17.8003	17.7506	18.0747	18.1009	17.947	18.0015
0.477681	3.40863	1.47662	0.000390274	0.0333717	15.8176	4.86506	-0.0168858	Q99PV0	Prpf8	Pre-mRNA-processing-splicing factor 8	Q99PV0	no	VESHFDLELR	10	677	686	15.4133	15.657	15.5698	15.675	16.0358	16.1129	16.044	16.0332
0.318188	3.40513	1.47352	0.000393433	0.0336108	20.2959	4.86029	-0.0251245	P61222	Abce1	ATP-binding cassette sub-family E member 1	P61222	no	VAETANEEEVKK	12	333	344	20.22	20.0576	20.2351	20.0347	20.549	20.5129	20.4665	20.2917
-0.184607	3.40451	1.4733	0.000393997	0.0336281	21.6157	-4.85945	-0.0265882	P30681;P63158	Hmgb1	High mobility group protein B1	P30681	no	MSSYAFFVQTCREEHK	16	13	28	21.6826	21.7786	21.6733	21.6974	21.4987	21.5218	21.5679	21.5053
0.352327	3.4021	1.47129	0.000396187	0.033784	16.8883	4.85617	-0.0322531	Q61335	Bcap31	B-cell receptor-associated protein 31	Q61335	no	QAESASEAAK	10	139	148	16.668	16.6904	16.6864	16.8039	17.1468	16.9995	17.0958	17.0158
0.698149	3.39587	1.46586	0.000401907	0.0342089	14.645	4.8477	-0.0468989	Q3U214	Mast3	Microtubule-associated serine/threonine-protein kinase 3	Q3U214	yes	YFLEMQDKLER	11	260	270	14.2357	14.1695	14.5171	14.2612	15.1661	14.8588	15.0123	14.9389
-0.916059	3.39488	1.46526	0.000402832	0.0342562	15.0039	-4.84634	-0.0492491	Q91XD8	Slc25a38	Mitochondrial glycine transporter	Q91XD8	no	LQALQPSDLGPR	12	75	86	15.563	15.1839	15.6482	15.4526	14.8934	14.0183	14.7241	14.5477
-0.522104	3.38522	1.45759	0.000411889	0.0348668	15.7057	-4.83322	-0.0719663	Q9CQE1	Nipsnap3b	Protein NipSnap homolog 3B	Q9CQE1	no	HWSHEDPR	8	211	218	15.8497	16.0093	16.1422	15.8656	15.4785	15.5287	15.4601	15.3111
-1.22118	3.36697	1.44132	0.000429562	0.0361978	14.2734	-4.80846	-0.114888	Q9QVP9	Ptk2b	Protein-tyrosine kinase 2-beta	Q9QVP9	yes	CWDYDPSDRPR	11	661	671	14.8194	15.1837	14.9814	14.5513	12.8931	13.824	14.1408	13.7932
-0.802744	3.36138	1.43612	0.000435132	0.036634	15.5368	-4.80088	-0.128047	P42932	Cct8	T-complex protein 1 subunit theta	P42932	no	AIAGTGANVIVTGGK	15	282	296	15.9672	16.313	16.0276	15.4448	15.1859	15.1408	14.9421	15.2729
-0.291846	3.35498	1.43111	0.000441595	0.0370587	18.9921	-4.7922	-0.143107	O55137;Q6Q2Z6;Q8BWN8;Q9QYR7;Q9QYR9;Q32Q92	Acot1	Acyl-coenzyme A thioesterase 1	O55137	no	GLAPEQPVTLR	11	25	35	19.2462	19.1788	19.0883	19.0387	18.9653	18.839	18.7989	18.7814
0.319624	3.34414	1.42403	0.000452747	0.037668	18.5658	4.77755	-0.168581	P47811	Mapk14	Mitogen-activated protein kinase 14	P47811	yes	NYIQSLAQMPK	11	257	267	18.2816	18.3935	18.5157	18.4334	18.7501	18.7203	18.8368	18.5955
-1.29114	3.34381	1.42403	0.000453094	0.037668	12.1884	-4.7771	-0.169362	Q8VDM4	Psmd2	26S proteasome non-ATPase regulatory subunit 2	Q8VDM4	no	SETELKDTYAR	11	546	556	12.7516	12.9216	13.0922	12.5703	11.7479	11.4625	11.7363	11.2244
-0.803936	3.3346	1.41637	0.000462809	0.0383384	15.5005	-4.76465	-0.191028	Q9DCQ2	Aspdh	Aspartate dehydrogenase domain-containing protein	Q9DCQ2	no	VTMATHPDGFRLEGPLAAAHSSGPR	25	152	176	16.222	15.7928	16.1007	15.4943	15.0039	14.9663	15.0037	15.4202
-0.532379	3.32655	1.40948	0.000471469	0.0389516	16.5668	-4.75377	-0.20996	Q9ET43	Cldn12	Claudin-12	Q9ET43	no	SRLSAIEIDIPVVSHST	17	228	244	17.0436	16.7052	16.7575	16.8254	16.2567	16.1665	16.1903	16.5887
-1.65205	3.32213	1.40583	0.00047629	0.03928	11.8388	-4.74781	-0.220349	Q61161	Map4k2	Mitogen-activated protein kinase kinase kinase kinase 2	Q61161	yes	GLHHLHSQGK	10	123	132	12.321	12.6707	12.8843	12.7832	11.0786	11.2013	10.1883	11.5827
0.201416	3.3176	1.40284	0.000481279	0.0395509	19.7643	4.74171	-0.230988	Q9WU79	Prodh	Proline dehydrogenase 1, mitochondrial	Q9WU79	no	ASGGASDGGFSAIK	14	220	233	19.6096	19.7194	19.6556	19.6696	19.858	19.9081	19.836	19.8578
0.326942	3.31461	1.40024	0.000484603	0.0397888	19.4213	4.73768	-0.238015	Q99J56	Derl1	Derlin-1	Q99J56	no	GGVSGFGVPPASMR	14	215	228	19.1729	19.3651	19.2596	19.2337	19.3792	19.6536	19.6316	19.6747
-0.593078	3.30844	1.39483	0.000491546	0.0402877	15.9957	-4.72935	-0.25254	Q8BTH8;Q8BVP5;Q8C4X2	Csnk1g3	Casein kinase I isoform gamma-3	Q8BTH8	yes	GSLPWQGLK	9	245	253	16.3384	16.2539	16.2723	16.3044	15.6584	15.72	15.3888	16.0294
0.478211	3.30109	1.38863	0.000499936	0.0408671	16.8994	4.71945	-0.269819	Q64261	Cdk6	Cyclin-dependent kinase 6	Q64261	yes	ISAYGALNHPYFQDLER	17	289	305	16.8864	16.4272	16.5956	16.732	17.2747	17.09	17.0366	17.1529
-0.355066	3.29872	1.38664	0.000502672	0.0410547	16.7135	-4.71626	-0.27539	P14685	Psmd3	26S proteasome non-ATPase regulatory subunit 3	P14685	no	ISLADIAQK	9	413	421	16.931	16.8713	16.9589	16.8029	16.5006	16.5018	16.5127	16.6287
1.15593	3.2939	1.38335	0.000508276	0.0413668	13.6958	4.70978	-0.286708	P54823	Ddx6	Probable ATP-dependent RNA helicase DDX6	P54823	no	LDLKKDNIQAMVIVPTR	17	158	174	13.0211	13.3685	13.1456	12.9363	14.0403	13.8647	14.2324	14.9577
0.261148	3.28342	1.37401	0.000520687	0.0422658	20.3473	4.6957	-0.311333	Q921L3	Tmco1	Calcium load-activated calcium channel	Q921L3	no	QAGGFLGPPPPSGK	14	173	186	20.0951	20.265	20.2535	20.2535	20.5356	20.5731	20.4067	20.3962
0.65878	3.27327	1.36537	0.000533006	0.043115	14.4213	4.68206	-0.335199	Q8C5L7	Rbm34	RNA-binding protein 34	Q8C5L7	no	NGAQIAEGFR	10	267	276	14.1156	13.9839	14.1423	14.1259	14.831	14.8392	14.6902	14.6425
-0.227303	3.27073	1.36321	0.000536132	0.0433301	22.1659	-4.67865	-0.341166	O35469;P24815;P26149;P26150;Q61694;Q61767	Hsd3b5	NADPH-dependent 3-keto-steroid reductase Hsd3b5	O35469	no	QTILDVNLK	9	95	103	22.3857	22.2361	22.2989	22.1976	22.1395	21.9985	22.0054	22.0658
-0.483256	3.26934	1.3622	0.000537847	0.0434309	16.174	-4.67679	-0.344426	Q6PGL7	Washc2	WASH complex subunit 2	Q6PGL7	no	RPTSFADELAAR	12	281	292	16.1927	16.5722	16.5009	16.3967	16.0532	15.9542	15.8546	15.8676
0.308533	3.26522	1.35846	0.000542973	0.0438068	19.4452	4.67126	-0.354106	Q91YH5	Atl3	Atlastin-3	Q91YH5	no	ALASVLLQDHIR	12	45	56	19.1303	19.266	19.4233	19.3443	19.6743	19.4828	19.6344	19.6066
-0.346457	3.25913	1.35363	0.000550648	0.0442967	16.701	-4.66309	-0.368429	P47802	Mtx1	Metaxin-1	P47802	no	EKYNADYDLSAR	12	77	88	16.9245	16.7962	16.8811	16.8953	16.573	16.4843	16.5926	16.4613
-0.484012	3.25888	1.35363	0.000550954	0.0442967	16.1819	-4.66276	-0.368996	Q60648	Gm2a	Ganglioside GM2 activator	Q60648	no	IQSILSSGGK	10	170	179	16.6677	16.2604	16.4234	16.3439	16.0037	15.945	15.8307	15.98
-0.741653	3.25159	1.34709	0.000560286	0.0449691	14.312	-4.65299	-0.386134	Q01705	Notch1	Neurogenic locus notch homolog protein 1	Q01705	no	QWTQQHLDAADLR	13	1832	1844	14.9377	14.6913	14.6545	14.4479	14.0619	13.8666	13.9877	13.8485
-0.235809	3.24284	1.33995	0.000571691	0.0457144	19.1362	-4.64128	-0.406694	Q99KG5	Lsr	Lipolysis-stimulated lipoprotein receptor	Q99KG5	no	VLYYMEK	7	347	353	19.241	19.1591	19.3073	19.3091	18.9949	19.0432	18.9678	19.0673
-0.951988	3.23309	1.33195	0.000584669	0.0465639	13.1031	-4.62824	-0.429594	Q9CZW6	Rnf146	E3 ubiquitin-protein ligase RNF146	Q9CZW6	no	GASWLGKR	8	64	71	13.4904	13.4844	13.8042	13.5374	12.8046	12.4744	12.6486	12.5809
0.904165	3.22817	1.32814	0.000591334	0.0469738	14.2826	4.62166	-0.441157	O70579	Slc25a17	Peroxisomal membrane protein PMP34	O70579	no	NVLSLLHQR	9	249	257	13.5848	14.3204	13.7953	13.6216	14.8493	14.4967	14.6744	14.9182
0.470098	3.22263	1.32409	0.000598923	0.0474145	16.4617	4.61426	-0.454165	Q8JZY4	Prorp	Mitochondrial ribonuclease P catalytic subunit	Q8JZY4	no	YLYLCVFHK	9	178	186	15.9781	16.2298	16.2996	16.3992	16.6624	16.7596	16.783	16.582
1.08267	3.21412	1.31705	0.000610779	0.0481887	14.9604	4.6029	-0.474158	Q8R1Z9	Rnf121	E3 ubiquitin ligase Rnf121	Q8R1Z9	no	LSCNHVFHEFCIR	13	249	261	13.6671	14.6866	14.4169	14.9055	15.8235	15.3754	15.3705	15.4374
0.26655	3.21361	1.31692	0.000611487	0.0482036	19.3645	4.60223	-0.47534	P63325	Rps10	Small ribosomal subunit protein eS10	P63325	no	IAIYELLFK	9	9	17	19.2219	19.3138	19.2745	19.1146	19.5125	19.4435	19.4282	19.6069
-0.836094	3.20906	1.31311	0.000617925	0.0486286	15.7942	-4.59616	-0.486021	P47754	Capza2	F-actin-capping protein subunit alpha-2	P47754	no	TSVETALR	8	122	129	16.509	16.4475	16.23	15.6624	15.1959	15.3512	15.2483	15.7091
0.4765	3.20673	1.31115	0.000621249	0.0488488	16.6777	4.59305	-0.491492	P26149;P26150	Hsd3b3	3 beta-hydroxysteroid dehydrogenase/Delta 5-->4-isomerase type 3	P26149	no	YIPPFNR	7	311	317	16.4223	16.4741	16.2943	16.567	16.9594	16.6529	16.9488	17.1026
0.447221	3.2061	1.31088	0.000622151	0.0488784	17.2873	4.59221	-0.492973	Q922S4	Pde2a	cGMP-dependent 3',5'-cyclic phosphodiesterase	Q922S4	no	AMGNRPMEMMDR	12	838	849	17.1871	16.8145	17.0098	17.2433	17.536	17.543	17.6028	17.3618
-1.1576	3.2015	1.30745	0.000628782	0.0492659	12.4598	-4.58607	-0.503784	P98154	Dgcr2	Integral membrane protein DGCR2/IDD	P98154	no	GGDPTHFHTVNVAQPVR	17	89	105	12.9628	13.2225	13.126	12.8432	11.7587	12.1947	11.5904	11.9803
0.261411	3.20121	1.30745	0.000629207	0.0492659	18.6009	4.58568	-0.504472	Q9JHU4	Dync1h1	Cytoplasmic dynein 1 heavy chain 1	Q9JHU4	no	SNLPDNLK	8	2024	2031	18.5793	18.3547	18.4601	18.4868	18.753	18.7673	18.7203	18.6859
0.199741	3.20032	1.30693	0.000630495	0.0493252	19.8949	4.5845	-0.506558	A2A974;Q91WL5	Cyp4a12a	Cytochrome P450 4A12A	A2A974	no	SLSDKDLR	8	303	310	19.8399	19.7481	19.8432	19.7489	19.9882	19.9601	19.9882	20.0426
-0.574927	3.19722	1.30457	0.000635005	0.0495944	15.3148	-4.58038	-0.513825	Q8CC86	Naprt	Nicotinate phosphoribosyltransferase	Q8CC86	no	VCLYLGLEEQEPHPGER	17	253	269	15.6721	15.4857	15.6864	15.565	15.1783	14.879	15.1928	14.8594
1.02898	3.19202	1.3001	0.000642651	0.0501073	14.0855	4.57346	-0.52603	Q99LH2	Ptdss1	Phosphatidylserine synthase 1	Q99LH2	no	DIHTTTGK	8	252	259	13.5513	13.6965	13.6066	13.4297	14.6668	15.1288	14.6136	13.9908
0.171772	3.19064	1.29907	0.00064471	0.0502257	20.2158	4.57161	-0.529292	P60843;P10630	Eif4a1	Eukaryotic initiation factor 4A-I	P60843	no	ELAQQIQK	8	111	118	20.1581	20.1332	20.1332	20.0951	20.3101	20.3101	20.3101	20.2764
0.666379	3.18926	1.29855	0.000646761	0.0502865	14.9179	4.56977	-0.532531	Q80UJ7	Rab3gap1	Rab3 GTPase-activating protein catalytic subunit	Q80UJ7	no	LQMLNCCIER	10	516	525	14.8561	14.6353	14.2875	14.5598	15.1246	15.2423	15.3258	15.3115
-0.788106	3.18902	1.29855	0.000647115	0.0502865	14.0072	-4.56945	-0.533088	Q8BYY4	Ttc39b	Tetratricopeptide repeat protein 39B	Q8BYY4	no	ECLSILHVIQK	11	211	221	14.5593	14.2803	14.4	14.3656	13.8335	13.47	13.4066	13.7426
-0.24434	3.18602	1.29591	0.000651602	0.0505928	18.6562	-4.56546	-0.540133	Q6ZQ38	Cand1	Cullin-associated NEDD8-dissociated protein 1	Q6ZQ38	no	CLGPLVSK	8	71	78	18.8404	18.7978	18.8006	18.6749	18.5324	18.518	18.491	18.5949
-0.58526	3.18479	1.29505	0.000653439	0.0506931	15.7776	-4.56383	-0.543004	P53810	Pitpna	Phosphatidylinositol transfer protein alpha isoform	P53810	no	QKDPVKGMTADD	12	260	271	16.2242	16.0659	16.2177	15.773	15.4219	15.3521	15.4583	15.7074
-0.352523	3.17841	1.29012	0.000663115	0.0512724	17.5742	-4.55534	-0.55799	Q61070	Ei24	Etoposide-induced protein 2.4	Q61070	no	TFLQDLGR	8	7	14	17.8414	17.7104	17.7323	17.7178	17.3068	17.298	17.3854	17.6016
0.27614	3.17226	1.28468	0.000672578	0.0519177	18.1045	4.54716	-0.572435	Q8CGF5	Tlcd4	TLC domain-containing protein 4	Q8CGF5	no	AKDSLQNGKLD	11	266	276	17.9932	17.9086	17.9655	17.9983	18.3553	18.2791	18.1762	18.1596
0.409972	3.16655	1.27934	0.000681472	0.0525605	16.2451	4.53959	-0.585826	Q3ULF4	Spg7	Paraplegin	Q3ULF4	no	EGGFSAFNQLK	11	281	291	16.1181	16.1471	16.0342	15.861	16.4686	16.4505	16.4767	16.4044
-0.243847	3.16198	1.27512	0.000688691	0.0530732	18.8884	-4.53351	-0.596567	Q60759	Gcdh	Glutaryl-CoA dehydrogenase, mitochondrial	Q60759	no	CEDNCIR	7	228	234	18.931	19.0008	19.1301	18.9797	18.7753	18.7216	18.7623	18.807
0.193179	3.1591	1.27261	0.00069327	0.0533818	19.5512	4.52969	-0.603321	Q91XD4	Ftcd	Formimidoyltransferase-cyclodeaminase	Q91XD4	no	RLIPPFHAASAQLTSLVDADAR	22	393	414	19.4146	19.4834	19.4681	19.4522	19.6759	19.6185	19.6877	19.6089
0.426558	3.15219	1.26678	0.000704389	0.0541034	17.4648	4.52052	-0.619538	Q61712	Dnajc1	DnaJ homolog subfamily C member 1	Q61712	no	LLIKPQWHDLLPCK	14	209	222	17.0294	17.2214	17.2333	17.5222	17.6153	17.7735	17.6626	17.6611
0.200078	3.15059	1.26554	0.000706988	0.0542581	19.6049	4.5184	-0.623291	Q8BP47	NARS1	Asparagine--tRNA ligase, cytoplasmic	Q8BP47	no	MNYSDAIEWLKEHDVK	16	402	417	19.5214	19.4674	19.5096	19.5212	19.7882	19.6737	19.6742	19.6839
-0.375387	3.14902	1.26433	0.000709538	0.0544089	16.7848	-4.51633	-0.62696	Q9CX80	Cygb	Cytoglobin	Q9CX80	no	FFVNFPSAK	9	49	57	16.9915	16.9766	17.1141	16.8077	16.6725	16.5237	16.619	16.5732
0.981076	3.14732	1.26334	0.000712329	0.0545328	13.6528	4.51407	-0.63096	Q921C5	Bicd2	Protein bicaudal D homolog 2	Q921C5	no	YHVAVAEAGELR	12	441	452	13.0439	12.9156	13.6176	13.0722	14.0923	13.9218	14.4934	14.066
0.296842	3.14477	1.26115	0.000716524	0.0548088	18.7783	4.51069	-0.636944	A6H611	Mipep	Mitochondrial intermediate peptidase	A6H611	no	MMQGMKTK	8	336	343	18.745	18.6982	18.5061	18.5702	18.9391	18.8338	18.8983	19.0357
-0.647279	3.14426	1.261	0.000717364	0.0548279	15.9001	-4.51002	-0.638138	Q9QZQ8	Macroh2a1	Core histone macro-H2A.1	Q9QZQ8	no	NCLALADDRK	10	293	302	16.3368	16.4206	16.2816	15.856	15.4591	15.3479	15.7852	15.7138
-1.13942	3.13371	1.25401	0.000735009	0.0557179	13.4296	-4.49604	-0.662899	Q8BVP5;Q8C4X2	Csnk1g3	Casein kinase I isoform gamma-3	Q8BVP5	yes	EYIDPETKK	9	191	199	14.0428	14.0976	13.5996	14.2573	13.0345	13.347	12.7137	12.3445
0.79457	3.13077	1.25178	0.000739989	0.0560039	14.5189	4.49216	-0.669778	Q6PB66	Lrpprc	Leucine-rich PPR motif-containing protein, mitochondrial	Q6PB66	no	ITELLYK	7	559	565	13.7502	14.3038	14.0742	14.3582	15.0398	14.8788	15.0907	14.6554
-0.414122	3.12625	1.24832	0.00074774	0.0564525	15.9639	-4.48617	-0.680394	O70145	Ncf2	Neutrophil cytosol factor 2	O70145	no	AFVEGCAAK	9	508	516	16.1646	16.3128	16.0828	16.1236	15.7466	15.7115	15.7532	15.816
0.408736	3.12103	1.24415	0.000756784	0.0569964	16.9231	4.47927	-0.692643	Q9DBC3	Cmtr1	Cap-specific mRNA (nucleoside-2'-O-)-methyltransferase 1	Q9DBC3	no	HFVPTGVYIVR	11	741	751	16.7737	16.5912	16.8982	16.6117	17.2536	17.0552	17.0126	17.1882
0.548385	3.11734	1.24152	0.000763232	0.0573424	15.3651	4.4744	-0.701285	Q62311	Taf6	Transcription initiation factor TFIID subunit 6	Q62311	no	LSNTVLPSESMK	12	9	20	15.0077	15.1193	15.045	15.1918	15.4026	15.8333	15.698	15.6235
0.871092	3.11266	1.23824	0.000771507	0.0577772	13.5044	4.46821	-0.71227	Q8C7Q4	Rbm4	RNA-binding protein 4	Q8C7Q4	no	YEREQYADR	9	347	355	12.9918	12.9815	13.1834	13.1188	14.1094	13.6908	13.7916	14.168
-0.560947	3.11158	1.23752	0.00077342	0.0578737	15.4017	-4.46679	-0.714792	Q9D142	Nudt14	Uridine diphosphate glucose pyrophosphatase NUDT14	Q9D142	no	IDGVAVGLCAHSPYLRPFTLHYR	23	4	26	15.8381	15.7652	15.4824	15.6433	14.9936	15.1229	15.0362	15.3324
-0.356344	3.10291	1.23059	0.000789028	0.0588047	17.5413	-4.45533	-0.735141	Q9D1D4	Tmed10	Transmembrane emp24 domain-containing protein 10	Q9D1D4	no	IPDQLVILDMKHGVEAK	17	117	133	17.6579	17.7097	17.9101	17.6002	17.471	17.3091	17.2674	17.405
0.312691	3.09661	1.22499	0.000800552	0.059568	18.4448	4.44702	-0.749909	P51658	Hsd17b2	Estradiol 17-beta-dehydrogenase 2	P51658	no	KGFYPQPTPR	10	366	375	18.0668	18.3609	18.3911	18.3351	18.6093	18.6022	18.6077	18.5854
0.243205	3.09593	1.22483	0.000801814	0.0595899	18.7481	4.44612	-0.751513	Q8K010	Oplah	5-oxoprolinase	Q8K010	no	ELGFTHVSLSSEVMPMVR	18	210	227	18.5916	18.6139	18.6594	18.6412	18.9658	18.8375	18.9111	18.7644
-0.42693	3.08721	1.21802	0.000818068	0.0605318	16.5825	-4.43463	-0.771949	Q9D7A8	Armc1	Armadillo repeat-containing protein 1	Q9D7A8	no	TVVLHIDGLDDTSRR	15	144	158	16.6946	16.9669	16.9205	16.602	16.4294	16.4015	16.3579	16.2874
-0.774788	3.08263	1.21466	0.000826738	0.0610018	16.5502	-4.4286	-0.782683	Q91VA0	Acsm1	Acyl-coenzyme A synthetase ACSM1, mitochondrial	Q91VA0	no	MKDPMAIFFTSGTTGYPK	18	213	230	17.2689	16.882	16.9538	16.6456	16.4141	15.971	16.5287	15.7373
0.892117	3.07817	1.21208	0.000835275	0.061365	14.3511	4.42272	-0.793143	P11983	Tcp1	T-complex protein 1 subunit alpha	P11983	no	YPVNSVNILKAHGR	14	190	203	13.6536	14.3384	13.6033	14.0248	14.7454	14.62	15.1477	14.6755
0.797236	3.06891	1.20453	0.000853283	0.062441	13.9843	4.41053	-0.814859	Q6IQX8	Znf219	Zinc finger protein 219	Q6IQX8	no	AHPGAQAFQCPHCGHR	16	82	97	13.7108	13.2654	13.7637	13.6029	14.4426	14.4158	14.528	14.1452
-0.330753	3.06684	1.20315	0.000857354	0.0626401	17.1807	-4.40781	-0.819703	Q8K370	Acad10	Acyl-CoA dehydrogenase family member 10	Q8K370	no	TMAIPQDALEK	11	262	272	17.2672	17.3832	17.3808	17.3532	16.9226	16.9376	17.0293	17.1719
1.01915	3.06342	1.20075	0.000864138	0.0629871	15.2493	4.40331	-0.827727	Q5U4E2	Repin1	Replication initiator 1	Q5U4E2	no	IHTGEKPYPCTECGRR	16	278	293	15.3473	14.9402	14.5878	14.0836	16.0511	15.7136	15.7804	15.4904
-0.281536	3.06251	1.20019	0.000865935	0.0630686	17.5076	-4.40212	-0.82984	Q61508	Ecm1	Extracellular matrix protein 1	Q61508	no	EVKPHTLAGQLPPEPR	16	148	163	17.6767	17.6957	17.6907	17.5305	17.3668	17.3103	17.3983	17.392
0.199768	3.05486	1.19423	0.000881332	0.0639393	20.039	4.39206	-0.84778	P33267	Cyp2f2	Cytochrome P450 2F2	P33267	no	SQDLLTSLTK	10	48	57	20.0156	19.8927	19.9601	19.8881	20.1946	20.1581	20.1079	20.0951
-0.270764	3.04655	1.18716	0.000898369	0.0649896	18.3804	-4.38114	-0.867266	P53657	Pklr	Pyruvate kinase PKLR	P53657	no	EPPEAVWADDVDRR	14	519	532	18.6227	18.5088	18.4717	18.46	18.3398	18.213	18.1402	18.2872
-0.905979	3.04643	1.18716	0.00089861	0.0649896	19.7452	-4.38099	-0.867538	P35700	Prdx1	Peroxiredoxin-1	P35700	no	DISLSEYK	8	28	35	20.6364	20.4576	20.2877	19.4112	19.3344	19.1635	19.1342	19.537
-0.549535	3.04546	1.18653	0.000900611	0.0650837	16.3065	-4.37972	-0.869802	P80313	Cct7	T-complex protein 1 subunit eta	P80313	no	SLHDAIMIVRR	11	388	398	16.8626	16.4797	16.6422	16.3405	15.9556	16.1805	15.8253	16.1653
-0.287207	3.04261	1.18435	0.000906543	0.0654106	19.0383	-4.37598	-0.876483	Q91Y97	Aldob	Fructose-bisphosphate aldolase B	Q91Y97	no	YTPEQVAMATVTALHR	16	244	259	19.2642	19.1896	19.1954	19.0784	19.0628	18.8119	18.803	18.9012
-0.478651	3.03325	1.17634	0.000926293	0.0666285	15.7401	-4.3637	-0.898412	P04230;P18468;P18469;P04231;P20040	H2-Eb1	H-2 class II histocompatibility antigen, E-S beta chain (Fragment)	P04230	no	TGIVSTGLVR	10	135	144	15.9573	15.8102	16.0164	16.1339	15.4789	15.6725	15.4301	15.4217
-0.872716	3.02728	1.17188	0.000939112	0.0673156	13.9247	-4.35587	-0.912396	Q9D8C8	Ppp1r35	Protein phosphatase 1 regulatory subunit 35	Q9D8C8	no	TRCALEETVAEGLNVPR	17	147	163	14.6497	14.2807	14.1808	14.3329	13.5343	13.0521	13.6602	13.7067
0.285834	3.01515	1.16292	0.000965723	0.0687195	17.9617	4.33998	-0.94082	Q9D1P0	Mrpl13	Large ribosomal subunit protein uL13m	Q9D1P0	no	VWTPPDDFRM	10	169	178	17.8107	17.9411	17.7719	17.7513	17.9799	18.153	18.139	18.1464
0.374012	3.00577	1.15421	0.000986796	0.0701116	16.7365	4.32771	-0.962775	Q8R418	Dicer1	Endoribonuclease Dicer	Q8R418	no	LPSDPFTHLAPK	12	641	652	16.4326	16.4561	16.6861	16.623	16.8858	16.9468	16.826	17.0353
-0.308772	2.99884	1.14833	0.00100267	0.0710676	17.2579	-4.31865	-0.979005	Q9D162	Ccdc167	Coiled-coil domain-containing protein 167	Q9D162	no	DLEAVTSQLYR	11	28	38	17.4364	17.3682	17.3712	17.4733	17.0091	17.0918	17.2469	17.0662
0.406808	2.99856	1.14833	0.00100331	0.0710676	16.9739	4.31829	-0.979656	A2A8L1;Q6PDQ2	Chd4	Chromodomain-helicase-DNA-binding protein 4	A2A8L1	no	VLIFSQMTK	9	1062	1070	16.5632	16.874	16.7427	16.902	17.2013	17.2391	17.27	16.9987
-0.725024	2.9855	1.13824	0.00103394	0.0727376	15.3034	-4.30123	-1.01023	Q8K221	Arfip2	Arfaptin-2	Q8K221	no	LRPPGAEKPSWLEEQ	15	327	341	16.0561	15.6978	15.2916	15.6179	14.8575	15.2457	14.8961	14.764
-1.01088	2.98396	1.13735	0.00103763	0.0728868	13.3183	-4.29921	-1.01385	O55201	Supt5h	Transcription elongation factor SPT5	O55201	no	EEELGEYYMKK	11	132	142	13.6643	14.0083	13.5989	14.0233	12.7339	12.8743	12.3899	13.2533
0.642058	2.97871	1.13276	0.00105025	0.073662	15.2379	4.29235	-1.02615	Q6XBJ3	Onecut2	One cut domain family member 2	Q6XBJ3	no	MLSPNFDAHHTAMLTR	16	258	273	14.6389	14.7912	15.1405	15.097	15.5399	15.705	15.6806	15.3104
0.242443	2.97581	1.13052	0.00105727	0.0740424	21.415	4.28858	-1.03292	P61358	Rpl27	Large ribosomal subunit protein eL27	P61358	no	DVFRDPALK	9	99	107	21.1143	21.3538	21.3266	21.3805	21.4874	21.5069	21.5915	21.5592
0.236148	2.97164	1.12798	0.00106748	0.0744768	20.4194	4.28313	-1.04269	Q8VBZ3	Clptm1	Putative lipid scramblase CLPTM1	Q8VBZ3	no	VAGIFPCPTFK	11	448	458	20.2419	20.1946	20.3211	20.4476	20.5261	20.5638	20.5823	20.4775
-0.450591	2.96872	1.12592	0.00107469	0.0748309	18.4072	-4.27932	-1.04953	Q91WT9	Cbs	Cystathionine beta-synthase	Q91WT9	no	AVVDKWFK	8	315	322	18.6656	18.7878	18.551	18.5254	18.4936	18.0214	18.2407	17.9718
-0.531987	2.96524	1.12337	0.00108332	0.075271	16.5082	-4.2748	-1.05765	Q9CWM4	Pfdn1	Prefoldin subunit 1	Q9CWM4	no	IKELEQK	7	91	97	17.0532	16.7843	16.7028	16.5564	16.1086	16.0639	16.2995	16.4967
0.170855	2.96477	1.12337	0.00108451	0.075271	20.1475	4.27418	-1.05877	P55050	Fabp2	Fatty acid-binding protein, intestinal	P55050	no	LTITQDGNKFTVK	13	39	51	20.1206	20.0426	20.0426	20.0426	20.1946	20.2535	20.2302	20.2535
-0.400319	2.96465	1.12337	0.00108479	0.075271	16.0834	-4.27403	-1.05904	Q8VDS8	Stx18	Syntaxin-18	Q8VDS8	no	LEPEPHTKR	9	169	177	16.2016	16.339	16.3354	16.2584	15.8439	15.9127	15.7508	16.0258
-1.18378	2.96454	1.12337	0.00108509	0.075271	13.036	-4.27387	-1.05931	P15208	Insr	Insulin receptor	P15208	yes	NCMVAHDFTVK	11	1154	1164	13.659	13.598	14.1168	13.1376	12.6474	12.3585	11.9479	12.8224
0.259209	2.96443	1.12337	0.00108535	0.075271	18.3872	4.27374	-1.05956	Q80UM3	Naa15	N-alpha-acetyltransferase 15, NatA auxiliary subunit	Q80UM3	no	ILEEFRK	7	170	176	18.1025	18.2898	18.3376	18.3003	18.553	18.5251	18.4812	18.5077
-0.391244	2.9563	1.11686	0.00110586	0.0764081	15.9036	-4.26314	-1.07859	Q0GNC1	Inf2	Inverted formin-2	Q0GNC1	no	LNWQKLPSNVAR	12	602	613	16.0982	16.1332	16.1061	16.0593	15.6704	15.84	15.6847	15.6367
-0.816188	2.95588	1.11677	0.00110692	0.0764248	15.3991	-4.2626	-1.07956	Q70FJ1	Akap9	A-kinase anchor protein 9	Q70FJ1	no	NLGPDTDHAALQK	13	3578	3590	15.6027	16.2147	15.6938	15.7179	15.1776	14.456	15.0423	15.2884
-1.47488	2.95112	1.11297	0.00111913	0.0770952	11.9192	-4.2564	-1.0907	Q8VDG6	Map3k21	Mitogen-activated protein kinase kinase kinase 21	Q8VDG6	yes	ALAAAASDPR	10	197	206	12.1446	12.5467	12.6076	13.3276	10.9384	10.7141	11.5992	11.4752
-0.317565	2.94331	1.10645	0.00113943	0.0782614	19.0095	-4.24624	-1.10897	Q8VE09	Ttc39c	Tetratricopeptide repeat protein 39C	Q8VE09	no	KSTPSMVDR	9	117	125	19.2526	19.1675	19.1146	19.1385	18.9005	18.6497	18.8113	19.0416
0.376686	2.94118	1.10496	0.00114503	0.07853	17.8136	4.24347	-1.11395	P49312	Hnrnpa1	Heterogeneous nuclear ribonucleoprotein A1	P49312	no	YHTVNGHNCEVR	12	167	178	17.7294	17.577	17.6993	17.4955	18.066	18.1732	18.0005	17.7681
-0.505882	2.93761	1.10228	0.00115449	0.0790177	15.7263	-4.23883	-1.12231	B2RQC6	Cad	CAD protein	B2RQC6	no	TLGVDLVALATR	12	1229	1240	16.1801	15.808	15.8863	16.0427	15.6322	15.3054	15.4034	15.5526
-0.290466	2.93753	1.10228	0.00115469	0.0790177	16.8974	-4.23873	-1.12249	Q8CHS2	Dnajc22	DnaJ homolog subfamily C member 22	Q8CHS2	no	VWHPDHNR	8	303	310	16.9991	17.0755	17.0578	17.0382	16.732	16.6976	16.749	16.8302
-0.518469	2.93568	1.10074	0.00115962	0.0792967	16.1217	-4.23632	-1.12682	Q9DBJ1	Pgam1	Phosphoglycerate mutase 1	Q9DBJ1	no	LVLIRHGESAWNLENR	16	6	21	16.4501	16.263	16.4122	16.3983	16.2043	15.6776	15.8894	15.6785
-0.659557	2.93179	1.09749	0.00117006	0.0798926	14.1267	-4.23126	-1.13592	P62492	Rab11a	Ras-related protein Rab-11A	P62492	no	PKVQCCQNI	9	208	216	14.4775	14.4385	14.5851	14.3248	13.6595	13.7618	13.8352	13.9312
-0.214785	2.92991	1.09593	0.00117515	0.080181	19.2352	-4.22882	-1.14032	Q9CZD3	Gars1	Glycine--tRNA ligase	Q9CZD3	no	ELALQPKDDIVDR	13	99	111	19.3793	19.3793	19.267	19.3447	19.0492	19.1937	19.0937	19.1746
0.494758	2.92642	1.09324	0.00118461	0.0806797	15.7064	4.22429	-1.14848	P58801	Ripk2	Receptor-interacting serine/threonine-protein kinase 2	P58801	yes	MMSLSQSR	8	172	179	15.4768	15.7127	15.3968	15.2495	16.0681	15.9504	15.9101	15.8864
0.729737	2.92329	1.09061	0.0011932	0.081169	15.4269	4.22021	-1.15581	Q3TL26	Tfb2m	Dimethyladenosine transferase 2, mitochondrial	Q3TL26	no	TFIPHLEPLQR	11	127	137	14.7081	14.753	15.3729	15.4143	15.6684	15.9396	15.7352	15.824
-0.221095	2.923	1.09061	0.001194	0.081169	20.7856	-4.21984	-1.15649	Q9CQN1	Trap1	Heat shock protein 75 kDa, mitochondrial	Q9CQN1	no	SLYSEKEVFIR	11	106	116	21.0426	20.8423	20.8727	20.8269	20.6971	20.7223	20.6006	20.68
-0.353044	2.92006	1.08901	0.00120209	0.0814687	16.6388	-4.21603	-1.16335	Q9CR88	Mrps14	Small ribosomal subunit protein uS14m	Q9CR88	no	HLADHGLLSGVQR	13	113	125	16.9024	16.8074	16.728	16.8234	16.609	16.4729	16.3373	16.4299
-0.440553	2.91554	1.08569	0.00121467	0.0820938	17.0856	-4.21016	-1.17392	Q3B7Z2	Osbp	Oxysterol-binding protein 1	Q3B7Z2	no	ITSNAMINACRDFLMLAQTHSK	22	265	286	17.6036	17.3571	17.0971	17.1658	16.8189	16.8654	16.8054	16.9717
-0.670221	2.91455	1.0853	0.00121744	0.0821677	14.9945	-4.20888	-1.17623	Q00993;Q60805	Axl	Tyrosine-protein kinase receptor UFO	Q00993	yes	WIAIESLADR	10	709	718	15.6591	14.9708	15.3623	15.3264	14.8541	14.6398	14.4978	14.6459
0.167119	2.9139	1.0853	0.00121926	0.0821677	20.0713	4.20803	-1.17775	P11352	Gpx1	Glutathione peroxidase 1	P11352	no	NDIAWNFEK	9	156	164	20.0426	19.9882	19.9601	19.9601	20.1581	20.1825	20.1457	20.1332
0.404083	2.90847	1.08148	0.00123462	0.0828936	16.725	4.20098	-1.19046	P50136	Bckdha	2-oxoisovalerate dehydrogenase subunit alpha, mitochondrial	P50136	no	LKPNPSLLFSDVYQEMPAQLRR	22	398	419	16.5326	16.478	16.5507	16.5305	16.954	16.6495	17.0658	17.0389
1.28456	2.90818	1.08148	0.00123543	0.0828936	12.7212	4.20061	-1.19113	Q91V83	Tti1	TELO2-interacting protein 1 homolog	Q91V83	no	VHVILNSVAHVQR	13	415	427	11.7906	12.5618	12.5465	11.4169	13.2982	13.6719	13.4117	13.0722
-0.241049	2.90517	1.07972	0.00124402	0.0832295	18.2619	-4.19671	-1.19817	Q9D816	Cyp2c55	Cytochrome P450 2C55	Q9D816	no	FSIMTLR	7	126	132	18.2751	18.4338	18.4595	18.3613	18.15	18.1379	18.0949	18.1826
0.255364	2.90256	1.07836	0.00125153	0.083491	17.967	4.19332	-1.20428	Q01339	Apoh	Beta-2-glycoprotein 1	Q01339	no	ATVLYQGMR	9	271	279	17.8234	17.8595	17.7758	17.8985	18.1425	18.1171	18.1437	17.9753
0.150697	2.90179	1.0779	0.00125376	0.0835795	22.0696	4.19232	-1.20608	P16460	Ass1	Argininosuccinate synthase	P16460	no	FKGRNDLMEYAK	12	154	165	21.9672	22.0218	22.0042	21.9838	22.129	22.1542	22.1997	22.0969
0.213428	2.90046	1.07707	0.0012576	0.0837401	22.1591	4.1906	-1.20918	P97371	Psme1	Proteasome activator complex subunit 1	P97371	no	VFELMTNLHTK	11	156	166	21.9259	22.1014	22.0336	22.1486	22.3172	22.2796	22.2869	22.1796
-0.463004	2.89863	1.07568	0.0012629	0.0840083	15.6178	-4.18823	-1.21346	Q8C3S2	Tango6	Transport and Golgi organization protein 6 homolog	Q8C3S2	no	LMRPNGVQAVVR	12	318	329	15.9441	15.8809	15.859	15.7133	15.3253	15.4332	15.5524	15.2343
-0.534402	2.8967	1.07468	0.00126852	0.0842014	14.9222	-4.18573	-1.21797	Q6P3Z3	Thap4	Peroxynitrite isomerase THAP4	Q6P3Z3	no	LLKPTAVPSIFHLSEK	16	75	90	15.1462	15.3242	15.1723	15.1147	14.6529	14.6298	14.5179	14.8193
0.436934	2.89198	1.07058	0.00128239	0.0850001	17.5542	4.17961	-1.229	P05064	Aldoa	Fructose-bisphosphate aldolase A	P05064	no	ADDGRPFPQVIK	12	88	99	17.4475	17.4679	17.0205	17.4072	17.761	17.7103	17.9641	17.6553
-0.559194	2.88996	1.06962	0.00128838	0.085188	15.2333	-4.17699	-1.23374	Q920G8	Slc25a37	Mitoferrin-1	Q920G8	no	MQSLNPDPK	9	73	81	15.7078	15.3891	15.5516	15.4032	14.9625	14.7173	15.1615	14.9736
-0.337148	2.88661	1.06707	0.00129834	0.0856904	16.8134	-4.17266	-1.24155	Q8K441	Abca6	ATP-binding cassette sub-family A member 6	Q8K441	no	GLRKEDAVVAISR	13	1390	1402	17.113	16.8536	16.9132	17.0481	16.6143	16.6348	16.7267	16.6036
0.166123	2.88364	1.06504	0.00130725	0.0860917	20.0778	4.16882	-1.24849	P23116	Eif3a	Eukaryotic translation initiation factor 3 subunit A	P23116	no	LLDMDGIIVEK	11	341	351	19.9459	20.002	20.0156	20.0156	20.1704	20.1946	20.1206	20.1581
-0.319401	2.88305	1.06504	0.00130903	0.0860917	18.8705	-4.16805	-1.24987	Q9R0H0	Acox1	Peroxisomal acyl-coenzyme A oxidase 1	Q9R0H0	no	DVTLGSVLGR	10	614	623	19.1981	19.0672	18.9549	18.9007	18.7394	18.7733	18.5317	18.7989
0.388348	2.88304	1.06504	0.00130905	0.0860917	17.7398	4.16804	-1.24989	Q80WW9	Ddrgk1	DDRGK domain-containing protein 1	Q80WW9	no	AAAADGEPLHNEEER	15	28	42	17.7298	17.3307	17.5165	17.6054	18.0927	17.984	17.8875	17.7717
-1.08171	2.87616	1.05938	0.00132997	0.08722	12.9593	-4.15913	-1.26598	P84086	Cplx2	Complexin-2	P84086	no	AALEQPCEGSLTRPKK	16	84	99	13.5237	13.6317	13.2684	13.5767	11.8534	12.6447	12.8699	12.3056
0.383606	2.86821	1.05332	0.00135452	0.0884467	17.207	4.14886	-1.28454	G3X8U3	QNG1	Queuosine 5'-phosphate N-glycosylase/hydrolase	G3X8U3	no	SLHELNPR	8	49	56	17.0956	16.9155	16.8012	17.2486	17.3571	17.4017	17.4218	17.4146
0.178903	2.86795	1.05332	0.00135534	0.0884467	19.8724	4.14852	-1.28516	Q8BG05	Hnrnpa3	Heterogeneous nuclear ribonucleoprotein A3	Q8BG05	no	KIFVGGIKEDTEEYNLR	17	127	143	19.7151	19.8198	19.7924	19.8044	20.0063	19.9174	19.9803	19.9433
0.170781	2.86434	1.05062	0.00136666	0.0889975	19.8758	4.14386	-1.29359	Q8JZQ2	Afg3l2	AFG3-like protein 2	Q8JZQ2	no	MCMTLGGR	8	624	631	19.812	19.7481	19.8084	19.7932	20.0108	19.9755	19.9307	19.9278
0.978729	2.86366	1.05055	0.0013688	0.0890125	13.8372	4.14297	-1.29518	Q8BG30	Nelfa	Negative elongation factor A	Q8BG30	no	LLLGTLHLPR	10	56	65	12.6692	13.758	13.4976	13.4667	14.4234	14.1475	14.4892	14.2463
1.18066	2.86009	1.04759	0.00138009	0.0896207	11.7664	4.13837	-1.30351	Q8BJA3	Hmbox1	Homeobox-containing protein 1	Q8BJA3	no	REEIANACNAVIQKPGK	17	297	313	11.397	10.9791	11.3859	10.9424	12.2591	12.4759	12.3927	12.2993
-0.456863	2.85939	1.04735	0.00138232	0.0896698	15.7043	-4.13746	-1.30515	Q3UIR3	Dtx3l	E3 ubiquitin-protein ligase DTX3L	Q3UIR3	no	TCILFVPK	8	420	427	15.8537	15.9049	16.0437	15.9285	15.5226	15.268	15.4629	15.6498
0.391738	2.85756	1.04627	0.00138816	0.0898932	19.1253	4.1351	-1.30943	Q8C7G5	Apoa5	Apolipoprotein A-V	Q8C7G5	no	ELFHPYAER	9	184	192	18.5823	18.9812	19.0293	19.1248	19.3222	19.3321	19.2782	19.352
0.479421	2.85658	1.04559	0.00139131	0.0900344	16.0682	4.13383	-1.31173	Q8BGY7	Fam210a	Protein FAM210A	Q8BGY7	no	KEETDPLQDK	10	110	119	15.8899	15.7218	16.0803	15.6219	16.4307	16.3836	16.1751	16.2422
-0.50723	2.85604	1.04535	0.00139304	0.0900841	16.0317	-4.13313	-1.31299	O54992	Mapkapk5	MAP kinase-activated protein kinase 5	O54992	yes	LCDFGFAK	8	167	174	16.319	16.2293	16.4013	16.1915	15.8843	15.4587	15.7491	16.02
0.439423	2.85539	1.04512	0.0013951	0.0901313	17.2592	4.1323	-1.31449	Q9D8E6	Rpl4	Large ribosomal subunit protein uL4	Q9D8E6	no	MFAPTKTWRR	10	101	110	17.0958	17.1219	16.8923	17.0479	17.7517	17.568	17.3607	17.2352
0.950411	2.85475	1.04512	0.00139719	0.0901313	13.0139	4.13146	-1.31601	P46460	Nsf	Vesicle-fusing ATPase	P46460	no	GRLQILHIHTAR	12	402	413	12.5507	12.5357	12.2019	12.8664	13.2408	13.6248	13.6701	13.4207
-0.367799	2.8543	1.04512	0.00139863	0.0901313	16.546	-4.13088	-1.31705	Q9D6Y7	Msra	Mitochondrial peptide methionine sulfoxide reductase	Q9D6Y7	no	VVYRPEHISFEELLK	15	119	133	16.7679	16.848	16.7326	16.571	16.2647	16.347	16.3379	16.4987
-0.446089	2.85391	1.04505	0.00139986	0.0901461	16.1968	-4.13039	-1.31795	O88736	Hsd17b7	3-keto-steroid reductase/17-beta-hydroxysteroid dehydrogenase 7	O88736	no	LLAEDDDLHLCLACR	15	22	36	16.2358	16.572	16.3959	16.4757	15.9339	15.8964	16.2021	15.8626
0.310006	2.85362	1.04505	0.0014008	0.0901461	17.0626	4.13001	-1.31862	Q9CQ06	Mrpl24	Large ribosomal subunit protein uL24m	Q9CQ06	no	ATSSPFYR	8	13	20	16.999	16.9079	16.9267	16.7968	17.1488	17.1882	17.3434	17.1901
0.149366	2.83976	1.03329	0.00144625	0.0926218	21.1652	4.11212	-1.35101	P56480	Atp5f1b	ATP synthase subunit beta, mitochondrial	P56480	no	IMNVIGEPIDERGPIKTK	18	144	161	21.0991	21.087	21.0585	21.1173	21.1898	21.2653	21.2437	21.2607
0.217093	2.82773	1.02335	0.00148685	0.0947646	20.4506	4.09662	-1.37908	Q64523;Q6GSS7	H2ac20;Hist2h2aa1	Histone H2A type 2-C	Q64523	no	NDEELNKLLGK	11	90	100	20.2535	20.3645	20.3645	20.3857	20.6276	20.654	20.4775	20.4775
0.161815	2.82737	1.02329	0.00148809	0.0947787	20.2907	4.09615	-1.37993	O88844	Idh1	Isocitrate dehydrogenase [NADP] cytoplasmic	O88844	no	DIFQEIYDKK	10	225	234	20.1901	20.2149	20.1649	20.2693	20.3955	20.3713	20.3666	20.3529
0.146032	2.82678	1.0231	0.00149013	0.094819	22.4151	4.09539	-1.38132	Q9CR57	Rpl14	Large ribosomal subunit protein eL14	Q9CR57	no	CMQLTDFILKFPHSAR	16	54	69	22.3073	22.3376	22.3511	22.3725	22.4501	22.4651	22.5451	22.4923
0.752109	2.82659	1.0231	0.00149077	0.094819	13.5265	4.09515	-1.38175	Q8BUV6	Lsm11	U7 snRNA-associated Sm-like protein LSm11	Q8BUV6	no	YSQTSTWK	8	254	261	13.0057	13.1948	13.1487	13.2527	13.8298	13.7307	13.9938	14.0558
0.241769	2.82563	1.02274	0.00149406	0.0948981	21.0176	4.09391	-1.38399	P10853;P10854;Q64475;Q64478;Q64525;Q6ZWY9;Q8CGP1;Q8CGP2	Hist2h2bb	Histone H2B type 2-B	P10853	no	KESYSVYVYK	10	35	44	20.7223	20.9098	21.0088	20.9459	21.1395	21.2244	21.0886	21.1015
0.179394	2.82477	1.02218	0.00149702	0.0950216	19.4828	4.0928	-1.386	Q63844	Mapk3	Mitogen-activated protein kinase 3	Q63844	yes	NYLQSLPSK	9	280	288	19.3768	19.3754	19.367	19.4533	19.6157	19.5799	19.5705	19.524
-0.444008	2.82356	1.02156	0.00150121	0.0951573	15.5872	-4.09124	-1.38883	Q8BGR2	Lrrc8d	Volume-regulated anion channel subunit LRRC8D	Q8BGR2	no	HVSTSSDEGSPSASTPMINK	20	238	257	16.0132	15.661	15.7377	15.8249	15.3831	15.3809	15.3648	15.332
0.440331	2.8224	1.0207	0.00150522	0.0953465	17.6275	4.08975	-1.39153	Q9DBT9	Dmgdh	Dimethylglycine dehydrogenase, mitochondrial	Q9DBT9	no	LQASWVTHGVPPGFGK	16	313	328	17.197	17.4496	17.7295	17.2532	17.874	17.9861	17.7718	17.7587
-2.53254	2.8199	1.01849	0.00151391	0.0958317	15.6319	-4.08653	-1.39737	Q9EQP2;Q9QXY6;Q9WVK4	Ehd3	EH domain-containing protein 3	Q9EQP2	no	VYGALMWSLGK	11	232	242	17.4797	14.3629	17.686	18.0642	14.32	14.3475	14.0482	14.7469
0.248002	2.81761	1.0165	0.00152191	0.0962723	17.9402	4.08358	-1.40271	P70295	Aup1	Lipid droplet-regulating VLDL assembly factor AUP1	P70295	no	LTPADKAEHMK	11	259	269	17.7616	17.7958	17.8242	17.8832	18.0542	18.1775	18.0242	18.0009
0.596053	2.81709	1.01628	0.00152373	0.0963218	15.0533	4.08291	-1.40392	Q8VEG4	Exd2	Exonuclease 3'-5' domain-containing protein 2	Q8VEG4	no	HFPIEMK	7	471	477	14.7368	14.4208	14.8709	14.9927	15.1923	15.4037	15.3809	15.4285
0.397273	2.81214	1.0128	0.00154121	0.0970964	16.0958	4.07654	-1.41549	Q8R404	Micos13	MICOS complex subunit MIC13	Q8R404	no	EYSKEGWEYLKEHSK	15	105	119	15.8468	16.0382	15.8622	15.8413	16.1243	16.3384	16.4136	16.3014
-0.206009	2.81144	1.01248	0.00154368	0.097167	18.3181	-4.07564	-1.41711	P43006	Slc1a2	Excitatory amino acid transporter 2	P43006	no	SADCSVEEEPWKR	13	558	570	18.4551	18.3908	18.4047	18.4341	18.2248	18.2706	18.182	18.1832
-0.204861	2.81069	1.01248	0.00154635	0.097167	18.9687	-4.07468	-1.41886	Q60597	Ogdh	2-oxoglutarate dehydrogenase complex component E1	Q60597	no	SSPYPTDVAR	10	457	466	19.0876	19.0626	19.0464	19.0878	18.8824	18.8535	18.7748	18.9543
0.35724	2.80882	1.01095	0.00155303	0.0975102	15.8907	4.07227	-1.42323	Q8K4L0	Ddx54	ATP-dependent RNA helicase DDX54	Q8K4L0	no	ALILSPTR	8	168	175	15.6877	15.6969	15.7288	15.7347	16.0193	16.0402	16.0947	16.1229
0.692284	2.80756	1.01033	0.00155753	0.0976492	15.1421	4.07065	-1.42616	O35638	Stag2	Cohesin subunit SA-2	O35638	no	YVGWTMHDK	9	331	339	14.9947	14.5484	15.0853	14.5555	15.7757	15.5799	15.3677	15.2297
-0.491405	2.80732	1.01033	0.0015584	0.0976492	16.7225	-4.07034	-1.42673	O08966	Slc22a1	Solute carrier family 22 member 1	O08966	no	AKENTIYLQVQTGK	14	539	552	17.3588	16.8864	16.7223	16.9054	16.3732	16.5339	16.4766	16.5235
0.166727	2.80507	1.00867	0.00156649	0.0980238	19.7155	4.06745	-1.43197	Q9CZS1	Aldh1b1	Aldehyde dehydrogenase X, mitochondrial	Q9CZS1	no	LFINNEWHDAVSK	13	41	53	19.6315	19.6845	19.5845	19.6281	19.7844	19.8148	19.8026	19.7936
-0.214044	2.8027	1.00673	0.00157508	0.0984627	18.7156	-4.06439	-1.43752	P56654	Cyp2c37	Cytochrome P450 2C37	P56654	no	ATNGMGLAFSK	11	106	116	18.8414	18.8384	18.8082	18.8025	18.6938	18.5884	18.509	18.6432
-0.653041	2.80255	1.00673	0.00157562	0.0984627	14.0607	-4.0642	-1.43786	Q9EQQ9	Oga	Protein O-GlcNAcase	Q9EQQ9	no	KVTDPSVAK	9	850	858	14.4097	14.4298	14.2868	14.4226	13.6528	13.557	13.8076	13.9194
-0.50649	2.79694	1.00229	0.0015961	0.0994746	15.9425	-4.05699	-1.45095	Q8R0F9	Sec14l4	SEC14-like protein 4	Q8R0F9	no	QKAGEMVEVLPSQR	14	328	341	16.5749	16.0745	16.117	16.0166	15.7182	15.6773	15.7307	15.6308
-1.09826	2.79502	1.00124	0.00160318	0.0997149	14.6414	-4.05452	-1.45543	Q6P5E4	Uggt1	UDP-glucose:glycoprotein glucosyltransferase 1	Q6P5E4	no	VDALLSAQPK	10	950	959	15.4137	15.3	15.4598	14.5887	13.7845	14.1492	13.6033	14.8321
-0.669766	2.79426	1.00077	0.00160598	0.0998224	14.5453	-4.05355	-1.4572	P49135	Ercc3	General transcription and DNA repair factor IIH helicase subunit XPB	P49135	no	HVHPLFKR	8	773	780	14.927	15.0847	14.5815	14.9277	14.4471	14.2998	14.0104	14.0845
-0.477501	2.79224	0.999043	0.00161347	0.100221	16.3013	-4.05095	-1.46191	Q9D1M0	Sec13	Protein SEC13 homolog	Q9D1M0	no	FASGGCDNLIK	11	182	192	16.667	16.3548	16.7127	16.4256	16.0945	15.9303	15.9152	16.3101
-0.283804	2.78835	0.996201	0.00162797	0.100879	17.3976	-4.04596	-1.47098	Q9Z2I9	Sucla2	Succinate--CoA ligase [ADP-forming] subunit beta, mitochondrial	Q9Z2I9	no	GRICNQVLVCERK	13	149	161	17.5707	17.6183	17.5109	17.4582	17.2718	17.347	17.275	17.1291
2.65702	2.78823	0.996201	0.00162845	0.100879	18.8924	4.0458	-1.47128	O35386	Phyh	Phytanoyl-CoA dioxygenase, peroxisomal	O35386	no	YGFQGVMDFK	10	312	321	17.735	17.3772	17.6307	17.5126	21.1722	21.1279	17.4529	21.1306
0.804114	2.78676	0.995591	0.00163396	0.10102	13.5434	4.04391	-1.4747	Q9WU56	Pus1	Pseudouridylate synthase 1 homolog	Q9WU56	no	FGGDGLHEPLDWTQEEGKVTAFK	23	343	365	13.163	13.3368	12.9132	13.1524	13.9935	13.638	14.1854	13.9648
0.141939	2.78127	0.990968	0.00165474	0.102102	22.1015	4.03686	-1.4875	P63242	Eif5a	Eukaryotic translation initiation factor 5A-1	P63242	no	EDLRLPEGDLGKEIEQK	17	110	126	22.0359	22.0526	22.0559	21.9777	22.1916	22.1795	22.1856	22.1332
0.212975	2.77926	0.989249	0.00166241	0.102506	22.2031	4.03429	-1.49219	Q8R4N0	Clybl	Citramalyl-CoA lyase, mitochondrial	Q8R4N0	no	GSMIDMPLLK	10	314	323	22.2627	22.0059	22.0505	22.0675	22.3601	22.3212	22.2743	22.2829
0.295109	2.77711	0.987957	0.00167068	0.102812	18.4483	4.03152	-1.49722	Q9Z2Z6	Slc25a20	Mitochondrial carnitine/acylcarnitine carrier protein	Q9Z2Z6	no	FQTAPPGKYPNGFR	14	237	250	18.3007	18.4166	18.4049	18.0806	18.5505	18.5752	18.6304	18.6272
-0.296662	2.77479	0.986742	0.00167961	0.1031	17.2685	-4.02855	-1.50261	E9Q1U1	Ccdc171	Coiled-coil domain-containing protein 171	E9Q1U1	no	SELHTACLR	9	1238	1246	17.4981	17.4273	17.4185	17.3232	17.1367	17.1387	16.9799	17.2252
-0.538144	2.77216	0.985023	0.00168981	0.103509	16.0496	-4.02517	-1.50875	Q6NZJ6	Eif4g1	Eukaryotic translation initiation factor 4 gamma 1	Q6NZJ6	no	TLAFEELR	8	1437	1444	16.3077	16.4938	16.269	16.2043	15.5639	15.8114	15.5934	16.1534
0.183332	2.76895	0.982506	0.00170234	0.10411	19.2611	4.02106	-1.51622	Q921F2	Tardbp	TAR DNA-binding protein 43	Q921F2	no	FTEYETQVK	9	152	160	19.1233	19.1752	19.249	19.1302	19.3482	19.3489	19.3727	19.3412
0.715783	2.76771	0.982427	0.00170724	0.104129	15.0131	4.01946	-1.51913	P83887	Tubg1	Tubulin gamma-1 chain	P83887	no	KREAFMEQFR	10	400	409	14.2133	14.5744	14.754	15.0792	15.4073	15.3033	15.2123	15.5612
-0.226907	2.76767	0.982427	0.0017074	0.104129	20.4535	-4.01941	-1.51923	Q99J08	Sec14l2	SEC14-like protein 2	Q99J08	no	AGEMTEVLPNQR	12	330	341	20.7223	20.5731	20.5451	20.4273	20.3538	20.3211	20.3101	20.3752
-0.269536	2.76582	0.980967	0.00171467	0.10448	19.0379	-4.01704	-1.52353	P05202	Got2	Aspartate aminotransferase, mitochondrial	P05202	no	VGAFTVVCKDAEEAK	15	288	302	19.3679	19.0288	19.1079	19.186	18.8956	18.8672	18.9092	18.9405
0.79531	2.76341	0.979408	0.00172422	0.104856	14.4922	4.01395	-1.52916	Q99J23	Ghdc	GH3 domain-containing protein	Q99J23	no	GARPCWLISLQHR	13	27	39	13.844	14.3734	14.3514	13.8094	14.6685	15.0003	15.2403	14.6504
-0.623054	2.76029	0.976855	0.00173666	0.105474	14.4725	-4.00995	-1.53644	Q8BYR2	Lats1	Serine/threonine-protein kinase LATS1	Q8BYR2	yes	YYQSGDHPR	9	860	868	14.5028	14.8942	14.9207	14.8186	14.2329	14.0978	14.0118	14.3015
-0.548926	2.75839	0.975245	0.00174425	0.105866	15.4547	-4.00752	-1.54085	Q3UE37	Ube2z	Ubiquitin-conjugating enzyme E2 Z	Q3UE37	no	DRLHLQGQTMQDPFGEKR	18	290	307	15.7448	15.8603	15.9466	15.365	15.2935	15.0818	15.1782	15.1674
-0.355075	2.75809	0.975222	0.00174548	0.105871	16.385	-4.00713	-1.54157	Q6PFD9	Nup98	Nuclear pore complex protein Nup98-Nup96	Q6PFD9	no	EYRPETGSWVFK	12	865	876	16.577	16.4664	16.5876	16.619	16.1526	16.073	16.2561	16.3481
-0.163182	2.75632	0.974271	0.00175257	0.106103	20.1305	-4.00487	-1.54567	Q8QZT1	Acat1	Acetyl-CoA acetyltransferase, mitochondrial	Q8QZT1	no	AGIPKEEVK	9	76	84	20.265	20.1825	20.2184	20.1825	20.0559	20.0156	20.0292	20.0951
1.3587	2.75418	0.972736	0.00176123	0.106479	12.5476	4.00213	-1.55066	Q9D8W5	Psmd12	26S proteasome non-ATPase regulatory subunit 12	Q9D8W5	no	LCLAVKDYIR	10	192	201	10.875	12.442	12.0805	12.0753	13.1029	13.3397	12.9594	13.5057
0.557002	2.7533	0.972262	0.00176482	0.106595	15.074	4.00099	-1.55272	Q9CZE3	Rab32	Ras-related protein Rab-32	Q9CZE3	no	RYVHQLFSQHYR	12	42	53	14.7185	14.8442	14.6053	15.0139	15.2673	15.5856	15.2093	15.3478
-0.635302	2.75286	0.972262	0.0017666	0.106595	14.9314	-4.00043	-1.55374	Q8R2Y0	Abhd6	Monoacylglycerol lipase ABHD6	Q8R2Y0	no	SISNSQVEVLENCGHSVVMERPR	23	292	314	15.5267	14.9586	15.2785	15.2324	14.8224	14.4288	14.4482	14.7556
-0.191222	2.74711	0.967633	0.00179017	0.107737	22.3048	-3.99306	-1.56716	Q9DCP2	Slc38a3	Sodium-coupled neutral amino acid transporter 3	Q9DCP2	no	HLEGLLPVGVPTTDTQR	17	18	34	22.4947	22.2989	22.3403	22.4676	22.2096	22.2419	22.155	22.2302
0.204579	2.74526	0.966346	0.00179781	0.108057	19.509	3.99069	-1.57147	Q01405	Sec23a	Protein transport protein Sec23A	Q01405	no	HLLQAPVDDAQEILHSR	17	683	699	19.4028	19.348	19.5012	19.375	19.6698	19.5977	19.6534	19.5243
0.216605	2.74434	0.965714	0.0018016	0.108215	18.5404	3.98952	-1.5736	P21981	Tgm2	Protein-glutamine gamma-glutamyltransferase 2	P21981	no	SSPIYVGR	8	215	222	18.4586	18.3275	18.4379	18.5045	18.6296	18.7021	18.6144	18.6488
0.730706	2.74339	0.965041	0.00180556	0.108383	14.8951	3.9883	-1.57582	Q9JJ80	Rpf2	Ribosome production factor 2 homolog	Q9JJ80	no	GGNANATVTQVLR	13	38	50	14.3387	14.1667	14.5665	15.0472	15.3997	15.3106	15.1243	15.2074
-0.999899	2.74274	0.964673	0.00180827	0.108474	12.9168	-3.98747	-1.57734	Q9CRB0	Snx24	Sorting nexin-24	Q9CRB0	no	LFLDFLNVR	9	95	103	13.2723	13.8041	13.666	12.9244	12.5859	12.4035	12.4193	12.2586
0.578088	2.74246	0.964673	0.00180942	0.108474	15.1468	3.98711	-1.57799	Q31125	Slc39a7	Zinc transporter SLC39A7	Q31125	no	DGPVKPQSPEEEK	13	305	317	15.0416	14.8906	14.5782	14.9207	15.3728	15.713	15.3814	15.2763
0.163245	2.74119	0.963682	0.00181473	0.108722	20.498	3.98548	-1.58095	Q9DBC7	Prkar1a	cAMP-dependent protein kinase type I-alpha regulatory subunit	Q9DBC7	no	VSILESLDKWER	12	253	264	20.4476	20.4067	20.3538	20.4576	20.5545	20.5451	20.6276	20.5915
-0.297519	2.73933	0.962384	0.00182251	0.109048	17.2768	-3.98311	-1.58528	Q91X34	Baat	Bile acid-CoA:amino acid N-acyltransferase	Q91X34	no	GNLFSSQAFYR	11	41	51	17.3585	17.5371	17.5033	17.3034	17.1755	17.0631	17.0805	17.1931
-0.171764	2.73781	0.961713	0.00182889	0.109216	20.5379	-3.98116	-1.58882	P60867	Rps20	Small ribosomal subunit protein uS10	P60867	no	SLEKVCADLIR	11	31	41	20.599	20.631	20.6018	20.6633	20.3711	20.4721	20.5274	20.4374
-0.315915	2.73775	0.961713	0.00182916	0.109216	16.729	-3.98108	-1.58896	O55222	Ilk	Integrin-linked protein kinase	O55222	yes	GDDTPLHLAASHGHR	15	66	80	17.0302	16.8364	16.825	16.8563	16.5812	16.4742	16.6345	16.5944
0.670599	2.73669	0.961462	0.00183363	0.109279	14.3472	3.97972	-1.59144	Q9DCX8	Iyd	Iodotyrosine deiodinase 1	Q9DCX8	no	KALDQIMVTV	10	276	285	14.0514	14.1724	14.1659	13.658	14.7425	14.4787	14.7339	14.775
0.764221	2.73645	0.961462	0.00183462	0.109279	14.1677	3.97943	-1.59198	Q9ESN9	Mapk8ip3	C-Jun-amino-terminal kinase-interacting protein 3	Q9ESN9	no	HTEMIQTYVEHIER	14	168	181	13.5002	13.6233	13.7516	14.2671	14.3654	14.5875	14.6382	14.6079
0.486882	2.73431	0.960153	0.0018437	0.109609	16.3523	3.97668	-1.59698	Q99LM2	Cdk5rap3	CDK5 regulatory subunit-associated protein 3	Q99LM2	no	WQSLVLTIR	9	30	38	15.8179	15.9802	16.4182	16.219	16.555	16.7038	16.5752	16.5488
-0.331606	2.72676	0.954268	0.00187603	0.111105	17.3034	-3.96703	-1.61457	Q8VHG0	Fmo4	Dimethylaniline monooxygenase [N-oxide-forming] 4	Q8VHG0	no	ILNHENYGLSIAK	13	262	274	17.5389	17.3735	17.4427	17.5218	16.9556	17.0847	17.207	17.3031
-0.902644	2.72614	0.953921	0.00187873	0.111193	13.6598	-3.96623	-1.61602	Q8CGB3	Uaca	Uveal autoantigen with coiled-coil domains and ankyrin repeats	Q8CGB3	no	EQREPHSFQDLEIENEDLREK	21	294	314	14.2015	14.173	13.8886	14.1812	13.0612	13.1416	12.8324	13.7985
0.373644	2.72552	0.953583	0.00188139	0.11128	16.5236	3.96544	-1.61745	Q91XL9	Osbpl1a	Oxysterol-binding protein-related protein 1	Q91XL9	no	CVLNFKPCGLFGK	13	739	751	16.2861	16.4747	16.4065	16.1797	16.5832	16.825	16.6447	16.7889
-0.69097	2.72475	0.953084	0.00188475	0.111408	14.2371	-3.96445	-1.61926	O08583;Q9JJW6	Alyref	THO complex subunit 4	O08583	no	PAPYSRPK	8	73	80	14.4208	14.5546	14.5246	14.8305	14.1795	13.6164	13.9002	13.8705
-0.375856	2.72076	0.949929	0.00190212	0.11222	17.2639	-3.95936	-1.62854	P62911	Rpl32	Large ribosomal subunit protein eL32	P62911	no	AAQLAIRVTNPNAR	14	115	128	17.327	17.4259	17.4679	17.5867	17.1746	17.1874	17.1349	16.8071
-0.694889	2.71511	0.945376	0.00192705	0.113403	14.0218	-3.95213	-1.64171	O08677	Kng1	Kininogen-1	O08677	no	ERFPSLHGDCVALPNGDDGECR	22	208	229	14.3487	14.2269	14.4146	14.487	13.3512	13.7717	13.6738	13.9008
-0.729617	2.71283	0.943647	0.00193719	0.113855	13.6902	-3.94922	-1.64702	Q8BWD8	Cdk19	Cyclin-dependent kinase 19	Q8BWD8	yes	VFLLLQK	7	308	314	14.243	13.8571	13.909	14.2111	13.427	13.1801	13.2541	13.4405
1.0856	2.70632	0.9383	0.00196643	0.115266	13.6815	3.94091	-1.66217	Q61409	Pde3b	cGMP-inhibited 3',5'-cyclic phosphodiesterase 3B	Q61409	no	LADINGPAKDRDLHLR	16	911	926	13.3772	13.7947	12.3383	13.0445	14.1397	14.167	14.2251	14.3653
-0.751771	2.70578	0.938249	0.00196887	0.115279	13.7618	-3.94023	-1.66343	Q80YQ8	Rmnd5a	E3 ubiquitin-protein ligase RMND5A	Q80YQ8	no	LLNEVMVEHFFR	12	117	128	14.2869	14.0731	14.2358	13.9551	13.4141	13.4448	13.0493	13.6355
0.764748	2.70457	0.937585	0.00197436	0.115456	13.5755	3.93868	-1.66624	Q7TPH6	Mycbp2	E3 ubiquitin-protein ligase MYCBP2	Q7TPH6	no	EHMVGIIFSR	10	4021	4030	13.2336	13.0332	13.2096	13.2961	13.6206	13.9442	14.1324	14.1343
0.265945	2.70323	0.936533	0.00198046	0.115736	18.1445	3.93697	-1.66936	E9PVA8	Gcn1	Stalled ribosome sensor GCN1	E9PVA8	no	VLVAVLLSR	9	568	576	17.8632	17.9666	18.1143	18.102	18.2844	18.2883	18.3364	18.2007
-0.741965	2.70292	0.936533	0.00198189	0.115736	13.741	-3.93657	-1.67009	O88491	Nsd1	Histone-lysine N-methyltransferase, H3 lysine-36 specific	O88491	no	LLNNMHEK	8	734	741	14.2495	13.9142	14.197	14.0872	13.6521	13.1647	13.2079	13.4554
0.184906	2.70208	0.936503	0.00198571	0.115743	24.4023	3.9355	-1.67204	P47738	Aldh2	Aldehyde dehydrogenase, mitochondrial	P47738	no	VVGNPFDSR	9	349	357	24.1795	24.3444	24.3778	24.3376	24.48	24.5522	24.5105	24.4362
-0.505892	2.70185	0.936503	0.00198677	0.115743	16.4181	-3.93521	-1.67258	Q3U2P1	Sec24a	Protein transport protein Sec24A	Q3U2P1	no	IFAMCQVK	8	921	928	16.7657	16.7379	16.8464	16.334	16.1582	16.3937	15.9277	16.1809
0.364254	2.69691	0.933195	0.0020095	0.116629	16.6837	3.92891	-1.68408	E9Q555	Rnf213	E3 ubiquitin-protein ligase RNF213	E9Q555	no	QAAVVMLDR	9	500	508	16.3405	16.5249	16.6812	16.4599	16.9365	16.8786	16.9364	16.712
-0.296936	2.69363	0.930588	0.00202474	0.117331	17.0406	-3.92472	-1.69172	P58059	Mrps21	Small ribosomal subunit protein bS21m	P58059	no	YYEKPCR	7	44	50	17.1167	17.2352	17.1792	17.2253	16.8212	16.8189	17.0501	16.8784
0.214734	2.69349	0.930588	0.00202539	0.117331	18.6548	3.92454	-1.69204	Q9QXY6;Q9WVK4	Ehd3	EH domain-containing protein 3	Q9QXY6	no	VYIGSFWSHPLLIPDNRK	18	252	269	18.6629	18.4944	18.4707	18.5617	18.7322	18.79	18.7488	18.7776
-0.210867	2.68913	0.927312	0.00204581	0.118219	19.4573	-3.91898	-1.70219	Q99K67	Aass	Alpha-aminoadipic semialdehyde synthase, mitochondrial	Q99K67	no	SSVVPVEGCPELPHK	15	334	348	19.6586	19.6016	19.5074	19.4831	19.2637	19.3727	19.3567	19.4143
-1.09377	2.68799	0.926436	0.00205122	0.118458	13.5838	-3.91752	-1.70486	P70168	Kpnb1	Importin subunit beta-1	P70168	no	ANFDKESER	9	207	215	14.489	14.1924	13.9829	13.8583	12.2351	13.0862	13.3027	13.5235
0.169111	2.68715	0.926134	0.0020552	0.11854	20.1064	3.91645	-1.70681	O08756	Hsd17b10	3-hydroxyacyl-CoA dehydrogenase type-2	O08756	no	EIQAALTLAK	10	70	79	20.0292	19.9601	20.0691	20.0292	20.2302	20.1332	20.2302	20.1704
-0.15952	2.68595	0.925205	0.00206088	0.118794	21.2	-3.91492	-1.70961	Q9Z2I0	Letm1	Mitochondrial proton/calcium exchanger protein	Q9Z2I0	no	ALGVTEDR	8	385	392	21.3645	21.2419	21.2477	21.265	21.1704	21.1206	21.1015	21.0886
0.418183	2.68474	0.924263	0.00206664	0.119052	16.9528	3.91338	-1.71243	Q3URS9	Ccdc51	Mitochondrial potassium channel	Q3URS9	no	EKRPEAAALGLFHR	14	43	56	16.3896	16.8331	16.8591	16.8928	17.0933	17.1551	17.1959	17.2031
0.197894	2.68301	0.922855	0.00207487	0.119439	18.9091	3.91117	-1.71644	Q64516;Q9WU65	Gk	Glycerol kinase	Q64516	no	EILDAMNR	8	412	419	18.8726	18.7173	18.822	18.8287	19.0589	19.0099	18.9623	19.001
0.69947	2.68252	0.922855	0.0020772	0.119439	15.0824	3.91055	-1.71758	Q9JKF1	Iqgap1	Ras GTPase-activating-like protein IQGAP1	Q9JKF1	no	DRLQYFR	7	827	833	14.198	14.6883	15.1054	14.9388	15.4029	15.3978	15.4158	15.5119
-0.370455	2.67948	0.92008	0.00209182	0.120204	16.9986	-3.90667	-1.72467	Q9DBB8	Dhdh	Trans-1,2-dihydrobenzene-1,2-diol dehydrogenase	Q9DBB8	no	AEFGFDLSHIPR	12	152	163	17.2324	17.1262	17.2466	17.1302	16.9695	16.7379	16.5797	16.9665
0.404765	2.67796	0.919367	0.00209914	0.120402	17.0949	3.90474	-1.7282	Q9JKF7	Mrpl39	Large ribosomal subunit protein mL39	Q9JKF7	no	RFQGLSLPTHLR	12	293	304	16.705	16.8498	16.8867	17.1287	17.0982	17.4498	17.3922	17.2491
0.366747	2.67746	0.919138	0.00210154	0.120465	16.4602	3.9041	-1.72936	Q9QUM9	Psma6	Proteasome subunit alpha type-6	Q9QUM9	no	AINQGGLTSVAVR	13	31	43	16.3443	16.2722	16.3619	16.1287	16.5845	16.5076	16.8136	16.6685
-0.364013	2.67603	0.917974	0.00210848	0.120789	16.3968	-3.90228	-1.73269	Q7M6Y3	Picalm	Phosphatidylinositol-binding clathrin assembly protein	Q7M6Y3	no	SLITTHHLMVYGNER	15	78	92	16.5714	16.4803	16.6289	16.6347	16.2131	16.0642	16.4094	16.1726
-0.467653	2.66909	0.912103	0.00214246	0.122433	15.6745	-3.89344	-1.74884	Q99NH2	Pard3	Partitioning defective 3 homolog	Q99NH2	no	SLPRDPSSWSNQFQR	15	201	215	15.7437	15.858	16.0795	15.9522	15.3667	15.3519	15.6918	15.3524
-0.416668	2.66759	0.910871	0.00214987	0.12278	18.5509	-3.89153	-1.75233	Q8VC97	Upb1	Beta-ureidopropionase	Q8VC97	no	KHNMVVVSPILER	13	157	169	18.8907	18.8872	18.8788	18.3801	18.2999	18.262	18.3096	18.4987
-0.319661	2.66549	0.909038	0.00216029	0.1233	16.7267	-3.88886	-1.75721	Q91YQ5	Rpn1	Dolichyl-diphosphooligosaccharide--protein glycosyltransferase subunit 1	Q91YQ5	no	TEGSDLCDRVSEMQK	15	540	554	16.9969	16.7802	16.8475	16.9214	16.4403	16.6678	16.5762	16.583
-0.425849	2.66236	0.906708	0.00217591	0.123963	16.0087	-3.88487	-1.7645	Q91ZT5	Fgd4	FYVE, RhoGEF and PH domain-containing protein 4	Q91ZT5	no	SLEIISTAASHSNSAIR	17	379	395	16.3669	16.1951	15.9643	16.3604	15.7484	15.7521	15.9062	15.7766
-0.5705	2.66203	0.906677	0.00217757	0.123972	14.6903	-3.88445	-1.76526	Q99KD5	Unc45a	Protein unc-45 homolog A	Q99KD5	no	AVPMIEGYMFEEHEMIRR	18	776	793	15.0672	14.8872	15.2164	14.7312	14.4008	14.5081	14.3288	14.3824
-1.42201	2.66075	0.90603	0.00218398	0.124157	11.4406	-3.88282	-1.76824	Q9CQ86	Mien1	Migration and invasion enhancer 1	Q9CQ86	no	RASNGEPVEK	10	95	104	12.7251	12.1237	12.3525	11.4053	10.8567	10.3749	11.0545	10.6324
0.692341	2.66062	0.90603	0.00218466	0.124157	15.1573	3.88265	-1.76855	Q4LDD4	Arap1	Arf-GAP with Rho-GAP domain, ANK repeat and PH domain-containing protein 1	Q4LDD4	no	TGPPYPQASLLAK	13	162	174	14.4668	14.9459	14.5464	15.2853	15.4888	15.6984	15.4164	15.4101
-0.629208	2.65888	0.904627	0.00219341	0.124558	14.5174	-3.88044	-1.77259	Q62384	Zpr1	Zinc finger protein ZPR1	Q62384	no	EVIIMATNCENCGHR	15	280	294	14.7947	15.0689	14.5788	14.8856	14.011	14.1721	14.4511	14.177
0.199615	2.65731	0.903781	0.00220138	0.124801	19.0208	3.87844	-1.77625	Q9DCE9	Igtp	Immunity-related GTPase family M protein 3	Q9DCE9	no	ALQFQDLIK	9	345	353	18.9078	18.9371	18.8894	18.9494	19.0365	19.2154	19.1539	19.0765
-0.579449	2.65619	0.902935	0.00220702	0.125045	15.6894	-3.87703	-1.77883	Q9QZ85	Iigp1	Interferon-inducible GTPase 1	Q9QZ85	no	KIISQEILNLIELR	14	32	45	15.6074	16.1097	16.2889	15.9103	15.1812	15.5589	15.4823	15.3761
0.387289	2.6547	0.901707	0.00221462	0.125399	15.9595	3.87513	-1.78231	P30285	Cdk4	Cyclin-dependent kinase 4	P30285	yes	VTLVFEHIDQDLR	13	89	101	15.6972	15.7211	15.8175	15.8277	16.1349	16.3382	16.1364	16.0032
-0.61762	2.64968	0.898088	0.00224036	0.126448	15.348	-3.86874	-1.79398	Q05921	Rnasel	2-5A-dependent ribonuclease	Q05921	yes	SLHSMTRPMIGK	12	348	359	15.186	15.6186	15.9137	15.9088	14.9966	15.1273	15.0504	14.9823
-0.526026	2.6495	0.898088	0.00224132	0.126448	15.9754	-3.86851	-1.79441	P19096	Fasn	Fatty acid synthase	P19096	no	SSCTIIPLMK	10	777	786	16.4109	16.4272	15.9184	16.197	15.443	15.7226	15.8369	15.847
-0.67304	2.6482	0.897054	0.00224803	0.12675	15.3602	-3.86686	-1.79743	Q8BWQ1	Ugt2a3	UDP-glucuronosyltransferase 2A3	Q8BWQ1	no	ADIWLIR	7	253	259	15.9697	15.7056	15.8889	15.2229	14.9524	15.0424	14.7858	15.3143
0.169311	2.64754	0.896654	0.00225146	0.126866	19.694	3.86601	-1.79897	P32261	Serpinc1	Antithrombin-III	P32261	no	DIPVNPLCIYRSPGKK	16	47	62	19.5455	19.6333	19.6689	19.5896	19.7628	19.8161	19.7849	19.7508
0.294184	2.64026	0.890959	0.00228949	0.128541	17.3707	3.85677	-1.81589	G3X9K3	Arfgef1	Brefeldin A-inhibited guanine nucleotide-exchange protein 1	G3X9K3	no	IWEVIGDHFNK	11	1184	1194	17.0473	17.257	17.2235	17.3665	17.539	17.4574	17.5009	17.5738
0.89563	2.63997	0.890931	0.00229102	0.128549	16.0455	3.8564	-1.81656	Q8BG32	Psmd11	26S proteasome non-ATPase regulatory subunit 11	Q8BG32	no	ALLVEVQLLESK	12	164	175	16.0596	14.821	15.6869	15.8235	16.8257	16.2309	16.6513	16.2654
0.238004	2.63859	0.889901	0.00229833	0.128854	17.7623	3.85464	-1.81978	Q6ZQ58	Larp1	La-related protein 1	Q6ZQ58	no	FQHPSHELLK	10	849	858	17.542	17.6667	17.6739	17.6907	17.9194	17.9403	17.8564	17.8092
0.547021	2.63842	0.889901	0.00229924	0.128854	15.5103	3.85442	-1.82018	Q99NH0	Ankrd17	Ankyrin repeat domain-containing protein 17	Q99NH0	no	NKENFELQAAQEK	13	1502	1514	14.9819	15.1519	15.5943	15.2192	15.9573	15.6525	15.6847	15.8408
-0.455636	2.63518	0.887192	0.00231642	0.129661	15.7106	-3.85031	-1.82769	Q8C1B1	Camsap2	Calmodulin-regulated spectrin-associated protein 2	Q8C1B1	no	SQPGSSASSSSGVK	14	657	670	15.8414	16.1073	15.829	15.9759	15.5519	15.5067	15.2384	15.6343
-0.125982	2.63481	0.887076	0.00231843	0.129695	22.3513	-3.84983	-1.82857	P99024	Tubb5	Tubulin beta-5 chain	P99024	no	ISVYYNEATGGK	12	47	58	22.4451	22.3962	22.4118	22.4041	22.2933	22.3101	22.2877	22.2621
-0.523966	2.63089	0.884209	0.00233941	0.130554	14.6329	-3.84486	-1.83766	P70266	Pfkfb1	6-phosphofructo-2-kinase/fructose-2,6-bisphosphatase 1	P70266	no	GKTYISTK	8	54	61	15.0821	14.869	14.8177	14.8106	14.3284	14.3362	14.4855	14.3334
0.279907	2.62802	0.881599	0.00235493	0.131341	17.265	3.84122	-1.84434	Q8BMA6	Srp68	Signal recognition particle subunit SRP68	Q8BMA6	no	VTEELLTDNR	10	112	121	17.0974	17.066	17.2844	17.0525	17.3968	17.3398	17.4098	17.4736
-0.756195	2.62592	0.879758	0.00236635	0.131899	15.1895	-3.83855	-1.84922	Q8CHR6	Dpyd	Dihydropyrimidine dehydrogenase [NADP(+)]	Q8CHR6	no	TGMCACHSPLPSIR	14	319	332	15.8863	15.0567	15.6528	15.6746	14.8195	14.9381	15.0997	14.3883
0.968651	2.6231	0.877791	0.00238178	0.132498	12.363	3.83497	-1.85578	Q6PDQ2	Chd4	Chromodomain-helicase-DNA-binding protein 4	Q6PDQ2	no	MLDLLEDFLEHEGYKYER	18	1071	1088	11.9351	11.5063	12.0918	11.9816	12.8992	12.8606	12.9391	12.6904
-0.236605	2.62255	0.877791	0.0023848	0.132498	18.6132	-3.83427	-1.85706	Q68FD5	Cltc	Clathrin heavy chain 1	Q68FD5	no	GQFSTDELVAEVEKR	15	838	852	18.7615	18.7406	18.7566	18.6673	18.4228	18.5551	18.3815	18.6203
0.635692	2.6219	0.877791	0.00238836	0.132498	15.1511	3.83344	-1.85857	Q8BMG7	Rab3gap2	Rab3 GTPase-activating protein non-catalytic subunit	Q8BMG7	no	TFLEYLEYEKDALSIR	16	710	725	15.1319	14.6693	14.4627	15.0692	15.5981	15.2746	15.5923	15.4108
0.660541	2.62117	0.87756	0.0023924	0.132568	15.8476	3.83251	-1.86027	O35841	Api5	Apoptosis inhibitor 5	O35841	no	KLPDFLTAK	9	356	364	14.9934	15.8024	15.8484	15.4251	16.3391	16.2297	16.0171	16.1256
0.468859	2.62112	0.87756	0.00239263	0.132568	15.6937	3.83246	-1.86037	Q9EQK7	Icmt	Protein-S-isoprenylcysteine O-methyltransferase	Q9EQK7	no	VPTGLPFIK	9	269	277	15.4284	15.3801	15.5261	15.5026	15.893	16.2302	15.698	15.8915
0.188959	2.62009	0.876867	0.00239831	0.13278	19.4385	3.83115	-1.86276	Q8R1B4	Eif3c	Eukaryotic translation initiation factor 3 subunit C	Q8R1B4	no	ELLGQGLLLR	10	642	651	19.2526	19.3978	19.3789	19.3467	19.5274	19.465	19.5936	19.546
-1.37638	2.61946	0.876674	0.00240181	0.132839	12.178	-3.83035	-1.86424	Q91YS8	Camk1	Calcium/calmodulin-dependent protein kinase type 1	Q91YS8	yes	NIHQSVSEQIKK	12	285	296	12.9018	13.1601	12.8372	12.5657	10.4908	12.1383	11.7525	11.5778
0.209184	2.61834	0.876325	0.00240804	0.132946	18.4965	3.82892	-1.86685	Q9CZU6	Cs	Citrate synthase, mitochondrial	Q9CZU6	no	GYSIPECQK	9	95	103	18.4016	18.417	18.4502	18.2989	18.5826	18.5453	18.6732	18.6033
-0.439592	2.61626	0.875027	0.00241955	0.133344	15.4306	-3.82629	-1.87166	Q69ZQ2	Isy1	Pre-mRNA-splicing factor ISY1 homolog	Q69ZQ2	no	DLNDEINK	8	72	79	15.5924	15.5493	15.5919	15.868	15.227	15.1246	15.1794	15.3121
-0.709037	2.61455	0.873643	0.00242913	0.133769	15.6971	-3.82412	-1.87565	Q99L04	Dhrs1	Dehydrogenase/reductase SDR family member 1	Q99L04	no	GQVCVVTGASR	11	7	17	16.2776	16.2216	15.9574	15.7501	15.592	14.9963	15.0311	15.7511
-0.341524	2.61437	0.873643	0.00243015	0.133769	17.8846	-3.82388	-1.87607	Q9JIF7	Copb1	Coatomer subunit beta	Q9JIF7	no	LKEAELLEPLMPAIR	15	127	141	18.2092	18.1136	18.1083	17.7903	17.7233	17.6689	17.6199	17.8432
-0.753404	2.61307	0.872864	0.0024374	0.13401	14.1928	-3.82224	-1.87908	Q8CGC6	Rbm28	RNA-binding protein 28	Q8CGC6	no	KVLALPSHR	9	659	667	14.832	14.4149	14.5681	14.4632	13.4987	13.9877	13.5755	14.2028
0.512418	2.61117	0.871473	0.00244812	0.13444	15.3858	3.81982	-1.88351	P97372	Psme2	Proteasome activator complex subunit 2	P97372	no	LLALLALVKPEVWTLKEK	18	100	117	14.8697	15.1709	15.1438	15.334	15.8015	15.6317	15.4195	15.7153
-0.334753	2.6106	0.871163	0.00245132	0.134536	17.0675	-3.81911	-1.88482	P70398	Usp9x	Probable ubiquitin carboxyl-terminal hydrolase FAF-X	P70398	no	WVVPVLPK	8	84	91	17.2689	17.3468	17.2083	17.1155	17.0218	16.6886	16.9564	16.9337
0.755319	2.60699	0.86807	0.00247176	0.135497	14.6754	3.81453	-1.8932	Q5U4F6	Dync2i2	Cytoplasmic dynein 2 intermediate chain 2	Q5U4F6	no	GFALAVQQLPR	11	312	322	14.1502	14.8553	13.992	14.1935	15.0487	15.1477	15.253	14.7629
-0.223757	2.60586	0.86734	0.0024782	0.135725	19.3417	-3.8131	-1.89583	E9Q5K4	Cyp2c23	Cytochrome P450 2C44	E9Q5K4	no	YITLLPSSLPHAVVQDTK	18	362	379	19.5985	19.3716	19.4957	19.3484	19.2017	19.2016	19.2429	19.273
0.169327	2.60575	0.86734	0.00247884	0.135725	19.5803	3.81296	-1.89609	Q8C8R3;Q8JZQ2	Afg3l2	AFG3-like protein 2	Q8C8R3	no	VALLLLEK	8	725	732	19.5289	19.5283	19.5066	19.4188	19.6945	19.6903	19.6443	19.6308
0.592878	2.60487	0.867044	0.00248388	0.135817	14.7335	3.81184	-1.89814	Q69Z66	Mysm1	Deubiquitinase MYSM1	Q69Z66	no	AMVDSPAKPASHSVK	15	103	117	14.5854	14.1417	14.4343	14.5869	15.1422	15.214	14.8607	14.9028
-0.414362	2.59929	0.863173	0.00251602	0.137034	15.7993	-3.80476	-1.91111	Q99LI2	Clcc1	Chloride channel CLIC-like protein 1	Q99LI2	no	ALEPDDRR	8	373	380	16.0424	16.0395	15.8626	16.0816	15.433	15.5044	15.6605	15.7707
-0.926804	2.59902	0.863162	0.00251755	0.137037	13.1205	-3.80442	-1.91172	P63028	Tpt1	Translationally-controlled tumor protein	P63028	no	LEEQKPER	8	103	110	13.7604	13.706	13.5509	13.3181	12.6787	12.9952	12.1268	12.8276
0.160216	2.59633	0.860727	0.0025332	0.137808	22.059	3.80101	-1.91797	P14148	Rpl7	Large ribosomal subunit protein uL30	P14148	no	TTHFVEGGDAGNREDQINR	19	246	264	21.9812	21.9207	22.0325	21.9812	22.1079	22.0983	22.2361	22.1143
0.175207	2.59536	0.860265	0.00253886	0.137954	19.1805	3.79978	-1.92023	Q91VH2	Snx9	Sorting nexin-9	Q91VH2	no	FGSAIPIPSLPDK	13	301	313	19.1063	19.1093	19.0926	19.0633	19.3264	19.221	19.2189	19.306
-0.342399	2.59477	0.859927	0.00254232	0.138062	17.5553	-3.79903	-1.9216	E9Q634	Myo1e	Unconventional myosin-Ie	E9Q634	no	NQFVPPPHAFGNQR	14	968	981	17.8878	17.6642	17.6263	17.7278	17.1978	17.3256	17.5892	17.4239
-0.907288	2.59349	0.859152	0.00254984	0.138308	13.6137	-3.79741	-1.92458	Q61187	Tsg101	Tumor susceptibility gene 101 protein	Q61187	no	ELVNLTGTIPVR	12	51	62	14.071	13.832	14.3941	13.9721	12.7203	13.1386	13.0584	13.7229
0.148588	2.5916	0.857612	0.00256092	0.138799	21.3919	3.79502	-1.92895	Q6ZWN5	Rps9	Small ribosomal subunit protein uS4	Q6ZWN5	no	HIDFSLR	7	156	162	21.2419	21.343	21.3699	21.3156	21.4726	21.4425	21.502	21.4476
0.887478	2.58891	0.855594	0.00257683	0.139446	13.5042	3.79162	-1.93519	Q8K2V6	Ipo11	Importin-11	Q8K2V6	no	TYKDCMLMSQHEEPK	15	890	904	13.3148	12.4388	13.0786	13.4098	13.9523	14.0376	13.9713	13.8307
0.197463	2.58562	0.852806	0.00259644	0.140344	19.2051	3.78745	-1.94284	Q9DB05	Napa	Alpha-soluble NSF attachment protein	Q9DB05	no	IEEACEIYAR	10	38	47	19.0382	19.1524	19.1016	19.1334	19.3366	19.2731	19.3916	19.2142
0.544575	2.58426	0.851955	0.00260457	0.140619	15.5171	3.78573	-1.94599	Q68FF9	Srd5a1	3-oxo-5-alpha-steroid 4-dehydrogenase 1	Q68FF9	no	QHHQWYLEKFEDYPK	15	231	245	14.8266	15.4472	15.4283	15.2773	15.8397	15.6629	15.8655	15.7895
-0.340233	2.58163	0.849826	0.00262041	0.14131	16.4149	-3.78239	-1.95211	P59325	Eif5	Eukaryotic translation initiation factor 5	P59325	no	YVSKELAK	8	360	367	16.5002	16.7804	16.51	16.5495	16.1975	16.1867	16.275	16.3198
-0.418279	2.58042	0.849115	0.00262775	0.141542	17.2851	-3.78085	-1.95493	O70250;Q9DBJ1	Pgam1	Phosphoglycerate mutase 1	O70250	no	HYGGLTGLNK	10	91	100	17.7407	17.44	17.5217	17.2746	17.2432	16.9278	16.9115	17.2213
-0.503455	2.577	0.846452	0.00264851	0.142412	15.3335	-3.77653	-1.96286	Q3UM45	Ppp1r7	Protein phosphatase 1 regulatory subunit 7	Q3UM45	no	LTMLDIASNR	10	277	286	15.5743	15.8047	15.5303	15.4316	15.0814	14.8736	15.0473	15.3248
0.179723	2.57232	0.843536	0.00267717	0.143372	20.3792	3.77061	-1.97371	P21107	Tpm3	Tropomyosin alpha-3 chain	P21107	no	LVIIEGDLERTEER	14	170	183	20.2535	20.2419	20.3857	20.2764	20.5356	20.4067	20.5069	20.4273
0.193642	2.57027	0.841735	0.00268984	0.143968	23.2541	3.76802	-1.97847	Q9QXF8	Gnmt	Glycine N-methyltransferase	Q9QXF8	no	NIASMVRPGGLLVIDHR	17	160	176	23.1192	23.079	23.1584	23.2725	23.4387	23.4008	23.2993	23.2647
0.139363	2.5691	0.841063	0.00269711	0.144191	21.9013	3.76653	-1.98119	Q61133	Gstt2	Glutathione S-transferase theta-2	Q61133	no	VLGPLIGVQVPQEKVER	17	118	134	21.8191	21.8113	21.8614	21.8346	22.0258	21.9495	21.9951	21.9134
-0.60748	2.56409	0.83687	0.00272843	0.14559	14.1584	-3.76019	-1.99283	Q9Z188	Dyrk1b	Dual specificity tyrosine-phosphorylation-regulated kinase 1B	Q9Z188	yes	ISPLGALQHGFFR	13	420	432	14.2188	14.6178	14.5433	14.4688	13.9594	13.7274	13.9331	13.7989
-0.246292	2.56336	0.83687	0.00273303	0.14559	17.1697	-3.75927	-1.99453	Q8K268	Abcf3	ATP-binding cassette sub-family F member 3	Q8K268	no	ICVVGENGAGK	11	521	531	17.2951	17.2495	17.3711	17.2555	17.1029	17.0221	17.0623	16.9988
0.292794	2.56331	0.83687	0.0027333	0.14559	16.8094	3.75921	-1.99463	Q9JJK2	Lancl2	LanC-like protein 2	Q9JJK2	no	SLDYVKR	7	129	135	16.7333	16.6729	16.5587	16.6872	17.0859	16.8831	16.9108	16.9436
0.370948	2.56128	0.835389	0.00274613	0.146087	16.8323	3.75664	-1.99935	P56379	Atp5mpl	ATP synthase subunit ATP5MPL, mitochondrial	P56379	no	MFQTLIQK	8	1	8	16.6207	16.8097	16.7563	16.4006	17.0157	17.1442	16.8971	17.0142
0.419155	2.55944	0.834144	0.00275778	0.146506	17.1543	3.75432	-2.00361	Q9Z0R9	Fads2	Acyl-CoA 6-desaturase	Q9Z0R9	no	ALIDIVSSLKK	11	422	432	16.5775	17.1652	17.1015	16.9347	17.3287	17.3788	17.3512	17.3967
-0.243818	2.55909	0.83404	0.00276002	0.146541	17.9496	-3.75387	-2.00443	Q8VEK3	Hnrnpu	Heterogeneous nuclear ribonucleoprotein U	Q8VEK3	no	RNFILDQTNVSAAAQR	16	551	566	18.1279	17.9921	18.1141	18.0518	17.8791	17.9371	17.7569	17.7375
-0.66676	2.55777	0.833214	0.00276844	0.14682	15.6665	-3.7522	-2.0075	Q9JLI6	Scly	Selenocysteine lyase	Q9JLI6	no	LEAEFGKR	8	322	329	16.0667	16.1814	16.0964	15.6549	15.4275	15.282	14.8774	15.7455
0.155641	2.55682	0.83252	0.00277444	0.147055	22.009	3.75101	-2.00968	Q91VR2	Atp5f1c	ATP synthase subunit gamma, mitochondrial	Q91VR2	no	HLIIGVSSDR	10	91	100	21.8385	21.9388	22.0122	21.9352	22.0918	22.1238	22.0658	22.0658
0.392947	2.55581	0.832066	0.00278094	0.147209	15.903	3.74972	-2.01204	Q99J39	Mlycd	Malonyl-CoA decarboxylase, mitochondrial	Q99J39	no	RAVPPTPAYELR	12	45	56	15.7596	15.7495	15.6752	15.6419	15.986	16.0927	15.9886	16.3307
0.472473	2.55494	0.831626	0.00278651	0.147358	16.3648	3.74862	-2.01405	Q91YX0	Themis2	Protein THEMIS2	Q91YX0	no	ASVVPEDQPLRLEAVEIHHGIR	22	121	142	15.8969	16.033	16.2383	16.3462	16.5014	16.7319	16.8065	16.3644
0.523419	2.55096	0.828385	0.00281218	0.148462	14.8834	3.74359	-2.02329	Q64FW2	Retsat	All-trans-retinol 13,14-reductase	Q64FW2	no	GVSHAVLLK	9	203	211	14.8108	14.5943	14.5568	14.525	15.3681	15.0679	15.1868	14.9577
-0.661212	2.54905	0.827681	0.00282453	0.148703	14.6034	-3.74119	-2.02771	O88947	F10	Coagulation factor X	O88947	no	MLEVPYVDRNTCK	13	376	388	15.0903	14.7981	15.0036	14.8442	14.4449	14.4101	14.443	13.7934
0.340797	2.54902	0.827681	0.00282475	0.148703	17.3727	3.74114	-2.02779	P60060	Sec61g	Protein transport protein Sec61 subunit gamma	P60060	no	QFVKDSIR	8	13	20	17.3	17.191	17.0962	17.2221	17.7001	17.66	17.5123	17.3001
0.374323	2.54555	0.824949	0.00284741	0.149641	15.7651	3.73676	-2.03584	Q91VT1	Nsmce2	E3 SUMO-protein ligase NSE2	Q91VT1	no	MSDLIPDEALR	11	222	232	15.648	15.4712	15.6556	15.5368	15.8534	15.8907	16.0219	16.0429
-0.764671	2.54392	0.823598	0.00285809	0.150107	13.7961	-3.73471	-2.03961	Q9QXS1	Plec	Plectin	Q9QXS1	no	SKVIYQSLEGAVQAGQLK	18	487	504	14.1367	14.2761	14.3377	13.9633	13.5237	13.045	13.2896	13.7969
-0.921284	2.54297	0.823105	0.00286438	0.150278	13.0479	-3.7335	-2.04182	P58854	Tubgcp3	Gamma-tubulin complex component 3	P58854	no	DAHSTPYYYAR	11	125	135	13.22	13.7966	13.8564	13.161	12.4664	12.7131	12.3529	12.8164
0.182272	2.54021	0.82108	0.00288264	0.15098	19.5472	3.73001	-2.04822	P46638;P62492;Q9WTL2	Rab11a	Ras-related protein Rab-11A	P46638	no	AITSAYYR	8	75	82	19.481	19.411	19.4373	19.495	19.5777	19.6948	19.7096	19.5712
-0.498583	2.53913	0.820554	0.0028898	0.151163	15.6982	-3.72865	-2.05072	Q3URE1	Acsf3	Malonate--CoA ligase ACSF3, mitochondrial	Q3URE1	no	VTPGFEEK	8	412	419	16.1481	15.9074	15.6977	16.0366	15.1628	15.5522	15.6082	15.4723
0.877327	2.53742	0.819758	0.00290122	0.151441	12.8525	3.72649	-2.05469	Q8BZS9	Dhx32	Putative pre-mRNA-splicing factor ATP-dependent RNA helicase DHX32	Q8BZS9	no	DQDVCDKCPDATEQR	15	726	740	12.402	12.5574	12.4925	12.2033	12.9746	13.3917	13.6366	13.1618
0.481212	2.53526	0.817859	0.0029157	0.152104	15.2932	3.72376	-2.05971	Q62136	Ptpn21	Tyrosine-protein phosphatase non-receptor type 21	Q62136	no	RDGLLTPSMSESDLTTSGR	19	790	808	15.1253	15.2958	14.882	14.9071	15.5419	15.5452	15.6495	15.3985
-0.345692	2.53493	0.817859	0.00291789	0.152104	16.7669	-3.72335	-2.06046	Q8BKX1	Baiap2	Brain-specific angiogenesis inhibitor 1-associated protein 2	Q8BKX1	no	VLDSDGSDRLHMSLQQGK	18	435	452	17.1313	16.9392	16.8758	16.8129	16.6302	16.4305	16.7154	16.6002
0.757698	2.53205	0.815582	0.00293729	0.152904	15.5586	3.71971	-2.06714	E9Q557	Dsp	Desmoplakin	E9Q557	no	ENLSWQKLESEK	12	1163	1174	14.7823	15.0841	14.9988	15.8536	15.9133	15.6586	16.1065	16.0713
-0.490755	2.53203	0.815582	0.00293748	0.152904	15.0253	-3.71968	-2.0672	Q9R0Q4	Morf4l2	Mortality factor 4-like protein 2	Q9R0Q4	no	ARADPTVESEEAFK	14	103	116	15.451	15.3059	15.2848	15.041	14.6361	14.7846	14.8254	14.8735
-0.197718	2.52879	0.813317	0.00295946	0.153703	19.5384	-3.71559	-2.07471	Q3UFY8	Trmt10c	tRNA methyltransferase 10 homolog C	Q3UFY8	no	ELIEMWR	7	91	97	19.5444	19.647	19.7092	19.6484	19.3717	19.5492	19.4184	19.4189
0.278587	2.52296	0.808464	0.00299941	0.15543	17.0738	3.70824	-2.08821	Q8R0F6	Ilkap	Integrin-linked kinase-associated serine/threonine phosphatase 2C	Q8R0F6	no	CQLTPNDR	8	312	319	16.8119	16.9506	17.0761	16.8995	17.1436	17.2588	17.2174	17.2327
0.237714	2.52255	0.808296	0.00300224	0.15549	17.6879	3.70773	-2.08916	A2AN08	Ubr4	E3 ubiquitin-protein ligase UBR4	A2AN08	no	LFQLTEK	7	1433	1439	17.6224	17.5157	17.6102	17.5277	17.7998	17.9245	17.7678	17.7348
0.825435	2.52206	0.808207	0.00300565	0.155522	12.7766	3.7071	-2.0903	Q9EQM6	Dgcr8	Microprocessor complex subunit DGCR8	Q9EQM6	no	FDFEQVTVKK	10	448	457	12.2847	12.4685	12.1841	12.5183	13.0198	13.1929	13.1686	13.376
0.306134	2.52167	0.808136	0.00300838	0.155548	16.5989	3.70661	-2.09121	Q8BH64	Ehd2	EH domain-containing protein 2	Q8BH64	no	VVGTPEVLR	9	243	251	16.3296	16.4634	16.4721	16.5182	16.8129	16.7329	16.6265	16.8356
0.499631	2.52114	0.808005	0.00301204	0.155595	14.7352	3.70594	-2.09244	Q8K1A6	Cc2d1a	Coiled-coil and C2 domain-containing protein 1A	Q8K1A6	no	AQLEQGGAALR	11	884	894	14.5727	14.6239	14.2888	14.4563	15.0084	14.9727	15.0578	14.9014
-0.255288	2.51875	0.806429	0.00302863	0.15616	19.2194	-3.70293	-2.09797	P00186	Cyp1a2	Cytochrome P450 1A2	P00186	no	YTSFVPFTIPHSTTR	15	376	390	19.4141	19.3125	19.4157	19.2459	18.9947	19.169	18.9639	19.2395
-0.209114	2.51725	0.805673	0.00303915	0.156432	18.8397	-3.70103	-2.10146	Q64458	Cyp2c29	Cytochrome P450 2C29	Q64458	no	GTTVITSLSSVLHDSK	16	384	399	18.9702	18.9085	19.0659	18.8323	18.7453	18.6967	18.7312	18.7672
-0.652169	2.51694	0.805673	0.00304131	0.156432	14.3469	-3.70064	-2.10217	Q9WVS7	Map2k5	Dual specificity mitogen-activated protein kinase kinase 5	Q9WVS7	yes	YRDTLGHGNGGTVYK	15	168	182	14.5877	14.3688	14.7435	14.9917	13.8908	14.2704	13.9181	14.0039
0.835359	2.51656	0.805673	0.00304393	0.156432	13.1305	3.70017	-2.10304	P56394	Cox17	Cytochrome c oxidase copper chaperone	P56394	no	KPLKPCCACPETK	13	18	30	12.7348	12.8494	12.5914	12.6758	13.9759	13.3888	13.2308	13.5974
0.268451	2.51432	0.804063	0.00305969	0.157014	18.9957	3.69734	-2.10824	Q99N85	Mrps18a	Large ribosomal subunit protein mL66	Q99N85	no	AGLLPNHRPQLPEGCLPK	18	125	142	18.6475	18.9346	19.0185	18.8454	19.0641	19.1327	19.1885	19.1345
0.567361	2.51374	0.804063	0.00306378	0.157014	14.9108	3.69661	-2.10958	Q8BWR8	Rhpn2	Rhophilin-2	Q8BWR8	no	ITFPDFSK	8	482	489	14.866	14.4255	14.8157	14.4013	15.1358	15.4051	15.1329	15.1042
-0.163295	2.5078	0.799556	0.00310599	0.158651	20.7011	-3.68912	-2.12335	Q9JK38	Gnpnat1	Glucosamine 6-phosphate N-acetyltransferase	Q9JK38	no	KFDYTVSEENYMCRR	15	167	181	20.7453	20.807	20.724	20.8548	20.6307	20.6396	20.6634	20.5442
0.181019	2.50723	0.799223	0.00311008	0.158773	19.9169	3.6884	-2.12468	P15626	Gstm2	Glutathione S-transferase Mu 2	P15626	no	MAFWNPK	7	212	218	19.8785	19.8048	19.8726	19.7496	19.9886	20.096	20.0099	19.9351
-0.29485	2.50626	0.799046	0.00311702	0.158838	18.4626	-3.68718	-2.12692	P80317	Cct6a	T-complex protein 1 subunit zeta	P80317	no	GIDPFSLDALAK	12	296	307	18.8162	18.5108	18.6334	18.4799	18.2806	18.3183	18.2065	18.4554
-0.729947	2.5061	0.799046	0.00311819	0.158838	14.6323	-3.68697	-2.1273	P70318	Tial1	Nucleolysin TIAR	P70318	no	FEDVVNQSSPK	11	210	220	15.3304	15.1612	15.062	14.4356	14.5367	14.2037	14.2146	14.1144
0.220881	2.50395	0.79737	0.00313368	0.159452	19.2399	3.68426	-2.13228	Q8R0X7	Sgpl1	Sphingosine-1-phosphate lyase 1	Q8R0X7	no	TTGMGAIYGMAQATIDRK	18	519	536	18.9721	19.2031	19.148	19.1945	19.4096	19.2621	19.374	19.3557
0.164646	2.50227	0.796196	0.00314578	0.159884	20.1566	3.68215	-2.13616	P63323	Rps12	Small ribosomal subunit protein eS12	P63323	no	LVEALCAEHQINLIKVDDNK	20	64	83	20.1206	20.1332	19.9742	20.0691	20.2302	20.2302	20.265	20.2302
-0.562231	2.50125	0.79563	0.00315316	0.160092	14.7821	-3.68087	-2.13852	Q91WN4	Kmo	Kynurenine 3-monooxygenase	Q91WN4	no	KSAIPYGNK	9	94	102	14.9206	15.3896	14.867	15.0757	14.507	14.3903	14.6744	14.4323
0.506735	2.49883	0.793919	0.00317079	0.160724	15.2712	3.67782	-2.14413	P25911	Lyn	Tyrosine-protein kinase Lyn	P25911	yes	DYDPMHGDVIK	11	171	181	14.6824	15.2772	15.0905	15.0212	15.5294	15.4649	15.6139	15.49
0.347572	2.49814	0.793697	0.00317588	0.160806	17.386	3.67694	-2.14574	Q64505	Cyp7a1	Cytochrome P450 7A1	Q64505	no	AFIQNNLDSFK	11	200	210	16.9527	17.2364	17.3658	17.294	17.6712	17.6323	17.5038	17.4319
0.839542	2.49486	0.7916	0.00319995	0.161585	14.8913	3.67281	-2.15334	P51150	Rab7a	Ras-related protein Rab-7a	P51150	no	QETEVELYNEFPEPIKLDKNDR	22	176	197	15.0651	14.5603	14.1885	14.0721	14.8704	15.6412	15.4619	15.2706
-0.767098	2.49458	0.791561	0.00320198	0.161599	13.8925	-3.67246	-2.15397	Q924Z6	Xpo6	Exportin-6	Q924Z6	no	DYHSLKPSATAPQR	14	761	774	14.6492	14.1404	14.3294	13.9852	13.3721	13.689	13.1969	13.7779
-0.316111	2.49321	0.79043	0.00321208	0.162021	16.8088	-3.67074	-2.15714	P28653	Bgn	Biglycan	P28653	no	VPAGLPDLK	9	293	301	16.8749	16.9469	17.161	16.8848	16.6161	16.7581	16.5667	16.6622
0.317915	2.4925	0.789951	0.00321737	0.162199	17.3055	3.66984	-2.1588	Q3TEA8	Hp1bp3	Heterochromatin protein 1-binding protein 3	Q3TEA8	no	YPSLGLER	8	193	200	16.9243	17.3112	17.1077	17.2431	17.4932	17.503	17.375	17.4868
-0.174864	2.49053	0.788218	0.00323199	0.162848	20.8688	-3.66736	-2.16336	P11714	Cyp2d9	Cytochrome P450 2D9	P11714	no	ITSHDIEVQDFLIPK	15	380	394	21.0821	20.9024	20.9601	20.8802	20.7876	20.8034	20.7389	20.7955
-0.240918	2.48885	0.786769	0.00324454	0.163392	18.7664	-3.66524	-2.16726	Q80UG1	Fads6	Fatty acid desaturase 6	Q80UG1	no	SAPPGDGAAEALLK	14	6	19	18.8184	18.772	18.9965	18.9607	18.5791	18.5734	18.7545	18.677
0.514616	2.4874	0.785562	0.00325534	0.163847	15.2343	3.66342	-2.1706	Q8K2U2	Alkbh6	Alpha-ketoglutarate-dependent dioxygenase alkB homolog 6	Q8K2U2	no	GMVPERLPPWLQR	13	69	81	14.7888	14.8554	15.3246	14.9391	15.4305	15.6239	15.3733	15.5386
0.209519	2.48533	0.784226	0.00327096	0.164352	19.0893	3.6608	-2.17541	Q6XVG2	Cyp2c54	Cytochrome P450 2C54	Q6XVG2	no	HFSLMTLR	8	125	132	18.9652	18.9755	19.0523	18.9451	19.112	19.2868	19.1014	19.2759
-0.236378	2.48513	0.784226	0.00327245	0.164352	19.2855	-3.66055	-2.17587	Q9CQW2	Arl8b	ADP-ribosylation factor-like protein 8B	Q9CQW2	no	DLPNALDEK	9	133	141	19.465	19.2818	19.4992	19.3686	19.0977	19.2209	19.0654	19.2851
-0.847858	2.48423	0.784144	0.00327921	0.164383	13.4074	-3.65943	-2.17794	A2AI08	Tprn	Taperin	A2AI08	no	RSDFLQK	7	226	232	13.5353	14.1211	13.6995	13.9695	12.8463	13.1141	12.6079	13.3657
-0.705481	2.48411	0.784144	0.00328015	0.164383	15.8522	-3.65927	-2.17823	Q8K1Z0	Coq9	Ubiquinone biosynthesis protein COQ9, mitochondrial	Q8K1Z0	no	LVQLGQAEKR	10	162	171	16.3716	16.3751	16.3739	15.699	15.1897	15.4291	15.3764	16.0026
-0.561601	2.48311	0.783615	0.00328769	0.164583	14.3835	-3.65801	-2.18054	P55302	Lrpap1	Alpha-2-macroglobulin receptor-associated protein	P55302	no	NEPEMAAK	8	43	50	14.6459	14.5827	14.7426	14.6859	14.1921	14.3118	13.8625	14.0443
0.289215	2.48173	0.782976	0.00329814	0.164825	16.6883	3.65628	-2.18373	O08915	Aip	AH receptor-interacting protein	O08915	no	GKPMELIVGK	10	57	66	16.4556	16.5651	16.5735	16.5806	16.9006	16.7511	16.9314	16.7486
0.325524	2.48085	0.782525	0.00330484	0.164997	16.8904	3.65517	-2.18577	Q5U458	Dnajc11	DnaJ homolog subfamily C member 11	Q5U458	no	AIYDIYGK	8	76	83	16.7777	16.7023	16.6333	16.7975	17.2842	16.9425	16.9979	16.9882
0.255632	2.47979	0.78193	0.00331293	0.165223	17.5654	3.65383	-2.18823	Q9CW42	Mtarc1	Mitochondrial amidoxime-reducing component 1	Q9CW42	no	RRLQQVGTVAQLWIYPIK	18	53	70	17.3991	17.4771	17.3235	17.5506	17.7577	17.6581	17.6076	17.7496
-0.693263	2.47903	0.781409	0.00331868	0.165421	13.8541	-3.65288	-2.18998	Q8VDD5	Myh9	Myosin-9	Q8VDD5	no	CQYLQAEKKK	10	931	940	13.9977	14.1882	14.1307	14.4862	13.6916	13.3648	13.2767	13.6967
0.673935	2.47768	0.78052	0.00332906	0.16576	14.2	3.65118	-2.19311	E9Q5F9	Setd2	Histone-lysine N-methyltransferase SETD2	E9Q5F9	no	VKNDQLR	7	657	663	13.4184	14.0785	13.9027	14.0526	14.4867	14.3931	14.686	14.582
0.486553	2.47701	0.78008	0.00333421	0.165928	14.9962	3.65033	-2.19467	O55106;P58404;Q9ERG2	Strn	Striatin	O55106	no	MLEYALKQER	10	104	113	14.5177	14.9113	14.8583	14.7244	15.2445	15.3025	15.3123	15.0986
-0.870587	2.47645	0.779939	0.00333852	0.165982	13.07	-3.64963	-2.19597	Q9WTX6	Cul1	Cullin-1	Q9WTX6	no	CGEAALNDPK	10	355	364	13.4121	13.8936	13.5953	13.1201	12.5063	12.9604	12.5729	12.4992
0.164543	2.4764	0.779939	0.00333887	0.165982	19.5242	3.64957	-2.19607	Q9CX00;A2ATU0	Dhtkd1	2-oxoadipate dehydrogenase complex component E1	Q9CX00	no	RFEELKK	7	150	156	19.4065	19.4799	19.4111	19.47	19.6817	19.5696	19.5823	19.5922
-0.202391	2.47553	0.779356	0.0033456	0.166205	18.9232	-3.64847	-2.1981	Q8VCB3	Gys2	Glycogen [starch] synthase, liver	Q8VCB3	no	KLPIATVFTTHATLLGR	17	195	211	18.9674	19.0696	18.9986	19.0621	18.9034	18.8251	18.8596	18.7
-1.28116	2.47535	0.779356	0.00334694	0.166205	15.061	-3.64825	-2.1985	Q91VS7	Mgst1	Microsomal glutathione S-transferase 1	Q91VS7	no	ITNKVFANPEDCAGFGKGENAK	22	39	60	15.4532	15.1518	16.1579	16.0433	13.4388	14.9073	14.0976	15.2378
0.443298	2.47333	0.777797	0.00336255	0.166803	16.13	3.64571	-2.20318	P54869	Hmgcs2	Hydroxymethylglutaryl-CoA synthase, mitochondrial	P54869	no	VSKDASPGSPLEKLVSSVSDLPK	23	425	447	15.7949	15.8153	16.1754	15.8477	16.2948	16.5142	16.4858	16.1118
0.632305	2.47309	0.777797	0.00336445	0.166803	14.421	3.6454	-2.20375	P70227	Itpr3	Inositol 1,4,5-trisphosphate receptor type 3	P70227	no	ERPSDEEGFLQPHGEK	16	1149	1164	14.2057	13.8344	14.0195	14.36	14.6652	14.499	15.0068	14.7778
0.464229	2.47302	0.777797	0.00336494	0.166803	15.1083	3.64532	-2.20389	Q80W22	Thnsl2	Threonine synthase-like 2	Q80W22	no	MGLPICLVVAVNRNDIIHR	19	275	293	14.8451	14.9441	14.7946	14.9209	15.4041	15.2407	15.1639	15.5529
0.452751	2.47141	0.776802	0.00337748	0.167185	16.8328	3.64329	-2.20763	Q99JH7	Clstn3	Calsyntenin-3	Q99JH7	no	AAVTEGK	7	152	158	16.6778	16.3472	16.8789	16.5216	17.2592	17.1866	16.9348	16.856
0.734038	2.46984	0.775466	0.00338969	0.1677	14.2315	3.64131	-2.21126	P47740	Aldh3a2	Aldehyde dehydrogenase family 3 member A2	P47740	no	SPCYIDRDCDLDVACRR	17	212	228	14.2322	13.4124	14.0649	13.7484	14.5969	14.619	14.364	14.8142
-0.483964	2.46777	0.773856	0.00340591	0.168323	15.7214	-3.63871	-2.21606	P97432	Nbr1	Next to BRCA1 gene 1 protein	P97432	no	SLTLDAAPDHNPPCR	15	657	671	16.1288	15.8805	15.8754	15.9687	15.7045	15.25	15.277	15.6859
0.205083	2.46724	0.773558	0.00341006	0.168439	18.3547	3.63804	-2.21728	P29341	Pabpc1	Polyadenylate-binding protein 1	P29341	no	EFTNVYIK	8	189	196	18.2268	18.2746	18.256	18.2512	18.5686	18.4163	18.4755	18.3687
0.272386	2.46518	0.772389	0.00342626	0.168893	17.2566	3.63545	-2.22205	Q3TJ91	Llgl2	LLGL scribble cell polarity complex component 2	Q3TJ91	no	TLYFADTYLR	10	717	726	17.2562	17.0189	17.0177	17.1888	17.4103	17.4423	17.3904	17.3281
-0.19446	2.46497	0.772389	0.00342791	0.168893	19.5199	-3.63519	-2.22253	Q9CXF0	Kynu	Kynureninase	Q9CXF0	no	LQLIPGANGFR	11	320	330	19.6891	19.6085	19.5618	19.6093	19.3393	19.4847	19.5129	19.3539
-0.404903	2.46492	0.772389	0.00342834	0.168893	17.7751	-3.63512	-2.22266	Q8R050	Gspt1	Eukaryotic peptide chain release factor GTP-binding subunit ERF3A	Q8R050	no	SVDGPIRLPIVDKYK	15	434	448	18.2423	18.0548	17.9922	17.6208	17.6933	17.4614	17.5534	17.5823
-0.271659	2.46355	0.771399	0.00343913	0.169278	17.1175	-3.6334	-2.22582	Q01853	Vcp	Transitional endoplasmic reticulum ATPase	Q01853	no	MDELQLFR	8	46	53	17.3998	17.1802	17.2061	17.2272	17.0386	16.923	17.0464	16.9187
-0.870036	2.46301	0.771399	0.00344346	0.169278	12.8167	-3.63272	-2.22708	Q8CH18	Ccar1	Cell division cycle and apoptosis regulator protein 1	Q8CH18	no	NDRGDQVPNR	10	302	311	13.2069	13.4741	12.8654	13.4604	12.4386	12.109	12.4928	12.4862
-0.17067	2.46243	0.771282	0.00344804	0.169324	19.6571	-3.63199	-2.22841	Q62318	Trim28	Transcription intermediary factor 1-beta	Q62318	no	VLVNDAQK	8	313	320	19.7814	19.7062	19.7378	19.7445	19.5284	19.5057	19.6624	19.5908
-0.563692	2.46025	0.770025	0.00346534	0.169815	15.0099	-3.62926	-2.23345	Q8CG50	Rab43	Ras-related protein Rab-43	Q8CG50	no	RSTFLSVPHWIEDVRK	16	101	116	15.3414	15.2839	15.5072	15.0346	14.4563	14.6807	14.7569	15.0184
0.302676	2.45715	0.767791	0.00349016	0.17069	16.5967	3.62536	-2.24062	Q9D071	Mms19	MMS19 nucleotide excision repair protein homolog	Q9D071	no	ETLPLLLQHLCQANK	15	572	586	16.4063	16.5523	16.4174	16.4053	16.8455	16.6857	16.832	16.6288
-0.291679	2.45672	0.767632	0.00349368	0.170753	16.8631	-3.62481	-2.24163	Q9JIL4	Pdzk1	Na(+)/H(+) exchange regulatory cofactor NHE-RF3	Q9JIL4	no	KGVYLTDIMPQGVAMK	16	156	171	17.1113	17.0234	16.9766	16.9244	16.8757	16.6371	16.6847	16.6715
-0.303524	2.45558	0.766731	0.00350282	0.171107	16.8838	-3.62338	-2.24426	Q02614	Sap30bp	SAP30-binding protein	Q02614	no	IEMDKLEK	8	206	213	16.9779	16.9861	17.18	16.9982	16.9012	16.6762	16.7018	16.6488
0.202636	2.4552	0.766731	0.00350586	0.171107	18.2696	3.62291	-2.24513	P18826	Phka1	Phosphorylase b kinase regulatory subunit alpha, skeletal muscle isoform	P18826	no	VPIGFYQK	8	1085	1092	18.0592	18.2248	18.1874	18.2016	18.3449	18.3825	18.4174	18.3389
-0.497682	2.4551	0.766731	0.00350674	0.171107	15.9216	-3.62277	-2.24538	Q99JI4	Psmd6	26S proteasome non-ATPase regulatory subunit 6	Q99JI4	no	PLENLEEEGLPKNPDLR	17	2	18	16.2897	16.2386	16.3556	15.798	15.7241	15.8831	15.4847	15.5993
-0.732882	2.45468	0.766731	0.00351013	0.171107	13.9027	-3.62225	-2.24635	Q0VAV2	Exph5	Exophilin-5	Q0VAV2	no	APLLHQEK	8	1388	1395	14.3231	14.2437	14.5299	13.98	13.3671	13.2179	13.7604	13.7996
-0.883153	2.45414	0.766731	0.00351449	0.171107	12.7238	-3.62157	-2.2476	Q8VC42	Rmc1	Regulator of MON1-CCZ1 complex	Q8VC42	no	SGGATGVVVK	10	40	49	13.5094	12.7869	13.3009	13.0642	12.3941	12.1448	12.4035	12.1864
-0.610259	2.4538	0.766731	0.00351724	0.171107	15.5328	-3.62114	-2.24838	Q02819	Nucb1	Nucleobindin-1	Q02819	no	VYDPKNEEDDMR	12	275	286	16.0402	15.9807	15.7937	15.537	15.1218	14.8472	15.6006	15.341
1.01267	2.45366	0.766731	0.00351836	0.171107	12.626	3.62097	-2.2487	Q8BNU0	Armc6	Armadillo repeat-containing protein 6	Q8BNU0	no	HVCLKHEQNRQDLVK	15	179	193	12.0458	12.5563	11.9405	11.9362	13.1529	13.1391	12.6304	13.6072
-0.552052	2.45328	0.766704	0.00352143	0.171118	14.3955	-3.62049	-2.24958	Q06180	Ptpn2	Tyrosine-protein phosphatase non-receptor type 2	Q06180	no	VQDTVEESSESILRK	15	332	346	14.5702	14.586	14.7076	14.8221	13.9341	14.0465	14.1885	14.3086
-0.651936	2.44967	0.764679	0.00355085	0.171918	14.1115	-3.61595	-2.25794	Q9R092	Hsd17b6	17-beta-hydroxysteroid dehydrogenase type 6	Q9R092	no	KVWEAAPEHIK	11	225	235	14.5126	14.4131	14.5425	14.2815	13.7046	13.4628	13.8592	14.1153
0.144188	2.44732	0.763011	0.00357009	0.17258	20.4679	3.613	-2.26336	Q6PDM2	Srsf1	Serine/arginine-rich splicing factor 1	Q6PDM2	no	IYVGNLPPDIR	11	18	28	20.4375	20.3962	20.4067	20.343	20.5545	20.4874	20.5731	20.5451
-0.441914	2.44444	0.760356	0.00359384	0.173638	19.8687	-3.60938	-2.27003	Q9DCY0	Keg1	Glycine N-acyltransferase-like protein Keg1	Q9DCY0	no	VYGTVFHINQGNPFK	15	27	41	20.3101	20.2066	20.1825	19.6593	19.4958	19.615	19.6209	19.8591
-0.312933	2.43756	0.753925	0.00365126	0.176228	17.4004	-3.60074	-2.28594	P13707	Gpd1	Glycerol-3-phosphate dehydrogenase [NAD(+)], cytoplasmic	P13707	no	GVDEGPNGLK	10	121	130	17.795	17.4757	17.3869	17.57	17.1605	17.2825	17.2442	17.2886
-0.946991	2.43619	0.753006	0.00366279	0.176601	14.1309	-3.59902	-2.28911	Q9QZW0	Atp11c	Phospholipid-transporting ATPase 11C	Q9QZW0	no	NSDYSVPK	8	844	851	15.0143	14.7082	14.6315	14.0635	13.9162	13.0752	13.4861	14.152
0.444998	2.43493	0.752204	0.00367337	0.176928	15.8189	3.59744	-2.29201	Q8R4H2	Arhgef12	Rho guanine nucleotide exchange factor 12	Q8R4H2	no	HTFSPVIK	8	1074	1081	15.6372	15.4291	15.501	15.8182	16.1243	16.0913	15.7791	16.1709
0.316612	2.4347	0.752193	0.00367537	0.176932	16.6865	3.59715	-2.29255	Q9ERU9	Ranbp2	E3 SUMO-protein ligase RanBP2	Q9ERU9	no	KYISTYINVQERDPK	15	47	61	16.4961	16.728	16.4156	16.473	16.9169	16.9021	16.7631	16.797
0.208391	2.4336	0.751546	0.00368467	0.177196	19.491	3.59577	-2.29509	Q8K4Z5	Sf3a1	Splicing factor 3A subunit 1	Q8K4Z5	no	LTAQFVAR	8	169	176	19.5164	19.3878	19.3375	19.3055	19.6591	19.661	19.5531	19.5076
-0.496665	2.43224	0.750409	0.00369624	0.17766	15.2325	-3.59406	-2.29824	A4UUI3	Gbp4	Guanylate-binding protein 4	A4UUI3	no	IKTLREGIK	9	284	292	15.4433	15.6156	15.3869	15.4776	14.8307	14.8311	14.9479	15.3272
0.153696	2.43117	0.750176	0.00370533	0.177756	20.6987	3.59272	-2.3007	P14131	Rps16	Small ribosomal subunit protein uS9	P14131	no	ERFAGVDIR	9	61	69	20.5261	20.6276	20.6364	20.6971	20.7955	20.7715	20.7715	20.7634
-0.739074	2.43052	0.749813	0.0037109	0.177905	14.9107	-3.5919	-2.30221	P14901	Hmox1	Heme oxygenase 1	P14901	no	YLGDLSGGQVLKK	13	137	149	15.7329	15.1873	15.3536	14.8471	14.3217	14.8644	14.2351	14.7434
-0.333512	2.4258	0.746214	0.00375144	0.179385	16.192	-3.58598	-2.31312	Q91WU0	Ces1f	Carboxylesterase 1F	Q91WU0	no	GSDDPDQIR	9	404	412	16.2148	16.4474	16.4934	16.2797	15.9629	16.0112	16.054	16.073
0.651655	2.42095	0.742514	0.00379355	0.18092	14.2507	3.57989	-2.32433	O35130	Emg1	Ribosomal RNA small subunit methyltransferase NEP1	O35130	no	FCGLMVQLLHK	11	133	143	14.2294	14.1151	13.8121	13.5428	14.5777	14.6587	14.4281	14.6416
-0.82589	2.42076	0.742514	0.00379522	0.18092	13.1882	-3.57965	-2.32477	Q4JIM5	Abl2	Tyrosine-protein kinase ABL2	Q4JIM5	yes	ISADKISK	8	1079	1086	13.9848	13.7079	13.3854	13.3265	12.5158	12.6788	12.8959	13.0105
0.357894	2.41757	0.739904	0.00382326	0.18201	16.1493	3.57564	-2.33216	Q6PFR5	Tra2a	Transformer-2 protein homolog alpha	Q6PFR5	no	VDYSITKR	8	190	197	15.8529	15.8758	16.0503	16.1023	16.3155	16.444	16.3857	16.1676
-0.771821	2.41651	0.739233	0.00383254	0.182292	14.2086	-3.57432	-2.33459	Q9Z321	Top3b	DNA topoisomerase 3-beta-1	Q9Z321	no	VACNTCNVVAHCFENAHR	18	746	763	14.8005	14.2504	14.6654	14.6619	13.687	14.3397	13.8597	13.4046
0.337824	2.41637	0.739233	0.00383381	0.182292	15.7616	3.57414	-2.33492	P41233	Abca1	Phospholipid-transporting ATPase ABCA1	P41233	no	TIILSTHHMDEADILGDR	18	1083	1100	15.6004	15.5115	15.6237	15.635	15.8326	15.9303	15.9855	15.9734
-0.611367	2.41576	0.738856	0.00383919	0.18245	14.0734	-3.57338	-2.33633	Q91W39	Ncoa5	Nuclear receptor coactivator 5	Q91W39	no	DSRDPLYRR	9	115	123	14.4547	14.4346	14.281	14.3461	13.8945	13.6769	13.4915	14.008
0.453321	2.41457	0.738567	0.00384972	0.182572	15.4899	3.57188	-2.33908	Q91VE0	Slc27a4	Long-chain fatty acid transport protein 4	Q91VE0	no	KIANDVFK	8	472	479	14.9768	15.2934	15.2893	15.4936	15.7979	15.6309	15.7919	15.6457
0.493504	2.41449	0.738567	0.00385047	0.182572	15.1179	3.57178	-2.33927	O70252	Hmox2	Heme oxygenase 2	O70252	no	KCPFYAAQPDK	11	263	273	14.7402	14.6889	14.8742	15.1814	15.5076	15.3108	15.3435	15.2968
0.337153	2.41437	0.738567	0.0038515	0.182572	16.9901	3.57163	-2.33954	Q8BMC4	Nop9	Nucleolar protein 9	Q8BMC4	no	NQELIQDPFGHHVAR	15	588	602	16.7891	16.633	16.7873	17.0767	17.1887	17.0824	17.1202	17.2434
-0.803684	2.41226	0.73668	0.00387024	0.183366	15.0683	-3.56899	-2.34441	Q9D0F9	Pgm1	Phosphoglucomutase-1	Q9D0F9	no	IDAMHGVVGPYVKK	14	222	235	15.7291	15.5073	15.6228	15.0213	14.9143	14.5011	14.1064	15.144
-0.363214	2.40998	0.735058	0.00389067	0.184053	16.43	-3.56612	-2.3497	Q8CC88	Vwa8	von Willebrand factor A domain-containing protein 8	Q8CC88	no	YPSENLHDAITKACLSR	17	671	687	16.439	16.5762	16.8189	16.6122	16.28	16.2041	16.1078	16.4015
-0.379202	2.40844	0.73448	0.00390446	0.184298	15.7476	-3.56419	-2.35325	P12382	Pfkl	ATP-dependent 6-phosphofructokinase, liver type	P12382	no	KVVAFSPVTELKK	13	715	727	15.9749	15.9245	15.7874	16.0621	15.5407	15.6964	15.5782	15.4169
-0.476873	2.40829	0.73448	0.00390577	0.184298	19.5336	-3.56401	-2.35358	Q8BH95	Echs1	Enoyl-CoA hydratase, mitochondrial	Q8BH95	no	AFAAGADIK	9	93	101	20.002	19.9002	19.8222	19.3636	19.1907	19.2507	19.1146	19.6245
0.28111	2.40793	0.734341	0.00390901	0.184357	17.1786	3.56356	-2.35442	Q9CR63	Cox16	Cytochrome c oxidase assembly protein COX16 homolog, mitochondrial	Q9CR63	no	MIAPAVLR	8	1	8	16.8787	17.1346	17.0154	17.1235	17.2316	17.4104	17.3608	17.2738
-0.38614	2.40693	0.733887	0.00391806	0.18455	17.116	-3.5623	-2.35673	Q9CRB3	Urah	5-hydroxyisourate hydrolase	Q9CRB3	no	TSYTNLDGR	9	43	51	17.4854	17.345	17.432	16.9738	16.982	16.9669	16.7679	16.9748
-0.861515	2.4066	0.733887	0.00392105	0.18455	14.4183	-3.56188	-2.3575	Q8BML9	Qars1	Glutamine--tRNA ligase	Q8BML9	no	LASGQPVGLR	10	630	639	15.1143	14.8992	15.0125	14.3704	13.6519	13.7247	13.9111	14.6626
-1.11707	2.40583	0.733343	0.00392795	0.184781	12.6733	-3.56092	-2.35926	Q67FY2	Bcl9l	B-cell CLL/lymphoma 9-like protein	Q67FY2	no	VRAQNSSGMMGGPQK	15	817	831	12.8793	12.7652	13.5047	13.778	11.9309	11.6515	12.2409	12.6355
0.222288	2.40429	0.732441	0.00394196	0.185165	18.4008	3.55899	-2.36284	Q80U78	Pum1	Pumilio homolog 1	Q80U78	no	GNVLVLSQHK	10	1070	1079	18.1845	18.2351	18.347	18.3919	18.5912	18.4671	18.4449	18.5445
-0.411193	2.40255	0.730939	0.00395776	0.185807	16.8812	-3.55681	-2.36685	Q9DB26	Phyhd1	Phytanoyl-CoA dioxygenase domain-containing protein 1	Q9DB26	no	IGEIVAEMDVPLHCR	15	36	50	17.3078	17.157	17.1526	16.7299	16.7295	16.6183	16.5593	16.7955
0.299677	2.40225	0.730903	0.00396055	0.185822	17.3728	3.55642	-2.36755	Q8BMS1	Hadha	Trifunctional enzyme subunit alpha, mitochondrial	Q8BMS1	no	GLYPAPLKIIDAVK	14	296	309	17.2033	17.4227	17.1321	17.1338	17.3816	17.603	17.4971	17.609
0.449078	2.4009	0.730163	0.00397285	0.186139	16.157	3.55474	-2.37067	A2A5R2	Arfgef2	Brefeldin A-inhibited guanine nucleotide-exchange protein 2	A2A5R2	no	SHEMFVTAIK	10	431	440	15.6531	15.806	16.1169	16.154	16.2707	16.5604	16.4129	16.2822
1.16312	2.39987	0.729357	0.00398224	0.186485	12.1423	3.55345	-2.37304	Q80X50	Ubap2l	Ubiquitin-associated protein 2-like	Q80X50	no	RYPSSISSSPQKDLTQAK	18	621	638	12.1581	11.575	11.6169	10.893	12.6946	13.0959	12.3094	12.7957
0.183565	2.39901	0.728937	0.00399011	0.186665	19.9538	3.55237	-2.37502	P62301	Rps13	Small ribosomal subunit protein uS15	P62301	no	SKGLAPDLPEDLYHLIKK	18	77	94	19.7305	19.94	19.902	19.8755	20.0412	20.0948	19.9873	20.0589
0.342336	2.39563	0.727173	0.0040213	0.187425	15.9918	3.54814	-2.38282	Q9CZ57	Nsun4	5-methylcytosine rRNA methyltransferase NSUN4	Q9CZ57	no	TLALLQTGCCR	11	185	195	15.7169	15.9254	15.9339	15.7064	16.0992	16.2187	16.2036	16.1304
-0.402967	2.39493	0.726817	0.00402782	0.187578	16.7304	-3.54726	-2.38445	Q9D855	Uqcrb	Cytochrome b-c1 complex subunit 7	Q9D855	no	LGLMRDDTLHETEDVKEAIR	20	30	49	17.1587	16.7117	16.8131	17.044	16.4192	16.3965	16.736	16.564
-0.528717	2.39385	0.725955	0.00403785	0.187951	15.1731	-3.5459	-2.38694	P09671	Sod2	Superoxide dismutase [Mn], mitochondrial	P09671	no	GGGEPKGELLEAIKR	15	109	123	15.2869	15.7195	15.22	15.5235	15.017	14.7768	14.729	15.1122
-0.888516	2.3924	0.724887	0.00405138	0.188414	13.0054	-3.54408	-2.3903	P19221	F2	Prothrombin	P19221	no	RGDACEGDSGGPFVMK	16	557	572	13.3883	13.3161	13.6355	13.4588	12.9291	11.9657	12.6633	12.6865
-0.592777	2.38935	0.722755	0.00407994	0.189341	14.32	-3.54026	-2.39734	Q7TT28	Rexo1	RNA exonuclease 1 homolog	Q7TT28	no	AAGGAGALEYVPK	13	182	194	14.6687	14.6451	14.5707	14.5811	13.866	13.7368	14.2919	14.1997
-0.374684	2.38821	0.721832	0.00409067	0.189744	15.9363	-3.53883	-2.39998	Q9QXK3	Copg2	Coatomer subunit gamma-2	Q9QXK3	no	LFQSNDQTLR	10	76	85	16.3144	16.0947	16.0211	16.0645	15.6377	15.9119	15.6686	15.7776
-0.299666	2.3857	0.719975	0.00411435	0.190557	16.6545	-3.53569	-2.40576	Q9DBP5	Cmpk1	UMP-CMP kinase	Q9DBP5	no	IVEKYGYTHLSAGELLR	17	23	39	16.7862	16.7463	16.7841	16.9008	16.4179	16.6276	16.3817	16.5915
-0.170005	2.38504	0.719529	0.00412063	0.190753	19.4972	-3.53486	-2.40729	Q8VCW8	Acsf2	Medium-chain acyl-CoA ligase ACSF2, mitochondrial	Q8VCW8	no	KALEAISR	8	340	347	19.6291	19.6103	19.5049	19.5844	19.4006	19.3374	19.4435	19.4671
-0.779441	2.38437	0.71908	0.00412695	0.19095	13.2312	-3.53402	-2.40883	Q9WUV0	Orc5	Origin recognition complex subunit 5	Q9WUV0	no	NIEPHLKK	8	256	263	13.329	13.7057	13.893	13.556	12.5623	12.732	13.042	13.0297
-0.398833	2.38311	0.718032	0.00413898	0.191411	16.321	-3.53244	-2.41175	Q9DBW0	Cyp4v2	Cytochrome P450 4V2	Q9DBW0	no	KAEEDWTGAGRGPIPSK	17	277	293	16.4918	16.5621	16.4093	16.6184	15.8185	16.302	16.262	16.1038
-0.701242	2.38175	0.717538	0.00415195	0.191629	14.7949	-3.53074	-2.41488	O55229	Chkb	Choline/ethanolamine kinase	O55229	no	LEQYLPSRPLK	11	144	154	15.3164	15.2772	15.2276	14.7609	14.5931	14.0746	14.2254	14.8841
0.712696	2.37896	0.715401	0.00417865	0.192574	13.7471	3.52725	-2.42131	P62908	Rps3	Small ribosomal subunit protein uS3	P62908	no	GCEVVVSGKLRGQR	14	133	146	13.071	13.5811	13.2986	13.6123	14.2017	13.8504	13.9958	14.366
0.219959	2.37797	0.714838	0.00418823	0.192824	18.1244	3.52601	-2.4236	Q61584	Fxr1	RNA-binding protein FXR1	Q61584	no	LPPPPDIKK	9	49	57	17.904	18.0007	18.1278	18.0253	18.251	18.2805	18.2578	18.1483
0.339376	2.37735	0.714838	0.00419423	0.192824	15.9383	3.52523	-2.42504	Q91XI1	Dus3l	tRNA-dihydrouridine(47) synthase [NAD(P)(+)]-like	Q91XI1	no	DWGVALVTLHGR	12	443	454	15.7875	15.8384	15.7999	15.6488	15.9882	16.0822	16.1311	16.2306
-0.488836	2.37556	0.713288	0.00421154	0.193514	15.1942	-3.52299	-2.42917	Q9D844	Dnajc4	DnaJ homolog subfamily C member 4	Q9D844	no	SVPTNYYELLGVHPGASAEEIKR	23	33	55	15.63	15.5906	15.2147	15.3193	14.8209	15.0786	15.0814	14.8184
-0.295469	2.37524	0.713178	0.00421468	0.193563	17.1172	-3.52258	-2.42992	Q80UQ2	Rassf6	Ras association domain-containing protein 6	Q80UQ2	no	THVLASEAR	9	116	124	17.3635	17.326	17.0994	17.2709	17.02	16.8592	16.895	17.1037
0.280056	2.37412	0.712491	0.00422554	0.193869	16.4965	3.52118	-2.43249	Q6PHQ8	Naa35	N-alpha-acetyltransferase 35, NatC auxiliary subunit	Q6PHQ8	no	VFGTHLMQDMVK	12	382	393	16.3692	16.2982	16.2842	16.4742	16.5808	16.6296	16.6769	16.6587
-1.04985	2.37355	0.712142	0.00423102	0.194025	12.9201	-3.52048	-2.43379	Q05D44	Eif5b	Eukaryotic translation initiation factor 5B	Q05D44	no	NVNTEKLR	8	619	626	13.8518	13.6041	12.6333	13.6911	12.2162	12.295	12.8209	12.2488
0.545013	2.37299	0.712008	0.00423651	0.194085	14.7646	3.51977	-2.43509	P49443	Ppm1a	Protein phosphatase 1A	P49443	no	HNAQGQGNGLR	11	13	23	14.8242	14.2091	14.581	14.3541	15.1033	15.0314	15.0279	14.9859
-0.527107	2.37251	0.71174	0.00424121	0.194205	15.3652	-3.51917	-2.43621	Q9CPV4	Glod4	Glyoxalase domain-containing protein 4	Q9CPV4	no	KLEWPLSK	8	102	109	15.4899	16.0192	15.6082	15.3976	14.8886	15.2095	15.0957	15.2126
0.626031	2.36938	0.709683	0.00427186	0.195127	14.1201	3.51526	-2.44342	P10400	Pol	Retrovirus-related Pol polyprotein (Fragment)	P10400	no	VGDTVWVR	8	40	47	13.8384	14.0071	13.6561	13.7267	14.2505	14.3383	14.3493	14.7943
-0.715714	2.36811	0.70862	0.00428443	0.195605	14.2007	-3.51366	-2.44636	O08529	Capn2	Calpain-2 catalytic subunit	O08529	no	KALEEAGFKLPCQLHQVIVAR	21	629	649	14.94	14.4516	14.6487	14.1938	14.0548	14.022	13.8138	13.4807
-0.136119	2.3654	0.706763	0.00431125	0.196443	20.9196	-3.51026	-2.45262	Q99M87	Dnaja3	DnaJ homolog subfamily A member 3, mitochondrial	Q99M87	no	GGPSVDPEELFR	12	176	187	21.0156	20.9243	21.0088	21.002	20.8727	20.8876	20.8191	20.8269
-0.26652	2.36447	0.706471	0.0043205	0.196575	17.7618	-3.5091	-2.45476	P62821	Rab1A	Ras-related protein Rab-1A	P62821	no	LLVGNKCDLTTKK	13	120	132	17.9244	17.9224	17.7546	17.9788	17.5595	17.8077	17.5614	17.5855
-0.44125	2.36401	0.706228	0.00432503	0.196685	15.5249	-3.50853	-2.45581	Q3UH60;Q8BWT5	Dip2b	Disco-interacting protein 2 homolog B	Q3UH60	no	IQQLLNTLKRPK	12	274	285	15.6787	15.8635	15.8739	15.5661	15.1872	15.1628	15.3219	15.5453
0.447746	2.36327	0.705792	0.0043324	0.196883	15.7764	3.50761	-2.45752	Q6PDM1	Msl1	Male-specific lethal 1 homolog	Q6PDM1	no	KLAPEFSK	8	348	355	15.5908	15.5318	15.771	15.3163	15.7745	16.1616	15.9392	16.1256
0.563373	2.36315	0.705792	0.00433362	0.196883	15.776	3.50745	-2.4578	Q6KCD5	Nipbl	Nipped-B-like protein	Q6KCD5	no	LMDNSTSVR	9	1814	1822	15.2189	15.6322	15.9387	15.1873	15.9502	16.2272	16.0452	16.008
-0.717063	2.36031	0.703589	0.00436205	0.197884	13.9268	-3.5039	-2.46435	Q8BGW1	Fto	Alpha-ketoglutarate-dependent dioxygenase FTO	Q8BGW1	no	LFTVPWPVKGCTVK	14	113	126	14.5308	14.0327	14.2577	14.3202	13.3069	14.0076	13.6054	13.3532
0.318479	2.35956	0.703048	0.00436962	0.198131	16.3287	3.50296	-2.46609	P63038	Hspd1	60 kDa heat shock protein, mitochondrial	P63038	no	KISSVQSIVPALEIANAHRK	20	250	269	16.0674	16.2794	16.2678	16.0633	16.48	16.3793	16.5471	16.5456
0.511816	2.35895	0.702652	0.00437575	0.198312	14.5763	3.50219	-2.46749	A7XUY5	Skint5	Selection and upkeep of intraepithelial T-cells protein 5	A7XUY5	no	EMKDFLLDRIK	11	1190	1200	14.0757	14.4076	14.3683	14.4301	14.9215	14.9351	14.7102	14.7621
-0.940826	2.3587	0.702618	0.00437822	0.198327	12.6783	-3.50189	-2.46806	Q61581	Igfbp7	Insulin-like growth factor-binding protein 7	Q61581	no	GHCAPGMECVK	11	78	88	13.4275	13.027	13.1449	12.9955	12.2575	12.7111	11.7076	12.1553
-0.185096	2.35787	0.702483	0.00438665	0.198389	18.6182	-3.50084	-2.46999	Q9JLZ3	Auh	Methylglutaconyl-CoA hydratase, mitochondrial	Q9JLZ3	no	EFLPQGPVAMR	11	252	262	18.633	18.6685	18.7944	18.747	18.49	18.5105	18.546	18.5561
0.667277	2.35767	0.702483	0.00438865	0.198389	13.7982	3.50059	-2.47044	Q9JJG0	Tacc2	Transforming acidic coiled-coil-containing protein 2	Q9JJG0	no	NKEIEELTK	9	1129	1137	13.5657	13.5864	13.4506	13.2556	14.1232	13.7859	14.2438	14.3746
0.374086	2.35745	0.702483	0.00439091	0.198389	16.3965	3.50031	-2.47096	Q9JJI8	Rpl38	Large ribosomal subunit protein eL38	Q9JJI8	no	CSRYLYTLVITDKEK	15	38	52	16.3731	16.1288	16.1635	16.1723	16.6822	16.789	16.4942	16.3687
-0.533374	2.3569	0.702298	0.00439641	0.198473	18.7057	-3.49963	-2.47221	P58252	Eef2	Elongation factor 2	P58252	no	YFDPANGK	8	265	272	19.3031	19.0471	19.0606	18.4789	18.5926	18.1564	18.3775	18.6296
0.33059	2.35644	0.702043	0.00440113	0.19859	16.4442	3.49905	-2.47329	Q9D1H7	Get4	Golgi to ER traffic protein 4 homolog	Q9D1H7	no	ASVEKGDYYEAHQMYR	16	32	47	16.3597	16.2455	16.3951	16.1152	16.5606	16.7467	16.4832	16.6475
-0.295113	2.35595	0.701765	0.00440608	0.198717	19.4766	-3.49844	-2.47442	Q3UQN2	Fcho2	F-BAR domain only protein 2	Q3UQN2	no	SKPSSLPTEK	10	410	419	19.6809	19.5759	19.6113	19.6287	19.5107	19.0444	19.3154	19.4457
-0.209336	2.35491	0.701231	0.00441665	0.198962	18.0647	-3.49714	-2.47681	Q9CR09	Ufc1	Ubiquitin-fold modifier-conjugating enzyme 1	Q9CR09	no	NSDNDWFR	8	48	55	18.2187	18.2156	18.1597	18.0832	17.9633	17.9941	18.022	17.8606
0.298493	2.35478	0.701231	0.00441794	0.198962	19.3188	3.49698	-2.47711	P51410	Rpl9	Large ribosomal subunit protein uL6	P51410	no	VDKWWGNR	8	57	64	18.8728	19.2424	19.3327	19.2304	19.4005	19.4434	19.5519	19.4765
-0.25087	2.35422	0.701202	0.00442363	0.198975	17.7574	-3.49628	-2.4784	Q3UM29	Cog7	Conserved oligomeric Golgi complex subunit 7	Q3UM29	no	GLEMALLPHLQDHNLVK	17	327	343	17.7517	17.8071	18.0364	17.9362	17.5731	17.668	17.61	17.6767
-0.199613	2.35413	0.701202	0.00442453	0.198975	18.3215	-3.49617	-2.4786	Q8BU14	Sec62	Translocation protein SEC62	Q8BU14	no	MKYDKDVK	8	100	107	18.4547	18.4704	18.3215	18.4384	18.2314	18.1967	18.1581	18.3005
-0.563999	2.34854	0.696545	0.00448183	0.20112	14.4833	-3.48918	-2.49149	O35309	Nmi	N-myc-interactor	O35309	no	CHSVAVSPCIERCLEK	16	231	246	14.6755	14.5329	14.9437	14.9091	14.4151	14.1339	14.2639	13.9922
0.171292	2.34836	0.696545	0.00448369	0.20112	20.2555	3.48895	-2.4919	O88569	Hnrnpa2b1	Heterogeneous nuclear ribonucleoproteins A2/B1	O88569	no	GFGFVTFDDHDPVDK	15	154	168	20.2066	20.1079	20.1704	20.1946	20.3857	20.2764	20.4375	20.265
0.570616	2.34573	0.694717	0.00451101	0.201968	15.2625	3.48565	-2.49799	Q9JIA7	Sphk2	Sphingosine kinase 2	Q9JIA7	no	GGSHPLDLLSVTLASGSR	18	276	293	14.9431	14.8932	14.9539	15.1186	15.5774	15.1218	15.9629	15.5293
-0.22656	2.34554	0.694717	0.00451298	0.201968	18.376	-3.48542	-2.49842	O35465	Fkbp8	Peptidyl-prolyl cis-trans isomerase FKBP8	O35465	no	VKCLNNLAASQLK	13	262	274	18.6518	18.406	18.4011	18.4981	18.2606	18.3261	18.2019	18.2622
0.448546	2.34339	0.693201	0.00453531	0.202675	14.9876	3.48274	-2.50336	Q8BRH4	Kmt2c	Histone-lysine N-methyltransferase 2C	Q8BRH4	no	GPLTTGTSDHFTKPSPR	17	1993	2009	14.7069	14.9416	14.5813	14.8235	15.1679	15.1192	15.2846	15.2758
0.615341	2.34282	0.69305	0.00454125	0.202745	13.8622	3.48203	-2.50467	Q6PAL7	Ahdc1	Transcription factor Gibbin	Q6PAL7	no	ASTVSPGGYMVPK	13	1056	1068	13.6506	13.8217	13.3562	13.3895	14.1024	14.1938	14.2456	14.1375
0.79289	2.34213	0.692852	0.00454853	0.202837	15.0185	3.48116	-2.50628	Q9Z2Q5	Mrpl40	Large ribosomal subunit protein mL40	Q9Z2Q5	no	VYTQVEFKR	9	198	206	13.913	14.8949	14.5777	15.1028	15.1301	15.6187	15.3983	15.5127
0.510611	2.34201	0.692852	0.00454973	0.202837	15.1011	3.48101	-2.50654	Q64669	Nqo1	NAD(P)H dehydrogenase [quinone] 1	Q64669	no	NFQYPSESSLAYKEGR	16	65	80	15.0897	14.7875	14.9338	14.5723	15.1875	15.3924	15.5748	15.2709
0.525033	2.342	0.692852	0.00454987	0.202837	14.3614	3.481	-2.50657	Q8C3B8	Rft1	Protein RFT1 homolog	Q8C3B8	no	GSQEVLGQAAR	11	2	12	14.2974	14.0267	14.0531	14.0184	14.5689	14.4712	14.7289	14.7267
-0.360099	2.34119	0.692251	0.00455836	0.203118	16.3173	-3.47998	-2.50844	P12970	Rpl7a	Large ribosomal subunit protein eL8	P12970	no	AGVNTVTTLVENKK	14	138	151	16.6643	16.4318	16.3315	16.562	16.1555	15.9955	16.317	16.0812
-0.278	2.34076	0.692109	0.00456286	0.203185	16.5288	-3.47945	-2.50943	Q9CQA3	Sdhb	Succinate dehydrogenase [ubiquinone] iron-sulfur subunit, mitochondrial	Q9CQA3	no	KMMATYK	7	270	276	16.6174	16.7462	16.672	16.6355	16.3316	16.4625	16.302	16.4631
-0.814315	2.33902	0.691123	0.00458118	0.203647	15.1266	-3.47727	-2.51344	Q9D1R9	Rpl34	Large ribosomal subunit protein eL34	Q9D1R9	no	TPGNRIVYLYTKK	13	25	37	15.2906	15.6866	15.7971	15.3607	15.4406	14.3374	14.8025	14.2972
0.481893	2.33754	0.689845	0.00459688	0.204247	16.2009	3.47541	-2.51686	Q8BTM8	Flna	Filamin-A	Q8BTM8	no	FNGTHIPGSPFK	12	2406	2417	15.5219	16.133	16.2072	15.9778	16.5914	16.3779	16.42	16.3781
-0.854942	2.33596	0.688665	0.00461362	0.204803	14.2355	-3.47344	-2.5205	Q9CQ65	Mtap	S-methyl-5'-thioadenosine phosphorylase	Q9CQ65	no	YVDTPFGKPSDALILGK	17	33	49	14.8557	14.7454	14.8546	14.1961	14.2528	13.6113	13.2322	14.1357
0.23113	2.33584	0.688665	0.00461492	0.204803	17.8265	3.47329	-2.52078	Q99KK2	Cmas	N-acylneuraminate cytidylyltransferase	Q99KK2	no	HLIEMGYLQGGK	12	221	232	17.576	17.7263	17.7485	17.7929	17.9188	18.0384	17.9386	17.8725
0.814614	2.33292	0.686476	0.00464598	0.205837	14.6309	3.46965	-2.5275	P58544	Btbd1	BTB/POZ domain-containing protein 1	P58544	no	ADNAFMLLTQAR	12	183	194	13.6401	14.0851	14.5258	14.6434	15.1753	15.3933	14.9476	14.6367
-0.50476	2.33141	0.685996	0.00466221	0.206065	15.7799	-3.46775	-2.53099	P06683	C9	Complement component C9	P06683	no	EEQEQHYPIPIDCR	14	29	42	16.2138	15.9738	16.088	15.8535	15.8499	15.6689	15.2045	15.3867
0.550507	2.32885	0.684128	0.00468973	0.206953	15.3534	3.46456	-2.53688	Q9WTP6	Ak2	Adenylate kinase 2, mitochondrial	Q9WTP6	no	EPMKDDITGEPLIRR	15	161	175	14.7257	15.1296	15.056	15.4014	15.8942	15.6904	15.487	15.4433
0.541338	2.32871	0.684128	0.00469122	0.206953	15.0816	3.46439	-2.5372	Q69ZP3	Pnkd	Probable hydrolase PNKD	Q69ZP3	no	VNLVAILCTHK	11	163	173	15.1855	14.5018	14.7613	14.7951	15.3683	15.5418	15.2641	15.235
0.349961	2.32676	0.682869	0.00471238	0.207554	16.1499	3.46194	-2.5417	Q6PGC1	Dhx29	ATP-dependent RNA helicase DHX29	Q6PGC1	no	VLIDSVLR	8	1330	1337	15.7483	16.0172	15.9752	16.1591	16.3375	16.3845	16.3074	16.2703
-0.288387	2.32645	0.682869	0.00471575	0.207554	17.0409	-3.46156	-2.54241	Q61937	Npm1	Nucleophosmin	Q61937	no	AKMQASIEK	9	247	255	17.1331	17.1927	17.1174	17.2973	16.7259	16.8691	17.0401	16.9519
-0.361206	2.32642	0.682869	0.00471602	0.207554	15.6331	-3.46153	-2.54247	O09100;P23772;P97489;Q08369	Gata4	Transcription factor GATA-4	O09100	no	DGTGHYLCNACGLYHK	16	230	245	15.9351	15.8524	15.7464	15.7211	15.3861	15.5784	15.379	15.4667
-0.539382	2.32582	0.682558	0.00472257	0.207703	15.6011	-3.46077	-2.54386	Q9QZE5	Copg1	Coatomer subunit gamma-1	Q9QZE5	no	TLEEAVGNIVK	11	796	806	16.0272	16.149	15.7217	15.5852	15.3518	15.1811	15.1365	15.6562
0.178207	2.3255	0.682558	0.00472611	0.207703	19.852	3.46037	-2.54461	P54071	Idh2	Isocitrate dehydrogenase [NADP], mitochondrial	P54071	no	GKLDGNQDLIR	11	383	393	19.6468	19.72	19.8718	19.813	19.9267	19.9459	19.9459	19.9459
-0.929748	2.32353	0.681074	0.00474755	0.208413	13.0437	-3.45791	-2.54914	A3KFM7	Chd6	Chromodomain-helicase-DNA-binding protein 6	A3KFM7	no	NFSYLHCK	8	323	330	13.4106	13.4661	13.9546	13.203	12.4869	12.0457	12.7789	13.0038
-0.25677	2.32303	0.681074	0.00475307	0.208413	18.2583	-3.45728	-2.5503	P16332	Mmut	Methylmalonyl-CoA mutase, mitochondrial	P16332	no	ADTLDLPEELPGVKPFTR	18	74	91	18.4484	18.2367	18.4894	18.3725	18.225	18.1101	17.9736	18.2111
-0.241209	2.32299	0.681074	0.0047535	0.208413	19.1323	-3.45723	-2.55039	Q6GV12	Kdsr	3-ketodihydrosphingosine reductase	Q6GV12	no	AKPEVVDKTA	10	323	332	19.1967	19.3246	19.2081	19.2823	18.9177	18.8948	19.0172	19.2172
-0.72668	2.32277	0.681059	0.00475592	0.208421	14.3429	-3.45695	-2.5509	P07901	Hsp90aa1	Heat shock protein HSP 90-alpha	P07901	no	KTKFENLCK	9	566	574	14.5764	14.9472	14.9379	14.3633	14.2305	13.9053	13.5172	14.265
0.20165	2.32243	0.680928	0.0047596	0.208484	17.7727	3.45653	-2.55167	Q9D0G0	Mrps30	Large ribosomal subunit protein mL65	Q9D0G0	no	DLEVVATPVAR	11	33	43	17.5938	17.7196	17.662	17.7122	17.8509	17.8267	17.9046	17.912
-0.575907	2.32057	0.679687	0.00477997	0.20908	13.9552	-3.45422	-2.55595	P70315	Was	Actin nucleation-promoting factor WAS	P70315	no	GLPAPGPGPTDKK	13	216	228	14.2789	14.2617	14.2269	14.205	13.7149	13.8986	13.4625	13.593
-0.720072	2.3197	0.679014	0.00478964	0.209404	14.2745	-3.45312	-2.55797	Q8CFC7	Clasrp	CLK4-associating serine/arginine rich protein	Q8CFC7	no	DKEEAEAIK	9	242	250	14.9166	14.3806	14.501	14.7398	13.9832	13.6545	13.6154	14.4046
0.438737	2.31908	0.678801	0.00479649	0.209507	15.8363	3.45234	-2.5594	P97440	Slbp	Histone RNA hairpin-binding protein	P97440	no	KLLINDFGR	9	98	106	15.591	15.7025	15.6055	15.5688	16.3868	16.0798	15.9812	15.7748
-0.171606	2.31559	0.676227	0.00483513	0.210753	18.8352	-3.44799	-2.56743	Q9ES74	Nek7	Serine/threonine-protein kinase Nek7	Q9ES74	yes	ASCLLDGVPVALK	13	51	63	18.9392	18.9656	18.8864	18.893	18.7619	18.8157	18.747	18.673
0.476064	2.31467	0.676227	0.00484544	0.210753	17.7129	3.44684	-2.56956	Q3U186	Rars2	Probable arginine--tRNA ligase, mitochondrial	Q3U186	no	VLALPPESLIK	11	16	26	17.4318	17.961	17.3862	17.1205	17.9052	17.9142	17.9197	18.0646
0.145038	2.31361	0.675784	0.00485719	0.210968	21.9319	3.44552	-2.57198	P32020	Scp2	Sterol carrier protein 2	P32020	no	KLEEEGEQFVK	11	443	453	21.7559	21.8488	21.9368	21.8961	22.0187	21.9921	21.9999	22.0071
-0.545755	2.31305	0.675419	0.00486355	0.211145	14.3827	-3.44481	-2.57329	Q504N7;Q8BV49	Pyhin1	Pyrin and HIN domain-containing protein 1	Q504N7	no	VKIADLMEDKFPK	13	45	57	14.635	14.6548	14.489	14.8435	14.2062	13.9662	14.3183	13.9486
-0.434011	2.31233	0.674983	0.00487159	0.211357	15.8322	-3.44392	-2.57494	Q71RI9	Kyat3	Kynurenine--oxoglutarate transaminase 3	Q71RI9	no	AIILNTPHNPLGK	13	211	223	16.0552	15.8244	15.9399	16.3771	15.5446	15.7569	15.5625	15.5966
-0.919704	2.3122	0.674983	0.00487299	0.211357	12.9529	-3.44376	-2.57523	Q8R3L8	Cdk8	Cyclin-dependent kinase 8	Q8R3L8	yes	EFLTEEEPDEKGDKK	15	357	371	13.8717	12.8399	13.4049	13.5346	12.6943	12.4674	12.1415	12.6692
-0.45153	2.31052	0.673807	0.00489198	0.21193	15.8274	-3.44165	-2.57912	Q7TT00	Supt20h	Transcription factor SPT20 homolog	Q7TT00	no	LLDFLQK	7	263	269	15.8614	16.2844	16.157	15.91	15.6809	15.7087	15.3174	15.6997
-0.888305	2.30975	0.673338	0.00490063	0.212159	15.6808	-3.44069	-2.58088	P17426	Ap2a1	AP-2 complex subunit alpha-1	P17426	no	ANHPMDAEVTK	11	895	905	16.425	16.2168	16.2582	15.5997	15.314	15.0545	14.5961	15.9819
0.269879	2.30943	0.673331	0.00490424	0.212163	16.9569	3.44029	-2.58162	P46718	Pdcd2	Programmed cell death protein 2	P46718	no	DIPDCPCGAK	10	276	285	16.9091	16.7263	16.7926	16.8598	17.0852	17.1011	17.2158	16.9651
0.247458	2.30922	0.673331	0.00490663	0.212163	18.0847	3.44003	-2.58211	O88822	Sc5d	Lathosterol oxidase	O88822	no	IGGSFKHPSSFEGK	14	250	263	17.9677	17.9015	18.0774	17.8971	18.0412	18.3272	18.2089	18.2562
-0.40611	2.30913	0.673331	0.00490756	0.212163	15.3448	-3.43993	-2.5823	Q9QZQ1	Afdn	Afadin	Q9QZQ1	no	LTELENELNTK	11	1810	1820	15.5064	15.5298	15.5092	15.6461	15.2507	14.9788	15.036	15.3016
-0.195697	2.30808	0.672678	0.00491953	0.212482	20.145	-3.43861	-2.58473	Q61009	Scarb1	Scavenger receptor class B member 1	Q61009	no	GTVLQEAKL	9	501	509	20.3101	20.1457	20.1946	20.3211	20.0426	20.0156	19.9601	20.1704
-1.04408	2.30788	0.672678	0.0049218	0.212482	12.0692	-3.43836	-2.5852	Q8BUV3	Gphn	Gephyrin	Q8BUV3	no	GKTLIINLPGSKK	13	137	149	12.2584	12.5882	13.2737	12.2448	11.5574	11.5892	11.4442	11.5979
-0.23858	2.3076	0.672607	0.0049249	0.212517	16.7834	-3.43801	-2.58582	A1IGU4	Arhgef37	Rho guanine nucleotide exchange factor 37	A1IGU4	no	GYVPSNFLAR	10	654	663	16.9473	16.8829	16.8794	16.9012	16.6754	16.6214	16.6344	16.7252
0.463822	2.30732	0.672526	0.00492811	0.212556	15.2909	3.43766	-2.58648	Q80TM6	R3hdm2	R3H domain-containing protein 2	Q80TM6	no	DDASMDRDDNQMR	13	260	272	15.157	14.8458	15.1736	15.0597	15.3383	15.7148	15.6661	15.3722
-0.67553	2.3064	0.672411	0.00493857	0.212613	14.4584	-3.43651	-2.5886	O35685	Nudc	Nuclear migration protein nudC	O35685	no	LVTSDPEINTKK	12	258	269	15.1253	14.6689	14.9075	14.4827	13.955	14.1186	13.8656	14.5431
-0.196851	2.30425	0.671071	0.00496301	0.213269	21.3079	-3.43383	-2.59353	P62918	Rpl8	Large ribosomal subunit protein uL2	P62918	no	VKLPSGSKK	9	148	156	21.3805	21.5069	21.3211	21.417	21.2184	21.0691	21.3321	21.2184
-0.274	2.30375	0.67077	0.00496876	0.213417	20.9849	-3.43321	-2.59469	Q91YY5;Q99J94;Q9QXZ6	Slco1a1	Solute carrier organic anion transporter family member 1A1	Q91YY5	no	VENDGELK	8	660	667	21.0951	21.0359	21.0691	21.2877	20.7056	20.7389	20.8651	21.0821
-0.503901	2.30234	0.669562	0.0049849	0.214012	16.1453	-3.43145	-2.59793	Q9D379	Ephx1	Epoxide hydrolase 1	Q9D379	no	KFVSLAELQ	9	447	455	16.5209	16.5276	16.6395	15.9011	15.8709	15.8094	15.8596	16.0335
0.587334	2.3007	0.668325	0.00500375	0.214623	14.9325	3.4294	-2.60171	Q9CQJ4	Rnf2	E3 ubiquitin-protein ligase RING2	Q9CQJ4	no	VNKPMELYYAPTK	13	321	333	14.551	14.9675	14.2274	14.8094	15.4156	15.257	15.0411	15.1908
-0.194472	2.29941	0.667433	0.00501866	0.215063	19.3979	-3.42779	-2.60468	Q91X44	Gckr	Glucokinase regulatory protein	Q91X44	no	CLLEILR	7	291	297	19.5597	19.5753	19.4739	19.3715	19.2651	19.3701	19.2272	19.3401
0.403175	2.29785	0.666269	0.00503678	0.215641	15.1965	3.42584	-2.60828	A2AHC3	Camsap1	Calmodulin-regulated spectrin-associated protein 1	A2AHC3	no	ADGAPQPLRPEHFTK	15	920	934	14.9702	15.0428	14.8711	15.0955	15.5454	15.3899	15.2899	15.3671
0.153524	2.29714	0.666047	0.00504497	0.215751	19.6798	3.42495	-2.60991	Q99JY9	Actr3	Actin-related protein 3	Q99JY9	no	NIVLSGGSTMFR	12	318	329	19.6514	19.5897	19.6525	19.5185	19.7554	19.781	19.7369	19.7527
0.456058	2.29702	0.666047	0.00504632	0.215751	15.731	3.42481	-2.61018	Q8VCF0	Mavs	Mitochondrial antiviral-signaling protein	Q8VCF0	no	RPGWVEVFIR	10	65	74	15.2796	15.6693	15.404	15.6591	15.8802	16.0381	15.7278	16.1901
-0.403714	2.2964	0.665817	0.00505364	0.215865	15.4868	-3.42402	-2.61162	P56399	Usp5	Ubiquitin carboxyl-terminal hydrolase 5	P56399	no	DGLGGLPDIVRDR	13	134	146	15.645	15.8247	15.6864	15.5986	15.1181	15.5084	15.2654	15.248
-0.72996	2.29533	0.66569	0.00506604	0.215928	13.3444	-3.4227	-2.61407	Q69Z37	Samd9l	Sterile alpha motif domain-containing protein 9-like	Q69Z37	no	IKIPVTSVYSAPLR	14	1521	1534	13.7879	13.4665	13.8215	13.7617	13.3522	12.6855	12.9422	12.9378
-0.719405	2.29527	0.66569	0.00506674	0.215928	13.3753	-3.42262	-2.61421	Q6URW6	Myh14	Myosin-14	Q6URW6	no	AQTSAAGQGKEEAVK	15	1652	1666	13.764	14.1487	13.5187	13.5087	12.9458	12.9646	13.1293	13.0228
-0.840375	2.29258	0.663602	0.00509818	0.216969	13.6477	-3.41927	-2.62039	P84091	Ap2m1	AP-2 complex subunit mu	P84091	no	ASENAIVWK	9	346	354	14.5393	14.32	13.7516	13.6605	13.3172	12.8419	13.2492	13.5017
0.429388	2.29166	0.663105	0.00510905	0.217218	16.5985	3.41811	-2.62252	Q9EQH3	Vps35	Vacuolar protein sorting-associated protein 35	Q9EQH3	no	KDILKDLVEMCR	12	127	138	16.0131	16.5275	16.4021	16.5924	16.6124	16.8404	16.8601	16.9398
-0.554096	2.29147	0.663105	0.00511134	0.217218	14.2727	-3.41787	-2.62297	Q69ZL1	Fgd6	FYVE, RhoGEF and PH domain-containing protein 6	Q69ZL1	no	GLESDWQGLATGEEKR	16	647	662	14.4775	14.5069	14.7249	14.4894	13.9117	14.1875	14.1305	13.7527
0.532719	2.29119	0.663105	0.00511458	0.217218	14.4633	3.41753	-2.62361	Q8BGZ4	Cdc23	Cell division cycle protein 23 homolog	Q8BGZ4	no	CCAFNDTREEGK	12	536	547	13.8835	14.345	14.2386	14.3205	14.7276	14.8282	14.7594	14.6033
-0.191605	2.2909	0.663105	0.00511805	0.217218	19.5182	-3.41716	-2.62428	Q6NZC7	Sec23ip	SEC23-interacting protein	Q6NZC7	no	SAWQTLNEFAR	11	878	888	19.6877	19.6331	19.5537	19.5814	19.3007	19.5384	19.4259	19.4245
-0.609055	2.28982	0.662783	0.00513074	0.217379	16.2871	-3.41582	-2.62676	P22892	Ap1g1	AP-1 complex subunit gamma-1	P22892	no	YVALTSLLK	9	326	334	16.7342	16.6458	16.9533	16.0331	15.9035	15.8403	15.8636	16.3228
-0.961475	2.28979	0.662783	0.00513106	0.217379	12.7711	-3.41578	-2.62682	Q9QWV9	Ccnt1	Cyclin-T1	Q9QWV9	no	FYMIQSFTQFHR	12	69	80	13.3034	13.2684	13.1816	13.2541	11.791	12.7201	12.7727	11.8778
-0.449536	2.28978	0.662783	0.00513121	0.217379	18.4224	-3.41577	-2.62685	P97823	Lypla1	Acyl-protein thioesterase 1	P97823	no	HFIDKLLPPID	11	220	230	18.6886	18.8561	18.8105	18.2333	18.0787	18.2604	18.0016	18.4499
-0.21916	2.28899	0.662384	0.00514061	0.217578	17.9931	-3.41478	-2.62868	Q8BGU5	Ccny	Cyclin-Y	Q8BGU5	no	SLFINHHPPGQTSR	14	83	96	18.1823	18.0637	18.0614	18.1032	17.8071	17.925	17.7999	18.0019
-0.515825	2.28721	0.661197	0.00516172	0.218174	14.665	-3.41255	-2.63277	Q8BI84	Mia3	Transport and Golgi organization protein 1 homolog	Q8BI84	no	TGNSSPASVER	11	250	260	15.0196	14.774	14.8497	15.0485	14.3151	14.5703	14.1646	14.5784
0.120351	2.28607	0.660459	0.00517521	0.218545	21.4562	3.41114	-2.63538	P62852	Rps25	Small ribosomal subunit protein eS25	P62852	no	LNNLVLFDK	9	44	52	21.3699	21.3805	21.4375	21.3962	21.4825	21.5213	21.5165	21.5451
-0.969817	2.285	0.659639	0.00518804	0.218958	12.5504	-3.4098	-2.63786	P15508	Sptb	Spectrin beta chain, erythrocytic	P15508	no	RQEMNDKWEAR	11	1982	1992	12.8309	13.5396	13.2617	12.5089	11.958	11.8192	12.2558	12.2289
-0.596556	2.28486	0.659639	0.00518971	0.218958	14.2988	-3.40962	-2.63818	Q65Z40	Wapl	Wings apart-like protein homolog	Q65Z40	no	DSQLIISSAK	10	887	896	14.6803	14.3435	14.5939	14.7708	14.002	14.1215	13.6659	14.2129
0.440075	2.28424	0.659215	0.00519714	0.219172	15.4142	3.40885	-2.63961	Q9WTI7	Myo1c	Unconventional myosin-Ic	Q9WTI7	no	KWAAQTIR	8	781	788	14.9565	15.347	15.1141	15.3591	15.5351	15.6983	15.5176	15.786
0.376798	2.28387	0.65905	0.00520148	0.219255	15.3913	3.4084	-2.64044	Q8CFI7	Polr2b	DNA-directed RNA polymerase II subunit RPB2	Q8CFI7	no	LDDDGLIAPGVR	12	848	859	15.2251	15.1801	15.1505	15.2558	15.5643	15.7623	15.4914	15.5007
0.70327	2.28218	0.657864	0.00522175	0.219855	13.5022	3.40629	-2.64433	P40201	Chd1	Chromodomain-helicase-DNA-binding protein 1	P40201	no	KQYTIPCHTK	10	1234	1243	13.4518	13.0651	12.7534	13.3321	13.8371	13.8923	13.9239	13.7622
0.186845	2.28202	0.657864	0.00522372	0.219855	19.5294	3.40609	-2.6447	P97315	Csrp1	Cysteine and glycine-rich protein 1	P97315	no	HEEAPGHRPTTNPNASK	17	92	108	19.5309	19.4568	19.4038	19.3524	19.6864	19.6278	19.6654	19.5117
-0.629003	2.28077	0.657132	0.00523872	0.220226	14.3084	-3.40453	-2.64757	Q8CDJ8	Ston1	Stonin-1	Q8CDJ8	no	QWGPIFLK	8	287	294	14.6407	14.7786	14.6268	14.4455	13.5648	14.0754	14.3302	14.0052
0.710303	2.27981	0.656559	0.00525039	0.220517	14.3508	3.40333	-2.64979	Q8BTT6	Utp25	U3 small nucleolar RNA-associated protein 25 homolog	Q8BTT6	no	ANAQVLANNSR	11	337	347	14.2743	14.4113	13.4397	13.8571	14.6815	14.8106	14.7075	14.6241
-0.183731	2.27949	0.656434	0.00525428	0.22058	18.519	-3.40293	-2.65053	P80315	Cct4	T-complex protein 1 subunit delta	P80315	no	GIHPTIISESFQK	13	127	139	18.7055	18.6147	18.6049	18.5184	18.4179	18.393	18.4344	18.4632
0.428897	2.27884	0.656053	0.00526213	0.220773	15.4764	3.40212	-2.65202	Q8BVZ1	Plin5	Perilipin-5	Q8BVZ1	no	SMSQAMDMVLGK	12	161	172	15.0271	15.3493	15.2164	15.4548	15.798	15.6642	15.7862	15.5148
0.317611	2.27871	0.656053	0.00526364	0.220773	15.9134	3.40196	-2.65231	O54818	Tpd52l1	Tumor protein D53	O54818	no	SWHDMQTTTAYKK	13	86	98	15.7841	15.6513	15.8442	15.7389	16.1075	15.9761	16.1427	16.0627
0.173037	2.27557	0.653552	0.00530192	0.222048	18.8746	3.39804	-2.65955	Q62446	Fkbp3	Peptidyl-prolyl cis-trans isomerase FKBP3	Q62446	no	GWDEALLTMSK	11	174	184	18.8729	18.7225	18.7797	18.7772	18.9394	18.9284	19.0292	18.9474
0.383838	2.27421	0.65288	0.00531857	0.222393	16.1934	3.39634	-2.66268	Q8VDC0	Lars2	Probable leucine--tRNA ligase, mitochondrial	Q8VDC0	no	LKDWLISR	8	443	450	15.8968	16.2675	15.9835	15.8583	16.2697	16.5838	16.3319	16.356
-0.583484	2.27306	0.652334	0.00533258	0.222672	15.649	-3.39491	-2.66531	Q61035	Hars1	Histidine--tRNA ligase, cytoplasmic	Q61035	no	IFSIVEQR	8	389	396	15.7192	16.474	15.7052	15.8645	15.4557	15.1084	15.5471	15.3177
0.822542	2.27234	0.65183	0.00534148	0.222931	13.2169	3.39401	-2.66697	Q3UQ44	Iqgap2	Ras GTPase-activating-like protein IQGAP2	Q3UQ44	no	VNVNLLIYLLNKK	13	1559	1571	12.6804	13.2362	12.6364	12.6696	13.343	13.3703	14.0185	13.7809
-0.293999	2.27184	0.651527	0.00534761	0.223086	16.2197	-3.39339	-2.66812	Q80T69	Rsbn1	Lysine-specific demethylase 9	Q80T69	no	EVQTVCAGLTR	11	277	287	16.3396	16.4426	16.3223	16.3625	16.1874	16.1114	15.9858	16.0063
-0.392573	2.27124	0.651262	0.00535504	0.223223	15.9397	-3.39264	-2.6695	Q9QXZ0	Macf1	Microtubule-actin cross-linking factor 1, isoforms 1/2/3/4	Q9QXZ0	no	QVLDGGIIHHISGLR	15	2491	2505	16.4171	16.076	16.0832	15.9676	15.6746	15.6262	15.8513	15.8216
-0.231937	2.27061	0.651262	0.00536283	0.223223	18.6317	-3.39185	-2.67096	Q64674	Srm	Spermidine synthase	Q64674	no	SRYQDILVFR	10	46	55	18.9067	18.7715	18.6065	18.7059	18.427	18.5113	18.6096	18.5149
0.484956	2.27059	0.651262	0.00536302	0.223223	14.6556	3.39183	-2.67099	Q9EP69	Sacm1l	Phosphatidylinositol-3-phosphatase SAC1	Q9EP69	no	YFDWILISRR	10	205	214	14.3306	14.4673	14.4294	14.4252	14.9401	14.7508	14.7544	15.147
-0.186792	2.27005	0.651262	0.00536968	0.223223	19.4951	-3.39116	-2.67223	P01901;P01902	H2-K1	H-2 class I histocompatibility antigen, K-B alpha chain	P01901	no	YFVTAVSRPGLGEPR	15	28	42	19.598	19.6654	19.58	19.5104	19.3829	19.4782	19.2836	19.4619
0.365391	2.26931	0.651076	0.0053788	0.223318	16.0782	3.39024	-2.67392	Q9D650	Lratd1	Protein LRATD1	Q9D650	no	AGGEVPAGTQPPQQQYYLK	19	228	246	15.6298	16.0416	16.0037	15.907	16.339	16.1775	16.3092	16.2179
0.644858	2.26925	0.651076	0.00537963	0.223318	14.1319	3.39016	-2.67408	P11725	Otc	Ornithine transcarbamylase, mitochondrial	P11725	no	LQAFQGYQVTMKTAK	15	278	292	13.55	13.6314	13.9937	14.0628	14.3479	14.8038	14.3446	14.3211
-0.233298	2.26722	0.649546	0.00540474	0.224106	18.1655	-3.38763	-2.67873	Q78PY7	Snd1	Staphylococcal nuclease domain-containing protein 1	Q78PY7	no	EVCFTIENKTPQGR	14	94	107	18.4421	18.2387	18.1256	18.3221	18.0697	18.0143	18.0263	18.0852
-0.253664	2.26714	0.649546	0.00540585	0.224106	17.5033	-3.38752	-2.67894	Q9CQ62	Decr1	2,4-dienoyl-CoA reductase [(3E)-enoyl-CoA-producing], mitochondrial	Q9CQ62	no	LDPTGRFEK	9	252	260	17.5491	17.7555	17.6546	17.5611	17.5175	17.3426	17.2713	17.3743
-0.948799	2.26634	0.649269	0.00541571	0.224249	12.003	-3.38654	-2.68075	Q91W18	Tdrd3	Tudor domain-containing protein 3	Q91W18	no	CDRPYSR	7	470	476	12.6325	12.7931	12.3755	12.1085	11.4065	11.4243	11.7195	11.5641
0.357624	2.26618	0.649269	0.00541781	0.224249	16.0481	3.38633	-2.68114	Q8K4P0	Wdr33	pre-mRNA 3' end processing protein WDR33	Q8K4P0	no	SSSLDGDHHDGYHR	14	1271	1284	15.7277	15.8239	16.066	15.8597	16.2483	16.3849	16.1862	16.0885
-0.449517	2.26608	0.649269	0.00541896	0.224249	17.4935	-3.38621	-2.68135	P53811	Pitpnb	Phosphatidylinositol transfer protein beta isoform	P53811	no	TVEIVHIDIADR	12	135	146	17.8462	17.8846	17.7608	17.3816	17.325	16.9424	17.2591	17.5486
0.223497	2.2645	0.648072	0.00543876	0.224868	18.0132	3.38424	-2.68499	Q8BGL3	Sult2a8	Sulfotransferase 2A8	Q8BGL3	no	AKVIYLIR	8	114	121	17.7782	18	17.9605	17.8672	18.1678	18.1906	18.1084	18.0331
0.475547	2.26409	0.647856	0.00544389	0.22498	15.3149	3.38373	-2.68594	Q3TL44	Nlrx1	NLR family member X1	Q3TL44	no	GATLNPWRK	9	945	953	15.1744	14.7913	15.3234	15.0194	15.5253	15.393	15.7562	15.5362
0.167297	2.26303	0.647176	0.00545726	0.225332	22.9563	3.3824	-2.68839	P30115	Gsta3	Glutathione S-transferase A3	P30115	no	AILNYIASK	9	70	78	22.8969	22.7856	22.8858	22.9225	22.9406	23.1238	23.1127	22.9829
-0.825931	2.26252	0.646868	0.00546357	0.225492	15.4713	-3.38177	-2.68954	Q61233	Lcp1	Plastin-2	Q61233	no	ITNFSTDIK	9	286	294	16.1601	15.9734	16.114	15.2893	15.4691	14.7566	14.5319	15.4756
-0.491833	2.26195	0.646488	0.00547078	0.22569	14.385	-3.38106	-2.69085	Q9Z1Z2	Strap	Serine-threonine kinase receptor-associated protein	Q9Z1Z2	no	AATAAADFTAK	11	74	84	14.5458	14.6557	14.5554	14.7669	14.2851	14.0792	14.161	14.0312
-0.622823	2.26005	0.644975	0.00549475	0.226477	14.1389	-3.37869	-2.69522	Q9Z103	Adnp	Activity-dependent neuroprotector homeobox protein	Q9Z103	no	KILSDIGLEYCKEHIEDFK	19	21	39	14.2648	14.5468	14.7436	14.2461	14.1238	13.8233	13.619	13.7438
-0.258576	2.25944	0.644561	0.00550244	0.226694	17.5897	-3.37793	-2.69662	Q9D711	Pir	Pirin	Q9D711	no	IEPHHTAVLGEGDAVQLENKDPK	23	212	234	17.9108	17.627	17.6543	17.6841	17.4595	17.471	17.3613	17.5501
-0.742411	2.25901	0.644319	0.00550794	0.22682	14.9931	-3.37739	-2.69761	P42567	Eps15	Epidermal growth factor receptor substrate 15	P42567	no	AKYDEIFLK	9	226	234	14.7298	15.5213	15.5742	15.6319	15.0802	14.5774	14.4931	14.3368
0.329309	2.25784	0.643722	0.00552285	0.227132	17.5618	3.37593	-2.70031	Q3UMU9	Hdgfl2	Hepatoma-derived growth factor-related protein 2	Q3UMU9	no	NTDVVATLKK	10	512	521	17.3013	17.2175	17.5298	17.5401	17.6165	17.8661	17.5637	17.8597
0.332166	2.25728	0.643363	0.00552987	0.22732	16.6859	3.37524	-2.70158	A2AIL4	Ndufaf6	NADH dehydrogenase (ubiquinone) complex I, assembly factor 6	A2AIL4	no	VDFDIFHPSLQQK	13	304	316	16.3177	16.6806	16.4281	16.6529	16.7258	16.8287	16.932	16.9216
-0.386725	2.25564	0.642407	0.00555085	0.227821	15.6665	-3.37319	-2.70536	Q9Z0E8	Slc22a5	Organic cation/carnitine transporter 2	Q9Z0E8	no	DGEESPTVLK	10	544	553	16.0172	15.6874	15.7338	16.001	15.5385	15.5304	15.3486	15.4751
0.305447	2.25483	0.642407	0.00556128	0.227821	16.3285	3.37218	-2.70723	Q3UUQ7	Pgap1	GPI inositol-deacylase	Q3UUQ7	no	DSAVQSLR	8	796	803	16.0512	16.1539	16.1472	16.3509	16.5732	16.4448	16.4232	16.4837
-0.585151	2.25458	0.642407	0.00556441	0.227821	15.171	-3.37187	-2.7078	P42208	Septin2	Septin-2	P42208	no	GRLYPWGVVEVENPEHNDFLK	21	255	275	15.3464	15.6368	15.4111	15.4602	15.0946	15.1418	14.3466	14.9308
-0.394865	2.25441	0.642407	0.0055666	0.227821	15.3211	-3.37166	-2.70819	Q9Z2R9	Eif2ak1	Eukaryotic translation initiation factor 2-alpha kinase 1	Q9Z2R9	yes	IIEQEKEIEELKK	13	594	606	15.3576	15.5212	15.6154	15.5801	15.0787	15.0143	15.1161	15.2859
-0.633109	2.2537	0.642038	0.00557569	0.228014	15.6464	-3.37078	-2.70982	Q8JZQ9	Eif3b	Eukaryotic translation initiation factor 3 subunit B	Q8JZQ9	no	GYIFLEYASPAHAVDAVK	18	220	237	16.0423	15.9927	16.4136	15.4033	15.4455	15.3091	15.0596	15.5052
0.501598	2.25204	0.640902	0.00559709	0.228611	14.5703	3.3687	-2.71364	Q920A7	Afg3l1	AFG3-like protein 1	Q920A7	no	LLEKEVLEK	9	722	730	14.2382	14.4198	14.2591	14.3611	14.7896	14.6766	15.1077	14.7106
0.854976	2.2516	0.640902	0.00560272	0.228611	13.2589	3.36816	-2.71464	O08788	Dctn1	Dynactin subunit 1	O08788	no	KLDSAAKDADER	12	979	990	13.0135	12.8179	12.6382	12.8561	13.0471	13.6292	14.0552	14.014
0.831107	2.25138	0.640902	0.00560561	0.228611	13.7958	3.36788	-2.71516	Q05793	Hspg2	Basement membrane-specific heparan sulfate proteoglycan core protein	Q05793	no	LNWGHIPAHPR	11	442	452	13.2716	12.8345	14.0146	13.4002	14.2787	14.4578	13.9526	14.1562
-0.308072	2.251	0.640893	0.00561046	0.228616	15.9788	-3.36741	-2.71602	Q9WTX8	Mad1l1	Mitotic spindle assembly checkpoint protein MAD1	Q9WTX8	no	LHEENTHLR	9	262	270	16.1468	16.0696	16.1935	16.1214	15.961	15.7542	15.7916	15.7922
0.800692	2.25099	0.640893	0.00561066	0.228616	13.2667	3.36739	-2.71606	Q9D7B1	Dus2	tRNA-dihydrouridine(20) synthase [NAD(P)+]-like	Q9D7B1	no	TGISAIAVHGR	11	175	185	12.6529	12.5799	13.4331	12.7993	13.5962	13.7756	13.4611	13.835
-0.987482	2.2497	0.640127	0.00562732	0.22902	14.5287	-3.36579	-2.71901	Q9D1Q6	Erp44	Endoplasmic reticulum resident protein 44	Q9D1Q6	no	GTINFLHADCDKFR	14	292	305	15.1682	15.27	15.4231	14.2284	13.8844	13.8944	13.5884	14.7725
0.440105	2.24929	0.640127	0.00563265	0.22902	15.4571	3.36527	-2.71996	Q99MR8	Mccc1	Methylcrotonoyl-CoA carboxylase subunit alpha, mitochondrial	Q99MR8	no	RLNISYTR	8	540	547	14.9872	15.2601	15.1636	15.5372	15.5971	15.7579	15.7445	15.6089
0.153363	2.24899	0.640127	0.00563653	0.22902	19.6645	3.3649	-2.72065	P52479	Usp10	Ubiquitin carboxyl-terminal hydrolase 10	P52479	no	TVQDALESLVAR	12	636	647	19.6233	19.6318	19.5994	19.497	19.7122	19.7161	19.7616	19.775
-0.98374	2.24893	0.640127	0.00563728	0.22902	13.69	-3.36483	-2.72078	Q32NY4	Cnnm3	Metal transporter CNNM3	Q32NY4	no	IPVYEEER	8	355	362	14.3468	13.8012	14.225	14.3547	13.628	13.725	12.3483	13.0914
0.246638	2.24891	0.640127	0.00563751	0.22902	22.9391	3.36481	-2.72082	Q8K0L3;Q91VA0	Acsm1	Acyl-coenzyme A synthetase ACSM1, mitochondrial	Q8K0L3	no	SVTAPYKYPR	10	535	544	22.5356	22.9098	22.9225	22.895	23.0918	23.0609	23.0409	23.0559
-0.471112	2.24876	0.640127	0.00563953	0.22902	15.7414	-3.36461	-2.72118	Q8CIB5	Fermt2	Fermitin family homolog 2	Q8CIB5	no	INQLYEQAK	9	291	299	16.0597	15.9659	16.2644	15.6176	15.3496	15.4788	15.5066	15.6883
0.786889	2.2486	0.640127	0.00564156	0.22902	12.6978	3.36442	-2.72154	Q8R3B7	Brd8	Bromodomain-containing protein 8	Q8R3B7	no	KLEEEEAEVK	10	150	159	12.4264	12.1155	12.3635	12.3118	12.9171	13.0448	12.9712	13.4318
-0.813962	2.24832	0.640127	0.00564521	0.22902	13.0514	-3.36407	-2.72218	Q6A028	Swap70	Switch-associated protein 70	Q6A028	no	KQALEQYEGVK	11	511	521	13.326	13.7288	13.2935	13.4854	12.1541	12.9358	12.8613	12.6266
-0.152518	2.24513	0.637321	0.00568678	0.230505	23.0678	-3.3601	-2.7295	Q8BWT1	Acaa2	3-ketoacyl-CoA thiolase, mitochondrial	Q8BWT1	no	TPFGAYGGLLK	11	15	25	23.1719	23.0821	23.178	23.1441	22.8783	23.0576	22.976	23.0542
-0.73427	2.24382	0.636764	0.00570401	0.2308	13.5755	-3.35846	-2.73252	Q60598	Cttn	Src substrate cortactin	Q60598	no	LAKHESQQDYAK	12	293	304	14.0482	13.6245	13.8736	14.2243	13.0603	13.0767	13.6488	13.0476
-0.351444	2.24101	0.634148	0.00574097	0.232194	15.9936	-3.35497	-2.73896	P59016	Vps33b	Vacuolar protein sorting-associated protein 33B	P59016	no	VDGEYDLKVPR	11	497	507	16.2398	16.2335	16.0811	16.1227	15.7272	15.7886	16.0542	15.7014
-0.621116	2.24057	0.633894	0.00574684	0.232331	13.7112	-3.35441	-2.73998	Q8BW75	Maob	Amine oxidase [flavin-containing] B	Q8BW75	no	NQLISRVPLGSVIK	14	283	296	14.0842	14.1003	13.9632	13.9392	13.6541	13.4087	13.0935	13.4462
-0.355806	2.2402	0.633707	0.00575181	0.23243	17.4219	-3.35395	-2.74085	P62259	Ywhae	14-3-3 protein epsilon	P62259	no	YLAEFATGNDRK	12	131	142	17.8233	17.6794	17.559	17.3373	17.3749	17.0508	17.2079	17.3422
-0.236762	2.23987	0.633569	0.00575615	0.232504	17.7318	-3.35354	-2.7416	Q91V92	Acly	ATP-citrate synthase	Q91V92	no	EILIPVFK	8	537	544	17.9371	17.9101	17.682	17.8716	17.6303	17.6293	17.523	17.6711
-0.391682	2.23841	0.632372	0.00577547	0.233146	15.3632	-3.35173	-2.74494	Q6QI06	Rictor	Rapamycin-insensitive companion of mTOR	Q6QI06	no	RAQSLKAPSIATIK	14	1298	1311	15.6334	15.6037	15.3678	15.6314	15.1713	15.0182	15.2735	15.2065
0.615586	2.23761	0.631879	0.00578613	0.233411	13.7603	3.35073	-2.74678	P55041	Gem	GTP-binding protein GEM	P55041	no	QGTVGMQPQQR	11	10	20	13.3336	13.4867	13.4635	13.5264	13.9472	14.3118	14.2104	13.8032
-0.512857	2.23554	0.630181	0.00581385	0.234325	16.0014	-3.34814	-2.75155	Q07076	Anxa7	Annexin A7	Q07076	no	DLEKDIR	7	281	287	16.3698	16.1632	16.4703	16.0279	15.7305	15.3933	15.7193	16.1367
-0.253377	2.2339	0.628917	0.00583585	0.235008	17.7894	-3.3461	-2.75531	B1AR13	Cisd3	CDGSH iron-sulfur domain-containing protein 3, mitochondrial	B1AR13	no	NQPFCDGSHFFQR	13	77	89	18.0475	17.7962	18.0068	17.8136	17.6503	17.5498	17.7107	17.7399
-0.434561	2.23266	0.628429	0.00585254	0.235272	16.0249	-3.34456	-2.75816	P97494	Gclc	Glutamate--cysteine ligase catalytic subunit	P97494	no	KVQLLLNGGDVLETLQEKGER	21	64	84	16.3482	16.184	16.3651	16.0717	15.9619	16.0731	15.6204	15.5752
0.832113	2.23167	0.627818	0.00586585	0.235603	13.8911	3.34333	-2.76043	O35973	Per1	Period circadian protein homolog 1	O35973	no	AVLSLHTQKEEQAFLNR	17	781	797	13.2579	13.2945	13.0994	14.2482	14.4486	14.2242	14.4468	14.109
-0.15575	2.23125	0.627722	0.00587152	0.235656	18.9576	-3.3428	-2.76139	P46471	Psmc2	26S proteasome regulatory subunit 7	P46471	no	IINADSEDPKYIINVK	16	101	116	19.0111	19.0807	18.9724	19.0777	18.8577	18.8871	18.8902	18.8839
-0.72278	2.2312	0.627722	0.00587223	0.235656	13.7446	-3.34274	-2.76151	Q8CHT1	Ngef	Ephexin-1	Q8CHT1	no	SQNLKECFRVHK	12	678	689	13.7284	14.1644	14.385	14.1461	13.4182	13.2273	13.785	13.1022
-0.667553	2.2303	0.627199	0.00588439	0.23594	13.5057	-3.34162	-2.76358	P40936	Inmt	Indolethylamine N-methyltransferase	P40936	no	VLRCDVTK	8	139	146	13.9233	13.8556	13.575	14.0042	13.4531	13.0158	13.2199	12.999
-0.615543	2.2283	0.625949	0.00591154	0.23662	15.1659	-3.33913	-2.76816	Q9R1S8	Capn7	Calpain-7	Q9R1S8	no	FAYPMPFCDR	10	235	244	15.1282	15.4118	15.8374	15.5175	14.6341	15.312	14.7394	14.7472
-0.173313	2.22756	0.625772	0.0059216	0.236716	19.1418	-3.33821	-2.76986	Q9WVT6	Ca14	Carbonic anhydrase 14	Q9WVT6	no	SVVFTSAR	8	325	332	19.3255	19.1507	19.1921	19.2453	19.0503	19.0125	19.0344	19.1232
-0.280552	2.22599	0.624416	0.00594309	0.237456	18.2757	-3.33625	-2.77347	O88983	Stx8	Syntaxin-8	O88983	no	GLGFDEIR	8	134	141	18.3641	18.4136	18.3687	18.5176	17.9092	18.0675	18.3026	18.2625
0.26095	2.22543	0.624199	0.00595076	0.237575	16.9	3.33556	-2.77476	Q9R0X4;Q32MW3	Acot9	Acyl-coenzyme A thioesterase 9, mitochondrial	Q9R0X4	no	IFGGFLMR	8	310	317	16.6117	16.8232	16.8207	16.8226	17.0184	16.9946	17.1291	16.9798
0.563428	2.22487	0.624042	0.00595839	0.237661	15.3915	3.33486	-2.77603	Q8C963	Ccdc159	Coiled-coil domain-containing protein 159	Q8C963	no	SQLQAQSK	8	166	173	15.3824	15.0719	14.7814	15.2035	15.8309	15.8605	15.2424	15.7591
0.650611	2.22435	0.624042	0.00596556	0.237661	14.6589	3.33421	-2.77723	Q8C5P5	Nt5dc1	5'-nucleotidase domain-containing protein 1	Q8C5P5	no	DVVAGIQHNFK	11	171	181	13.8919	14.4901	14.4203	14.5318	15.1343	14.5934	14.919	15.2899
0.944069	2.22434	0.624042	0.0059657	0.237661	13.5021	3.3342	-2.77726	Q9WTQ5	Akap12	A-kinase anchor protein 12	Q9WTQ5	no	ESVEKLPLQCK	11	1605	1615	12.267	13.7753	12.9627	13.1151	14.035	14.1054	13.793	13.963
-0.185947	2.22331	0.623196	0.00597991	0.238124	18.6781	-3.33291	-2.77963	Q9CXR1	Dhrs7	Dehydrogenase/reductase SDR family member 7	Q9CXR1	no	NNLDPDLPYK	10	322	331	18.7119	18.7758	18.785	18.8115	18.7009	18.5649	18.4937	18.5808
-0.199758	2.22274	0.623003	0.00598769	0.23823	17.7077	-3.33221	-2.78093	Q8R3I3	Cog6	Conserved oligomeric Golgi complex subunit 6	Q8R3I3	no	LENDKEMLEALK	12	47	58	17.8503	17.7502	17.8084	17.8213	17.6153	17.5505	17.5692	17.6961
-0.142887	2.2222	0.622646	0.00599519	0.238426	20.9256	-3.33153	-2.78217	O35737;P70333	Hnrnph2	Heterogeneous nuclear ribonucleoprotein H2	O35737	no	DLNYCFSGMSDHR	13	263	275	21.0984	20.9654	20.9761	20.9484	20.8729	20.8428	20.8164	20.8846
0.943429	2.22132	0.622327	0.00600731	0.238602	13.8446	3.33044	-2.78419	Q9D1I2	Card19	Caspase recruitment domain-containing protein 19	Q9D1I2	no	ALYIHAQPLHSHLPSR	16	83	98	13.2188	13.4205	14.0003	12.8519	14.8364	14.5658	13.9935	13.8696
-0.466967	2.21987	0.621247	0.00602742	0.239196	15.817	-3.32863	-2.78752	Q9Z1K6	Arih2	E3 ubiquitin-protein ligase ARIH2	Q9Z1K6	no	SCWEQHCSVLVK	12	162	173	16.0637	16.3026	16.0807	15.7552	15.2878	15.7897	15.5982	15.6586
-0.797518	2.21929	0.620862	0.00603545	0.239408	12.7628	-3.32791	-2.78885	P16110	Lgals3	Galectin-3	P16110	no	QDNNWGKEER	10	191	200	13.2237	12.9402	13.4595	13.023	12.3498	12.3025	12.1278	12.6762
0.368674	2.21768	0.619618	0.00605782	0.240094	15.6615	3.32591	-2.79253	Q9CQF0	Mrpl11	Large ribosomal subunit protein uL11m	Q9CQF0	no	IFIKPDRTFELK	12	70	81	15.2957	15.5099	15.5968	15.5062	15.9332	15.9209	15.6735	15.8556
0.547438	2.21731	0.619429	0.00606304	0.240199	14.9898	3.32545	-2.79339	Q62432	Smad2	Mothers against decapentaplegic homolog 2	Q62432	no	VLTQMGSPSVR	11	452	462	15.0725	14.8113	14.2826	14.6979	15.2103	15.2625	15.3779	15.2034
-0.666205	2.21633	0.618893	0.00607675	0.240495	14.2006	-3.32423	-2.79564	Q9D112	Shld1	Shieldin complex subunit 1	Q9D112	no	GQLETNEEEDGLRK	14	85	98	14.487	14.4256	14.5693	14.6527	14.2127	14.1109	13.356	13.7903
0.484198	2.21618	0.618893	0.0060788	0.240495	15.1724	3.32405	-2.79598	P35235	Ptpn11	Tyrosine-protein phosphatase non-receptor type 11	P35235	no	FDSLTDLVEHYKK	13	187	199	15.1066	15.2091	14.6561	14.7493	15.4913	15.4633	15.3177	15.3855
0.306598	2.21585	0.618893	0.00608348	0.240495	16.8931	3.32363	-2.79674	Q91ZM2	Sh2b1	SH2B adapter protein 1	Q91ZM2	no	VGGPLAVLGPSR	12	114	125	16.4923	16.8384	16.8383	16.7902	17.149	17.0147	17.0682	16.9536
1.08698	2.21536	0.61871	0.00609034	0.240597	12.1316	3.32302	-2.79787	Q6ZQM0	Rffl	E3 ubiquitin-protein ligase rififylin	Q6ZQM0	no	ACGVHFASTTR	11	63	73	11.8839	10.8705	11.8537	11.7445	12.9086	12.2382	12.505	13.0486
-0.623411	2.21511	0.61871	0.00609381	0.240597	13.9861	-3.32271	-2.79844	P27656	Lipc	Hepatic triacylglycerol lipase	P27656	no	VFVNCEVK	8	484	491	14.3862	14.2572	14.5531	13.9946	13.9798	13.5325	13.5847	13.6006
0.478939	2.21452	0.618308	0.00610205	0.24082	15.292	3.32198	-2.79978	Q8BJU0	Sgta	Small glutamine-rich tetratricopeptide repeat-containing protein alpha	Q8BJU0	no	KALELDPDNDTYKSNLK	17	185	201	14.9695	14.7434	15.3948	15.1026	15.5814	15.4029	15.5647	15.5771
-0.442252	2.21229	0.616631	0.00613347	0.241751	15.2061	-3.3192	-2.8049	P23591	Gfus	GDP-L-fucose synthase	P23591	no	MIDVQNR	7	149	155	15.2417	15.3763	15.4238	15.667	15.0233	14.7917	15.1416	14.9831
1.00723	2.212	0.616519	0.00613766	0.241814	13.4403	3.31884	-2.80558	P28704	Rxrb	Retinoic acid receptor RXR-beta	P28704	no	GKDKDGDGDGAGGAPEEMPVDR	22	269	290	13.3704	13.3982	12.0524	12.926	14.0642	14.2852	13.5646	13.8618
-1.03368	2.20938	0.615008	0.00617473	0.242657	13.5997	-3.31558	-2.81158	Q8BRH0	Tmtc3	Protein O-mannosyl-transferase TMTC3	Q8BRH0	no	ILEMDPSNVQGK	12	768	779	14.272	14.6185	13.6167	13.9588	13.1094	12.9234	12.4205	13.878
1.04048	2.20884	0.614653	0.00618239	0.242855	13.1544	3.31491	-2.81282	Q922B9	Itprid2	Protein ITPRID2	Q922B9	no	GSECEFAQYTTHHILR	16	648	663	13.2961	11.9956	12.2204	13.0248	13.3287	13.4733	13.8562	14.0405
-0.213631	2.20734	0.613512	0.0062039	0.243494	17.6923	-3.31303	-2.81628	P25444	Rps2	Small ribosomal subunit protein uS5	P25444	no	CSKEVATAIR	10	143	152	17.7889	17.8403	17.7197	17.8477	17.4633	17.6425	17.6285	17.6076
-1.16474	2.2055	0.612223	0.00623022	0.244217	13.4205	-3.31075	-2.82049	Q61081	Cdc37	Hsp90 co-chaperone Cdc37	Q61081	no	TADHQYMEGFK	11	244	254	14.2103	14.2678	13.0403	14.4929	12.6539	13.6458	12.361	12.6916
-0.274983	2.20511	0.612208	0.00623573	0.244226	16.6119	-3.31027	-2.82138	P83882	Rpl36a	Large ribosomal subunit protein eL42	P83882	no	KGKDSLYAQGK	11	28	38	16.7179	16.9157	16.6701	16.6937	16.4731	16.4688	16.4029	16.5525
0.15635	2.2048	0.612208	0.00624019	0.244226	19.4572	3.30988	-2.82209	Q9DCH4	Eif3f	Eukaryotic translation initiation factor 3 subunit F	Q9DCH4	no	TCFSPNR	7	259	265	19.4235	19.32	19.3916	19.3811	19.5551	19.5298	19.5998	19.457
0.567317	2.20471	0.612208	0.00624147	0.244226	14.4118	3.30977	-2.82229	Q8CI08	Slain2	SLAIN motif-containing protein 2	Q8CI08	no	DDSWKDGCY	9	573	581	13.7392	14.4029	14.1475	14.2231	14.6802	14.6393	14.6075	14.855
0.210217	2.20457	0.612208	0.0062436	0.244226	18.265	3.30959	-2.82263	Q9DBC0	Selenoo	Protein adenylyltransferase SelO, mitochondrial	Q9DBC0	no	GAGPTPFSR	9	178	186	18.2261	18.0194	18.197	18.197	18.4086	18.3276	18.4495	18.2946
0.519462	2.20348	0.611898	0.00625922	0.2444	15.2118	3.30824	-2.82512	Q04736	Yes1	Tyrosine-protein kinase Yes	Q04736	yes	LTTVCPTVKPQTQGLAK	17	249	265	15.0156	15.0637	15.0013	14.7276	15.2578	15.6995	15.1841	15.7446
0.139658	2.20328	0.611898	0.00626212	0.2444	20.4604	3.30799	-2.82558	Q78T54	Vma21	Vacuolar ATPase assembly integral membrane protein Vma21	Q78T54	no	AALNALQPPEFR	12	7	18	20.3538	20.3645	20.4476	20.3962	20.5165	20.6006	20.4775	20.5261
-0.89084	2.20322	0.611898	0.00626297	0.2444	13.1624	-3.30791	-2.82572	P08228	Sod1	Superoxide dismutase [Cu-Zn]	P08228	no	QDDLGKGGNEESTK	14	124	137	13.6321	13.3832	13.5628	13.853	12.0904	12.6133	13.2994	12.8647
-0.259903	2.20316	0.611898	0.00626384	0.2444	17.732	-3.30784	-2.82586	P58871	Tnks1bp1	182 kDa tankyrase-1-binding protein	P58871	no	HSLGQEVIGIGGSQDESEVPVRER	24	795	818	18.0863	17.7512	17.7986	17.8118	17.6195	17.6129	17.5156	17.6603
-0.491278	2.2029	0.61183	0.00626763	0.244439	15.3173	-3.30751	-2.82646	Q8CH25	Sltm	SAFB-like transcription modulator	Q8CH25	no	DVQDAIAQSPEKEAK	15	281	295	15.9452	15.5113	15.5125	15.2826	15.2589	15.0362	14.9732	15.0182
-0.255863	2.2019	0.611491	0.00628206	0.24463	17.7513	-3.30627	-2.82875	Q8BSU7;Q8VE04	Mob3b	MOB kinase activator 3B	Q8BSU7	no	KFEPGTQR	8	20	27	17.8252	17.9195	17.8691	17.9032	17.5598	17.4857	17.6055	17.8425
-0.171436	2.19928	0.609845	0.00631997	0.245559	20.3632	-3.30302	-2.83474	P62242	Rps8	Small ribosomal subunit protein eS8	P62242	no	LTPEEEEILNKKR	13	129	141	20.4676	20.5165	20.3538	20.4576	20.2184	20.3538	20.1946	20.343
0.248376	2.19847	0.609451	0.00633184	0.245781	18.1583	3.302	-2.83661	Q8VDQ1	Ptgr2	Prostaglandin reductase 2	Q8VDQ1	no	TLYLSVDPYMR	11	43	53	18.0498	18.0111	17.9879	18.0875	18.1633	18.1602	18.489	18.3174
-0.138506	2.19755	0.609198	0.00634528	0.245925	20.1311	-3.30086	-2.83872	Q9CZN7	Shmt2	Serine hydroxymethyltransferase, mitochondrial	Q9CZN7	no	LGAPALTSR	9	426	434	20.2184	20.1946	20.2302	20.1581	20.0559	20.0426	20.0156	20.1332
0.205525	2.19729	0.609124	0.00634902	0.245967	17.4775	3.30054	-2.83931	Q03160	Grb7	Growth factor receptor-bound protein 7	Q03160	no	HVCEMLVQR	9	125	133	17.3668	17.3013	17.4425	17.3885	17.5562	17.6048	17.6351	17.5252
-0.182649	2.19691	0.608919	0.00635466	0.246083	22.6599	-3.30006	-2.84019	Q9D819	Ppa1	Inorganic pyrophosphatase	Q9D819	no	VFLKNEK	7	19	25	22.8073	22.8191	22.6518	22.7265	22.5522	22.4501	22.5685	22.7035
-0.273794	2.19652	0.608801	0.00636038	0.246149	18.7906	-3.29957	-2.84109	Q9Z0M5	Lipa	Lysosomal acid lipase/cholesteryl ester hydrolase	Q9Z0M5	no	WGYPGEEHSVLTGDGYILSIHR	22	42	63	18.9616	18.9692	19.052	18.7273	18.5552	18.5442	18.6633	18.8522
0.277959	2.19643	0.608801	0.00636168	0.246149	16.5534	3.29946	-2.84129	Q91YR5	Mettl13	eEF1A lysine and N-terminal methyltransferase	Q91YR5	no	LESADQLAEAVR	12	236	247	16.2852	16.4242	16.5135	16.4348	16.801	16.7263	16.6149	16.6272
0.308062	2.1957	0.608256	0.00637233	0.246459	16.0296	3.29856	-2.84296	Q05920	Pc	Pyruvate carboxylase, mitochondrial	Q05920	no	NHQGLLLMDTTFRDAHQSLLATR	23	559	581	15.9604	15.9075	15.8425	15.7917	16.1289	16.3282	16.1762	16.1011
-0.160577	2.19522	0.607956	0.00637938	0.246629	18.8275	-3.29796	-2.84406	Q91YM4	Tbrg4	FAST kinase domain-containing protein 4	Q91YM4	no	WEFPNFNSR	9	565	573	18.9193	18.8939	18.9705	18.8472	18.7195	18.7962	18.7176	18.7554
-0.559548	2.19421	0.60713	0.00639419	0.247098	15.49	-3.29671	-2.84637	Q9D2G2	Dlst	Dihydrolipoyllysine-residue succinyltransferase component of 2-oxoglutarate dehydrogenase complex, mitochondrial	Q9D2G2	no	VEGGTPLFTLR	11	135	145	15.6556	16.0804	15.5994	15.7436	14.7602	15.1739	15.4066	15.5
-0.503927	2.19235	0.605807	0.0064217	0.247852	14.9693	-3.29439	-2.85064	Q60973	Rbbp7	Histone-binding protein RBBP7	Q60973	no	YMPQNPHIIATK	12	131	142	15.011	15.0827	15.44	15.3512	14.8676	14.6608	14.4547	14.8861
-0.557817	2.19185	0.605528	0.00642916	0.248012	14.7803	-3.29376	-2.8518	B2RRE7	Otud4	OTU domain-containing protein 4	B2RRE7	no	LQRPKEESSEDENEVSNILR	20	1009	1028	15.2667	15.0465	14.9903	14.9333	14.5979	14.8854	14.2143	14.308
0.186062	2.19116	0.605379	0.00643927	0.248097	18.5262	3.29291	-2.85336	Q64471	Gstt1	Glutathione S-transferase theta-1	Q64471	no	KNNIPFQMHTVELRK	15	23	37	18.31	18.4165	18.4777	18.5286	18.6258	18.6306	18.6041	18.6164
0.225633	2.18834	0.603117	0.0064812	0.249392	17.6783	3.28941	-2.85982	Q61074	Ppm1g	Protein phosphatase 1G	Q61074	no	ALQDAFLAIDAK	12	93	104	17.4398	17.728	17.5631	17.5309	17.7863	17.7876	17.785	17.8054
0.74607	2.18814	0.603117	0.00648422	0.249392	13.8552	3.28915	-2.86029	Q04891	Sox13	Transcription factor SOX-13	Q04891	no	ILQAFPDMHNSSISK	15	434	448	13.55	13.8401	13.4472	13.0914	14.3421	14.337	13.7265	14.5073
-0.228587	2.18804	0.603117	0.00648578	0.249392	17.9919	-3.28902	-2.86053	P34022	Ranbp1	Ran-specific GTPase-activating protein	P34022	no	FLNAENAQK	9	142	150	18.1471	18.0266	18.1915	18.0596	17.8628	17.7352	18.0054	17.9072
0.349367	2.18651	0.602307	0.00650865	0.249858	16.2464	3.28712	-2.86403	P07759	Serpina3k	Serine protease inhibitor A3K	P07759	no	KLSVSQVVHK	10	351	360	15.8138	16.0662	16.2127	16.1943	16.5493	16.3464	16.4346	16.3542
0.785221	2.18398	0.600856	0.00654662	0.250694	14.2084	3.28398	-2.86982	Q91YJ5	Mtif2	Translation initiation factor IF-2, mitochondrial	Q91YJ5	no	DAEVPIILAINKCDK	15	278	292	13.6505	14.3729	13.9492	13.2907	14.2921	14.9927	14.5332	14.5861
0.271142	2.18337	0.600426	0.00655581	0.250942	16.4807	3.28322	-2.87122	Q9Z1Q9	Vars1	Valine--tRNA ligase	Q9Z1Q9	no	FGLCAYTSQGR	11	923	933	16.3101	16.2433	16.417	16.4101	16.7087	16.6138	16.6219	16.5208
-0.508309	2.18261	0.600049	0.00656738	0.25116	15.5681	-3.28227	-2.87297	Q3TXS7	Psmd1	26S proteasome non-ATPase regulatory subunit 1	Q3TXS7	no	QCVENADLPEGEKKPIDQR	19	111	129	16.1002	15.9279	15.9254	15.3357	15.3414	15.2815	15.2095	15.4236
-0.482641	2.18255	0.600049	0.0065683	0.25116	15.125	-3.2822	-2.87311	Q8QZR5	Gpt	Alanine aminotransferase 1	Q8QZR5	no	ECIEAVIR	8	253	260	15.2986	15.5593	15.4758	15.1315	15.1131	14.6109	14.9052	14.9056
-0.790272	2.18246	0.600049	0.00656962	0.25116	13.8275	-3.28209	-2.87331	Q8R1X6	Spart	Spartin	Q8R1X6	no	GLNTDELGQKEEAK	14	30	43	13.6367	14.6255	14.3674	14.2611	13.6759	13.0345	13.3857	13.6335
-0.18751	2.18176	0.599533	0.00658014	0.251459	20.9232	-3.28122	-2.87491	P62264	Rps14	Small ribosomal subunit protein uS11	P62264	no	IGRIEDVTPIPSDSTRR	17	126	142	21.0327	21.0692	20.924	21.0417	20.6756	20.9319	20.8139	20.8963
0.156513	2.18069	0.598815	0.00659645	0.251875	20.0277	3.27989	-2.87737	Q9D8N0	Eef1g	Elongation factor 1-gamma	Q9D8N0	no	QVLEPSFR	8	174	181	19.9459	19.9459	19.9459	19.9601	20.1206	20.1206	20.1946	19.9882
0.360963	2.17959	0.598077	0.00661311	0.252304	15.6661	3.27852	-2.87988	Q91YE6	Ipo9	Importin-9	Q91YE6	no	ELLPNGLR	8	111	118	15.3802	15.3325	15.6625	15.5673	15.7562	15.8629	15.8329	15.9344
-0.512167	2.17852	0.597714	0.00662951	0.252514	16.3188	-3.27719	-2.88234	Q9Z1Z0	Uso1	General vesicular transport factor p115	Q9Z1Z0	no	DSLIENLK	8	757	764	16.9261	16.2196	16.6942	16.4597	16.1136	15.7304	16.1066	16.3003
0.388836	2.17753	0.597145	0.00664466	0.252845	16.2604	3.27595	-2.88462	G5E870	Trip12	E3 ubiquitin-protein ligase TRIP12	G5E870	no	GLWHPYNR	8	776	783	15.8778	16.0665	15.9205	16.3991	16.4509	16.5215	16.5287	16.3182
-0.64025	2.17742	0.597145	0.00664637	0.252845	21.7798	-3.27581	-2.88487	O08807	Prdx4	Peroxiredoxin-4	O08807	no	QITLNDLPVGR	11	216	226	22.4273	22.3752	22.1856	21.4118	21.4526	21.3592	21.1886	21.8385
-1.15629	2.17693	0.596837	0.00665381	0.253025	13.4183	-3.27521	-2.88599	Q8CG72	Adprs	ADP-ribosylhydrolase ARH3	Q8CG72	no	EAFDEVDMAHR	11	99	109	13.9058	14.256	13.8962	13.9277	12.9086	11.834	12.7225	13.8956
0.341007	2.17536	0.59611	0.00667791	0.253449	16.599	3.27326	-2.88958	Q3TBW2	Mrpl10	Large ribosomal subunit protein uL10m	Q3TBW2	no	VFPSQVLKPFLENSK	15	125	139	16.287	16.5522	16.3074	16.5674	16.6486	16.9928	16.6726	16.764
-0.669686	2.17525	0.59611	0.00667957	0.253449	16.6852	-3.27312	-2.88983	Q9QY30	Abcb11	Bile salt export pump	Q9QY30	no	IDFIDCK	7	1078	1084	17.2005	17.1393	17.2231	16.5172	15.7415	16.6362	16.3603	16.6634
0.143535	2.1734	0.595112	0.0067081	0.254032	20.3753	3.27082	-2.89407	P97351	Rps3a	Small ribosomal subunit protein eS1	P97351	no	KVVDPFSK	8	20	27	20.265	20.3857	20.2535	20.3101	20.4375	20.5069	20.4067	20.4375
0.308833	2.17321	0.595112	0.00671103	0.254032	16.5425	3.27059	-2.89451	Q923D2	Blvrb	Flavin reductase (NADPH)	Q923D2	no	VISKHDLGHFMLR	13	175	187	16.3215	16.3504	16.3891	16.4912	16.4888	16.6634	16.8565	16.7789
-0.898339	2.17317	0.595112	0.00671167	0.254032	12.4776	-3.27053	-2.8946	Q8BHJ9	Slu7	Pre-mRNA-splicing factor SLU7	Q8BHJ9	no	GVKENSITTK	10	105	114	12.6985	13.0138	12.8936	13.1012	11.971	12.3101	11.4769	12.3556
-0.204859	2.17236	0.594749	0.00672422	0.254244	17.6357	-3.26953	-2.89646	Q9Z1J3	Nfs1	Cysteine desulfurase	Q9Z1J3	no	KVYFHTDAAQAVGK	14	228	241	17.6373	17.8121	17.7147	17.7884	17.5136	17.5107	17.5945	17.5143
-0.374577	2.17096	0.594054	0.00674595	0.254651	16.2654	-3.26778	-2.89967	Q8VI75	Ipo4	Importin-4	Q8VI75	no	TEPQVLATLLR	11	978	988	16.6271	16.5238	16.1072	16.5527	16.0313	16.0857	16.1524	16.0431
-0.334008	2.17075	0.594024	0.00674915	0.254669	16.6237	-3.26753	-2.90014	P10637	Mapt	Microtubule-associated protein tau	P10637	no	IGSLDNITHVPGGGNK	16	646	661	16.7057	16.8206	16.9467	16.6898	16.2778	16.6981	16.4342	16.4167
-1.48184	2.17043	0.593885	0.00675407	0.254751	12.7278	-3.26713	-2.90087	Q6P5D4	Cep135	Centrosomal protein of 135 kDa	Q6P5D4	no	LSHVTGDSSHQK	12	652	663	13.5201	13.2306	13.6268	13.4974	12.8333	11.5506	10.6039	12.9598
-0.294672	2.16989	0.593568	0.00676262	0.254936	16.2009	-3.26645	-2.90212	P54227	Stmn1	Stathmin	P54227	no	SHEAEVLK	8	63	70	16.2667	16.4135	16.2926	16.4204	16.1361	15.9129	16.1068	16.0586
0.522127	2.16959	0.593568	0.00676722	0.254936	14.7633	3.26608	-2.9028	P58501	Paxbp1	PAX3- and PAX7-binding protein 1	P58501	no	NSIGCSDVEKR	11	868	878	14.355	14.4876	14.764	14.4024	15.3369	15.0651	14.8455	14.8501
-0.305987	2.16818	0.592654	0.00678925	0.255474	17.0531	-3.26433	-2.90603	Q3UMC0	Afg2a	ATPase family gene 2 protein homolog A	Q3UMC0	no	GVLLYGPPGCSK	12	663	674	17.356	17.2008	17.1227	17.1449	16.661	17.0448	16.9124	16.9823
0.386947	2.16809	0.592654	0.00679067	0.255474	15.5286	3.26422	-2.90624	Q8BH66	Atl1	Atlastin-1	Q8BH66	no	ILLSQAVR	8	56	63	15.1894	15.2892	15.2916	15.5702	15.7055	15.5748	15.8311	15.7769
0.412012	2.16797	0.592654	0.00679249	0.255474	14.9904	3.26407	-2.90651	Q91VW5	Golga4	Golgin subfamily A member 4	Q91VW5	no	TNELVCTSR	9	1247	1255	14.9636	14.7099	14.6875	14.7764	15.3031	15.178	15.235	15.0694
0.34542	2.16686	0.591858	0.00680986	0.255942	15.9809	3.26269	-2.90905	Q8CI78	Rmnd1	Required for meiotic nuclear division protein 1 homolog	Q8CI78	no	HVMQVLER	8	247	254	15.5711	15.9561	15.8879	15.8179	16.2214	16.1941	16.151	16.0481
-0.321321	2.16476	0.590513	0.00684288	0.256736	16.3687	-3.26008	-2.91386	Q9ERL7	Gmfg	Glia maturation factor gamma	Q9ERL7	no	TTDDLTETWLK	11	125	135	16.4896	16.5601	16.7105	16.3572	16.1603	16.3491	16.0966	16.2262
0.344891	2.16469	0.590513	0.00684403	0.256736	15.8526	3.25999	-2.91403	P62814	Atp6v1b2	V-type proton ATPase subunit B, brain isoform	P62814	no	YAEIVHLTLPDGTK	14	68	81	15.6203	15.7587	15.689	15.6527	16.0811	15.8323	16.2117	15.9753
-0.15116	2.16449	0.590513	0.00684711	0.256736	19.0664	-3.25975	-2.91447	P80316	Cct5	T-complex protein 1 subunit epsilon	P80316	no	QQISLATQMVR	11	515	525	19.1998	19.1703	19.1249	19.0729	18.9678	18.991	19.0029	19.0016
-0.293171	2.16443	0.590513	0.00684817	0.256736	16.4818	-3.25966	-2.91463	Q8CHG7	Rapgef2	Rap guanine nucleotide exchange factor 2	Q8CHG7	no	HSVSIVESNLGVGR	14	1174	1187	16.498	16.5029	16.7556	16.757	16.3213	16.3176	16.3874	16.3146
0.440374	2.16405	0.590314	0.00685408	0.256854	15.9894	3.2592	-2.91549	Q2VPQ9	Meaf6	Chromatin modification-related protein MEAF6	Q2VPQ9	no	TAPPQIPDTR	10	7	16	15.4201	15.7388	16.1325	15.7852	16.303	16.2237	16.1256	16.1859
0.179756	2.1631	0.589713	0.00686912	0.25721	18.94	3.25802	-2.91767	Q04750	Top1	DNA topoisomerase 1	Q04750	no	YIMLNPSSR	9	428	436	18.9043	18.7736	18.8886	18.8339	18.9998	19.1488	18.9958	18.975
-0.307121	2.16239	0.589201	0.00688037	0.257513	15.9069	-3.25713	-2.91929	Q9CXT8	Pmpcb	Mitochondrial-processing peptidase subunit beta	Q9CXT8	no	IDAVDAETVR	10	442	451	15.9908	16.0878	16.1716	15.9917	15.6771	15.7934	15.7078	15.8351
-0.359265	2.16224	0.589201	0.00688276	0.257513	15.3444	-3.25694	-2.91964	Q8C7V3	Utp15	U3 small nucleolar RNA-associated protein 15 homolog	Q8C7V3	no	VLNFLIR	7	421	427	15.4804	15.5959	15.4354	15.5843	15.1791	15.2126	15.0266	15.2407
-0.78474	2.16118	0.588839	0.00689961	0.257728	13.7926	-3.25562	-2.92207	Q80TM9	Nisch	Nischarin	Q80TM9	no	IEYLDLSHNGLR	12	314	325	14.5889	14.399	13.6747	14.0775	13.3622	13.0885	13.3117	13.8387
0.225128	2.16085	0.588796	0.00690484	0.257753	17.5202	3.25522	-2.92282	P35564	Canx	Calnexin	P35564	no	TDAPQPDVKDEEGKEEEK	18	518	535	17.4553	17.3654	17.4456	17.3642	17.6723	17.7334	17.4862	17.6391
-0.350047	2.1605	0.588688	0.00691033	0.257817	16.6658	-3.25479	-2.92361	Q8BIJ6	Iars2	Isoleucine--tRNA ligase, mitochondrial	Q8BIJ6	no	SFAQAAIEK	9	186	194	17.0201	16.7981	16.8425	16.7028	16.5606	16.2045	16.6221	16.5761
-0.239826	2.15985	0.588508	0.00692063	0.257924	18.0284	-3.25398	-2.9251	P47915	Rpl29	Large ribosomal subunit protein eL29	P47915	no	SQRYESLK	8	26	33	18.1415	18.3195	18.0123	18.1199	17.827	17.9977	17.8448	17.9643
-0.189981	2.15982	0.588508	0.00692112	0.257924	18.0415	-3.25394	-2.92517	Q8BH43	Wasf2	Actin-binding protein WASF2	Q8BH43	no	GSVLAGPKR	9	283	291	18.1256	18.1419	18.1176	18.1608	17.8685	17.913	17.94	18.0645
-0.571758	2.15906	0.587999	0.00693324	0.258226	14.8231	-3.253	-2.92691	O70405;Q9QY01	Ulk1	Serine/threonine-protein kinase ULK1	O70405	yes	IADFGFAR	8	163	170	15.4021	15.0649	15.0258	14.943	14.8398	14.4387	14.1543	14.716
-0.305873	2.15894	0.587999	0.0069352	0.258226	17.0274	-3.25285	-2.92719	Q8BKI2	Tnrc6b	Trinucleotide repeat-containing gene 6B protein	Q8BKI2	no	GASVPKPTGSK	11	496	506	17.1297	17.0421	17.192	17.3576	16.8309	16.7068	16.9001	17.0601
-0.471943	2.15857	0.587802	0.00694114	0.258344	15.277	-3.25238	-2.92804	Q8K2C8	Gpat4	Glycerol-3-phosphate acyltransferase 4	Q8K2C8	no	EKDEDAVQFANR	12	394	405	15.8115	15.464	15.3024	15.4739	14.9984	15.3129	14.9934	14.8593
-0.713298	2.15766	0.587606	0.00695562	0.25846	14.7172	-3.25126	-2.93011	Q9DBZ5	Eif3k	Eukaryotic translation initiation factor 3 subunit K	Q9DBZ5	no	ALTNLPHTDFTLCK	14	73	86	15.3113	15.2561	15.1506	14.5774	14.3735	14.4286	13.8494	14.7907
0.483929	2.15735	0.587606	0.00696058	0.25846	14.92	3.25088	-2.93082	Q61941	Nnt	NAD(P) transhydrogenase, mitochondrial	Q61941	no	DGKVIFPAPTPK	12	431	442	14.7176	14.9401	14.3761	14.6785	14.9787	15.1678	15.2235	15.2779
-0.726345	2.15621	0.586812	0.00697887	0.258934	13.4697	-3.24946	-2.93343	Q9DBM0	Abcg8	ATP-binding cassette sub-family G member 8	Q9DBM0	no	DKRVEDVIAELR	12	186	197	13.6869	14.14	13.9956	13.5089	13.2344	13.3532	12.7289	13.1096
-0.152283	2.15503	0.585821	0.00699801	0.259525	19.1408	-3.24798	-2.93615	Q9D023	Mpc2	Mitochondrial pyruvate carrier 2	Q9D023	no	KLRPLYNHPAGPR	13	27	39	19.2623	19.2078	19.2266	19.171	19.0934	19.1114	18.9965	19.0571
0.241152	2.14973	0.58138	0.0070839	0.262192	17.2838	3.2414	-2.94828	Q9JKW0	Arl6ip1	ADP-ribosylation factor-like protein 6-interacting protein 1	Q9JKW0	no	FHEICSNLVK	10	105	114	17.0601	17.0832	17.249	17.2607	17.4482	17.3558	17.3297	17.484
-0.172285	2.14939	0.581227	0.00708939	0.262285	18.49	-3.24098	-2.94905	Q8BL97	Srsf7	Serine/arginine-rich splicing factor 7	Q8BL97	no	VYVGNLGTGAGKGELER	17	42	58	18.6287	18.5674	18.5339	18.5747	18.3405	18.4757	18.3568	18.4425
-1.20536	2.14883	0.580841	0.00709852	0.262518	10.8463	-3.24028	-2.95033	Q922R8	Pdia6	Protein disulfide-isomerase A6	Q922R8	no	KAATALKDVVK	11	67	77	11.2492	11.9563	11.5366	11.0536	10.2275	10.5827	10.0973	10.0669
0.36495	2.14837	0.58066	0.00710603	0.262627	15.7531	3.23971	-2.95138	Q64282	Ifit1	Interferon-induced protein with tetratricopeptide repeats 1	Q64282	no	SLATWGNCAWLHYHR	15	91	105	15.4738	15.6849	15.5013	15.6227	16.1591	15.8291	15.963	15.7912
-0.551413	2.14808	0.580612	0.00711074	0.262656	17.8158	-3.23936	-2.95204	Q99MZ7	Pecr	Peroxisomal trans-2-enoyl-CoA reductase	Q99MZ7	no	KEEEVSNLVK	10	83	92	18.2499	18.3871	18.2029	17.5261	17.5906	17.362	17.3373	17.8704
0.323353	2.14706	0.580204	0.00712755	0.262903	15.9556	3.23808	-2.95438	Q5Y5T1	Zdhhc20	Palmitoyltransferase ZDHHC20	Q5Y5T1	no	SIGSNQPFPIKPLSESK	17	330	346	15.7563	15.9653	15.6719	15.7823	16.1304	16.1789	15.9872	16.1727
-0.438179	2.14701	0.580204	0.00712833	0.262903	16.4923	-3.23802	-2.95449	P59913	Pcmtd1	Protein-L-isoaspartate O-methyltransferase domain-containing protein 1	P59913	no	GIPQRAPPK	9	267	275	16.8329	16.6116	16.6639	16.7372	16.3802	16.4375	15.8121	16.4631
-0.73678	2.14699	0.580204	0.00712875	0.262903	13.2336	-3.23799	-2.95455	Q3TLH4	Prrc2c	Protein PRRC2C	Q3TLH4	no	KEEQVVQVWSKK	12	1674	1685	13.6094	13.4065	13.6743	13.7179	13.0624	12.8225	13.1771	12.399
-0.610771	2.14547	0.579203	0.00715372	0.26351	14.1318	-3.2361	-2.95803	Q571I9	Aldh16a1	Aldehyde dehydrogenase family 16 member A1	Q571I9	no	RKPVLTSQLER	11	602	612	14.7221	14.6039	14.2516	14.171	13.6832	13.6699	13.8299	14.1226
-0.234929	2.14504	0.579118	0.00716079	0.263561	17.5273	-3.23557	-2.95901	Q9CXS4	Cenpv	Centromere protein V	Q9CXS4	no	AQHTFCKRCGVQSFYTPR	18	188	205	17.6658	17.5452	17.5987	17.7693	17.4045	17.5393	17.3444	17.351
0.859052	2.14326	0.578194	0.00719026	0.264123	13.6056	3.23335	-2.96309	Q9D1G1	Rab1b	Ras-related protein Rab-1B	Q9D1G1	no	RMGPGAASGGERPNLK	16	172	187	13.262	13.8865	12.6157	12.9401	13.7722	14.2836	14.0399	14.0448
-0.476381	2.14166	0.577112	0.00721675	0.264782	14.5594	-3.23137	-2.96674	E9Q735	Ube4a	Ubiquitin conjugation factor E4 A	E9Q735	no	EKEAGLQMFGQLAR	14	793	806	15.0357	14.7974	14.7905	14.5668	14.405	14.3276	14.2306	14.3217
0.699814	2.14125	0.576881	0.00722346	0.264923	13.7762	3.23087	-2.96767	P50516	Atp6v1a	V-type proton ATPase catalytic subunit A	P50516	no	LPANHPLLTGQR	12	221	232	13.5657	12.8898	13.8251	13.4244	14.1609	14.0319	14.0373	14.2741
-0.384502	2.13908	0.574917	0.00725975	0.266123	16.0845	-3.22816	-2.97264	Q61823	Pdcd4	Programmed cell death protein 4	Q61823	no	EIDMLLK	7	330	336	16.2319	16.4118	16.4504	16.0128	15.876	15.8083	15.783	16.1017
-0.190475	2.13895	0.574917	0.00726192	0.266123	18.2296	-3.228	-2.97294	Q99JY4	Trabd	TraB domain-containing protein	Q99JY4	no	VSAHITEQLGMAPGGEFR	18	154	171	18.2454	18.3356	18.3374	18.381	18.1734	18.037	18.11	18.2172
0.59169	2.13742	0.573728	0.00728758	0.266853	14.9773	3.2261	-2.97645	Q8BFS9	Asnsd1	Asparagine synthetase domain-containing protein 1	Q8BFS9	no	SAVNYQCLFSGHVLHLR	17	41	57	14.6635	14.8225	14.1793	15.0608	15.2839	15.2029	15.4968	15.1092
0.61202	2.13599	0.57272	0.00731162	0.267473	14.4344	3.22432	-2.97972	Q8C0D5	Efl1	Elongation factor-like GTPase 1	Q8C0D5	no	IDKIVTSLGLK	11	316	326	13.628	14.1554	14.2062	14.5239	14.8255	14.7143	14.6261	14.7957
0.475751	2.13587	0.57272	0.00731357	0.267473	14.5691	3.22418	-2.97998	Q5SPL2	Phf12	PHD finger protein 12	Q5SPL2	no	VHQLFPSR	8	757	764	14.2919	14.2816	14.3236	14.4279	14.6793	14.7785	14.678	15.0921
1.34543	2.13539	0.57272	0.00732163	0.267473	11.4346	3.22359	-2.98108	Q61146	Ocln	Occludin	Q61146	no	SKLSHIKR	8	504	511	11.0929	10.6618	9.77628	11.5167	12.2204	12.3629	12.3301	11.516
0.522925	2.13521	0.57272	0.00732467	0.267473	14.8362	3.22336	-2.98149	Q3TUU5	Tex30	Testis-expressed protein 30	Q3TUU5	no	LKIPFGNK	8	8	15	14.4122	14.4535	14.9009	14.5324	15.2719	15.2684	14.809	15.0413
-0.80387	2.13497	0.572649	0.00732876	0.267517	12.7613	-3.22306	-2.98204	Q8BXA1	Golim4	Golgi integral membrane protein 4	Q8BXA1	no	QVEEEHR	7	298	304	13.0197	13.4028	13.2769	12.9537	12.6329	12.629	12.0574	12.1182
0.136198	2.13385	0.571729	0.00734768	0.268084	19.5681	3.22167	-2.98461	Q14CH1	Mocos	Molybdenum cofactor sulfurase	Q14CH1	no	GPEPPAFQR	9	9	17	19.5185	19.4919	19.533	19.4566	19.6603	19.6569	19.64	19.5875
0.131136	2.13333	0.571729	0.00735644	0.268084	21.3852	3.22103	-2.98579	Q9D7B6	Acad8	Isobutyryl-CoA dehydrogenase, mitochondrial	Q9D7B6	no	FCPPLCTMEK	10	143	152	21.248	21.3222	21.3399	21.3683	21.4392	21.4834	21.49	21.3904
-0.466018	2.1333	0.571729	0.007357	0.268084	15.0665	-3.22099	-2.98586	P97807	Fh	Fumarate hydratase, mitochondrial	P97807	no	RAAAEVNQEYGLDPK	15	98	112	15.5874	15.0897	15.3629	15.158	14.854	14.6492	14.84	14.9908
-0.178039	2.13313	0.571729	0.0073598	0.268084	19.2967	-3.22078	-2.98624	Q9WUL7	Arl3	ADP-ribosylation factor-like protein 3	Q9WUL7	no	SVQSQGFK	8	55	62	19.4306	19.4028	19.3161	19.3936	19.1599	19.098	19.2719	19.3011
0.427997	2.13312	0.571729	0.00735997	0.268084	15.4221	3.22077	-2.98627	Q9ESU6	Brd4	Bromodomain-containing protein 4	Q9ESU6	no	DVPDSQQHPGPEK	13	335	347	15.4088	15.1398	15.1046	15.1792	15.7744	15.7986	15.6299	15.3414
-0.274616	2.13303	0.571729	0.00736162	0.268084	17.1022	-3.22065	-2.98649	P62900	Rpl31	Large ribosomal subunit protein eL31	P62900	no	FAMKEMGTPDVR	12	52	63	17.4361	17.2883	17.0626	17.171	17.0278	16.9116	16.9713	16.9488
-0.267002	2.13201	0.571262	0.00737894	0.268373	16.1465	-3.21938	-2.98882	Q3UHH1	Zswim8	Zinc finger SWIM domain-containing protein 8	Q3UHH1	no	AAAELALSCLPHAHALNPNEIQR	23	1360	1382	16.3145	16.2282	16.2846	16.2929	16.0725	15.9709	16.0503	15.9584
0.156883	2.13182	0.571262	0.00738213	0.268373	20.6571	3.21915	-2.98925	Q9CQQ7	Atp5pb	ATP synthase F(0) complex subunit B1, mitochondrial	Q9CQQ7	no	RKEEEHMIDWVEK	13	209	221	20.6386	20.5601	20.5448	20.5714	20.7466	20.7665	20.6112	20.818
-0.204702	2.13176	0.571262	0.00738319	0.268373	17.8919	-3.21907	-2.98939	P97501;Q8VHG0	Fmo4	Dimethylaniline monooxygenase [N-oxide-forming] 4	P97501	no	NAILTQWDR	9	483	491	18.121	17.9573	17.9752	17.9235	17.7996	17.8533	17.7075	17.7978
-0.593779	2.13166	0.571262	0.00738482	0.268373	14.4504	-3.21895	-2.98961	Q9BCZ4	Selenos	Selenoprotein S	Q9BCZ4	no	LRMQEDLNAQVEK	13	87	99	14.9582	14.9814	14.5595	14.49	13.956	14.0073	14.517	14.1338
-0.592986	2.13133	0.571262	0.00739047	0.268373	13.9013	-3.21854	-2.99037	B1AZI6	Thoc2	THO complex subunit 2	B1AZI6	no	LIALAICK	8	378	385	14.0836	14.2012	14.2428	14.2636	13.4497	13.8703	13.3081	13.7911
0.281772	2.13107	0.571262	0.00739483	0.268373	17.2617	3.21822	-2.99096	Q9CXF4	Tbc1d15	TBC1 domain family member 15	Q9CXF4	no	HYGFNEILK	9	564	572	16.8626	17.1679	17.2807	17.1721	17.4471	17.3853	17.4052	17.3728
-0.976438	2.13086	0.571262	0.00739846	0.268373	13.0507	-3.21795	-2.99145	Q3UDE2	Ttll12	Tubulin--tyrosine ligase-like protein 12	Q3UDE2	no	VHCDVQQVLGHLTHPR	16	302	317	13.968	13.1392	14.1284	12.9201	12.6804	12.4813	12.229	12.8594
-0.675791	2.13071	0.571262	0.00740093	0.268373	14.2506	-3.21777	-2.99178	Q8CGB6	Tns2	Tensin-2	Q8CGB6	no	HFLIETGPK	9	1192	1200	14.5987	14.3859	14.859	14.5104	13.4365	14.3595	13.7927	14.0622
-0.611345	2.13061	0.571262	0.00740271	0.268373	16.5329	-3.21764	-2.99202	Q99K51	Pls3	Plastin-3	Q99K51	no	HVIPMNPNTDDLFK	14	145	158	17.1736	16.9349	17.0369	16.2087	16.1841	15.9687	16.1884	16.5675
-0.787613	2.12995	0.571102	0.00741395	0.268471	12.9021	-3.21683	-2.99352	Q99KC8	Vwa5a	von Willebrand factor A domain-containing protein 5A	Q99KC8	no	ELNKPVQGPLAHR	13	594	606	13.6367	13.4151	13.2467	12.8853	12.2796	12.7324	12.6649	12.3564
-0.497761	2.12994	0.571102	0.00741409	0.268471	15.0711	-3.21681	-2.99354	Q9CRB8	Mtfp1	Mitochondrial fission process protein 1	Q9CRB8	no	AGEVPSPEAGR	11	63	73	15.1887	15.4572	15.3922	15.2417	14.6502	14.5816	14.8508	15.2061
0.214992	2.12929	0.570711	0.00742519	0.268713	17.7945	3.21601	-2.99503	Q8CHT0	Aldh4a1	Delta-1-pyrroline-5-carboxylate dehydrogenase, mitochondrial	Q8CHT0	no	DPQEPIMK	8	437	444	17.7912	17.6182	17.7385	17.6001	17.9425	17.9804	17.8236	17.8615
-0.276669	2.12874	0.570668	0.00743462	0.26874	17.7271	-3.21532	-2.99629	P31651	Slc6a12	Sodium- and chloride-dependent betaine transporter	P31651	no	QELIAWEKETHL	12	603	614	18.0162	17.7402	17.7212	17.9844	17.5088	17.6988	17.4804	17.6672
-0.772281	2.12787	0.570248	0.00744947	0.269	14.884	-3.21425	-2.99827	Q9DBK0	Acot12	Acetyl-coenzyme A thioesterase	Q9DBK0	no	SGWEITTTLEK	11	367	377	15.4445	15.6513	15.4281	14.5565	14.6152	14.4925	14.0372	14.8464
-1.17609	2.12734	0.570057	0.00745862	0.269118	12.5059	-3.21359	-2.99949	E9Q6J5	Bod1l	Biorientation of chromosomes in cell division protein 1-like 1	E9Q6J5	no	KTENSEVDTSAR	12	1456	1467	12.9552	13.9189	13.3575	12.1442	12.3673	11.5738	11.8092	11.9211
0.155962	2.12717	0.570057	0.00746149	0.269118	19.8814	3.21338	-2.99987	O70194	Eif3d	Eukaryotic translation initiation factor 3 subunit D	O70194	no	DMPYQPFSK	9	27	35	19.7208	19.8337	19.8875	19.7715	20.002	20.002	19.9161	19.9174
0.187024	2.12634	0.569448	0.00747584	0.269496	18.0946	3.21234	-3.00178	Q9QYI4	Dnajb12	DnaJ homolog subfamily B member 12	Q9QYI4	no	FHPDKNHAPGATEAFK	16	138	153	17.9867	17.97	17.9367	18.1111	18.2053	18.132	18.2342	18.1811
0.191531	2.12596	0.569237	0.00748237	0.269627	19.0337	3.21187	-3.00265	Q9CYW4	Hdhd3	Haloacid dehalogenase-like hydrolase domain-containing protein 3	Q9CYW4	no	AQSHNFPNYGLSR	13	55	67	19.0979	18.9278	18.9017	18.8243	19.1766	19.1092	19.1289	19.1031
0.551274	2.12542	0.569037	0.00749164	0.269751	13.8708	3.2112	-3.00387	Q91VN6	Ddx41	Probable ATP-dependent RNA helicase DDX41	Q91VN6	no	CALCIGGMSVK	11	294	304	13.564	13.6653	13.5598	13.5916	13.8701	14.3165	14.228	14.1712
-0.34793	2.12489	0.568672	0.00750083	0.269977	15.3635	-3.21054	-3.00509	Q8R079	Bfar	Bifunctional apoptosis regulator	Q8R079	no	EKWEGFPK	8	75	82	15.464	15.6663	15.5404	15.4791	15.1583	15.1519	15.1589	15.289
-0.814501	2.12462	0.568566	0.00750557	0.270043	13.8451	-3.2102	-3.00572	Q9D902	Gtf2e2	General transcription factor IIE subunit 2	Q9D902	no	LLDNHDQR	8	155	162	14.2437	14.2328	14.0633	14.4694	13.2794	13.0571	13.1835	14.2312
0.632719	2.12376	0.568215	0.00752038	0.270262	14.4618	3.20914	-3.00768	Q61879	Myh10	Myosin-10	Q61879	no	HATALEELSEQLEQAK	16	1201	1216	14.3088	14.397	14.2636	13.6124	14.7346	14.9879	14.875	14.5152
-0.798993	2.12284	0.568125	0.0075363	0.270318	13.5263	-3.208	-3.00978	A2AUY4	Baz2b	Bromodomain adjacent to zinc finger domain protein 2B	A2AUY4	no	ALQKQIQK	8	1663	1670	14.3591	14.1092	13.7338	13.5012	13.5576	12.9578	12.7826	13.2093
0.663523	2.12251	0.568125	0.00754203	0.270318	14.283	3.20759	-3.01053	Q60680	Chuk	Inhibitor of nuclear factor kappa-B kinase subunit alpha	Q60680	yes	WCHEIQIMK	9	58	66	13.38	14.1029	14.2749	14.047	14.5493	14.7377	14.7813	14.3905
-0.367942	2.1225	0.568125	0.00754231	0.270318	15.3738	-3.20757	-3.01057	Q9DCT8	Crip2	Cysteine-rich protein 2	Q9DCT8	no	RVYFAEK	7	132	138	15.6268	15.5027	15.4389	15.6628	15.2883	15.1291	15.2872	15.0549
0.655136	2.12209	0.567887	0.00754936	0.270466	14.0943	3.20706	-3.0115	O09131	Gsto1	Glutathione S-transferase omega-1	O09131	no	EALENEFKK	9	144	152	13.8105	13.4859	13.8758	13.8946	14.2398	14.1903	14.9457	14.3115
0.492977	2.12133	0.56746	0.00756261	0.270732	16.027	3.20612	-3.01324	P01670	NA	Ig kappa chain V-III region PC 6684	P01670	no	ELPRTFGGGTK	11	97	107	15.3598	15.9722	15.7605	16.0296	16.1941	16.4408	16.4416	16.0175
0.368608	2.12108	0.567383	0.00756687	0.27078	15.2925	3.20581	-3.0138	E9Q5K9	Ythdc1	YTH domain-containing protein 1	E9Q5K9	no	KLNLAFR	7	387	393	15.0698	15.0428	15.3021	15.018	15.4605	15.4811	15.5579	15.4077
0.160486	2.12054	0.567134	0.00757639	0.270936	21.307	3.20513	-3.01504	P60229	Eif3e	Eukaryotic translation initiation factor 3 subunit E	P60229	no	MFEDPETTR	9	94	102	21.1106	21.1961	21.3061	21.2943	21.4691	21.3621	21.3687	21.3492
-0.224378	2.12024	0.567134	0.00758157	0.270936	16.833	-3.20477	-3.01572	Q9D4H8	Cul2	Cullin-2	Q9D4H8	no	KLMVEPLQNILIR	13	149	161	16.9778	16.8768	17.0066	16.9196	16.7001	16.682	16.7366	16.7647
0.352142	2.11984	0.567134	0.00758856	0.270936	18.111	3.20427	-3.01664	Q8C0N2;Q8K2C8	Gpat4	Glycerol-3-phosphate acyltransferase 4	Q8C0N2	no	ACPHVWFER	9	284	292	17.5723	18.0315	17.9449	18.191	18.3503	18.3115	18.1521	18.3342
0.340738	2.11954	0.567134	0.00759388	0.270936	16.2842	3.20389	-3.01733	Q91ZW3	Smarca5	SWI/SNF-related matrix-associated actin-dependent regulator of chromatin subfamily A member 5	Q91ZW3	no	LLTQGFTNWNKR	12	836	847	15.9702	15.9622	16.2079	16.3149	16.5706	16.32	16.5226	16.4049
0.248829	2.11662	0.565093	0.00764498	0.272212	17.5998	3.20027	-3.02399	Q6A009	Ltn1	E3 ubiquitin-protein ligase listerin	Q6A009	no	THLPDFLICK	10	860	869	17.3028	17.5565	17.4122	17.63	17.7186	17.7702	17.7594	17.6486
-0.220986	2.11603	0.564666	0.00765543	0.272479	16.9258	-3.19954	-3.02535	P11531	Dmd	Dystrophin	P11531	no	IEHYASR	7	3430	3436	17.0343	17.06	16.9526	17.0981	16.7738	16.8133	16.8064	16.8676
-0.854386	2.11577	0.564577	0.00765994	0.272535	13.1228	-3.19922	-3.02593	A2A690	Tanc2	Protein TANC2	A2A690	no	YSQTPQIGR	9	1715	1723	13.1742	13.3283	13.6886	14.0088	12.8358	12.5188	13.1376	12.2902
0.926988	2.11507	0.564042	0.00767233	0.272872	12.0615	3.19835	-3.02753	Q9D8M4	Rpl7l1	Large ribosomal subunit protein uL30-like 1	Q9D8M4	no	EMGSPGYRGDR	11	227	237	11.5931	11.3025	11.6565	11.8399	12.2473	12.7421	12.2132	12.8974
0.233259	2.11411	0.563246	0.00768933	0.273372	16.8408	3.19715	-3.02973	Q497H0	Zfand3	AN1-type zinc finger protein 3	Q497H0	no	LVENPERPEESGR	13	136	148	16.7406	16.7601	16.6887	16.707	16.978	16.9141	16.871	17.0665
-0.412499	2.11335	0.562943	0.00770278	0.273563	15.6813	-3.19621	-3.03146	Q64105	Spr	Sepiapterin reductase	Q64105	no	EELGAQQPDLK	11	53	63	15.9897	16.0538	15.9906	15.5161	15.5485	15.4997	15.3959	15.4561
0.332545	2.11228	0.562241	0.00772191	0.274005	16.7317	3.19487	-3.03393	Q64378	Fkbp5	Peptidyl-prolyl cis-trans isomerase FKBP5	Q64378	no	EKLTQAAIVK	10	263	272	16.4157	16.5957	16.7102	16.5399	16.6419	16.8732	17.0281	17.0485
-0.521507	2.1108	0.561097	0.0077482	0.274728	15.2549	-3.19304	-3.0373	Q9D5T0	Atad1	Outer mitochondrial transmembrane helix translocase	Q9D5T0	no	LLQPPKGVLLYGPPGCGKTLIAK	23	122	144	15.7196	15.4567	15.2423	15.6442	15.2434	15.1268	15.0161	14.5904
0.231886	2.10916	0.56012	0.0077775	0.275347	20.1131	3.19101	-3.04104	Q71KT5	Tm7sf2	Delta(14)-sterol reductase TM7SF2	Q71KT5	no	KNPSDPSVAGLETIPTATGR	20	316	335	20.2419	19.8892	19.9459	19.9116	20.3101	20.2535	20.1946	20.1581
0.643931	2.10898	0.560108	0.00778068	0.275354	13.9798	3.19079	-3.04145	Q6DFV5	Helz	Probable helicase with zinc finger domain	Q6DFV5	no	SLSGESLNGMVTK	13	118	130	13.5877	14.0049	13.7601	13.2787	14.0531	14.4754	14.4968	14.1819
-0.396598	2.10685	0.558807	0.0078189	0.276181	15.5643	-3.18814	-3.04631	E9PZJ8	Ascc3	Activating signal cointegrator 1 complex subunit 3	E9PZJ8	no	KAGEDGEVSGEGVLPFDPK	19	353	371	15.956	15.8486	15.5791	15.6669	15.301	15.5476	15.4186	15.1969
-0.304211	2.10516	0.557775	0.00784943	0.276838	16.4583	-3.18604	-3.05018	P54775	Psmc4	26S proteasome regulatory subunit 6B	P54775	no	GVLMYGPPGCGKTMLAK	17	201	217	16.5873	16.5643	16.6141	16.6758	16.5285	16.3082	16.2666	16.1213
0.357887	2.1044	0.557505	0.00786325	0.27701	16.1902	3.18509	-3.05192	Q6Q899	Rigi	Antiviral innate immune response receptor RIG-I	Q6Q899	no	QNLQAFR	7	7	13	16.0604	16.0098	16.1087	15.8663	16.3229	16.6631	16.2849	16.2059
0.457165	2.1038	0.557077	0.007874	0.277283	14.9477	3.18436	-3.05328	Q8K003	Tma7	Translation machinery-associated protein 7	Q8K003	no	EMDEEDK	7	21	27	14.5752	14.7221	14.8583	14.7209	15.1273	15.4939	15.0192	15.0647
0.200204	2.1025	0.556097	0.00789778	0.27791	18.6996	3.18273	-3.05627	Q80XN0	Bdh1	D-beta-hydroxybutyrate dehydrogenase, mitochondrial	Q80XN0	no	KMWDDLPEVVRK	12	259	270	18.4774	18.6511	18.6763	18.593	18.6779	18.8258	18.8948	18.8002
-0.214381	2.10168	0.555764	0.00791258	0.278122	18.2964	-3.18172	-3.05813	O88986	Gcat	2-amino-3-ketobutyrate coenzyme A ligase, mitochondrial	O88986	no	IAHFHQR	7	116	122	18.4091	18.4508	18.4747	18.2799	18.1486	18.1176	18.1474	18.3434
-0.288795	2.10159	0.555764	0.00791421	0.278122	16.81	-3.18161	-3.05833	Q8K4G5	Ablim1	Actin-binding LIM protein 1	Q8K4G5	no	QSLGESPR	8	465	472	16.8453	16.8385	17.0654	17.0683	16.7215	16.6795	16.4955	16.7659
-0.719586	2.10134	0.555764	0.00791879	0.278122	13.0101	-3.1813	-3.05891	Q8CHT3	Ints5	Integrator complex subunit 5	Q8CHT3	no	EHARCGLLLLR	11	54	64	13.619	13.49	13.1304	13.2402	12.7525	12.712	12.8095	12.3272
-0.323435	2.10098	0.555563	0.00792546	0.278251	15.6597	-3.18084	-3.05974	Q8VEH6	Zng1	Zinc-regulated GTPase metalloprotein activator 1	Q8VEH6	no	KIAVILNEFGEGSAVEK	17	68	84	15.6764	15.8254	15.8312	15.9527	15.5097	15.458	15.5612	15.463
-0.669529	2.09993	0.55468	0.00794459	0.278817	13.8372	-3.17954	-3.06213	Q3UZP0	Marveld2	MARVEL domain-containing protein 2	Q3UZP0	no	ANHHPYKDPSR	11	125	135	14.0718	14.1712	13.9696	14.4751	13.2497	13.4164	13.3608	13.9827
0.307529	2.0993	0.554483	0.00795614	0.278944	16.6301	3.17876	-3.06357	Q9D0L8	Rnmt	mRNA cap guanine-N7 methyltransferase	Q9D0L8	no	LVCADIADISMK	12	212	223	16.3758	16.3666	16.4663	16.6966	16.8551	16.7546	16.8889	16.6369
0.627864	2.09924	0.554483	0.00795722	0.278944	13.8357	3.17869	-3.06371	Q80TY5	Vps13b	Intermembrane lipid transfer protein VPS13B	Q80TY5	no	QNNLLTVQLK	10	3894	3903	13.1101	13.7649	13.7634	13.4488	14.0054	14.2796	14.2147	14.0989
0.421775	2.09878	0.554185	0.00796568	0.279135	14.973	3.17812	-3.06476	O35490	Bhmt	Betaine--homocysteine S-methyltransferase 1	O35490	no	GNYVAEKISGQK	12	87	98	14.5793	14.7567	14.7292	14.9832	15.1269	15.1788	15.1034	15.3263
-0.120772	2.09834	0.553912	0.00797369	0.279311	20.4876	-3.17757	-3.06576	P05213;P68368;P68369;P68373	Tuba4a	Tubulin alpha-4A chain	P05213	no	HGKYMACCLLYRGDVVPK	18	309	326	20.5638	20.5464	20.5454	20.5364	20.3687	20.4575	20.4322	20.4505
-0.475704	2.09804	0.553775	0.00797922	0.279399	15.0382	-3.1772	-3.06645	P08113	Hsp90b1	Endoplasmin	P08113	no	EKSEKFAFQAEVNR	14	71	84	15.0415	15.4093	15.3157	15.3378	14.9634	14.4639	14.9485	14.8256
0.330144	2.09746	0.553406	0.00798989	0.279636	15.8617	3.17648	-3.06777	Q9Z2Q2	Knop1	Lysine-rich nucleolar protein 1	Q9Z2Q2	no	VSVENSLK	8	235	242	15.743	15.6969	15.554	15.7926	15.873	16.1127	16.1466	15.9747
0.537085	2.09734	0.553406	0.00799202	0.279636	15.1235	3.17634	-3.06804	Q91ZU6	Dst	Dystonin	Q91ZU6	no	ATDPPSLQSHIPVLDKGR	18	6923	6940	14.6532	14.684	15.0262	15.0562	15.1597	15.6189	15.1133	15.6761
-0.382423	2.09683	0.553265	0.00800146	0.279727	17.96	-3.1757	-3.06921	P80314	Cct2	T-complex protein 1 subunit beta	P80314	no	KIHPQTIISGWR	12	120	131	18.3076	18.2547	18.2497	17.793	17.6979	17.7115	17.6134	18.0524
0.259531	2.09427	0.551154	0.00804871	0.28109	17.4115	3.17252	-3.07504	Q8K2L8	Trappc12	Trafficking protein particle complex subunit 12	Q8K2L8	no	ILLQIGDIK	9	651	659	17.2391	17.1292	17.2688	17.4897	17.4962	17.5007	17.6421	17.5259
0.369664	2.09312	0.550431	0.00807005	0.281559	15.9656	3.1711	-3.07767	P56695	Wfs1	Wolframin	P56695	no	AALVMYWK	8	180	187	15.6584	15.6951	15.8698	15.8997	16.1425	15.8787	16.2927	16.2878
-0.434516	2.09261	0.550143	0.00807961	0.281746	17.1593	-3.17046	-3.07884	Q9JII6	Akr1a1	Aldo-keto reductase family 1 member A1	Q9JII6	no	AVPREELFVTSK	12	69	80	17.4184	17.0721	17.2626	17.7533	16.9056	17.1677	16.994	16.701
-0.345978	2.08988	0.548434	0.00813058	0.282857	15.4576	-3.16707	-3.08508	Q5U5M8	Bloc1s3	Biogenesis of lysosome-related organelles complex 1 subunit 3	Q5U5M8	no	GDLCALAER	9	158	166	15.6343	15.6628	15.4837	15.7414	15.3575	15.163	15.3266	15.2911
0.265707	2.08976	0.548434	0.00813282	0.282857	18.1746	3.16692	-3.08535	Q8C407	Yipf4	Protein YIPF4	Q8C407	no	ESTATTFLR	9	50	58	17.7885	18.0568	18.175	18.1466	18.2098	18.3551	18.3874	18.2775
-0.862268	2.08963	0.548434	0.00813525	0.282857	12.844	-3.16676	-3.08565	Q9CRA7	Dmac2l	ATP synthase subunit s, mitochondrial	Q9CRA7	no	DKEYLAQVFK	10	178	187	13.5093	13.1034	13.6242	12.8637	11.8847	12.4976	12.6068	12.6625
0.785541	2.0896	0.548434	0.00813583	0.282857	12.5113	3.16672	-3.08572	Q8BUK6	Hook3	Protein Hook homolog 3	Q8BUK6	no	LEDLGDLRR	9	327	335	12.2644	11.8342	12.3745	12.0009	12.9089	13.1026	12.6785	12.9261
0.217482	2.08882	0.547821	0.00815037	0.283256	17.4569	3.16576	-3.08749	Q8C7E9	Cstf2t	Cleavage stimulation factor subunit 2 tau variant	Q8C7E9	no	GQMQISDPRPPMPR	14	314	327	17.4149	17.3559	17.4125	17.2095	17.6426	17.5124	17.5548	17.5531
0.214393	2.08853	0.547694	0.00815581	0.283339	17.183	3.1654	-3.08815	Q9CWL8	Ctnnbl1	Beta-catenin-like protein 1	Q9CWL8	no	VHQILNMR	8	515	522	17.0804	17.0671	17.0514	17.1043	17.3685	17.3476	17.262	17.1825
-0.228605	2.08715	0.547177	0.00818184	0.283676	17.0845	-3.16368	-3.09131	Q5SWU9	Acaca	Acetyl-CoA carboxylase 1	Q5SWU9	no	TFEDFVR	7	1240	1246	17.14	17.1655	17.3441	17.1454	16.9251	17.0113	17.0036	16.9406
-0.685525	2.08708	0.547177	0.00818311	0.283676	14.9176	-3.1636	-3.09146	Q3ULB5;Q8BTW9;Q8C015	Pak4	Serine/threonine-protein kinase PAK 4	Q3ULB5	yes	RELLFNEVVIMR	12	362	373	14.9423	15.3397	15.0959	15.6637	14.3831	14.3012	15.1875	14.4277
-0.835367	2.08703	0.547177	0.00818411	0.283676	13.0303	-3.16353	-3.09158	Q8K3Z9	Pom121	Nuclear envelope pore membrane protein POM 121	Q8K3Z9	no	SPAAAAADGGER	12	2	13	13.0538	13.2641	13.812	13.6621	12.4123	13.0362	12.2392	12.7628
0.447316	2.08417	0.545723	0.0082382	0.284628	16.0254	3.15998	-3.09811	Q8CHY3	Dym	Dymeclin	Q8CHY3	no	SLHQYAAQR	9	476	484	15.4598	16.0245	15.6493	16.0734	16.4304	16.1155	16.2598	16.1906
0.237554	2.08416	0.545723	0.00823829	0.284628	17.5014	3.15997	-3.09812	Q9D0Q7	Mrpl45	Large ribosomal subunit protein mL45	Q9D0Q7	no	IVPAWAPPKQPILK	14	265	278	17.3695	17.265	17.4664	17.4295	17.6228	17.4727	17.641	17.744
-0.292774	2.08248	0.544712	0.00827037	0.285291	16.0352	-3.15788	-3.10198	P63040;P84086	Cplx2	Complexin-2	P63040	no	YLPGPLQDMFKK	12	123	134	16.1632	16.1948	16.2567	16.1115	15.7744	15.9147	15.8438	16.0222
0.141337	2.08165	0.544371	0.0082861	0.285515	19.5573	3.15686	-3.10386	Q8CEI1	Bola3	BolA-like protein 3	Q8CEI1	no	TVQQHQMVNQALKEEIK	17	80	96	19.5482	19.4519	19.4454	19.5009	19.6733	19.6417	19.6207	19.5762
0.224603	2.07798	0.541187	0.00835636	0.287616	17.1251	3.15231	-3.11223	A2AT37	Upf2	Regulator of nonsense transcripts 2	A2AT37	no	GAPNADLIFK	10	1254	1263	16.8955	17.1184	16.9901	17.0471	17.2193	17.1985	17.2305	17.3012
0.690973	2.07768	0.541047	0.00836215	0.287709	13.1329	3.15193	-3.11291	B9EKI3	Tmf1	TATA element modulatory factor	B9EKI3	no	QVLDGKEEVEK	11	607	617	12.9526	12.5378	12.5811	13.0782	13.4215	13.5667	13.6206	13.3048
0.219587	2.07713	0.540651	0.00837287	0.287971	17.3057	3.15124	-3.11418	Q6KAR6	Exoc3	Exocyst complex component 3	Q6KAR6	no	NLLSMYHQALSTR	13	320	332	17.182	17.2398	17.1094	17.2523	17.3058	17.4807	17.4856	17.3897
0.543183	2.07691	0.540594	0.00837708	0.288009	14.318	3.15097	-3.11468	Q9R1S7	Abcc6	ATP-binding cassette sub-family C member 6	Q9R1S7	no	TTIYLSYLR	9	927	935	14.1402	13.7972	14.1123	14.136	14.7018	14.2475	14.798	14.6112
-0.753574	2.07616	0.540333	0.00839142	0.288182	14.5342	-3.15005	-3.11638	P46735	Myo1b	Unconventional myosin-Ib	P46735	no	DQDKDQCILITGESGAGKTEASK	23	97	119	15.1962	15.2184	14.8593	14.37	13.9503	13.8736	14.0461	14.7596
0.286539	2.07557	0.540262	0.00840301	0.288229	16.206	3.1493	-3.11774	O88962	Cyp8b1	7-alpha-hydroxycholest-4-en-3-one 12-alpha-hydroxylase	O88962	no	GFVPWLGHSMAFR	13	37	49	16.1831	16.1156	16.0039	15.9485	16.3497	16.2439	16.3699	16.4338
-0.442294	2.07545	0.540262	0.0084052	0.288229	14.7715	-3.14916	-3.118	P63330	Ppp2ca	Serine/threonine-protein phosphatase 2A catalytic subunit alpha isoform	P63330	no	QLSESQVK	8	22	29	15.2129	14.9048	14.948	14.9048	14.5938	14.6184	14.344	14.6452
-0.32178	2.07514	0.540116	0.00841115	0.288326	16.0601	-3.14878	-3.1187	E1U8D0	Soga1	Protein SOGA1	E1U8D0	no	LQIGELSGK	9	338	346	16.3288	16.15	16.2209	16.1842	16.0015	16.0581	15.7273	15.8099
0.17581	2.07384	0.539132	0.00843645	0.28898	18.6148	3.14716	-3.12168	Q6P5F9	Xpo1	Exportin-1	Q6P5F9	no	QMLPLNTNIR	10	296	305	18.5388	18.5408	18.6009	18.4272	18.7658	18.7415	18.6639	18.6397
0.529051	2.0733	0.538753	0.00844692	0.289232	15.0024	3.1465	-3.12291	Q8R3S6	Exoc1	Exocyst complex component 1	Q8R3S6	no	QKYTDHLQSYVIYSLGQPLEK	21	757	777	14.6519	14.9788	14.8669	14.454	15.3813	15.5878	15.0708	15.028
0.126549	2.07149	0.53724	0.00848222	0.290242	20.5845	3.14425	-3.12704	Q9D883	U2af1	Splicing factor U2AF 35 kDa subunit	Q9D883	no	GGFCNFMHLKPISR	14	166	179	20.5144	20.5257	20.5749	20.4698	20.6258	20.6806	20.6799	20.6047
0.297841	2.07127	0.53724	0.00848658	0.290242	18.3789	3.14397	-3.12755	P26645	Marcks	Myristoylated alanine-rich C-kinase substrate	P26645	no	LSGFSFKK	8	159	166	18.2377	18.5205	17.9584	18.2034	18.5067	18.4907	18.5442	18.5699
-0.318503	2.06997	0.536701	0.00851197	0.290602	15.888	-3.14236	-3.1305	Q3UJU9	Rmdn3	Regulator of microtubule dynamics protein 3	Q3UJU9	no	SYALNGKEEAEAALKK	16	300	315	16.0543	16.2209	15.8965	16.0172	15.76	15.8053	15.6331	15.7165
0.353283	2.06907	0.536118	0.00852967	0.290993	16.5763	3.14124	-3.13256	Q60996	Ppp2r5c	Serine/threonine-protein phosphatase 2A 56 kDa regulatory subunit gamma isoform	Q60996	no	LFMEMNQK	8	396	403	16.2588	16.4744	16.3623	16.5029	16.6642	16.9018	16.963	16.4826
0.741822	2.06866	0.535923	0.00853776	0.291124	13.1481	3.14073	-3.1335	Q9QWR8	Naga	Alpha-N-acetylgalactosaminidase	Q9QWR8	no	FPHGIAFLADYAHSLGLK	18	98	115	12.5369	12.7391	13.1002	12.7327	13.5111	13.677	13.8103	13.0777
-0.687339	2.06855	0.535923	0.00853977	0.291124	14.0181	-3.1406	-3.13373	Q9D6Y9	Gbe1	1,4-alpha-glucan-branching enzyme	Q9D6Y9	no	CGWLSAPQAYVSEKHEANK	19	594	612	14.5501	14.4148	14.3334	14.1487	14.0653	13.9131	13.1197	13.5995
-0.257858	2.06708	0.53485	0.00856884	0.291843	17.0998	-3.13877	-3.1371	P15532	Nme1	Nucleoside diphosphate kinase A	P15532	no	DRPFFTGLVK	10	57	66	17.112	17.1059	17.3859	17.311	16.9537	17.0581	16.9582	16.9135
0.288204	2.06657	0.53485	0.00857895	0.291843	16.2615	3.13814	-3.13827	Q3UEN2	Shld2	Shieldin complex subunit 2	Q3UEN2	no	KLWSPGLSLRAEGTGGIPGK	20	871	890	16.1603	16.1712	15.9183	16.2196	16.4531	16.4157	16.3456	16.4079
0.333791	2.06641	0.53485	0.00858202	0.291843	15.8835	3.13794	-3.13862	P62192	Psmc1	26S proteasome regulatory subunit 4	P62192	no	YDSNSGGEREIQR	13	295	307	15.5061	15.7525	15.8812	15.7268	16.1343	16.1077	16.006	15.9538
-0.449502	2.06637	0.53485	0.00858288	0.291843	15.1075	-3.13789	-3.13872	P56371	Rab4a	Ras-related protein Rab-4A	P56371	no	DLDADREVTFLEASR	15	129	143	15.3572	15.2481	15.4535	15.2702	15.0678	14.59	14.77	15.1031
0.53019	2.06428	0.533086	0.00862414	0.293031	14.1979	3.13531	-3.14347	Q02357	Ank1	Ankyrin-1	Q02357	no	LLLENGASPNLATTAGHTPLHTAAR	25	484	508	13.7411	14.0148	14.2253	13.75	14.5086	14.3946	14.3563	14.5925
0.528092	2.06315	0.532265	0.00864677	0.293586	14.079	3.13389	-3.14607	F6ZDS4	Tpr	Nucleoprotein TPR	F6ZDS4	no	KLLEEDVK	8	1400	1407	13.9901	13.6627	13.8352	13.7719	14.3219	14.4256	14.0964	14.5283
-0.61492	2.06273	0.532005	0.00865511	0.293761	14.1058	-3.13337	-3.14702	Q9QY01	Ulk2	Serine/threonine-protein kinase ULK2	Q9QY01	yes	SLMPSIPR	8	231	238	14.7357	14.4534	14.2124	14.2515	13.4654	14.0971	13.9495	13.6812
-0.132249	2.06215	0.531741	0.00866671	0.29394	21.6761	-3.13265	-3.14835	Q7TMM9	Tubb2a	Tubulin beta-2A chain	Q7TMM9	no	INVYYNEAAGNKYVPR	16	47	62	21.8113	21.7594	21.6843	21.714	21.5498	21.68	21.6186	21.5915
0.252653	2.06084	0.531147	0.00869272	0.294343	17.4443	3.13104	-3.15131	Q62245	Sos1	Son of sevenless homolog 1	Q62245	no	MEEFIGTVR	9	714	722	17.1887	17.2817	17.336	17.4657	17.4906	17.4972	17.7358	17.559
-0.906727	2.06053	0.531147	0.00869895	0.294343	13.5218	-3.13065	-3.15202	P20029	Hspa5	Endoplasmic reticulum chaperone BiP	P20029	no	NKITITNDQNR	11	523	533	14.2298	13.9846	14.1654	13.5207	13.4546	12.9888	12.2868	13.5434
0.482096	2.06046	0.531147	0.00870034	0.294343	15.065	3.13057	-3.15218	Q9JLM9	Grb14	Growth factor receptor-bound protein 14	Q9JLM9	no	HLQLFSEFSTSHVYMSLAGKKK	22	274	295	14.6044	14.5966	14.9284	15.1666	15.326	15.1746	15.4723	15.2514
-0.283174	2.06032	0.531147	0.00870313	0.294343	16.8286	-3.13039	-3.1525	Q99LB6	Mat2b	Methionine adenosyltransferase 2 subunit beta	Q99LB6	no	VLITGATGLLGR	12	31	42	17.1326	16.9054	17.0555	16.7871	16.6186	16.6701	16.6501	16.8092
1.78823	2.06028	0.531147	0.00870393	0.294343	14.4288	3.13034	-3.15259	Q71FD7	Fblim1	Filamin-binding LIM protein 1	Q71FD7	no	CGEVVQEHVIR	11	248	258	14.3257	15.322	12.3787	12.1125	15.3389	14.9792	15.6276	15.3461
0.142326	2.06001	0.531027	0.0087095	0.294424	19.6775	3.13	-3.15322	P17563;Q63836	Selenbp2	Selenium-binding protein 2	P17563	no	VIEASEIQAK	10	121	130	19.5543	19.6016	19.5924	19.6772	19.8169	19.7307	19.711	19.7362
-0.855433	2.05963	0.530905	0.00871712	0.294506	13.0799	-3.12953	-3.15409	O55070	Dnase1l3	Deoxyribonuclease gamma	O55070	no	RSTTYNYVISSR	12	86	97	13.9641	13.0447	13.3508	13.6708	12.4007	12.655	13.179	12.3739
0.316533	2.05874	0.530823	0.00873497	0.294562	15.9433	3.12843	-3.15611	Q6ZPU9	Kifbp	KIF-binding protein	Q6ZPU9	no	KGEIARCWIK	10	303	312	15.725	15.9629	15.6777	15.7747	16.0492	16.2236	16.1299	16.0037
0.521892	2.05874	0.530823	0.00873499	0.294562	14.3127	3.12842	-3.15612	Q8VCR3	Tmem242	Transmembrane protein 242	Q8VCR3	no	MQSIFPPIPK	10	116	125	14.1948	13.8483	13.8543	14.3098	14.5998	14.5536	14.4265	14.7149
-0.389761	2.05851	0.530823	0.00873947	0.294562	14.7289	-3.12815	-3.15662	Q6WKZ7	Nostrin	Nostrin	Q6WKZ7	no	STEKLEKEDESYYQK	15	176	190	14.8726	14.9223	14.945	14.9552	14.548	14.4751	14.6097	14.5034
-0.878176	2.05678	0.529532	0.00877453	0.295439	13.3291	-3.12599	-3.16059	Q91W50	Csde1	Cold shock domain-containing protein E1	Q91W50	no	EIFFHYSEFK	10	208	217	14.0435	13.7688	13.5748	13.6855	13.5023	12.3313	13.2472	12.479
0.350223	2.0562	0.529379	0.00878612	0.295543	15.8373	3.12528	-3.16189	Q99P31	Hspbp1	Hsp70-binding protein 1	Q99P31	no	SAFLLQNLLVGHPEHK	16	248	263	15.4854	15.6297	15.6543	15.8794	15.8932	16.059	16.1503	15.9472
0.477249	2.05615	0.529379	0.00878718	0.295543	15.547	3.12521	-3.16201	P61620	Sec61a1	Protein transport protein Sec61 subunit alpha isoform 1	P61620	no	ETSMVHELNR	10	406	415	15.0167	15.28	15.4824	15.4545	15.7012	15.458	16.0412	15.9422
-0.949221	2.0558	0.529187	0.00879425	0.295674	12.2142	-3.12478	-3.16281	P27808	Mgat1	Alpha-1,3-mannosyl-glycoprotein 2-beta-N-acetylglucosaminyltransferase	P27808	no	KGVSHGQFFDQHLK	14	319	332	13.0019	12.7217	12.6292	12.4023	11.819	11.4389	11.3448	12.3554
0.430208	2.05516	0.52886	0.00880725	0.295897	15.8812	3.12398	-3.16427	P63017	Hspa8	Heat shock cognate 71 kDa protein	P63017	no	MVNHFIAEFK	10	237	246	15.352	15.952	15.7609	15.5994	16.3016	16.0233	16.1471	15.9132
-0.146562	2.055	0.528854	0.00881056	0.295901	18.8778	-3.12378	-3.16464	Q3UMF0	Cobll1	Cordon-bleu protein-like 1	Q3UMF0	no	SLNDLGLR	8	248	255	18.963	19.0182	18.8968	18.9263	18.8138	18.7947	18.8172	18.7924
0.256584	2.05464	0.528746	0.0088177	0.295974	17.4514	3.12335	-3.16544	Q8K4B0	Mta1	Metastasis-associated protein MTA1	Q8K4B0	no	KPLEAVLR	8	532	539	17.176	17.2527	17.5043	17.3594	17.5311	17.5847	17.7045	17.4985
0.17945	2.05457	0.528746	0.00881912	0.295974	18.789	3.12326	-3.1656	Q62425	Ndufa4	Cytochrome c oxidase subunit NDUFA4	Q62425	no	KNNPEPWNK	9	48	56	18.6059	18.7295	18.7272	18.7344	18.8704	18.9297	18.761	18.9536
0.315556	2.05394	0.528618	0.00883198	0.296062	20.0855	3.12247	-3.16705	Q5F2E7	Nufip2	FMR1-interacting protein NUFIP2	Q5F2E7	no	LSQVPMSALK	10	397	406	20.0378	20.2358	19.7088	19.7285	20.3152	20.262	20.2631	20.1327
0.493573	2.05393	0.528618	0.00883224	0.296062	15.2303	3.12246	-3.16708	P97820	Map4k4	Mitogen-activated protein kinase kinase kinase kinase 4	P97820	yes	SKPSFHAPEPKPHYDPADR	19	514	532	15.0222	15.2203	14.6015	15.0899	15.6277	15.639	15.2147	15.4268
-0.500915	2.05379	0.528618	0.0088351	0.296062	17.8658	-3.12228	-3.1674	Q64337	Sqstm1	Sequestosome-1	Q64337	no	HGHFGWPGWEMGPPGNWSPRPPR	23	190	212	18.2501	18.0592	17.8661	18.2898	17.447	17.1845	18.0657	17.7644
-0.467109	2.05365	0.528618	0.00883788	0.296062	15.8903	-3.12211	-3.16771	Q9CYS6	NA	Uncharacterized protein C2orf72 homolog	Q9CYS6	no	AQDGGVHIPPDPPEDTR	17	270	286	16.1991	16.0517	16.1087	16.136	15.7895	15.1642	15.7268	15.9465
0.244191	2.05325	0.528618	0.0088461	0.296062	17.3269	3.12161	-3.16863	P52623	Uck1	Uridine-cytidine kinase 1	P52623	no	RTFPEPGDHPGVLATGKR	18	250	267	17.1706	17.1855	17.1714	17.2918	17.2509	17.4926	17.4913	17.5611
0.340307	2.05303	0.528614	0.0088505	0.296065	18.3536	3.12135	-3.16912	Q9CW03	Smc3	Structural maintenance of chromosomes protein 3	Q9CW03	no	IKLEGIITR	9	819	827	17.8195	18.3143	18.164	18.4362	18.4397	18.4756	18.5957	18.5842
0.564527	2.05174	0.528118	0.00887679	0.296403	14.4343	3.11975	-3.17206	Q91YR7	Prpf6	Pre-mRNA-processing factor 6	Q91YR7	no	KIGEILVLVAAR	12	925	936	13.8601	14.0402	14.3714	14.3363	14.5566	14.6147	15.0808	14.614
0.468427	2.05017	0.527207	0.00890909	0.297025	15.3703	3.11779	-3.17565	P28028	Braf	Serine/threonine-protein kinase B-raf	P28028	yes	NEVGVLRK	8	485	492	14.8459	15.1955	15.4486	15.0544	15.5926	15.3417	15.7423	15.7415
-0.480004	2.05017	0.527207	0.00890911	0.297025	14.3096	-3.11779	-3.17565	Q99MY8	Ash1l	Histone-lysine N-methyltransferase ASH1L	Q99MY8	no	SQFTAESTHLNVGHR	15	601	615	14.447	14.4343	14.6564	14.6607	14.1116	14.2564	13.9576	13.9527
-0.246073	2.05008	0.527207	0.00891087	0.297025	17.2329	-3.11768	-3.17585	O70585	Dtnb	Dystrobrevin beta	O70585	no	LRLEHEQASQPTPEK	15	457	471	17.2324	17.2841	17.354	17.5535	17.1066	17.1333	17.1473	17.0524
-0.296516	2.04906	0.526516	0.0089318	0.297498	16.6825	-3.11642	-3.17817	P61458	Pcbd1	Pterin-4-alpha-carbinolamine dehydratase	P61458	no	AVGWNEVEGR	10	22	31	16.9087	16.8528	16.7665	16.7952	16.6847	16.3937	16.37	16.6888
-0.134828	2.04823	0.525837	0.00894898	0.297963	20.2029	-3.11538	-3.18007	Q8R0V5	Ido2	Indoleamine 2,3-dioxygenase 2	Q8R0V5	no	SLAIPFVEVSR	11	110	120	20.2764	20.3101	20.2764	20.2184	20.0951	20.1206	20.1079	20.2184
-0.674434	2.04569	0.523647	0.00900146	0.29947	14.1949	-3.11223	-3.18586	Q9EQ00	Ropn1l	Ropporin-1-like protein	Q9EQ00	no	TDTGLTQGLLK	11	70	80	14.7258	14.3382	14.7379	14.3266	14.2632	13.6109	13.4328	14.124
-0.171341	2.04519	0.523522	0.00901176	0.299556	17.8455	-3.11162	-3.18699	Q99LG0	Usp16	Ubiquitin carboxyl-terminal hydrolase 16	Q99LG0	no	SDLPSGTSK	9	427	435	17.9301	17.9682	17.9379	17.8885	17.6987	17.7792	17.7732	17.7882
-0.472094	2.04325	0.522006	0.00905214	0.300604	14.981	-3.10921	-3.19141	Q9CQV8	Ywhab	14-3-3 protein beta/alpha	Q9CQV8	no	AVTEQGHELSNEERNLLSVAYK	22	30	51	15.0606	15.3119	15.0888	15.4068	14.5022	14.6039	14.8779	14.9958
0.181209	2.04299	0.522006	0.00905752	0.300604	17.6297	3.10889	-3.192	Q61687	Atrx	Transcriptional regulator ATRX	Q61687	no	LTPVSLSNSPIK	12	582	593	17.576	17.5927	17.4852	17.5023	17.6853	17.7377	17.7103	17.7478
-0.512076	2.04291	0.522006	0.00905926	0.300604	17.0959	-3.10878	-3.19219	Q8VDG5	Ppcs	Phosphopantothenate--cysteine ligase	Q8VDG5	no	VVLITSGGTKVPLEAR	16	37	52	17.5964	17.3542	17.5346	16.9224	16.8705	16.7599	16.4946	17.2342
0.688995	2.04178	0.521134	0.00908291	0.301208	13.5627	3.10738	-3.19477	O70546	Kdm6a	Lysine-specific demethylase 6A	O70546	no	YAQYQASSFQESLREENEKR	20	1035	1054	12.9847	13.5909	12.8551	13.4418	13.935	14.1485	13.8531	13.6921
-0.256129	2.04047	0.520497	0.00911022	0.30165	19.6312	-3.10576	-3.19774	Q8C196	Cps1	Carbamoyl-phosphate synthase [ammonia], mitochondrial	Q8C196	no	LPMNKEWPANLDLKK	15	827	841	19.897	19.7741	19.8168	19.5492	19.6729	19.3364	19.4559	19.5474
0.111903	2.04025	0.520497	0.00911485	0.30165	21.9369	3.10549	-3.19824	Q8BH00	Aldh8a1	2-aminomuconic semialdehyde dehydrogenase	Q8BH00	no	EAFPAWSSR	9	56	64	21.8802	21.8727	21.9134	21.8576	22.0526	21.9566	21.9951	21.9672
0.373325	2.03862	0.519511	0.00914903	0.302336	16.704	3.10347	-3.20194	P51660	Hsd17b4	Peroxisomal multifunctional enzyme type 2	P51660	no	ISDEDWDIIHRVHLR	15	111	125	16.1604	16.4816	16.8147	16.6126	16.9676	16.8436	16.9029	16.8486
-0.333934	2.03856	0.519511	0.00915038	0.302336	17.0073	-3.10339	-3.20209	O70443;P21278;P21279;P27600;P27601;P30677	Gna13	Guanine nucleotide-binding protein subunit alpha-13	O70443	no	MVDVGGQR	8	220	227	17.4201	17.2136	17.0926	16.9707	16.7406	16.9551	16.6753	16.9904
-0.719902	2.03839	0.519511	0.00915405	0.302336	14.2196	-3.10318	-3.20248	Q6P6M5	Pex11g	Peroxisomal membrane protein 11C	Q6P6M5	no	LLVVSAQFNHCR	12	49	60	14.6263	14.5682	14.4698	14.6538	13.4371	13.4062	14.3976	14.1976
0.470659	2.03833	0.519511	0.00915518	0.302336	15.7487	3.10311	-3.20261	Q922J3	Clip1	CAP-Gly domain-containing linker protein 1	Q922J3	no	VMAATPASLKR	11	298	308	15.0437	15.543	15.8599	15.6069	15.9928	15.9061	16.0357	16.0016
-1.02457	2.03757	0.519061	0.00917118	0.302649	14.1282	-3.10217	-3.20433	Q811U4	Mfn1	Mitofusin-1	Q811U4	no	VYKSELNKHIEDGMGR	16	440	455	14.5905	14.6881	14.7558	14.5277	13.6885	14.7119	12.7269	13.3363
0.119013	2.03413	0.516694	0.00924423	0.304303	21.2293	3.0979	-3.21218	Q99LB2	Dhrs4	Dehydrogenase/reductase SDR family member 4	Q99LB2	no	AREDFIK	7	229	235	21.2244	21.1143	21.1765	21.1642	21.3156	21.3156	21.2477	21.2764
0.533572	2.03362	0.51646	0.00925516	0.304467	14.7917	3.09726	-3.21335	Q8BP74	Pstk	L-seryl-tRNA(Sec) kinase	Q8BP74	no	LKADVLEDLR	10	312	321	14.5013	14.7256	14.0492	14.8236	15.002	15.0334	15.1389	15.0597
-1.49053	2.03359	0.51646	0.00925577	0.304467	13.6874	-3.09722	-3.21341	Q9CRA5	Golph3	Golgi phosphoprotein 3	Q9CRA5	no	KVQEAVLDKWVNDPHR	16	216	231	14.9335	14.8976	14.7052	13.1946	12.3099	12.5447	12.525	14.3891
0.269586	2.03342	0.516442	0.00925945	0.30448	16.2356	3.09701	-3.21381	Q61655	Ddx19a	ATP-dependent RNA helicase DDX19A	Q61655	no	TASWLAAELSK	11	344	354	16.1365	16.0091	16.2411	16.0165	16.3997	16.3701	16.342	16.3696
-0.391582	2.03268	0.516182	0.00927518	0.304661	17.1022	-3.0961	-3.21548	P16627;P17156;P17879;P63017;Q61696	Hspa8	Heat shock cognate 71 kDa protein	P16627	no	ITITNDKGR	9	501	509	17.3608	17.4431	17.4161	16.9722	16.7736	16.7347	16.8935	17.2239
0.872506	2.03265	0.516182	0.00927582	0.304661	13.007	3.09606	-3.21555	O89091	Klf10	Krueppel-like factor 10	O89091	no	MELISEKPR	9	16	24	13.1654	12.2162	12.9072	11.9942	13.5944	13.4711	13.4055	13.302
0.206783	2.03264	0.516182	0.00927598	0.304661	18.1485	3.09605	-3.21557	Q9EQC5	Scyl1	N-terminal kinase-like protein	Q9EQC5	yes	APGGFMSNR	9	263	271	17.9002	18.1278	18.0434	18.109	18.2817	18.2649	18.32	18.1411
0.271217	2.03224	0.51604	0.00928443	0.304762	16.1513	3.09556	-3.21647	Q8K3A0	Hscb	Iron-sulfur cluster co-chaperone protein HscB	Q8K3A0	no	YFSNIEEK	8	219	226	15.9893	15.974	16.0941	16.0052	16.244	16.3729	16.3502	16.1803
-0.763612	2.03184	0.515946	0.00929299	0.304827	18.3933	-3.09506	-3.21738	Q91ZJ5	Ugp2	UTP--glucose-1-phosphate uridylyltransferase	Q91ZJ5	no	EFPTVPLVK	9	423	431	19.2183	19.1273	18.7482	18.0066	18.1193	17.7921	17.6044	18.5301
0.74244	2.03064	0.515044	0.00931891	0.305461	13.9285	3.09356	-3.22013	Q8R0W0	Eppk1	Epiplakin	Q8R0W0	no	AEHSITGYR	9	1012	1020	13.4805	13.5477	13.0888	14.1121	14.6391	14.3841	13.9053	14.2703
0.885338	2.02882	0.513845	0.00935785	0.306305	13.4919	3.09132	-3.22426	Q3UH93	Plxnd1	Plexin-D1	Q3UH93	no	EQDSLGLESHEYHIK	15	1202	1216	12.4502	12.7395	13.5443	13.463	14.0899	14.0145	14.2133	13.4206
-0.31184	2.02726	0.51274	0.00939161	0.307086	16.2135	-3.08938	-3.22782	P62073	Timm10	Mitochondrial import inner membrane translocase subunit Tim10	P62073	no	KLTELSMQDEELMKR	15	68	82	16.2567	16.4144	16.467	16.3395	15.8906	15.9625	16.1537	16.2235
-0.452044	2.02699	0.51272	0.00939751	0.3071	16.8381	-3.08904	-3.22844	O35643;Q9DBG3	Ap1b1	AP-1 complex subunit beta-1	O35643	no	NINLIVQK	8	305	312	17.2001	17.2607	16.9931	16.8025	16.7003	16.6781	16.1775	16.8922
-0.718037	2.02601	0.512255	0.00941865	0.307429	13.8312	-3.08783	-3.23066	P42227	Stat3	Signal transducer and activator of transcription 3	P42227	no	RVQDLEQK	8	154	161	14.2803	13.9973	14.4967	13.9866	13.4211	13.312	13.0958	14.0599
-0.393102	2.02553	0.512223	0.00942916	0.307452	15.1243	-3.08723	-3.23176	Q8C3R1	Brat1	BRCA1-associated ATM activator 1	Q8C3R1	no	LQHCPQELR	9	305	313	15.3918	15.3356	15.0806	15.4755	14.8186	14.9269	15.017	14.9487
0.414578	2.02537	0.512223	0.00943261	0.307452	14.7721	3.08703	-3.23212	P06684	C5	Complement C5	P06684	no	HSVPKKCCYDGAR	13	696	708	14.5889	14.4791	14.4805	14.7106	15.1143	15.0362	14.8219	14.945
0.192341	2.02403	0.511313	0.00946166	0.308097	18.0282	3.08537	-3.23516	Q8JZL3	Thtpa	Thiamine-triphosphatase	Q8JZL3	no	AQGLIEVERK	10	2	11	17.8151	17.9804	17.9982	17.9347	18.1543	18.0273	18.1725	18.1435
-0.380226	2.02311	0.510731	0.00948188	0.30851	16.382	-3.08422	-3.23727	Q8QZY1	Eif3l	Eukaryotic translation initiation factor 3 subunit L	Q8QZY1	no	IQLLVFK	7	488	494	16.6078	16.6743	16.7385	16.2676	16.2454	16.0712	16.0249	16.426
0.175851	2.02281	0.510728	0.00948838	0.308512	18.0284	3.08385	-3.23795	Q99JB2	Stoml2	Stomatin-like protein 2, mitochondrial	Q99JB2	no	ESMQMQVEAERR	12	188	199	18.0306	17.8757	17.8767	17.979	18.1256	18.125	18.108	18.1066
-1.09114	2.02131	0.509839	0.00952113	0.309144	11.2879	-3.082	-3.24135	Q99PL5	Rrbp1	Ribosome-binding protein 1	Q99PL5	no	GEAAQKQDK	9	422	430	11.8548	11.1645	12.1847	12.1297	10.8773	10.8598	10.3951	10.837
0.563843	2.02061	0.509445	0.00953645	0.309425	14.4941	3.08113	-3.24294	Q91WG4	Elp2	Elongator complex protein 2	Q91WG4	no	CLAMIDR	7	445	451	14.2382	14.1194	13.9783	14.5128	14.8027	14.9105	14.3751	15.0158
0.34577	2.02022	0.509355	0.0095451	0.309489	15.648	3.08064	-3.24384	Q9DC69	Ndufa9	NADH dehydrogenase [ubiquinone] 1 alpha subcomplex subunit 9, mitochondrial	Q9DC69	no	TFAFTGPNR	9	262	270	15.6254	15.3894	15.4109	15.4746	15.9585	15.8469	15.8632	15.6147
0.539643	2.01995	0.509235	0.00955106	0.309574	14.5492	3.08031	-3.24446	Q9DBE9	Ftsj3	pre-rRNA 2'-O-ribose RNA methyltransferase FTSJ3	Q9DBE9	no	LACDFLAR	8	143	150	13.8187	14.4574	14.5085	14.3331	14.9066	14.8927	14.6608	14.8162
-0.557351	2.01978	0.509217	0.00955479	0.309587	14.5827	-3.0801	-3.24484	Q99LS3	Psph	Phosphoserine phosphatase	Q99LS3	no	LALIQPSRDQVQR	13	66	78	14.629	14.687	15.2614	14.868	14.4783	14.5076	14.0576	14.1724
0.256807	2.01813	0.507736	0.00959118	0.310645	17.184	3.07805	-3.2486	P70694	Akr1c6	Estradiol 17 beta-dehydrogenase 5	P70694	no	PVCNQVECHPYLNQGK	16	186	201	17.0173	16.9667	16.9886	17.2496	17.2361	17.4216	17.2236	17.3681
0.320036	2.01737	0.507258	0.00960803	0.310987	15.659	3.0771	-3.25033	A2AKK5;Q8BGG9	Acnat2	Acyl-coenzyme A amino acid N-acyltransferase 2	A2AKK5	no	KAFHRLMK	8	87	94	15.4665	15.51	15.4194	15.6002	15.7545	15.7161	15.9741	15.8316
-0.193082	2.01638	0.50649	0.00962986	0.311538	18.3187	-3.07588	-3.25258	Q63880;Q8VCU1	Ces3a	Carboxylesterase 3A	Q63880	no	GRLQFWTETLPR	12	542	553	18.5694	18.3767	18.3827	18.3322	18.2411	18.1494	18.2303	18.2679
-0.258601	2.01629	0.50649	0.00963176	0.311538	16.4971	-3.07578	-3.25277	Q8BJY1	Psmd5	26S proteasome non-ATPase regulatory subunit 5	Q8BJY1	no	ELTGEDVLVR	10	215	224	16.5953	16.5551	16.6659	16.6891	16.429	16.4832	16.2517	16.3071
0.242182	2.01613	0.506475	0.00963544	0.311548	16.5625	3.07557	-3.25315	Q3UHB8	Ccdc177	Coiled-coil domain-containing protein 177	Q3UHB8	no	KLQQEQNLK	9	453	461	16.3929	16.5145	16.4048	16.4535	16.7376	16.7654	16.6416	16.5898
0.882079	2.01451	0.50546	0.00967144	0.312277	12.6341	3.07356	-3.25683	Q91Y47	F11	Coagulation factor XI	Q91Y47	no	ERPGVYTNVAK	11	602	612	12.0695	12.5427	12.423	11.7371	13.12	12.6136	13.5513	13.0156
0.189079	2.01398	0.505164	0.00968317	0.31249	20.2067	3.07291	-3.25803	Q9Z0N1;Q9Z0N2	Eif2s3x	Eukaryotic translation initiation factor 2 subunit 3, X-linked	Q9Z0N1	no	FKNELER	7	69	75	19.9139	20.1825	20.2066	20.1457	20.2419	20.3101	20.343	20.3101
0.219107	2.01391	0.505164	0.00968477	0.31249	16.8783	3.07282	-3.25819	Q9CQG1	Chac2	Putative glutathione-specific gamma-glutamylcyclotransferase 2	Q9CQG1	no	RFWQGSTDHR	10	31	40	16.6751	16.7988	16.7821	16.8189	16.9906	16.9747	17.0579	16.928
0.175007	2.01362	0.505035	0.00969115	0.312582	19.48	3.07246	-3.25884	Q9CZY3	Ube2v1	Ubiquitin-conjugating enzyme E2 variant 1	Q9CZY3	no	AATTGSGVKVPR	12	2	13	19.2808	19.5125	19.4542	19.3227	19.6138	19.512	19.5719	19.5723
-0.689366	2.01348	0.505035	0.00969436	0.312582	14.4352	-3.07229	-3.25917	Q80TQ2	Cyld	Ubiquitin carboxyl-terminal hydrolase CYLD	Q80TQ2	no	IYGYVCATK	9	646	654	15.0247	14.5076	14.5986	14.9886	13.5819	14.3826	13.8802	14.5172
-0.543438	2.01332	0.505026	0.00969793	0.312589	14.0861	-3.07209	-3.25953	P97290	Serping1	Plasma protease C1 inhibitor	P97290	no	DFACVHQALK	10	207	216	14.2912	14.3312	14.3272	14.4817	13.8536	14.1626	13.694	13.5474
0.309622	2.01307	0.50493	0.00970344	0.312658	15.6345	3.07178	-3.26009	Q9Z1F9	Uba2	SUMO-activating enzyme subunit 2	Q9Z1F9	no	LFKDDIR	7	258	264	15.4465	15.6411	15.4402	15.3908	15.8033	15.7604	15.7887	15.8047
-0.633218	2.01284	0.504842	0.00970878	0.312722	13.8459	-3.07149	-3.26064	Q61656	Ddx5	Probable ATP-dependent RNA helicase DDX5	Q61656	no	RTTYLVLDEADR	12	241	252	14.2206	14.399	14.1119	13.9186	13.1821	13.5318	13.949	13.4542
2.20656	2.01213	0.504284	0.00972464	0.313124	10.1289	3.07061	-3.26225	Q8C8U0	Ppfibp1	Liprin-beta-1	Q8C8U0	no	KEASDGTDKAPTDSR	15	441	455	8.39577	8.03214	8.89601	10.7788	11.2297	9.58839	12.272	11.8388
0.753788	2.01107	0.503911	0.00974833	0.313393	13.3702	3.0693	-3.26465	Q69ZH9	Arhgap23	Rho GTPase-activating protein 23	Q69ZH9	no	TSEDNMTDMVTHMPDRYK	18	1063	1080	12.5654	13.0078	12.908	13.4923	13.9591	13.5158	14.0181	13.4955
1.01189	2.01096	0.503911	0.00975075	0.313393	12.7305	3.06916	-3.2649	Q02384	Sos2	Son of sevenless homolog 2	Q02384	no	KKFDHDALNSK	11	1154	1164	12.0736	12.37	11.4206	13.0341	13.5523	12.9549	13.2596	13.1791
-0.263627	2.01085	0.503911	0.00975324	0.313393	18.5858	-3.06902	-3.26515	P67778	Phb1	Prohibitin 1	P67778	no	AAIISAEGDSK	11	209	219	18.8446	18.6533	18.7007	18.6721	18.4243	18.4818	18.227	18.683
-0.516948	2.01006	0.503423	0.00977096	0.313745	14.6426	-3.06805	-3.26694	O88271	Cfdp1	Craniofacial development protein 1	O88271	no	EKPQALVTSPATPLPAGSGIKR	22	195	216	14.6035	15.2441	15.0808	14.6758	14.3185	14.4232	14.4618	14.333
-0.797216	2.00909	0.502754	0.00979278	0.314228	12.7059	-3.06685	-3.26915	Q91XV3	Basp1	Brain acid soluble protein 1	Q91XV3	no	EADKAAAAKEEAPK	14	73	86	13.03	12.9042	13.2217	13.2623	12.6781	11.893	12.5893	12.0689
0.362441	2.00891	0.502722	0.00979691	0.314252	15.7807	3.06662	-3.26956	P59997	Kdm2a	Lysine-specific demethylase 2A	P59997	no	ELHGTSIVPK	10	809	818	15.404	15.7714	15.7579	15.4645	16.0126	16.0745	15.8211	15.9393
-0.47297	2.00857	0.502698	0.00980459	0.314269	14.8055	-3.0662	-3.27034	Q8BRT1	Clasp2	CLIP-associating protein 2	Q8BRT1	no	GIHDADAEAR	10	268	277	15.018	15.0225	15.1491	14.9783	14.209	14.7826	14.7565	14.5279
0.127923	2.00853	0.502698	0.00980545	0.314269	22.1788	3.06615	-3.27042	Q9DB20	Atp5po	ATP synthase subunit O, mitochondrial	Q9DB20	no	LVRPPVQVYGIEGR	14	27	40	22.1426	22.0559	22.1886	22.0723	22.1795	22.2905	22.2361	22.265
0.308308	2.00809	0.502503	0.00981539	0.314411	16.2008	3.0656	-3.27142	Q80TR8	Dcaf1	DDB1- and CUL4-associated factor 1	Q80TR8	no	GLGETATVLTR	11	861	871	16.1176	16.1193	15.8036	16.146	16.3005	16.4573	16.2982	16.3638
-0.175793	2.00778	0.502336	0.00982255	0.314531	19.0564	-3.06521	-3.27214	Q9D5V6	Syap1	Synapse-associated protein 1	Q9D5V6	no	KEMEQLVLDKK	11	306	316	19.2767	19.1569	19.0617	19.0818	18.9917	18.8878	18.9959	18.9985
0.78649	2.00715	0.501936	0.0098367	0.314821	13.1017	3.06443	-3.27357	Q8CCP0	Nemf	Ribosome quality control complex subunit NEMF	Q8CCP0	no	IHTTEFEWPK	10	58	67	12.2339	13.2616	12.6978	12.6405	13.6461	13.1626	13.6344	13.5366
0.184089	2.00708	0.501936	0.00983837	0.314821	18.8015	3.06434	-3.27373	Q9D8W7	Ociad2	OCIA domain-containing protein 2	Q9D8W7	no	QSLLFCPK	8	22	29	18.6404	18.6679	18.7129	18.8166	18.815	18.9171	18.8342	19.008
-0.860577	2.00638	0.501541	0.00985411	0.315108	12.5875	-3.06348	-3.27531	Q5ND34	Wdr81	WD repeat-containing protein 81	Q5ND34	no	DREEEEEPLTEQTEGK	16	1194	1209	12.7985	13.3373	13.1403	12.795	11.5892	12.541	12.1223	12.3763
-0.24553	2.00457	0.500179	0.00989527	0.316097	19.4397	-3.06124	-3.27943	Q5BL07	Pex1	Peroxisomal ATPase PEX1	Q5BL07	no	AIHSSLSR	8	792	799	19.5501	19.6605	19.5031	19.5362	19.1638	19.1846	19.3569	19.5625
0.15946	2.0042	0.499954	0.00990382	0.316262	19.287	3.06077	-3.28028	Q8CCK0;Q9QZQ8	Macroh2a1	Core histone macro-H2A.1	Q8CCK0	no	AGVIFPVGR	9	19	27	19.187	19.1307	19.2863	19.2248	19.35	19.4374	19.2825	19.3968
-0.564657	2.00361	0.49992	0.00991726	0.316286	14.6262	-3.06004	-3.28162	P51954	Nek1	Serine/threonine-protein kinase Nek1	P51954	yes	DGTVQLGDFGIAR	13	139	151	14.7699	15.4018	14.8605	14.602	14.5062	14.1312	14.3244	14.4136
-0.340879	2.0036	0.49992	0.00991736	0.316286	16.1336	-3.06004	-3.28163	Q9D8Y1	Tmem126a	Transmembrane protein 126A	Q9D8Y1	no	MESHKPSTSKDDLILNIISR	20	1	20	16.4834	16.0382	16.4462	16.2485	15.8502	16.0364	15.986	15.9802
0.189989	2.00357	0.49992	0.00991821	0.316286	18.3605	3.05999	-3.28172	O88908	Soat2	Sterol O-acyltransferase 2	O88908	no	QDRPLPSAAPDSTSK	15	77	91	18.3787	18.1979	18.285	18.2004	18.4139	18.5653	18.45	18.3928
0.587401	2.00299	0.499844	0.00993146	0.316341	13.8763	3.05927	-3.28303	Q8BY02	Nkrf	NF-kappa-B-repressing factor	Q8BY02	no	VFLQDHCLAEGYGTK	15	380	394	13.3693	13.6972	13.7228	13.5412	14.4467	13.9228	13.9547	14.356
-0.882437	2.00289	0.499844	0.00993357	0.316341	13.9608	-3.05916	-3.28324	P04117	Fabp4	Fatty acid-binding protein, adipocyte	P04117	no	LGVEFDEITADDRK	14	67	80	14.7701	15.0758	13.6456	14.1164	13.7123	13.7407	13.4145	13.2106
-0.955551	2.00226	0.499653	0.00994818	0.316481	12.7861	-3.05837	-3.28469	Q9JLV5	Cul3	Cullin-3	Q9JLV5	no	TECGCQFTSK	10	460	469	13.4739	13.4369	13.5109	12.6337	12.5586	12.3205	12.7532	11.6009
0.42642	2.00208	0.499622	0.00995228	0.316503	15.2579	3.05814	-3.2851	Q9EQJ9	Magi3	Membrane-associated guanylate kinase, WW and PDZ domain-containing protein 3	Q9EQJ9	no	IALEGEIGRDVCSSYR	16	975	990	14.838	15.2	15.29	14.8509	15.6379	15.4086	15.4693	15.3688
0.385218	2.00143	0.499494	0.00996713	0.316597	15.1318	3.05734	-3.28657	Q3U7R1	Esyt1	Extended synaptotagmin-1	Q3U7R1	no	GTKPPSPYATITVGETSHK	19	802	820	14.8685	14.997	14.8494	15.042	15.5519	15.2526	15.1996	15.2937
0.575101	2.0013	0.499494	0.00997001	0.316597	13.8404	3.05719	-3.28686	Q9R1A8	Cop1	E3 ubiquitin-protein ligase COP1	Q9R1A8	no	SVLDKDRK	8	687	694	13.4749	13.8101	13.6415	13.2849	14.1309	14.3287	14.165	13.8873
-0.819662	2.00036	0.499368	0.00999164	0.316688	12.4237	-3.05602	-3.289	Q8BGS0	Mak16	Protein MAK16 homolog	Q8BGS0	no	APLKGPLRK	9	266	274	12.8604	12.6945	12.8528	12.9262	11.5223	12.2442	11.9102	12.3786
0.233217	2.00019	0.499368	0.00999561	0.316688	17.1233	3.0558	-3.28939	O55143	Atp2a2	Sarcoplasmic/endoplasmic reticulum calcium ATPase 2	O55143	no	VGSTKVPMTPGVK	13	529	541	16.896	16.9608	17.0195	17.1503	17.1393	17.2849	17.2957	17.2396
-0.390269	1.99868	0.498443	0.0100305	0.317363	16.9216	-3.05393	-3.29283	P26039	Tln1	Talin-1	P26039	no	ALEATTEHIRQELAVFCSPEPPAK	24	2145	2168	17.1176	17.0566	17.2811	17.0118	16.5771	16.652	16.5237	17.1532
-0.400421	1.99867	0.498443	0.0100306	0.317363	15.1375	-3.05392	-3.29284	Q8VEK0;Q8BHG3	Tmem30a	Cell cycle control protein 50A	Q8VEK0	no	TAALPTFR	8	266	273	15.1079	15.2558	15.4815	15.5055	14.9003	14.9989	14.8272	15.0227
0.597333	1.99798	0.498048	0.0100466	0.317652	14.4056	3.05306	-3.29441	Q9JJT9	Phax	Phosphorylated adapter RNA export protein	Q9JJT9	no	DIFYVENQKEYENKK	15	297	311	13.5368	14.2358	14.352	14.303	14.6508	14.7989	14.8091	14.5581
1.02917	1.99662	0.497097	0.0100782	0.318349	13.2582	3.05137	-3.29751	P27546	Map4	Microtubule-associated protein 4	P27546	no	VSYSHIQSKCGSKDNIK	17	972	988	12.8273	12.8743	11.8913	13.3816	14.5058	13.6779	13.4654	13.4421
-0.418321	1.99661	0.497097	0.0100783	0.318349	14.7813	-3.05136	-3.29753	Q60592;Q3U214	Mast3	Microtubule-associated serine/threonine-protein kinase 3	Q60592	yes	LLQDAHER	8	271	278	15.0306	14.9035	14.8941	15.1337	14.5078	14.54	14.4545	14.7862
0.600592	1.99647	0.497097	0.0100815	0.318349	13.5042	3.0512	-3.29784	E9PXF8	Sbf2	Myotubularin-related protein 13	E9PXF8	no	SFEGTLYKR	9	1768	1776	13.0609	13.5315	13.1602	13.0631	13.8865	13.9338	13.6085	13.7892
-0.28449	1.99624	0.497097	0.0100869	0.318349	16.262	-3.05091	-3.29837	E9Q394	Akap13	A-kinase anchor protein 13	E9Q394	no	RAETFGGFDCHQMNASK	17	2428	2444	16.5924	16.3566	16.3065	16.3614	16.1084	16.0203	16.206	16.1443
0.248894	1.99579	0.497097	0.0100975	0.318349	17.2315	3.05034	-3.2994	Q9CWG8	Ndufaf7	Protein arginine methyltransferase NDUFAF7, mitochondrial	Q9CWG8	no	STGPITVAEYMK	12	48	59	17.0769	16.9673	17.1852	17.1989	17.2591	17.257	17.4258	17.482
-0.246895	1.9957	0.497097	0.0100994	0.318349	17.4944	-3.05024	-3.29959	Q69ZR2	Hectd1	E3 ubiquitin-protein ligase HECTD1	Q69ZR2	no	KLGPDSSVR	9	1468	1476	17.4593	17.7491	17.7574	17.5057	17.3598	17.3869	17.4288	17.3083
0.305368	1.99492	0.496486	0.0101177	0.318797	16.1708	3.04926	-3.30138	P27641	Xrcc5	X-ray repair cross-complementing protein 5	P27641	no	ALHLQER	7	498	504	16.1184	16.1559	15.9131	15.8852	16.4269	16.1992	16.2738	16.3942
0.580417	1.99432	0.496486	0.0101316	0.318797	13.8501	3.04853	-3.30273	Q8BH57	Wdr48	WD repeat-containing protein 48	Q8BH57	no	LSASDMLQVR	10	585	594	13.4304	13.5673	13.3533	13.8887	14.3628	13.9556	14.2295	14.0134
0.383185	1.99421	0.496486	0.0101343	0.318797	15.2736	3.04838	-3.30299	Q3UHD6	Snx27	Sorting nexin-27	Q3UHD6	no	KMVMYLNMLR	10	408	417	15.2351	14.9083	15.2113	14.9733	15.5825	15.5362	15.4118	15.3302
-1.00028	1.99402	0.496443	0.0101387	0.318829	13.1562	-3.04815	-3.30342	Q9EQ28	Pold3	DNA polymerase delta subunit 3	Q9EQ28	no	VAVVREDKLEAVK	13	77	89	14.314	13.4766	13.3037	13.5309	11.9678	13.4105	12.8062	12.4397
-0.396463	1.99362	0.496341	0.010148	0.318903	15.9976	-3.04766	-3.30432	Q9JHU2	Palmd	Palmdelphin	Q9JHU2	no	KALYAMEIK	9	170	178	16.3683	16.2611	16.2761	15.8779	15.9289	15.9557	15.7484	15.5646
0.189537	1.99302	0.496305	0.010162	0.31893	18.1316	3.04691	-3.30568	O88738	Birc6	Baculoviral IAP repeat-containing protein 6	O88738	no	LPGYAEVLLK	10	4191	4200	17.9674	18.1191	17.9361	18.1248	18.2643	18.2631	18.202	18.1762
-0.635743	1.99285	0.496305	0.0101659	0.31893	14.3221	-3.04671	-3.30606	Q6NXJ0	Wwc2	Protein WWC2	Q6NXJ0	no	LDGEAWPGALDIEKEK	16	329	344	14.9638	14.6374	14.1312	14.8275	13.9195	14.3577	13.7653	13.9744
-0.748651	1.99181	0.495414	0.0101903	0.319585	14.5355	-3.04542	-3.30843	Q9D6T0	Nosip	Nitric oxide synthase-interacting protein	Q9D6T0	no	FTQLDDSVDRVGLITR	16	202	217	14.6285	14.9623	14.7175	15.331	14.5608	13.4677	14.4907	14.1254
-0.861907	1.99146	0.495206	0.0101986	0.319738	13.9619	-3.04498	-3.30923	B1AQJ2	Usp36	Ubiquitin carboxyl-terminal hydrolase 36	B1AQJ2	no	FGNQEDAHEFLR	12	203	214	14.784	14.3323	14.1928	14.2625	13.058	13.0311	13.6999	14.3349
-0.422386	1.99045	0.494343	0.0102224	0.320374	16.3505	-3.04372	-3.31153	P17717	Ugt2b17	UDP-glucuronosyltransferase 2B17	P17717	no	IILDELVQR	9	41	49	16.5399	16.6538	16.8547	16.1983	15.984	16.3462	15.9869	16.24
0.993026	1.98924	0.493656	0.0102508	0.320881	12.1418	3.04223	-3.31427	P42925	Pxmp2	Peroxisomal membrane protein 2	P42925	no	ALAQYLLLLK	10	21	30	11.0585	11.4989	11.83	12.1937	12.1888	12.7202	12.5665	13.0777
-0.149498	1.98918	0.493656	0.0102523	0.320881	20.2138	-3.04215	-3.31442	P16381;Q62167	Ddx3x	ATP-dependent RNA helicase DDX3X	P16381	no	SGKSPILVATAVAAR	15	489	503	20.4067	20.2989	20.2302	20.2184	20.1206	20.1581	20.0951	20.1825
0.236158	1.98871	0.493481	0.0102634	0.321011	16.312	3.04157	-3.31548	P70335	Rock1	Rho-associated protein kinase 1	P70335	yes	EAQDMLNHSEKEK	13	654	666	16.2403	16.1967	16.1599	16.1787	16.4823	16.4143	16.4154	16.4081
-0.728503	1.988	0.492918	0.0102802	0.321427	14.2698	-3.04069	-3.31709	P48725	Pcnt	Pericentrin	P48725	no	LQSELSLMGPK	11	1474	1484	14.3459	14.535	14.7666	14.8887	14.1165	13.3381	13.6953	14.4722
0.512008	1.98785	0.492912	0.0102838	0.321431	14.3065	3.0405	-3.31744	Q8BHC7	Rhbdd1	Rhomboid-related protein 4	Q8BHC7	no	PVTYDATYR	9	251	259	13.8033	14.2942	14.0786	14.026	14.8046	14.5004	14.371	14.5743
-0.195849	1.98748	0.492853	0.0102924	0.321475	18.8577	-3.04005	-3.31826	P21300;P45377	Akr1b8	Aldose reductase-related protein 2	P21300	no	LLNKPGLK	8	170	177	19.0226	19.0219	18.8624	18.9156	18.8967	18.7863	18.7175	18.6386
0.565741	1.98629	0.492229	0.0103208	0.321937	14.2352	3.03856	-3.32098	Q69ZK6	Jmjd1c	Probable JmjC domain-containing histone demethylation protein 2C	Q69ZK6	no	SVVSQAVAQAK	11	1247	1257	13.8975	14.0663	14.2983	13.5471	14.715	14.4501	14.481	14.4261
0.205022	1.98577	0.491856	0.0103331	0.322213	20.3101	3.03792	-3.32216	Q922D8	Mthfd1	C-1-tetrahydrofolate synthase, cytoplasmic	Q922D8	no	VLLSALDR	8	355	362	20.3101	20.265	20.2535	20.002	20.4576	20.2989	20.4067	20.4874
-0.421181	1.9852	0.491581	0.0103466	0.322418	16.1623	-3.03722	-3.32345	Q6PGB6	Naa50	N-alpha-acetyltransferase 50	Q6PGB6	no	RIEPADAHVLQK	12	141	152	16.4416	16.3726	16.6523	16.025	15.9429	15.8157	15.8264	16.2217
0.319819	1.9845	0.491328	0.0103634	0.322606	15.8509	3.03634	-3.32505	Q9QXD6	Fbp1	Fructose-1,6-bisphosphatase 1	Q9QXD6	no	STDEPSEKDALQPGR	15	144	158	15.7	15.6121	15.6645	15.7872	16.2124	16.0354	15.9333	15.862
-0.677725	1.98445	0.491328	0.0103646	0.322606	12.9095	-3.03628	-3.32516	Q9D8S3	Arfgap3	ADP-ribosylation factor GTPase-activating protein 3	Q9D8S3	no	STGSSDRPSAR	11	400	410	12.9249	13.4485	13.3599	13.26	12.3797	12.6144	12.5884	12.6999
0.420415	1.98437	0.491328	0.0103665	0.322606	15.897	3.03618	-3.32535	Q9EPK7	Xpo7	Exportin-7	Q9EPK7	no	LGWFDCQKDDYVFR	14	118	131	15.7865	15.7574	15.5256	15.6775	16.4232	15.8269	16.2682	15.9104
0.173626	1.98382	0.491124	0.0103796	0.322757	18.7218	3.0355	-3.32659	Q9CR16	Ppid	Peptidyl-prolyl cis-trans isomerase D	Q9CR16	no	EYDQALADLKK	11	322	332	18.6531	18.6794	18.665	18.5423	18.9265	18.7951	18.775	18.7376
0.31989	1.98336	0.491124	0.0103905	0.322757	15.9139	3.03494	-3.32762	Q3U1T9	Dennd1b	DENN domain-containing protein 1B	Q3U1T9	no	GGALFNTAVTK	11	409	419	15.8503	15.6129	15.8518	15.701	16.2461	15.9765	16.1045	15.9685
0.569523	1.98254	0.491124	0.0104101	0.322757	14.3327	3.03392	-3.32949	Q8BYA0	Tbcd	Tubulin-specific chaperone D	Q8BYA0	no	LGLTFLKPK	9	304	312	13.9311	13.7938	14.5504	13.9163	14.5264	14.5393	14.7917	14.6124
-0.647314	1.98249	0.491124	0.0104115	0.322757	17.7236	-3.03385	-3.32961	Q9D9V3	Echdc1	Ethylmalonyl-CoA decarboxylase	Q9D9V3	no	LVEIIGSR	8	214	221	18.519	18.0961	18.1952	17.3788	17.4274	17.3291	17.0201	17.8232
0.867325	1.98243	0.491124	0.0104128	0.322757	14.4293	3.03378	-3.32974	E9Q0S6	Tns1	Tensin-1	E9Q0S6	no	FYEDKIVPIGQPSQRR	16	320	335	14.2526	14.2581	12.9659	14.5062	14.788	14.7861	14.7775	15.1005
-0.288091	1.98238	0.491124	0.010414	0.322757	16.9757	-3.03372	-3.32985	A2A8L5	Ptprf	Receptor-type tyrosine-protein phosphatase F	A2A8L5	no	FVSANLPCNK	10	1647	1656	16.9023	17.0793	17.1286	17.3687	16.8331	16.8621	16.8778	16.7535
0.216841	1.98236	0.491124	0.0104145	0.322757	17.661	3.03369	-3.3299	Q9QUJ7	Acsl4	Long-chain-fatty-acid--CoA ligase 4	Q9QUJ7	no	VGAPLICCEIK	11	488	498	17.6224	17.4167	17.5942	17.577	17.7016	17.8383	17.8634	17.6745
-0.173702	1.98227	0.491124	0.0104166	0.322757	18.1449	-3.03359	-3.3301	Q9CYG7	Tomm34	Mitochondrial import receptor subunit TOM34	Q9CYG7	no	ALMDSLGPEWR	11	131	141	18.313	18.2316	18.1779	18.2046	17.9707	18.0947	18.0611	18.1059
0.128671	1.98213	0.491124	0.01042	0.322757	20.3679	3.03341	-3.33042	Q922B2	Dars1	Aspartate--tRNA ligase, cytoplasmic	Q922B2	no	VFCIGPVFR	9	265	273	20.2184	20.2989	20.343	20.3538	20.417	20.4476	20.4576	20.4067
0.41218	1.98139	0.490524	0.0104379	0.323203	14.792	3.03248	-3.33212	Q8CHC4	Synj1	Synaptojanin-1	Q8CHC4	no	SMWSVNGDSISK	12	427	438	14.4814	14.7162	14.6079	14.5381	15.0241	15.1211	15.0664	14.7808
-0.282604	1.97992	0.490211	0.0104731	0.323436	17.7732	-3.03067	-3.33544	P58735	Slc26a1	Sulfate anion transporter 1	P58735	no	FTGPLYYANKDFFLR	15	547	561	18.0677	17.717	17.89	17.9835	17.6015	17.7635	17.422	17.7409
-0.619131	1.97988	0.490211	0.0104742	0.323436	13.947	-3.03062	-3.33553	P04627	Araf	Serine/threonine-protein kinase A-Raf	P04627	yes	VAQPTAEQAQAFKNEMQVLRK	21	338	358	13.9717	14.3645	14.1665	14.5234	13.2851	13.4997	13.9186	13.8463
-0.156356	1.9798	0.490211	0.0104762	0.323436	19.2872	-3.03051	-3.33573	Q9JJJ3	Aqp9	Aquaporin-9	Q9JJJ3	no	AEPAENNLEKHELSVIM	17	279	295	19.4832	19.2667	19.3475	19.3644	19.2218	19.2077	19.185	19.2218
0.259441	1.97969	0.490211	0.0104788	0.323436	18.475	3.03038	-3.33597	Q91VA6	Poldip2	Polymerase delta-interacting protein 2	Q91VA6	no	IFSLSGTLETVR	12	286	297	18.0482	18.4351	18.4586	18.4394	18.6543	18.5382	18.6072	18.6193
-0.386559	1.97867	0.490154	0.0105034	0.323479	15.7651	-3.02912	-3.33828	Q5QGU6	Rtp3	Receptor-transporting protein 3	Q5QGU6	no	VNPQTSNPTK	10	281	290	15.8899	15.8244	15.9443	16.1747	15.6339	15.3043	15.5437	15.8053
0.720003	1.9785	0.490154	0.0105076	0.323479	13.8737	3.0289	-3.33868	Q8VBT9	Aspscr1	Tether containing UBX domain for GLUT4	Q8VBT9	no	QCDTAGKQESIAVR	14	174	187	14.0769	13.7378	13.168	13.0721	14.128	14.4871	14.1567	14.1629
0.488378	1.97842	0.490154	0.0105095	0.323479	15.4074	3.0288	-3.33886	Q62077	Plcg1	1-phosphatidylinositol 4,5-bisphosphate phosphodiesterase gamma-1	Q62077	no	SLMYSAQK	8	219	226	14.6875	15.1705	15.4313	15.3634	15.7685	15.7324	15.6182	15.4872
0.392968	1.97842	0.490154	0.0105095	0.323479	15.2747	3.0288	-3.33886	Q8BL66	Eea1	Early endosome antigen 1	Q8BL66	no	GKESVSLLEK	10	535	544	15.2421	15.0897	15.1113	14.8696	15.496	15.2869	15.4324	15.6692
0.777518	1.97718	0.489066	0.0105394	0.32429	12.9172	3.02727	-3.34166	A3KGF9	Ccdc9b	Coiled-coil domain-containing protein 9B	A3KGF9	no	TPSAEEEFVQK	11	373	383	12.856	12.5695	12.7602	11.9279	13.4819	13.3888	13.1108	13.2422
-0.664548	1.97632	0.488848	0.0105605	0.324453	13.9759	-3.0262	-3.34363	Q99KN9	Clint1	Clathrin interactor 1	Q99KN9	no	SLENYHFVDEHGKDQGINIR	20	118	137	14.1616	14.3222	14.819	13.93	13.6468	13.4045	13.5476	13.9758
-1.04616	1.9763	0.488848	0.0105608	0.324453	13.1027	-3.02618	-3.34365	Q9JJA2	Cog8	Conserved oligomeric Golgi complex subunit 8	Q9JJA2	no	HGNLGHVNISAIQEPLAFILPKR	23	543	565	14.0675	13.581	13.1292	13.7253	12.1797	11.9549	13.5647	12.6191
1.33216	1.97625	0.488848	0.0105621	0.324453	11.7724	3.02611	-3.34378	Q8R349	Cdc16	Cell division cycle protein 16 homolog	Q8R349	no	LKCYDFDVHTMK	12	542	553	10.6361	10.8154	11.8848	11.089	11.3141	12.4519	13.2375	12.7505
-0.191969	1.97494	0.487906	0.0105939	0.325158	18.1554	-3.0245	-3.34674	Q8BWS5	Gprin3	G protein-regulated inducer of neurite outgrowth 3	Q8BWS5	no	SENPPPSHLTSK	12	253	264	18.1275	18.3495	18.2373	18.2913	18.1146	18.0082	17.9972	18.1178
-0.564693	1.97487	0.487906	0.0105956	0.325158	14.4276	-3.02441	-3.3469	Q6NS46	Pdcd11	Protein RRP5 homolog	Q6NS46	no	NRIEDPEINSIEDVKEGQLLR	21	1319	1339	14.6022	14.5488	14.6695	15.0192	13.9666	13.8346	14.2779	14.5018
-0.194449	1.97405	0.487434	0.0106157	0.325511	17.6661	-3.02339	-3.34877	P83940	Eloc	Elongin-C	P83940	no	LISSDGHEFIVKR	13	21	33	17.8604	17.7944	17.736	17.6626	17.6378	17.5501	17.5119	17.5759
-0.185114	1.97397	0.487434	0.0106176	0.325511	18.3199	-3.02329	-3.34895	P60122	Ruvbl1	RuvB-like 1	P60122	no	MKIEEVK	7	1	7	18.4816	18.4489	18.3922	18.3272	18.3521	18.1623	18.1744	18.2207
0.325963	1.97364	0.487243	0.0106258	0.325655	15.9879	3.02288	-3.34971	P28658	Atxn10	Ataxin-10	P28658	no	VEQDSLLTAFR	11	123	133	15.7789	15.6782	15.7527	16.0901	16.2354	16.1731	16.0894	16.1057
-0.73602	1.97337	0.487196	0.0106323	0.32569	13.2341	-3.02255	-3.35031	O54774	Ap3d1	AP-3 complex subunit delta-1	O54774	no	SIQGHHVCLLVK	12	1156	1167	13.4425	13.792	13.7821	13.3919	13.0383	12.8171	12.3491	13.26
-0.575314	1.97135	0.486097	0.010682	0.326515	14.8306	-3.02004	-3.35491	Q9JKF6	Nectin1	Nectin-1	Q9JKF6	no	KHVYGNGYSK	10	392	401	15.0202	15.0086	15.0945	15.3498	14.7566	14.2745	14.1592	14.9815
-0.30258	1.9698	0.485144	0.0107201	0.327232	16.5251	-3.01812	-3.35841	Q80U87	Usp8	Ubiquitin carboxyl-terminal hydrolase 8	Q80U87	no	RPADVSPASVSGELNAGK	18	575	592	16.7874	16.6865	16.7442	16.4876	16.2661	16.3946	16.2583	16.5765
0.316855	1.96967	0.485144	0.0107234	0.327232	17.2446	3.01795	-3.35872	Q60953	Pml	Protein PML	Q60953	no	HFLSFLTTMHRPILACSR	18	670	687	16.7715	17.1811	17.2502	17.142	17.2855	17.5532	17.3367	17.4368
0.197429	1.96963	0.485144	0.0107243	0.327232	21.5264	3.01791	-3.3588	Q9CQT9	Rab5if	GEL complex subunit OPTI	Q9CQT9	no	RKEEPPQPQLANGALK	16	6	21	21.6358	21.386	21.3411	21.3478	21.7098	21.6186	21.6509	21.5212
-0.512203	1.96949	0.485144	0.0107279	0.327232	14.7989	-3.01773	-3.35913	Q8R0S2	Iqsec1	IQ motif and SEC7 domain-containing protein 1	Q8R0S2	no	GVVRPSMSQCSSLK	14	879	892	15.0676	14.8469	15.0568	15.2486	14.8294	14.3697	14.2142	14.7579
-0.462969	1.96939	0.485144	0.0107301	0.327232	14.3324	-3.01762	-3.35934	Q7TNB8	Sbno2	Protein strawberry notch homolog 2	Q7TNB8	no	VVSRPDGTVVFESR	14	751	764	14.5285	14.6065	14.4991	14.6215	14.3489	14.0854	14.0656	13.9037
-0.461306	1.96899	0.485029	0.01074	0.327319	15.0389	-3.01712	-3.36025	Q9D0F3	Lman1	Protein ERGIC-53	Q9D0F3	no	RYVSSLTEEISR	12	369	380	15.3967	15.4666	15.1307	15.0843	14.696	14.5577	14.9064	15.0729
-0.79352	1.96808	0.484449	0.0107626	0.327756	13.4519	-3.01599	-3.36231	Q9CR55	NA	UPF0547 protein C16orf87 homolog	Q9CR55	no	EKINSTVNKDLENR	14	71	84	13.8678	14.034	14.0037	13.4892	13.0629	13.7359	12.8389	12.5828
0.768863	1.96799	0.484449	0.010765	0.327756	14.2892	3.01587	-3.36253	Q08879	Fbln1	Fibulin-1	Q08879	no	TCVDINECQRYPGR	14	398	411	13.2015	14.1081	13.965	14.3446	14.9594	14.3131	14.4402	14.9819
-0.252592	1.96642	0.483197	0.0108039	0.328703	19.2703	-3.01393	-3.36609	Q8VC28	Akr1c13	Aldo-keto reductase family 1 member C13	Q8VC28	no	LNDGHLIPALGFGTYKPK	18	10	27	19.5744	19.5186	19.3205	19.1731	19.274	19.1156	19.0482	19.1384
0.596369	1.96621	0.483197	0.0108091	0.328703	15.4863	3.01367	-3.36657	Q2MHN3;Q61329;Q9JJN2	Zfhx3	Zinc finger homeobox protein 3	Q2MHN3	no	NILLVHYNSVSHLHK	15	1568	1582	15.2571	14.5871	15.7343	15.174	15.9218	15.632	15.7358	15.8483
-0.336907	1.96617	0.483197	0.0108102	0.328703	17.7021	-3.01361	-3.36667	Q5SSZ5	Tns3	Tensin-3	Q5SSZ5	no	DKAPGSFIVR	10	1183	1192	17.6376	17.7907	17.9885	18.0657	17.6824	17.3496	17.7271	17.3756
0.116013	1.96601	0.483178	0.0108142	0.328717	20.2097	3.01341	-3.36703	Q8VDJ3	Hdlbp	Vigilin	Q8VDJ3	no	KGAVITQIR	9	1071	1079	20.1332	20.1825	20.1704	20.1206	20.2989	20.2419	20.2764	20.2535
0.20637	1.96347	0.481282	0.0108776	0.330155	17.6181	3.01026	-3.37279	O08586	Pten	Phosphatidylinositol 3,4,5-trisphosphate 3-phosphatase and dual-specificity protein phosphatase PTEN	O08586	no	NHLDYRPVALLFHK	14	184	197	17.3673	17.5499	17.5895	17.5531	17.7226	17.6682	17.8086	17.686
-0.495168	1.96306	0.481169	0.0108877	0.330241	14.9683	-3.00976	-3.37371	P59110	Senp1	Sentrin-specific protease 1	P59110	no	MDAGEVTLVNHGSTFR	16	10	25	15.5198	14.9437	15.2136	15.1864	15.0502	14.7431	14.5634	14.5261
-0.416775	1.96288	0.481169	0.0108923	0.330241	14.8109	-3.00954	-3.37412	Q8BZA9	Tigar	Fructose-2,6-bisphosphatase TIGAR	Q8BZA9	no	ERMYGVAEGKPLSELR	16	89	104	15.1338	15.0526	14.8902	15.0005	14.676	14.458	14.8099	14.4663
-0.422402	1.96275	0.481169	0.0108956	0.330241	17.0827	-3.00938	-3.37442	Q9JMD3	Stard10	START domain-containing protein 10	Q9JMD3	no	KKWDSNVIETFDIAR	15	93	107	17.496	17.5255	17.2635	16.8906	16.9564	16.8954	16.5833	17.0509
-0.17541	1.96271	0.481169	0.0108966	0.330241	19.9033	-3.00933	-3.37451	Q91WM6	Eva1a	Protein eva-1 homolog A	Q91WM6	no	NVFTSAEELER	11	114	124	20.0292	19.921	20.0821	19.9316	19.8205	19.8433	19.6794	19.919
0.261778	1.96258	0.481169	0.0108999	0.330241	17.216	3.00916	-3.37481	Q922K7	Nop2	Probable 28S rRNA (cytosine-C(5))-methyltransferase	Q922K7	no	VLLDAPCSGTGVISKDPAVK	20	442	461	17.1216	16.8849	17.2671	17.0671	17.424	17.3654	17.3712	17.2271
-0.229562	1.95965	0.478952	0.0109736	0.331931	17.7704	-3.00553	-3.38145	Q8BPM0	Daam1	Disheveled-associated activator of morphogenesis 1	Q8BPM0	no	NIPQPTNALK	10	602	611	17.8298	17.8208	17.8195	18.0706	17.7155	17.5513	17.6003	17.7554
-0.474846	1.95831	0.477893	0.0110075	0.332741	15.4341	-3.00387	-3.38449	Q8K327	Champ1	Chromosome alignment-maintaining phosphoprotein 1	Q8K327	no	SSFIMESQKPNVFSETR	17	471	487	15.801	15.4608	15.6992	15.7249	15.3153	14.7768	15.5286	15.1658
0.184268	1.95692	0.477172	0.0110429	0.333295	17.5945	3.00214	-3.38765	Q5U3K5	Rabl6	Rab-like protein 6	Q5U3K5	no	SLLPSDPMPSK	11	467	477	17.4189	17.5369	17.5092	17.5446	17.7274	17.6115	17.7232	17.6845
0.338821	1.95685	0.477172	0.0110445	0.333295	15.4351	3.00206	-3.3878	Q9DBQ7	Scyl3	Protein-associating with the carboxyl-terminal domain of ezrin	Q9DBQ7	yes	LFEVHEEHVR	10	345	354	15.1141	15.3598	15.2649	15.3239	15.5611	15.4687	15.7195	15.6685
0.703435	1.95674	0.477172	0.0110474	0.333295	13.9458	3.00192	-3.38805	P47199	Cryz	Quinone oxidoreductase	P47199	no	LVLQNGAHEVFNHKEANYIDKIK	23	188	210	13.9963	12.9023	13.8272	13.6505	14.2063	14.4989	14.2309	14.2539
0.214845	1.95496	0.47645	0.0110929	0.333849	18.8537	2.99971	-3.3921	Q9QY36;Q3UX61	Naa10	N-alpha-acetyltransferase 10	Q9QY36	no	YVSLHVR	7	106	112	18.5841	18.8617	18.8901	18.6492	19.0109	18.9839	18.9647	18.8851
0.583951	1.95491	0.47645	0.0110941	0.333849	14.3127	2.99965	-3.3922	Q80XI6	Map3k11	Mitogen-activated protein kinase kinase kinase 11	Q80XI6	yes	TVSPPPGISR	10	741	750	14.2937	13.8693	13.6369	14.2828	14.3453	14.8087	14.7495	14.5151
0.446248	1.95489	0.47645	0.0110945	0.333849	16.9199	2.99963	-3.39224	Q99ME9	Gtpbp4	GTP-binding protein 4	Q99ME9	no	LPTIDPNTR	9	161	169	16.7914	16.337	17.1623	16.4966	17.2251	17.2462	17.0806	17.0204
0.220964	1.95337	0.475653	0.0111335	0.334462	17.5577	2.99774	-3.3957	Q9DBD0	Ica	Inhibitor of carbonic anhydrase	Q9DBD0	no	VLPAGGPAVTCVR	13	48	60	17.3804	17.4152	17.4231	17.5702	17.7746	17.5422	17.7443	17.6117
0.593753	1.95325	0.475653	0.0111365	0.334462	14.0555	2.9976	-3.39596	Q8CI12	Smtnl2	Smoothelin-like protein 2	Q8CI12	no	MPHQPVTAVTR	11	188	198	13.4558	13.8687	14.1271	13.583	14.3066	14.5655	14.4678	14.0697
0.336229	1.95303	0.475625	0.0111423	0.334484	16.5369	2.99732	-3.39647	Q8JZP3	Klhl2	Kelch-like protein 2	Q8JZP3	no	YHLLPTEQR	9	281	289	16.0296	16.4443	16.4601	16.5411	16.7682	16.7885	16.627	16.6363
0.249581	1.95274	0.475625	0.0111497	0.334484	16.6406	2.99696	-3.39713	Q9JK83;Q9Z101;Q9JK84	Pard6b	Partitioning defective 6 homolog beta	Q9JK83	no	VPGIFISR	8	189	196	16.412	16.6174	16.6016	16.4323	16.6696	16.8478	16.7862	16.758
0.129059	1.95266	0.475625	0.0111516	0.334484	19.5742	2.99687	-3.3973	Q99K48	Nono	Non-POU domain-containing octamer-binding protein	Q99K48	no	MEELHNQEVQK	11	328	338	19.5103	19.4984	19.5204	19.5098	19.7141	19.6314	19.6138	19.5958
-0.793157	1.95174	0.475122	0.0111754	0.334871	13.0697	-2.99572	-3.39939	Q6P9Q6	Fkbp15	FK506-binding protein 15	Q6P9Q6	no	HNQDSQHCSLSGDEEDELFK	20	1149	1168	13.7106	13.2994	13.4792	13.3759	13.1249	12.004	12.8336	12.7301
-0.239472	1.94947	0.473131	0.0112338	0.33641	16.5662	-2.99291	-3.40453	Q9CWD8	Nubpl	Iron-sulfur protein NUBPL	Q9CWD8	no	HKTHIFGADGAR	12	249	260	16.6523	16.7879	16.5853	16.7182	16.4966	16.4284	16.3658	16.4951
0.213985	1.94898	0.47306	0.0112467	0.336465	17.1778	2.9923	-3.40566	Q8R1S0	Coq6	Ubiquinone biosynthesis monooxygenase COQ6, mitochondrial	Q8R1S0	no	EQIMAFASK	9	468	476	16.9696	17.0318	17.1777	17.104	17.2989	17.2039	17.3532	17.2829
0.295533	1.94785	0.472589	0.0112758	0.33683	15.6196	2.9909	-3.4082	Q7TSC1	Prrc2a	Protein PRRC2A	Q7TSC1	no	VPKPDALK	8	977	984	15.3762	15.4674	15.5913	15.4525	15.7622	15.7278	15.7974	15.7821
-0.291353	1.94765	0.472579	0.011281	0.336838	19.063	-2.99065	-3.40866	Q3THE2	Myl12b	Myosin regulatory light chain 12B	Q3THE2	no	GNFNYIEFTR	10	152	161	19.3904	19.2719	19.2159	18.9563	18.8317	18.9199	18.7661	19.1515
-0.388611	1.9468	0.472137	0.0113033	0.337181	15.6099	-2.98959	-3.4106	O89106	Fhit	Bis(5'-adenosyl)-triphosphatase	O89106	no	SEKEMAAEAEALR	13	133	145	16.0897	15.7446	15.7264	15.6562	15.391	15.644	15.383	15.2444
-0.592542	1.94641	0.471894	0.0113132	0.33737	14.1707	-2.98912	-3.41147	Q9CVB6	Arpc2	Actin-related protein 2/3 complex subunit 2	Q9CVB6	no	ELQAHGADELLKR	13	66	78	14.4439	14.2951	14.6988	14.4302	14.1069	14.1465	13.3924	13.852
-0.314434	1.94577	0.471389	0.01133	0.337762	16.4119	-2.98832	-3.41293	Q9CZM2	Rpl15	Large ribosomal subunit protein eL15	Q9CZM2	no	SLQSVAEERAGR	12	97	108	16.7145	16.5987	16.5609	16.4024	16.4808	16.1842	16.0833	16.2704
0.399914	1.94473	0.470491	0.0113571	0.338461	15.1168	2.98703	-3.41528	Q9JL16	Isg20	Interferon-stimulated gene 20 kDa protein	Q9JL16	no	YTIYDTSTDR	10	105	114	14.9449	14.9986	14.662	15.0618	15.1517	15.2648	15.4216	15.4289
-0.903374	1.94417	0.470343	0.0113719	0.338577	13.322	-2.98633	-3.41656	O08796	Eef2k	Eukaryotic elongation factor 2 kinase	O08796	yes	FCEKDEEWDR	10	538	547	13.9801	13.4104	13.8697	13.8345	13.0376	13.3418	11.9344	13.1675
-0.291282	1.94391	0.470227	0.0113786	0.338667	16.6727	-2.98601	-3.41714	P60670	Nploc4	Nuclear protein localization protein 4 homolog	P60670	no	LSPDGHFGSK	10	357	366	16.8859	16.9511	16.7309	16.7054	16.6318	16.4085	16.379	16.6888
0.106586	1.94359	0.470187	0.011387	0.338699	21.0272	2.98562	-3.41786	P35492	Hal	Histidine ammonia-lyase	P35492	no	LTVGWLGR	8	22	29	20.953	21.0156	20.9882	20.9388	21.0691	21.0821	21.0821	21.0886
0.51807	1.94159	0.469502	0.0114395	0.339233	15.821	2.98314	-3.42239	Q9R0Y5	Ak1	Adenylate kinase isoenzyme 1	Q9R0Y5	no	RGETSGRVDDNEETIK	16	132	147	15.8138	15.5642	15.1816	15.6884	16.1249	16.178	16.3915	15.6258
0.182889	1.94152	0.469502	0.0114415	0.339233	17.7258	2.98305	-3.42256	Q9JIG7	Ccdc22	Coiled-coil domain-containing protein 22	Q9JIG7	no	LQGSALQQPFHSSR	14	155	168	17.6726	17.6032	17.6893	17.5722	17.9016	17.7856	17.8333	17.7484
0.16702	1.94001	0.468609	0.0114814	0.339931	18.1399	2.98117	-3.42599	P97379	G3bp2	Ras GTPase-activating protein-binding protein 2	P97379	no	QYYTLLNK	8	18	25	18.0524	18.0923	18.0938	17.987	18.2977	18.2219	18.2213	18.1527
0.395819	1.93979	0.468609	0.011487	0.339931	15.5775	2.98091	-3.42647	Q91VX9	Tmem168	Transmembrane protein 168	Q91VX9	no	KINDQYVAVQGAELAK	16	558	573	15.2023	15.7372	15.2599	15.3189	15.8557	15.8627	15.646	15.7371
0.454544	1.93919	0.468554	0.011503	0.339975	15.9223	2.98016	-3.42784	Q8CD15	Riox2	Ribosomal oxygenase 2	Q8CD15	no	AHFLQLR	7	119	125	15.3757	15.9488	15.8613	15.5945	16.2444	16.1174	15.8279	16.4087
0.370753	1.93911	0.468554	0.0115051	0.339975	15.1507	2.98006	-3.42802	Q8VBW6	Nae1	NEDD8-activating enzyme E1 regulatory subunit	Q8VBW6	no	YLAQWYNETNGRIPK	15	221	235	15.0429	14.8458	14.881	15.0916	15.188	15.2754	15.4812	15.3998
-0.172645	1.93905	0.468554	0.0115067	0.339975	18.9483	-2.97999	-3.42815	Q76MZ3;Q7TNP2	Ppp2r1a	Serine/threonine-protein phosphatase 2A 65 kDa regulatory subunit A alpha isoform	Q76MZ3	no	KLSTIALALGVER	13	34	46	19.0482	18.9927	19.0164	19.081	18.9366	18.7976	18.9644	18.7492
0.303181	1.93771	0.468094	0.0115423	0.340334	15.7003	2.97832	-3.4312	Q5SWT3	Slc25a35	Solute carrier family 25 member 35	Q5SWT3	no	LYNQPTDTR	9	233	241	15.4348	15.4842	15.5941	15.6818	15.7776	15.9424	15.8502	15.8374
0.479749	1.93762	0.468094	0.0115446	0.340334	15.2556	2.97822	-3.43139	O88879	Apaf1	Apoptotic protease-activating factor 1	O88879	no	LPLNIEEAKDR	11	216	226	14.6714	15.1326	15.3821	14.877	15.4993	15.7013	15.4689	15.3125
0.330105	1.93707	0.467935	0.0115593	0.340459	15.2585	2.97753	-3.43265	Q8R5F7	Ifih1	Interferon-induced helicase C domain-containing protein 1	Q8R5F7	no	NCSMLVCSGENIHVIEK	17	909	925	15.0809	15.12	15.0471	15.1261	15.5747	15.3483	15.38	15.3914
-0.190827	1.93667	0.467709	0.01157	0.340636	17.1072	-2.97703	-3.43355	Q920R0	Als2	Alsin	Q920R0	no	VAATYEAGALSLK	13	401	413	17.2356	17.1977	17.2161	17.1608	17.0519	16.9628	17.0436	16.9887
-0.155587	1.93639	0.467709	0.0115772	0.340636	21.4111	-2.97669	-3.43417	Q9CPR4	Rpl17	Large ribosomal subunit protein uL22	Q9CPR4	no	VRYSLDPENPTK	12	2	13	21.654	21.4626	21.4015	21.4375	21.3045	21.3484	21.3592	21.3211
-0.184691	1.93624	0.467709	0.0115814	0.340636	20.0158	-2.9765	-3.43453	Q9DBG1	Cyp27a1	Sterol 26-hydroxylase, mitochondrial	Q9DBG1	no	EVTGVVPFGKVPQHK	15	366	380	20.2535	20.002	20.0691	20.1079	19.9601	19.9882	19.7852	19.9601
-0.30673	1.93614	0.467709	0.0115842	0.340636	16.4775	-2.97637	-3.43476	P53994	Rab2a	Ras-related protein Rab-2A	P53994	no	KEEGEAFAR	9	131	139	16.7832	16.6485	16.4831	16.6087	16.2685	16.1489	16.332	16.5472
0.51904	1.93558	0.467424	0.0115991	0.34086	14.7874	2.97568	-3.43603	Q8VE95	NA	UPF0598 protein C8orf82 homolog	Q8VE95	no	TREYFYYVDHQGQLFLDDSK	20	42	61	14.3032	14.7469	14.3512	14.7102	15.0599	15.1355	15.3183	14.674
-0.554795	1.93433	0.466504	0.0116324	0.341583	13.9937	-2.97414	-3.43885	O89032	Sh3pxd2a	SH3 and PX domain-containing protein 2A	O89032	no	TSTLTRPK	8	513	520	14.3698	14.4521	14.0444	14.218	13.4526	13.577	13.8194	14.0161
-0.484738	1.93389	0.466504	0.0116443	0.341583	15.0096	-2.97358	-3.43985	Q05915	Gch1	GTP cyclohydrolase 1	Q05915	no	TVTSTMLGVFREDPK	15	216	230	15.5966	15.0317	15.1241	15.2553	14.7178	14.5671	14.6949	15.089
0.26575	1.93343	0.466504	0.0116564	0.341583	16.111	2.97302	-3.44088	P70399	Tp53bp1	TP53-binding protein 1	P70399	no	AADISLDNLVEGK	13	1611	1623	15.8762	15.9392	16.0157	16.0815	16.3126	16.2771	16.226	16.16
-0.596165	1.93342	0.466504	0.0116568	0.341583	13.3099	-2.973	-3.44091	Q80TL7	Mon2	Protein MON2 homolog	Q80TL7	no	RYLLQPLGDFSR	12	1128	1139	13.4427	13.7271	13.399	13.8633	13.0954	12.9331	13.0572	12.9618
-0.447118	1.93279	0.466012	0.0116737	0.34197	14.4022	-2.97223	-3.44234	Q6BCL1	Pram1	PML-RARA-regulated adapter molecule 1	Q6BCL1	no	KPPKPEFGELSK	12	139	150	14.8666	14.5784	14.4999	14.5583	14.2245	14.1073	14.2926	14.0903
-0.204038	1.93213	0.46549	0.0116914	0.342381	19.2762	-2.97141	-3.44383	Q9CQ69	Uqcrq	Cytochrome b-c1 complex subunit 8	Q9CQ69	no	HVISYSLSPFEQR	13	13	25	19.5283	19.3134	19.3771	19.294	19.138	19.2906	19.0291	19.239
0.400208	1.93193	0.465423	0.0116969	0.342434	15.3754	2.97116	-3.44429	P38647	Hspa9	Stress-70 protein, mitochondrial	P38647	no	DQLPADECNK	10	601	610	15.2109	15.1022	15.4124	14.9757	15.7539	15.696	15.4214	15.4307
-0.280688	1.93154	0.465171	0.0117074	0.342632	16.1586	-2.97067	-3.44517	P27612	Plaa	Phospholipase A-2-activating protein	P27612	no	TVNIYFPK	8	530	537	16.3825	16.3559	16.2643	16.1931	16.1053	15.9405	15.896	16.1311
0.216941	1.9311	0.464869	0.0117192	0.342871	17.271	2.97013	-3.44617	Q8BMJ2	Lars1	Leucine--tRNA ligase, cytoplasmic	Q8BMJ2	no	NMETFCEESR	10	551	560	17.1046	17.0887	17.1553	17.3014	17.2899	17.457	17.421	17.3499
0.330911	1.93055	0.464567	0.011734	0.34311	15.6014	2.96945	-3.4474	Q60848	Hells	Lymphocyte-specific helicase	Q60848	no	KMLEEAQK	8	31	38	15.4335	15.4956	15.2629	15.5517	15.813	15.6457	15.9075	15.7012
0.182254	1.93041	0.464567	0.0117379	0.34311	17.5292	2.96927	-3.44773	Q1HFZ0	Nsun2	RNA cytosine C(5)-methyltransferase NSUN2	Q1HFZ0	no	EILHCLK	7	89	95	17.3705	17.4601	17.4204	17.5013	17.5999	17.6702	17.6493	17.5618
-0.345756	1.92977	0.464399	0.0117551	0.343242	16.4632	-2.96848	-3.44917	Q3UHK8	Tnrc6a	Trinucleotide repeat-containing gene 6A protein	Q3UHK8	no	LLPAASAVSSK	11	1027	1037	16.3393	16.8592	16.8161	16.5298	16.2202	16.2339	16.3799	16.3273
-0.229645	1.92961	0.464399	0.0117596	0.343242	16.3578	-2.96828	-3.44955	O35711	Ppfibp2	Liprin-beta-2	O35711	no	DSSFLAEQKYPTLPGK	16	412	427	16.5072	16.4946	16.4492	16.4396	16.2553	16.185	16.2352	16.2964
-0.737674	1.92957	0.464399	0.0117605	0.343242	13.9578	-2.96823	-3.44963	Q6ZQ08	Cnot1	CCR4-NOT transcription complex subunit 1	Q6ZQ08	no	CPVVLAPLLYPEKR	14	219	232	14.6811	14.0854	14.3118	14.2284	13.7867	12.8856	13.6605	14.0231
-0.157291	1.92934	0.464337	0.0117669	0.343291	18.7484	-2.96794	-3.45016	Q8CD26	Slc35e1	Solute carrier family 35 member E1	Q8CD26	no	NILLTDHFQYSR	12	384	395	18.8133	18.8248	18.7602	18.91	18.6476	18.6686	18.7487	18.6142
0.587336	1.92887	0.464254	0.0117797	0.343357	14.8447	2.96736	-3.45123	Q149F3;Q8R050	Gspt1	Eukaryotic peptide chain release factor GTP-binding subunit ERF3A	Q149F3	no	EKLVPFLKK	9	376	384	13.9133	14.591	14.8231	14.8768	15.0457	15.2278	15.142	15.1379
0.341312	1.92871	0.464254	0.0117839	0.343357	16.019	2.96716	-3.45158	Q8R5J9	Arl6ip5	PRA1 family protein 3	Q8R5J9	no	DISKWNNR	8	28	35	15.6208	15.8415	16.0822	15.8489	16.1466	16.3146	16.2645	16.033
-0.233499	1.92854	0.464254	0.0117884	0.343357	16.8396	-2.96696	-3.45196	Q9D8X2	Ccdc124	Coiled-coil domain-containing protein 124	Q9D8X2	no	ELEDAYWKDEDK	12	33	44	17.0031	17.0558	16.8053	16.9611	16.8106	16.6785	16.7031	16.6991
-0.184246	1.92826	0.464254	0.0117961	0.343357	17.7539	-2.96661	-3.4526	Q80XI3	Eif4g3	Eukaryotic translation initiation factor 4 gamma 3	Q80XI3	no	VADEGESLR	9	446	454	17.806	17.9079	17.793	17.8774	17.5976	17.7113	17.7387	17.5996
-0.284933	1.92817	0.464254	0.0117987	0.343357	15.8468	-2.96649	-3.45281	Q3UHX9	Spout1	Putative methyltransferase C9orf114 homolog	Q3UHX9	no	TYLAGQIAR	9	95	103	16.0507	15.9148	15.9854	16.0061	15.7786	15.5548	15.7495	15.7344
0.857952	1.92766	0.464024	0.0118124	0.343539	12.9951	2.96587	-3.45395	Q91V88	Npnt	Nephronectin	Q91V88	no	GHTGEIGLDDVSLKR	15	544	558	13.324	11.9894	12.7018	12.2494	13.2513	13.5017	13.4636	13.4798
0.517089	1.92594	0.462931	0.0118593	0.344405	14.1865	2.96373	-3.45785	Q5BLK4	Tut7	Terminal uridylyltransferase 7	Q5BLK4	no	YTEKEVSTKEDK	12	1394	1405	14.0072	14.1502	13.9305	13.6241	14.634	14.4248	14.5023	14.2193
0.595204	1.92587	0.462931	0.0118612	0.344405	13.9963	2.96364	-3.45801	Q64433	Hspe1	10 kDa heat shock protein, mitochondrial	Q64433	no	DSDILGKYVD	10	93	102	13.2304	13.8191	13.8007	13.9446	14.1872	14.419	14.0752	14.4941
-0.213663	1.92575	0.462931	0.0118644	0.344405	17.3484	-2.9635	-3.45827	P29758	Oat	Ornithine aminotransferase, mitochondrial	P29758	no	GLLNAIVIR	9	375	383	17.5484	17.4942	17.4451	17.3331	17.1781	17.3579	17.2036	17.2264
-0.475487	1.92503	0.462745	0.0118843	0.344552	14.3924	-2.9626	-3.45992	Q91YK2	Rrp1b	Ribosomal RNA processing protein 1 homolog B	Q91YK2	no	AALDECLRDGVIGSR	15	260	274	14.6463	14.6199	14.3396	14.915	14.1791	14.2266	14.1557	14.0574
-0.343712	1.92333	0.461314	0.0119309	0.345689	16.7279	-2.96049	-3.46377	P61202	Cops2	COP9 signalosome complex subunit 2	P61202	no	YLVLANMLMK	10	279	288	16.7153	16.8139	17.138	16.9318	16.3642	16.6831	16.4158	16.7611
-0.475326	1.92311	0.461233	0.0119369	0.345753	15.7247	-2.96022	-3.46426	Q01730	Rsu1	Ras suppressor protein 1	Q01730	no	ELHIQGNR	8	184	191	16.1879	16.1008	15.955	15.6058	15.221	15.4785	15.382	15.8667
0.508339	1.92269	0.461004	0.0119484	0.345936	14.7874	2.9597	-3.46521	Q9JL19	Ncoa6	Nuclear receptor coactivator 6	Q9JL19	no	MAVPEDQSKK	10	1455	1464	14.611	14.2254	14.4162	14.8806	14.738	15.0951	15.1714	15.1618
0.337173	1.92261	0.461004	0.0119507	0.345936	16.0249	2.9596	-3.4654	Q6PB44	Ptpn23	Tyrosine-protein phosphatase non-receptor type 23	Q6PB44	no	AALPTPALTPEDK	13	540	552	15.6254	15.9625	15.9964	15.8412	16.0828	16.3813	16.0722	16.2378
-0.171817	1.92247	0.461003	0.0119544	0.345937	18.3734	-2.95943	-3.46571	Q8BK64	Ahsa1	Activator of 90 kDa heat shock protein ATPase homolog 1	Q8BK64	no	DASNWSTEK	9	31	39	18.4856	18.526	18.4881	18.3374	18.2271	18.2858	18.2868	18.3502
0.261853	1.92142	0.460496	0.0119833	0.346341	17.2882	2.95813	-3.46808	Q08024	Cbfb	Core-binding factor subunit beta	Q08024	no	GWIDLHR	7	112	118	16.979	17.0708	17.2906	17.2889	17.4883	17.5198	17.3051	17.3634
0.197531	1.92004	0.459521	0.0120215	0.34712	17.8555	2.95642	-3.4712	Q8K2Y7	Mrpl47	Large ribosomal subunit protein uL29m	Q8K2Y7	no	FFAMPYVDR	9	201	209	17.6782	17.8309	17.7335	17.7843	17.9445	17.8647	17.912	18.0958
0.363684	1.91867	0.459093	0.0120595	0.347462	15.6651	2.95471	-3.47431	Q80VV3	Eif4ebp3	Eukaryotic translation initiation factor 4E-binding protein 3	Q80VV3	no	KFLLECK	7	43	49	15.3257	15.6028	15.2916	15.713	15.8446	15.8253	15.9853	15.7327
-0.41509	1.91746	0.458515	0.0120931	0.347924	16.4716	-2.95321	-3.47705	O88811	Stam2	Signal transducing adapter molecule 2	O88811	no	HGELITVLDDSDANWWQGENHR	22	225	246	16.8294	16.7778	16.6551	16.4542	16.5782	15.8621	16.3202	16.2956
-0.165103	1.91707	0.458515	0.012104	0.347924	18.426	-2.95273	-3.47793	Q9D823	Rpl37	Large ribosomal subunit protein eL37	Q9D823	no	THTLCRRCGSK	11	15	25	18.5179	18.4531	18.5287	18.5344	18.2477	18.3573	18.3269	18.4418
0.3148	1.91696	0.458515	0.0121071	0.347924	16.0632	2.95259	-3.47818	Q9DBX2	Pdcl	Phosducin-like protein	Q9DBX2	no	DKNLDDEEFLQQYRK	15	128	142	16.0039	16.0869	15.7227	15.8099	16.0864	16.2347	16.2416	16.3199
0.454501	1.91689	0.458515	0.0121091	0.347924	15.9165	2.9525	-3.47834	Q91VT4	Cbr4	3-oxoacyl-[acyl-carrier-protein] reductase	Q91VT4	no	VNVVAPGFIRTDMTR	15	172	186	15.6649	16.0204	15.3524	15.7194	16.2899	15.9399	16.4022	15.9432
0.332038	1.91688	0.458515	0.0121093	0.347924	15.7369	2.9525	-3.47836	Q91WK2	Eif3h	Eukaryotic translation initiation factor 3 subunit H	Q91WK2	no	VDEMSQDIIK	10	250	259	15.5406	15.6659	15.4671	15.6101	16.0173	15.7688	16.0809	15.7449
-0.282951	1.91645	0.458213	0.0121214	0.348166	17.5846	-2.95195	-3.47935	P62962	Pfn1	Profilin-1	P62962	no	CYEMASHLRR	10	128	137	17.9412	17.6169	17.8285	17.5176	17.5471	17.4293	17.5004	17.2956
0.493541	1.91471	0.45701	0.0121701	0.349132	14.7214	2.9498	-3.48328	Q9DBF7	Cwc25	Pre-mRNA-splicing factor CWC25 homolog	Q9DBF7	no	ELLQMSLEKK	10	165	174	14.3169	14.8413	14.24	14.5003	15.0361	14.7022	15.0402	15.0942
-0.396705	1.9143	0.45682	0.0121814	0.349285	15.9402	-2.9493	-3.48419	B2RXS4	Plxnb2	Plexin-B2	B2RXS4	no	VWHLVRPTDEVDEGKSK	17	1592	1608	15.974	16.0509	16.3537	16.1756	16.0413	15.4409	15.7366	15.7485
0.872294	1.91408	0.45682	0.0121876	0.349285	14.2277	2.94902	-3.48469	Q8R2M2	Dnttip2	Deoxynucleotidyltransferase terminal-interacting protein 2	Q8R2M2	no	LTAQNHQNLHIQEEK	15	269	283	13.516	14.4078	13.4609	13.7816	14.3474	15.1503	15.1706	13.9872
-0.476508	1.91405	0.45682	0.0121884	0.349285	15.7662	-2.94899	-3.48476	Q91WK5	Gcsh	Glycine cleavage system H protein, mitochondrial	Q91WK5	no	SCYEDGWLIK	10	134	143	16.2978	16.1439	16.0985	15.4776	15.3621	15.6474	15.5743	15.5281
-0.201831	1.91248	0.455722	0.0122327	0.350169	18.1706	-2.94704	-3.48832	Q9DCC7	Isoc2b	Isochorismatase domain-containing protein 2B	Q9DCC7	no	ILYFPQIVSK	10	31	40	18.2933	18.1595	18.3101	18.323	17.9787	18.2208	17.9857	18.0934
-0.401976	1.91202	0.455534	0.0122455	0.350321	15.3549	-2.94647	-3.48935	Q8BZ03;Q8K1Y2	Prkd2	Serine/threonine-protein kinase D2	Q8BZ03	yes	YITHESDDAR	10	828	837	15.2654	15.5795	15.7769	15.6016	15.0723	15.2701	15.2868	14.9862
0.259788	1.91127	0.455512	0.0122668	0.350338	16.0455	2.94554	-3.49106	O35177	Nedd9	Enhancer of filamentation 1	O35177	no	QVAAQDIR	8	765	772	15.8595	15.8558	15.9751	15.9721	16.2708	16.1608	16.1375	16.1325
0.511841	1.9107	0.45541	0.012283	0.350421	14.7253	2.94483	-3.49235	Q7TMB8	Cyfip1	Cytoplasmic FMR1-interacting protein 1	Q7TMB8	no	LVHPTDKYSNK	11	416	426	14.4689	14.4868	14.654	14.2678	15.1326	15.145	15.1325	14.5146
0.868546	1.9103	0.455148	0.0122941	0.350632	13.9091	2.94433	-3.49325	Q9CR11	Yeats4	YEATS domain-containing protein 4	Q9CR11	no	TSFEIAELKER	11	190	200	14.1225	13.0654	13.8988	12.8124	14.6388	13.8912	14.4444	14.399
-0.293974	1.90883	0.454079	0.0123358	0.351496	17.6241	-2.94251	-3.49657	P97450	Atp5pf	ATP synthase-coupling factor 6, mitochondrial	P97450	no	QMYGKGEMDTFPTFK	15	80	94	17.8499	17.7991	17.732	17.7036	17.184	17.606	17.4191	17.6996
0.352789	1.90855	0.454065	0.0123438	0.351508	20.1815	2.94216	-3.49721	Q8K310	Matr3	Matrin-3	Q8K310	no	GPLPLSSQHR	10	93	102	19.5351	20.2066	20.1206	20.1581	20.4375	20.3962	20.2877	20.3101
-0.576531	1.90789	0.453991	0.0123625	0.351568	14.2105	-2.94135	-3.4987	Q8QZV7	IntS13	Integrator complex subunit 13	Q8QZV7	no	SVLLEQPR	8	359	366	14.8217	14.5834	14.2908	14.2993	13.8429	14.1802	13.5564	14.1095
0.166042	1.90762	0.453935	0.0123702	0.351613	18.7126	2.94101	-3.49931	P70699	Gaa	Lysosomal alpha-glucosidase	P70699	no	EGAELQLR	8	896	903	18.5157	18.6636	18.6851	18.654	18.7787	18.8675	18.8187	18.7176
0.128239	1.90723	0.453676	0.0123813	0.351822	21.3138	2.94053	-3.50019	Q9CQC6	Bzw1	eIF5-mimic protein 2	Q9CQC6	no	LMELFPANK	9	215	223	21.27	21.2834	21.1374	21.3078	21.3562	21.4192	21.3659	21.3702
0.334378	1.90704	0.453617	0.0123868	0.351871	15.9071	2.94029	-3.50063	Q99NB9	Sf3b1	Splicing factor 3B subunit 1	Q99NB9	no	VRDVYWK	7	1261	1267	15.7548	15.4879	15.8412	15.8757	16.0247	16.0024	16.2538	16.0162
-0.221442	1.9065	0.45321	0.0124022	0.352201	17.057	-2.93962	-3.50185	Q9Z1R2	Bag6	Large proline-rich protein BAG6	Q9Z1R2	no	AAGARPLTSPESLSR	15	1095	1109	17.2759	17.1933	17.1544	17.0474	16.978	16.8343	16.9928	16.9801
-0.592314	1.906	0.452951	0.0124165	0.35241	14.9505	-2.939	-3.50298	P62869	Elob	Elongin-B	P62869	no	ESSTVFELK	9	20	28	15.1277	15.3572	15.1992	15.3027	14.6901	13.996	14.9664	14.9649
-0.933802	1.90428	0.451384	0.0124659	0.353684	12.9427	-2.93686	-3.50688	Q6RHR9	Magi1	Membrane-associated guanylate kinase, WW and PDZ domain-containing protein 1	Q6RHR9	no	GLKEGDLIVEVNKK	14	671	684	12.9469	13.4196	13.0677	14.2041	12.84	12.7572	11.9591	12.3467
0.215577	1.90316	0.450576	0.0124979	0.354343	17.5344	2.93548	-3.5094	O89020	Afm	Afamin	O89020	no	NVCGALIK	8	222	229	17.5279	17.3923	17.3741	17.4121	17.7636	17.6795	17.6418	17.4838
-0.491703	1.90258	0.450215	0.0125148	0.354638	13.9815	-2.93475	-3.51072	Q3UM18	Lsg1	Large subunit GTPase 1 homolog	Q3UM18	no	ADLLTAEQR	9	214	222	14.2095	14.4105	14.0411	14.2483	13.8829	13.8023	13.6695	13.5879
-0.425572	1.90198	0.449976	0.0125319	0.354833	14.974	-2.93402	-3.51206	Q91WB7	Ubtd1	Ubiquitin domain-containing protein 1	Q91WB7	no	QLHSQEGIEPSWQR	14	177	190	15.3421	15.3325	15.135	14.9376	14.9874	14.5848	14.7044	14.7683
0.716937	1.90084	0.449143	0.0125649	0.355514	14.6118	2.9326	-3.51464	Q5SPW0	Vps54	Vacuolar protein sorting-associated protein 54	Q5SPW0	no	MLRDKIAQIDK	11	254	264	13.6892	13.8335	14.6279	14.8626	15.0504	14.7975	15.0472	14.9859
0.114665	1.9004	0.448832	0.0125777	0.355769	20.3361	2.93205	-3.51565	Q8BGS2	Bola2	BolA-like protein 2	Q8BGS2	no	TLTPEQWTR	9	74	82	20.2184	20.2989	20.2989	20.2989	20.3752	20.4273	20.3857	20.3857
0.411817	1.89825	0.447341	0.0126402	0.356992	14.7772	2.92938	-3.52051	Q60989	Xiap	E3 ubiquitin-protein ligase XIAP	Q60989	no	DISTEEQLRR	10	433	442	14.5795	14.7337	14.3473	14.6248	14.8094	15.0655	14.9763	15.0814
0.663604	1.89755	0.447309	0.0126605	0.357019	13.0885	2.92852	-3.52209	Q8VEL2	Mtmr14	Myotubularin-related protein 14	Q8VEL2	no	DTFQSTVQVNK	11	101	111	12.3696	13.0629	12.8327	12.7616	13.5346	13.5747	13.2023	13.3695
-0.266782	1.89742	0.447309	0.0126642	0.357019	16.26	-2.92836	-3.52237	P51141	Dvl1	Segment polarity protein dishevelled homolog DVL-1	P51141	no	SQASAVAPGLPPLHPLTK	18	632	649	16.3438	16.4234	16.4338	16.3727	16.1254	16.141	15.9593	16.2809
-0.540505	1.89725	0.44727	0.0126691	0.357051	14.4532	-2.92815	-3.52276	Q922X9	Prmt7	Protein arginine N-methyltransferase 7	Q922X9	no	SSYADMLHDKDR	12	33	44	14.8709	14.4961	14.854	14.6728	13.9702	14.3429	13.8701	14.5486
-0.624365	1.8971	0.447246	0.0126737	0.357071	14.0295	-2.92796	-3.52311	Q8VE18	Smg8	Nonsense-mediated mRNA decay factor SMG8	Q8VE18	no	RPNLVDR	7	733	739	14.5367	14.2553	14.4664	14.1084	13.3908	14.2698	13.6078	13.6009
0.355161	1.8967	0.446977	0.0126854	0.357292	16.5524	2.92746	-3.52402	B9EJ86	Osbpl8	Oxysterol-binding protein-related protein 8	B9EJ86	no	CLWIHPR	7	494	500	16.0422	16.4246	16.6539	16.3786	16.6608	16.7566	16.8842	16.6184
0.319772	1.89499	0.4458	0.0127353	0.358261	16.4661	2.92535	-3.52787	Q8CI04	Cog3	Conserved oligomeric Golgi complex subunit 3	Q8CI04	no	TKLPLTLR	8	751	758	16.1224	16.3438	16.5797	16.1792	16.5183	16.622	16.7728	16.5911
0.307005	1.8948	0.445742	0.0127408	0.358309	16.5628	2.92511	-3.5283	Q3TJZ6	Fam98a	Protein FAM98A	Q3TJZ6	no	VPPNHVGKPLLK	12	182	193	16.5676	16.3157	16.3854	16.3686	16.7687	16.4596	16.9163	16.7208
0.17977	1.89383	0.445293	0.0127694	0.35868	17.426	2.9239	-3.5305	Q4KMM3	Oxr1	Oxidation resistance protein 1	Q4KMM3	no	DSLNSIALK	9	106	114	17.2884	17.3518	17.3754	17.3288	17.5637	17.5375	17.4362	17.5262
-0.207148	1.89325	0.444978	0.0127864	0.35894	19.4636	-2.92319	-3.53181	Q99L88	Sntb1	Beta-1-syntrophin	Q99L88	no	GSGTGHPVPGVAQAPDSPAGVR	22	70	91	19.7948	19.4552	19.4986	19.5201	19.3346	19.3773	19.29	19.4383
-0.815785	1.89276	0.444747	0.012801	0.359131	13.7946	-2.92257	-3.53292	Q64435	Ugt1a6	UDP-glucuronosyltransferase 1-6	Q64435	no	EIVEHLSER	9	44	52	13.8667	14.3925	14.5178	14.0331	12.9948	12.9034	13.5021	14.1466
-0.459471	1.89221	0.444707	0.0128172	0.359165	15.3463	-2.92189	-3.53417	P0C605	Prkg1	cGMP-dependent protein kinase 1	P0C605	yes	CQSVLPVPSTHIGPR	15	43	57	15.2518	15.8126	15.6603	15.5795	14.8013	15.1152	15.396	15.1539
0.436186	1.89208	0.444707	0.0128209	0.359165	15.8676	2.92173	-3.53445	Q9JI78	Ngly1	Peptide-N(4)-(N-acetyl-beta-glucosaminyl)asparagine amidase	Q9JI78	no	YSCKHDEVMSR	11	388	398	15.7742	15.5009	15.3178	16.0052	16.164	16.2632	16.0321	15.8835
-0.731008	1.89147	0.444397	0.0128389	0.35942	13.8899	-2.92098	-3.53583	A2AWL7	Mga	MAX gene-associated protein	A2AWL7	no	HNKVDNLEADHPSYK	15	429	443	14.3661	13.8851	14.482	14.2884	13.8636	13.7384	12.798	13.6975
-0.121166	1.89098	0.444256	0.0128534	0.359537	22.6589	-2.92037	-3.53693	P62754	Rps6	Small ribosomal subunit protein eS6	P62754	no	MKLNISFPATGCQK	14	1	14	22.7978	22.6412	22.6762	22.7629	22.5635	22.5992	22.5954	22.6353
0.306015	1.89096	0.444256	0.0128542	0.359537	17.0987	2.92034	-3.53699	Q922E4	Pcyt2	Ethanolamine-phosphate cytidylyltransferase	Q922E4	no	RPYVIAGLHFDQEVNR	16	260	275	16.6925	17.1667	16.8223	17.1012	17.306	17.2483	17.3163	17.1362
-0.907612	1.89052	0.444238	0.012867	0.359552	12.1268	-2.9198	-3.53798	B2RR83	Ythdc2	3'-5' RNA helicase YTHDC2	B2RR83	no	FADNTHR	7	664	670	12.625	12.879	12.699	12.1192	12.2366	11.7579	11.4035	11.2938
-0.226754	1.88891	0.443254	0.0129149	0.360368	16.768	-2.9178	-3.54162	P25976	Ubtf	Nucleolar transcription factor 1	P25976	no	QWSQLSDK	8	233	240	16.7532	16.9151	16.8709	16.9864	16.7126	16.598	16.6907	16.6173
0.23527	1.88865	0.443127	0.0129226	0.360473	17.2478	2.91748	-3.5422	Q9JIX8	Acin1	Apoptotic chromatin condensation inducer in the nucleus	Q9JIX8	no	APTFSASVR	9	697	705	16.9696	17.267	17.1815	17.1024	17.3346	17.4797	17.267	17.3804
0.505856	1.88761	0.442398	0.0129537	0.361079	14.6856	2.91618	-3.54456	Q8BJM7	Tyw1	S-adenosyl-L-methionine-dependent tRNA 4-demethylwyosine synthase TYW1	Q8BJM7	no	IFYGSQTGTAK	11	73	83	14.0957	14.3791	14.7547	14.5013	15.2345	14.8685	14.751	14.9001
-0.722902	1.88753	0.442398	0.0129559	0.361079	13.7464	-2.91609	-3.54473	Q91YT0	Ndufv1	NADH dehydrogenase [ubiquinone] flavoprotein 1, mitochondrial	Q91YT0	no	YLVVNADEGEPGTCKDREIMR	21	112	132	14.0799	14.0853	14.0551	14.211	12.7191	13.27	13.5907	13.9599
0.174275	1.88722	0.442349	0.0129652	0.36112	18.3611	2.91571	-3.54543	Q9Z126	Pf4	Platelet factor 4	Q9Z126	no	HCAVPQLIATLK	12	70	81	18.1914	18.2939	18.2026	18.4081	18.4236	18.476	18.4726	18.421
0.364545	1.88668	0.442325	0.0129814	0.361139	15.1718	2.91503	-3.54666	Q80SU7	Gvin1	Interferon-induced very large GTPase 1	Q80SU7	no	SQIMNSLLSK	10	1072	1081	15.0845	15.1924	14.8513	14.8297	15.2925	15.35	15.3673	15.4063
-0.886563	1.88535	0.441603	0.0130212	0.36174	13.041	-2.91339	-3.54966	Q99JF8	Psip1	PC4 and SFRS1-interacting protein	Q99JF8	no	EEEGQKEEEKPR	12	233	244	13.5131	13.1608	13.6025	13.6609	12.5295	13.0283	13.0859	11.7473
-0.518585	1.88515	0.441603	0.013027	0.36174	14.2144	-2.91314	-3.5501	Q8C5R2	Proser2	Proline and serine-rich protein 2	Q8C5R2	no	NGDHVGVWHR	10	243	252	14.0928	14.76	14.5621	14.48	13.8296	13.8913	14.0913	14.0083
0.444249	1.88469	0.441603	0.0130409	0.36174	14.6158	2.91257	-3.55115	Q80UV9	Taf1	Transcription initiation factor TFIID subunit 1	Q80UV9	no	TVIHNDNEELIKVEGTK	17	1327	1343	14.6343	14.1559	14.4749	14.3096	15.0106	14.7854	14.7186	14.8371
-0.500953	1.88468	0.441603	0.0130411	0.36174	15.0035	-2.91256	-3.55116	Q9QUI1	Fam89b	Leucine repeat adapter protein 25	Q9QUI1	no	IHDELSR	7	51	57	15.1364	15.1295	15.4109	15.3392	15.2608	14.6091	14.5754	14.567
0.68041	1.88346	0.440664	0.0130781	0.362524	13.3096	2.91104	-3.55394	Q8CHG3	Gcc2	GRIP and coiled-coil domain-containing protein 2	Q8CHG3	no	NSTCQYER	8	1048	1055	13.0295	13.1741	12.8869	12.7871	13.8069	13.1091	13.9781	13.7052
-0.325209	1.88256	0.440151	0.0131049	0.362952	16.4631	-2.90993	-3.55595	O88545	Cops6	COP9 signalosome complex subunit 6	O88545	no	FNVLYDR	7	306	312	16.6315	16.6322	16.7596	16.4797	16.1546	16.2674	16.1715	16.6086
0.446693	1.88243	0.440151	0.0131091	0.362952	14.1157	2.90976	-3.55627	P39447	Tjp1	Tight junction protein ZO-1	P39447	no	HALLDVTPNAVDR	13	703	715	13.9431	13.8328	13.9954	13.7982	14.3992	14.2121	14.3176	14.4274
0.630786	1.88166	0.439766	0.0131324	0.363274	14.3439	2.9088	-3.55801	Q99JG7	Tnip2	TNFAIP3-interacting protein 2	Q99JG7	no	VQMLEQQILAYKDDFK	16	297	312	13.8187	13.7721	14.3	14.2233	15.14	14.7164	14.5877	14.1931
-0.324709	1.88095	0.439484	0.0131537	0.36351	16.5193	-2.90793	-3.55959	Q9D2V7	Coro7	Coronin-7	Q9D2V7	no	DSHITNLK	8	481	488	16.9021	16.6057	16.5922	16.6266	16.4023	16.093	16.378	16.5545
0.286006	1.88019	0.43912	0.0131768	0.363815	19.2003	2.90698	-3.56132	Q6PA06;Q8BH66	Atl2	Atlastin-2	Q6PA06	no	IYQGEELPHPK	11	362	372	18.7016	19.1091	19.2905	19.1278	19.3204	19.3858	19.3546	19.3123
-0.274147	1.87944	0.438782	0.0131997	0.364098	16.0978	-2.90605	-3.56302	P39054	Dnm2	Dynamin-2	P39054	no	DMILQFISR	9	158	166	16.3017	16.3115	16.2037	16.1225	16.054	15.9432	15.818	16.0277
0.126489	1.8794	0.438782	0.0132006	0.364098	20.095	2.90601	-3.56309	Q9CZR8	Tsfm	Elongation factor Ts, mitochondrial	Q9CZR8	no	LGENMILK	8	192	199	19.9657	20.0374	20.0524	20.0714	20.1846	20.2138	20.1099	20.1245
0.456313	1.879	0.438658	0.0132131	0.364202	14.5824	2.9055	-3.56402	Q80YR5	Safb2	Scaffold attachment factor B2	Q80YR5	no	DRGHYQEHVIDRR	13	814	826	14.222	14.4067	14.3337	14.4547	15.0037	15.0129	14.6953	14.5303
0.464096	1.87763	0.438175	0.0132548	0.364607	14.9543	2.9038	-3.56711	Q8BU30	Iars1	Isoleucine--tRNA ligase, cytoplasmic	Q8BU30	no	FFIQNVFR	8	662	669	14.7543	14.7891	14.8806	14.4652	15.2418	15.4966	14.8673	15.1399
0.278296	1.8775	0.438175	0.0132587	0.364607	17.2053	2.90364	-3.5674	O35343;O35344	Kpna3	Importin subunit alpha-4	O35343	no	KLLSSDRNPPIDDLIK	16	97	112	17.0855	16.9388	17.2993	16.9409	17.5273	17.2824	17.3237	17.2444
0.593552	1.87739	0.438175	0.0132619	0.364607	13.975	2.90351	-3.56763	Q8BZ32	Asxl2	Putative Polycomb group protein ASXL2	Q8BZ32	no	HTFSVLPGDCQQR	13	245	257	13.5044	13.6415	13.9795	13.5876	14.4556	14.4686	14.3751	13.7879
-0.46764	1.87739	0.438175	0.013262	0.364607	15.9524	-2.90351	-3.56764	Q61206	Pafah1b2	Platelet-activating factor acetylhydrolase IB subunit alpha2	Q61206	no	GEKPNPLR	8	143	150	16.1383	16.4383	15.8987	16.2694	15.5154	15.4875	15.7036	16.1676
0.154903	1.87728	0.438175	0.0132654	0.364607	18.5987	2.90337	-3.56789	P16675	Ctsa	Lysosomal protective protein	P16675	no	GAGHMVPTDKPR	12	448	459	18.4653	18.5811	18.5442	18.4945	18.7153	18.727	18.6746	18.5878
-0.561911	1.87695	0.438175	0.0132754	0.364607	14.6914	-2.90297	-3.56863	Q923E4	Sirt1	NAD-dependent protein deacetylase sirtuin-1	Q923E4	no	LSEITEKPPRPQK	13	499	511	15.183	15.0344	14.7747	14.8973	13.9349	14.4876	14.8621	14.3571
-0.647633	1.87695	0.438175	0.0132754	0.364607	13.8496	-2.90297	-3.56863	Q3U2J5	Camkmt	Calmodulin-lysine N-methyltransferase	Q3U2J5	no	RFESFNLFSVTEATKK	16	64	79	13.9067	14.108	14.6005	14.0783	13.8514	13.1106	13.4127	13.7284
-0.554031	1.8768	0.438175	0.0132801	0.364607	14.4952	-2.90278	-3.56897	A2AQ19	Rtf1	RNA polymerase-associated protein RTF1 homolog	A2AQ19	no	FNDQDIEEIVKEKER	15	492	506	15.0481	14.9188	14.8604	14.2617	14.0455	14.2192	14.4645	14.1437
0.254313	1.87659	0.438175	0.0132865	0.364607	16.4393	2.90252	-3.56945	Q9JM76	Arpc3	Actin-related protein 2/3 complex subunit 3	Q9JM76	no	WWTCFVK	7	159	165	16.3718	16.4244	16.1842	16.2683	16.4563	16.6639	16.5803	16.5654
0.525047	1.87593	0.438135	0.0133066	0.364641	14.0794	2.9017	-3.57093	Q5U430	Ubr3	E3 ubiquitin-protein ligase UBR3	Q5U430	no	VRVPETAPELKR	12	1002	1013	13.8551	13.7415	14.1285	13.5423	14.3146	14.1312	14.5303	14.3916
-0.190054	1.87584	0.438135	0.0133095	0.364641	19.7918	-2.90158	-3.57115	Q8K2B3	Sdha	Succinate dehydrogenase [ubiquinone] flavoprotein subunit, mitochondrial	Q8K2B3	no	GEGGILINSQGER	13	313	325	19.9601	19.8189	19.9601	19.8082	19.5885	19.7554	19.5975	19.8456
0.172721	1.87573	0.438135	0.0133129	0.364641	17.8427	2.90145	-3.57139	P32921	Wars1	Tryptophan--tRNA ligase, cytoplasmic	P32921	no	KDYTSGAMLTGELKK	15	422	436	17.7225	17.7016	17.7339	17.8672	17.9375	17.9341	17.8811	17.9635
1.06399	1.87446	0.437465	0.0133517	0.365203	12.3838	2.89988	-3.57425	P26450	Pik3r1	Phosphatidylinositol 3-kinase regulatory subunit alpha	P26450	no	IMHNHDKLK	9	524	532	12.3905	12.3183	11.5008	11.1978	12.2688	13.5075	13.183	12.7041
0.272673	1.87352	0.436836	0.0133807	0.365733	16.1809	2.89871	-3.57637	Q8CIF6	Sidt2	SID1 transmembrane family member 2	Q8CIF6	no	TLLLAIDR	8	326	333	16.0401	16.0899	16.0876	15.9608	16.3964	16.4635	16.2022	16.2071
-0.246786	1.87241	0.436277	0.0134151	0.366204	17.3852	-2.89733	-3.57889	P49586	Pcyt1a	Choline-phosphate cytidylyltransferase A	P49586	no	SIDLIQKWEEK	11	271	281	17.6394	17.4897	17.4144	17.491	17.0602	17.2487	17.417	17.3214
0.759913	1.87238	0.436277	0.0134159	0.366204	12.4919	2.8973	-3.57895	Q99MR3	Slc12a9	Solute carrier family 12 member 9	Q99MR3	no	FWRPQLLLLVGNPR	14	529	542	11.745	12.2465	12.1773	12.2789	13.1323	12.7169	12.5434	13.0948
-0.340557	1.87207	0.436265	0.0134256	0.366214	16.2598	-2.89691	-3.57966	P59017	Bcl2l13	Bcl-2-like protein 13	P59017	no	SEIEEELK	8	58	65	16.5143	16.1271	16.7036	16.3754	16.0319	16.1398	16.0337	16.1527
-0.11034	1.87199	0.436265	0.0134281	0.366214	22.0882	-2.89681	-3.57984	P47964	Rpl36	Large ribosomal subunit protein eL36	P47964	no	ALRYPMAVGLNK	12	2	13	22.1145	22.209	22.0842	22.1657	21.9974	22.0592	22.0429	22.0324
-0.677201	1.87113	0.435863	0.0134546	0.366554	13.6531	-2.89574	-3.58178	Q8BFX3	Kctd3	BTB/POZ domain-containing protein KCTD3	Q8BFX3	no	GFEAGGFLGR	10	758	767	14.0726	13.8202	14.1418	13.9321	13.0003	13.9571	13.254	13.0465
0.893281	1.87026	0.43572	0.0134815	0.366674	11.6971	2.89467	-3.58374	Q8CCJ9	Phf20l1	PHD finger protein 20-like protein 1	Q8CCJ9	no	KDQDQAVAEAERK	13	813	825	11.295	11.5173	11.2681	10.9215	12.2819	12.4075	12.2035	11.6821
-0.184866	1.87015	0.43572	0.0134851	0.366674	18.5926	-2.89452	-3.584	Q9WU78	Pdcd6ip	Programmed cell death 6-interacting protein	Q9WU78	no	TMQGSEVVSVLK	12	542	553	18.6693	18.6998	18.7678	18.6033	18.3809	18.4356	18.5894	18.5948
1.36008	1.86962	0.435615	0.0135014	0.366763	11.1657	2.89387	-3.58518	Q8R2T8	Gtf3c5	General transcription factor 3C polypeptide 5	Q8R2T8	no	SNVSVHPDKLK	11	271	281	10.3893	9.46224	11.057	11.0342	11.2388	12.5708	12.2311	11.3425
-0.534557	1.86955	0.435615	0.0135035	0.366763	13.8191	-2.89379	-3.58533	Q9D787	Ppil2	RING-type E3 ubiquitin-protein ligase PPIL2	Q9D787	no	KKTQHQVDPEAK	12	450	461	14.0926	14.2677	14.065	13.9204	13.2802	13.5335	13.8329	13.5608
-0.200322	1.86955	0.435615	0.0135035	0.366763	17.5751	-2.89379	-3.58533	P01897;P01899	H2-D1	H-2 class I histocompatibility antigen, D-B alpha chain	P01897	no	YISVGYVDNK	10	46	55	17.7603	17.6683	17.7153	17.557	17.4599	17.4283	17.4179	17.5934
0.272063	1.86879	0.434986	0.0135273	0.367294	16.8283	2.89284	-3.58706	P26638	Sars1	Serine--tRNA ligase, cytoplasmic	P26638	no	VLDLDLFRVDK	11	2	12	16.5472	16.9009	16.5302	16.7906	16.913	16.9268	17.0069	17.0105
-0.138759	1.86848	0.434986	0.0135368	0.367294	19.1681	-2.89246	-3.58775	P09055	Itgb1	Integrin beta-1	P09055	no	SAVTTVVNPK	10	785	794	19.2812	19.2143	19.1674	19.2869	19.0562	19.095	19.0889	19.1547
0.526844	1.86667	0.433616	0.0135935	0.368454	13.7512	2.89021	-3.59185	Q08874;Q64092;Q9R210;Q9WTW4	Tfeb	Transcription factor EB	Q08874	no	WNKGTILK	8	271	278	13.5969	13.5016	13.2712	13.5813	13.7452	14.1367	14.1304	14.0462
-0.723833	1.86585	0.433234	0.0136191	0.368779	14.9306	-2.88919	-3.59369	Q9CPT3	Nanp	N-acylneuraminate-9-phosphatase	Q9CPT3	no	LLLLTNGDR	9	127	135	15.5216	15.4434	15.539	14.666	14.6207	14.3524	14.1051	15.1965
-0.338846	1.86563	0.433234	0.0136261	0.368779	16.1878	-2.88892	-3.59419	Q6PAJ1	Bcr	Breakpoint cluster region protein	Q6PAJ1	no	GSLASGALDPTKVSELDLEK	20	474	493	16.4585	16.4317	16.4193	16.1194	15.9973	15.7837	16.2403	16.0522
-0.574743	1.8656	0.433234	0.013627	0.368779	14.2697	-2.88888	-3.59426	Q9CXY6	Ilf2	Interleukin enhancer-binding factor 2	Q9CXY6	no	QPLALNVAYRR	11	260	270	14.6956	14.8177	14.4429	14.2722	14.3338	13.6669	14.1583	13.7705
-0.807213	1.86519	0.433173	0.0136399	0.36883	12.4675	-2.88837	-3.59518	Q3TYA6	Mphosph8	M-phase phosphoprotein 8	Q3TYA6	no	HLDGEDEPFITTNR	14	549	562	12.7825	12.6273	13.0316	13.0433	12.1533	11.598	11.9178	12.5867
0.185423	1.86512	0.433173	0.013642	0.36883	17.7528	2.88829	-3.59534	Q3UZZ6	Sult1d1	Sulfotransferase 1 family member D1	Q3UZZ6	no	FMAGQVSFGPWYDHVK	16	162	177	17.6886	17.6458	17.6804	17.6257	17.8899	17.8337	17.9447	17.7139
0.622633	1.86508	0.433173	0.0136432	0.36883	13.8899	2.88824	-3.59542	Q9DD16	Nudt22	Uridine diphosphate glucose pyrophosphatase NUDT22	Q9DD16	no	DLPGLLVVR	9	171	179	12.9953	13.73	13.6956	13.8936	14.1182	14.167	14.4052	14.1146
-0.561489	1.86494	0.433153	0.0136478	0.368847	15.1153	-2.88806	-3.59575	Q9CU62	Smc1a	Structural maintenance of chromosomes protein 1A	Q9CU62	no	DCIQYIKEQR	10	555	564	15.4714	15.4343	15.3698	15.3087	14.9605	14.1686	15.0722	15.1369
-0.450815	1.86464	0.43311	0.0136571	0.368884	14.8002	-2.88769	-3.59642	A3KMN5	Prr16	Protein Largen	A3KMN5	no	IKEQANAPLIKPPAHPSAILTVLR	24	95	118	15.0424	14.8775	15.2843	14.8983	14.8525	14.3529	14.6104	14.4834
-0.550667	1.86378	0.432505	0.0136841	0.369398	14.1187	-2.88663	-3.59835	Q8R1A4	Dock7	Dedicator of cytokinesis protein 7	Q8R1A4	no	MNSLTFKK	8	1380	1387	14.2729	14.3846	14.4695	14.4493	14.0236	14.191	13.7305	13.4286
0.356078	1.86334	0.432189	0.013698	0.369668	16.09	2.88608	-3.59935	Q8C025	Chpt1	Cholinephosphotransferase 1	Q8C025	no	ALGEPLSAAQLR	12	16	27	15.8157	15.7929	16.186	15.8533	16.444	16.2921	16.0023	16.334
-0.797067	1.86301	0.432037	0.0137085	0.369797	12.6232	-2.88567	-3.6001	Q8CIP4	Mark4	MAP/microtubule affinity-regulating kinase 4	Q8CIP4	yes	TALAPGNDR	9	5	13	13.0963	13.0041	13.1089	12.8777	11.8309	12.7808	11.8433	12.4437
-0.172912	1.86196	0.431315	0.0137415	0.370412	20.3727	-2.88437	-3.60246	P62281	Rps11	Small ribosomal subunit protein uS17	P62281	no	AYQKQPTIFQNK	12	9	20	20.5915	20.5165	20.343	20.3857	20.2066	20.2764	20.2764	20.3857
0.160388	1.86112	0.43065	0.0137681	0.37098	18.3287	2.88333	-3.60436	Q6NV83	U2surp	U2 snRNP-associated SURP motif-containing protein	Q6NV83	no	MIEFVVR	7	434	440	18.1387	18.263	18.2837	18.3087	18.4256	18.4214	18.4326	18.3561
0.345876	1.86095	0.43065	0.0137738	0.37098	16.0412	2.88311	-3.60476	Q8VDS4	Rprd1a	Regulation of nuclear pre-mRNA domain-containing protein 1A	Q8VDS4	no	IQSLPDLSR	9	283	291	15.7455	15.8638	16.1141	15.7495	16.1976	16.1128	16.4692	16.0769
0.331741	1.86092	0.43065	0.0137746	0.37098	15.9554	2.88308	-3.60482	P50462	Csrp3	Cysteine and glycine-rich protein 3	P50462	no	VMGGGKPWHK	10	133	142	15.8398	15.9824	15.561	15.775	16.2791	15.9563	16.0818	16.1679
-0.78911	1.86073	0.430648	0.0137807	0.370981	12.8603	-2.88284	-3.60525	P62071	Rras2	Ras-related protein R-Ras2	P62071	no	KFQEQECPPSPEPTR	15	177	191	13.2926	13.4354	13.6822	12.6091	12.3708	12.8006	12.3966	12.2949
0.0991338	1.85956	0.429919	0.0138178	0.371605	22.2693	2.88139	-3.60788	P62889	Rpl30	Large ribosomal subunit protein eL30	P62889	no	SLESINSR	8	10	17	22.2448	22.1946	22.2448	22.1946	22.3565	22.3129	22.3211	22.2849
0.187269	1.85894	0.429425	0.0138376	0.372028	17.955	2.88062	-3.60928	P97461	Rps5	Small ribosomal subunit protein uS7	P97461	no	RQAVDVSPLR	10	136	145	17.7192	17.899	17.8867	17.9406	18.0271	18.0367	18.1362	17.9946
-0.621521	1.85825	0.428981	0.0138597	0.372408	13.7416	-2.87976	-3.61085	Q8VH51	Rbm39	RNA-binding protein 39	Q8VH51	no	KDENKLNSANGHEER	15	17	31	14.2635	14.3765	13.6503	13.919	13.2531	13.71	13.5258	13.2345
0.116754	1.85726	0.428312	0.0138911	0.372982	22.9206	2.87854	-3.61306	P13745;P24472;P30115	Gsta3	Glutathione S-transferase A3	P13745	no	FLQPGSQR	8	197	204	22.8054	22.8727	22.8538	22.9171	22.9654	23.019	23.0309	22.9006
0.193072	1.8571	0.428312	0.0138963	0.372982	17.5362	2.87833	-3.61343	O09172	Gclm	Glutamate--cysteine ligase regulatory subunit	O09172	no	CPSTHSEELR	10	35	44	17.3764	17.4049	17.5807	17.3967	17.6229	17.585	17.7023	17.6207
-0.303906	1.85654	0.428206	0.0139142	0.373073	16.1412	-2.87764	-3.6147	Q91XT4	Sec16b	Protein transport protein Sec16B	Q91XT4	no	FATIEAIQR	9	590	598	16.527	16.1748	16.3028	16.1681	15.9942	15.8911	15.9431	16.1288
0.141897	1.8559	0.428023	0.0139347	0.37323	18.2167	2.87685	-3.61614	Q61334	Bcap29	B-cell receptor-associated protein 29	Q61334	no	AQNDVMTMK	9	200	208	18.1208	18.1328	18.1492	18.18	18.2752	18.2716	18.303	18.3006
-0.317238	1.85589	0.428023	0.013935	0.37323	16.8129	-2.87683	-3.61616	Q5XJY5	Arcn1	Coatomer subunit delta	Q5XJY5	no	VIPEYCR	7	89	95	17.0957	17.0792	16.9729	16.7381	16.4234	16.765	16.5864	16.8422
0.556508	1.85578	0.428023	0.0139386	0.37323	13.4768	2.8767	-3.61641	Q8VCE2	Gpn1	GPN-loop GTPase 1	Q8VCE2	no	KDMGSVALDPEAGK	14	297	310	13.3795	13.2075	13.0819	13.1251	13.9063	13.4938	13.7093	13.9107
-0.207462	1.85542	0.427786	0.0139502	0.373434	17.9139	-2.87625	-3.61722	Q8CI59	Steap3	Metalloreductase STEAP3	Q8CI59	no	EHYSSLCSLADQLAGK	16	94	109	18.0998	17.9749	17.8673	18.1285	17.8745	17.8267	17.8438	17.6957
0.357285	1.85416	0.427156	0.0139906	0.373976	15.8256	2.87469	-3.62006	Q6PDG5	Smarcc2	SWI/SNF complex subunit SMARCC2	Q6PDG5	no	RGHREEEQEDLTK	13	329	341	15.573	15.5812	15.7044	15.7293	16.1659	16.1504	16.0407	15.6601
0.385885	1.85342	0.426879	0.0140144	0.374215	14.7613	2.87377	-3.62172	O88447	Klc1	Kinesin light chain 1	O88447	no	HLEFMNQLK	9	147	155	14.4277	14.7672	14.5235	14.555	14.9184	14.858	15.0365	15.004
0.781427	1.8534	0.426879	0.0140153	0.374215	14.0972	2.87374	-3.62178	Q8VCZ9	Prodh2	Hydroxyproline dehydrogenase	Q8VCZ9	no	LCKELSAWIQRPR	13	169	181	13.0908	13.9619	13.7254	14.0478	13.7977	14.6036	14.6358	14.9146
-0.81674	1.8534	0.426879	0.0140153	0.374215	12.8517	-2.87374	-3.62179	B2RVL6	Zcchc24	Zinc finger CCHC domain-containing protein 24	B2RVL6	no	EHPQHLCEKCK	11	221	231	12.7587	13.4035	13.4223	13.4556	12.0524	12.0907	12.946	12.6841
-0.202399	1.85339	0.426879	0.0140156	0.374215	17.143	-2.87373	-3.62181	P01887	B2m	Beta-2-microglobulin	P01887	no	TVYWDRDM	8	112	119	17.206	17.219	17.3119	17.2397	16.9898	17.1119	16.943	17.1223
-0.291536	1.85323	0.426847	0.0140207	0.374242	16.445	-2.87353	-3.62216	Q8C9B9	Dido1	Death-inducer obliterator 1	Q8C9B9	no	EKPLDEPEAQGLESR	15	2109	2123	16.7191	16.6973	16.3795	16.5672	16.1864	16.3412	16.4558	16.2135
0.367581	1.85304	0.426778	0.014027	0.374302	16.8616	2.87329	-3.6226	Q64487	Ptprd	Receptor-type tyrosine-protein phosphatase delta	Q64487	no	LIVNLKPEK	9	1071	1079	16.2328	16.7831	16.8246	16.8705	17.0589	16.9473	17.0194	17.1557
-0.504699	1.85285	0.42672	0.0140329	0.374352	14.4465	-2.87306	-3.62301	Q99KG7	Hps4	BLOC-3 complex member HPS4	Q99KG7	no	SPDSPGPSPSADR	13	475	487	14.8647	14.5492	14.7173	14.6644	14.2725	14.5607	13.8578	14.0858
-0.219865	1.85261	0.426598	0.0140408	0.374457	16.8774	-2.87276	-3.62357	Q62417	Sorbs1	Sorbin and SH3 domain-containing protein 1	Q62417	no	RAGEQDPVPTPAELTSPGR	19	170	188	16.9629	17.0567	16.9749	16.9546	16.8685	16.6239	16.8125	16.7647
-0.480523	1.85073	0.425187	0.0141015	0.375675	14.2079	-2.87043	-3.62779	Q91YD3	Dcp1a	mRNA-decapping enzyme 1A	Q91YD3	no	SQLQDTLIHLIK	12	565	576	14.3087	14.5816	14.5637	14.3388	14.0759	14.0925	14.0375	13.6648
-0.362801	1.8507	0.425187	0.0141027	0.375675	15.5187	-2.87039	-3.62787	P49429	Hpd	4-hydroxyphenylpyruvate dioxygenase	P49429	no	LLRENLK	7	298	304	15.5643	15.8208	15.635	15.7804	15.0924	15.579	15.3365	15.3413
0.59136	1.84956	0.424177	0.0141396	0.37655	13.6702	2.86898	-3.63043	A2AAE1	Bltp1	Bridge-like lipid transfer protein family member 1	A2AAE1	no	TQHLSLQVPLR	11	1215	1225	13.6662	13.4305	12.945	13.4564	14.1565	13.9735	13.7495	13.9842
0.368537	1.84922	0.424164	0.0141509	0.376561	15.0797	2.86855	-3.63121	Q3UH06	Rreb1	Ras-responsive element-binding protein 1	Q3UH06	no	IKQEITEGDLK	11	612	622	14.8954	14.8842	14.7851	15.0172	15.3387	15.0203	15.3525	15.3444
0.0997754	1.84912	0.424164	0.014154	0.376561	24.5901	2.86843	-3.63143	P10126;P62631	Eef1a1	Elongation factor 1-alpha 1	P10126	no	LPLQDVYK	8	248	255	24.5638	24.4984	24.5522	24.5463	24.6703	24.6264	24.6703	24.5926
0.112414	1.84872	0.424126	0.014167	0.376595	21.0844	2.86794	-3.63233	Q99JY0	Hadhb	Trifunctional enzyme subunit beta, mitochondrial	Q99JY0	no	KMMLDLNK	8	182	189	20.9738	21.0644	21.0353	21.0393	21.132	21.1665	21.0821	21.1818
-0.432358	1.84852	0.424126	0.0141737	0.376595	14.952	-2.86768	-3.63279	Q8R395	Commd5	COMM domain-containing protein 5	Q8R395	no	YSVALVLK	8	202	209	15.1139	15.4617	15.2049	14.8921	14.9048	14.5458	14.7304	14.7622
0.135531	1.84702	0.423442	0.0142226	0.377188	19.6124	2.86582	-3.63616	O35678	Mgll	Monoglyceride lipase	O35678	no	YWKPSGTPK	9	34	42	19.5197	19.6275	19.5188	19.5126	19.6595	19.6622	19.7598	19.6392
-0.305515	1.84696	0.423442	0.0142246	0.377188	16.0495	-2.86575	-3.6363	E9PUQ8	Dgkd	Diacylglycerol kinase delta	E9PUQ8	no	VLCETVKDFVAR	12	506	517	16.3662	15.9432	16.1953	16.3044	15.9464	15.8975	15.917	15.8262
0.316905	1.84626	0.423361	0.0142475	0.377259	17.5039	2.86488	-3.63788	Q9JHW4	Eefsec	Selenocysteine-specific elongation factor	Q9JHW4	no	ETNIQLFVGLK	11	484	494	17.362	17.3649	17.4704	17.1846	18.0053	17.5995	17.6109	17.4339
-0.360178	1.84614	0.423361	0.0142515	0.377259	15.2434	-2.86473	-3.63815	Q8CBE3	Wdr37	WD repeat-containing protein 37	Q8CBE3	no	QVVTASWDR	9	297	305	15.5447	15.3616	15.2749	15.5127	14.8962	14.9926	15.2437	15.1207
0.226447	1.84578	0.423225	0.0142632	0.377377	17.0933	2.86429	-3.63895	Q80ZQ9	Abitram	Protein Abitram	Q80ZQ9	no	ISYQISNNCSR	11	78	88	16.8063	17.1327	17.0156	16.9659	17.1892	17.184	17.2634	17.1896
0.140167	1.84551	0.423225	0.0142722	0.377377	19.0721	2.86395	-3.63957	Q505F5	Lrrc47	Leucine-rich repeat-containing protein 47	Q505F5	no	DVRPYIVGAIVR	12	330	341	18.9171	19.0031	19.0659	19.0217	19.0968	19.1255	19.1738	19.1724
0.547084	1.84452	0.423017	0.0143046	0.377557	15.1485	2.86272	-3.64179	P23475	Xrcc6	X-ray repair cross-complementing protein 6	P23475	no	IMLFTNEDDPHGRDSAK	17	164	180	14.453	14.9605	15.2282	14.858	15.1353	15.6982	15.1734	15.6812
-0.56765	1.8444	0.423017	0.0143089	0.377557	14.2223	-2.86257	-3.64208	P27038	Acvr2a	Activin receptor type-2A	P27038	yes	GLAYLHEDIPGLK	13	299	311	14.5927	14.2566	14.4119	14.7635	13.9774	13.5356	14.328	13.9131
-0.285197	1.84434	0.423017	0.0143106	0.377557	16.2945	-2.8625	-3.6422	Q9WVM8	Aadat	Kynurenine/alpha-aminoadipate aminotransferase, mitochondrial	Q9WVM8	no	ILSQWKPEDSKDPTK	15	174	188	16.4091	16.3746	16.5296	16.4352	15.9389	16.1874	16.3492	16.1322
-0.173578	1.84431	0.423017	0.0143116	0.377557	17.5874	-2.86246	-3.64227	Q8BGB2	Ttc7a	Tetratricopeptide repeat protein 7A	Q8BGB2	no	NSIPLLEK	8	88	95	17.7621	17.6508	17.6066	17.6772	17.4579	17.5128	17.4939	17.5378
-0.43156	1.84399	0.422816	0.0143223	0.377732	16.8376	-2.86206	-3.643	Q9Z0S1	Bpnt1	3'(2'),5'-bisphosphate nucleotidase 1	Q9Z0S1	no	LTDIHGNALQYNK	13	262	274	17.4802	17.034	16.9588	16.7406	16.6075	16.4526	16.4826	16.9447
0.362364	1.84355	0.422708	0.0143369	0.377826	15.1945	2.86151	-3.64399	P0C7T6	Atxn1l	Ataxin-1-like	P0C7T6	no	GAIIQLATGELK	12	470	481	14.9119	15.091	15.1428	14.9075	15.2997	15.408	15.5746	15.2203
-0.171218	1.84335	0.422708	0.0143432	0.377826	19.1605	-2.86127	-3.64443	Q62448	Eif4g2	Eukaryotic translation initiation factor 4 gamma 2	Q62448	no	KGQLNADEISLRPAQSFLMNK	21	463	483	19.373	19.2083	19.2835	19.1196	18.9892	19.0829	19.1092	19.1183
-0.196041	1.84298	0.422708	0.0143554	0.377826	17.5203	-2.86081	-3.64526	Q80WT5	Aftph	Aftiphilin	Q80WT5	no	YQWGGSHSNKK	11	712	722	17.6422	17.7208	17.5399	17.5705	17.4016	17.4086	17.3453	17.5338
-0.265976	1.84289	0.422708	0.0143584	0.377826	16.6279	-2.8607	-3.64546	Q9R0I7	Ylpm1	YLP motif-containing protein 1	Q9R0I7	no	SGGLLADPPKGSFLEGPR	18	689	706	16.8969	16.6472	16.7979	16.7013	16.3228	16.4559	16.5662	16.6345
0.369424	1.84255	0.422605	0.0143699	0.377916	15.1194	2.86027	-3.64625	Q8BUH8	Senp7	Sentrin-specific protease 7	Q8BUH8	no	LDPLHQSLNLSER	13	143	155	14.7608	14.9762	14.919	15.0826	15.3717	15.1686	15.4764	15.1998
-0.38809	1.84235	0.422532	0.0143764	0.377979	15.4512	-2.86003	-3.64669	Q62187	Ttf1	Transcription termination factor 1	Q62187	no	FSQIGGTR	8	630	637	15.6117	15.5841	15.7173	15.6678	15.12	15.0545	15.2232	15.6307
0.394768	1.84139	0.422138	0.0144081	0.378322	15.1324	2.85884	-3.64885	Q4FZF3	Ddx49	Probable ATP-dependent RNA helicase DDX49	Q4FZF3	no	ILIATDVASR	10	301	310	14.7924	14.7664	15.0877	15.0935	15.5715	15.2425	15.2226	15.2824
-0.619856	1.84122	0.422138	0.0144139	0.378322	13.3551	-2.85862	-3.64924	Q61598	Gdi2	Rab GDP dissociation inhibitor beta	Q61598	no	DLGTDSQIFISR	12	391	402	13.31	14.0707	13.551	13.7284	12.9259	13.1201	12.9634	13.1714
0.81636	1.84102	0.42206	0.0144206	0.37839	13.1932	2.85837	-3.64969	E9Q309	Cep350	Centrosome-associated protein 350	E9Q309	no	KVATAPPAPAYK	12	323	334	13.4462	12.9506	12.1497	12.5936	13.3079	13.91	13.6984	13.4894
-0.158664	1.84075	0.421913	0.0144295	0.378518	18.6534	-2.85804	-3.6503	Q8BFY9	Tnpo1	Transportin-1	Q8BFY9	no	LIPVLVNGMK	10	308	317	18.8136	18.7151	18.7443	18.6578	18.5444	18.5366	18.5394	18.6757
-0.471842	1.84016	0.421811	0.014449	0.378607	14.7671	-2.85731	-3.65162	Q8C767	Ppp1r3b	Protein phosphatase 1 regulatory subunit 3B	Q8C767	no	VQNLAFEK	8	150	157	15.0938	15.1931	15.0841	14.6408	14.7295	14.2509	14.5562	14.5879
-0.672385	1.84016	0.421811	0.0144492	0.378607	14.4279	-2.8573	-3.65164	P53612	Rabggtb	Geranylgeranyl transferase type-2 subunit beta	P53612	no	SDAPDTLLLEK	11	20	30	14.4473	15.1203	15.1817	14.3069	14.0298	13.8314	13.9652	14.5403
-0.162607	1.83948	0.421267	0.0144718	0.379082	20.9108	-2.85646	-3.65316	Q9D0S9	Hint2	Adenosine 5'-monophosphoramidase HINT2	Q9D0S9	no	KIAQAQGLK	9	120	128	20.9951	21.0691	20.9024	21.002	20.7634	20.714	20.8876	20.953
-0.290773	1.83821	0.420238	0.014514	0.379981	16.5618	-2.85489	-3.65601	Q9EPL8	Ipo7	Importin-7	Q9EPL8	no	QLQDIATLADQRR	13	991	1003	16.9284	16.6874	16.7117	16.5013	16.2724	16.5455	16.4272	16.4207
-0.896091	1.83763	0.419894	0.0145336	0.380282	16.0372	-2.85416	-3.65734	P55284	Cdh5	Cadherin-5	P55284	no	DTFTIETDPKR	11	302	312	16.4523	16.7095	16.4417	16.3375	16.2302	15.0236	14.7173	16.3856
0.541798	1.83634	0.418972	0.0145768	0.381091	14.3712	2.85256	-3.66024	Q6GQV7	Edrf1	Erythroid differentiation-related factor 1	Q6GQV7	no	TEHAFQLIR	9	1114	1122	13.7461	14.5376	14.1676	13.9501	14.8312	14.6852	14.6112	14.4408
-0.274934	1.83599	0.418853	0.0145885	0.381195	18.4741	-2.85213	-3.66102	Q7TQI3	Otub1	Ubiquitin thioesterase OTUB1	Q7TQI3	no	VYLLYRPGHYDILYK	15	257	271	18.6108	18.6143	18.7661	18.4552	18.4343	18.2648	18.0905	18.557
-0.145368	1.83597	0.418853	0.014589	0.381195	19.6636	-2.85211	-3.66106	Q9R112	Sqor	Sulfide:quinone oxidoreductase, mitochondrial	Q9R112	no	RSPVADSAGWVDVDKETLQHK	21	306	326	19.8438	19.646	19.7136	19.7419	19.6107	19.6406	19.5284	19.5841
-0.246318	1.83574	0.41874	0.0145969	0.381294	16.9578	-2.85182	-3.66159	Q8VDZ4	Zdhhc5	Palmitoyltransferase ZDHHC5	Q8VDZ4	no	SISYSSQK	8	634	641	16.9929	17.1395	16.986	17.2053	16.7237	16.7304	16.941	16.9433
0.292628	1.8356	0.418724	0.0146016	0.381308	15.5162	2.85165	-3.6619	P31230	Aimp1	Aminoacyl tRNA synthase complex-interacting multifunctional protein 1	P31230	no	MVVLLCNLKPAK	12	204	215	15.4057	15.2936	15.3548	15.4252	15.754	15.5572	15.6955	15.6432
0.408985	1.83513	0.418371	0.0146175	0.381618	15.2001	2.85106	-3.66297	Q61210	Arhgef1	Rho guanine nucleotide exchange factor 1	Q61210	no	QEVISELLVTEAAHVR	16	417	432	14.6714	15.181	14.9975	15.1327	15.5991	15.2898	15.4427	15.287
-0.423775	1.83434	0.417847	0.0146439	0.382079	14.5884	-2.85009	-3.66473	Q14AX6;Q69ZA1	Cdk13	Cyclin-dependent kinase 13	Q14AX6	yes	EGFPITAIR	9	743	751	14.5699	14.8116	15.0621	14.7576	14.263	14.4246	14.4125	14.4061
0.230355	1.83336	0.41758	0.0146771	0.382314	17.7771	2.84887	-3.66695	Q8R3Q6	Mix23	Protein MIX23	Q8R3Q6	no	NLDDLTLLKR	10	92	101	17.4594	17.5915	17.814	17.7827	17.9553	17.8754	17.8424	17.8959
-0.359012	1.83306	0.417579	0.0146872	0.382315	15.9551	-2.8485	-3.66762	Q99PQ1	Trim12a	Tripartite motif-containing protein 12A	Q99PQ1	no	TYWENQIQK	9	169	177	15.9744	16.2098	16.3266	16.0277	15.6605	15.9956	15.9029	15.5434
-0.324845	1.83295	0.417579	0.0146909	0.382315	15.3448	-2.84836	-3.66787	Q3UDK1	Trafd1	TRAF-type zinc finger domain-containing protein 1	Q3UDK1	no	THPEVCGR	8	130	137	15.3661	15.5523	15.6209	15.4895	15.1513	15.117	15.1281	15.333
-0.630687	1.83275	0.417579	0.0146978	0.382315	12.7034	-2.84811	-3.66832	Q9D0D5	Gtf2e1	General transcription factor IIE subunit 1	Q9D0D5	no	DRAATAAGAAGLAGGHHR	18	219	236	13.0644	13.0698	12.9286	13.0122	12.346	12.2915	12.6167	12.2979
-0.518429	1.83212	0.417196	0.014719	0.382652	14.9552	-2.84733	-3.66973	P81270	Erg	Transcriptional regulator ERG	P81270	no	YPSDLPYMGSYHAHPQK	17	418	434	15.3572	15.0613	15.3925	15.0464	14.7638	14.3518	14.5044	15.1638
0.131629	1.83097	0.41617	0.0147579	0.383557	20.3835	2.84591	-3.67232	P68254	Ywhaq	14-3-3 protein theta	P68254	no	YDDMATCMK	9	19	27	20.2397	20.2884	20.3501	20.3926	20.5135	20.4561	20.4368	20.3909
-0.348261	1.82972	0.415156	0.0148007	0.384454	16.1432	-2.84435	-3.67515	Q3UJD6	Usp19	Ubiquitin carboxyl-terminal hydrolase 19	Q3UJD6	no	ASHSEHHPDLGPAAEAAASQASR	23	1266	1288	16.235	16.5373	16.111	16.3859	15.8749	16.1861	15.7629	16.0522
-0.237183	1.82959	0.415151	0.014805	0.384458	18.2214	-2.84419	-3.67543	Q7TQG1	Plekha6	Pleckstrin homology domain-containing family A member 6	Q7TQG1	no	SLQLPASPAPEPSTRPAYK	19	967	985	18.3045	18.2176	18.302	18.5357	18.1068	18.1019	17.9351	18.2673
-0.333099	1.82924	0.415013	0.0148169	0.38458	17.4148	-2.84376	-3.67622	P10922	H1-0	Histone H1.0	P10922	no	KSTDHPKYSDMIVAAIQAEK	20	21	40	17.7179	17.4664	17.3487	17.7925	17.3765	17.3635	16.9517	17.3015
0.442781	1.82885	0.414898	0.0148302	0.384682	14.9392	2.84327	-3.67709	Q9DBU6	Rsrc1	Serine/Arginine-related protein 53	Q9DBU6	no	YQDDNSLAHPNLFIEK	16	294	309	14.6837	14.7116	14.6154	14.8604	15.2104	14.7525	15.3186	15.3608
1.03907	1.82867	0.414837	0.0148364	0.384736	13.0351	2.84305	-3.67751	Q68FE9	Tshz2	Teashirt homolog 2	Q68FE9	no	SSLHVVDKPVISPTSTRPAASVAR	24	727	750	12.5395	11.3899	13.3184	12.8146	13.6501	13.2336	13.4014	13.9337
-0.369683	1.82819	0.414686	0.0148528	0.38487	15.8722	-2.84245	-3.67858	Q7TMK6	Hook2	Protein Hook homolog 2	Q7TMK6	no	EANEELR	7	416	422	15.9821	15.925	16.209	16.1119	15.3881	15.5909	15.9094	15.8608
0.17801	1.82816	0.414686	0.014854	0.38487	18.3694	2.84241	-3.67866	Q91VM9	Ppa2	Inorganic pyrophosphatase 2, mitochondrial	Q91VM9	no	ADCKEEHDIPR	11	65	75	18.3481	18.1547	18.3633	18.2554	18.4914	18.5356	18.4196	18.3869
0.254555	1.82766	0.414437	0.0148708	0.38509	16.512	2.8418	-3.67977	Q00PI9	Hnrnpul2	Heterogeneous nuclear ribonucleoprotein U-like protein 2	Q00PI9	no	YGGQPLFSEK	10	262	271	16.1934	16.4341	16.4662	16.4453	16.6134	16.5963	16.7615	16.586
-0.386869	1.82733	0.414338	0.0148824	0.385179	14.6854	-2.84138	-3.68053	Q921C3	Brwd1	Bromodomain and WD repeat-containing protein 1	Q921C3	no	VVVPEAPPGMFR	12	742	753	14.9614	14.8067	14.9445	14.8026	14.44	14.6564	14.533	14.3384
-0.532041	1.8272	0.414338	0.0148867	0.385179	14.0735	-2.84122	-3.68081	Q9CYR0	Ssbp1	Single-stranded DNA-binding protein, mitochondrial	Q9CYR0	no	DVAYQYVKK	9	96	104	14.5928	14.4428	14.2189	14.1036	13.9499	14.0091	13.7959	13.475
-0.292049	1.82563	0.413725	0.0149406	0.385723	15.5458	-2.83927	-3.68435	Q9CS74	Ecd	Protein ecdysoneless homolog	Q9CS74	no	CSPHFSDSR	9	315	323	15.7556	15.5757	15.6457	15.7903	15.3646	15.4619	15.3576	15.415
-0.350475	1.82501	0.413725	0.0149619	0.385723	15.8991	-2.83851	-3.68574	Q6PGF7	Exoc8	Exocyst complex component 8	Q6PGF7	no	NSEEMWR	7	561	567	16.1328	16.0877	15.9923	16.0844	15.6623	16.08	15.5227	15.6304
0.324834	1.82497	0.413725	0.0149633	0.385723	20.2121	2.83846	-3.68583	P17182	Eno1	Alpha-enolase	P17182	no	IGAEVYHNLK	10	184	193	19.6077	20.1079	20.2066	20.2764	20.3321	20.4375	20.3962	20.3321
0.497124	1.82489	0.413725	0.0149662	0.385723	14.1047	2.83835	-3.68602	Q8K284	Gtf3c1	General transcription factor 3C polypeptide 1	Q8K284	no	DILHATFEESLDKTSHSVGR	20	1293	1312	13.9254	13.7816	13.9527	13.7648	14.3861	14.1995	14.6971	14.1304
-0.293115	1.82478	0.413725	0.01497	0.385723	16.2918	-2.83821	-3.68627	Q8BH69	Sephs1	Selenide, water dikinase 1	Q8BH69	no	YGEGHQAWIIGIVEK	15	345	359	16.5008	16.4418	16.6096	16.2012	16.2049	16.0754	16.0535	16.2471
0.283608	1.82447	0.413653	0.0149808	0.385786	17.5475	2.83782	-3.68697	Q921M7	Cyrib	CYFIP-related Rac1 interactor B	Q921M7	no	FYEFSQR	7	93	99	17.5849	17.1957	17.5619	17.2804	17.7368	17.533	17.8365	17.651
0.205229	1.8228	0.412574	0.0150383	0.386747	17.0551	2.83576	-3.69072	Q8K337	Inpp5b	Type II inositol 1,4,5-trisphosphate 5-phosphatase	Q8K337	no	VVNEELYR	8	642	649	16.94	17.0102	16.9426	16.9171	17.1615	17.1478	17.2799	17.0418
-0.356966	1.82278	0.412574	0.0150389	0.386747	15.0899	-2.83574	-3.69076	Q62086	Pon2	Serum paraoxonase/arylesterase 2	Q62086	no	EVESVDLPNCHLIK	14	33	46	15.0952	15.4241	15.3482	15.2059	14.7846	14.9483	14.8997	15.0129
0.365815	1.82233	0.412361	0.0150546	0.386936	16.3742	2.83517	-3.69178	Q62261	Sptbn1	Spectrin beta chain, non-erythrocytic 1	Q62261	no	LLEVLSGERLPKPTK	15	91	105	16.0432	16.3199	16.2674	16.1348	16.3287	16.6662	16.345	16.8887
-0.638734	1.82183	0.412213	0.015072	0.387068	15.4286	-2.83455	-3.69291	Q9DCN2	Cyb5r3	NADH-cytochrome b5 reductase 3	Q9DCN2	no	MSQYLENMK	9	127	135	16.0084	16.064	15.9094	15.01	15.2183	15.2594	14.6822	15.277
0.288175	1.82101	0.411889	0.0151006	0.387357	15.6179	2.83353	-3.69476	Q60992	Vav2	Guanine nucleotide exchange factor VAV2	Q60992	no	VVEKDSWIHITEAK	14	712	725	15.3458	15.4551	15.5641	15.5301	15.7837	15.8229	15.673	15.7682
-0.162392	1.82089	0.411889	0.0151046	0.387357	19.2319	-2.83338	-3.69502	P84104	Srsf3	Serine/arginine-rich splicing factor 3	P84104	no	VYVGNLGNNGNKTELER	17	12	28	19.423	19.2916	19.1931	19.3445	19.0648	19.1982	19.1906	19.1492
-0.774331	1.82069	0.411889	0.0151116	0.387357	15.6232	-2.83314	-3.69547	P21278	Gna11	Guanine nucleotide-binding protein subunit alpha-11	P21278	no	VTTFEHQYVNAIK	13	121	133	16.4382	16.131	15.8361	15.6359	15.0214	15.5319	14.4614	15.9294
0.219923	1.82054	0.411889	0.0151169	0.387357	19.1505	2.83295	-3.69582	C0HKE1;C0HKE2;C0HKE3;C0HKE4;C0HKE5;C0HKE6;C0HKE7;C0HKE8;C0HKE9;P27661;Q64522;Q64523;Q6GSS7;Q8BFU2;Q8CGP5;Q8CGP6;Q8CGP7;Q8R1M2	Hist1h2af	Histone H2A type 1-F	C0HKE1	no	NDEELNK	7	90	96	19.0958	18.9723	19.1635	18.9307	19.4212	19.3209	19.2366	19.0632
-0.125882	1.8203	0.411889	0.015125	0.387357	21.155	-2.83266	-3.69634	Q283N4	Urad	2-oxo-4-hydroxy-4-carboxy-5-ureidoimidazoline decarboxylase	Q283N4	no	CHPDLAGR	8	66	73	21.1946	21.2593	21.2477	21.1704	21.0559	21.0088	21.1395	21.1642
0.123038	1.82018	0.411885	0.0151295	0.387361	20.7819	2.8325	-3.69663	Q9D7N9	Apmap	Adipocyte plasma membrane-associated protein	Q9D7N9	no	RPLRPQVVTDDGQVPEVK	18	11	28	20.7813	20.7402	20.6369	20.723	20.8751	20.8823	20.8338	20.7823
0.690792	1.81983	0.411783	0.0151414	0.387451	15.4934	2.83207	-3.6974	Q9EQZ6	Rapgef4	Rap guanine nucleotide exchange factor 4	Q9EQZ6	no	LALTWEKLPSK	11	878	888	14.2513	15.2633	15.5827	15.4947	15.8108	15.7523	16.0689	15.7232
-0.396696	1.81938	0.411539	0.0151574	0.387669	14.5769	-2.8315	-3.69843	Q61194	Pik3c2a	Phosphatidylinositol 4-phosphate 3-kinase C2 domain-containing subunit alpha	Q61194	no	TRNPTFNEMLVYSGYSK	17	1618	1634	14.7045	14.9371	14.6123	14.847	14.3556	14.4516	14.287	14.4199
-0.475936	1.8189	0.411212	0.0151739	0.387961	14.6094	-2.83092	-3.69949	Q8BVI4	Qdpr	Dihydropteridine reductase	Q8BVI4	no	SLFKNCDMMWK	11	96	106	14.8018	14.809	15.002	14.7766	14.2522	14.0127	14.5674	14.6533
-0.161343	1.81856	0.41111	0.0151858	0.388052	20.4295	-2.83049	-3.70026	Q9QXZ6	Slco1a1	Solute carrier organic anion transporter family member 1A1	Q9QXZ6	no	MEETEKK	7	1	7	20.5055	20.4427	20.4173	20.6754	20.334	20.3088	20.3295	20.4232
-0.777006	1.81816	0.41083	0.0151997	0.388302	13.3147	-2.83	-3.70116	Q8K2Q7	Brox	BRO1 domain-containing protein BROX	Q8K2Q7	no	GPGPTAKPSGHLFFR	15	296	310	14.0613	13.3802	14.0336	13.3377	12.4104	12.8722	12.9807	13.4415
-0.325121	1.8169	0.409896	0.015244	0.389138	15.5631	-2.82843	-3.704	P42669	Pura	Transcriptional activator protein Pur-alpha	P42669	no	FGHTFCK	7	266	272	15.6151	15.7945	15.6911	15.802	15.5358	15.203	15.5281	15.3353
-0.213901	1.81682	0.409896	0.0152468	0.389138	19.0819	-2.82833	-3.70418	P62702	Rps4x	Small ribosomal subunit protein eS4	P62702	no	ECLPLIIFLR	10	40	49	19.0157	19.2121	19.3096	19.2178	18.8954	18.8715	19.1558	18.9769
0.229368	1.81631	0.409745	0.0152648	0.389273	16.3709	2.8277	-3.70533	P0DPD9;P0DPE0	Eef1akmt4	EEF1A lysine methyltransferase 4	P0DPD9	no	TPVSPPELPEKNFQYR	16	6	21	16.1916	16.2264	16.2866	16.3201	16.4255	16.5816	16.4409	16.4942
-0.217265	1.81624	0.409745	0.0152671	0.389273	17.0293	-2.82761	-3.70548	O70362	Gpld1	Phosphatidylinositol-glycan-specific phospholipase D	O70362	no	LYSTYSTK	8	224	231	17.1644	17.1019	17.0548	17.2307	16.8681	17.0227	16.9859	16.8061
-0.173554	1.81606	0.409698	0.0152737	0.389316	19.3674	-2.82738	-3.7059	Q62264	Thrsp	Thyroid hormone-inducible hepatic protein	Q62264	no	SICVEVDHGLLPREEWQAK	19	65	83	19.5093	19.4945	19.353	19.4598	19.3691	19.3786	19.2228	19.1521
0.124425	1.81592	0.409698	0.0152785	0.389316	20.0403	2.82721	-3.70621	Q91WG8	Gne	Bifunctional UDP-N-acetylglucosamine 2-epimerase/N-acetylmannosamine kinase	Q91WG8	no	LAHYHVCCTR	10	153	162	19.9829	19.9504	19.9635	20.0154	20.146	20.1069	20.1448	20.0122
-0.229027	1.81571	0.409698	0.0152857	0.389316	18.1983	-2.82696	-3.70667	P62855	Rps26	Small ribosomal subunit protein eS26	P62855	no	CTNCARCVPKDK	12	23	34	18.3477	18.2674	18.2785	18.3574	17.8333	18.0932	18.2434	18.1651
0.22295	1.81438	0.409594	0.0153327	0.389409	16.5355	2.8253	-3.70967	Q6NXI6	Rprd2	Regulation of nuclear pre-mRNA domain-containing protein 2	Q6NXI6	no	TPAPATTPSHNPLANILSK	19	514	532	16.3523	16.4456	16.5061	16.3922	16.5666	16.6312	16.7369	16.6533
-0.523137	1.81432	0.409594	0.0153349	0.389409	15.2636	-2.82523	-3.70981	Q91YP2	Nln	Neurolysin, mitochondrial	Q91YP2	no	WDLSPEQIR	9	50	58	15.8059	15.6764	15.222	15.3962	14.503	15.2307	15.0499	15.2244
-0.379009	1.8139	0.409542	0.0153497	0.389455	14.925	-2.8247	-3.71075	Q8BMI0	Fbxo38	F-box only protein 38	Q8BMI0	no	CSDEERPSTSR	11	797	807	15.0946	15.0037	15.1176	15.242	14.6751	14.5781	14.7166	14.972
-0.332456	1.81296	0.408996	0.015383	0.389946	17.455	-2.82353	-3.71287	P14152	Mdh1	Malate dehydrogenase, cytoplasmic	P14152	no	KLSSAMSAAK	10	239	248	17.7535	17.6599	17.2453	17.8262	17.2215	17.4115	17.1337	17.3884
-0.211341	1.81288	0.408996	0.0153859	0.389946	17.5503	-2.82343	-3.71305	Q9EP71	Rai14	Ankycorbin	Q9EP71	no	KAPPPPISPTQLSDVSSPR	19	274	292	17.6717	17.6246	17.5695	17.7581	17.4828	17.4841	17.2716	17.5401
-0.654394	1.81215	0.408509	0.0154115	0.390383	14.0752	-2.82254	-3.71468	Q99LH1	Gnl2	Nucleolar GTP-binding protein 2	Q99LH1	no	KWDAQMEEEPSNK	13	657	669	14.203	14.28	14.7034	14.4234	13.9121	13.1227	14.1963	13.761
-0.344661	1.81167	0.408266	0.0154286	0.390602	14.8738	-2.82194	-3.71576	Q9D684	Rin2	Ras and Rab interactor 2	Q9D684	no	VHSQDLSTGPK	11	279	289	15.1229	15.0253	15.0393	14.9971	14.702	14.7683	14.7522	14.5835
-0.358773	1.81114	0.408172	0.0154477	0.390686	15.7918	-2.82127	-3.71697	Q80W54	Zmpste24	CAAX prenyl protease 1 homolog	Q80W54	no	SIDFPLTK	8	244	251	16.1	15.9262	16.0504	15.808	15.5161	15.4479	15.5441	15.9413
-0.78451	1.81083	0.408172	0.0154585	0.390686	12.3226	-2.8209	-3.71765	Q99P65	Slc29a3	Equilibrative nucleoside transporter 3	Q99P65	no	APSNHQEADQEALLGK	16	19	34	12.7884	12.6766	12.2962	13.0983	11.9123	12.0207	11.5848	12.2038
-0.186161	1.81082	0.408172	0.0154589	0.390686	18.275	-2.82088	-3.71767	O08585	Clta	Clathrin light chain A	O08585	no	WREEQTERLEALDANSR	17	112	128	18.4944	18.3906	18.2063	18.3809	18.2231	18.1671	18.1187	18.2186
0.284009	1.81077	0.408172	0.0154608	0.390686	18.3931	2.82081	-3.7178	P17742	Ppia	Peptidyl-prolyl cis-trans isomerase A	P17742	no	EGMNIVEAMER	11	134	144	18.128	18.2577	18.4792	18.1395	18.4334	18.5751	18.7866	18.3453
-0.276444	1.81034	0.407997	0.015476	0.390844	17.6553	-2.82028	-3.71876	Q9CQW1	Ykt6	Synaptobrevin homolog YKT6	Q9CQW1	no	VAFTLLEK	8	89	96	17.6821	17.8869	17.9786	17.6265	17.364	17.5819	17.4102	17.7122
-0.413035	1.80976	0.407651	0.0154968	0.391155	14.9916	-2.81956	-3.72007	Q3U5Q7	Cmpk2	UMP-CMP kinase 2, mitochondrial	Q3U5Q7	no	IFDDEPTIIRR	11	294	304	15.3242	15.2567	15.0917	15.1198	14.5211	14.6753	14.8702	15.0737
-0.338063	1.80911	0.40712	0.0155199	0.391634	16.0888	-2.81875	-3.72153	A2AGT5	Ckap5	Cytoskeleton-associated protein 5	A2AGT5	no	DQVLAMLEK	9	1067	1075	16.1235	16.1766	16.4461	16.2853	16.1127	16.0215	15.9078	15.6373
1.45965	1.80874	0.406866	0.0155332	0.391862	11.7831	2.81829	-3.72236	Q9CQR2	Rps21	Small ribosomal subunit protein eS21	Q9CQR2	no	LAKADGIVSKNF	12	72	83	9.42304	11.6228	11.7861	11.3813	12.4917	12.104	12.0887	13.3675
-0.289052	1.80839	0.406817	0.0155459	0.391907	16.1701	-2.81785	-3.72316	Q76KJ5	Polr1g	DNA-directed RNA polymerase I subunit RPA34	Q76KJ5	no	TALGNLGVSVK	11	203	213	16.3509	16.4561	16.157	16.2948	15.913	16.2029	15.9212	16.0653
1.07366	1.80811	0.406817	0.0155558	0.391907	12.9377	2.81751	-3.72378	Q9CX98	Cyp2u1	Cytochrome P450 2U1	Q9CX98	no	PLVGNFGHLLVPR	13	58	70	13.2999	12.5835	11.1564	12.5638	13.4163	13.4492	13.3071	13.7256
-0.400887	1.80798	0.406817	0.0155603	0.391907	14.9901	-2.81735	-3.72406	Q61464	Znf638	Zinc finger protein 638	Q61464	no	KDYQSEADLPIR	12	369	380	15.3009	14.9781	15.2537	15.2293	14.6381	14.6365	14.8322	15.0517
0.218185	1.80745	0.406517	0.0155794	0.392178	16.6777	2.81669	-3.72526	Q9JHW9;Q9CZS1	Aldh1b1	Aldehyde dehydrogenase X, mitochondrial	Q9JHW9	no	YFAGWADK	8	150	157	16.5543	16.6769	16.5243	16.5188	16.8938	16.7422	16.7579	16.7531
0.314516	1.80745	0.406517	0.0155795	0.392178	16.8576	2.81669	-3.72527	Q8K212	Pacs1	Phosphofurin acidic cluster sorting protein 1	Q8K212	no	FLIIPLGSHPVAK	13	657	669	16.5298	17.0745	16.5665	16.6305	17.0675	16.984	17.0256	16.9822
0.473532	1.80692	0.406426	0.0155985	0.39226	14.9428	2.81603	-3.72646	Q3TBD2	Arhgap45	Rho GTPase-activating protein 45	Q3TBD2	no	CLETLAIQCGHKK	13	736	748	14.9414	14.8357	14.7701	14.2768	15.2419	15.2308	15.3345	14.911
0.283121	1.80583	0.406426	0.0156377	0.39226	15.8937	2.81468	-3.72891	Q8BGJ9;Q9D883	U2af1	Splicing factor U2AF 35 kDa subunit	Q8BGJ9	no	VNCSFYFK	8	16	23	15.7729	15.7551	15.6583	15.822	16.2117	15.9625	16.0572	15.9095
-0.104302	1.80583	0.406426	0.0156377	0.39226	23.497	-2.81468	-3.72891	P68368	Tuba4a	Tubulin alpha-4A chain	P68368	no	DVNAAIAAIK	10	327	336	23.5638	23.5285	23.5404	23.5638	23.4425	23.4923	23.48	23.3645
-0.232289	1.80563	0.406344	0.0156449	0.392334	16.6574	-2.81443	-3.72936	Q8VE37	Rcc1	Regulator of chromosome condensation	Q8VE37	no	VPELFANR	8	207	214	16.7485	16.8357	16.8351	16.6749	16.5135	16.4247	16.6735	16.5533
0.459362	1.8053	0.406128	0.0156569	0.392529	16.7993	2.81402	-3.7301	Q3UHI0	Ccser2	Serine-rich coiled-coil domain-containing protein 2	Q3UHI0	no	SFSGPSNLGK	10	142	151	16.205	16.3001	17.0296	16.7436	16.7802	17.0642	17.1298	17.1415
-0.69192	1.80406	0.405459	0.0157013	0.393134	13.8315	-2.81249	-3.73287	P45700	Man1a1	Mannosyl-oligosaccharide 1,2-alpha-mannosidase IA	P45700	no	FDGGVEAIATR	11	528	538	13.4596	14.4021	14.3618	14.4862	13.1874	13.5996	13.442	13.7132
-0.342243	1.80364	0.405409	0.0157167	0.393179	15.355	-2.81196	-3.73383	Q6PCN7	Hltf	Helicase-like transcription factor	Q6PCN7	no	SDTPEELRK	9	728	736	15.3328	15.5281	15.555	15.6888	15.1592	15.136	15.3629	15.0777
0.711559	1.80338	0.40527	0.015726	0.393306	14.3519	2.81164	-3.7344	P28867	Prkcd	Protein kinase C delta type	P28867	yes	TTFDAHIYEGR	11	57	67	13.2677	14.1775	13.936	14.6032	14.9805	14.7114	14.4285	14.7102
-0.553102	1.80307	0.405187	0.0157374	0.393381	14.5743	-2.81125	-3.73512	Q05909	Ptprg	Receptor-type tyrosine-protein phosphatase gamma	Q05909	no	LITQCNAK	8	1153	1160	14.6668	14.8425	14.7217	15.1726	14.1988	13.9089	14.3167	14.7667
0.588632	1.80257	0.404803	0.0157556	0.393729	13.6852	2.81063	-3.73624	P55292;P55849	Dsc2	Desmocollin-2	P55292	no	GNENGNFK	8	398	405	13.3738	13.2749	13.169	13.7458	13.964	14.2028	14.1408	13.6104
0.53375	1.80188	0.404661	0.0157805	0.393857	16.0674	2.80977	-3.73778	Q9JLJ2	Aldh9a1	4-trimethylaminobutyraldehyde dehydrogenase	Q9JLJ2	no	HGYYMTPCILTNCR	14	369	382	15.893	15.3008	16.4059	15.6025	16.1761	16.416	16.4344	16.3108
0.538048	1.80182	0.404661	0.0157826	0.393857	14.4298	2.8097	-3.73791	Q8BIL5	Hook1	Protein Hook homolog 1	Q8BIL5	no	SLQETNMMYMHNTVSLEEELKK	22	342	363	13.8246	14.5249	14.1353	14.1584	14.6082	14.6184	15.0813	14.4875
-0.157703	1.80166	0.404661	0.0157886	0.393857	18.2735	-2.8095	-3.73829	Q60991	Cyp7b1	Cytochrome P450 7B1	Q60991	no	KLLTDDDLNEDVHR	14	125	138	18.3378	18.3481	18.437	18.2867	18.2682	18.1873	18.1315	18.1917
-0.610158	1.80142	0.404661	0.0157972	0.393857	15.3479	-2.8092	-3.73882	Q8VI47	Abcc2	ATP-binding cassette sub-family C member 2	Q8VI47	no	GYKHPLTIEDVWDIEENLK	19	215	233	15.8606	15.876	15.7076	15.1678	14.7285	14.9583	14.813	15.6714
-0.169796	1.80137	0.404661	0.0157989	0.393857	18.4056	-2.80915	-3.73892	Q3TH73	Ttyh2	Protein tweety homolog 2	Q3TH73	no	YENVPLIGR	9	494	502	18.4949	18.4772	18.474	18.516	18.2855	18.3904	18.1852	18.4218
0.12768	1.80137	0.404661	0.0157989	0.393857	19.54	2.80914	-3.73892	O55029	Copb2	Coatomer subunit beta'	O55029	no	LPEAAFLAR	9	751	759	19.432	19.5188	19.4729	19.481	19.6681	19.6303	19.5731	19.5438
0.149608	1.80056	0.404286	0.0158283	0.394198	19.1916	2.80814	-3.74074	Q9QUI0	Rhoa	Transforming protein RhoA	Q9QUI0	no	MKQEPVKPEEGR	12	134	145	19.1799	19.1347	19.1162	19.0365	19.3344	19.3131	19.2531	19.1651
0.500895	1.80049	0.404286	0.015831	0.394198	17.1778	2.80805	-3.74091	P07724	Alb	Albumin	P07724	no	KQTALAELVK	10	549	558	16.3807	16.76	17.2306	17.3381	17.2571	17.3315	17.4802	17.6442
-0.284079	1.80046	0.404286	0.0158321	0.394198	15.8295	-2.80801	-3.74097	P55258	Rab8a	Ras-related protein Rab-8A	P55258	no	LEGNSPQGSSHGVK	14	177	190	15.8669	15.9557	16.0052	16.0583	15.7548	15.8206	15.6032	15.5713
-0.462763	1.8003	0.404286	0.015838	0.394198	14.9084	-2.80781	-3.74134	P20918	Plg	Plasminogen	P20918	no	KQLAAGGVSDCLAKCEGETDFVCR	24	39	62	15.3501	15.2057	15.2502	14.7532	14.6235	14.4585	14.6866	14.9396
-0.361442	1.79982	0.40392	0.0158556	0.39453	15.2788	-2.80721	-3.74242	Q99LP6	Grpel1	GrpE protein homolog 1, mitochondrial	Q99LP6	no	LEEQLRETMEK	11	67	77	15.4877	15.6191	15.2686	15.4628	15.1677	15.1563	14.8577	15.2107
0.718702	1.79938	0.403877	0.0158714	0.394569	13.9711	2.80667	-3.74339	Q3UHQ6	Dop1b	Protein dopey-2	Q3UHQ6	no	HQEALIGQSFYGK	13	1283	1295	13.9496	13.6519	14.0322	12.8133	14.2938	14.1445	14.5549	14.3285
0.249779	1.79937	0.403877	0.0158718	0.394569	16.6428	2.80666	-3.74342	Q8BSQ9	Pbrm1	Protein polybromo-1	Q8BSQ9	no	LWTMPISSVR	10	1075	1084	16.3849	16.4712	16.69	16.5254	16.8294	16.84	16.6371	16.7642
-0.594445	1.79866	0.403877	0.015898	0.394569	13.6939	-2.80577	-3.74502	Q6ZPJ0	Tex2	Testis-expressed protein 2	Q6ZPJ0	no	IYDLSDSK	8	606	613	14.3008	14.052	13.7541	13.8577	13.089	13.5781	13.2152	13.7046
-0.679164	1.79859	0.403877	0.0159005	0.394569	14.0809	-2.80568	-3.74518	P32233	Drg1	Developmentally-regulated GTP-binding protein 1	P32233	no	TTVEDFCMK	9	316	324	14.4423	14.6558	14.8246	13.7593	13.8274	13.444	13.6146	14.0794
0.341705	1.79842	0.403877	0.0159065	0.394569	17.1253	2.80548	-3.74555	Q91YP3	Dera	Deoxyribose-phosphate aldolase	Q91YP3	no	GTELDLSWISK	11	7	17	17.162	17.1579	16.9425	16.5555	17.3389	17.1788	17.3792	17.2878
0.609962	1.79838	0.403877	0.015908	0.394569	13.2075	2.80543	-3.74564	Q8R3F9	Tut1	Speckle targeted PIP5K1A-regulated poly(A) polymerase	Q8R3F9	no	VRPLVYTLR	9	409	417	12.8508	13.2455	12.7596	12.754	13.2507	13.6363	13.717	13.4457
-0.57787	1.79788	0.403877	0.0159266	0.394569	14.1775	-2.8048	-3.74678	Q9CQD1	Rab5a	Ras-related protein Rab-5A	Q9CQD1	no	GRGVDLTEPAQPAR	14	196	209	14.6061	14.4566	14.5257	14.2772	13.5589	13.986	14.4043	13.605
0.292684	1.79768	0.403877	0.0159339	0.394569	16.1164	2.80455	-3.74723	P13504	Il1r1	Interleukin-1 receptor type 1	P13504	no	YPFICVVK	8	311	318	16.0511	16.0208	15.7505	16.058	16.2495	16.4296	16.2199	16.1521
-0.666425	1.79752	0.403877	0.0159397	0.394569	13.0306	-2.80436	-3.74758	Q08122	Tle3	Transducin-like enhancer protein 3	Q08122	no	FTVAESCDR	9	20	28	13.647	13.27	13.0918	13.4464	12.8016	13.0175	12.3141	12.6562
-0.32732	1.79745	0.403877	0.0159422	0.394569	15.1616	-2.80427	-3.74773	Q9EQ61	Pes1	Pescadillo homolog	Q9EQ61	no	KLQLSLPDFRR	11	26	36	15.4629	15.2727	15.2309	15.3348	15.0132	15.1093	14.9454	14.9241
-0.485203	1.79734	0.403877	0.0159464	0.394569	14.8409	-2.80413	-3.74799	O54786	Dffa	DNA fragmentation factor subunit alpha	O54786	no	FVALACNEK	9	85	93	15.2847	14.7531	15.0704	15.2256	14.9929	14.5237	14.4534	14.423
-0.388933	1.79673	0.40357	0.0159688	0.394848	16.035	-2.80337	-3.74936	Q91YI0	Asl	Argininosuccinate lyase	Q91YI0	no	WSHWILSHAVALTR	14	169	182	16.4847	16.3656	15.9778	16.0898	15.8759	15.6676	15.6942	16.1245
-0.494496	1.79667	0.40357	0.0159708	0.394848	16.7973	-2.80331	-3.74948	Q99PG0	Aadac	Arylacetamide deacetylase	Q99PG0	no	ACPLLANDNILHHLPK	16	318	333	16.921	17.1984	17.2428	16.8159	16.4098	16.5599	16.1246	17.1059
0.398123	1.79641	0.403528	0.0159805	0.394886	15.4776	2.80298	-3.75008	Q8K2T1	Nmral1	NmrA-like family domain-containing protein 1	Q8K2T1	no	KLVVVFGATGAQGGSVAR	18	5	22	14.9304	15.5447	15.3378	15.3013	15.5287	15.6733	15.8698	15.6349
-0.464933	1.79579	0.403217	0.0160033	0.395169	19.5743	-2.80221	-3.75147	Q61171	Prdx2	Peroxiredoxin-2	Q61171	no	SLSQNYGVLK	10	110	119	20.0292	19.9742	19.9882	19.2355	19.3964	19.2003	19.1025	19.6682
-0.251811	1.79478	0.402802	0.0160405	0.395547	17.8892	-2.80096	-3.75373	O55111	Dsg2	Desmoglein-2	O55111	no	GQHELSEVDGR	11	713	723	18.0572	17.9759	17.92	18.1074	17.8524	17.7554	17.501	17.9444
0.324315	1.79476	0.402802	0.0160413	0.395547	16.3409	2.80093	-3.75379	Q9R022	Dnajc12	DnaJ homolog subfamily C member 12	Q9R022	no	TSMHWAVR	8	99	106	15.8259	16.1946	16.369	16.3254	16.4539	16.5191	16.5035	16.5357
0.35823	1.79414	0.402533	0.0160643	0.395792	15.2428	2.80016	-3.75518	O54825	Bysl	Bystin	O54825	no	FYNLVLLPR	9	248	256	14.7865	15.1383	15.2323	15.0976	15.387	15.5147	15.4527	15.3333
-0.645839	1.79396	0.402533	0.0160708	0.395792	16.5221	-2.79994	-3.75558	Q9ET01	Pygl	Glycogen phosphorylase, liver form	Q9ET01	no	TFAYTNHTVLPEALER	16	372	387	17.0094	17.1249	16.0604	17.1855	16.4059	15.941	16.5452	15.9048
-0.604769	1.79372	0.402479	0.0160798	0.395841	13.5449	-2.79964	-3.75612	Q8BSI6	R3hcc1	R3H and coiled-coil domain-containing protein 1	Q8BSI6	no	IRPLTQGTK	9	426	434	13.5223	14.0981	14.0405	13.7283	13.0859	13.6096	13.2248	13.0497
0.601056	1.79363	0.402479	0.0160831	0.395841	13.8583	2.79952	-3.75632	Q8R1F1	Niban2	Protein Niban 2	Q8R1F1	no	TDMDQIITSK	10	307	316	13.1	13.743	13.9869	13.401	14.2501	13.9472	14.1972	14.2406
-0.158249	1.79287	0.402178	0.0161114	0.396115	17.7374	-2.79858	-3.75804	P17665	Cox7c	Cytochrome c oxidase subunit 7C, mitochondrial	P17665	no	NLPFSVENK	9	26	34	17.8865	17.789	17.7657	17.8251	17.6389	17.6821	17.6598	17.6525
0.205745	1.79254	0.402082	0.0161234	0.396203	17.9684	2.79817	-3.75877	Q921M4	Golga2	Golgin subfamily A member 2	Q921M4	no	FLEVMQEK	8	809	816	17.9511	17.7688	18.0187	17.7234	18.0644	18.1202	18.0018	18.0987
-0.273246	1.7917	0.401744	0.0161549	0.396512	17.0027	-2.79712	-3.76067	Q9DCM0	Ethe1	Persulfide dioxygenase ETHE1, mitochondrial	Q9DCM0	no	LLYAVNTHCHADHITGTGVLR	21	72	92	17.344	17.2196	16.9174	17.0761	16.9563	16.813	16.9494	16.7456
-0.285296	1.79152	0.401744	0.0161616	0.396512	16.3528	-2.7969	-3.76107	Q2PFD7	Psd3	PH and SEC7 domain-containing protein 3	Q2PFD7	no	EHLEENFAIQGDKER	15	385	399	16.5931	16.447	16.3833	16.5584	16.3937	16.3125	16.0375	16.0969
-0.534124	1.79088	0.401416	0.0161853	0.396812	14.8532	-2.79611	-3.7625	O08738	Casp6	Caspase-6	O08738	no	RVDFCKDPDAIGK	13	242	254	15.4697	14.9323	15.0146	15.0645	15.0615	14.2137	14.5551	14.5144
-0.310068	1.7905	0.401381	0.0161995	0.396843	17.0189	-2.79563	-3.76336	P80318	Cct3	T-complex protein 1 subunit gamma	P80318	no	IDDIVSGHK	9	519	527	17.4068	17.1807	17.176	16.9322	16.6465	16.8166	16.9535	17.0389
-0.198111	1.79047	0.401381	0.0162007	0.396843	17.3783	-2.79559	-3.76343	P24270	Cat	Catalase	P24270	no	RLCENIAGHLK	11	458	468	17.5364	17.4265	17.4614	17.485	17.3569	17.1207	17.303	17.3363
0.147638	1.79014	0.401289	0.0162127	0.396927	18.7848	2.79519	-3.76416	Q5FW57	Gm4952	Glycine N-acyltransferase-like protein	Q5FW57	no	GYPVYNHTEQTNK	13	258	270	18.6718	18.6753	18.7507	18.7462	18.9224	18.8196	18.7758	18.9167
0.206536	1.78925	0.400852	0.0162462	0.397327	16.6954	2.79408	-3.76617	Q9D3U0	Pus10	tRNA pseudouridine synthase Pus10	Q9D3U0	no	THYLDEHHFR	10	464	473	16.6455	16.5852	16.5964	16.5416	16.8106	16.697	16.8441	16.843
0.219385	1.78887	0.40075	0.0162603	0.39742	18.7594	2.79361	-3.76702	Q9Z1Q5	Clic1	Chloride intracellular channel protein 1	Q9Z1Q5	no	NSNPALNDNLEK	12	120	131	18.575	18.6247	18.663	18.7361	18.7287	18.823	19.1187	18.8059
-0.398839	1.78876	0.40075	0.0162646	0.39742	14.8003	-2.79347	-3.76728	E9Q4Z2	Acacb	Acetyl-CoA carboxylase 2	E9Q4Z2	no	QTTSDSAIPIR	11	1628	1638	14.9848	14.9264	15.2449	14.8428	14.6466	14.4511	14.5399	14.7659
-0.786405	1.78802	0.4003	0.0162923	0.397832	13.8337	-2.79255	-3.76893	Q8VHE0	Sec63	Translocation protein SEC63 homolog	Q8VHE0	no	AYAALTDEESRK	12	148	159	14.2066	13.9015	14.7573	14.0422	13.409	13.881	12.6879	13.7842
-0.3332	1.78801	0.4003	0.0162925	0.397832	15.0234	-2.79254	-3.76895	Q91W96	Anapc4	Anaphase-promoting complex subunit 4	Q91W96	no	GKYFNVER	8	467	474	15.1719	15.2275	15.1353	15.2252	14.9222	14.7701	14.758	14.9768
0.426177	1.78736	0.399873	0.0163171	0.398223	16.3046	2.79173	-3.77042	Q9DCR2	Ap3s1	AP-3 complex subunit sigma-1	Q9DCR2	no	VPNLPSFK	8	186	193	16.5107	15.8405	16.1511	15.8638	16.7058	16.3699	16.6825	16.3127
1.39667	1.7869	0.399533	0.0163342	0.398535	10.5712	2.79116	-3.77144	P10923	Spp1	Osteopontin	P10923	no	ASLEHQSHK	9	249	257	8.8127	9.46756	11.0426	10.1687	11.1321	11.6112	11.0174	11.3175
0.22261	1.78635	0.399497	0.0163551	0.398569	17.9716	2.79047	-3.77268	Q99LE3	Lysmd3	LysM and putative peptidoglycan-binding domain-containing protein 3	Q99LE3	no	RVNNLISDQDFFALR	15	91	105	17.7075	17.8812	17.7723	18.0802	18.1373	18.0019	18.0676	18.1249
-0.538397	1.78597	0.399399	0.0163693	0.398659	14.4144	-2.79001	-3.77353	O70133	Dhx9	ATP-dependent RNA helicase A	O70133	no	LAAQSCALSLVR	12	239	250	14.8638	14.9062	14.6483	14.3162	14.2617	13.7252	14.2363	14.3576
-0.534887	1.78566	0.399318	0.0163809	0.398733	14.7202	-2.78962	-3.77422	Q8K440	Abca8b	ABC-type organic anion transporter ABCA8B	Q8K440	no	VLLELEMK	8	599	606	14.8741	14.7898	14.9951	15.2915	14.3531	14.3057	14.1792	14.9729
-0.216857	1.78542	0.399308	0.0163899	0.398742	18.4684	-2.78933	-3.77476	O70493	Snx12	Sorting nexin-12	O70493	no	IAGHPLAQNER	11	129	139	18.5409	18.6477	18.6673	18.4511	18.4111	18.4457	18.4407	18.1422
-0.388626	1.78394	0.398621	0.0164459	0.399373	15.6554	-2.78748	-3.77809	O35491;O35493;P22518	Clk1	Dual specificity protein kinase CLK1	O35491	yes	EHLAMMER	8	385	392	16.0157	15.741	15.762	15.8802	15.579	15.7824	15.265	15.2179
-0.377946	1.78337	0.398167	0.0164675	0.399791	15.1372	-2.78678	-3.77936	Q9WUM4	Coro1c	Coronin-1C	Q9WUM4	no	SIKETICSQDER	12	450	461	15.4574	15.2688	15.5227	15.0557	14.8021	15.0203	14.9785	14.9918
0.35045	1.78292	0.397827	0.0164847	0.400104	14.9871	2.78622	-3.78038	Q9CXW4	Rpl11	Large ribosomal subunit protein uL5	Q9CXW4	no	AAKVLEQLTGQTPVFSK	17	36	52	14.6665	14.8881	14.7074	14.9855	15.1329	15.2131	15.1787	15.1245
0.521248	1.78211	0.39725	0.0165154	0.400636	14.5659	2.78521	-3.78219	Q99MN1	Kars1	Lysine--tRNA ligase	Q99MN1	no	SKIITYIR	8	246	253	14.0809	14.2963	14.1232	14.7205	14.7349	14.5639	14.8469	15.1603
-0.262408	1.78209	0.39725	0.0165164	0.400636	17.2431	-2.78518	-3.78225	Q8K1R7	Nek9	Serine/threonine-protein kinase Nek9	Q8K1R7	yes	VTLLNAPTKRPR	12	319	330	17.5726	17.1792	17.4292	17.3162	17.0113	17.0033	17.1938	17.239
0.424768	1.78105	0.396578	0.0165556	0.401256	14.8661	2.7839	-3.78457	Q8BG81	Poldip3	Polymerase delta-interacting protein 3	Q8BG81	no	CLDGQPMK	8	338	345	14.8796	14.7548	14.6115	14.3691	14.9488	15.0572	15.3211	14.987
-0.355251	1.77992	0.395915	0.016599	0.40187	15.1708	-2.78248	-3.78712	P83741	Wnk1	Serine/threonine-protein kinase WNK1	P83741	yes	FQVSVTMDDAQKER	14	1855	1868	15.2058	15.3898	15.2743	15.5239	14.8291	14.9621	15.0135	15.1681
-0.556624	1.77987	0.395915	0.0166007	0.40187	15.5084	-2.78243	-3.78722	Q0VGY8	Tanc1	Protein TANC1	Q0VGY8	no	LEDLSYLDGQR	11	319	329	15.7021	15.9839	15.7582	15.7027	14.5611	15.6426	15.4852	15.2314
-0.174704	1.77881	0.395307	0.0166412	0.402432	19.4569	-2.78111	-3.7896	Q571F8	Gls2	Glutaminase liver isoform, mitochondrial	Q571F8	no	IFEDAKEPTGGK	12	167	178	19.6487	19.5863	19.5911	19.3509	19.3297	19.3789	19.3459	19.4236
0.552321	1.77766	0.394606	0.0166855	0.403083	13.6175	2.77968	-3.79219	Q7TSH3	Znf516	Zinc finger protein 516	Q7TSH3	no	SNLVFLTR	8	798	805	12.9895	13.4486	13.3929	13.5345	14.0123	13.9032	13.637	14.0224
-0.556366	1.77718	0.394393	0.0167039	0.403281	13.3057	-2.77908	-3.79326	Q6T264	Maml1	Mastermind-like protein 1	Q6T264	no	QHQLLLDQQK	10	629	638	13.5494	13.72	13.4674	13.5988	13.2534	13.1323	12.9427	12.7817
0.596563	1.77668	0.394393	0.0167234	0.403281	13.8695	2.77845	-3.7944	Q9DCG2	Cd302	CD302 antigen	Q9DCG2	no	KGDCEISSVEGTLCK	15	137	151	13.31	13.8461	13.7968	13.332	14.3629	14.2431	13.728	14.337
-0.822185	1.7764	0.394249	0.016734	0.403414	14.809	-2.77811	-3.79501	Q791V5	Mtch2	Mitochondrial carrier homolog 2	Q791V5	no	SAATLITHPFHVITLR	16	132	147	15.3316	15.2116	15.4226	14.9146	13.3887	14.3767	14.7389	15.0874
-0.279556	1.77582	0.393867	0.0167565	0.403769	17.0608	-2.77739	-3.79632	Q8BP67	Rpl24	Large ribosomal subunit protein eL24	Q8BP67	no	TAMAAAKAPTK	11	125	135	17.2177	17.2451	17.1063	17.2333	16.6594	16.8308	17.0938	17.1002
0.315161	1.77579	0.393867	0.0167574	0.403769	16.0489	2.77736	-3.79638	P38585	Ttl	Tubulin--tyrosine ligase	P38585	no	LGHEPGLAQLVNYYR	15	52	66	16.1091	15.7903	15.7809	15.8849	16.3321	16.2989	15.9739	16.2209
0.292866	1.77511	0.393411	0.0167837	0.404193	15.8009	2.77651	-3.79791	Q8BJ34	Marf1	Meiosis regulator and mRNA stability factor 1	Q8BJ34	no	IIVSFTPK	8	577	584	15.5314	15.5236	15.8064	15.7567	16.0304	15.9193	15.8657	15.974
-0.568772	1.77378	0.392365	0.0168352	0.405168	13.9922	-2.77486	-3.80089	Q02248	Ctnnb1	Catenin beta-1	Q02248	no	CTAGTLHNLSHHR	13	213	225	14.4718	14.1947	14.2722	14.1678	13.6833	13.7048	13.2739	14.1694
0.420111	1.77339	0.392365	0.0168505	0.405168	15.5306	2.77436	-3.80178	Q7TQ95	Lnpk	Endoplasmic reticulum junction formation protein lunapark	Q7TQ95	no	NNEALDDLK	9	105	113	15.5466	14.9228	15.3989	15.4138	15.9802	15.7599	15.6972	15.5251
0.545472	1.7732	0.392365	0.0168576	0.405168	13.9363	2.77414	-3.80219	B2RQE8	Arhgap42	Rho GTPase-activating protein 42	B2RQE8	no	VEAVHALVHKLPEKNR	16	456	471	13.3701	14.1344	13.4859	13.6641	14.3248	14.2188	14.136	14.1567
0.603889	1.77249	0.392226	0.0168854	0.405297	14.2644	2.77325	-3.80379	Q64727	Vcl	Vinculin	Q64727	no	IRTNLLQVCERIPTISTQLK	20	977	996	14.0784	14.1334	14.1009	13.5372	14.8439	14.0605	14.5003	14.8607
-0.179933	1.77175	0.391828	0.0169142	0.405669	17.951	-2.77233	-3.80546	P62748	Hpcal1	Hippocalcin-like protein 1	P62748	no	LSLEEFIK	8	164	171	18.1215	17.9745	18.0123	18.0554	17.9131	17.7185	17.8937	17.9187
0.227387	1.77123	0.391718	0.0169345	0.405772	16.449	2.77168	-3.80662	P56959	Fus	RNA-binding protein FUS	P56959	no	GGFPSGGGGGGGQQR	15	401	415	16.2127	16.4361	16.3828	16.3095	16.5761	16.5835	16.5953	16.4957
0.283186	1.77107	0.391718	0.0169405	0.405772	16.0712	2.77149	-3.80697	Q91WQ3	Yars1	Tyrosine--tRNA ligase, cytoplasmic	Q91WQ3	no	VDAQFGGVDQR	11	179	189	15.8226	15.854	16.0664	15.9757	16.3601	16.0567	16.2809	16.1536
-0.406668	1.7698	0.390682	0.0169902	0.406741	15.543	-2.76991	-3.80983	Q99MI1	Erc1	ELKS/Rab6-interacting/CAST family member 1	Q99MI1	no	REDSLSDSSQQLQDSLR	17	821	837	16.1184	15.5765	15.8469	15.4434	15.2585	15.3839	15.2567	15.4595
-0.49454	1.76934	0.390559	0.0170084	0.406856	14.0922	-2.76933	-3.81087	Q8VIJ8	Nprl3	GATOR1 complex protein NPRL3	Q8VIJ8	no	MTENLLASLSEHER	14	482	495	14.5188	14.2578	14.1376	14.4437	13.9397	13.5084	14.0117	13.9199
-0.261966	1.76921	0.390559	0.0170134	0.406856	16.1278	-2.76917	-3.81115	Q8CJH3	Plxnb1	Plexin-B1	Q8CJH3	no	ENQDYVPGER	10	1844	1853	16.33	16.2048	16.0913	16.4088	15.9786	16.0429	15.9709	15.9947
0.637367	1.7686	0.390195	0.0170373	0.407198	13.8286	2.76841	-3.81252	Q9D7V1	Sh2d4a	SH2 domain-containing protein 4A	Q9D7V1	no	KTQSLELANSLK	12	114	125	13.201	13.9095	13.1039	13.8253	14.2098	14.237	13.8195	14.3228
0.406324	1.7682	0.390083	0.0170532	0.407302	16.4522	2.76791	-3.81343	Q3UYI5	Rgl3	Ral guanine nucleotide dissociation stimulator-like 3	Q3UYI5	no	GNLINFEKR	9	442	450	15.7267	16.4846	16.334	16.4507	16.6804	16.6441	16.5695	16.7273
-0.17068	1.76801	0.390035	0.0170605	0.407347	17.722	-2.76768	-3.81385	Q8VIM9	Irgq	Immunity-related GTPase family Q protein	Q8VIM9	no	TQAEALQR	8	170	177	17.7551	17.87	17.723	17.8815	17.6178	17.5971	17.651	17.6809
0.202594	1.76792	0.390035	0.0170638	0.407347	17.448	2.76757	-3.81404	Q61733	Mrps31	Small ribosomal subunit protein mS31	Q61733	no	YLEDFPK	7	326	332	17.2311	17.2774	17.4496	17.4287	17.4888	17.5433	17.6551	17.51
-0.526235	1.76742	0.389643	0.0170836	0.407715	13.8026	-2.76695	-3.81517	Q9D903	Ebna1bp2	Probable rRNA-processing protein EBP2	Q9D903	no	VQTEVLQKR	9	180	188	14.0385	14.1067	13.7141	14.4037	13.6274	13.4589	13.5752	13.4966
0.100727	1.76721	0.389567	0.0170921	0.407787	20.5547	2.76668	-3.81565	P45952	Acadm	Medium-chain specific acyl-CoA dehydrogenase, mitochondrial	P45952	no	NTYYASIAK	9	350	358	20.5069	20.4775	20.4972	20.5356	20.5823	20.6276	20.6096	20.6006
-0.431748	1.76689	0.389567	0.0171045	0.407787	14.802	-2.76629	-3.81635	Q9D0E1	Hnrnpm	Heterogeneous nuclear ribonucleoprotein M	Q9D0E1	no	LKEVFSMAGVVVR	13	219	231	15.1034	15.2405	15.0129	14.7148	14.4293	14.7189	14.4399	14.7565
-0.686488	1.76663	0.389567	0.0171148	0.407787	12.6629	-2.76596	-3.81694	Q9R0Q3	Tmed2	Transmembrane emp24 domain-containing protein 2	Q9R0Q3	no	HEQEYMEVR	9	146	154	12.9338	13.2501	13.2599	12.581	12.4645	12.1679	12.389	12.2573
0.463529	1.76638	0.389567	0.0171245	0.407787	15.2892	2.76566	-3.81749	Q8K3K8	Optn	Optineurin	Q8K3K8	no	ENNDIEEGGSR	11	505	515	14.6227	14.9398	15.4435	15.224	15.5292	15.6794	15.4484	15.4269
0.180074	1.76618	0.389567	0.0171325	0.407787	17.8349	2.7654	-3.81795	Q3UCV8	Otulin	Ubiquitin thioesterase otulin	Q3UCV8	no	WVSLAAMK	8	199	206	17.8273	17.6663	17.6675	17.8183	18.0018	17.9114	17.9409	17.8456
-0.192114	1.76617	0.389567	0.017133	0.407787	18.6414	-2.76539	-3.81798	P08249	Mdh2	Malate dehydrogenase, mitochondrial	P08249	no	MIAEAIPELK	10	315	324	18.7832	18.7584	18.8567	18.5517	18.4901	18.5745	18.6375	18.4793
0.268456	1.76612	0.389567	0.0171349	0.407787	18.0929	2.76533	-3.81809	O54749	Cyp2j5	Cytochrome P450 2J5	O54749	no	LFVSHIVK	8	256	263	17.645	18.1267	18.0129	18.05	18.1248	18.2255	18.1959	18.3621
0.316776	1.76532	0.389013	0.0171664	0.408308	16.4489	2.76434	-3.81987	Q80U58	Pum2	Pumilio homolog 2	Q80U58	no	GLPNGMDADCK	11	159	169	16.0929	16.5316	16.4601	16.0775	16.5472	16.6778	16.6641	16.5401
-0.241202	1.76515	0.389013	0.0171732	0.408308	18.0569	-2.76412	-3.82026	Q9WUP7	Uchl5	Ubiquitin carboxyl-terminal hydrolase isozyme L5	Q9WUP7	no	GLALSNSDVIR	11	127	137	18.158	18.3343	18.1933	18.0244	17.7511	18.0312	17.8646	18.0984
-0.274636	1.76512	0.389013	0.0171744	0.408308	15.9496	-2.76408	-3.82033	P16054	Prkce	Protein kinase C epsilon type	P16054	yes	SAPTSPCDQELK	12	346	357	16.0391	16.0862	16.1473	16.0752	15.7885	15.6884	15.7561	16.0163
0.355073	1.76462	0.38874	0.017194	0.408564	15.8184	2.76347	-3.82144	Q9D0P8	Ift27	Intraflagellar transport protein 27 homolog	Q9D0P8	no	EMDNYEAPFHCLAK	14	156	169	15.5841	16.0134	15.4874	15.4785	16.0229	15.891	16.0851	15.9846
-0.429276	1.76448	0.388732	0.0171995	0.408572	14.6223	-2.76329	-3.82175	Q8R205	Zc3h10	Zinc finger CCCH domain-containing protein 10	Q8R205	no	RHDLYDIYDLPER	13	187	199	14.9029	14.8165	15.0985	14.5297	14.5234	14.424	14.4015	14.2817
-0.260217	1.76427	0.388732	0.0172079	0.408572	15.747	-2.76303	-3.82222	Q8C729	Hycc2	Hyccin 2	Q8C729	no	VEVTPTVPR	9	303	311	15.9018	15.8552	15.8467	15.9046	15.725	15.6196	15.562	15.5608
-0.348856	1.7638	0.388732	0.0172268	0.408572	16.3158	-2.76244	-3.82329	Q9D7W5	Med8	Mediator of RNA polymerase II transcription subunit 8	Q9D7W5	no	VPVFSHEVVPDHLR	14	97	110	16.2664	16.3625	16.6839	16.6479	16.287	16.1046	15.8773	16.2965
-0.237272	1.76351	0.388732	0.0172382	0.408572	17.2258	-2.76208	-3.82394	Q570Y9	Deptor	DEP domain-containing mTOR-interacting protein	Q570Y9	no	RPVTSEELLTPGAPYAR	17	312	328	17.529	17.263	17.4193	17.1663	17.0962	17.07	17.056	17.2063
-0.109505	1.76333	0.388732	0.0172451	0.408572	19.8836	-2.76186	-3.82433	P35550	Fbl	rRNA 2'-O-methyltransferase fibrillarin	P35550	no	SKLAAAILGGVDQIHIKPGAK	21	148	168	19.9882	19.9205	19.9133	19.9316	19.8226	19.8536	19.8148	19.8245
-0.57913	1.76328	0.388732	0.0172471	0.408572	14.2476	-2.7618	-3.82444	Q99LJ0	Cttnbp2nl	CTTNBP2 N-terminal-like protein	Q99LJ0	no	STSEQGREPVTMSR	14	285	298	14.4756	14.4848	14.7385	14.4496	14.4168	13.7308	14.1854	13.4989
-0.211492	1.7625	0.38825	0.0172782	0.409025	16.8037	-2.76083	-3.82619	Q99PL6	Ubxn6	UBX domain-containing protein 6	Q99PL6	no	GPTSQDSIR	9	72	80	16.8533	16.8881	16.9572	16.9392	16.6933	16.5628	16.79	16.7457
-0.628105	1.76206	0.388061	0.0172958	0.409203	13.3852	-2.76028	-3.82719	Q9DCL4	Mettl15	12S rRNA N4-methylcytidine methyltransferase	Q9DCL4	no	LHIPVMVDQVVHCLAPQK	18	71	88	13.9265	13.5103	13.678	13.6824	12.6147	13.4084	13.303	12.9586
-0.249773	1.7613	0.387409	0.0173262	0.409818	17.2801	-2.75933	-3.8289	Q60864	Stip1	Stress-induced-phosphoprotein 1	Q60864	no	HYTEAIK	7	382	388	17.4124	17.398	17.4611	17.3484	17.0429	16.9472	17.3169	17.3139
0.561632	1.76042	0.386827	0.0173613	0.410367	14.538	2.75824	-3.83087	Q61026	Ncoa2	Nuclear receptor coactivator 2	Q61026	no	SMVNGGSWSGEPPRR	15	179	193	14.7575	14.1314	14.3018	13.838	15.1128	14.5867	14.7301	14.8457
-0.381096	1.75967	0.386663	0.0173913	0.410522	15.6484	-2.75731	-3.83255	Q9WV98	Timm9	Mitochondrial import inner membrane translocase subunit Tim9	Q9WV98	no	EFLGTYNK	8	16	23	16.1461	15.9043	15.755	15.5503	15.2685	15.5435	15.4193	15.6001
-0.647952	1.7588	0.386137	0.0174259	0.41102	13.6014	-2.75623	-3.83449	Q8CIM8	Ints4	Integrator complex subunit 4	Q8CIM8	no	ICHMVSDGSWVVR	13	288	300	14.2758	14.1489	13.449	13.8279	13.1671	13.6494	13.3049	12.9884
-0.215291	1.7587	0.386137	0.0174301	0.41102	16.7192	-2.7561	-3.83472	P53798	Fdft1	Squalene synthase	P53798	no	TNIIRDYLEDQQEGR	15	214	228	16.8901	16.8053	16.8729	16.7391	16.5331	16.7129	16.5468	16.6534
0.16304	1.75663	0.384832	0.0175135	0.412257	19.4602	2.75353	-3.83937	Q3ULD5	Mccc2	Methylcrotonoyl-CoA carboxylase beta chain, mitochondrial	Q3ULD5	no	ALVSQLHER	9	51	59	19.2513	19.4763	19.3976	19.3896	19.6209	19.4891	19.6036	19.4534
-0.262136	1.75597	0.38478	0.0175401	0.412307	16.2542	-2.7527	-3.84084	Q2EMV9	Parp14	Protein mono-ADP-ribosyltransferase PARP14	Q2EMV9	no	FRVLFSPEDVR	11	54	64	16.4581	16.2049	16.5107	16.3671	16.0843	16.1389	16.0359	16.2333
0.446989	1.75578	0.38478	0.0175478	0.412307	15.0225	2.75247	-3.84127	O54967	Tnk2	Activated CDC42 kinase 1	O54967	yes	GLWLAKPSAR	10	560	569	14.5293	14.7911	14.646	15.2299	15.3374	15.0568	15.2664	15.3236
-0.714892	1.75572	0.38478	0.01755	0.412307	12.8852	-2.7524	-3.84139	Q5SV85	Synrg	Synergin gamma	Q5SV85	no	KEETPAEEQPKK	12	1252	1263	12.8534	13.6168	13.3399	13.1603	12.8613	12.3838	12.1456	12.7201
-0.627363	1.75565	0.38478	0.0175529	0.412307	13.6613	-2.75231	-3.84155	Q9WU42	Ncor2	Nuclear receptor corepressor 2	Q9WU42	no	EGTPPPPPPPR	11	1348	1358	13.8372	13.9592	14.3889	13.7148	13.3774	12.8707	13.5653	13.5772
-0.951569	1.75558	0.38478	0.0175557	0.412307	12.3504	-2.75222	-3.84171	Q7TSA6	Proser3	Proline and serine-rich protein 3	Q7TSA6	no	KSQVTLPADAGDPQPATAPK	20	515	534	12.9583	13.4838	12.2624	12.6003	11.5077	12.028	11.4518	12.5111
0.360967	1.75536	0.384671	0.0175646	0.41241	15.2825	2.75195	-3.8422	Q3U487	Hectd3	E3 ubiquitin-protein ligase HECTD3	Q3U487	no	YDQWWECK	8	524	531	15.3081	14.9998	15.2444	14.8559	15.4703	15.5076	15.3373	15.5367
-0.713953	1.75458	0.384044	0.0175964	0.413006	13.5784	-2.75097	-3.84397	A0A1W2P872	Nova2	RNA-binding protein Nova-2	A0A1W2P872	no	KRPLETPPEVVCTK	14	10	23	13.6635	14.4694	14.1343	13.4741	12.8083	13.1617	13.5755	13.3401
-0.402702	1.75419	0.383824	0.0176122	0.413215	15.0619	-2.75049	-3.84484	O35218	Cpsf2	Cleavage and polyadenylation specificity factor subunit 2	O35218	no	FLIDNPTEK	9	367	375	15.5901	15.2417	15.1272	15.0938	14.8794	14.6811	14.8374	15.0441
0.32971	1.75354	0.383346	0.0176385	0.41367	15.9574	2.74968	-3.84629	Q80YV4	Pank4	4'-phosphopantetheine phosphatase	Q80YV4	no	LKVDKEDVMTCLIK	14	140	153	15.5623	15.9599	15.6386	16.0095	16.149	16.0159	16.2271	16.097
-0.221236	1.75349	0.383346	0.0176405	0.41367	16.5087	-2.74962	-3.8464	Q9R0P5	Dstn	Destrin	Q9R0P5	no	VRKCSTPEEIK	11	20	30	16.677	16.5343	16.5683	16.6977	16.4729	16.4229	16.3786	16.318
0.263583	1.75296	0.383033	0.0176618	0.413969	15.6814	2.74897	-3.84757	O70209	Pdlim3	PDZ and LIM domain protein 3	O70209	no	MLHDNRDDPAAPR	13	188	200	15.5451	15.4918	15.5154	15.6459	15.8173	15.8722	15.7564	15.8068
0.497302	1.75296	0.383033	0.0176622	0.413969	15.0924	2.74896	-3.84759	Q3TIR3	Ric8a	Synembryn-A	Q3TIR3	no	TRPEVGDLLR	10	364	373	14.3153	15.0125	15.0058	15.0415	15.5593	15.1324	15.2079	15.4646
0.549723	1.75265	0.382946	0.0176746	0.414051	14.3124	2.74858	-3.84828	Q8C754	Vps52	Vacuolar protein sorting-associated protein 52 homolog	Q8C754	no	KPMTNYQIPQAALLK	15	251	265	13.5463	13.9387	14.5059	14.1591	14.6559	14.4869	14.5801	14.626
0.358937	1.75151	0.382029	0.0177209	0.414926	15.5539	2.74717	-3.85082	Q5NBU8	Xaf1	XIAP-associated factor 1	Q5NBU8	no	KQNGTVALPLK	11	208	218	15.0465	15.4699	15.4388	15.5427	15.6499	15.8498	15.6099	15.8239
-0.282649	1.74936	0.380549	0.0178091	0.416343	16.6331	-2.74448	-3.85565	Q148W0	Atp8b1	Phospholipid-transporting ATPase IC	Q148W0	no	GYADLISSGR	10	1216	1225	17.0481	16.6068	16.6308	16.8118	16.4914	16.5781	16.4087	16.4888
-0.401866	1.74898	0.380499	0.0178245	0.41639	15.008	-2.74402	-3.8565	Q91VS8	Farp2	FERM, ARHGEF and pleckstrin domain-containing protein 2	Q91VS8	no	KLEAVYKEFELQK	13	659	671	15.3415	15.2252	15.183	15.086	15.132	14.7596	14.7948	14.542
0.261054	1.74883	0.380499	0.017831	0.41639	16.1982	2.74382	-3.85685	P69566	Ranbp9	Ran-binding protein 9	P69566	no	HQLSSLTVPELNSLNVSR	18	456	473	16.2288	16.0212	15.9565	16.0643	16.2683	16.2317	16.3607	16.4542
-0.527156	1.7487	0.380499	0.0178362	0.41639	14.5612	-2.74366	-3.85713	Q922Q4;Q922W5	Pycr2	Pyrroline-5-carboxylate reductase 2	Q922Q4	no	CMTNTPVVVR	10	120	129	14.6821	15.0309	14.835	14.751	14.5664	14.308	14.5514	13.7645
-0.297426	1.74826	0.380499	0.017854	0.41639	15.3454	-2.74312	-3.8581	Q9DA69	Ift43	Intraflagellar transport protein 43 homolog	Q9DA69	no	RSSATSGAK	9	13	21	15.4444	15.4497	15.476	15.6063	15.259	15.2426	15.2016	15.0835
-0.451667	1.74806	0.380499	0.0178622	0.41639	16.0611	-2.74287	-3.85855	Q8BGT5	Gpt2	Alanine aminotransferase 2	Q8BGT5	no	GGYMEVINLHPEIK	14	350	363	16.5772	16.3881	16.3436	15.839	15.6716	15.6316	15.8507	16.1873
-0.294285	1.74793	0.380499	0.0178679	0.41639	15.7607	-2.7427	-3.85886	Q6DFV3	Arhgap21	Rho GTPase-activating protein 21	Q6DFV3	no	GSNLTVAPVVNSDNRR	16	550	565	16.0018	15.8694	15.7451	16.0151	15.7347	15.6658	15.4778	15.576
-0.212884	1.74783	0.380499	0.017872	0.41639	16.4671	-2.74258	-3.85909	Q9CQT1	Mri1	Methylthioribose-1-phosphate isomerase	Q9CQT1	no	EGATEETVR	9	114	122	16.5729	16.5678	16.6178	16.5357	16.3998	16.296	16.3055	16.4413
0.210345	1.74763	0.380499	0.0178801	0.41639	18.268	2.74233	-3.85953	Q9JK23	Psmg1	Proteasome assembly chaperone 1	Q9JK23	no	NIPESTEILKK	11	266	276	18.0134	18.1251	18.2989	18.214	18.2323	18.4099	18.3386	18.5119
0.122653	1.74743	0.380452	0.0178885	0.416436	21.1982	2.74208	-3.85998	Q9JKR6	Hyou1	Hypoxia up-regulated protein 1	Q9JKR6	no	EAGMQPQLQIR	11	252	262	21.0877	21.1105	21.1898	21.1597	21.313	21.2946	21.1543	21.2763
-0.360477	1.74685	0.380191	0.0179122	0.416686	15.3872	-2.74136	-3.86127	Q9JHK4	Rabggta	Geranylgeranyl transferase type-2 subunit alpha	Q9JHK4	no	FLVENSVLK	9	429	437	15.5644	15.795	15.4803	15.4299	15.403	15.2123	14.9685	15.244
-0.474363	1.74582	0.379822	0.0179549	0.41704	15.2833	-2.74008	-3.86359	Q3UFF7	Lyplal1	Lysophospholipase-like protein 1	Q3UFF7	no	IIYPTAPSRPYTPLK	15	57	71	15.6197	15.7733	15.2209	15.4681	14.9647	15.4654	14.708	15.0464
-0.508242	1.74529	0.379668	0.0179767	0.417189	14.2547	-2.73942	-3.86477	Q6P8X1;Q80ZJ7	Snx6	Sorting nexin-6	Q6P8X1	no	MKQELEAEYLAIFKK	15	125	139	14.4398	14.28	14.7053	14.6101	13.6241	14.2611	13.9355	14.1816
0.228442	1.74482	0.379473	0.0179963	0.417376	16.6565	2.73883	-3.86583	Q924Z4	Cers2	Ceramide synthase 2	Q924Z4	no	APPNATLEHFYQTSGK	16	78	93	16.6276	16.5492	16.5947	16.3977	16.7426	16.7686	16.683	16.8888
-0.438594	1.74453	0.379324	0.0180081	0.417519	14.5887	-2.73848	-3.86646	Q61510	Trim25	E3 ubiquitin/ISG15 ligase TRIM25	Q61510	no	VYGKFDTIYQVLVK	14	269	282	14.555	14.7813	14.9927	14.903	14.2643	14.1438	14.5604	14.5092
-0.354627	1.74445	0.379324	0.0180115	0.417519	16.7524	-2.73838	-3.86665	P43247	Msh2	DNA mismatch repair protein Msh2	P43247	no	VGAGDSQLK	9	712	720	16.9344	16.8153	16.9703	16.9987	16.2074	16.7426	16.8888	16.4614
-0.547415	1.74431	0.37929	0.0180174	0.417551	13.9629	-2.7382	-3.86697	P51863	Atp6v0d1	V-type proton ATPase subunit d 1	P51863	no	AYLESFYK	8	188	195	14.5623	14.3007	14.2528	13.8308	13.9554	13.6819	13.6622	13.4574
0.150804	1.74419	0.379282	0.0180222	0.417559	18.4105	2.73806	-3.86723	P54728	Rad23b	UV excision repair protein RAD23 homolog B	P54728	no	ASFNNPDR	8	213	220	18.3516	18.2607	18.3442	18.3838	18.4358	18.5019	18.5716	18.4342
0.27846	1.7434	0.378891	0.0180553	0.417935	16.2682	2.73707	-3.86901	P81122	Irs2	Insulin receptor substrate 2	P81122	no	ALTDLVSEGR	10	138	147	16.1712	16.1873	16.2248	15.9326	16.5794	16.4448	16.2763	16.329
0.0959587	1.7433	0.378891	0.0180593	0.417935	22.8388	2.73695	-3.86923	Q9CZX8	Rps19	Small ribosomal subunit protein eS19	Q9CZX8	no	VLQALEGLK	9	103	111	22.7574	22.7756	22.8113	22.8191	22.882	22.9006	22.8365	22.928
-0.298645	1.74277	0.378762	0.0180815	0.41806	16.052	-2.73628	-3.87042	Q9QX47	Son	Protein SON	Q9QX47	no	EGNKEPILVDFK	12	2347	2358	16.4704	16.1066	16.0674	16.1608	15.9326	15.8816	16.0062	15.7903
-0.684546	1.74258	0.378762	0.0180894	0.41806	13.7691	-2.73604	-3.87085	Q921G6	Lrch4	Leucine-rich repeat and calponin homology domain-containing protein 4	Q921G6	no	YDGGLDSGFHSVDSGSKR	18	294	311	14.2112	13.9044	14.2709	14.0592	13.4681	12.7473	13.4901	14.002
-0.30437	1.74239	0.378762	0.0180972	0.41806	16.1143	-2.73581	-3.87127	Q6P549	Inppl1	Phosphatidylinositol 3,4,5-trisphosphate 5-phosphatase 2	Q6P549	no	LGVVFEKEKDR	11	378	388	16.214	16.2772	16.1239	16.4508	15.8739	15.7801	16.0342	16.1603
-0.274633	1.74218	0.378678	0.0181058	0.418141	16.0703	-2.73555	-3.87173	Q9JIM1	Slc29a1	Equilibrative nucleoside transporter 1	Q9JIM1	no	REESGVPGPNSPPTNR	16	263	278	16.3449	16.0565	16.3486	16.0803	15.9778	15.9627	15.892	15.8993
-0.874584	1.74163	0.378337	0.018129	0.418469	12.1358	-2.73486	-3.87298	Q8R5K4	Nol6	Nucleolar protein 6	Q8R5K4	no	MGPAPAGEQHR	11	12	22	12.2759	12.6564	12.7713	12.5889	12.1625	11.5301	11.0128	12.0888
-0.222411	1.74115	0.378291	0.018149	0.418513	16.6807	-2.73427	-3.87405	O35593	Psmd14	26S proteasome non-ATPase regulatory subunit 14	O35593	no	LINANMMVLGHEPR	14	162	175	16.8537	16.8375	16.6626	16.8138	16.5547	16.4854	16.5432	16.6946
0.388874	1.74081	0.37808	0.0181631	0.418717	17.5339	2.73385	-3.8748	O55142	Rpl35a	Large ribosomal subunit protein eL33	O55142	no	AIFAGYKR	8	9	16	16.8955	17.3987	17.3794	17.6841	17.8904	17.737	17.7999	17.4859
0.259561	1.74005	0.377916	0.0181949	0.418874	16.5994	2.7329	-3.8765	Q99KI0	Aco2	Aconitate hydratase, mitochondrial	Q99KI0	no	LEAPDADELPR	11	524	534	16.3394	16.3785	16.7041	16.4567	16.7289	16.8289	16.7241	16.6348
0.442381	1.73992	0.377916	0.0182004	0.418874	15.4051	2.73274	-3.87679	Q5SUF2	Luc7l3	Luc7-like protein 3	Q5SUF2	no	ESDTKNEVNGTSEDIK	16	409	424	14.7154	15.4329	15.4399	15.1473	15.6971	15.6145	15.7308	15.4626
-0.176623	1.73991	0.377916	0.0182008	0.418874	18.4136	-2.73273	-3.87681	P70441	Nherf1	Na(+)/H(+) exchange regulatory cofactor NHE-RF1	P70441	no	LLVVDKETDEFFK	13	223	235	18.5519	18.5563	18.4816	18.4176	18.4216	18.1893	18.2861	18.404
0.191618	1.73961	0.377892	0.0182133	0.418898	17.8423	2.73235	-3.87749	Q8R081	Hnrnpl	Heterogeneous nuclear ribonucleoprotein L	Q8R081	no	SDALETLGFLNHYQMK	16	550	565	17.7524	17.6695	17.843	17.7209	17.9606	18.0163	18.0012	17.7742
0.258722	1.73956	0.377892	0.0182153	0.418898	17.1119	2.7323	-3.87759	Q9CXJ1	Ears2	Probable glutamate--tRNA ligase, mitochondrial	Q9CXJ1	no	LQDLVSPVYSYLWTRPAVHR	20	413	432	17.1975	16.9946	16.9414	16.7969	17.3357	17.3454	17.1017	17.1824
0.529128	1.73925	0.377784	0.0182283	0.419002	15.4383	2.73191	-3.87829	Q9JKX4	Aatf	Protein AATF	Q9JKX4	no	QWLAIQK	7	456	462	15.4512	14.8566	15.4246	14.9625	16.1528	15.5085	15.8085	15.3417
-0.163933	1.73924	0.377784	0.0182288	0.419002	19.1922	-2.73189	-3.87831	Q9CZW5	Tomm70	Mitochondrial import receptor subunit TOM70	Q9CZW5	no	NREPLMPSPQFIK	13	249	261	19.385	19.2845	19.2571	19.1703	19.0126	19.1186	19.0871	19.2228
-1.3765	1.73913	0.377783	0.0182334	0.419003	12.3576	-2.73176	-3.87856	P63073	Eif4e	Eukaryotic translation initiation factor 4E	P63073	no	WALWFFK	7	43	49	12.7426	13.3344	13.1214	12.9848	10.9123	10.5895	13.3538	11.8216
-0.35656	1.7389	0.377722	0.0182432	0.419062	17.7078	-2.73147	-3.87908	P50544	Acadvl	Very long-chain specific acyl-CoA dehydrogenase, mitochondrial	P50544	no	TQFGDKIHNFGVIQEK	16	368	383	18.1167	17.9585	17.9726	17.4966	17.4021	17.398	17.4926	17.8254
-0.310466	1.73881	0.377722	0.0182471	0.419062	16.3871	-2.73135	-3.87929	O08755	Onecut1	Hepatocyte nuclear factor 6	O08755	no	ITTELKR	7	301	307	16.448	16.5022	16.4346	16.7845	16.2522	16.0552	16.1465	16.4736
0.59533	1.73875	0.377722	0.0182495	0.419062	13.5248	2.73128	-3.87942	Q8C2Q3	Rbm14	RNA-binding protein 14	Q8C2Q3	no	RLSESQLSFR	10	616	625	12.7	13.5243	13.3234	13.3608	13.8027	13.675	13.905	13.9072
-0.591655	1.73824	0.377532	0.018271	0.419245	13.4041	-2.73064	-3.88056	O88783	F5	Coagulation factor V	O88783	no	QEEENSGFQKR	11	995	1005	13.8392	13.6971	13.6401	13.6235	12.7502	13.3052	13.4714	12.9064
-0.41186	1.73777	0.377278	0.0182908	0.41949	14.6138	-2.73006	-3.88161	Q69ZF3	Gba2	Non-lysosomal glucosylceramidase	Q69ZF3	no	YYNYDSSSHPQSR	13	726	738	14.6821	14.7931	14.7142	15.0894	14.545	14.5107	14.27	14.3057
-0.599672	1.7371	0.37693	0.0183187	0.419827	14.0111	-2.72924	-3.8831	Q6PIJ4	Nfrkb	Nuclear factor related to kappa-B-binding protein	Q6PIJ4	no	TADKIELGDSDLK	13	246	258	14.3024	14.0408	14.2701	14.6306	13.8844	13.1445	13.9746	13.8416
-0.72038	1.73705	0.37693	0.0183209	0.419827	13.9676	-2.72917	-3.88321	Q61189	Clns1a	Methylosome subunit pICln	Q61189	no	GLGTGTLYIAESR	13	31	43	14.6005	14.1404	14.4142	14.1559	13.7652	13.3985	12.9632	14.3027
0.676857	1.73699	0.37693	0.0183235	0.419827	15.1394	2.72909	-3.88335	Q9D4H1	Exoc2	Exocyst complex component 2	Q9D4H1	no	GGLSTFFEAQDALSAIHQK	19	207	225	14.1917	15.3064	15.1652	14.5406	15.1568	15.3518	15.9743	15.4283
0.238329	1.73643	0.376876	0.0183472	0.419879	16.6756	2.7284	-3.8846	Q9CXK8	Nip7	60S ribosome subunit biogenesis protein NIP7 homolog	Q9CXK8	no	VWVKPGAEQSFLYGNHVLK	19	97	115	16.4764	16.6882	16.5461	16.5149	16.8594	16.6248	16.7905	16.9043
0.213211	1.73589	0.376722	0.01837	0.420028	17.3692	2.72772	-3.88581	P50580	Pa2g4	Proliferation-associated protein 2G4	P50580	no	MGVVECAKHELLQPFNVLYEK	21	291	311	17.094	17.3473	17.2287	17.3803	17.5543	17.5167	17.4437	17.3885
0.468842	1.73582	0.376722	0.018373	0.420028	15.3551	2.72764	-3.88597	Q5I012	Slc38a10	Putative sodium-coupled neutral amino acid transporter 10	Q5I012	no	AAPPEVPKSPEK	12	858	869	14.9316	15.3631	14.7203	15.4676	15.671	15.5491	15.3695	15.7683
0.276072	1.73562	0.376683	0.0183816	0.420065	16.6666	2.72738	-3.88643	Q9QXB9	Drg2	Developmentally-regulated GTP-binding protein 2	Q9QXB9	no	KPNSVVISCGMK	12	262	273	16.3035	16.612	16.5796	16.6192	16.6931	16.7537	17.0203	16.7517
0.234581	1.73557	0.376683	0.0183837	0.420065	18.4443	2.72732	-3.88654	Q61768	Kif5b	Kinesin-1 heavy chain	Q61768	no	VHEMEKEHLNK	11	680	690	18.3934	18.3336	18.1999	18.3812	18.7396	18.64	18.5599	18.3069
-0.370654	1.73456	0.376296	0.0184263	0.42044	15.5662	-2.72607	-3.88879	Q9R099	Tbl2	Transducin beta-like protein 2	Q9R099	no	EKPQQHSFTHPLLAAALK	18	66	83	15.69	15.7883	15.9557	15.5722	15.2933	15.6896	15.3757	15.165
-0.203356	1.73436	0.376296	0.018435	0.42044	17.0204	-2.72582	-3.88925	Q8BTZ5	Ankrd46	Ankyrin repeat domain-containing protein 46	Q8BTZ5	no	IDICNHQGATPLVLAK	16	101	116	17.116	17.1551	17.0641	17.153	16.8318	16.8663	17.0724	16.9044
-0.156424	1.73432	0.376296	0.0184366	0.42044	21.568	-2.72577	-3.88933	Q8VDN2	Atp1a1	Sodium/potassium-transporting ATPase subunit alpha-1	Q8VDN2	no	DMDELKK	7	31	37	21.6647	21.5413	21.5766	21.8023	21.5416	21.4256	21.4386	21.5535
-0.377465	1.73408	0.376296	0.0184466	0.42044	15.1858	-2.72548	-3.88986	Q9Z0E0	Ncdn	Neurochondrin	Q9Z0E0	no	GLSEDFQR	8	224	231	15.2997	15.4748	15.2576	15.4661	14.7779	14.9218	15.3085	14.98
-0.642931	1.73403	0.376296	0.0184488	0.42044	14.9417	-2.72541	-3.88997	Q8CAK1	Iba57	Putative transferase CAF17 homolog, mitochondrial	Q8CAK1	no	AAYAHFLNVQGR	12	94	105	15.5419	15.2821	15.4041	14.8243	14.3217	14.6931	14.1815	15.2845
0.13529	1.73386	0.376296	0.018456	0.42044	19.598	2.7252	-3.89035	O54879	Hmgb3	High mobility group protein B3	O54879	no	STNPGISIGDVAK	13	113	125	19.4553	19.542	19.5119	19.6123	19.7391	19.6653	19.6638	19.5945
-0.429717	1.73376	0.376296	0.0184605	0.42044	16.1423	-2.72507	-3.89059	Q91ZA3	Pcca	Propionyl-CoA carboxylase alpha chain, mitochondrial	Q91ZA3	no	VPVIRPDVAKWELSVK	16	545	560	16.3007	16.4446	16.3604	16.3227	15.5479	16.4071	16.0404	15.7144
-0.211768	1.73365	0.376296	0.0184651	0.42044	17.6098	-2.72493	-3.89084	Q99JT9	Adi1	Acireductone dioxygenase	Q99JT9	no	DTLPNYEEK	9	72	80	17.7909	17.6522	17.7595	17.6599	17.3544	17.4673	17.6914	17.5024
0.266168	1.73357	0.376296	0.0184682	0.42044	16.1486	2.72484	-3.891	O54950	Prkag1	5'-AMP-activated protein kinase subunit gamma-1	O54950	no	SHYFEGVLK	9	269	277	16.0003	16.0566	16.1848	15.8205	16.2313	16.2551	16.2821	16.3583
-0.321578	1.73334	0.376296	0.0184783	0.42044	16.1063	-2.72455	-3.89153	Q8BSY0	Asph	Aspartyl/asparaginyl beta-hydroxylase	Q8BSY0	no	KVYEEVLNVTPNDGFAK	17	458	474	16.4499	16.1372	16.3506	16.1307	15.8204	16.0808	15.7544	16.1265
-0.521897	1.73304	0.376296	0.0184912	0.42044	15.0077	-2.72417	-3.8922	Q8N7N5	Dcaf8	DDB1- and CUL4-associated factor 8	Q8N7N5	no	MSNKRPNTTDGR	12	1	12	15.0542	15.2548	15.2362	15.5293	14.3915	14.9064	14.4629	15.2261
-0.739544	1.733	0.376296	0.0184928	0.42044	13.687	-2.72412	-3.89229	Q7TQC5	Aptx	Aprataxin	Q7TQC5	no	VQQMGVNPTSIDSGVIGKDQEKK	23	64	86	14.2337	14.0733	14.2057	13.7144	13.283	12.6058	13.4069	13.9732
-0.680414	1.73285	0.376296	0.0184989	0.42044	14.629	-2.72394	-3.89261	Q80YT7	Pde4dip	Myomegalin	Q80YT7	no	MLQDLLSDRNK	11	626	636	14.7843	15.3645	15.2254	14.5025	14.9145	14.3198	13.8315	14.0894
-0.502587	1.73273	0.376296	0.0185042	0.42044	14.3148	-2.72379	-3.89289	Q6A4J8	Usp7	Ubiquitin carboxyl-terminal hydrolase 7	Q6A4J8	no	HTGYVGLK	8	211	218	14.7366	14.4476	14.3909	14.6894	13.767	13.9506	14.4757	14.0609
-0.324044	1.73272	0.376296	0.0185046	0.42044	14.9159	-2.72378	-3.89291	E9Q8D0	Dnajc21	DnaJ homolog subfamily C member 21	E9Q8D0	no	KLVEEQNAEK	10	222	231	15.1061	15.0767	15.1379	14.9911	14.7695	14.6915	14.7417	14.8129
-0.354077	1.73205	0.376296	0.018533	0.42044	15.2335	-2.72295	-3.8944	Q9D0B6	Pbdc1	Protein PBDC1	Q9D0B6	no	LISSVDPQFLK	11	53	63	15.4143	15.2302	15.6132	15.3847	14.8337	15.1265	15.1617	15.104
-0.636935	1.73196	0.376296	0.018537	0.42044	14.0068	-2.72283	-3.89461	Q9R0L7	Akap8l	A-kinase anchor protein 8-like	Q9R0L7	no	GALTAQDESSQAKR	14	351	364	14.5262	14.0358	14.2257	14.5134	14.1139	14.0102	13.1841	13.4452
-0.149408	1.73167	0.376296	0.0185494	0.42044	20.4439	-2.72247	-3.89526	Q6P6M7	Sepsecs	O-phosphoseryl-tRNA(Sec) selenium transferase	Q6P6M7	no	ASVVSGADR	9	468	476	20.4972	20.5451	20.4775	20.5545	20.2764	20.2764	20.417	20.5069
0.374677	1.73167	0.376296	0.0185496	0.42044	16.2603	2.72247	-3.89527	O70161	Pip5k1c	Phosphatidylinositol 4-phosphate 5-kinase type-1 gamma	O70161	no	FMSSTVFR	8	438	445	16.0348	15.6841	16.3551	16.2179	16.6302	16.4252	16.4467	16.2886
-0.52043	1.7316	0.376296	0.0185524	0.42044	16.2857	-2.72239	-3.89541	Q99MR6	Srrt	Serrate RNA effector molecule homolog	Q99MR6	no	MLDAAVIK	8	249	256	16.6897	16.6783	16.7759	16.0396	15.6205	16.0992	15.9043	16.4778
-0.244119	1.73142	0.376296	0.01856	0.42044	17.2948	-2.72216	-3.89581	Q61548;Q7M6Y3	Picalm	Phosphatidylinositol-binding clathrin assembly protein	Q61548	no	FIQYLASR	8	93	100	17.4144	17.3955	17.4122	17.4454	16.9406	17.111	17.2549	17.3845
0.522332	1.73129	0.376296	0.0185655	0.42044	13.8761	2.722	-3.8961	Q8R316	Hbp1	HMG box-containing protein 1	Q8R316	no	LDHPFYVK	8	298	305	13.3238	13.8315	13.6782	13.6262	13.9405	13.9326	14.3215	14.3545
-0.337233	1.73092	0.3762	0.0185813	0.420533	15.3974	-2.72154	-3.89693	Q9WUA2	Farsb	Phenylalanine--tRNA ligase beta subunit	Q9WUA2	no	SSTFPELPYRK	11	296	306	15.6017	15.664	15.6224	15.376	15.0629	15.2506	15.1566	15.4451
0.786235	1.73054	0.376116	0.0185979	0.420614	13.6017	2.72106	-3.8978	Q8BMD5	Cdadc1	Cytidine and dCMP deaminase domain-containing protein 1	Q8BMD5	no	FGELEGVRK	9	461	469	12.2677	13.771	13.5303	13.2654	14.0261	14.0622	13.9741	13.9169
0.600789	1.73004	0.37596	0.0186193	0.420765	14.6276	2.72044	-3.89891	Q6ZQ29	Taok2	Serine/threonine-protein kinase TAO2	Q6ZQ29	yes	HSLDQDLLREDLNKK	15	662	676	14.0636	14.5567	14.545	14.1436	14.3875	14.9176	14.9376	15.4693
-0.421504	1.73003	0.37596	0.0186198	0.420765	15.671	-2.72042	-3.89894	Q9JLN9	Mtor	Serine/threonine-protein kinase mTOR	Q9JLN9	no	LFDAPEVPLPSRK	13	1121	1133	15.9131	15.8058	15.6877	16.1202	15.0693	15.7088	15.3763	15.6865
-0.342755	1.72923	0.37596	0.0186537	0.420765	15.5054	-2.71944	-3.90071	Q8CHS8	Vps37a	Vacuolar protein sorting-associated protein 37A	Q8CHS8	no	QIITDKEDLVK	11	264	274	15.7664	15.788	15.649	15.5036	15.145	15.557	15.2147	15.4193
[truncated: 6,641 more rows]

## Sheet: Extended Data Fig. 6b
Log2FC	Log10P.Value	Log10adj.P.Val	P.Value	adj.P.Val	AveExpr	t	B	Protein.Ids	name	Genes	UID	is.kinase	Description	control_1	control_2	control_3	control_4	D1_1	D1_2	D1_3	D1_4	UID	is.kinase
[truncated: 4,244 more rows]

[truncated: 4 more sheets: Extended Data Fig. 6c, Extended Data Fig. 6d, Extended Data Fig. 6e, Extended Data Fig. 6f]
